# Supplementary material for: Effects of irrigation and fertilization management on kiwifruit yield, water use efficiency and quality in China: A meta-analysis
Source: Front Plant Sci. 2025 Oct 15;16:1534702. doi: 10.3389/fpls.2025.1534702 (PMC12568633; doi:10.3389/fpls.2025.1534702)
Supplement: Supplementary file 1 [file Table1.xls]

## Sheet: Yield
Reference	mean annual temperature（℃）	annual precipitation (ｍｍ)	kiwifruit variety	alkaline hydrolysis nitrogen (ｍg/kg)	rapidly available phosphorus (ｍg/kg)	rapidly available potassium (ｍg/kg)	NPK	Tyield	Tyield_sd	Cyield	Cyield_sd
Effects of different nitrogen, phosphorus and potassium ratios on fruit yield and quality of Actinidia chinensis	14.9	1040	guichang	93	67.9	165	N+P+K-	15615	1561.5	17268.8	1726.88
Effects of different nitrogen, phosphorus and potassium ratios on fruit yield and quality of Actinidia chinensis	14.9	1040	guichang	93	67.9	165	N+P+K-	16863.8	1686.38	17268.8	1726.88
Effects of different nitrogen, phosphorus and potassium ratios on fruit yield and quality of Actinidia chinensis	14.9	1040	guichang	93	67.9	165	N+P+K+	18393.8	1839.38	17268.8	1726.88
Effects of different nitrogen, phosphorus and potassium ratios on fruit yield and quality of Actinidia chinensis	14.9	1040	guichang	93	67.9	165	N-P-K-	14906.2	1490.62	17268.8	1726.88
Effects of different nitrogen, phosphorus and potassium ratios on fruit yield and quality of Actinidia chinensis	14.9	1040	guichang	93	67.9	165	N-P-K-	16267.5	1626.75	17268.8	1726.88
Effects of different nitrogen, phosphorus and potassium ratios on fruit yield and quality of Actinidia chinensis	14.9	1040	guichang	93	67.9	165	N-P-K-	15030	1503	17268.8	1726.88
Effects of different nitrogen, phosphorus and potassium ratios on fruit yield and quality of Actinidia chinensis	14.9	1040	guichang	93	67.9	165	N-P-K-	15682.5	1568.25	17268.8	1726.88
Effects of different nitrogen, phosphorus and potassium ratios on fruit yield and quality of Actinidia chinensis	14.9	1040	guichang	93	67.9	165	N-P-K-	15142.5	1514.25	17268.8	1726.88
Effects of different nitrogen, phosphorus and potassium ratios on fruit yield and quality of Actinidia chinensis	14.9	1040	guichang	93	67.9	165	None	14748.8	1474.88	17268.8	1726.88
Effects of different fertilizers on yield, quality and orchard nutrients of kiwifruit.	13.2	600	Hayward	11.4	51.1	286.6	N+P+K+	46646.9	4664.69	52700.3	5270.03
Effects of different fertilizers on yield, quality and orchard nutrients of kiwifruit.	13.2	600	Hayward	11.4	51.1	286.6	N+P+K+	49673.6	4967.36	52700.3	5270.03
Effects of different fertilizers on yield, quality and orchard nutrients of kiwifruit.	13.2	600	Hayward	11.4	51.1	286.6	N+P+K+	48783.4	4878.34	52700.3	5270.03
Effects of different fertilizers on yield, quality and orchard nutrients of kiwifruit.	13.2	600	Hayward	11.4	51.1	286.6	N+P+K+	46646.9	4664.69	52700.3	5270.03
Effects of different fertilizers on yield, quality and orchard nutrients of kiwifruit.	13.2	600	Hayward	11.4	51.1	286.6	N+P+K+	34005.9	3400.59	36409.5	3640.95
Effects of different fertilizers on yield, quality and orchard nutrients of kiwifruit.	13.2	600	Hayward	11.4	51.1	286.6	N+P+K+	35697.3	3569.73	36409.5	3640.95
Effects of different fertilizers on yield, quality and orchard nutrients of kiwifruit.	13.2	600	Hayward	11.4	51.1	286.6	N+P+K+	34005.9	3400.59	36409.5	3640.95
Effects of different fertilizers on yield, quality and orchard nutrients of kiwifruit.	13.2	600	Hayward	11.4	51.1	286.6	N+P+K+	35074.2	3507.42	36409.5	3640.95
Effects of different fertilizers on yield, quality and orchard nutrients of kiwifruit.			qinmei	20.8	64.7	306.2	N+P+K-	27700	2770	30900	3090
Effects of different fertilizers on yield, quality and orchard nutrients of kiwifruit.			qinmei	20.8	64.7	306.2	N+P+K-	30600	3060	30900	3090
Effects of different fertilizers on yield, quality and orchard nutrients of kiwifruit.			qinmei	14	94	388.4	N-P-K+	36700	3670	37400	3740
Effects of different fertilizers on yield, quality and orchard nutrients of kiwifruit.			qinmei	14	94	388.4	N-P-K+	38800	3880	37400	3740
Effects of different fertilizers on yield, quality and orchard nutrients of kiwifruit.			Hayward	74.5	24.6	217.3	N+P+K-	16500	1650	18000	1800
Effects of different fertilizers on yield, quality and orchard nutrients of kiwifruit.			Hayward	74.5	24.6	217.3	N-P-K+	17600	1760	18000	1800
Different fertilization measures on the nutritional status of kiwifruit leaves and Effects of fruit quality and yield	12.9	589	Hayward	115	48	186	N-P-K-	16101.7	23.02	26218.7	14.64
Different fertilization measures on the nutritional status of kiwifruit leaves and Effects of fruit quality and yield	12.9	589	Red sun	115	48	186	N-P-K-	9839.51	9.94	15584.2	3.74
Effects of nitrogen, phosphorus and potassium fertilizer on quality, yield and economic benefit of kiwifruit in Guanzhong area of Shaanxi Province	13.2	550-600	qinmei	30.4	19.3	243.6	None	28800	2880	32800	3280
Effects of nitrogen, phosphorus and potassium fertilizer on quality, yield and economic benefit of kiwifruit in Guanzhong area of Shaanxi Province	13.2	550-600	qinmei	30.4	19.3	243.6	N-	28900	2890	32800	3280
Effects of nitrogen, phosphorus and potassium fertilizer on quality, yield and economic benefit of kiwifruit in Guanzhong area of Shaanxi Province	13.2	550-600	qinmei	30.4	19.3	243.6	P-	30900	3090	32800	3280
Effects of nitrogen, phosphorus and potassium fertilizer on quality, yield and economic benefit of kiwifruit in Guanzhong area of Shaanxi Province	13.2	550-600	qinmei	30.4	19.3	243.6	K-	29100	2910	32800	3280
Effects of nitrogen, phosphorus and potassium fertilizer on quality, yield and economic benefit of kiwifruit in Guanzhong area of Shaanxi Province	13.2	550-600	qinmei	30.4	19.3	243.6	None	27500	2750	38900	3890
Effects of nitrogen, phosphorus and potassium fertilizer on quality, yield and economic benefit of kiwifruit in Guanzhong area of Shaanxi Province	13.2	550-600	qinmei	30.4	19.3	243.6	N-	32600	3260	38900	3890
Effects of nitrogen, phosphorus and potassium fertilizer on quality, yield and economic benefit of kiwifruit in Guanzhong area of Shaanxi Province	13.2	550-600	qinmei	30.4	19.3	243.6	P-	37400	3740	38900	3890
Effects of nitrogen, phosphorus and potassium fertilizer on quality, yield and economic benefit of kiwifruit in Guanzhong area of Shaanxi Province	13.2	550-600	qinmei	30.4	19.3	243.6	K-	35300	3530	38900	3890
Effects of nitrogen, phosphorus and potassium fertilizer on quality, yield and economic benefit of kiwifruit in Guanzhong area of Shaanxi Province	13.2	550-600	qinmei	30.4	19.3	243.6	None	25200	2520	34500	3450
Effects of nitrogen, phosphorus and potassium fertilizer on quality, yield and economic benefit of kiwifruit in Guanzhong area of Shaanxi Province	13.2	550-600	qinmei	30.4	19.3	243.6	N-	31200	3120	34500	3450
Effects of nitrogen, phosphorus and potassium fertilizer on quality, yield and economic benefit of kiwifruit in Guanzhong area of Shaanxi Province	13.2	550-600	qinmei	30.4	19.3	243.6	P-	33700	3370	34500	3450
Effects of nitrogen, phosphorus and potassium fertilizer on quality, yield and economic benefit of kiwifruit in Guanzhong area of Shaanxi Province	13.2	550-600	qinmei	30.4	19.3	243.6	K-	32600	3260	34500	3450
Study on Formula Fertilization Technology of Kiwifruit in Mountainous Area of Guangdong Province			Wuzhi No.3				N-K-	6873.13	687.313	16807.5	1680.75
Study on Formula Fertilization Technology of Kiwifruit in Mountainous Area of Guangdong Province			Wuzhi No.3				N-K-	7274.63	727.463	16807.5	1680.75
Study on Formula Fertilization Technology of Kiwifruit in Mountainous Area of Guangdong Province			Wuzhi No.3				P-K-	9807.46	980.746	16807.5	1680.75
Study on Formula Fertilization Technology of Kiwifruit in Mountainous Area of Guangdong Province			Wuzhi No.3				P-K-	11162.7	1116.27	16807.5	1680.75
Study on Formula Fertilization Technology of Kiwifruit in Mountainous Area of Guangdong Province			Wuzhi No.3				K-	13119.4	1311.94	16807.5	1680.75
Study on Formula Fertilization Technology of Kiwifruit in Mountainous Area of Guangdong Province			Wuzhi No.3				P+K-	9331.34	933.134	16807.5	1680.75
Study on Formula Fertilization Technology of Kiwifruit in Mountainous Area of Guangdong Province			Wuzhi No.3				K-	8502.99	850.299	16807.5	1680.75
Study on Formula Fertilization Technology of Kiwifruit in Mountainous Area of Guangdong Province			Wuzhi No.3				K-	11062.7	1106.27	16807.5	1680.75
Study on Formula Fertilization Technology of Kiwifruit in Mountainous Area of Guangdong Province			Wuzhi No.3				N+K-	12792.5	1279.25	16807.5	1680.75
Study on Formula Fertilization Technology of Kiwifruit in Mountainous Area of Guangdong Province			Wuzhi No.3				None	4765.67	476.567	16807.5	1680.75
Study on Formula Fertilization Technology of Kiwifruit in Mountainous Area of Guangdong Province			Wuzhi No.3				N-K-	10006	1000.6	15983.6	1598.36
Study on Formula Fertilization Technology of Kiwifruit in Mountainous Area of Guangdong Province			Wuzhi No.3				N-K-	7079.1	707.91	15983.6	1598.36
Study on Formula Fertilization Technology of Kiwifruit in Mountainous Area of Guangdong Province			Wuzhi No.3				P-K-	13132.8	1313.28	15983.6	1598.36
Study on Formula Fertilization Technology of Kiwifruit in Mountainous Area of Guangdong Province			Wuzhi No.3				P-K-	12107.5	1210.75	15983.6	1598.36
Study on Formula Fertilization Technology of Kiwifruit in Mountainous Area of Guangdong Province			Wuzhi No.3				K-	10031.3	1003.13	15983.6	1598.36
Study on Formula Fertilization Technology of Kiwifruit in Mountainous Area of Guangdong Province			Wuzhi No.3				P+K-	15209	1520.9	15983.6	1598.36
Study on Formula Fertilization Technology of Kiwifruit in Mountainous Area of Guangdong Province			Wuzhi No.3				K-	9855.22	985.522	15983.6	1598.36
Study on Formula Fertilization Technology of Kiwifruit in Mountainous Area of Guangdong Province			Wuzhi No.3				K-	10206	1020.6	15983.6	1598.36
Study on Formula Fertilization Technology of Kiwifruit in Mountainous Area of Guangdong Province			Wuzhi No.3				N+K-	12482.1	1248.21	15983.6	1598.36
Study on Formula Fertilization Technology of Kiwifruit in Mountainous Area of Guangdong Province			Wuzhi No.3				None	5128.36	512.836	15983.6	1598.36
Study on Formula Fertilization Technology of Kiwifruit in Mountainous Area of Guangdong Province			Wuzhi No.3				N-K-	8780.6	878.06	14983.6	1498.36
Study on Formula Fertilization Technology of Kiwifruit in Mountainous Area of Guangdong Province			Wuzhi No.3				N-K-	8529.85	852.985	14983.6	1498.36
Study on Formula Fertilization Technology of Kiwifruit in Mountainous Area of Guangdong Province			Wuzhi No.3				P-K-	11756.7	1175.67	14983.6	1498.36
Study on Formula Fertilization Technology of Kiwifruit in Mountainous Area of Guangdong Province			Wuzhi No.3				P-K-	13907.5	1390.75	14983.6	1498.36
Study on Formula Fertilization Technology of Kiwifruit in Mountainous Area of Guangdong Province			Wuzhi No.3				K-	10180.6	1018.06	14983.6	1498.36
Study on Formula Fertilization Technology of Kiwifruit in Mountainous Area of Guangdong Province			Wuzhi No.3				P+K-	11556.7	1155.67	14983.6	1498.36
Study on Formula Fertilization Technology of Kiwifruit in Mountainous Area of Guangdong Province			Wuzhi No.3				K-	11756.7	1175.67	14983.6	1498.36
Study on Formula Fertilization Technology of Kiwifruit in Mountainous Area of Guangdong Province			Wuzhi No.3				K-	13883.6	1388.36	14983.6	1498.36
Study on Formula Fertilization Technology of Kiwifruit in Mountainous Area of Guangdong Province			Wuzhi No.3				N+K-	12707.5	1270.75	14983.6	1498.36
Study on Formula Fertilization Technology of Kiwifruit in Mountainous Area of Guangdong Province			Wuzhi No.3				None	6853.73	685.373	14983.6	1498.36
Spatial variation characteristics of soil nutrients in village-level farmland in Loess Plateau Study on the evaluation of soil fertility	13.2	550-600	qinmei	30.4	19.3	243.6	N-	42570	4257	48900	4890
Spatial variation characteristics of soil nutrients in village-level farmland in Loess Plateau Study on the evaluation of soil fertility	13.2	550-600	qinmei	30.4	19.3	243.6	P-	47430	4743	48900	4890
Spatial variation characteristics of soil nutrients in village-level farmland in Loess Plateau Study on the evaluation of soil fertility	13.2	550-600	qinmei	30.4	19.3	243.6	K-	45330	4533	48900	4890
Preliminary Report on Soil Testing and Formula Fertilization Experiment of Kiwifruit	19.9	1683	Wuzhi No.3				None	3975	397.5	19335	1933.5
Preliminary Report on Soil Testing and Formula Fertilization Experiment of Kiwifruit	19.9	1683	Wuzhi No.3				N-K-	8010	801	19335	1933.5
Preliminary Report on Soil Testing and Formula Fertilization Experiment of Kiwifruit	19.9	1683	Wuzhi No.3				N-K-	13200	1320	19335	1933.5
Preliminary Report on Soil Testing and Formula Fertilization Experiment of Kiwifruit	19.9	1683	Wuzhi No.3				P-K-	8565	856.5	19335	1933.5
Preliminary Report on Soil Testing and Formula Fertilization Experiment of Kiwifruit	19.9	1683	Wuzhi No.3				P-K-	14850	1485	19335	1933.5
Preliminary Report on Soil Testing and Formula Fertilization Experiment of Kiwifruit	19.9	1683	Wuzhi No.3				K-	16200	1620	19335	1933.5
Preliminary Report on Soil Testing and Formula Fertilization Experiment of Kiwifruit	19.9	1683	Wuzhi No.3				P+K-	15765	1576.5	19335	1933.5
Preliminary Report on Soil Testing and Formula Fertilization Experiment of Kiwifruit	19.9	1683	Wuzhi No.3				K-	7635	763.5	19335	1933.5
Preliminary Report on Soil Testing and Formula Fertilization Experiment of Kiwifruit	19.9	1683	Wuzhi No.3				K-	14190	1419	19335	1933.5
Preliminary Report on Soil Testing and Formula Fertilization Experiment of Kiwifruit	19.9	1683	Wuzhi No.3				N+K-	12690	1269	19335	1933.5
Preliminary Report on Soil Testing and Formula Fertilization Experiment of Kiwifruit	19.9	1683	Wuzhi No.3				N-P-K-	12525	1252.5	19335	1933.5
Preliminary Report on Soil Testing and Formula Fertilization Experiment of Kiwifruit	19.9	1683	Wuzhi No.3				N-K-	13515	1351.5	19335	1933.5
Preliminary Report on Soil Testing and Formula Fertilization Experiment of Kiwifruit	19.9	1683	Wuzhi No.3				P-K-	12510	1251	19335	1933.5
Study on the application effect of humic acid fertilizer on several fruit trees and crops	13.2	850	xuxiang	115.6	136.81	81.3	None	21712	2171.2	24456.5	2445.65
Study on the application effect of humic acid fertilizer on several fruit trees and crops	13.2	850	xuxiang	115.6	136.81	81.3	N-P-K-	23315.2	2331.52	24456.5	2445.65
Study on the application effect of humic acid fertilizer on several fruit trees and crops	13.2	850	xuxiang	115.6	136.81	81.3	N+P+K+	24103.3	2410.33	24456.5	2445.65
Study on the application effect of humic acid fertilizer on several fruit trees and crops	13.2	850	xuxiang	115.6	136.81	81.3	N+P+K+	22962	2296.2	24456.5	2445.65
Study on Nutritional Status and Fertilizer Effect of Kiwifruit Orchard in Northern Qinling Mountains	13.2	674.3	Yate	13.4	56.4	439.6	N+	41600	4160	50500	5050
Screening of suitable green fertilizer in kiwi fruit orchard and its effect on soil nutrients and yield quality of kiwi fruit			guichang	129.89	72.23	217	None	26955.6	2695.56	47164.5	4716.45
Screening of suitable green fertilizer in kiwi fruit orchard and its effect on soil nutrients and yield quality of kiwi fruit			guichang	129.89	72.23	217	N+P+K+	36985.2	3698.52	47164.5	4716.45
Screening of suitable green fertilizer in kiwi fruit orchard and its effect on soil nutrients and yield quality of kiwi fruit			guichang	129.89	72.23	217	N-P-K-	43699.2	4369.92	47164.5	4716.45
Screening of suitable green fertilizer in kiwi fruit orchard and its effect on soil nutrients and yield quality of kiwi fruit			guichang	129.89	72.23	217	N-P-K-	41316.8	4131.68	47164.5	4716.45
Screening of suitable green fertilizer in kiwi fruit orchard and its effect on soil nutrients and yield quality of kiwi fruit			guichang	129.89	72.23	217	None	29055	2905.5	45181.9	4518.19
Screening of suitable green fertilizer in kiwi fruit orchard and its effect on soil nutrients and yield quality of kiwi fruit			guichang	129.89	72.23	217	N+P+K+	34802.7	3480.27	45181.9	4518.19
Screening of suitable green fertilizer in kiwi fruit orchard and its effect on soil nutrients and yield quality of kiwi fruit			guichang	129.89	72.23	217	N+P+K+	42349.7	4234.97	45181.9	4518.19
Screening of suitable green fertilizer in kiwi fruit orchard and its effect on soil nutrients and yield quality of kiwi fruit			guichang	129.89	72.23	217	N-P-K-	32820.2	3282.02	45181.9	4518.19
Effects of nitrogen nutrition on nutritional function characteristics and fruit yield of kiwifruit			Red sun	76	6.7	61	N-	10522.8	1052.28	26323.7	2632.37
Effects of nitrogen nutrition on nutritional function characteristics and fruit yield of kiwifruit			Red sun	76	6.7	61	N-	24125.8	2412.59	26323.7	2632.37
Effects of nitrogen nutrition on nutritional function characteristics and fruit yield of kiwifruit			Red sun	76	6.7	61	N+	17116.2	1711.62	26323.7	2632.37
Effect of selenium-enriched water-soluble fertilizer on increasing selenium and yield of kiwifruit			Red Cartridge	130	28	130	None	15960	1596	17340	1734
Effects of different nitrogen, phosphorus, potassium and organic fertilizer on growth and yield of ' Hongyang ' kiwifruit were studied.	15.2	1200	Red sun	221.98	207.07	396.56	None	4290	429	9900	990
Effects of different nitrogen, phosphorus, potassium and organic fertilizer on growth and yield of ' Hongyang ' kiwifruit were studied.	15.2	1200	Red sun	221.98	207.07	396.56	N-	3465	346.5	9900	990
Effects of different nitrogen, phosphorus, potassium and organic fertilizer on growth and yield of ' Hongyang ' kiwifruit were studied.	15.2	1200	Red sun	221.98	207.07	396.56	P-	5115	511.5	9900	990
Effects of different nitrogen, phosphorus, potassium and organic fertilizer on growth and yield of ' Hongyang ' kiwifruit were studied.	15.2	1200	Red sun	221.98	207.07	396.56	K-	2640	264	9900	990
Effects of different nitrogen, phosphorus, potassium and organic fertilizer on growth and yield of ' Hongyang ' kiwifruit were studied.	15.2	1200	Red sun	221.98	207.07	396.56	N+	4290	429	9900	990
Effects of different nitrogen, phosphorus, potassium and organic fertilizer on growth and yield of ' Hongyang ' kiwifruit were studied.	15.2	1200	Red sun	221.98	207.07	396.56	P+	7755	775.5	9900	990
Effects of different nitrogen, phosphorus, potassium and organic fertilizer on growth and yield of ' Hongyang ' kiwifruit were studied.	15.2	1200	Red sun	221.98	207.07	396.56	K+	7260	726	9900	990
Effects of different nitrogen, phosphorus, potassium and organic fertilizer on growth and yield of ' Hongyang ' kiwifruit were studied.	15.2	1200	Red sun	221.98	207.07	396.56	None	4455	445.5	9405	940.5
Effects of different nitrogen, phosphorus, potassium and organic fertilizer on growth and yield of ' Hongyang ' kiwifruit were studied.	15.2	1200	Red sun	221.98	207.07	396.56	N-	7095	709.5	9405	940.5
Effects of different nitrogen, phosphorus, potassium and organic fertilizer on growth and yield of ' Hongyang ' kiwifruit were studied.	15.2	1200	Red sun	221.98	207.07	396.56	P-	5775	577.5	9405	940.5
Effects of different nitrogen, phosphorus, potassium and organic fertilizer on growth and yield of ' Hongyang ' kiwifruit were studied.	15.2	1200	Red sun	221.98	207.07	396.56	K-	7095	709.5	9405	940.5
Effects of different nitrogen, phosphorus, potassium and organic fertilizer on growth and yield of ' Hongyang ' kiwifruit were studied.	15.2	1200	Red sun	221.98	207.07	396.56	N+	4785	478.5	9405	940.5
Effects of different nitrogen, phosphorus, potassium and organic fertilizer on growth and yield of ' Hongyang ' kiwifruit were studied.	15.2	1200	Red sun	221.98	207.07	396.56	P+	4785	478.5	9405	940.5
Effects of different nitrogen, phosphorus, potassium and organic fertilizer on growth and yield of ' Hongyang ' kiwifruit were studied.	15.2	1200	Red sun	221.98	207.07	396.56	K+	5775	577.5	9405	940.5
The reasonable application amount of nitrogen, phosphorus and potassium of kiwifruit in Songtao County			Red Cartridge	151	12.7	111	N-K-	16141.5	1614.15	23656.5	2365.65
The reasonable application amount of nitrogen, phosphorus and potassium of kiwifruit in Songtao County			Red Cartridge	151	12.7	111	N-K-	22342.5	2234.25	23656.5	2365.65
The reasonable application amount of nitrogen, phosphorus and potassium of kiwifruit in Songtao County			Red Cartridge	151	12.7	111	N+K-	19587	1958.7	23656.5	2365.65
The reasonable application amount of nitrogen, phosphorus and potassium of kiwifruit in Songtao County			Red Cartridge	151	12.7	111	P-K-	16305	1630.5	23656.5	2365.65
The reasonable application amount of nitrogen, phosphorus and potassium of kiwifruit in Songtao County			Red Cartridge	151	12.7	111	P-K-	20061	2006.1	23656.5	2365.65
The reasonable application amount of nitrogen, phosphorus and potassium of kiwifruit in Songtao County			Red Cartridge	151	12.7	111	P+K-	22083	2208.3	23656.5	2365.65
The reasonable application amount of nitrogen, phosphorus and potassium of kiwifruit in Songtao County			Red Cartridge	151	12.7	111	K-	16557	1655.7	23656.5	2365.65
The reasonable application amount of nitrogen, phosphorus and potassium of kiwifruit in Songtao County			Red Cartridge	151	12.7	111	K-	19924.5	1992.45	23656.5	2365.65
The reasonable application amount of nitrogen, phosphorus and potassium of kiwifruit in Songtao County			Red Cartridge	151	12.7	111	K-	22341	2234.1	23656.5	2365.65
Effects of combined application of bio-organic fertilizer and reduced chemical fertilizer on yield and quality of kiwifruit			xuxiang		28.7	179	N-P-K-	44808.6	4480.86	46616.4	4661.64
Effects of combined application of bio-organic fertilizer and reduced chemical fertilizer on yield and quality of kiwifruit			xuxiang		28.7	179	N+P+K+	39343.8	3934.38	46616.4	4661.64
Effects of combined application of bio-organic fertilizer and reduced chemical fertilizer on yield and quality of kiwifruit			xuxiang		28.7	179	None	21196.8	2119.68	46616.4	4661.64
Effects of biological fertilizer on soil physical and chemical properties, yield and quality of 'Hongyang 'kiwifruit orchard	15.2	1178	red sun	66.36	81.55	96.24	N-P-K-	15232.4	1523.24	19664.5	1966.45
Effects of biological fertilizer on soil physical and chemical properties, yield and quality of 'Hongyang 'kiwifruit orchard	15.2	1178	red sun	66.36	81.55	96.24	N-P-K-	16594	1659.4	19664.5	1966.45
Effects of biological fertilizer on soil physical and chemical properties, yield and quality of 'Hongyang 'kiwifruit orchard	15.2	1178	red sun	66.36	81.55	96.24	N-P-K-	26312.8	2631.28	36565.7	3656.57
Effects of biological fertilizer on soil physical and chemical properties, yield and quality of 'Hongyang 'kiwifruit orchard	15.2	1178	red sun	66.36	81.55	96.24	N-P-K-	29089.7	2908.97	36565.7	3656.57
Study on Nutrient Status and Potassium Fertilizer Efficiency of Orchards in Shaanxi Province			qinmei	10.1mg/l	10.9mg/l	70.4mg/l	K-	27615	2761.5	38552	3855.2
Study on Nutrient Status and Potassium Fertilizer Efficiency of Orchards in Shaanxi Province			qinmei	10.1mg/l	10.9mg/l	70.4mg/l	K-	32479	3247.9	38552	3855.2
Study on Nutrient Status and Potassium Fertilizer Efficiency of Orchards in Shaanxi Province			qinmei	10.1mg/l	10.9mg/l	70.4mg/l	K-	33729	3372.9	38552	3855.2
Effects of bio-compound fertilizer on kiwifruit quality and orchard soil microecology	13.2	674.3	qinmei	20.44	141.68	377.12	None	25860.5	118.3	30478.6	611.3
Effects of bio-compound fertilizer on kiwifruit quality and orchard soil microecology	13.2	674.3	qinmei	20.44	141.68	377.12	P-K-	29415.3	384.8	30478.6	611.3
Study on Fertilization Technology of Apple and Kiwifruit Orchards in Shaanxi	13	520	huayou	17.5	43.9	246.1	None	31700	3170	38500	3850
Study on Fertilization Technology of Apple and Kiwifruit Orchards in Shaanxi	13	520	huayou	17.5	43.9	246.1	N-	36500	3650	38500	3850
Study on Fertilization Technology of Apple and Kiwifruit Orchards in Shaanxi	13	520	huayou	17.5	43.9	246.1	P-	34700	3470	38500	3850
Study on Fertilization Technology of Apple and Kiwifruit Orchards in Shaanxi	13	520	huayou	17.5	43.9	246.1	K-	31400	3140	38500	3850
Study on Fertilization Technology of Apple and Kiwifruit Orchards in Shaanxi	13	520	huayou	17.5	43.9	246.1	N+P+K+	34900	3490	38500	3850
Study on Fertilization Technology of Apple and Kiwifruit Orchards in Shaanxi	13	520	huayou	17.5	43.9	246.1	None	36800	3680	47700	4770
Study on Fertilization Technology of Apple and Kiwifruit Orchards in Shaanxi	13	520	huayou	17.5	43.9	246.1	N-	40400	4040	47700	4770
Study on Fertilization Technology of Apple and Kiwifruit Orchards in Shaanxi	13	520	huayou	17.5	43.9	246.1	P-	36800	3680	47700	4770
Study on Fertilization Technology of Apple and Kiwifruit Orchards in Shaanxi	13	520	huayou	17.5	43.9	246.1	K-	36200	3620	47700	4770
Study on Fertilization Technology of Apple and Kiwifruit Orchards in Shaanxi	13	520	huayou	17.5	43.9	246.1	N+P+K+	42700	4270	47700	4770
Study on Fertilization Technology of Apple and Kiwifruit Orchards in Shaanxi	13	520	huayou	17.5	43.9	246.1	None	37000	3700	47800	4780
Study on Fertilization Technology of Apple and Kiwifruit Orchards in Shaanxi	13	520	huayou	17.5	43.9	246.1	N-	36900	3690	47800	4780
Study on Fertilization Technology of Apple and Kiwifruit Orchards in Shaanxi	13	520	huayou	17.5	43.9	246.1	P-	41500	4150	47800	4780
Study on Fertilization Technology of Apple and Kiwifruit Orchards in Shaanxi	13	520	huayou	17.5	43.9	246.1	K-	41500	4150	47800	4780
Study on Fertilization Technology of Apple and Kiwifruit Orchards in Shaanxi	13	520	huayou	17.5	43.9	246.1	N+P+K+	44100	4410	47800	4780
Study on Fertilization Technology of Apple and Kiwifruit Orchards in Shaanxi	13	520	huayou	17.5	43.9	246.1	None	34100	3410	42300	4230
Study on Fertilization Technology of Apple and Kiwifruit Orchards in Shaanxi	13	520	huayou	17.5	43.9	246.1	N-P-K-	36400	3640	42300	4230
Study on Fertilization Technology of Apple and Kiwifruit Orchards in Shaanxi	13	520	huayou	17.5	43.9	246.1	N-P-K-	38000	3800	42300	4230
Study on Fertilization Technology of Apple and Kiwifruit Orchards in Shaanxi	13	520	huayou	17.5	43.9	246.1	N-P-K-	36700	3670	42300	4230
Study on Fertilization Technology of Apple and Kiwifruit Orchards in Shaanxi	13	520	huayou	17.5	43.9	246.1	N-P-K-	42000	4200	42300	4230
Study on Fertilization Technology of Apple and Kiwifruit Orchards in Shaanxi	13	520	huayou	17.5	43.9	246.1	N-P-K-	44600	4460	42300	4230
Effect of Fertilization on Yield and Quality of Kiwifruit			huayou	17.51	43.86	146.09	N-	36800	3680	44800	4480
Effect of Fertilization on Yield and Quality of Kiwifruit			huayou	17.51	43.86	146.09	P-	36200	3620	44800	4480
Effect of Fertilization on Yield and Quality of Kiwifruit			huayou	17.51	43.86	146.09	K-	40400	4040	44800	4480
Effect of Fertilization on Yield and Quality of Kiwifruit			huayou	17.51	43.86	146.09	N-P-K-	36800	3680	44800	4480
Effect of Fertilization on Yield and Quality of Kiwifruit			huayou	17.51	43.86	146.09	N+P+K+	42700	4270	44800	4480
_施肥对猕猴桃鲜果产量及品质的影响	19.5	1536-1693	Wuzhi No.3				N-P-K-	10380	1038	22250	2225
_施肥对猕猴桃鲜果产量及品质的影响	19.5	1536-1693	Wuzhi No.3				N-P-K-	16330	1633	22250	2225
_施肥对猕猴桃鲜果产量及品质的影响	19.5	1536-1693	miliang-1				N-P-K-	20110	2011	34950	3495
_施肥对猕猴桃鲜果产量及品质的影响	19.5	1536-1693	miliang-1				N-P-K-	26180	2618	34950	3495
猕猴桃氮肥总量控制肥效试验			hayward	110	24.6	200	N-	29781	2978.1	39844.5	3984.45
猕猴桃氮肥总量控制肥效试验			hayward	110	24.6	200	N-	33297	3329.7	39844.5	3984.45
猕猴桃氮肥总量控制肥效试验			hayward	110	24.6	200	N+	38802	3880.2	39844.5	3984.45
猕猴桃氮肥总量控制肥效试验			hayward	110	24.6	200	N+P+K-	36550.5	3655.05	39844.5	3984.45
Nutrition diagnosis and fertilization recommendation of kiwifruit leaves	13	635.1-663.9	huayou	17.51	43.86	146.09	K+	34800	3480	36500	3650
Nutrition diagnosis and fertilization recommendation of kiwifruit leaves	13	635.1-663.9	huayou	17.51	43.86	146.09	N-K+	34700	3470	36500	3650
Nutrition diagnosis and fertilization recommendation of kiwifruit leaves	13	635.1-663.9	huayou	17.51	43.86	146.09	P-K+	31400	3140	36500	3650
Nutrition diagnosis and fertilization recommendation of kiwifruit leaves	13	635.1-663.9	huayou	17.51	43.86	146.09	N-P-	31700	3170	36500	3650
Nutrition diagnosis and fertilization recommendation of kiwifruit leaves	13	635.1-663.9	huayou	17.51	43.86	146.09	N+P+K+	34900	3490	36500	3650
Nutrition diagnosis and fertilization recommendation of kiwifruit leaves	13	635.1-663.9	huayou	17.51	43.86	146.09	N-	36800	3680	44800	4480
Nutrition diagnosis and fertilization recommendation of kiwifruit leaves	13	635.1-663.9	huayou	17.51	43.86	146.09	P-	36200	3620	44800	4480
Nutrition diagnosis and fertilization recommendation of kiwifruit leaves	13	635.1-663.9	huayou	17.51	43.86	146.09	K-	40400	4040	44800	4480
Nutrition diagnosis and fertilization recommendation of kiwifruit leaves	13	635.1-663.9	huayou	17.51	43.86	146.09	N-P-K-	36800	3680	44800	4480
Nutrition diagnosis and fertilization recommendation of kiwifruit leaves	13	635.1-663.9	huayou	17.51	43.86	146.09	N+P+K+	42700	4270	44800	4480
Nutrition diagnosis and fertilization recommendation of kiwifruit leaves	13	635.1-663.9	huayou	17.51	43.86	146.09	N-	41500	4150	46600	4660
Nutrition diagnosis and fertilization recommendation of kiwifruit leaves	13	635.1-663.9	huayou	17.51	43.86	146.09	P-	41500	4150	42070	4207
Nutrition diagnosis and fertilization recommendation of kiwifruit leaves	13	635.1-663.9	huayou	17.51	43.86	146.09	N-P-K-	37900	3790	42070	4207
Nutrition diagnosis and fertilization recommendation of kiwifruit leaves	13	635.1-663.9	huayou	17.51	43.86	146.09	N-P-K-	37000	3700	42070	4207
Nutrition diagnosis and fertilization recommendation of kiwifruit leaves	13	635.1-663.9	huayou	17.51	43.86	146.09	N+P+K+	45300	4530	42070	4207
Effects of Different Formula Fertilization on Kiwifruit Yield in Northwest Guizhou Mountainous Area			jinyuan	138.56	25.48	146.24	N-P-K-	17567.1	1756.71	24103.7	2410.37
Effects of Different Formula Fertilization on Kiwifruit Yield in Northwest Guizhou Mountainous Area			jinyuan	138.56	25.48	146.24	N-P-K-	20952.2	2095.22	24103.7	2410.37
Effects of Different Formula Fertilization on Kiwifruit Yield in Northwest Guizhou Mountainous Area			jinyuan	138.56	25.48	146.24	N-P-K-	21477.5	2147.74	24103.7	2410.37
Effects of package fertilizer on yield, quality and economic benefit of kiwifruit	13.2	691	yate	54.5	37.3	294	P-K+	47090	4709	49273	4927.3
Effects of package fertilizer on yield, quality and economic benefit of kiwifruit	13.2	691	yate	54.5	37.3	294	N+P+K+	41455	4145.5	49273	4927.3
Preliminary Study on the Effect of Organic Water-soluble Fertilizer on Yield Increase, Quality Improvement and Cost Reduction of Kiwifruit			xuxiang		23.4	163.5	None	35052	3505.2	44574	4457.4
Preliminary Study on the Effect of Organic Water-soluble Fertilizer on Yield Increase, Quality Improvement and Cost Reduction of Kiwifruit			xuxiang		23.4	163.5	N+P+K+	40986	4098.6	44574	4457.4
Nitrogen nutrition and regulation of kiwifruit orchard in small watershed of northern Qinling Mountains	13.2	660		12.6	56.4	439	N+	41688	4168.8	50464	5046.4
Nitrogen nutrition and regulation of kiwifruit orchard in small watershed of northern Qinling Mountains	13.2	660		12.6	56.4	439	N+	44388	4438.8	49451	4945.1
Nitrogen nutrition and regulation of kiwifruit orchard in small watershed of northern Qinling Mountains	13.2	660		12.6	56.4	439	N+	41519	4151.9	45570	4557
Fertilizer reduction test of green manure planting in kiwifruit orchard			guichang	168	26.35	160	N-P-K-	23895.6	2389.56	24359	2435.89
Fertilizer reduction test of green manure planting in kiwifruit orchard			guichang	168	26.35	160	N-P-K-	24028.8	2402.88	24359	2435.89
Fertilizer reduction test of green manure planting in kiwifruit orchard			guichang	168	26.35	160	N-P-K-	23804	2380.39	24359	2435.89
Effects of Different Nitrogen Fertilizer Treatments on Kiwifruit Yield			Red sun				N-	9340.5	934.05	12464.4	1246.44
Effects of Different Nitrogen Fertilizer Treatments on Kiwifruit Yield			Red sun				N-	10970.7	1097.07	12464.4	1246.44
Effects of Different Nitrogen Fertilizer Treatments on Kiwifruit Yield			Red sun				N+	9582.3	958.23	12464.4	1246.44
Effects of Nitrogen Fertilizer on Fruit Quality and Yield of Kiwifruit			donghong	117	37.5	213	N-	12157.5	1215.75	15318	1531.8
Effects of Nitrogen Fertilizer on Fruit Quality and Yield of Kiwifruit			donghong	117	37.5	213	N-	13579.5	1357.95	15318	1531.8
Effects of Nitrogen Fertilizer on Fruit Quality and Yield of Kiwifruit			donghong	117	37.5	213	N-	14931	1493.1	15318	1531.8
Effects of reducing chemical fertilizer on leaves and fruits of kiwifruit by turning over hairy vetch			guichang	129.89	72.23	217	None	25023.3	2502.33	31370.8	3137.08
Effects of reducing chemical fertilizer on leaves and fruits of kiwifruit by turning over hairy vetch			guichang	129.89	72.23	217	N+P+K+	29188.3	2918.83	31370.8	3137.08
Effects of reducing chemical fertilizer on leaves and fruits of kiwifruit by turning over hairy vetch			guichang	129.89	72.23	217	N-P-K-	28038.8	2803.88	31370.8	3137.08
Effects of reducing chemical fertilizer on leaves and fruits of kiwifruit by turning over hairy vetch			guichang	129.89	72.23	217	N-P-K-	28605.2	2860.52	31370.8	3137.08
Effects of organic fertilizer and biochar application on fruit quality of kiwifruit.	14.8	1087.2	guichang	53.02	9.65	66.88	N+P+K-	23225	2322.5	27200	2720
Effects of organic fertilizer and biochar application on fruit quality of kiwifruit.	14.8	1087.2	guichang	53.02	9.65	66.88	N+P+K-	25550	2555	27200	2720
Effects of organic fertilizer and biochar application on fruit quality of kiwifruit.	14.8	1087.2	guichang	53.02	9.65	66.88	None	20350	2035	27200	2720
Effects of combined organic/inorganic fertilizer application on growth, photosynthetic characteristics, yield and fruit quality of Actinidia chinesis cv ‘Hongyang’	15.2	1200	Red sun	221	207	197	None	4500.9	0.1	9668.6	0.26
Effects of combined organic/inorganic fertilizer application on growth, photosynthetic characteristics, yield and fruit quality of Actinidia chinesis cv ‘Hongyang’	15.2	1200	Red sun	221	207	197	N-	5334.4	1.9	9668.6	0.26
Effects of combined organic/inorganic fertilizer application on growth, photosynthetic characteristics, yield and fruit quality of Actinidia chinesis cv ‘Hongyang’	15.2	1200	Red sun	221	207	197	P-	5501.1	0.34	9668.6	0.26
Effects of combined organic/inorganic fertilizer application on growth, photosynthetic characteristics, yield and fruit quality of Actinidia chinesis cv ‘Hongyang’	15.2	1200	Red sun	221	207	197	K-	5001	2.34	9668.6	0.26
Effects of combined organic/inorganic fertilizer application on growth, photosynthetic characteristics, yield and fruit quality of Actinidia chinesis cv ‘Hongyang’	15.2	1200	Red sun	221	207	197	N+	6501.3	0.26	9668.6	0.26
Effects of combined organic/inorganic fertilizer application on growth, photosynthetic characteristics, yield and fruit quality of Actinidia chinesis cv ‘Hongyang’	15.2	1200	Red sun	221	207	197	P+	6334.6	1.56	9668.6	0.26
Effects of combined organic/inorganic fertilizer application on growth, photosynthetic characteristics, yield and fruit quality of Actinidia chinesis cv ‘Hongyang’	15.2	1200	Red sun	221	207	197	K+	6668	0.78	9668.6	0.26
Effects of combined organic/inorganic fertilizer application on growth, photosynthetic characteristics, yield and fruit quality of Actinidia chinesis cv ‘Hongyang’	15.2	1200	Red sun	221	207	197	N+P+K+	9335.2	1.73	9668.6	0.26
Effects of different fertilizations on fruit quality, yield and soil fertility in field-grown kiwifruit orchard	13	520	qinmei	17.5	43.9	246.1	None	31700	3170	38500	3850
Effects of different fertilizations on fruit quality, yield and soil fertility in field-grown kiwifruit orchard	13	520	qinmei	17.5	43.9	246.1	N-	36500	3650	38500	3850
Effects of different fertilizations on fruit quality, yield and soil fertility in field-grown kiwifruit orchard	13	520	qinmei	17.5	43.9	246.1	P-	34700	3470	38500	3850
Effects of different fertilizations on fruit quality, yield and soil fertility in field-grown kiwifruit orchard	13	520	qinmei	17.5	43.9	246.1	K-	31400	3140	38500	3850
Effects of different fertilizations on fruit quality, yield and soil fertility in field-grown kiwifruit orchard	13	520	qinmei	17.5	43.9	246.1	N+P+K+	34900	3490	38500	3850
Effects of different fertilizations on fruit quality, yield and soil fertility in field-grown kiwifruit orchard	13	520	qinmei	17.5	43.9	246.1	None	36800	3680	47700	4770
Effects of different fertilizations on fruit quality, yield and soil fertility in field-grown kiwifruit orchard	13	520	qinmei	17.5	43.9	246.1	N-	40400	4040	47700	4770
Effects of different fertilizations on fruit quality, yield and soil fertility in field-grown kiwifruit orchard	13	520	qinmei	17.5	43.9	246.1	P-	36800	3680	47700	4770
Effects of different fertilizations on fruit quality, yield and soil fertility in field-grown kiwifruit orchard	13	520	qinmei	17.5	43.9	246.1	K-	36200	3620	47700	4770
Effects of different fertilizations on fruit quality, yield and soil fertility in field-grown kiwifruit orchard	13	520	qinmei	17.5	43.9	246.1	N+P+K+	42700	4270	47700	4770
Effects of different fertilizations on fruit quality, yield and soil fertility in field-grown kiwifruit orchard	13	520	qinmei	17.5	43.9	246.1	None	37000	3700	47800	4780
Effects of different fertilizations on fruit quality, yield and soil fertility in field-grown kiwifruit orchard	13	520	qinmei	17.5	43.9	246.1	N-	36900	3690	47800	4780
Effects of different fertilizations on fruit quality, yield and soil fertility in field-grown kiwifruit orchard	13	520	qinmei	17.5	43.9	246.1	P-	41500	4150	47800	4780
Effects of different fertilizations on fruit quality, yield and soil fertility in field-grown kiwifruit orchard	13	520	qinmei	17.5	43.9	246.1	K-	41500	4150	47800	4780
Effects of different fertilizations on fruit quality, yield and soil fertility in field-grown kiwifruit orchard	13	520	qinmei	17.5	43.9	246.1	N+P+K+	44100	4410	47800	4780
Effects of different fertilizations on fruit quality, yield and soil fertility in field-grown kiwifruit orchard	13	520	qinmei	17.5	43.9	246.1	None	30800	3080	48700	4870
Effects of different fertilizations on fruit quality, yield and soil fertility in field-grown kiwifruit orchard	13	520	qinmei	17.5	43.9	246.1	N-P-K-	31700	3170	48700	4870
Effects of different fertilizations on fruit quality, yield and soil fertility in field-grown kiwifruit orchard	13	520	qinmei	17.5	43.9	246.1	N-P-K-	38600	3860	48700	4870
Effects of different fertilizations on fruit quality, yield and soil fertility in field-grown kiwifruit orchard	13	520	qinmei	17.5	43.9	246.1	N-P-K-	37800	3780	48700	4870
Effects of different fertilizations on fruit quality, yield and soil fertility in field-grown kiwifruit orchard	13	520	qinmei	17.5	43.9	246.1	N-P-K-	41700	4170	48700	4870
Effects of different fertilizations on fruit quality, yield and soil fertility in field-grown kiwifruit orchard	13	520	qinmei	17.5	43.9	246.1	N-P-K-	44600	4460	48700	4870
Reducing nitrogen fertilization of intensive kiwifruit orchards decreases nitrate accumulation in soil without compromising crop production	13.2	660		12.6	56.4	439	N+	41702.1	4170.21	50723.4	5072.34
Reducing nitrogen fertilization of intensive kiwifruit orchards decreases nitrate accumulation in soil without compromising crop production	13.2	660		12.6	56.4	439	N+	44255.3	4425.53	49702.1	4970.21
Reducing nitrogen fertilization of intensive kiwifruit orchards decreases nitrate accumulation in soil without compromising crop production	13.2	660		12.6	56.4	439	N+	41531.9	4153.19	45617	4561.7

## Sheet: Wyield
Reference	Location	mean annual temperature（℃）	MAP	soil type	FMC	kiwifruit variety	TreeAge	Method	ETt	ETc	W	Tyield	Tyield_sd	Cyield	Cyield_sd
Effects of different irrigation amounts on photosynthesis, yield and water use efficiency of kiwifruit under drip irrigation	Chenba Village Kiwifruit Base, Fuxing Township, Pujiang County, Chengdu City, Sichuan Province ; 103°19′ —103°41′ E、30°5′ —30°21′ N	16.3	>800	yellow soil	≤28	jinyan	≤8	trickle irrigation			W-	10385.6	1038.56	11076.9	1107.69
Effects of different irrigation amounts on photosynthesis, yield and water use efficiency of kiwifruit under drip irrigation	Chenba Village Kiwifruit Base, Fuxing Township, Pujiang County, Chengdu City, Sichuan Province ; 103°19′ —103°41′ E、30°5′ —30°21′ N	16.3	>800	yellow soil	≤28	jinyan	≤8	trickle irrigation			W-	11009.1	1100.91	11076.9	1107.69
Effects of different irrigation amounts on photosynthesis, yield and water use efficiency of kiwifruit under drip irrigation	Chenba Village Kiwifruit Base, Fuxing Township, Pujiang County, Chengdu City, Sichuan Province ; 103°19′ —103°41′ E、30°5′ —30°21′ N	16.3	>800	yellow soil	≤28	jinyan	≤8	trickle irrigation			W-	10977.5	1097.75	11076.9	1107.69
Effects of different irrigation amounts on photosynthesis, yield and water use efficiency of kiwifruit under drip irrigation	Chenba Village Kiwifruit Base, Fuxing Township, Pujiang County, Chengdu City, Sichuan Province ; 103°19′ —103°41′ E、30°5′ —30°21′ N	16.3	>800	yellow soil	≤28	jinyan	≤8	trickle irrigation			W-	11066.7	1106.67	11076.9	1107.69
Effects of different irrigation amounts on photosynthesis, yield and water use efficiency of kiwifruit under drip irrigation	Chenba Village Kiwifruit Base, Fuxing Township, Pujiang County, Chengdu City, Sichuan Province ; 103°19′ —103°41′ E、30°5′ —30°21′ N	16.3	>800	yellow soil	≤28	jinyan	≤8	trickle irrigation			W-	10522.8	1052.28	11076.9	1107.69
Effects of different irrigation amounts on photosynthesis, yield and water use efficiency of kiwifruit under drip irrigation	Chenba Village Kiwifruit Base, Fuxing Township, Pujiang County, Chengdu City, Sichuan Province ; 103°19′ —103°41′ E、30°5′ —30°21′ N	16.3	>800	yellow soil	≤28	jinyan	≤8	trickle irrigation			W-	10633.4	1063.34	11076.9	1107.69
Effects of different irrigation amounts on photosynthesis, yield and water use efficiency of kiwifruit under drip irrigation	Chenba Village Kiwifruit Base, Fuxing Township, Pujiang County, Chengdu City, Sichuan Province ; 103°19′ —103°41′ E、30°5′ —30°21′ N	16.3	>800	yellow soil	≤28	jinyan	≤8	trickle irrigation			W-	10805.2	1080.52	11076.9	1107.69
Effects of different irrigation amounts on photosynthesis, yield and water use efficiency of kiwifruit under drip irrigation	Chenba Village Kiwifruit Base, Fuxing Township, Pujiang County, Chengdu City, Sichuan Province ; 103°19′ —103°41′ E、30°5′ —30°21′ N	16.3	>800	yellow soil	≤28	jinyan	≤8	trickle irrigation			W-	10435.8	1043.58	11076.9	1107.69
Effects of water regulation on photosynthetic characteristics and yield of kiwifruit under different micro-irrigation methods	Sichuan province Chengdu Pujiang County Fuxing Township Lenovo Holdings Jiawo Agricultural Group Strategic Cooperation Base	16.3	>800	Red soil and yellow soil	≤28	cuiyu		trickle irrigation	652.4	524	W+	12515.1	1251.51	12833.2	1283.33
Effects of water regulation on photosynthetic characteristics and yield of kiwifruit under different micro-irrigation methods	Sichuan province Chengdu Pujiang County Fuxing Township Lenovo Holdings Jiawo Agricultural Group Strategic Cooperation Base	16.3	>800	Red soil and yellow soil	≤28	cuiyu		trickle irrigation	422.2	524	W-	11472.9	1147.29	12833.2	1283.33
Effects of water regulation on photosynthetic characteristics and yield of kiwifruit under different micro-irrigation methods	Sichuan province Chengdu Pujiang County Fuxing Township Lenovo Holdings Jiawo Agricultural Group Strategic Cooperation Base	16.3	>800	Red soil and yellow soil	≤28	cuiyu		trickle irrigation	308.4	524	W-	9488.1	948.81	12833.2	1283.33
Effects of water regulation on photosynthetic characteristics and yield of kiwifruit under different micro-irrigation methods	Sichuan province Chengdu Pujiang County Fuxing Township Lenovo Holdings Jiawo Agricultural Group Strategic Cooperation Base	16.3	>800	Red soil and yellow soil	≤28	cuiyu		miscellaneous	644.2	519.6	W+	12819.5	1281.95	12864.8	1286.47
Effects of water regulation on photosynthetic characteristics and yield of kiwifruit under different micro-irrigation methods	Sichuan province Chengdu Pujiang County Fuxing Township Lenovo Holdings Jiawo Agricultural Group Strategic Cooperation Base	16.3	>800	Red soil and yellow soil	≤28	cuiyu		miscellaneous	411.9	519.6	W-	11839.8	1183.98	12864.8	1286.47
Effects of water regulation on photosynthetic characteristics and yield of kiwifruit under different micro-irrigation methods	Sichuan province Chengdu Pujiang County Fuxing Township Lenovo Holdings Jiawo Agricultural Group Strategic Cooperation Base	16.3	>800	Red soil and yellow soil	≤28	cuiyu		miscellaneous	296.7	519.6	W-	8198.1	819.81	12864.8	1286.47
Effects of water regulation on photosynthetic characteristics and yield of kiwifruit under different micro-irrigation methods	Sichuan province Chengdu Pujiang County Fuxing Township Lenovo Holdings Jiawo Agricultural Group Strategic Cooperation Base	16.3	>800	Red soil and yellow soil	≤28	cuiyu		miscellaneous	534.9	636.9	W-	12958.2	1295.82	13010.9	1301.09
Effects of water regulation on photosynthetic characteristics and yield of kiwifruit under different micro-irrigation methods	Sichuan province Chengdu Pujiang County Fuxing Township Lenovo Holdings Jiawo Agricultural Group Strategic Cooperation Base	16.3	>800	Red soil and yellow soil	≤28	cuiyu		miscellaneous	412.4	636.9	W-	12486.5	1248.64	13010.9	1301.09
Effects of water regulation on photosynthetic characteristics and yield of kiwifruit under different micro-irrigation methods	Sichuan province Chengdu Pujiang County Fuxing Township Lenovo Holdings Jiawo Agricultural Group Strategic Cooperation Base	16.3	>800	Red soil and yellow soil	≤28	cuiyu		miscellaneous	308.1	636.9	W-	10136.7	1013.67	13010.9	1301.09
Experimental study on drip irrigation water consumption characteristics and irrigation system of kiwifruit trees in semi-arid area	Shaanxi Bairui Kiwifruit Research Institute Co., Ltd., Nanqianhu Village, Jiufeng Town, Zhouzhi County, Xi 'an City, Shaanxi Province 107°39'-108°37’E,33°42'-34°14’N	13.2	≤800	sandy loam soil	≤28	hayward	>8	trickle irrigation	624.72	816.28	W-	26356.9	2635.69	41924.3	4192.43
Experimental study on drip irrigation water consumption characteristics and irrigation system of kiwifruit trees in semi-arid area	Shaanxi Bairui Kiwifruit Research Institute Co., Ltd., Nanqianhu Village, Jiufeng Town, Zhouzhi County, Xi 'an City, Shaanxi Province 107°39'-108°37’E,33°42'-34°14’N	13.2	≤800	sandy loam soil	≤28	hayward	>8	trickle irrigation	665.48	816.28	W-	28419.7	2841.97	41924.3	4192.43
Experimental study on drip irrigation water consumption characteristics and irrigation system of kiwifruit trees in semi-arid area	Shaanxi Bairui Kiwifruit Research Institute Co., Ltd., Nanqianhu Village, Jiufeng Town, Zhouzhi County, Xi 'an City, Shaanxi Province 107°39'-108°37’E,33°42'-34°14’N	13.2	≤800	sandy loam soil	≤28	hayward	>8	trickle irrigation	709.05	816.28	W-	35408	3540.8	41924.3	4192.43
Experimental study on drip irrigation water consumption characteristics and irrigation system of kiwifruit trees in semi-arid area	Shaanxi Bairui Kiwifruit Research Institute Co., Ltd., Nanqianhu Village, Jiufeng Town, Zhouzhi County, Xi 'an City, Shaanxi Province 107°39'-108°37’E,33°42'-34°14’N	13.2	≤800	sandy loam soil	≤28	hayward	>8	trickle irrigation	767.71	816.28	W-	41812.5	4181.25	41924.3	4192.43
Experimental study on the growth characteristics and water requirement of micro-irrigation macaques	Bairui Kiwifruit Innovation Park, Zhouzhi County, Shaanxi Province（ N34°06′,E E108°43′）	13.2	≤800	sandy loam soil	≤28	hayward	>8	miscellaneous	652.77	750.24	W-	26905.2	2690.52	39553.5	3955.35
Experimental study on the growth characteristics and water requirement of micro-irrigation macaques	Bairui Kiwifruit Innovation Park, Zhouzhi County, Shaanxi Province（ N34°06′,E E108°43′）	13.2	≤800	sandy loam soil	≤28	hayward	>8	miscellaneous	707.83	750.24	W-	33011.8	3301.18	39553.5	3955.35
Experimental study on the growth characteristics and water requirement of micro-irrigation macaques	Bairui Kiwifruit Innovation Park, Zhouzhi County, Shaanxi Province（ N34°06′,E E108°43′）	13.2	≤800	sandy loam soil	≤28	hayward	>8	miscellaneous	787.27	750.24	W+	38637.5	3863.75	39553.5	3955.35
Experimental study on the growth characteristics and water requirement of micro-irrigation macaques	Bairui Kiwifruit Innovation Park, Zhouzhi County, Shaanxi Province（ N34°06′,E E108°43′）	13.2	≤800	sandy loam soil	≤28	hayward	>8	trickle irrigation	624.87	713.96	W-	24863.7	2486.37	35605.7	3560.57
Experimental study on the growth characteristics and water requirement of micro-irrigation macaques	Bairui Kiwifruit Innovation Park, Zhouzhi County, Shaanxi Province（ N34°06′,E E108°43′）	13.2	≤800	sandy loam soil	≤28	hayward	>8	trickle irrigation	670.1	713.96	W-	30428	3042.8	35605.7	3560.57
Experimental study on the growth characteristics and water requirement of micro-irrigation macaques	Bairui Kiwifruit Innovation Park, Zhouzhi County, Shaanxi Province（ N34°06′,E E108°43′）	13.2	≤800	sandy loam soil	≤28	hayward	>8	trickle irrigation	766.12	713.96	W+	34473.6	3447.36	35605.7	3560.57
Different micro-irrigation water deficit kiwifruit in seasonal arid area of southern China	Fu Xing Xiang, Pujiang County, Chengdu City, Sichuan Province （103°19′E～103°41′E、30°5′N～30°21′N）	16.3	>800	Purple soil, yellow soil	>28	cuiyu		miscellaneous	658	765.1	W-	18517.5	1851.75	19872	1987.2
Different micro-irrigation water deficit kiwifruit in seasonal arid area of southern China	Fu Xing Xiang, Pujiang County, Chengdu City, Sichuan Province （103°19′E～103°41′E、30°5′N～30°21′N）	16.3	>800	Purple soil, yellow soil	>28	cuiyu		miscellaneous	538.6	765.1	W-	16972.5	1697.25	19872	1987.2
Different micro-irrigation water deficit kiwifruit in seasonal arid area of southern China	Fu Xing Xiang, Pujiang County, Chengdu City, Sichuan Province （103°19′E～103°41′E、30°5′N～30°21′N）	16.3	>800	Purple soil, yellow soil	>28	cuiyu		miscellaneous	423.4	765.1	W-	15045	1504.5	19872	1987.2
Different micro-irrigation water deficit kiwifruit in seasonal arid area of southern China	Fu Xing Xiang, Pujiang County, Chengdu City, Sichuan Province （103°19′E～103°41′E、30°5′N～30°21′N）	16.3	>800	Purple soil, yellow soil	>28	cuiyu		miscellaneous	307.2	765.1	W-	14997	1499.7	19872	1987.2
Different micro-irrigation water deficit kiwifruit in seasonal arid area of southern China	Fu Xing Xiang, Pujiang County, Chengdu City, Sichuan Province （103°19′E～103°41′E、30°5′N～30°21′N）	16.3	>800	Purple soil, yellow soil	>28	cuiyu		trickle irrigation	648.1	753.5	W-	19369.5	1936.95	19693.5	1969.35
Different micro-irrigation water deficit kiwifruit in seasonal arid area of southern China	Fu Xing Xiang, Pujiang County, Chengdu City, Sichuan Province （103°19′E～103°41′E、30°5′N～30°21′N）	16.3	>800	Purple soil, yellow soil	>28	cuiyu		trickle irrigation	534.3	753.5	W-	18120	1812	19693.5	1969.35
Different micro-irrigation water deficit kiwifruit in seasonal arid area of southern China	Fu Xing Xiang, Pujiang County, Chengdu City, Sichuan Province （103°19′E～103°41′E、30°5′N～30°21′N）	16.3	>800	Purple soil, yellow soil	>28	cuiyu		trickle irrigation	421.7	753.5	W-	15187.5	1518.75	19693.5	1969.35
Different micro-irrigation water deficit kiwifruit in seasonal arid area of southern China	Fu Xing Xiang, Pujiang County, Chengdu City, Sichuan Province （103°19′E～103°41′E、30°5′N～30°21′N）	16.3	>800	Purple soil, yellow soil	>28	cuiyu		trickle irrigation	304.4	753.5	W-	14340	1434	19693.5	1969.35
Different micro-irrigation water deficit kiwifruit in seasonal arid area of southern China	Fu Xing Xiang, Pujiang County, Chengdu City, Sichuan Province （103°19′E～103°41′E、30°5′N～30°21′N）	16.3	>800	Purple soil, yellow soil	>28	cuiyu		miscellaneous	641.5	740.3	W-	19245	1924.5	19554	1955.4
Different micro-irrigation water deficit kiwifruit in seasonal arid area of southern China	Fu Xing Xiang, Pujiang County, Chengdu City, Sichuan Province （103°19′E～103°41′E、30°5′N～30°21′N）	16.3	>800	Purple soil, yellow soil	>28	cuiyu		miscellaneous	524	740.3	W-	18322.5	1832.25	19554	1955.4
Different micro-irrigation water deficit kiwifruit in seasonal arid area of southern China	Fu Xing Xiang, Pujiang County, Chengdu City, Sichuan Province （103°19′E～103°41′E、30°5′N～30°21′N）	16.3	>800	Purple soil, yellow soil	>28	cuiyu		miscellaneous	411.1	740.3	W-	17407.5	1740.75	19554	1955.4
Different micro-irrigation water deficit kiwifruit in seasonal arid area of southern China	Fu Xing Xiang, Pujiang County, Chengdu City, Sichuan Province （103°19′E～103°41′E、30°5′N～30°21′N）	16.3	>800	Purple soil, yellow soil	>28	cuiyu		miscellaneous	300.7	740.3	W-	15236.2	1523.62	19554	1955.4
Study on Water Consumption Characteristics and Water-saving and Efficient Irrigation System of Kiwifruit in Guanzhong Area of Shaanxi Province	Bairui Kiwifruit Innovation Park, Nanqianhu Village, Jiufeng Town, Zhouzhi County 107°39′~108°37′E， 33°42′~34°14′N	13.2	≤800	sandy loam soil	≤28	huayou	≤8	miscellaneous	635	769.93	W-	22160.6	2216.06	33113.5	3311.35
Study on Water Consumption Characteristics and Water-saving and Efficient Irrigation System of Kiwifruit in Guanzhong Area of Shaanxi Province	Bairui Kiwifruit Innovation Park, Nanqianhu Village, Jiufeng Town, Zhouzhi County 107°39′~108°37′E， 33°42′~34°14′N	13.2	≤800	sandy loam soil	≤28	huayou	≤8	miscellaneous	721.12	769.93	W-	26395.1	2639.51	33113.5	3311.35
Study on Water Consumption Characteristics and Water-saving and Efficient Irrigation System of Kiwifruit in Guanzhong Area of Shaanxi Province	Bairui Kiwifruit Innovation Park, Nanqianhu Village, Jiufeng Town, Zhouzhi County 107°39′~108°37′E， 33°42′~34°14′N	13.2	≤800	sandy loam soil	≤28	huayou	≤8	miscellaneous	821.05	769.93	W+	31278.1	3127.81	33113.5	3311.35
The regulation effect of water deficit and water and fertilizer integration on kiwifruit growth under low pressure drip irrigation	Sichuan Pujiang County Fuxing Township Lenovo Jiawo Organic Agriculture Technology Co., Ltd.（103°19′E～103°41′E、30° 5′N～30°21′N）	16.3	>800	Purple soil, yellow soil	>28	jinyan	≤8	trickle irrigation	710.47	728.18	W-	13216.5	1321.65	20784	2078.4
The regulation effect of water deficit and water and fertilizer integration on kiwifruit growth under low pressure drip irrigation	Sichuan Pujiang County Fuxing Township Lenovo Jiawo Organic Agriculture Technology Co., Ltd.（103°19′E～103°41′E、30° 5′N～30°21′N）	16.3	>800	Purple soil, yellow soil	>28	jinyan	≤8	trickle irrigation	720.43	728.18	W-	15471	1547.1	20784	2078.4
The regulation effect of water deficit and water and fertilizer integration on kiwifruit growth under low pressure drip irrigation	Sichuan Pujiang County Fuxing Township Lenovo Jiawo Organic Agriculture Technology Co., Ltd.（103°19′E～103°41′E、30° 5′N～30°21′N）	16.3	>800	Purple soil, yellow soil	>28	jinyan	≤8	trickle irrigation	738.78	728.18	W+	14863.5	1486.35	20784	2078.4
The regulation effect of water deficit and water and fertilizer integration on kiwifruit growth under low pressure drip irrigation	Sichuan Pujiang County Fuxing Township Lenovo Jiawo Organic Agriculture Technology Co., Ltd.（103°19′E～103°41′E、30° 5′N～30°21′N）	16.3	>800	Purple soil, yellow soil	>28	jinyan	≤8	trickle irrigation	709.67	728.18	W-	19183.5	1918.35	20784	2078.4
The regulation effect of water deficit and water and fertilizer integration on kiwifruit growth under low pressure drip irrigation	Sichuan Pujiang County Fuxing Township Lenovo Jiawo Organic Agriculture Technology Co., Ltd.（103°19′E～103°41′E、30° 5′N～30°21′N）	16.3	>800	Purple soil, yellow soil	>28	jinyan	≤8	trickle irrigation	723.88	728.18	W-	19750.5	1975.05	20784	2078.4
The regulation effect of water deficit and water and fertilizer integration on kiwifruit growth under low pressure drip irrigation	Sichuan Pujiang County Fuxing Township Lenovo Jiawo Organic Agriculture Technology Co., Ltd.（103°19′E～103°41′E、30° 5′N～30°21′N）	16.3	>800	Purple soil, yellow soil	>28	jinyan	≤8	trickle irrigation	737.44	728.18	W+	20169	2016.9	20784	2078.4
The regulation effect of water deficit and water and fertilizer integration on kiwifruit growth under low pressure drip irrigation	Sichuan Pujiang County Fuxing Township Lenovo Jiawo Organic Agriculture Technology Co., Ltd.（103°19′E～103°41′E、30° 5′N～30°21′N）	16.3	>800	Purple soil, yellow soil	>28	jinyan	≤8	trickle irrigation	747.02	728.18	W+	15768	1576.8	20784	2078.4
The regulation effect of water deficit and water and fertilizer integration on kiwifruit growth under low pressure drip irrigation	Sichuan Pujiang County Fuxing Township Lenovo Jiawo Organic Agriculture Technology Co., Ltd.（103°19′E～103°41′E、30° 5′N～30°21′N）	16.3	>800	Purple soil, yellow soil	>28	jinyan	≤8	trickle irrigation	649.29	728.18	W-	10530	1053	20784	2078.4
The regulation effect of water deficit and water and fertilizer integration on kiwifruit growth under low pressure drip irrigation	Sichuan Pujiang County Fuxing Township Lenovo Jiawo Organic Agriculture Technology Co., Ltd.（103°19′E～103°41′E、30° 5′N～30°21′N）	16.3	>800	Purple soil, yellow soil	>28	jinyan	≤8	trickle irrigation	670.55	728.18	W-	11741	1174.1	20784	2078.4
The regulation effect of water deficit and water and fertilizer integration on kiwifruit growth under low pressure drip irrigation	Sichuan Pujiang County Fuxing Township Lenovo Jiawo Organic Agriculture Technology Co., Ltd.（103°19′E～103°41′E、30° 5′N～30°21′N）	16.3	>800	Purple soil, yellow soil	>28	jinyan	≤8	trickle irrigation	699.48	728.18	W-	9529.65	952.965	20784	2078.4
The regulation effect of water deficit and water and fertilizer integration on kiwifruit growth under low pressure drip irrigation	Sichuan Pujiang County Fuxing Township Lenovo Jiawo Organic Agriculture Technology Co., Ltd.（103°19′E～103°41′E、30° 5′N～30°21′N）	16.3	>800	Purple soil, yellow soil	>28	jinyan	≤8	trickle irrigation	717.47	728.18	W-	12442.9	1244.29	20784	2078.4
The regulation effect of water deficit and water and fertilizer integration on kiwifruit growth under low pressure drip irrigation	Sichuan Pujiang County Fuxing Township Lenovo Jiawo Organic Agriculture Technology Co., Ltd.（103°19′E～103°41′E、30° 5′N～30°21′N）	16.3	>800	Purple soil, yellow soil	>28	jinyan	≤8	trickle irrigation	579.56	728.18	W-	11460	1146	20784	2078.4
The regulation effect of water deficit and water and fertilizer integration on kiwifruit growth under low pressure drip irrigation	Sichuan Pujiang County Fuxing Township Lenovo Jiawo Organic Agriculture Technology Co., Ltd.（103°19′E～103°41′E、30° 5′N～30°21′N）	16.3	>800	Purple soil, yellow soil	>28	jinyan	≤8	trickle irrigation	620.98	728.18	W-	10372.1	1037.21	20784	2078.4
The regulation effect of water deficit and water and fertilizer integration on kiwifruit growth under low pressure drip irrigation	Sichuan Pujiang County Fuxing Township Lenovo Jiawo Organic Agriculture Technology Co., Ltd.（103°19′E～103°41′E、30° 5′N～30°21′N）	16.3	>800	Purple soil, yellow soil	>28	jinyan	≤8	trickle irrigation	660.57	728.18	W-	13920	1392	20784	2078.4
The regulation effect of water deficit and water and fertilizer integration on kiwifruit growth under low pressure drip irrigation	Sichuan Pujiang County Fuxing Township Lenovo Jiawo Organic Agriculture Technology Co., Ltd.（103°19′E～103°41′E、30° 5′N～30°21′N）	16.3	>800	Purple soil, yellow soil	>28	jinyan	≤8	trickle irrigation	694.2	728.18	W-	16128.5	1612.85	20784	2078.4
The regulation effect of water deficit and water and fertilizer integration on kiwifruit growth under low pressure drip irrigation	Sichuan Pujiang County Fuxing Township Lenovo Jiawo Organic Agriculture Technology Co., Ltd.（103°19′E～103°41′E、30° 5′N～30°21′N）	16.3	>800	Purple soil, yellow soil	>28	jinyan	≤8	trickle irrigation	748.82	728.18	W+	14055	1405.5	20784	2078.4
Effects of water deficit on kiwifruit growth under low-pressure drip irrigation and model simulation	Fu Xing Xiang, Pujiang County, Chengdu City, Sichuan Province（103°19′E～103°41′E、30°5′N～30°21′N）	16.3	>800	Purple soil, yellow soil	>28	jinyan	>8	trickle irrigation	622.52	634.18	W-	12237.8	1223.78	12536.4	1253.64
Effects of water deficit on kiwifruit growth under low-pressure drip irrigation and model simulation	Fu Xing Xiang, Pujiang County, Chengdu City, Sichuan Province（103°19′E～103°41′E、30°5′N～30°21′N）	16.3	>800	Purple soil, yellow soil	>28	jinyan	>8	trickle irrigation	628.71	634.18	W-	12285	1228.5	12536.4	1253.64
Effects of water deficit on kiwifruit growth under low-pressure drip irrigation and model simulation	Fu Xing Xiang, Pujiang County, Chengdu City, Sichuan Province（103°19′E～103°41′E、30°5′N～30°21′N）	16.3	>800	Purple soil, yellow soil	>28	jinyan	>8	trickle irrigation	625.55	634.18	W-	12368.2	1236.83	12536.4	1253.64
Effects of water deficit on kiwifruit growth under low-pressure drip irrigation and model simulation	Fu Xing Xiang, Pujiang County, Chengdu City, Sichuan Province（103°19′E～103°41′E、30°5′N～30°21′N）	16.3	>800	Purple soil, yellow soil	>28	jinyan	>8	trickle irrigation	640.32	634.18	W+	12376.5	1237.65	12536.4	1253.64
Effects of water deficit on kiwifruit growth under low-pressure drip irrigation and model simulation	Fu Xing Xiang, Pujiang County, Chengdu City, Sichuan Province（103°19′E～103°41′E、30°5′N～30°21′N）	16.3	>800	Purple soil, yellow soil	>28	jinyan	>8	trickle irrigation	603.31	634.18	W-	12137.9	1213.79	12536.4	1253.64
Effects of water deficit on kiwifruit growth under low-pressure drip irrigation and model simulation	Fu Xing Xiang, Pujiang County, Chengdu City, Sichuan Province（103°19′E～103°41′E、30°5′N～30°21′N）	16.3	>800	Purple soil, yellow soil	>28	jinyan	>8	trickle irrigation	614.64	634.18	W-	12260.2	1226.03	12536.4	1253.64
Effects of water deficit on kiwifruit growth under low-pressure drip irrigation and model simulation	Fu Xing Xiang, Pujiang County, Chengdu City, Sichuan Province（103°19′E～103°41′E、30°5′N～30°21′N）	16.3	>800	Purple soil, yellow soil	>28	jinyan	>8	trickle irrigation	629.09	634.18	W-	12451.4	1245.13	12536.4	1253.64
Effects of water deficit on kiwifruit growth under low-pressure drip irrigation and model simulation	Fu Xing Xiang, Pujiang County, Chengdu City, Sichuan Province（103°19′E～103°41′E、30°5′N～30°21′N）	16.3	>800	Purple soil, yellow soil	>28	jinyan	>8	trickle irrigation	562.27	634.18	W-	8170.65	817.065	12536.4	1253.64
Effects of water deficit on kiwifruit growth under low-pressure drip irrigation and model simulation	Fu Xing Xiang, Pujiang County, Chengdu City, Sichuan Province（103°19′E～103°41′E、30°5′N～30°21′N）	16.3	>800	Purple soil, yellow soil	>28	jinyan	>8	trickle irrigation	577.26	634.18	W-	8989.2	898.92	12536.4	1253.64
Effects of water deficit on kiwifruit growth under low-pressure drip irrigation and model simulation	Fu Xing Xiang, Pujiang County, Chengdu City, Sichuan Province（103°19′E～103°41′E、30°5′N～30°21′N）	16.3	>800	Purple soil, yellow soil	>28	jinyan	>8	trickle irrigation	595.37	634.18	W-	9517.5	951.75	12536.4	1253.64
Effects of water deficit on kiwifruit growth under low-pressure drip irrigation and model simulation	Fu Xing Xiang, Pujiang County, Chengdu City, Sichuan Province（103°19′E～103°41′E、30°5′N～30°21′N）	16.3	>800	Purple soil, yellow soil	>28	jinyan	>8	trickle irrigation	601.78	634.18	W-	9865.8	986.58	12536.4	1253.64
Effects of water deficit on kiwifruit growth under low-pressure drip irrigation and model simulation	Fu Xing Xiang, Pujiang County, Chengdu City, Sichuan Province（103°19′E～103°41′E、30°5′N～30°21′N）	16.3	>800	Purple soil, yellow soil	>28	jinyan	>8	trickle irrigation	542.33	634.18	W-	11346.8	1134.67	12536.4	1253.64
Effects of water deficit on kiwifruit growth under low-pressure drip irrigation and model simulation	Fu Xing Xiang, Pujiang County, Chengdu City, Sichuan Province（103°19′E～103°41′E、30°5′N～30°21′N）	16.3	>800	Purple soil, yellow soil	>28	jinyan	>8	trickle irrigation	562.53	634.18	W-	11550.6	1155.06	12536.4	1253.64
Effects of water deficit on kiwifruit growth under low-pressure drip irrigation and model simulation	Fu Xing Xiang, Pujiang County, Chengdu City, Sichuan Province（103°19′E～103°41′E、30°5′N～30°21′N）	16.3	>800	Purple soil, yellow soil	>28	jinyan	>8	trickle irrigation	585.07	634.18	W-	11758.5	1175.85	12536.4	1253.64
Effects of water deficit on kiwifruit growth under low-pressure drip irrigation and model simulation	Fu Xing Xiang, Pujiang County, Chengdu City, Sichuan Province（103°19′E～103°41′E、30°5′N～30°21′N）	16.3	>800	Purple soil, yellow soil	>28	jinyan	>8	trickle irrigation	600.59	634.18	W-	12108.6	1210.86	12536.4	1253.64
Effects of water deficit on kiwifruit growth under low-pressure drip irrigation and model simulation	Fu Xing Xiang, Pujiang County, Chengdu City, Sichuan Province（103°19′E～103°41′E、30°5′N～30°21′N）	16.3	>800	Purple soil, yellow soil	>28	jinyan	>8	trickle irrigation	652.73	634.18	W+	12433.5	1243.35	12536.4	1253.64
Relationship between stable carbon isotope discrimination and water use efficiency under deficit drip irrigation of kiwifruit in the humid areas of South China	Pujiang Kiwifruit Test Base, Chengdu, Sichuan Province（30°19′N，103°25′E）	16.3	>800	yellow soil	>28		≤8	trickle irrigation	709.67	694.2	W+	12347.5	1234.75	16128.5	1612.85
Relationship between stable carbon isotope discrimination and water use efficiency under deficit drip irrigation of kiwifruit in the humid areas of South China	Pujiang Kiwifruit Test Base, Chengdu, Sichuan Province（30°19′N，103°25′E）	16.3	>800	yellow soil	>28		≤8	trickle irrigation	723.88	694.2	W+	13463.5	1346.35	16128.5	1612.85
Relationship between stable carbon isotope discrimination and water use efficiency under deficit drip irrigation of kiwifruit in the humid areas of South China	Pujiang Kiwifruit Test Base, Chengdu, Sichuan Province（30°19′N，103°25′E）	16.3	>800	yellow soil	>28		≤8	trickle irrigation	737.44	694.2	W+	13845	1384.5	16128.5	1612.85
Relationship between stable carbon isotope discrimination and water use efficiency under deficit drip irrigation of kiwifruit in the humid areas of South China	Pujiang Kiwifruit Test Base, Chengdu, Sichuan Province（30°19′N，103°25′E）	16.3	>800	yellow soil	>28		≤8	trickle irrigation	747.02	694.2	W+	14868	1486.8	16128.5	1612.85
Relationship between stable carbon isotope discrimination and water use efficiency under deficit drip irrigation of kiwifruit in the humid areas of South China	Pujiang Kiwifruit Test Base, Chengdu, Sichuan Province（30°19′N，103°25′E）	16.3	>800	yellow soil	>28		≤8	trickle irrigation	649.29	694.2	W-	10530	1053	16128.5	1612.85
Relationship between stable carbon isotope discrimination and water use efficiency under deficit drip irrigation of kiwifruit in the humid areas of South China	Pujiang Kiwifruit Test Base, Chengdu, Sichuan Province（30°19′N，103°25′E）	16.3	>800	yellow soil	>28		≤8	trickle irrigation	670.55	694.2	W-	11741	1174.1	16128.5	1612.85
Relationship between stable carbon isotope discrimination and water use efficiency under deficit drip irrigation of kiwifruit in the humid areas of South China	Pujiang Kiwifruit Test Base, Chengdu, Sichuan Province（30°19′N，103°25′E）	16.3	>800	yellow soil	>28		≤8	trickle irrigation	699.48	694.2	W+	9529.7	952.97	16128.5	1612.85
Relationship between stable carbon isotope discrimination and water use efficiency under deficit drip irrigation of kiwifruit in the humid areas of South China	Pujiang Kiwifruit Test Base, Chengdu, Sichuan Province（30°19′N，103°25′E）	16.3	>800	yellow soil	>28		≤8	trickle irrigation	717.47	694.2	W+	12443	1244.3	16128.5	1612.85
Relationship between stable carbon isotope discrimination and water use efficiency under deficit drip irrigation of kiwifruit in the humid areas of South China	Pujiang Kiwifruit Test Base, Chengdu, Sichuan Province（30°19′N，103°25′E）	16.3	>800	yellow soil	>28		≤8	trickle irrigation	579.56	694.2	W-	11460	1146	16128.5	1612.85
Relationship between stable carbon isotope discrimination and water use efficiency under deficit drip irrigation of kiwifruit in the humid areas of South China	Pujiang Kiwifruit Test Base, Chengdu, Sichuan Province（30°19′N，103°25′E）	16.3	>800	yellow soil	>28		≤8	trickle irrigation	620.98	694.2	W-	10372.1	1037.21	16128.5	1612.85
Relationship between stable carbon isotope discrimination and water use efficiency under deficit drip irrigation of kiwifruit in the humid areas of South China	Pujiang Kiwifruit Test Base, Chengdu, Sichuan Province（30°19′N，103°25′E）	16.3	>800	yellow soil	>28		≤8	trickle irrigation	660.57	694.2	W-	13920	1392	16128.5	1612.85
Relationship between stable carbon isotope discrimination and water use efficiency under deficit drip irrigation of kiwifruit in the humid areas of South China	Pujiang Kiwifruit Test Base, Chengdu, Sichuan Province（30°19′N，103°25′E）	16.3	>800	yellow soil	>28		≤8	trickle irrigation	748.82	694.2	W+	14055	1405.5	16128.5	1612.85

## Sheet: WUE
Reference	Location	mean annual temperature（℃）	MAP	soil type	FMC	kiwifruit variety	TreeAge	Method	ETt	ETc	W	WUEt	WUEt_sd	WUEc	WUEc_sd
Effects of different irrigation amounts on photosynthesis, yield and water use efficiency of kiwifruit under drip irrigation	Chenba Village Kiwifruit Base, Fuxing Township, Pujiang County, Chengdu City, Sichuan Province ; 103°19′ —103°41′ E、30°5′ —30°21′ N	16.3	>800	yellow soil	≤28	jinyan	≤8	trickle irrigation			W-	18.5	1.85	17.7	1.77
Effects of different irrigation amounts on photosynthesis, yield and water use efficiency of kiwifruit under drip irrigation	Chenba Village Kiwifruit Base, Fuxing Township, Pujiang County, Chengdu City, Sichuan Province ; 103°19′ —103°41′ E、30°5′ —30°21′ N	16.3	>800	yellow soil	≤28	jinyan	≤8	trickle irrigation			W-	19	1.9	17.7	1.77
Effects of different irrigation amounts on photosynthesis, yield and water use efficiency of kiwifruit under drip irrigation	Chenba Village Kiwifruit Base, Fuxing Township, Pujiang County, Chengdu City, Sichuan Province ; 103°19′ —103°41′ E、30°5′ —30°21′ N	16.3	>800	yellow soil	≤28	jinyan	≤8	trickle irrigation			W-	18.5	1.85	17.7	1.77
Effects of different irrigation amounts on photosynthesis, yield and water use efficiency of kiwifruit under drip irrigation	Chenba Village Kiwifruit Base, Fuxing Township, Pujiang County, Chengdu City, Sichuan Province ; 103°19′ —103°41′ E、30°5′ —30°21′ N	16.3	>800	yellow soil	≤28	jinyan	≤8	trickle irrigation			W-	18.2	1.82	17.7	1.77
Effects of different irrigation amounts on photosynthesis, yield and water use efficiency of kiwifruit under drip irrigation	Chenba Village Kiwifruit Base, Fuxing Township, Pujiang County, Chengdu City, Sichuan Province ; 103°19′ —103°41′ E、30°5′ —30°21′ N	16.3	>800	yellow soil	≤28	jinyan	≤8	trickle irrigation			W-	21.8	2.18	17.7	1.77
Effects of different irrigation amounts on photosynthesis, yield and water use efficiency of kiwifruit under drip irrigation	Chenba Village Kiwifruit Base, Fuxing Township, Pujiang County, Chengdu City, Sichuan Province ; 103°19′ —103°41′ E、30°5′ —30°21′ N	16.3	>800	yellow soil	≤28	jinyan	≤8	trickle irrigation			W-	20.7	2.07	17.7	1.77
Effects of different irrigation amounts on photosynthesis, yield and water use efficiency of kiwifruit under drip irrigation	Chenba Village Kiwifruit Base, Fuxing Township, Pujiang County, Chengdu City, Sichuan Province ; 103°19′ —103°41′ E、30°5′ —30°21′ N	16.3	>800	yellow soil	≤28	jinyan	≤8	trickle irrigation			W-	19.7	1.97	17.7	1.77
Effects of different irrigation amounts on photosynthesis, yield and water use efficiency of kiwifruit under drip irrigation	Chenba Village Kiwifruit Base, Fuxing Township, Pujiang County, Chengdu City, Sichuan Province ; 103°19′ —103°41′ E、30°5′ —30°21′ N	16.3	>800	yellow soil	≤28	jinyan	≤8	trickle irrigation			W-	17.7	1.77	17.7	1.77
Effects of water regulation on photosynthetic characteristics and yield of kiwifruit under different micro-irrigation methods	Sichuan province Chengdu Pujiang County Fuxing Township Lenovo Holdings Jiawo Agricultural Group Strategic Cooperation Base	16.3	>800	Red soil and yellow soil	≤28	cuiyu		trickle irrigation	652.4	524	W+	19.18	1.918	24.49	2.449
Effects of water regulation on photosynthetic characteristics and yield of kiwifruit under different micro-irrigation methods	Sichuan province Chengdu Pujiang County Fuxing Township Lenovo Holdings Jiawo Agricultural Group Strategic Cooperation Base	16.3	>800	Red soil and yellow soil	≤28	cuiyu		trickle irrigation	422.2	524	W-	27.17	2.717	24.49	2.449
Effects of water regulation on photosynthetic characteristics and yield of kiwifruit under different micro-irrigation methods	Sichuan province Chengdu Pujiang County Fuxing Township Lenovo Holdings Jiawo Agricultural Group Strategic Cooperation Base	16.3	>800	Red soil and yellow soil	≤28	cuiyu		trickle irrigation	308.4	524	W-	30.77	3.077	24.49	2.449
Effects of water regulation on photosynthetic characteristics and yield of kiwifruit under different micro-irrigation methods	Sichuan province Chengdu Pujiang County Fuxing Township Lenovo Holdings Jiawo Agricultural Group Strategic Cooperation Base	16.3	>800	Red soil and yellow soil	≤28	cuiyu		miscellaneous	644.2	519.6	W+	19.9	1.99	24.76	2.476
Effects of water regulation on photosynthetic characteristics and yield of kiwifruit under different micro-irrigation methods	Sichuan province Chengdu Pujiang County Fuxing Township Lenovo Holdings Jiawo Agricultural Group Strategic Cooperation Base	16.3	>800	Red soil and yellow soil	≤28	cuiyu		miscellaneous	411.9	519.6	W-	28.74	2.874	24.76	2.476
Effects of water regulation on photosynthetic characteristics and yield of kiwifruit under different micro-irrigation methods	Sichuan province Chengdu Pujiang County Fuxing Township Lenovo Holdings Jiawo Agricultural Group Strategic Cooperation Base	16.3	>800	Red soil and yellow soil	≤28	cuiyu		miscellaneous	296.7	519.6	W-	27.63	2.763	24.76	2.476
Effects of water regulation on photosynthetic characteristics and yield of kiwifruit under different micro-irrigation methods	Sichuan province Chengdu Pujiang County Fuxing Township Lenovo Holdings Jiawo Agricultural Group Strategic Cooperation Base	16.3	>800	Red soil and yellow soil	≤28	cuiyu		miscellaneous	534.9	636.9	W-	24.23	2.423	20.43	2.043
Effects of water regulation on photosynthetic characteristics and yield of kiwifruit under different micro-irrigation methods	Sichuan province Chengdu Pujiang County Fuxing Township Lenovo Holdings Jiawo Agricultural Group Strategic Cooperation Base	16.3	>800	Red soil and yellow soil	≤28	cuiyu		miscellaneous	412.4	636.9	W-	30.28	3.028	20.43	2.043
Effects of water regulation on photosynthetic characteristics and yield of kiwifruit under different micro-irrigation methods	Sichuan province Chengdu Pujiang County Fuxing Township Lenovo Holdings Jiawo Agricultural Group Strategic Cooperation Base	16.3	>800	Red soil and yellow soil	≤28	cuiyu		miscellaneous	308.1	636.9	W-	32.9	3.29	20.43	2.043
Experimental study on drip irrigation water consumption characteristics and irrigation system of kiwifruit trees in semi-arid area	Shaanxi Bairui Kiwifruit Research Institute Co., Ltd., Nanqianhu Village, Jiufeng Town, Zhouzhi County, Xi 'an City, Shaanxi Province 107°39'-108°37’E,33°42'-34°14’N	13.2	≤800	sandy loam soil	≤28	hayward	>8	trickle irrigation	624.72	816.28	W-	42.19	4.219	51.36	5.136
Experimental study on drip irrigation water consumption characteristics and irrigation system of kiwifruit trees in semi-arid area	Shaanxi Bairui Kiwifruit Research Institute Co., Ltd., Nanqianhu Village, Jiufeng Town, Zhouzhi County, Xi 'an City, Shaanxi Province 107°39'-108°37’E,33°42'-34°14’N	13.2	≤800	sandy loam soil	≤28	hayward	>8	trickle irrigation	665.48	816.28	W-	42.71	4.271	51.36	5.136
Experimental study on drip irrigation water consumption characteristics and irrigation system of kiwifruit trees in semi-arid area	Shaanxi Bairui Kiwifruit Research Institute Co., Ltd., Nanqianhu Village, Jiufeng Town, Zhouzhi County, Xi 'an City, Shaanxi Province 107°39'-108°37’E,33°42'-34°14’N	13.2	≤800	sandy loam soil	≤28	hayward	>8	trickle irrigation	709.05	816.28	W-	49.94	4.994	51.36	5.136
Experimental study on drip irrigation water consumption characteristics and irrigation system of kiwifruit trees in semi-arid area	Shaanxi Bairui Kiwifruit Research Institute Co., Ltd., Nanqianhu Village, Jiufeng Town, Zhouzhi County, Xi 'an City, Shaanxi Province 107°39'-108°37’E,33°42'-34°14’N	13.2	≤800	sandy loam soil	≤28	hayward	>8	trickle irrigation	767.71	816.28	W-	54.46	5.446	51.36	5.136
Experimental study on the growth characteristics and water requirement of micro-irrigation macaques	Bairui Kiwifruit Innovation Park, Zhouzhi County, Shaanxi Province（ N34°06′,E E108°43′）	13.2	≤800	sandy loam soil	≤28	hayward	>8	miscellaneous	652.77	750.24	W-	41.22	4.122	52.72	5.272
Experimental study on the growth characteristics and water requirement of micro-irrigation macaques	Bairui Kiwifruit Innovation Park, Zhouzhi County, Shaanxi Province（ N34°06′,E E108°43′）	13.2	≤800	sandy loam soil	≤28	hayward	>8	miscellaneous	707.83	750.24	W-	46.64	4.664	52.72	5.272
Experimental study on the growth characteristics and water requirement of micro-irrigation macaques	Bairui Kiwifruit Innovation Park, Zhouzhi County, Shaanxi Province（ N34°06′,E E108°43′）	13.2	≤800	sandy loam soil	≤28	hayward	>8	miscellaneous	787.27	750.24	W+	49.08	4.908	52.72	5.272
Experimental study on the growth characteristics and water requirement of micro-irrigation macaques	Bairui Kiwifruit Innovation Park, Zhouzhi County, Shaanxi Province（ N34°06′,E E108°43′）	13.2	≤800	sandy loam soil	≤28	hayward	>8	trickle irrigation	624.87	713.96	W-	39.79	3.979	49.87	4.987
Experimental study on the growth characteristics and water requirement of micro-irrigation macaques	Bairui Kiwifruit Innovation Park, Zhouzhi County, Shaanxi Province（ N34°06′,E E108°43′）	13.2	≤800	sandy loam soil	≤28	hayward	>8	trickle irrigation	670.1	713.96	W-	45.41	4.541	49.87	4.987
Experimental study on the growth characteristics and water requirement of micro-irrigation macaques	Bairui Kiwifruit Innovation Park, Zhouzhi County, Shaanxi Province（ N34°06′,E E108°43′）	13.2	≤800	sandy loam soil	≤28	hayward	>8	trickle irrigation	766.12	713.96	W+	45	4.5	49.87	4.987
Different micro-irrigation water deficit kiwifruit in seasonal arid area of southern China	Fu Xing Xiang, Pujiang County, Chengdu City, Sichuan Province （103°19′E～103°41′E、30°5′N～30°21′N）	16.3	>800	Purple soil, yellow soil	>28	cuiyu		miscellaneous	658	765.1	W-	28.14	2.814	25.97	2.597
Different micro-irrigation water deficit kiwifruit in seasonal arid area of southern China	Fu Xing Xiang, Pujiang County, Chengdu City, Sichuan Province （103°19′E～103°41′E、30°5′N～30°21′N）	16.3	>800	Purple soil, yellow soil	>28	cuiyu		miscellaneous	538.6	765.1	W-	31.51	3.151	25.97	2.597
Different micro-irrigation water deficit kiwifruit in seasonal arid area of southern China	Fu Xing Xiang, Pujiang County, Chengdu City, Sichuan Province （103°19′E～103°41′E、30°5′N～30°21′N）	16.3	>800	Purple soil, yellow soil	>28	cuiyu		miscellaneous	423.4	765.1	W-	35.53	3.553	25.97	2.597
Different micro-irrigation water deficit kiwifruit in seasonal arid area of southern China	Fu Xing Xiang, Pujiang County, Chengdu City, Sichuan Province （103°19′E～103°41′E、30°5′N～30°21′N）	16.3	>800	Purple soil, yellow soil	>28	cuiyu		miscellaneous	307.2	765.1	W-	48.82	4.882	25.97	2.597
Different micro-irrigation water deficit kiwifruit in seasonal arid area of southern China	Fu Xing Xiang, Pujiang County, Chengdu City, Sichuan Province （103°19′E～103°41′E、30°5′N～30°21′N）	16.3	>800	Purple soil, yellow soil	>28	cuiyu		trickle irrigation	648.1	753.5	W-	29.89	2.989	26.14	2.614
Different micro-irrigation water deficit kiwifruit in seasonal arid area of southern China	Fu Xing Xiang, Pujiang County, Chengdu City, Sichuan Province （103°19′E～103°41′E、30°5′N～30°21′N）	16.3	>800	Purple soil, yellow soil	>28	cuiyu		trickle irrigation	534.3	753.5	W-	33.91	3.391	26.14	2.614
Different micro-irrigation water deficit kiwifruit in seasonal arid area of southern China	Fu Xing Xiang, Pujiang County, Chengdu City, Sichuan Province （103°19′E～103°41′E、30°5′N～30°21′N）	16.3	>800	Purple soil, yellow soil	>28	cuiyu		trickle irrigation	421.7	753.5	W-	36.01	3.601	26.14	2.614
Different micro-irrigation water deficit kiwifruit in seasonal arid area of southern China	Fu Xing Xiang, Pujiang County, Chengdu City, Sichuan Province （103°19′E～103°41′E、30°5′N～30°21′N）	16.3	>800	Purple soil, yellow soil	>28	cuiyu		trickle irrigation	304.4	753.5	W-	47.11	4.711	26.14	2.614
Different micro-irrigation water deficit kiwifruit in seasonal arid area of southern China	Fu Xing Xiang, Pujiang County, Chengdu City, Sichuan Province （103°19′E～103°41′E、30°5′N～30°21′N）	16.3	>800	Purple soil, yellow soil	>28	cuiyu		miscellaneous	641.5	740.3	W-	30	3	26.41	2.641
Different micro-irrigation water deficit kiwifruit in seasonal arid area of southern China	Fu Xing Xiang, Pujiang County, Chengdu City, Sichuan Province （103°19′E～103°41′E、30°5′N～30°21′N）	16.3	>800	Purple soil, yellow soil	>28	cuiyu		miscellaneous	524	740.3	W-	34.97	3.497	26.41	2.641
Different micro-irrigation water deficit kiwifruit in seasonal arid area of southern China	Fu Xing Xiang, Pujiang County, Chengdu City, Sichuan Province （103°19′E～103°41′E、30°5′N～30°21′N）	16.3	>800	Purple soil, yellow soil	>28	cuiyu		miscellaneous	411.1	740.3	W-	42.34	4.234	26.41	2.641
Different micro-irrigation water deficit kiwifruit in seasonal arid area of southern China	Fu Xing Xiang, Pujiang County, Chengdu City, Sichuan Province （103°19′E～103°41′E、30°5′N～30°21′N）	16.3	>800	Purple soil, yellow soil	>28	cuiyu		miscellaneous	300.7	740.3	W-	50.67	5.067	26.41	2.641
Study on Water Consumption Characteristics and Water-saving and Efficient Irrigation System of Kiwifruit in Guanzhong Area of Shaanxi Province	Bairui Kiwifruit Innovation Park, Nanqianhu Village, Jiufeng Town, Zhouzhi County 107°39′~108°37′E， 33°42′~34°14′N	13.2	≤800	sandy loam soil	≤28	huayou	≤8	miscellaneous	635	769.93	W-	34.9	3.49	43.01	4.301
Study on Water Consumption Characteristics and Water-saving and Efficient Irrigation System of Kiwifruit in Guanzhong Area of Shaanxi Province	Bairui Kiwifruit Innovation Park, Nanqianhu Village, Jiufeng Town, Zhouzhi County 107°39′~108°37′E， 33°42′~34°14′N	13.2	≤800	sandy loam soil	≤28	huayou	≤8	miscellaneous	721.12	769.93	W-	36.6	3.66	43.01	4.301
Study on Water Consumption Characteristics and Water-saving and Efficient Irrigation System of Kiwifruit in Guanzhong Area of Shaanxi Province	Bairui Kiwifruit Innovation Park, Nanqianhu Village, Jiufeng Town, Zhouzhi County 107°39′~108°37′E， 33°42′~34°14′N	13.2	≤800	sandy loam soil	≤28	huayou	≤8	miscellaneous	821.05	769.93	W+	38.1	3.81	43.01	4.301
The regulation effect of water deficit and water and fertilizer integration on kiwifruit growth under low pressure drip irrigation	Sichuan Pujiang County Fuxing Township Lenovo Jiawo Organic Agriculture Technology Co., Ltd.（103°19′E～103°41′E、30° 5′N～30°21′N）	16.3	>800	Purple soil, yellow soil	>28	jinyan	≤8	trickle irrigation	710.47	728.18	W-	18.6	1.86	28.54	2.854
The regulation effect of water deficit and water and fertilizer integration on kiwifruit growth under low pressure drip irrigation	Sichuan Pujiang County Fuxing Township Lenovo Jiawo Organic Agriculture Technology Co., Ltd.（103°19′E～103°41′E、30° 5′N～30°21′N）	16.3	>800	Purple soil, yellow soil	>28	jinyan	≤8	trickle irrigation	720.43	728.18	W-	21.47	2.147	28.54	2.854
The regulation effect of water deficit and water and fertilizer integration on kiwifruit growth under low pressure drip irrigation	Sichuan Pujiang County Fuxing Township Lenovo Jiawo Organic Agriculture Technology Co., Ltd.（103°19′E～103°41′E、30° 5′N～30°21′N）	16.3	>800	Purple soil, yellow soil	>28	jinyan	≤8	trickle irrigation	738.78	728.18	W+	20.12	2.012	28.54	2.854
The regulation effect of water deficit and water and fertilizer integration on kiwifruit growth under low pressure drip irrigation	Sichuan Pujiang County Fuxing Township Lenovo Jiawo Organic Agriculture Technology Co., Ltd.（103°19′E～103°41′E、30° 5′N～30°21′N）	16.3	>800	Purple soil, yellow soil	>28	jinyan	≤8	trickle irrigation	709.67	728.18	W-	27.03	2.703	28.54	2.854
The regulation effect of water deficit and water and fertilizer integration on kiwifruit growth under low pressure drip irrigation	Sichuan Pujiang County Fuxing Township Lenovo Jiawo Organic Agriculture Technology Co., Ltd.（103°19′E～103°41′E、30° 5′N～30°21′N）	16.3	>800	Purple soil, yellow soil	>28	jinyan	≤8	trickle irrigation	723.88	728.18	W-	27.28	2.728	28.54	2.854
The regulation effect of water deficit and water and fertilizer integration on kiwifruit growth under low pressure drip irrigation	Sichuan Pujiang County Fuxing Township Lenovo Jiawo Organic Agriculture Technology Co., Ltd.（103°19′E～103°41′E、30° 5′N～30°21′N）	16.3	>800	Purple soil, yellow soil	>28	jinyan	≤8	trickle irrigation	737.44	728.18	W+	27.35	2.735	28.54	2.854
The regulation effect of water deficit and water and fertilizer integration on kiwifruit growth under low pressure drip irrigation	Sichuan Pujiang County Fuxing Township Lenovo Jiawo Organic Agriculture Technology Co., Ltd.（103°19′E～103°41′E、30° 5′N～30°21′N）	16.3	>800	Purple soil, yellow soil	>28	jinyan	≤8	trickle irrigation	747.02	728.18	W+	21.11	2.111	28.54	2.854
The regulation effect of water deficit and water and fertilizer integration on kiwifruit growth under low pressure drip irrigation	Sichuan Pujiang County Fuxing Township Lenovo Jiawo Organic Agriculture Technology Co., Ltd.（103°19′E～103°41′E、30° 5′N～30°21′N）	16.3	>800	Purple soil, yellow soil	>28	jinyan	≤8	trickle irrigation	649.29	728.18	W-	16.22	1.622	28.54	2.854
The regulation effect of water deficit and water and fertilizer integration on kiwifruit growth under low pressure drip irrigation	Sichuan Pujiang County Fuxing Township Lenovo Jiawo Organic Agriculture Technology Co., Ltd.（103°19′E～103°41′E、30° 5′N～30°21′N）	16.3	>800	Purple soil, yellow soil	>28	jinyan	≤8	trickle irrigation	670.55	728.18	W-	17.51	1.751	28.54	2.854
The regulation effect of water deficit and water and fertilizer integration on kiwifruit growth under low pressure drip irrigation	Sichuan Pujiang County Fuxing Township Lenovo Jiawo Organic Agriculture Technology Co., Ltd.（103°19′E～103°41′E、30° 5′N～30°21′N）	16.3	>800	Purple soil, yellow soil	>28	jinyan	≤8	trickle irrigation	699.48	728.18	W-	13.62	1.362	28.54	2.854
The regulation effect of water deficit and water and fertilizer integration on kiwifruit growth under low pressure drip irrigation	Sichuan Pujiang County Fuxing Township Lenovo Jiawo Organic Agriculture Technology Co., Ltd.（103°19′E～103°41′E、30° 5′N～30°21′N）	16.3	>800	Purple soil, yellow soil	>28	jinyan	≤8	trickle irrigation	717.47	728.18	W-	17.34	1.734	28.54	2.854
The regulation effect of water deficit and water and fertilizer integration on kiwifruit growth under low pressure drip irrigation	Sichuan Pujiang County Fuxing Township Lenovo Jiawo Organic Agriculture Technology Co., Ltd.（103°19′E～103°41′E、30° 5′N～30°21′N）	16.3	>800	Purple soil, yellow soil	>28	jinyan	≤8	trickle irrigation	579.56	728.18	W-	19.77	1.977	28.54	2.854
The regulation effect of water deficit and water and fertilizer integration on kiwifruit growth under low pressure drip irrigation	Sichuan Pujiang County Fuxing Township Lenovo Jiawo Organic Agriculture Technology Co., Ltd.（103°19′E～103°41′E、30° 5′N～30°21′N）	16.3	>800	Purple soil, yellow soil	>28	jinyan	≤8	trickle irrigation	620.98	728.18	W-	16.7	1.67	28.54	2.854
The regulation effect of water deficit and water and fertilizer integration on kiwifruit growth under low pressure drip irrigation	Sichuan Pujiang County Fuxing Township Lenovo Jiawo Organic Agriculture Technology Co., Ltd.（103°19′E～103°41′E、30° 5′N～30°21′N）	16.3	>800	Purple soil, yellow soil	>28	jinyan	≤8	trickle irrigation	660.57	728.18	W-	21.07	2.107	28.54	2.854
The regulation effect of water deficit and water and fertilizer integration on kiwifruit growth under low pressure drip irrigation	Sichuan Pujiang County Fuxing Township Lenovo Jiawo Organic Agriculture Technology Co., Ltd.（103°19′E～103°41′E、30° 5′N～30°21′N）	16.3	>800	Purple soil, yellow soil	>28	jinyan	≤8	trickle irrigation	694.2	728.18	W-	23.23	2.323	28.54	2.854
The regulation effect of water deficit and water and fertilizer integration on kiwifruit growth under low pressure drip irrigation	Sichuan Pujiang County Fuxing Township Lenovo Jiawo Organic Agriculture Technology Co., Ltd.（103°19′E～103°41′E、30° 5′N～30°21′N）	16.3	>800	Purple soil, yellow soil	>28	jinyan	≤8	trickle irrigation	748.82	728.18	W+	18.77	1.877	28.54	2.854
Effects of water deficit on kiwifruit growth under low-pressure drip irrigation and model simulation	Fu Xing Xiang, Pujiang County, Chengdu City, Sichuan Province（103°19′E～103°41′E、30°5′N～30°21′N）	16.3	>800	Purple soil, yellow soil	>28	jinyan	>8	trickle irrigation	622.52	634.18	W-	19.66	1.966	19.77	1.977
Effects of water deficit on kiwifruit growth under low-pressure drip irrigation and model simulation	Fu Xing Xiang, Pujiang County, Chengdu City, Sichuan Province（103°19′E～103°41′E、30°5′N～30°21′N）	16.3	>800	Purple soil, yellow soil	>28	jinyan	>8	trickle irrigation	628.71	634.18	W-	19.54	1.954	19.77	1.977
Effects of water deficit on kiwifruit growth under low-pressure drip irrigation and model simulation	Fu Xing Xiang, Pujiang County, Chengdu City, Sichuan Province（103°19′E～103°41′E、30°5′N～30°21′N）	16.3	>800	Purple soil, yellow soil	>28	jinyan	>8	trickle irrigation	625.55	634.18	W-	19.77	1.977	19.77	1.977
Effects of water deficit on kiwifruit growth under low-pressure drip irrigation and model simulation	Fu Xing Xiang, Pujiang County, Chengdu City, Sichuan Province（103°19′E～103°41′E、30°5′N～30°21′N）	16.3	>800	Purple soil, yellow soil	>28	jinyan	>8	trickle irrigation	640.32	634.18	W+	19.33	1.933	19.77	1.977
Effects of water deficit on kiwifruit growth under low-pressure drip irrigation and model simulation	Fu Xing Xiang, Pujiang County, Chengdu City, Sichuan Province（103°19′E～103°41′E、30°5′N～30°21′N）	16.3	>800	Purple soil, yellow soil	>28	jinyan	>8	trickle irrigation	603.31	634.18	W-	20.12	2.012	19.77	1.977
Effects of water deficit on kiwifruit growth under low-pressure drip irrigation and model simulation	Fu Xing Xiang, Pujiang County, Chengdu City, Sichuan Province（103°19′E～103°41′E、30°5′N～30°21′N）	16.3	>800	Purple soil, yellow soil	>28	jinyan	>8	trickle irrigation	614.64	634.18	W-	19.95	1.995	19.77	1.977
Effects of water deficit on kiwifruit growth under low-pressure drip irrigation and model simulation	Fu Xing Xiang, Pujiang County, Chengdu City, Sichuan Province（103°19′E～103°41′E、30°5′N～30°21′N）	16.3	>800	Purple soil, yellow soil	>28	jinyan	>8	trickle irrigation	629.09	634.18	W-	19.79	1.979	19.77	1.977
Effects of water deficit on kiwifruit growth under low-pressure drip irrigation and model simulation	Fu Xing Xiang, Pujiang County, Chengdu City, Sichuan Province（103°19′E～103°41′E、30°5′N～30°21′N）	16.3	>800	Purple soil, yellow soil	>28	jinyan	>8	trickle irrigation	562.27	634.18	W-	14.53	1.453	19.77	1.977
Effects of water deficit on kiwifruit growth under low-pressure drip irrigation and model simulation	Fu Xing Xiang, Pujiang County, Chengdu City, Sichuan Province（103°19′E～103°41′E、30°5′N～30°21′N）	16.3	>800	Purple soil, yellow soil	>28	jinyan	>8	trickle irrigation	577.26	634.18	W-	15.57	1.557	19.77	1.977
Effects of water deficit on kiwifruit growth under low-pressure drip irrigation and model simulation	Fu Xing Xiang, Pujiang County, Chengdu City, Sichuan Province（103°19′E～103°41′E、30°5′N～30°21′N）	16.3	>800	Purple soil, yellow soil	>28	jinyan	>8	trickle irrigation	595.37	634.18	W-	15.99	1.599	19.77	1.977
Effects of water deficit on kiwifruit growth under low-pressure drip irrigation and model simulation	Fu Xing Xiang, Pujiang County, Chengdu City, Sichuan Province（103°19′E～103°41′E、30°5′N～30°21′N）	16.3	>800	Purple soil, yellow soil	>28	jinyan	>8	trickle irrigation	601.78	634.18	W-	16.39	1.639	19.77	1.977
Effects of water deficit on kiwifruit growth under low-pressure drip irrigation and model simulation	Fu Xing Xiang, Pujiang County, Chengdu City, Sichuan Province（103°19′E～103°41′E、30°5′N～30°21′N）	16.3	>800	Purple soil, yellow soil	>28	jinyan	>8	trickle irrigation	542.33	634.18	W-	20.92	2.092	19.77	1.977
Effects of water deficit on kiwifruit growth under low-pressure drip irrigation and model simulation	Fu Xing Xiang, Pujiang County, Chengdu City, Sichuan Province（103°19′E～103°41′E、30°5′N～30°21′N）	16.3	>800	Purple soil, yellow soil	>28	jinyan	>8	trickle irrigation	562.53	634.18	W-	20.53	2.053	19.77	1.977
Effects of water deficit on kiwifruit growth under low-pressure drip irrigation and model simulation	Fu Xing Xiang, Pujiang County, Chengdu City, Sichuan Province（103°19′E～103°41′E、30°5′N～30°21′N）	16.3	>800	Purple soil, yellow soil	>28	jinyan	>8	trickle irrigation	585.07	634.18	W-	20.1	2.01	19.77	1.977
Effects of water deficit on kiwifruit growth under low-pressure drip irrigation and model simulation	Fu Xing Xiang, Pujiang County, Chengdu City, Sichuan Province（103°19′E～103°41′E、30°5′N～30°21′N）	16.3	>800	Purple soil, yellow soil	>28	jinyan	>8	trickle irrigation	600.59	634.18	W-	20.16	2.016	19.77	1.977
Effects of water deficit on kiwifruit growth under low-pressure drip irrigation and model simulation	Fu Xing Xiang, Pujiang County, Chengdu City, Sichuan Province（103°19′E～103°41′E、30°5′N～30°21′N）	16.3	>800	Purple soil, yellow soil	>28	jinyan	>8	trickle irrigation	652.73	634.18	W+	19.05	1.905	19.77	1.977
Relationship between stable carbon isotope discrimination and water use efficiency under deficit drip irrigation of kiwifruit in the humid areas of South China	Pujiang Kiwifruit Test Base, Chengdu, Sichuan Province（30°19′N，103°25′E）	16.3	>800	yellow soil	>28		≤8	trickle irrigation	709.67	694.2	W+	17.4	1.74	23.23	2.323
Relationship between stable carbon isotope discrimination and water use efficiency under deficit drip irrigation of kiwifruit in the humid areas of South China	Pujiang Kiwifruit Test Base, Chengdu, Sichuan Province（30°19′N，103°25′E）	16.3	>800	yellow soil	>28		≤8	trickle irrigation	723.88	694.2	W+	18.6	1.86	23.23	2.323
Relationship between stable carbon isotope discrimination and water use efficiency under deficit drip irrigation of kiwifruit in the humid areas of South China	Pujiang Kiwifruit Test Base, Chengdu, Sichuan Province（30°19′N，103°25′E）	16.3	>800	yellow soil	>28		≤8	trickle irrigation	737.44	694.2	W+	18.77	1.877	23.23	2.323
Relationship between stable carbon isotope discrimination and water use efficiency under deficit drip irrigation of kiwifruit in the humid areas of South China	Pujiang Kiwifruit Test Base, Chengdu, Sichuan Province（30°19′N，103°25′E）	16.3	>800	yellow soil	>28		≤8	trickle irrigation	747.02	694.2	W+	19.9	1.99	23.23	2.323
Relationship between stable carbon isotope discrimination and water use efficiency under deficit drip irrigation of kiwifruit in the humid areas of South China	Pujiang Kiwifruit Test Base, Chengdu, Sichuan Province（30°19′N，103°25′E）	16.3	>800	yellow soil	>28		≤8	trickle irrigation	649.29	694.2	W-	16.22	1.622	23.23	2.323
Relationship between stable carbon isotope discrimination and water use efficiency under deficit drip irrigation of kiwifruit in the humid areas of South China	Pujiang Kiwifruit Test Base, Chengdu, Sichuan Province（30°19′N，103°25′E）	16.3	>800	yellow soil	>28		≤8	trickle irrigation	670.55	694.2	W-	17.51	1.751	23.23	2.323
Relationship between stable carbon isotope discrimination and water use efficiency under deficit drip irrigation of kiwifruit in the humid areas of South China	Pujiang Kiwifruit Test Base, Chengdu, Sichuan Province（30°19′N，103°25′E）	16.3	>800	yellow soil	>28		≤8	trickle irrigation	699.48	694.2	W+	13.62	1.362	23.23	2.323
Relationship between stable carbon isotope discrimination and water use efficiency under deficit drip irrigation of kiwifruit in the humid areas of South China	Pujiang Kiwifruit Test Base, Chengdu, Sichuan Province（30°19′N，103°25′E）	16.3	>800	yellow soil	>28		≤8	trickle irrigation	717.47	694.2	W+	17.34	1.734	23.23	2.323
Relationship between stable carbon isotope discrimination and water use efficiency under deficit drip irrigation of kiwifruit in the humid areas of South China	Pujiang Kiwifruit Test Base, Chengdu, Sichuan Province（30°19′N，103°25′E）	16.3	>800	yellow soil	>28		≤8	trickle irrigation	579.56	694.2	W-	19.77	1.977	23.23	2.323
Relationship between stable carbon isotope discrimination and water use efficiency under deficit drip irrigation of kiwifruit in the humid areas of South China	Pujiang Kiwifruit Test Base, Chengdu, Sichuan Province（30°19′N，103°25′E）	16.3	>800	yellow soil	>28		≤8	trickle irrigation	620.98	694.2	W-	16.7	1.67	23.23	2.323
Relationship between stable carbon isotope discrimination and water use efficiency under deficit drip irrigation of kiwifruit in the humid areas of South China	Pujiang Kiwifruit Test Base, Chengdu, Sichuan Province（30°19′N，103°25′E）	16.3	>800	yellow soil	>28		≤8	trickle irrigation	660.57	694.2	W-	21.07	2.107	23.23	2.323
Relationship between stable carbon isotope discrimination and water use efficiency under deficit drip irrigation of kiwifruit in the humid areas of South China	Pujiang Kiwifruit Test Base, Chengdu, Sichuan Province（30°19′N，103°25′E）	16.3	>800	yellow soil	>28		≤8	trickle irrigation	748.82	694.2	W+	18.77	1.877	23.23	2.323

## Sheet: Weight
Reference	Location	mean annual temperature（℃）	annual precipitation (ｍｍ)	soil type	kiwifruit variety	tree age	distance between plants	Number of plants (hｍ)	Soil pH	Available N(ｍg/kg)	Available P(ｍg/kg)	Available K(ｍg/kg)	Organic matter SOM（g/kg）	NPK	Tweight	Tweight_sd	Cweight	Cweight_sd
Effects of different nitrogen, phosphorus and potassium ratios on fruit yield and quality of Actinidia chinensis	Sericulture ( pepper ) Institute of Guizhou Province；27°43′N,106°55′E	14.9	1040	yellow soil	guichang	8-10	3ｍ×3ｍ	1125	6.2	93	67.9	165		NPK	70.8	7.08	78.3	7.83
Effects of different nitrogen, phosphorus and potassium ratios on fruit yield and quality of Actinidia chinensis	Sericulture ( pepper ) Institute of Guizhou Province；27°43′N,106°55′E	14.9	1040	yellow soil	guichang	8-10	3ｍ×3ｍ	1125	6.2	93	67.9	165		NPK	76.5	7.65	78.3	7.83
Effects of different nitrogen, phosphorus and potassium ratios on fruit yield and quality of Actinidia chinensis	Sericulture ( pepper ) Institute of Guizhou Province；27°43′N,106°55′E	14.9	1040	yellow soil	guichang	8-10	3ｍ×3ｍ	1125	6.2	93	67.9	165		NPK	83.4	8.34	78.3	7.83
Effects of different nitrogen, phosphorus and potassium ratios on fruit yield and quality of Actinidia chinensis	Sericulture ( pepper ) Institute of Guizhou Province；27°43′N,106°55′E	14.9	1040	yellow soil	guichang	8-10	3ｍ×3ｍ	1125	6.2	93	67.9	165		NPK	67.6	6.76	78.3	7.83
Effects of different nitrogen, phosphorus and potassium ratios on fruit yield and quality of Actinidia chinensis	Sericulture ( pepper ) Institute of Guizhou Province；27°43′N,106°55′E	14.9	1040	yellow soil	guichang	8-10	3ｍ×3ｍ	1125	6.2	93	67.9	165		NPK	73.8	7.38	78.3	7.83
Effects of different nitrogen, phosphorus and potassium ratios on fruit yield and quality of Actinidia chinensis	Sericulture ( pepper ) Institute of Guizhou Province；27°43′N,106°55′E	14.9	1040	yellow soil	guichang	8-10	3ｍ×3ｍ	1125	6.2	93	67.9	165		NPK	68.2	6.82	78.3	7.83
Effects of different nitrogen, phosphorus and potassium ratios on fruit yield and quality of Actinidia chinensis	Sericulture ( pepper ) Institute of Guizhou Province；27°43′N,106°55′E	14.9	1040	yellow soil	guichang	8-10	3ｍ×3ｍ	1125	6.2	93	67.9	165		NPK	71.1	7.11	78.3	7.83
Effects of different nitrogen, phosphorus and potassium ratios on fruit yield and quality of Actinidia chinensis	Sericulture ( pepper ) Institute of Guizhou Province；27°43′N,106°55′E	14.9	1040	yellow soil	guichang	8-10	3ｍ×3ｍ	1125	6.2	93	67.9	165		NPK	72.4	7.24	78.3	7.83
Effects of different nitrogen, phosphorus and potassium ratios on fruit yield and quality of Actinidia chinensis	Sericulture ( pepper ) Institute of Guizhou Province；27°43′N,106°55′E	14.9	1040	yellow soil	guichang	8-10	3ｍ×3ｍ	1125	6.2	93	67.9	165		None	66.9	6.69	78.3	7.83
Effects of different fertilizers on yield, quality and orchard nutrients of kiwifruit.	Xiajiagou Village, Yangcun Township, Yangling District, Shaanxi Province（34°17′48″N,108°05′42″E,	13.2	600		Hayward		1.7ｍ×3ｍ	1960	7.44	11.4	51.1	286.6	12.3	NPK	134.1	13.41	128.5	12.85
Effects of different fertilizers on yield, quality and orchard nutrients of kiwifruit.	Xiajiagou Village, Yangcun Township, Yangling District, Shaanxi Province（34°17′48″N,108°05′42″E,	13.2	600		Hayward		1.7ｍ×3ｍ	1960	7.44	11.4	51.1	286.6	12.3	NPK	136.5	13.65	128.5	12.85
Effects of different fertilizers on yield, quality and orchard nutrients of kiwifruit.	Xiajiagou Village, Yangcun Township, Yangling District, Shaanxi Province（34°17′48″N,108°05′42″E,	13.2	600		Hayward		1.7ｍ×3ｍ	1960	7.44	11.4	51.1	286.6	12.3	NPK	131.6	13.16	128.5	12.85
Effects of different fertilizers on yield, quality and orchard nutrients of kiwifruit.	Xiajiagou Village, Yangcun Township, Yangling District, Shaanxi Province（34°17′48″N,108°05′42″E,	13.2	600		Hayward		1.7ｍ×3ｍ	1960	7.44	11.4	51.1	286.6	12.3	NPK	138.7	13.87	128.5	12.85
Effects of different fertilizers on yield, quality and orchard nutrients of kiwifruit.	Xiajiagou Village, Yangcun Township, Yangling District, Shaanxi Province（34°17′48″N,108°05′42″E,	13.2	600		Hayward		1.7ｍ×3ｍ	1960	7.44	11.4	51.1	286.6	12.3	NPK	118.3	11.83	123.7	12.37
Effects of different fertilizers on yield, quality and orchard nutrients of kiwifruit.	Xiajiagou Village, Yangcun Township, Yangling District, Shaanxi Province（34°17′48″N,108°05′42″E,	13.2	600		Hayward		1.7ｍ×3ｍ	1960	7.44	11.4	51.1	286.6	12.3	NPK	131.3	13.13	123.7	12.37
Effects of different fertilizers on yield, quality and orchard nutrients of kiwifruit.	Xiajiagou Village, Yangcun Township, Yangling District, Shaanxi Province（34°17′48″N,108°05′42″E,	13.2	600		Hayward		1.7ｍ×3ｍ	1960	7.44	11.4	51.1	286.6	12.3	NPK	126.7	12.67	123.7	12.37
Effects of different fertilizers on yield, quality and orchard nutrients of kiwifruit.	Xiajiagou Village, Yangcun Township, Yangling District, Shaanxi Province（34°17′48″N,108°05′42″E,	13.2	600		Hayward		1.7ｍ×3ｍ	1960	7.44	11.4	51.1	286.6	12.3	NPK	120.7	12.07	123.7	12.37
Effects of different fertilizers on yield, quality and orchard nutrients of kiwifruit.	Kiwifruit Experiment Station Orchard, Northwest Agriculture and Forestry University (Xizhai Village, Qinghua Township, Meixian County)	12.9	589	silty loam	Hayward		3ｍ×4ｍ	833	7.5	115	48	186	1.5	NPK	89.71	3.65	115.48	1.89
Effects of different fertilizers on yield, quality and orchard nutrients of kiwifruit.	Kiwifruit Experiment Station Orchard, Northwest Agriculture and Forestry University (Xizhai Village, Qinghua Township, Meixian County)	12.9	589	silty loam	Red sun		2ｍ×3ｍ	1666	7.5	115	48	186	1.5	NPK	67.93	1.96	82.59	1.66
Effects of nitrogen, phosphorus and potassium fertilizer on quality, yield and economic benefit of kiwifruit in Guanzhong area of Shaanxi Province	Xinji Village, Kougu Township, Fufeng County, western Guanzhong Plain, Shaanxi Province	13.2	550-600	Lou soil	qinmei	5	3ｍ×1.8ｍ	1800		30.4	19.3	243.6		None	132.7	13.27	148.5	14.85
Effects of nitrogen, phosphorus and potassium fertilizer on quality, yield and economic benefit of kiwifruit in Guanzhong area of Shaanxi Province	Xinji Village, Kougu Township, Fufeng County, western Guanzhong Plain, Shaanxi Province	13.2	550-600	Lou soil	qinmei	5	3ｍ×1.8ｍ	1800		30.4	19.3	243.6		N	137.3	13.73	148.5	14.85
Effects of nitrogen, phosphorus and potassium fertilizer on quality, yield and economic benefit of kiwifruit in Guanzhong area of Shaanxi Province	Xinji Village, Kougu Township, Fufeng County, western Guanzhong Plain, Shaanxi Province	13.2	550-600	Lou soil	qinmei	5	3ｍ×1.8ｍ	1800		30.4	19.3	243.6		P	147	14.7	148.5	14.85
Effects of nitrogen, phosphorus and potassium fertilizer on quality, yield and economic benefit of kiwifruit in Guanzhong area of Shaanxi Province	Xinji Village, Kougu Township, Fufeng County, western Guanzhong Plain, Shaanxi Province	13.2	550-600	Lou soil	qinmei	5	3ｍ×1.8ｍ	1800		30.4	19.3	243.6		K	142.8	14.28	148.5	14.85
Effects of nitrogen, phosphorus and potassium fertilizer on quality, yield and economic benefit of kiwifruit in Guanzhong area of Shaanxi Province	Xinji Village, Kougu Township, Fufeng County, western Guanzhong Plain, Shaanxi Province	13.2	550-600	Lou soil	qinmei	5	3ｍ×1.8ｍ	1800		30.4	19.3	243.6		None	132.7	13.27	148.5	14.85
Effects of nitrogen, phosphorus and potassium fertilizer on quality, yield and economic benefit of kiwifruit in Guanzhong area of Shaanxi Province	Xinji Village, Kougu Township, Fufeng County, western Guanzhong Plain, Shaanxi Province	13.2	550-600	Lou soil	qinmei	5	3ｍ×1.8ｍ	1800		30.4	19.3	243.6		N	137.3	13.73	148.5	14.85
Effects of nitrogen, phosphorus and potassium fertilizer on quality, yield and economic benefit of kiwifruit in Guanzhong area of Shaanxi Province	Xinji Village, Kougu Township, Fufeng County, western Guanzhong Plain, Shaanxi Province	13.2	550-600	Lou soil	qinmei	5	3ｍ×1.8ｍ	1800		30.4	19.3	243.6		P	147	14.7	148.5	14.85
Effects of nitrogen, phosphorus and potassium fertilizer on quality, yield and economic benefit of kiwifruit in Guanzhong area of Shaanxi Province	Xinji Village, Kougu Township, Fufeng County, western Guanzhong Plain, Shaanxi Province	13.2	550-600	Lou soil	qinmei	5	3ｍ×1.8ｍ	1800		30.4	19.3	243.6		K	142.8	14.28	148.5	14.85
Effects of nitrogen, phosphorus and potassium fertilizer on quality, yield and economic benefit of kiwifruit in Guanzhong area of Shaanxi Province	Xinji Village, Kougu Township, Fufeng County, western Guanzhong Plain, Shaanxi Province	13.2	550-600	Lou soil	qinmei	5	3ｍ×1.8ｍ	1800		30.4	19.3	243.6		None	132.7	13.27	148.5	14.85
Effects of nitrogen, phosphorus and potassium fertilizer on quality, yield and economic benefit of kiwifruit in Guanzhong area of Shaanxi Province	Xinji Village, Kougu Township, Fufeng County, western Guanzhong Plain, Shaanxi Province	13.2	550-600	Lou soil	qinmei	5	3ｍ×1.8ｍ	1800		30.4	19.3	243.6		N	137.3	13.73	148.5	14.85
Effects of nitrogen, phosphorus and potassium fertilizer on quality, yield and economic benefit of kiwifruit in Guanzhong area of Shaanxi Province	Xinji Village, Kougu Township, Fufeng County, western Guanzhong Plain, Shaanxi Province	13.2	550-600	Lou soil	qinmei	5	3ｍ×1.8ｍ	1800		30.4	19.3	243.6		P	147	14.7	148.5	14.85
Effects of nitrogen, phosphorus and potassium fertilizer on quality, yield and economic benefit of kiwifruit in Guanzhong area of Shaanxi Province	Xinji Village, Kougu Township, Fufeng County, western Guanzhong Plain, Shaanxi Province	13.2	550-600	Lou soil	qinmei	5	3ｍ×1.8ｍ	1800		30.4	19.3	243.6		K	142.8	14.28	148.5	14.85
Study on Formula Fertilization Technology of Kiwifruit in Mountainous Area of Guangdong Province	Guangdong Heping County Fruit Research Institute			red loam	Wuzhi No.3	8		990	5.1					NK	84	8.4	112	11.2
Study on Formula Fertilization Technology of Kiwifruit in Mountainous Area of Guangdong Province	Guangdong Heping County Fruit Research Institute			red loam	Wuzhi No.3	8		990	5.1					NK	90	9	112	11.2
Study on Formula Fertilization Technology of Kiwifruit in Mountainous Area of Guangdong Province	Guangdong Heping County Fruit Research Institute			red loam	Wuzhi No.3	8		990	5.1					PK	97	9.7	112	11.2
Study on Formula Fertilization Technology of Kiwifruit in Mountainous Area of Guangdong Province	Guangdong Heping County Fruit Research Institute			red loam	Wuzhi No.3	8		990	5.1					PK	102	10.2	112	11.2
Study on Formula Fertilization Technology of Kiwifruit in Mountainous Area of Guangdong Province	Guangdong Heping County Fruit Research Institute			red loam	Wuzhi No.3	8		990	5.1					K	109	10.9	112	11.2
Study on Formula Fertilization Technology of Kiwifruit in Mountainous Area of Guangdong Province	Guangdong Heping County Fruit Research Institute			red loam	Wuzhi No.3	8		990	5.1					PK	91	9.1	112	11.2
Study on Formula Fertilization Technology of Kiwifruit in Mountainous Area of Guangdong Province	Guangdong Heping County Fruit Research Institute			red loam	Wuzhi No.3	8		990	5.1					K	82	8.2	112	11.2
Study on Formula Fertilization Technology of Kiwifruit in Mountainous Area of Guangdong Province	Guangdong Heping County Fruit Research Institute			red loam	Wuzhi No.3	8		990	5.1					K	102	10.2	112	11.2
Study on Formula Fertilization Technology of Kiwifruit in Mountainous Area of Guangdong Province	Guangdong Heping County Fruit Research Institute			red loam	Wuzhi No.3	8		990	5.1					NK	114	11.4	112	11.2
Study on Formula Fertilization Technology of Kiwifruit in Mountainous Area of Guangdong Province	Guangdong Heping County Fruit Research Institute			red loam	Wuzhi No.3	8		990	5.1					None	70	7	112	11.2
Study on Formula Fertilization Technology of Kiwifruit in Mountainous Area of Guangdong Province	Liantang Pit Fruit Farm, Heping County, Guangdong Province			red loam	Wuzhi No.3	8		990	5.1					NK	86	8.6	132	13.2
Study on Formula Fertilization Technology of Kiwifruit in Mountainous Area of Guangdong Province	Liantang Pit Fruit Farm, Heping County, Guangdong Province			red loam	Wuzhi No.3	8		990	5.1					NK	89	8.9	132	13.2
Study on Formula Fertilization Technology of Kiwifruit in Mountainous Area of Guangdong Province	Liantang Pit Fruit Farm, Heping County, Guangdong Province			red loam	Wuzhi No.3	8		990	5.1					PK	99	9.9	132	13.2
Study on Formula Fertilization Technology of Kiwifruit in Mountainous Area of Guangdong Province	Liantang Pit Fruit Farm, Heping County, Guangdong Province			red loam	Wuzhi No.3	8		990	5.1					PK	95	9.5	132	13.2
Study on Formula Fertilization Technology of Kiwifruit in Mountainous Area of Guangdong Province	Liantang Pit Fruit Farm, Heping County, Guangdong Province			red loam	Wuzhi No.3	8		990	5.1					K	109	10.9	132	13.2
Study on Formula Fertilization Technology of Kiwifruit in Mountainous Area of Guangdong Province	Liantang Pit Fruit Farm, Heping County, Guangdong Province			red loam	Wuzhi No.3	8		990	5.1					PK	93	9.3	132	13.2
Study on Formula Fertilization Technology of Kiwifruit in Mountainous Area of Guangdong Province	Liantang Pit Fruit Farm, Heping County, Guangdong Province			red loam	Wuzhi No.3	8		990	5.1					K	98	9.8	132	13.2
Study on Formula Fertilization Technology of Kiwifruit in Mountainous Area of Guangdong Province	Liantang Pit Fruit Farm, Heping County, Guangdong Province			red loam	Wuzhi No.3	8		990	5.1					K	100	10	132	13.2
Study on Formula Fertilization Technology of Kiwifruit in Mountainous Area of Guangdong Province	Liantang Pit Fruit Farm, Heping County, Guangdong Province			red loam	Wuzhi No.3	8		990	5.1					NK	102	10.2	132	13.2
Study on Formula Fertilization Technology of Kiwifruit in Mountainous Area of Guangdong Province	Liantang Pit Fruit Farm, Heping County, Guangdong Province			red loam	Wuzhi No.3	8		990	5.1					None	78	7.8	132	13.2
Study on Formula Fertilization Technology of Kiwifruit in Mountainous Area of Guangdong Province	Weikang Fruit Farm, Heping County, Guangdong Province			red loam	Wuzhi No.3	8		990	5.1					NK	78	7.8	100	10
Study on Formula Fertilization Technology of Kiwifruit in Mountainous Area of Guangdong Province	Weikang Fruit Farm, Heping County, Guangdong Province			red loam	Wuzhi No.3	8		990	5.1					NK	80	8	100	10
Study on Formula Fertilization Technology of Kiwifruit in Mountainous Area of Guangdong Province	Weikang Fruit Farm, Heping County, Guangdong Province			red loam	Wuzhi No.3	8		990	5.1					PK	93	9.3	100	10
Study on Formula Fertilization Technology of Kiwifruit in Mountainous Area of Guangdong Province	Weikang Fruit Farm, Heping County, Guangdong Province			red loam	Wuzhi No.3	8		990	5.1					PK	94	9.4	100	10
Study on Formula Fertilization Technology of Kiwifruit in Mountainous Area of Guangdong Province	Weikang Fruit Farm, Heping County, Guangdong Province			red loam	Wuzhi No.3	8		990	5.1					K	116	11.6	100	10
Study on Formula Fertilization Technology of Kiwifruit in Mountainous Area of Guangdong Province	Weikang Fruit Farm, Heping County, Guangdong Province			red loam	Wuzhi No.3	8		990	5.1					PK	83	8.3	100	10
Study on Formula Fertilization Technology of Kiwifruit in Mountainous Area of Guangdong Province	Weikang Fruit Farm, Heping County, Guangdong Province			red loam	Wuzhi No.3	8		990	5.1					K	121	12.1	100	10
Study on Formula Fertilization Technology of Kiwifruit in Mountainous Area of Guangdong Province	Weikang Fruit Farm, Heping County, Guangdong Province			red loam	Wuzhi No.3	8		990	5.1					K	108	10.8	100	10
Study on Formula Fertilization Technology of Kiwifruit in Mountainous Area of Guangdong Province	Weikang Fruit Farm, Heping County, Guangdong Province			red loam	Wuzhi No.3	8		990	5.1					NK	110	11	100	10
Study on Formula Fertilization Technology of Kiwifruit in Mountainous Area of Guangdong Province	Weikang Fruit Farm, Heping County, Guangdong Province			red loam	Wuzhi No.3	8		990	5.1					None	77	7.7	100	10
Spatial variation characteristics of soil nutrients in village-level farmland in Loess Plateau	Xinji Village, Rougu Township, Fufeng County, Shaanxi Province(107°58′34”E,34°16′19“N)	13.2	550-600	Lou soil	qinmei	6	3ｍ×1.8ｍ	1800		30.4	19.3	243.6		N	124.8	12.48	143.1	14.31
Spatial variation characteristics of soil nutrients in village-level farmland in Loess Plateau	Xinji Village, Rougu Township, Fufeng County, Shaanxi Province(107°58′34”E,34°16′19“N)	13.2	550-600	Lou soil	qinmei	6	3ｍ×1.8ｍ	1800		30.4	19.3	243.6		P	129	12.9	143.1	14.31
Spatial variation characteristics of soil nutrients in village-level farmland in Loess Plateau	Xinji Village, Rougu Township, Fufeng County, Shaanxi Province(107°58′34”E,34°16′19“N)	13.2	550-600	Lou soil	qinmei	6	3ｍ×1.8ｍ	1800		30.4	19.3	243.6		K	137.2	13.72	143.1	14.31
Preliminary Report on Soil Testing and Formula Fertilization Experiment of Kiwifruit	Longhu Village, Yangming Town, Heping County, Shaomaqiu Fruit Farm	19.9	1683	red loam	Wuzhi No.3	10	3ｍ×4ｍ	833	5.1					None	74	7.4	106	10.6
Preliminary Report on Soil Testing and Formula Fertilization Experiment of Kiwifruit	Longhu Village, Yangming Town, Heping County, Shaomaqiu Fruit Farm	19.9	1683	red loam	Wuzhi No.3	10	3ｍ*4ｍ	833	5.1					NK	89	8.9	106	10.6
Preliminary Report on Soil Testing and Formula Fertilization Experiment of Kiwifruit	Longhu Village, Yangming Town, Heping County, Shaomaqiu Fruit Farm	19.9	1683	red loam	Wuzhi No.3	10	3ｍ*4ｍ	833	5.1					NK	96	9.6	106	10.6
Preliminary Report on Soil Testing and Formula Fertilization Experiment of Kiwifruit	Longhu Village, Yangming Town, Heping County, Shaomaqiu Fruit Farm	19.9	1683	red loam	Wuzhi No.3	10	3ｍ*4ｍ	833	5.1					PK	92	9.2	106	10.6
Preliminary Report on Soil Testing and Formula Fertilization Experiment of Kiwifruit	Longhu Village, Yangming Town, Heping County, Shaomaqiu Fruit Farm	19.9	1683	red loam	Wuzhi No.3	10	3ｍ*4ｍ	833	5.1					PK	99	9.9	106	10.6
Preliminary Report on Soil Testing and Formula Fertilization Experiment of Kiwifruit	Longhu Village, Yangming Town, Heping County, Shaomaqiu Fruit Farm	19.9	1683	red loam	Wuzhi No.3	10	3ｍ*4ｍ	833	5.1					K	103	10.3	106	10.6
Preliminary Report on Soil Testing and Formula Fertilization Experiment of Kiwifruit	Longhu Village, Yangming Town, Heping County, Shaomaqiu Fruit Farm	19.9	1683	red loam	Wuzhi No.3	10	3ｍ*4ｍ	833	5.1					PK	98	9.8	106	10.6
Preliminary Report on Soil Testing and Formula Fertilization Experiment of Kiwifruit	Longhu Village, Yangming Town, Heping County, Shaomaqiu Fruit Farm	19.9	1683	red loam	Wuzhi No.3	10	3ｍ*4ｍ	833	5.1					K	90	9	106	10.6
Preliminary Report on Soil Testing and Formula Fertilization Experiment of Kiwifruit	Longhu Village, Yangming Town, Heping County, Shaomaqiu Fruit Farm	19.9	1683	red loam	Wuzhi No.3	10	3ｍ*4ｍ	833	5.1					K	94	9.4	106	10.6
Preliminary Report on Soil Testing and Formula Fertilization Experiment of Kiwifruit	Longhu Village, Yangming Town, Heping County, Shaomaqiu Fruit Farm	19.9	1683	red loam	Wuzhi No.3	10	3ｍ*4ｍ	833	5.1					NK	99	9.9	106	10.6
Preliminary Report on Soil Testing and Formula Fertilization Experiment of Kiwifruit	Longhu Village, Yangming Town, Heping County, Shaomaqiu Fruit Farm	19.9	1683	red loam	Wuzhi No.3	10	3ｍ*4ｍ	833	5.1					NPK	91	9.1	106	10.6
Preliminary Report on Soil Testing and Formula Fertilization Experiment of Kiwifruit	Longhu Village, Yangming Town, Heping County, Shaomaqiu Fruit Farm	19.9	1683	red loam	Wuzhi No.3	10	3ｍ*4ｍ	833	5.1					NK	94	9.4	106	10.6
Preliminary Report on Soil Testing and Formula Fertilization Experiment of Kiwifruit	Longhu Village, Yangming Town, Heping County, Shaomaqiu Fruit Farm	19.9	1683	red loam	Wuzhi No.3	10	3ｍ*4ｍ	833	5.1					PK	93	9.3	106	10.6
Study on the application effect of humic acid fertilizer on several fruit trees and crops	Shaanxi Bairui Kiwifruit Research Institute in Zhouzhi County, Shaanxi Province	13.2	850	Lou soil	xuxiang			1650	7.26	115.6	136.81	81.3	37.56ｍg/kg	None	68.2	6.82	76.39	7.639
Study on the application effect of humic acid fertilizer on several fruit trees and crops	Shaanxi Bairui Kiwifruit Research Institute in Zhouzhi County, Shaanxi Province	13.2	850	Lou soil	xuxiang			1650	7.26	115.6	136.81	81.3	37.56ｍg/kg	NPK	70.32	7.032	76.39	7.639
Study on the application effect of humic acid fertilizer on several fruit trees and crops	Shaanxi Bairui Kiwifruit Research Institute in Zhouzhi County, Shaanxi Province	13.2	850	Lou soil	xuxiang			1650	7.26	115.6	136.81	81.3	37.56ｍg/kg	NPK	72.95	7.295	76.39	7.639
Study on the application effect of humic acid fertilizer on several fruit trees and crops	Shaanxi Bairui Kiwifruit Research Institute in Zhouzhi County, Shaanxi Province	13.2	850	Lou soil	xuxiang			1650	7.26	115.6	136.81	81.3	37.56ｍg/kg	NPK	69.21	6.921	76.39	7.639
Study on Nutritional Status and Fertilizer Effect of Kiwifruit Orchard in Northern Qinling Mountains	Yujiahe small watershed, Zhouzhi County, Shaanxi Province （173°39’-180°31’E，33°42’-34°14’N）	13.2	674.3		Yate	12	3ｍ×2ｍ	1650	7.72	13.4	56.4	439.6	22.39	N	139.1	13.91	146.2	14.62
Screening of suitable green manure in kiwifruit orchards and its effect on soil nutrients and kiwifruit yield quality	North latitude of Hongxing Village, Saping Town, Xiuwen County, Guiyang City, Guizhou Province 26°93′57″N、 106°43′74″E			yellow soil	guichang	4	3ｍ×2ｍ	1666	5.75	129.89	72.23	217	36.26	None	83.5	8.35	98.67	9.867
Screening of suitable green manure in kiwifruit orchards and its effect on soil nutrients and kiwifruit yield quality	North latitude of Hongxing Village, Saping Town, Xiuwen County, Guiyang City, Guizhou Province 26°93′57″N、 106°43′74″E			yellow soil	guichang	4	3ｍ×2ｍ	1666	5.75	129.89	72.23	217	36.26	NPK	89.63	8.963	98.67	9.867
Screening of suitable green manure in kiwifruit orchards and its effect on soil nutrients and kiwifruit yield quality	North latitude of Hongxing Village, Saping Town, Xiuwen County, Guiyang City, Guizhou Province 26°93′57″N、 106°43′74″E			yellow soil	guichang	4	3ｍ×2ｍ	1666	5.75	129.89	72.23	217	36.26	NPK	94.73	9.473	98.67	9.867
Screening of suitable green manure in kiwifruit orchards and its effect on soil nutrients and kiwifruit yield quality	North latitude of Hongxing Village, Saping Town, Xiuwen County, Guiyang City, Guizhou Province 26°93′57″N、 106°43′74″E			yellow soil	guichang	4	3ｍ×2ｍ	1666	5.75	129.89	72.23	217	36.26	NPK	93.6	9.36	98.67	9.867
Screening of suitable green manure in kiwifruit orchards and its effect on soil nutrients and kiwifruit yield quality	North latitude of Hongxing Village, Saping Town, Xiuwen County, Guiyang City, Guizhou Province 26°93′57″N、 106°43′74″E			yellow soil	guichang	4	3ｍ×2ｍ	1666	5.75	129.89	72.23	217	36.26	None	82.33	8.233	95.73	9.573
Screening of suitable green manure in kiwifruit orchards and its effect on soil nutrients and kiwifruit yield quality	North latitude of Hongxing Village, Saping Town, Xiuwen County, Guiyang City, Guizhou Province 26°93′57″N、 106°43′74″E			yellow soil	guichang	4	3ｍ×2ｍ	1666	5.75	129.89	72.23	217	36.26	NPK	92.63	9.263	95.73	9.573
Screening of suitable green manure in kiwifruit orchards and its effect on soil nutrients and kiwifruit yield quality	North latitude of Hongxing Village, Saping Town, Xiuwen County, Guiyang City, Guizhou Province 26°93′57″N、 106°43′74″E			yellow soil	guichang	4	3ｍ×2ｍ	1666	5.75	129.89	72.23	217	36.26	NPK	94.5	9.45	95.73	9.573
Screening of suitable green manure in kiwifruit orchards and its effect on soil nutrients and kiwifruit yield quality	North latitude of Hongxing Village, Saping Town, Xiuwen County, Guiyang City, Guizhou Province 26°93′57″N、 106°43′74″E			yellow soil	guichang	4	3ｍ×2ｍ	1666	5.75	129.89	72.23	217	36.26	NPK	88.6	8.86	95.73	9.573
Effect of selenium-enriched water-soluble fertilizer on increasing selenium and yield of kiwifruit	The test site is located in the red heart kiwifruit cooperative base in the ancient town of Luochaojing Township, Fenghuang County, Xiangxi Autonomous Prefecture.			yellow soil	Red Cartridge	4		1800	5.9	130	28	130	28.3	None	79	7.9	84	8.4
Effects of applying different nitrogen, phosphorus, potassium fertilizers and organic fertilizers on growth and yield of 'Hongyang' kiwifruit	Sichuan Dujiangyan Central Town Eaton Agricultural Science and Technology Co., Ltd. kiwifruit base 30°44'54″- 31°22'9″N、103°25'42″-103°47'0″E	15.2	1200	Yellow brown soil	Red sun	7	2ｍ×3ｍ	1650	4.38	221.98	207.07	396.56	32.99	None	60.5	6.05	72.3	7.23
Effects of applying different nitrogen, phosphorus, potassium fertilizers and organic fertilizers on growth and yield of 'Hongyang' kiwifruit	Sichuan Dujiangyan Central Town Eaton Agricultural Science and Technology Co., Ltd. kiwifruit base 30°44'54″- 31°22'9″N、103°25'42″-103°47'0″E	15.2	1200	Yellow brown soil	Red sun	7	2ｍ×3ｍ	1650	4.38	221.98	207.07	396.56	32.99	N	58.3	5.83	72.3	7.23
Effects of applying different nitrogen, phosphorus, potassium fertilizers and organic fertilizers on growth and yield of 'Hongyang' kiwifruit	Sichuan Dujiangyan Central Town Eaton Agricultural Science and Technology Co., Ltd. kiwifruit base 30°44'54″- 31°22'9″N、103°25'42″-103°47'0″E	15.2	1200	Yellow brown soil	Red sun	7	2ｍ×3ｍ	1650	4.38	221.98	207.07	396.56	32.99	P	72.1	7.21	72.3	7.23
Effects of applying different nitrogen, phosphorus, potassium fertilizers and organic fertilizers on growth and yield of 'Hongyang' kiwifruit	Sichuan Dujiangyan Central Town Eaton Agricultural Science and Technology Co., Ltd. kiwifruit base 30°44'54″- 31°22'9″N、103°25'42″-103°47'0″E	15.2	1200	Yellow brown soil	Red sun	7	2ｍ×3ｍ	1650	4.38	221.98	207.07	396.56	32.99	K	55.2	5.52	72.3	7.23
Effects of applying different nitrogen, phosphorus, potassium fertilizers and organic fertilizers on growth and yield of 'Hongyang' kiwifruit	Sichuan Dujiangyan Central Town Eaton Agricultural Science and Technology Co., Ltd. kiwifruit base 30°44'54″- 31°22'9″N、103°25'42″-103°47'0″E	15.2	1200	Yellow brown soil	Red sun	7	2ｍ×3ｍ	1650	4.38	221.98	207.07	396.56	32.99	N	52	5.2	72.3	7.23
Effects of applying different nitrogen, phosphorus, potassium fertilizers and organic fertilizers on growth and yield of 'Hongyang' kiwifruit	Sichuan Dujiangyan Central Town Eaton Agricultural Science and Technology Co., Ltd. kiwifruit base 30°44'54″- 31°22'9″N、103°25'42″-103°47'0″E	15.2	1200	Yellow brown soil	Red sun	7	2ｍ×3ｍ	1650	4.38	221.98	207.07	396.56	32.99	P	69.1	6.91	72.3	7.23
Effects of applying different nitrogen, phosphorus, potassium fertilizers and organic fertilizers on growth and yield of 'Hongyang' kiwifruit	Sichuan Dujiangyan Central Town Eaton Agricultural Science and Technology Co., Ltd. kiwifruit base 30°44'54″- 31°22'9″N、103°25'42″-103°47'0″E	15.2	1200	Yellow brown soil	Red sun	7	2ｍ×3ｍ	1650	4.38	221.98	207.07	396.56	32.99	K	74.6	7.46	72.3	7.23
Effects of applying different nitrogen, phosphorus, potassium fertilizers and organic fertilizers on growth and yield of 'Hongyang' kiwifruit	Sichuan Dujiangyan Central Town Eaton Agricultural Science and Technology Co., Ltd. kiwifruit base 30°44'54″- 31°22'9″N、103°25'42″-103°47'0″E	15.2	1200	Yellow brown soil	Red sun	7	2ｍ×3ｍ	1650	4.38	221.98	207.07	396.56	32.99	None	60	6	56.4	5.64
Effects of applying different nitrogen, phosphorus, potassium fertilizers and organic fertilizers on growth and yield of 'Hongyang' kiwifruit	Sichuan Dujiangyan Central Town Eaton Agricultural Science and Technology Co., Ltd. kiwifruit base 30°44'54″- 31°22'9″N、103°25'42″-103°47'0″E	15.2	1200	Yellow brown soil	Red sun	7	2ｍ×3ｍ	1650	4.38	221.98	207.07	396.56	32.99	N	74.1	7.41	56.4	5.64
Effects of applying different nitrogen, phosphorus, potassium fertilizers and organic fertilizers on growth and yield of 'Hongyang' kiwifruit	Sichuan Dujiangyan Central Town Eaton Agricultural Science and Technology Co., Ltd. kiwifruit base 30°44'54″- 31°22'9″N、103°25'42″-103°47'0″E	15.2	1200	Yellow brown soil	Red sun	7	2ｍ×3ｍ	1650	4.38	221.98	207.07	396.56	32.99	P	64.8	6.48	56.4	5.64
Effects of applying different nitrogen, phosphorus, potassium fertilizers and organic fertilizers on growth and yield of 'Hongyang' kiwifruit	Sichuan Dujiangyan Central Town Eaton Agricultural Science and Technology Co., Ltd. kiwifruit base 30°44'54″- 31°22'9″N、103°25'42″-103°47'0″E	15.2	1200	Yellow brown soil	Red sun	7	2ｍ×3ｍ	1650	4.38	221.98	207.07	396.56	32.99	K	116.2	11.62	56.4	5.64
Effects of applying different nitrogen, phosphorus, potassium fertilizers and organic fertilizers on growth and yield of 'Hongyang' kiwifruit	Sichuan Dujiangyan Central Town Eaton Agricultural Science and Technology Co., Ltd. kiwifruit base 30°44'54″- 31°22'9″N、103°25'42″-103°47'0″E	15.2	1200	Yellow brown soil	Red sun	7	2ｍ×3ｍ	1650	4.38	221.98	207.07	396.56	32.99	N	74.4	7.44	56.4	5.64
Effects of applying different nitrogen, phosphorus, potassium fertilizers and organic fertilizers on growth and yield of 'Hongyang' kiwifruit	Sichuan Dujiangyan Central Town Eaton Agricultural Science and Technology Co., Ltd. kiwifruit base 30°44'54″- 31°22'9″N、103°25'42″-103°47'0″E	15.2	1200	Yellow brown soil	Red sun	7	2ｍ×3ｍ	1650	4.38	221.98	207.07	396.56	32.99	P	76.3	7.63	56.4	5.64
Effects of applying different nitrogen, phosphorus, potassium fertilizers and organic fertilizers on growth and yield of 'Hongyang' kiwifruit	Sichuan Dujiangyan Central Town Eaton Agricultural Science and Technology Co., Ltd. kiwifruit base 30°44'54″- 31°22'9″N、103°25'42″-103°47'0″E	15.2	1200	Yellow brown soil	Red sun	7	2ｍ×3ｍ	1650	4.38	221.98	207.07	396.56	32.99	K	53	5.3	56.4	5.64
Effects of combined application of bio-organic fertilizer and reduced chemical fertilizer on yield and quality of kiwifruit	Four groups of Cao Junqin Kiwifruit Orchard in Doujiabao Village, Hengqu Town, Bimei County			dark purple soil	xuxiang	12	2ｍ×3ｍ	1650	8.2		28.7	179	14.66	NPK	121.54	12.154
Effects of combined application of bio-organic fertilizer and reduced chemical fertilizer on yield and quality of kiwifruit	Four groups of Cao Junqin Kiwifruit Orchard in Doujiabao Village, Hengqu Town, Bimei County			dark purple soil	xuxiang	12	2ｍ×3ｍ	1650	8.2		28.7	179	14.66	NPK	112.85	11.285
Effects of combined application of bio-organic fertilizer and reduced chemical fertilizer on yield and quality of kiwifruit	Four groups of Cao Junqin Kiwifruit Orchard in Doujiabao Village, Hengqu Town, Bimei County			dark purple soil	xuxiang	12	2ｍ×3ｍ	1650	8.2		28.7	179	14.66	None	88.24	8.824
Effects of biological fertilizer on soil physical and chemical properties, yield and quality of 'Hongyang 'kiwifruit orchard	Jinsheng Village, Xujia Town, Dujiangyan City （3101'60"N，103°43'01"E）	15.2	1178	paddy soil	Red sun	6	2.5ｍ×3ｍ		5.8	66.36	81.55	96.24	29.52	NPK	84.69	8.469	106.92	10.692
Effects of biological fertilizer on soil physical and chemical properties, yield and quality of 'Hongyang 'kiwifruit orchard	Jinsheng Village, Xujia Town, Dujiangyan City （3101'60"N，103°43'01"E）	15.2	1178	paddy soil	Red sun	6	2.5ｍ×3ｍ		5.8	66.36	81.55	96.24	29.52	NPK	104.61	10.461	106.92	10.692
Effects of biological fertilizer on soil physical and chemical properties, yield and quality of 'Hongyang 'kiwifruit orchard	Jinsheng Village, Xujia Town, Dujiangyan City （3101'60"N，103°43'01"E）	15.2	1178	paddy soil	Red sun	6	2.5ｍ×3ｍ		5.8	66.36	81.55	96.24	29.52	NPK	85.09	8.509	107.08	10.708
Effects of biological fertilizer on soil physical and chemical properties, yield and quality of 'Hongyang 'kiwifruit orchard	Jinsheng Village, Xujia Town, Dujiangyan City （3101'60"N，103°43'01"E）	15.2	1178	paddy soil	Red sun	6	2.5ｍ×3ｍ		5.8	66.36	81.55	96.24	29.52	NPK	107.79	10.779	107.08	10.708
Study on Nutrient Status and Potassium Fertilizer Efficiency of Orchards in Shaanxi Province	Jinqu Township, Meixian County			soils in Sun Yat-sen province of China	qinmei	4		1875	8	10.1mg/l	10.9mg/l	70.4mg/l	0.0047	K	99.5	9.95
Study on Nutrient Status and Potassium Fertilizer Efficiency of Orchards in Shaanxi Province	Jinqu Township, Meixian County			soils in Sun Yat-sen province of China	qinmei	4		1875	8	10.1mg/l	10.9mg/l	70.4mg/l	0.0047	K	134.3	13.43
Study on Nutrient Status and Potassium Fertilizer Efficiency of Orchards in Shaanxi Province	Jinqu Township, Meixian County			soils in Sun Yat-sen province of China	qinmei	4		1875	8	10.1mg/l	10.9mg/l	70.4mg/l	0.0047	K	129.2	12.92
Effects of bio-compound fertilizer on kiwifruit quality and orchard soil microecology	In the modern demonstration garden of ten thousand mu organic kiwifruit in Zhouzhi County, Shaanxi Province （34°04′N，108°10′E）	13.2	674.3	Lou soil	qinmei	11	1.8ｍ×2.8ｍ	1965		20.44	141.68	377.12	16.01	None	130.6	2.6	146.1	3.2
Effects of bio-compound fertilizer on kiwifruit quality and orchard soil microecology	In the modern demonstration garden of ten thousand mu organic kiwifruit in Zhouzhi County, Shaanxi Province （34°04′N，108°10′E）	13.2	674.3	Lou soil	qinmei	11	1.8ｍ×2.8ｍ	1965		20.44	141.68	377.12	16.01	PK	136.6	2.3	146.1	3.2
_Effects of fertilization on yield and quality of kiwifruit	Xiajiagou Village, Yangling, Shaanxi			Lou soil	huayou		2.5ｍ×2ｍ	2000		17.51	43.86	146.09	3.5	N	81.8	8.18	106.1	10.61
_Effects of fertilization on yield and quality of kiwifruit	Xiajiagou Village, Yangling, Shaanxi			Lou soil	huayou		2.5ｍ×2ｍ	2000		17.51	43.86	146.09	3.5	P	94	9.4	106.1	10.61
_Effects of fertilization on yield and quality of kiwifruit	Xiajiagou Village, Yangling, Shaanxi			Lou soil	huayou		2.5ｍ×2ｍ	2000		17.51	43.86	146.09	3.5	K	101	10.1	106.1	10.61
_Effects of fertilization on yield and quality of kiwifruit	Xiajiagou Village, Yangling, Shaanxi			Lou soil	huayou		2.5ｍ×2ｍ	2000		17.51	43.86	146.09	3.5	NPK	86.8	8.68	106.1	10.61
_Effects of fertilization on yield and quality of kiwifruit	Xiajiagou Village, Yangling, Shaanxi			Lou soil	huayou		2.5ｍ×2ｍ	2000		17.51	43.86	146.09	3.5	NPK	110.7	11.07	106.1	10.61
Kiwifruit Nitrogen Fertilizer Total Control Fertilizer Efficiency Trial	A group of Xiaozhaizi Village, Erqu Town, Zhouzhi County, Shaanxi Province			Cinnamon soil	hayward	14	2ｍ×3ｍ	1650	7.3	110	24.6	200	19.9	N	95	9.5	120	12
Kiwifruit Nitrogen Fertilizer Total Control Fertilizer Efficiency Trial	A group of Xiaozhaizi Village, Erqu Town, Zhouzhi County, Shaanxi Province			Cinnamon soil	hayward	14	2ｍ×3ｍ	1650	7.3	110	24.6	200	19.9	N	105	10.5	120	12
Kiwifruit Nitrogen Fertilizer Total Control Fertilizer Efficiency Trial	A group of Xiaozhaizi Village, Erqu Town, Zhouzhi County, Shaanxi Province			Cinnamon soil	hayward	14	2ｍ×3ｍ	1650	7.3	110	24.6	200	19.9	N	118	11.8	120	12
Kiwifruit Nitrogen Fertilizer Total Control Fertilizer Efficiency Trial	A group of Xiaozhaizi Village, Erqu Town, Zhouzhi County, Shaanxi Province			Cinnamon soil	hayward	14	2ｍ×3ｍ	1650	7.3	110	24.6	200	19.9	NPK	113	11.3	120	12
_Kiwifruit leaf nutritional diagnosis and fertilization recommendations	Xiajiagou Village, Yangling District, Shaanxi Province ;108°9′98"E,34°29′66"N	13	635.1-663.9	Lou soil	huayou		2.5m×2m	2000		17.51	43.86	146.09	1.35	N	110.6	11.06	110.5	11.05
_Kiwifruit leaf nutritional diagnosis and fertilization recommendations	Xiajiagou Village, Yangling District, Shaanxi Province ;108°9′98"E,34°29′66"N	13	635.1-663.9	Lou soil	huayou		2.5m×2m	2000		17.51	43.86	146.09	1.35	P	110.2	11.02	110.5	11.05
_Kiwifruit leaf nutritional diagnosis and fertilization recommendations	Xiajiagou Village, Yangling District, Shaanxi Province ;108°9′98"E,34°29′66"N	13	635.1-663.9	Lou soil	huayou		2.5m×2m	2000		17.51	43.86	146.09	1.35	NPK	103.4	10.34	110.5	11.05
_Kiwifruit leaf nutritional diagnosis and fertilization recommendations	Xiajiagou Village, Yangling District, Shaanxi Province ;108°9′98"E,34°29′66"N	13	635.1-663.9	Lou soil	huayou		2.5m×2m	2000		17.51	43.86	146.09	1.35	NPK	100.1	10.01	110.5	11.05
_Kiwifruit leaf nutritional diagnosis and fertilization recommendations	Xiajiagou Village, Yangling District, Shaanxi Province ;108°9′98"E,34°29′66"N	13	635.1-663.9	Lou soil	huayou		2.5m×2m	2000		17.51	43.86	146.09	1.35	NPK	108.2	10.82	110.5	11.05
Effect of package fertilizer on yield, quality and economic efficiency of kiwifruit	Dongdaqiang Village, Zhuyu Town, Zhouzhi County, Xi 'an City, Shaanxi Province (34°9′33″N，108°3′32″E)	13.2	691	Lou soil	Yate	11	2.6ｍ×3.4ｍ	1131	8.36	54.5	37.3	294	11.15	PK	128.46	12.846	138.08	13.808
Effect of package fertilizer on yield, quality and economic efficiency of kiwifruit	Dongdaqiang Village, Zhuyu Town, Zhouzhi County, Xi 'an City, Shaanxi Province (34°9′33″N，108°3′32″E)	13.2	691	Lou soil	Yate	11	2.6ｍ×3.4ｍ	1131	8.36	54.5	37.3	294	11.15	NPK	111.92	11.192	138.08	13.808
A preliminary study on the effect of organic water-soluble fertilizers on kiwifruit to increase yield, improve quality and reduce costs	A group and five groups of Hedi Village, Jinqu Town, Jinmei County			Cinnamon soil	xuxiang	12	2ｍ×3ｍ	1650	7.68		23.4	163.5	16.1	None	88.3	8.83	126.8	12.68
A preliminary study on the effect of organic water-soluble fertilizers on kiwifruit to increase yield, improve quality and reduce costs	A group and five groups of Hedi Village, Jinqu Town, Jinmei County			Cinnamon soil	xuxiang	12	2ｍ×3ｍ	1650	7.68		23.4	163.5	16.1	NPK	120.4	12.04	126.8	12.68
Nitrogen nutrition and regulation in kiwifruit orchards in a small watershed in the northern foothills of the Qinling Mountains	Yujiahe River Basin, Zhouzhi County, Shaanxi Province（33°42′~34°14′N, 107°39′~108°37′E）	13.2	660	Cinnamon soil			3ｍ×1.5ｍ	2220	7.94	12.6	56.4	439	22.4	N	139.71	13.971	146.57	14.657
Nitrogen nutrition and regulation in kiwifruit orchards in a small watershed in the northern foothills of the Qinling Mountains	Yujiahe River Basin, Zhouzhi County, Shaanxi Province（33°42′~34°14′N, 107°39′~108°37′E）	13.2	660	Cinnamon soil			3ｍ×1.5ｍ	2220	7.94	12.6	56.4	439	22.4	N	121.57	12.157	121.57	12.157
Nitrogen nutrition and regulation in kiwifruit orchards in a small watershed in the northern foothills of the Qinling Mountains	Yujiahe River Basin, Zhouzhi County, Shaanxi Province（33°42′~34°14′N, 107°39′~108°37′E）	13.2	660	Cinnamon soil			3ｍ×1.5ｍ	2220	7.94	12.6	56.4	439	22.4	N	139.71	13.971	144.12	14.412
Fertilizer reduction trial for green manure planting in kiwifruit orchards	Kiwifruit orchard in Xiaoshan Village, Longchang Town, Xiuwen County, Guizhou Province １０６．６３４５１７°E、２６．８２４１９３N			yellow soil	guichang	5	3ｍ×3ｍ	1110	4.95	168	26.35	160	44.76	NPK	65	6.5	70	7
Fertilizer reduction trial for green manure planting in kiwifruit orchards	Kiwifruit orchard in Xiaoshan Village, Longchang Town, Xiuwen County, Guizhou Province １０６．６３４５１７°E、２６．８２４１９３N			yellow soil	guichang	5	3ｍ×3ｍ	1110	4.95	168	26.35	160	44.76	NPK	69	6.9	70	7
Fertilizer reduction trial for green manure planting in kiwifruit orchards	Kiwifruit orchard in Xiaoshan Village, Longchang Town, Xiuwen County, Guizhou Province １０６．６３４５１７°E、２６．８２４１９３N			yellow soil	guichang	5	3ｍ×3ｍ	1110	4.95	168	26.35	160	44.76	NPK	68	6.8	70	7
Effect of nitrogen fertilizer on fruit quality and yield of kiwifruit	Li Yanhong Orchard, Zhuoshui Village, Jingnan Town, Xingning City, Guangdong Province			light flux loam	donghong	5	2 ｍ × 3 ｍ	1650	5.54	117	37.5	213	15.03	N	81.07	8.107	98.17	9.817
Effect of nitrogen fertilizer on fruit quality and yield of kiwifruit	Li Yanhong Orchard, Zhuoshui Village, Jingnan Town, Xingning City, Guangdong Province			light flux loam	donghong	5	2 ｍ × 3 ｍ	1650	5.54	117	37.5	213	15.03	N	89.47	8.947	98.17	9.817
Effect of nitrogen fertilizer on fruit quality and yield of kiwifruit	Li Yanhong Orchard, Zhuoshui Village, Jingnan Town, Xingning City, Guangdong Province			light flux loam	donghong	5	2 ｍ × 3 ｍ	1650	5.54	117	37.5	213	15.03	N	96.1	9.61	98.17	9.817
Effects of reduced fertilizer application on kiwifruit leaves and fruits by turning over hairy leaved crocus plants	Hongxing Village, Saping Town, Xiuwen County, Guiyang City, Guizhou Province （２６°９３′５７″N，１０６°４３′７４″E）			yellow soil	guichang	4	3ｍ×2ｍ	1666	5.75	129.89	72.23	217	36.26	None	54.2	5.42	67.43	6.743
Effects of reduced fertilizer application on kiwifruit leaves and fruits by turning over hairy leaved crocus plants	Hongxing Village, Saping Town, Xiuwen County, Guiyang City, Guizhou Province （２６°９３′５７″N，１０６°４３′７４″E）			yellow soil	guichang	4	3ｍ×2ｍ	1666	5.75	129.89	72.23	217	36.26	NPK	69.7	6.97	67.43	6.743
Effects of reduced fertilizer application on kiwifruit leaves and fruits by turning over hairy leaved crocus plants	Hongxing Village, Saping Town, Xiuwen County, Guiyang City, Guizhou Province （２６°９３′５７″N，１０６°４３′７４″E）			yellow soil	guichang	4	3ｍ×2ｍ	1666	5.75	129.89	72.23	217	36.26	NPK	64.9	6.49	67.43	6.743
Effects of reduced fertilizer application on kiwifruit leaves and fruits by turning over hairy leaved crocus plants	Hongxing Village, Saping Town, Xiuwen County, Guiyang City, Guizhou Province （２６°９３′５７″N，１０６°４３′７４″E）			yellow soil	guichang	4	3ｍ×2ｍ	1666	5.75	129.89	72.23	217	36.26	NPK	66.53	6.653	67.43	6.743
Effect of organic fertilizer and biochar application on kiwifruit fruit quality	Yunnan Hexu Agricultural Development Co., Ltd.Kiwifruit Garden, Mingfeng Village, Bajie Town, Anning City, Yunnan Province	14.8	1087.2	red loam	guichang	4	1ｍ×4ｍ	2500	6.26	53.02	9.65	66.88		NPK	68.58	6.858	73.51	7.351
Effect of organic fertilizer and biochar application on kiwifruit fruit quality	Yunnan Hexu Agricultural Development Co., Ltd.Kiwifruit Garden, Mingfeng Village, Bajie Town, Anning City, Yunnan Province	14.8	1087.2	red loam	guichang	4	1ｍ×4ｍ	2500	6.26	53.02	9.65	66.88		NPK	75.93	7.593	73.51	7.351
Effect of organic fertilizer and biochar application on kiwifruit fruit quality	Yunnan Hexu Agricultural Development Co., Ltd.Kiwifruit Garden, Mingfeng Village, Bajie Town, Anning City, Yunnan Province	14.8	1087.2	red loam	guichang	4	1ｍ×4ｍ	2500	6.26	53.02	9.65	66.88		None	65.91	6.591	73.51	7.351
Reducing nitrogen fertilization of intensive kiwifruit orchards decreases nitrate accumulation in soil without compromising crop production	Zhuyu River Basin, Zhouzhi County, Shaanxi Province, China33°42´–34°14´N，107°39´–108°37´E）	13.2	660				2 ｍ × 3 ｍ	1667-2220	7.94	12.6	56.4	439	22.4	N	139.22	13.922	146.57	14.657
Reducing nitrogen fertilization of intensive kiwifruit orchards decreases nitrate accumulation in soil without compromising crop production	Zhuyu River Basin, Zhouzhi County, Shaanxi Province, China33°42´–34°14´N，107°39´–108°37´E）	13.2	660				2 ｍ × 3 ｍ	1667-2220	7.94	12.6	56.4	439	22.4	N	121.08	12.108	121.08	12.108
Reducing nitrogen fertilization of intensive kiwifruit orchards decreases nitrate accumulation in soil without compromising crop production	Zhuyu River Basin, Zhouzhi County, Shaanxi Province, China33°42´–34°14´N，107°39´–108°37´E）	13.2	660				2 ｍ × 3 ｍ	1667-2220	7.94	12.6	56.4	439	22.4	N	139.22	13.922	144.12	14.412

## Sheet: soluble suger
Reference	Location	mean annual temperature（℃）	annual precipitation (ｍｍ)	soil type	kiwifruit variety	tree age	distance between plants	Number of plants (hｍ)	soil pH	Available N(ｍg/kg)	Available P(ｍg/kg)	Available K(ｍg/kg)	Organic matter SOM（g/kg）	NPK	Tssuger	Tssuger_sd	Cssuger	Cssuger_sd
Effects of different fertilisers on kiwifruit yield, quality and orchard nutrients	Xiajiagou Village, Yangcun Township, Yangling District, Shaanxi Province（34°17′48″N,108°05′42″E,	13.2	600		Hayward		1.7ｍ×3ｍ	1960	7.44	11.4	51.1	286.6	12.3	NPK	7.52	0.752	8.25	0.825
Effects of different fertilisers on kiwifruit yield, quality and orchard nutrients	Xiajiagou Village, Yangcun Township, Yangling District, Shaanxi Province（34°17′48″N,108°05′42″E,	13.2	600		Hayward		1.7ｍ×3ｍ	1960	7.44	11.4	51.1	286.6	12.3	NPK	8.53	0.853	8.25	0.825
Effects of different fertilisers on kiwifruit yield, quality and orchard nutrients	Xiajiagou Village, Yangcun Township, Yangling District, Shaanxi Province（34°17′48″N,108°05′42″E,	13.2	600		Hayward		1.7ｍ×3ｍ	1960	7.44	11.4	51.1	286.6	12.3	NPK	7.69	0.769	8.25	0.825
Effects of different fertilisers on kiwifruit yield, quality and orchard nutrients	Xiajiagou Village, Yangcun Township, Yangling District, Shaanxi Province（34°17′48″N,108°05′42″E,	13.2	600		Hayward		1.7ｍ×3ｍ	1960	7.44	11.4	51.1	286.6	12.3	NPK	8.02	0.802	8.25	0.825
Effects of different fertilisers on kiwifruit yield, quality and orchard nutrients	Xiajiagou Village, Yangcun Township, Yangling District, Shaanxi Province（34°17′48″N,108°05′42″E,	13.2	600		Hayward		1.7ｍ×3ｍ	1960	7.44	11.4	51.1	286.6	12.3	NPK	7.19	0.719	7.26	0.726
Effects of different fertilisers on kiwifruit yield, quality and orchard nutrients	Xiajiagou Village, Yangcun Township, Yangling District, Shaanxi Province（34°17′48″N,108°05′42″E,	13.2	600		Hayward		1.7ｍ×3ｍ	1960	7.44	11.4	51.1	286.6	12.3	NPK	7.17	0.717	7.26	0.726
Effects of different fertilisers on kiwifruit yield, quality and orchard nutrients	Xiajiagou Village, Yangcun Township, Yangling District, Shaanxi Province（34°17′48″N,108°05′42″E,	13.2	600		Hayward		1.7ｍ×3ｍ	1960	7.44	11.4	51.1	286.6	12.3	NPK	7.08	0.708	7.26	0.726
Effects of different fertilisers on kiwifruit yield, quality and orchard nutrients	Xiajiagou Village, Yangcun Township, Yangling District, Shaanxi Province（34°17′48″N,108°05′42″E,	13.2	600		Hayward		1.7ｍ×3ｍ	1960	7.44	11.4	51.1	286.6	12.3	NPK	7.27	0.727	7.26	0.726
Effects of different fertilisers on kiwifruit yield, quality and orchard nutrients	Lvjiapu Village, Yabai Town, Zhouzhi County				qinmei		1.7ｍ×3ｍ	1960	7.3	20.8	64.7	306.2	15.8	NPK	9.1	0.91	9	0.9
Effects of different fertilisers on kiwifruit yield, quality and orchard nutrients	Lvjiapu Village, Yabai Town, Zhouzhi County				qinmei		1.7ｍ×3ｍ	1960	7.3	20.8	64.7	306.2	15.8	NPK	8.5	0.85	9	0.9
Effects of different fertilisers on kiwifruit yield, quality and orchard nutrients	Xinbaizhai Village, Qinghua Township, Zhouzhi County				qinmei		2ｍ×3.3ｍ	1515	7.16	14	94	388.4	15.7	NPK	8.2	0.82	8	0.8
Effects of different fertilisers on kiwifruit yield, quality and orchard nutrients	Xinbaizhai Village, Qinghua Township, Zhouzhi County				qinmei		2ｍ×3.3ｍ	1515	7.16	14	94	388.4	15.7	NPK	7.5	0.75	8	0.8
Effects of different fertilisers on kiwifruit yield, quality and orchard nutrients	Hengqu Village, Hengqu Town, Tuomei County				Hayward		2ｍ×3ｍ	1666	7.48	74.5	24.6	217.3	13.4	NPK	8.3	0.83	9	0.9
Effects of different fertilisers on kiwifruit yield, quality and orchard nutrients	Hengqu Village, Hengqu Town, Tuomei County				Hayward		2ｍ×3ｍ	1666	7.48	74.5	24.6	217.3	13.4	NPK	8.1	0.81	9	0.9
Effects of nitrogen, phosphorus and potassium fertilizer on quality, yield and economic benefit of kiwifruit in Guanzhong area of Shaanxi Province	Xinji Village, Kougu Township, Fufeng County, western Guanzhong Plain, Shaanxi Province	13.2	550-600	Lou soil	qinmei	5	3ｍ×1.8ｍ	1800		30.4	19.3	243.6		None	6.5	0.65	8.7	0.87
Effects of nitrogen, phosphorus and potassium fertilizer on quality, yield and economic benefit of kiwifruit in Guanzhong area of Shaanxi Province	Xinji Village, Kougu Township, Fufeng County, western Guanzhong Plain, Shaanxi Province	13.2	550-600	Lou soil	qinmei	5	3ｍ×1.8ｍ	1800		30.4	19.3	243.6		N	7.5	0.75	8.7	0.87
Effects of nitrogen, phosphorus and potassium fertilizer on quality, yield and economic benefit of kiwifruit in Guanzhong area of Shaanxi Province	Xinji Village, Kougu Township, Fufeng County, western Guanzhong Plain, Shaanxi Province	13.2	550-600	Lou soil	qinmei	5	3ｍ×1.8ｍ	1800		30.4	19.3	243.6		P	7.2	0.72	8.7	0.87
Effects of nitrogen, phosphorus and potassium fertilizer on quality, yield and economic benefit of kiwifruit in Guanzhong area of Shaanxi Province	Xinji Village, Kougu Township, Fufeng County, western Guanzhong Plain, Shaanxi Province	13.2	550-600	Lou soil	qinmei	5	3ｍ×1.8ｍ	1800		30.4	19.3	243.6		K	6.8	0.68	8.7	0.87
Effects of nitrogen, phosphorus and potassium fertilizer on quality, yield and economic benefit of kiwifruit in Guanzhong area of Shaanxi Province	Xinji Village, Kougu Township, Fufeng County, western Guanzhong Plain, Shaanxi Province	13.2	550-600	Lou soil	qinmei	5	3ｍ×1.8ｍ	1800		30.4	19.3	243.6		None	6.5	0.65	8.7	0.87
Effects of nitrogen, phosphorus and potassium fertilizer on quality, yield and economic benefit of kiwifruit in Guanzhong area of Shaanxi Province	Xinji Village, Kougu Township, Fufeng County, western Guanzhong Plain, Shaanxi Province	13.2	550-600	Lou soil	qinmei	5	3ｍ×1.8ｍ	1800		30.4	19.3	243.6		N	7.5	0.75	8.7	0.87
Effects of nitrogen, phosphorus and potassium fertilizer on quality, yield and economic benefit of kiwifruit in Guanzhong area of Shaanxi Province	Xinji Village, Kougu Township, Fufeng County, western Guanzhong Plain, Shaanxi Province	13.2	550-600	Lou soil	qinmei	5	3ｍ×1.8ｍ	1800		30.4	19.3	243.6		P	7.2	0.72	8.7	0.87
Effects of nitrogen, phosphorus and potassium fertilizer on quality, yield and economic benefit of kiwifruit in Guanzhong area of Shaanxi Province	Xinji Village, Kougu Township, Fufeng County, western Guanzhong Plain, Shaanxi Province	13.2	550-600	Lou soil	qinmei	5	3ｍ×1.8ｍ	1800		30.4	19.3	243.6		K	6.8	0.68	8.7	0.87
Effects of nitrogen, phosphorus and potassium fertilizer on quality, yield and economic benefit of kiwifruit in Guanzhong area of Shaanxi Province	Xinji Village, Kougu Township, Fufeng County, western Guanzhong Plain, Shaanxi Province	13.2	550-600	Lou soil	qinmei	5	3ｍ×1.8ｍ	1800		30.4	19.3	243.6		None	6.5	0.65	8.7	0.87
Effects of nitrogen, phosphorus and potassium fertilizer on quality, yield and economic benefit of kiwifruit in Guanzhong area of Shaanxi Province	Xinji Village, Kougu Township, Fufeng County, western Guanzhong Plain, Shaanxi Province	13.2	550-600	Lou soil	qinmei	5	3ｍ×1.8ｍ	1800		30.4	19.3	243.6		N	7.5	0.75	8.7	0.87
Effects of nitrogen, phosphorus and potassium fertilizer on quality, yield and economic benefit of kiwifruit in Guanzhong area of Shaanxi Province	Xinji Village, Kougu Township, Fufeng County, western Guanzhong Plain, Shaanxi Province	13.2	550-600	Lou soil	qinmei	5	3ｍ×1.8ｍ	1800		30.4	19.3	243.6		P	7.2	0.72	8.7	0.87
Effects of nitrogen, phosphorus and potassium fertilizer on quality, yield and economic benefit of kiwifruit in Guanzhong area of Shaanxi Province	Xinji Village, Kougu Township, Fufeng County, western Guanzhong Plain, Shaanxi Province	13.2	550-600	Lou soil	qinmei	5	3ｍ×1.8ｍ	1800		30.4	19.3	243.6		K	6.8	0.68	8.7	0.87
Study on Formula Fertilization Technology of Kiwifruit in Mountainous Area of Guangdong Province	Guangdong Heping County Fruit Research Institute			red loam	Wuzhi No.3	8		990	5.1					NK	10.64	1.064	11.16	1.116
Study on Formula Fertilization Technology of Kiwifruit in Mountainous Area of Guangdong Province	Guangdong Heping County Fruit Research Institute			red loam	Wuzhi No.3	8		990	5.1					NK	11.12	1.112	11.16	1.116
Study on Formula Fertilization Technology of Kiwifruit in Mountainous Area of Guangdong Province	Guangdong Heping County Fruit Research Institute			red loam	Wuzhi No.3	8		990	5.1					PK	9.68	0.968	11.16	1.116
Study on Formula Fertilization Technology of Kiwifruit in Mountainous Area of Guangdong Province	Guangdong Heping County Fruit Research Institute			red loam	Wuzhi No.3	8		990	5.1					PK	6.67	0.667	11.16	1.116
Study on Formula Fertilization Technology of Kiwifruit in Mountainous Area of Guangdong Province	Guangdong Heping County Fruit Research Institute			red loam	Wuzhi No.3	8		990	5.1					K	8.36	0.836	11.16	1.116
Study on Formula Fertilization Technology of Kiwifruit in Mountainous Area of Guangdong Province	Guangdong Heping County Fruit Research Institute			red loam	Wuzhi No.3	8		990	5.1					PK	11.36	1.136	11.16	1.116
Study on Formula Fertilization Technology of Kiwifruit in Mountainous Area of Guangdong Province	Guangdong Heping County Fruit Research Institute			red loam	Wuzhi No.3	8		990	5.1					K	12.32	1.232	11.16	1.116
Study on Formula Fertilization Technology of Kiwifruit in Mountainous Area of Guangdong Province	Guangdong Heping County Fruit Research Institute			red loam	Wuzhi No.3	8		990	5.1					K	9.88	0.988	11.16	1.116
Study on Formula Fertilization Technology of Kiwifruit in Mountainous Area of Guangdong Province	Guangdong Heping County Fruit Research Institute			red loam	Wuzhi No.3	8		990	5.1					NK	10.96	1.096	11.16	1.116
Study on Formula Fertilization Technology of Kiwifruit in Mountainous Area of Guangdong Province	Guangdong Heping County Fruit Research Institute			red loam	Wuzhi No.3	8		990	5.1					None	7.32	0.732	11.16	1.116
Study on Formula Fertilization Technology of Kiwifruit in Mountainous Area of Guangdong Province	Liantang Pit Fruit Farm, Heping County, Guangdong Province			red loam	Wuzhi No.3	8		990	5.1					NK	5.7	0.57	7.6	0.76
Study on Formula Fertilization Technology of Kiwifruit in Mountainous Area of Guangdong Province	Liantang Pit Fruit Farm, Heping County, Guangdong Province			red loam	Wuzhi No.3	8		990	5.1					NK	8.65	0.865	7.6	0.76
Study on Formula Fertilization Technology of Kiwifruit in Mountainous Area of Guangdong Province	Liantang Pit Fruit Farm, Heping County, Guangdong Province			red loam	Wuzhi No.3	8		990	5.1					PK	9.8	0.98	7.6	0.76
Study on Formula Fertilization Technology of Kiwifruit in Mountainous Area of Guangdong Province	Liantang Pit Fruit Farm, Heping County, Guangdong Province			red loam	Wuzhi No.3	8		990	5.1					PK	6.75	0.675	7.6	0.76
Study on Formula Fertilization Technology of Kiwifruit in Mountainous Area of Guangdong Province	Liantang Pit Fruit Farm, Heping County, Guangdong Province			red loam	Wuzhi No.3	8		990	5.1					K	6.1	0.61	7.6	0.76
Study on Formula Fertilization Technology of Kiwifruit in Mountainous Area of Guangdong Province	Liantang Pit Fruit Farm, Heping County, Guangdong Province			red loam	Wuzhi No.3	8		990	5.1					PK	9.4	0.94	7.6	0.76
Study on Formula Fertilization Technology of Kiwifruit in Mountainous Area of Guangdong Province	Liantang Pit Fruit Farm, Heping County, Guangdong Province			red loam	Wuzhi No.3	8		990	5.1					K	11.25	1.125	7.6	0.76
Study on Formula Fertilization Technology of Kiwifruit in Mountainous Area of Guangdong Province	Liantang Pit Fruit Farm, Heping County, Guangdong Province			red loam	Wuzhi No.3	8		990	5.1					K	9.95	0.995	7.6	0.76
Study on Formula Fertilization Technology of Kiwifruit in Mountainous Area of Guangdong Province	Liantang Pit Fruit Farm, Heping County, Guangdong Province			red loam	Wuzhi No.3	8		990	5.1					NK	8.1	0.81	7.6	0.76
Study on Formula Fertilization Technology of Kiwifruit in Mountainous Area of Guangdong Province	Liantang Pit Fruit Farm, Heping County, Guangdong Province			red loam	Wuzhi No.3	8		990	5.1					None	6.05	0.605	7.6	0.76
Study on Formula Fertilization Technology of Kiwifruit in Mountainous Area of Guangdong Province	Weikang Fruit Farm, Heping County, Guangdong Province			red loam	Wuzhi No.3	8		990	5.1					NK	8.7	0.87	6.1	0.61
Study on Formula Fertilization Technology of Kiwifruit in Mountainous Area of Guangdong Province	Weikang Fruit Farm, Heping County, Guangdong Province			red loam	Wuzhi No.3	8		990	5.1					NK	10.9	1.09	6.1	0.61
Study on Formula Fertilization Technology of Kiwifruit in Mountainous Area of Guangdong Province	Weikang Fruit Farm, Heping County, Guangdong Province			red loam	Wuzhi No.3	8		990	5.1					PK	11.8	1.18	6.1	0.61
Study on Formula Fertilization Technology of Kiwifruit in Mountainous Area of Guangdong Province	Weikang Fruit Farm, Heping County, Guangdong Province			red loam	Wuzhi No.3	8		990	5.1					PK	11.4	1.14	6.1	0.61
Study on Formula Fertilization Technology of Kiwifruit in Mountainous Area of Guangdong Province	Weikang Fruit Farm, Heping County, Guangdong Province			red loam	Wuzhi No.3	8		990	5.1					K	11	1.1	6.1	0.61
Study on Formula Fertilization Technology of Kiwifruit in Mountainous Area of Guangdong Province	Weikang Fruit Farm, Heping County, Guangdong Province			red loam	Wuzhi No.3	8		990	5.1					PK	10.7	1.07	6.1	0.61
Study on Formula Fertilization Technology of Kiwifruit in Mountainous Area of Guangdong Province	Weikang Fruit Farm, Heping County, Guangdong Province			red loam	Wuzhi No.3	8		990	5.1					K	9.1	0.91	6.1	0.61
Study on Formula Fertilization Technology of Kiwifruit in Mountainous Area of Guangdong Province	Weikang Fruit Farm, Heping County, Guangdong Province			red loam	Wuzhi No.3	8		990	5.1					K	9.8	0.98	6.1	0.61
Study on Formula Fertilization Technology of Kiwifruit in Mountainous Area of Guangdong Province	Weikang Fruit Farm, Heping County, Guangdong Province			red loam	Wuzhi No.3	8		990	5.1					NK	8.1	0.81	6.1	0.61
Study on Formula Fertilization Technology of Kiwifruit in Mountainous Area of Guangdong Province	Weikang Fruit Farm, Heping County, Guangdong Province			red loam	Wuzhi No.3	8		990	5.1					None	8.2	0.82	6.1	0.61
Study on the application effect of humic acid fertilizer on several fruit trees and crops	Shaanxi Bairui Kiwifruit Research Institute in Zhouzhi County, Shaanxi Province	13.2	850	Lou soil	xuxiang			1650	7.26	115.6	136.81	81.3	37.56ｍg/kg	None	13.52	1.352	18.55	1.855
Study on the application effect of humic acid fertilizer on several fruit trees and crops	Shaanxi Bairui Kiwifruit Research Institute in Zhouzhi County, Shaanxi Province	13.2	850	Lou soil	xuxiang			1650	7.26	115.6	136.81	81.3	37.56ｍg/kg	NPK	16.17	1.617	18.55	1.855
Study on the application effect of humic acid fertilizer on several fruit trees and crops	Shaanxi Bairui Kiwifruit Research Institute in Zhouzhi County, Shaanxi Province	13.2	850	Lou soil	xuxiang			1650	7.26	115.6	136.81	81.3	37.56ｍg/kg	NPK	16.05	1.605	18.55	1.855
Study on the application effect of humic acid fertilizer on several fruit trees and crops	Shaanxi Bairui Kiwifruit Research Institute in Zhouzhi County, Shaanxi Province	13.2	850	Lou soil	xuxiang			1650	7.26	115.6	136.81	81.3	37.56ｍg/kg	NPK	14.1	1.41	18.55	1.855
Study on Nutritional Status and Fertilizer Effect of Kiwifruit Orchard in Northern Qinling Mountains	Yujiahe small watershed, Zhouzhi County, Shaanxi Province （173°39’-180°31’E，33°42’-34°14’N）	13.2	674.3		Yate	12	3ｍ×2ｍ	1650	7.72	13.4	56.4	439.6	22.39	N	60.2	6.02	50.69	5.069
Kiwifruit orchard suitable for green manure screening and its soil	Hongxing Village, Saping Town, Xiuwen County, Guiyang City, Guizhou Province(26°93′57″N、 106°43′74″E)			yellow soil	guichang	4	3ｍ×2ｍ	1666	5.75	129.89	72.23	217	36.26	None	6.48	0.648	7.23	0.723
Kiwifruit orchard suitable for green manure screening and its soil	Hongxing Village, Saping Town, Xiuwen County, Guiyang City, Guizhou Province(26°93′57″N、 106°43′74″E)			yellow soil	guichang	4	3ｍ×2ｍ	1666	5.75	129.89	72.23	217	36.26	NPK	6.54	0.654	7.23	0.723
Kiwifruit orchard suitable for green manure screening and its soil	Hongxing Village, Saping Town, Xiuwen County, Guiyang City, Guizhou Province(26°93′57″N、 106°43′74″E)			yellow soil	guichang	4	3ｍ×2ｍ	1666	5.75	129.89	72.23	217	36.26	NPK	7.77	0.777	7.23	0.723
Kiwifruit orchard suitable for green manure screening and its soil	Hongxing Village, Saping Town, Xiuwen County, Guiyang City, Guizhou Province(26°93′57″N、 106°43′74″E)			yellow soil	guichang	4	3ｍ×2ｍ	1666	5.75	129.89	72.23	217	36.26	NPK	6.82	0.682	7.23	0.723
Kiwifruit orchard suitable for green manure screening and its soil	Hongxing Village, Saping Town, Xiuwen County, Guiyang City, Guizhou Province(26°93′57″N、 106°43′74″E)			yellow soil	guichang	4	3ｍ×2ｍ	1666	5.75	129.89	72.23	217	36.26	None	6.11	0.611	6.53	0.653
Kiwifruit orchard suitable for green manure screening and its soil	Hongxing Village, Saping Town, Xiuwen County, Guiyang City, Guizhou Province(26°93′57″N、 106°43′74″E)			yellow soil	guichang	4	3ｍ×2ｍ	1666	5.75	129.89	72.23	217	36.26	NPK	6.33	0.633	6.53	0.653
Kiwifruit orchard suitable for green manure screening and its soil	Hongxing Village, Saping Town, Xiuwen County, Guiyang City, Guizhou Province(26°93′57″N、 106°43′74″E)			yellow soil	guichang	4	3ｍ×2ｍ	1666	5.75	129.89	72.23	217	36.26	NPK	6.56	0.656	6.53	0.653
Kiwifruit orchard suitable for green manure screening and its soil	Hongxing Village, Saping Town, Xiuwen County, Guiyang City, Guizhou Province(26°93′57″N、 106°43′74″E)			yellow soil	guichang	4	3ｍ×2ｍ	1666	5.75	129.89	72.23	217	36.26	NPK	6.21	0.621	6.53	0.653
Effects of combined application of bio-organic fertilizer and reduced chemical fertilizer on yield and quality of kiwifruit	Cao Junqin Kiwifruit Garden in 4 groups of Doujiapu Village, Hengqu Town, Meixian County			Black purple soil	xuxiang	12	2ｍ×3ｍ	1650	8.2		28.7	179	14.66	NPK	11.32	1.132	11.21	1.121
Effects of combined application of bio-organic fertilizer and reduced chemical fertilizer on yield and quality of kiwifruit	Cao Junqin Kiwifruit Garden in 5 groups of Doujiapu Village, Hengqu Town, Meixian County			Black purple soil	xuxiang	12	2ｍ×3ｍ	1650	8.2		28.7	179	14.66	NPK	10.43	1.043	11.21	1.121
Effects of combined application of bio-organic fertilizer and reduced chemical fertilizer on yield and quality of kiwifruit	Cao Junqin Kiwifruit Garden in 6 groups of Doujiapu Village, Hengqu Town, Meixian County			Black purple soil	xuxiang	12	2ｍ×3ｍ	1650	8.2		28.7	179	14.66	None	10.54	1.054	11.21	1.121
Effects of biological fertilizer on soil physical and chemical properties, yield and quality of 'Hongyang 'kiwifruit orchard	Jinsheng Village, Xujia Town, Dujiangyan City （3101'60"N，103°43'01"E）	15.2	1178	paddy soil	Red sun	6	2.5ｍ×3ｍ		5.8	66.36	81.55	96.24	29.52	NPK	11.2	1.12	12.52	1.252
Effects of biological fertilizer on soil physical and chemical properties, yield and quality of 'Hongyang 'kiwifruit orchard	Jinsheng Village, Xujia Town, Dujiangyan City （3101'60"N，103°43'01"E）	15.2	1178	paddy soil	Red sun	6	2.5ｍ×3ｍ		5.8	66.36	81.55	96.24	29.52	NPK	11.6	1.16	12.52	1.252
Effects of biological fertilizer on soil physical and chemical properties, yield and quality of 'Hongyang 'kiwifruit orchard	Jinsheng Village, Xujia Town, Dujiangyan City （3101'60"N，103°43'01"E）	15.2	1178	paddy soil	Red sun	6	2.5ｍ×3ｍ		5.8	66.36	81.55	96.24	29.52	NPK	12	1.2	14.18	1.418
Effects of biological fertilizer on soil physical and chemical properties, yield and quality of 'Hongyang 'kiwifruit orchard	Jinsheng Village, Xujia Town, Dujiangyan City （3101'60"N，103°43'01"E）	15.2	1178	paddy soil	Red sun	6	2.5ｍ×3ｍ		5.8	66.36	81.55	96.24	29.52	NPK	13.14	1.314	14.18	1.418
Study on Nutrient Status and Potassium Fertilizer Efficiency of Orchards in Shaanxi Province	Jinqu Township, Meixian County			soils in Sun Yat-sen province of China	qinmei	4		1875	8	10.1mg/l	10.9mg/l	70.4mg/l	0.0047	K	6.52	0.652	7.67	0.767
Study on Nutrient Status and Potassium Fertilizer Efficiency of Orchards in Shaanxi Province	Jinqu Township, Meixian County			soils in Sun Yat-sen province of China	qinmei	4		1875	8	10.1mg/l	10.9mg/l	70.4mg/l	0.0047	K	7.38	0.738	7.67	0.767
Study on Nutrient Status and Potassium Fertilizer Efficiency of Orchards in Shaanxi Province	Jinqu Township, Meixian County			soils in Sun Yat-sen province of China	qinmei	4		1875	8	10.1mg/l	10.9mg/l	70.4mg/l	0.0047	K	7.28	0.728	7.67	0.767
Effect of Fertilization on Yield and Quality of Kiwifruit	Xiajiagou Village, Yangling, Shaanxi			Lou soil	huayou		2.5ｍ×2ｍ	2000		17.51	43.86	146.09	3.5	N	6.93	0.693	8.48	0.848
Effect of Fertilization on Yield and Quality of Kiwifruit	Xiajiagou Village, Yangling, Shaanxi			Lou soil	huayou		2.5ｍ×2ｍ	2000		17.51	43.86	146.09	3.5	P	7.03	0.703	8.48	0.848
Effect of Fertilization on Yield and Quality of Kiwifruit	Xiajiagou Village, Yangling, Shaanxi			Lou soil	huayou		2.5ｍ×2ｍ	2000		17.51	43.86	146.09	3.5	K	6.61	0.661	8.48	0.848
Effect of Fertilization on Yield and Quality of Kiwifruit	Xiajiagou Village, Yangling, Shaanxi			Lou soil	huayou		2.5ｍ×2ｍ	2000		17.51	43.86	146.09	3.5	NPK	7.17	0.717	8.48	0.848
Effect of Fertilization on Yield and Quality of Kiwifruit	Xiajiagou Village, Yangling, Shaanxi			Lou soil	huayou		2.5ｍ×2ｍ	2000		17.51	43.86	146.09	3.5	NPK	8.74	0.874	8.48	0.848
_Effects of fertilisation on yield and quality of kiwifruit fresh fruit	Yangming Town and Xiache Town, Heping County, Guangdong Province	19.5	1536-1693	red loam	Wuzhi No.3			750						NPK	8.28	0.828	10.08	1.008
_Effects of fertilisation on yield and quality of kiwifruit fresh fruit	Yangming Town and Xiache Town, Heping County, Guangdong Province	19.5	1536-1693	red loam	Wuzhi No.3			750						NPK	10.92	1.092	10.08	1.008
_Effects of fertilisation on yield and quality of kiwifruit fresh fruit	Yangming Town and Xiache Town, Heping County, Guangdong Province	19.5	1536-1693	red loam	Miliang No. 1			750						NPK	7.76	0.776	8.86	0.886
_Effects of fertilisation on yield and quality of kiwifruit fresh fruit	Yangming Town and Xiache Town, Heping County, Guangdong Province	19.5	1536-1693	red loam	Miliang No. 1			750						NPK	8.89	0.889	8.86	0.886
_Kiwifruit leaf nutrient diagnosis and fertiliser recommendations	Xiajiagou Village, Yangling District, Shaanxi Province ;(108°9′98"E,34°29′66"N)	13	635.1-663.9	Lou soil	huayou		2.5m×2m	2000		17.51	43.86	146.09	1.35	N	10.69	1.069	10.71	1.071
_Kiwifruit leaf nutrient diagnosis and fertiliser recommendations	Xiajiagou Village, Yangling District, Shaanxi Province ;(108°9′98"E,34°29′66"N)	13	635.1-663.9	Lou soil	huayou		2.5m×2m	2000		17.51	43.86	146.09	1.35	P	7.2	0.72	10.71	1.071
_Kiwifruit leaf nutrient diagnosis and fertiliser recommendations	Xiajiagou Village, Yangling District, Shaanxi Province ;(108°9′98"E,34°29′66"N)	13	635.1-663.9	Lou soil	huayou		2.5m×2m	2000		17.51	43.86	146.09	1.35	NPK	9.39	0.939	10.71	1.071
_Kiwifruit leaf nutrient diagnosis and fertiliser recommendations	Xiajiagou Village, Yangling District, Shaanxi Province ;(108°9′98"E,34°29′66"N)	13	635.1-663.9	Lou soil	huayou		2.5m×2m	2000		17.51	43.86	146.09	1.35	NPK	9.65	0.965	10.71	1.071
_Kiwifruit leaf nutrient diagnosis and fertiliser recommendations	Xiajiagou Village, Yangling District, Shaanxi Province ;(108°9′98"E,34°29′66"N)	13	635.1-663.9	Lou soil	huayou		2.5m×2m	2000		17.51	43.86	146.09	1.35	NPK	8.28	0.828	10.71	1.071
Nitrogen nutrition and regulation in kiwifruit orchards in small watersheds of the northern Qinling Mountains	Yujiahe River Basin, Zhouzhi County, Shaanxi Province（33°42′~34°14′N, 107°39′~108°37′E）	13.2	660	brown soil			3ｍ×1.5ｍ	2220	7.94	12.6	56.4	439	22.4	N	6.02	0.602	5.07	0.507
Nitrogen nutrition and regulation in kiwifruit orchards in small watersheds of the northern Qinling Mountains	Yujiahe River Basin, Zhouzhi County, Shaanxi Province（33°42′~34°14′N, 107°39′~108°37′E）	13.2	660	brown soil			3ｍ×1.5ｍ	2220	7.94	12.6	56.4	439	22.4	N	7.2	0.72	6.9	0.69
Nitrogen nutrition and regulation in kiwifruit orchards in small watersheds of the northern Qinling Mountains	Yujiahe River Basin, Zhouzhi County, Shaanxi Province（33°42′~34°14′N, 107°39′~108°37′E）	13.2	660	brown soil			3ｍ×1.5ｍ	2220	7.94	12.6	56.4	439	22.4	N	6.39	0.639	6.79	0.679
Effects of Nitrogen Fertilizer on Fruit Quality and Yield of Kiwifruit	Li Yanhong Orchard, Zhuoshui Village, Jingnan Town, Xingning City, Guangdong Province			light flux loam	donghong	5	2 ｍ × 3 ｍ	1650	5.54	117	37.5	213	15.03	N	11.3	1.13	12.67	1.267
Effects of Nitrogen Fertilizer on Fruit Quality and Yield of Kiwifruit	Li Yanhong Orchard, Zhuoshui Village, Jingnan Town, Xingning City, Guangdong Province			light flux loam	donghong	5	2 ｍ × 3 ｍ	1650	5.54	117	37.5	213	15.03	N	12.33	1.233	12.67	1.267
Effects of Nitrogen Fertilizer on Fruit Quality and Yield of Kiwifruit	Li Yanhong Orchard, Zhuoshui Village, Jingnan Town, Xingning City, Guangdong Province			light flux loam	donghong	5	2 ｍ × 3 ｍ	1650	5.54	117	37.5	213	15.03	N	12.63	1.263	12.67	1.267
Effects of organic fertilizer and biochar application on fruit quality of kiwifruit.	Yunnan Hexu Agricultural Development Co., Ltd.Kiwifruit Garden, Mingfeng Village, Bajie Town, Anning City, Yunnan Province	14.8	1087.2	red loam	guichang	4	1ｍ×4ｍ	2500	6.26	53.02	9.65	66.88		NPK	9.83	0.983	10.43	1.043
Effects of organic fertilizer and biochar application on fruit quality of kiwifruit.	Yunnan Hexu Agricultural Development Co., Ltd.Kiwifruit Garden, Mingfeng Village, Bajie Town, Anning City, Yunnan Province	14.8	1087.2	red loam	guichang	4	1ｍ×4ｍ	2500	6.26	53.02	9.65	66.88		NPK	11.57	1.157	10.43	1.043
Effects of organic fertilizer and biochar application on fruit quality of kiwifruit.	Yunnan Hexu Agricultural Development Co., Ltd.Kiwifruit Garden, Mingfeng Village, Bajie Town, Anning City, Yunnan Province	14.8	1087.2	red loam	guichang	4	1ｍ×4ｍ	2500	6.26	53.02	9.65	66.88		None	9.31	0.931	10.43	1.043
Reducing nitrogen fertilization of intensive kiwifruit orchards decreases nitrate accumulation in soil without compromising crop production	Zhouzhi County, Shaanxi Province, China ( 33 ° 42 ' -34 ° 14 ' N, 107 ° 39 ' -108 ° 37 ' E ) Zhuyu River Basin	13.2	660				2 ｍ × 3 ｍ	1667-2220	7.94	12.6	56.4	439	22.4	N	6.02	0.27	5.07	0.29
Reducing nitrogen fertilization of intensive kiwifruit orchards decreases nitrate accumulation in soil without compromising crop production	Zhouzhi County, Shaanxi Province, China ( 33 ° 42 ' -34 ° 14 ' N, 107 ° 39 ' -108 ° 37 ' E ) Zhuyu River Basin	13.2	660				2 ｍ × 3 ｍ	1667-2220	7.94	12.6	56.4	439	22.4	N	7.2	1.35	6.9	0.95
Reducing nitrogen fertilization of intensive kiwifruit orchards decreases nitrate accumulation in soil without compromising crop production	Zhouzhi County, Shaanxi Province, China ( 33 ° 42 ' -34 ° 14 ' N, 107 ° 39 ' -108 ° 37 ' E ) Zhuyu River Basin	13.2	660				2 ｍ × 3 ｍ	1667-2220	7.94	12.6	56.4	439	22.4	N	6.39	0.21	6.79	0.25

## Sheet: titratable acid
Reference	Location	mean annual temperature（℃）	annual precipitation (ｍｍ)	soil type	kiwifruit variety	tree age	distance between plants	Number of plants (hｍ)	soil pH	Available N(ｍg/kg)	Available P(ｍg/kg)	Available K(ｍg/kg)	Organic matter SOM（g/kg）	NPK	Tta	Tta_sd	Cta	Cta_sd
Effects of different fertilizers on yield, quality and orchard nutrients of kiwifruit.	Xiajiagou Village, Yangcun Township, Yangling District, Shaanxi Province（34°17′48″N,108°05′42″E,	13.2	600		Hayward		1.7ｍ×3ｍ	1960	7.44	11.4	51.1	286.6	12.3	NPK	1.55	0.155	1.57	0.157
Effects of different fertilizers on yield, quality and orchard nutrients of kiwifruit.	Xiajiagou Village, Yangcun Township, Yangling District, Shaanxi Province（34°17′48″N,108°05′42″E,	13.2	600		Hayward		1.7ｍ×3ｍ	1960	7.44	11.4	51.1	286.6	12.3	NPK	1.53	0.153	1.57	0.157
Effects of different fertilizers on yield, quality and orchard nutrients of kiwifruit.	Xiajiagou Village, Yangcun Township, Yangling District, Shaanxi Province（34°17′48″N,108°05′42″E,	13.2	600		Hayward		1.7ｍ×3ｍ	1960	7.44	11.4	51.1	286.6	12.3	NPK	1.58	0.158	1.57	0.157
Effects of different fertilizers on yield, quality and orchard nutrients of kiwifruit.	Xiajiagou Village, Yangcun Township, Yangling District, Shaanxi Province（34°17′48″N,108°05′42″E,	13.2	600		Hayward		1.7ｍ×3ｍ	1960	7.44	11.4	51.1	286.6	12.3	NPK	1.52	0.152	1.57	0.157
Effects of different fertilizers on yield, quality and orchard nutrients of kiwifruit.	Xiajiagou Village, Yangcun Township, Yangling District, Shaanxi Province（34°17′48″N,108°05′42″E,	13.2	600		Hayward		1.7ｍ×3ｍ	1960	7.44	11.4	51.1	286.6	12.3	NPK	1.43	0.143	1.36	0.136
Effects of different fertilizers on yield, quality and orchard nutrients of kiwifruit.	Xiajiagou Village, Yangcun Township, Yangling District, Shaanxi Province（34°17′48″N,108°05′42″E,	13.2	600		Hayward		1.7ｍ×3ｍ	1960	7.44	11.4	51.1	286.6	12.3	NPK	1.45	0.145	1.36	0.136
Effects of different fertilizers on yield, quality and orchard nutrients of kiwifruit.	Xiajiagou Village, Yangcun Township, Yangling District, Shaanxi Province（34°17′48″N,108°05′42″E,	13.2	600		Hayward		1.7ｍ×3ｍ	1960	7.44	11.4	51.1	286.6	12.3	NPK	1.49	0.149	1.36	0.136
Effects of different fertilizers on yield, quality and orchard nutrients of kiwifruit.	Xiajiagou Village, Yangcun Township, Yangling District, Shaanxi Province（34°17′48″N,108°05′42″E,	13.2	600		Hayward		1.7ｍ×3ｍ	1960	7.44	11.4	51.1	286.6	12.3	NPK	1.9	0.19	1.36	0.136
Effects of different fertilizers on yield, quality and orchard nutrients of kiwifruit.	Lvjiapu Village, Yabai Town, Zhouzhi County				qinmei		1.7ｍ×3ｍ	1960	7.3	20.8	64.7	306.2	15.8	NPK	1.7	0.17	1.8	0.18
Effects of different fertilizers on yield, quality and orchard nutrients of kiwifruit.	Lvjiapu Village, Yabai Town, Zhouzhi County				qinmei		1.7ｍ×3ｍ	1960	7.3	20.8	64.7	306.2	15.8	NPK	1.7	0.17	1.8	0.18
Effects of different fertilizers on yield, quality and orchard nutrients of kiwifruit.	Xinbaizhai Village, Qinghua Township, Zhouzhi County				qinmei		2ｍ×3.3ｍ	1515	7.16	14	94	388.4	15.7	NPK	1.6	0.16	1.6	0.16
Effects of different fertilizers on yield, quality and orchard nutrients of kiwifruit.	Xinbaizhai Village, Qinghua Township, Zhouzhi County				qinmei		2ｍ×3.3ｍ	1515	7.16	14	94	388.4	15.7	NPK	1.5	0.15	1.6	0.16
Effects of different fertilizers on yield, quality and orchard nutrients of kiwifruit.	Hengqu Village, Hengqu Town, Tuomei County				Hayward		2ｍ×3ｍ	1666	7.48	74.5	24.6	217.3	13.4	NPK	1.4	0.14	1.4	0.14
Effects of different fertilizers on yield, quality and orchard nutrients of kiwifruit.	Hengqu Village, Hengqu Town, Tuomei County				Hayward		2ｍ×3ｍ	1666	7.48	74.5	24.6	217.3	13.4	NPK	1.4	0.14	1.4	0.14
Effects of nitrogen, phosphorus and potassium fertilizer on quality, yield and economic benefit of kiwifruit in Guanzhong area of Shaanxi Province	Xinji Village, Kougu Township, Fufeng County, western Guanzhong Plain, Shaanxi Province	13.2	550-600	Lou soil	qinmei	5	3ｍ×1.8ｍ	1800		30.4	19.3	243.6		None	1.72	0.172	1.68	0.168
Effects of nitrogen, phosphorus and potassium fertilizer on quality, yield and economic benefit of kiwifruit in Guanzhong area of Shaanxi Province	Xinji Village, Kougu Township, Fufeng County, western Guanzhong Plain, Shaanxi Province	13.2	550-600	Lou soil	qinmei	5	3ｍ×1.8ｍ	1800		30.4	19.3	243.6		N	1.74	0.174	1.68	0.168
Effects of nitrogen, phosphorus and potassium fertilizer on quality, yield and economic benefit of kiwifruit in Guanzhong area of Shaanxi Province	Xinji Village, Kougu Township, Fufeng County, western Guanzhong Plain, Shaanxi Province	13.2	550-600	Lou soil	qinmei	5	3ｍ×1.8ｍ	1800		30.4	19.3	243.6		P	1.76	0.176	1.68	0.168
Effects of nitrogen, phosphorus and potassium fertilizer on quality, yield and economic benefit of kiwifruit in Guanzhong area of Shaanxi Province	Xinji Village, Kougu Township, Fufeng County, western Guanzhong Plain, Shaanxi Province	13.2	550-600	Lou soil	qinmei	5	3ｍ×1.8ｍ	1800		30.4	19.3	243.6		K	1.85	0.185	1.68	0.168
Effects of nitrogen, phosphorus and potassium fertilizer on quality, yield and economic benefit of kiwifruit in Guanzhong area of Shaanxi Province	Xinji Village, Kougu Township, Fufeng County, western Guanzhong Plain, Shaanxi Province	13.2	550-600	Lou soil	qinmei	5	3ｍ×1.8ｍ	1800		30.4	19.3	243.6		None	1.72	0.172	1.68	0.168
Effects of nitrogen, phosphorus and potassium fertilizer on quality, yield and economic benefit of kiwifruit in Guanzhong area of Shaanxi Province	Xinji Village, Kougu Township, Fufeng County, western Guanzhong Plain, Shaanxi Province	13.2	550-600	Lou soil	qinmei	5	3ｍ×1.8ｍ	1800		30.4	19.3	243.6		N	1.74	0.174	1.68	0.168
Effects of nitrogen, phosphorus and potassium fertilizer on quality, yield and economic benefit of kiwifruit in Guanzhong area of Shaanxi Province	Xinji Village, Kougu Township, Fufeng County, western Guanzhong Plain, Shaanxi Province	13.2	550-600	Lou soil	qinmei	5	3ｍ×1.8ｍ	1800		30.4	19.3	243.6		P	1.76	0.176	1.68	0.168
Effects of nitrogen, phosphorus and potassium fertilizer on quality, yield and economic benefit of kiwifruit in Guanzhong area of Shaanxi Province	Xinji Village, Kougu Township, Fufeng County, western Guanzhong Plain, Shaanxi Province	13.2	550-600	Lou soil	qinmei	5	3ｍ×1.8ｍ	1800		30.4	19.3	243.6		K	1.85	0.185	1.68	0.168
Effects of nitrogen, phosphorus and potassium fertilizer on quality, yield and economic benefit of kiwifruit in Guanzhong area of Shaanxi Province	Xinji Village, Kougu Township, Fufeng County, western Guanzhong Plain, Shaanxi Province	13.2	550-600	Lou soil	qinmei	5	3ｍ×1.8ｍ	1800		30.4	19.3	243.6		None	1.72	0.172	1.68	0.168
Effects of nitrogen, phosphorus and potassium fertilizer on quality, yield and economic benefit of kiwifruit in Guanzhong area of Shaanxi Province	Xinji Village, Kougu Township, Fufeng County, western Guanzhong Plain, Shaanxi Province	13.2	550-600	Lou soil	qinmei	5	3ｍ×1.8ｍ	1800		30.4	19.3	243.6		N	1.74	0.174	1.68	0.168
Effects of nitrogen, phosphorus and potassium fertilizer on quality, yield and economic benefit of kiwifruit in Guanzhong area of Shaanxi Province	Xinji Village, Kougu Township, Fufeng County, western Guanzhong Plain, Shaanxi Province	13.2	550-600	Lou soil	qinmei	5	3ｍ×1.8ｍ	1800		30.4	19.3	243.6		P	1.76	0.176	1.68	0.168
Effects of nitrogen, phosphorus and potassium fertilizer on quality, yield and economic benefit of kiwifruit in Guanzhong area of Shaanxi Province	Xinji Village, Kougu Township, Fufeng County, western Guanzhong Plain, Shaanxi Province	13.2	550-600	Lou soil	qinmei	5	3ｍ×1.8ｍ	1800		30.4	19.3	243.6		K	1.85	0.185	1.68	0.168
Study on Formula Fertilization Technology of Kiwifruit in Mountainous Area of Guangdong Province	Guangdong Heping County Fruit Research Institute			red loam	Wuzhi No.3	8		990	5.1					NK	1.09	0.109	1.67	0.167
Study on Formula Fertilization Technology of Kiwifruit in Mountainous Area of Guangdong Province	Guangdong Heping County Fruit Research Institute			red loam	Wuzhi No.3	8		990	5.1					NK	1.31	0.131	1.67	0.167
Study on Formula Fertilization Technology of Kiwifruit in Mountainous Area of Guangdong Province	Guangdong Heping County Fruit Research Institute			red loam	Wuzhi No.3	8		990	5.1					PK	1.38	0.138	1.67	0.167
Study on Formula Fertilization Technology of Kiwifruit in Mountainous Area of Guangdong Province	Guangdong Heping County Fruit Research Institute			red loam	Wuzhi No.3	8		990	5.1					PK	1.11	0.111	1.67	0.167
Study on Formula Fertilization Technology of Kiwifruit in Mountainous Area of Guangdong Province	Guangdong Heping County Fruit Research Institute			red loam	Wuzhi No.3	8		990	5.1					K	1.15	0.115	1.67	0.167
Study on Formula Fertilization Technology of Kiwifruit in Mountainous Area of Guangdong Province	Guangdong Heping County Fruit Research Institute			red loam	Wuzhi No.3	8		990	5.1					PK	1.02	0.102	1.67	0.167
Study on Formula Fertilization Technology of Kiwifruit in Mountainous Area of Guangdong Province	Guangdong Heping County Fruit Research Institute			red loam	Wuzhi No.3	8		990	5.1					K	1.23	0.123	1.67	0.167
Study on Formula Fertilization Technology of Kiwifruit in Mountainous Area of Guangdong Province	Guangdong Heping County Fruit Research Institute			red loam	Wuzhi No.3	8		990	5.1					K	1.1	0.11	1.67	0.167
Study on Formula Fertilization Technology of Kiwifruit in Mountainous Area of Guangdong Province	Guangdong Heping County Fruit Research Institute			red loam	Wuzhi No.3	8		990	5.1					NK	1.15	0.115	1.67	0.167
Study on Formula Fertilization Technology of Kiwifruit in Mountainous Area of Guangdong Province	Guangdong Heping County Fruit Research Institute			red loam	Wuzhi No.3	8		990	5.1					None	1.38	0.138	1.67	0.167
Study on Formula Fertilization Technology of Kiwifruit in Mountainous Area of Guangdong Province	Liantang Pit Fruit Farm, Heping County, Guangdong Province			red loam	Wuzhi No.3	8		990	5.1					NK	1.25	0.125	1.17	0.117
Study on Formula Fertilization Technology of Kiwifruit in Mountainous Area of Guangdong Province	Liantang Pit Fruit Farm, Heping County, Guangdong Province			red loam	Wuzhi No.3	8		990	5.1					NK	1.28	0.128	1.17	0.117
Study on Formula Fertilization Technology of Kiwifruit in Mountainous Area of Guangdong Province	Liantang Pit Fruit Farm, Heping County, Guangdong Province			red loam	Wuzhi No.3	8		990	5.1					PK	1.14	0.114	1.17	0.117
Study on Formula Fertilization Technology of Kiwifruit in Mountainous Area of Guangdong Province	Liantang Pit Fruit Farm, Heping County, Guangdong Province			red loam	Wuzhi No.3	8		990	5.1					PK	1.22	0.122	1.17	0.117
Study on Formula Fertilization Technology of Kiwifruit in Mountainous Area of Guangdong Province	Liantang Pit Fruit Farm, Heping County, Guangdong Province			red loam	Wuzhi No.3	8		990	5.1					K	1.11	0.111	1.17	0.117
Study on Formula Fertilization Technology of Kiwifruit in Mountainous Area of Guangdong Province	Liantang Pit Fruit Farm, Heping County, Guangdong Province			red loam	Wuzhi No.3	8		990	5.1					PK	1.26	0.126	1.17	0.117
Study on Formula Fertilization Technology of Kiwifruit in Mountainous Area of Guangdong Province	Liantang Pit Fruit Farm, Heping County, Guangdong Province			red loam	Wuzhi No.3	8		990	5.1					K	1.35	0.135	1.17	0.117
Study on Formula Fertilization Technology of Kiwifruit in Mountainous Area of Guangdong Province	Liantang Pit Fruit Farm, Heping County, Guangdong Province			red loam	Wuzhi No.3	8		990	5.1					K	1.34	0.134	1.17	0.117
Study on Formula Fertilization Technology of Kiwifruit in Mountainous Area of Guangdong Province	Liantang Pit Fruit Farm, Heping County, Guangdong Province			red loam	Wuzhi No.3	8		990	5.1					NK	1.27	0.127	1.17	0.117
Study on Formula Fertilization Technology of Kiwifruit in Mountainous Area of Guangdong Province	Liantang Pit Fruit Farm, Heping County, Guangdong Province			red loam	Wuzhi No.3	8		990	5.1					None	1.11	0.111	1.17	0.117
Study on Formula Fertilization Technology of Kiwifruit in Mountainous Area of Guangdong Province	Weikang Fruit Farm, Heping County, Guangdong Province			red loam	Wuzhi No.3	8		990	5.1					NK	1.08	0.108	1.01	0.101
Study on Formula Fertilization Technology of Kiwifruit in Mountainous Area of Guangdong Province	Weikang Fruit Farm, Heping County, Guangdong Province			red loam	Wuzhi No.3	8		990	5.1					NK	1.02	0.102	1.01	0.101
Study on Formula Fertilization Technology of Kiwifruit in Mountainous Area of Guangdong Province	Weikang Fruit Farm, Heping County, Guangdong Province			red loam	Wuzhi No.3	8		990	5.1					PK	1.26	0.126	1.01	0.101
Study on Formula Fertilization Technology of Kiwifruit in Mountainous Area of Guangdong Province	Weikang Fruit Farm, Heping County, Guangdong Province			red loam	Wuzhi No.3	8		990	5.1					PK	0.85	0.085	1.01	0.101
Study on Formula Fertilization Technology of Kiwifruit in Mountainous Area of Guangdong Province	Weikang Fruit Farm, Heping County, Guangdong Province			red loam	Wuzhi No.3	8		990	5.1					K	1.19	0.119	1.01	0.101
Study on Formula Fertilization Technology of Kiwifruit in Mountainous Area of Guangdong Province	Weikang Fruit Farm, Heping County, Guangdong Province			red loam	Wuzhi No.3	8		990	5.1					PK	1.05	0.105	1.01	0.101
Study on Formula Fertilization Technology of Kiwifruit in Mountainous Area of Guangdong Province	Weikang Fruit Farm, Heping County, Guangdong Province			red loam	Wuzhi No.3	8		990	5.1					K	1.16	0.116	1.01	0.101
Study on Formula Fertilization Technology of Kiwifruit in Mountainous Area of Guangdong Province	Weikang Fruit Farm, Heping County, Guangdong Province			red loam	Wuzhi No.3	8		990	5.1					K	0.92	0.092	1.01	0.101
Study on Formula Fertilization Technology of Kiwifruit in Mountainous Area of Guangdong Province	Weikang Fruit Farm, Heping County, Guangdong Province			red loam	Wuzhi No.3	8		990	5.1					NK	1.23	0.123	1.01	0.101
Study on Formula Fertilization Technology of Kiwifruit in Mountainous Area of Guangdong Province	Weikang Fruit Farm, Heping County, Guangdong Province			red loam	Wuzhi No.3	8		990	5.1					None	1.06	0.106	1.01	0.101
Study on Spatial Variability Characteristics and Fertility Evaluation of Soil Nutrients in Village-level Farmland in Loess Plateau	Xinji Village, Rougu Township, Fufeng County, Shaanxi Province ;107°58′34”E,34°16′19“N	13.2	550-600	Lou soil	qinmei	6	3ｍ×1.8ｍ	1800		30.4	19.3	243.6		N	2	0.2	1.8	0.18
Study on Spatial Variability Characteristics and Fertility Evaluation of Soil Nutrients in Village-level Farmland in Loess Plateau	Xinji Village, Rougu Township, Fufeng County, Shaanxi Province ;107°58′34”E,34°16′19“N	13.2	550-600	Lou soil	qinmei	6	3ｍ×1.8ｍ	1800		30.4	19.3	243.6		P	2.1	0.21	1.8	0.18
Study on Spatial Variability Characteristics and Fertility Evaluation of Soil Nutrients in Village-level Farmland in Loess Plateau	Xinji Village, Rougu Township, Fufeng County, Shaanxi Province ;107°58′34”E,34°16′19“N	13.2	550-600	Lou soil	qinmei	6	3ｍ×1.8ｍ	1800		30.4	19.3	243.6		K	2.3	0.23	1.8	0.18
Preliminary Report on Soil Testing and Formula Fertilization Experiment of Kiwifruit	Longhu Village, Yangming Town, Heping County, Shaomaqiu Fruit Farm	19.9	1683	red loam	Wuzhi No.3	10	3ｍ×4ｍ	833	5.1					None	0.95	0.095	0.85	0.085
Preliminary Report on Soil Testing and Formula Fertilization Experiment of Kiwifruit	Longhu Village, Yangming Town, Heping County, Shaomaqiu Fruit Farm	19.9	1683	red loam	Wuzhi No.3	10	3ｍ*4ｍ	833	5.1					NK	0.93	0.093	0.85	0.085
Preliminary Report on Soil Testing and Formula Fertilization Experiment of Kiwifruit	Longhu Village, Yangming Town, Heping County, Shaomaqiu Fruit Farm	19.9	1683	red loam	Wuzhi No.3	10	3ｍ*4ｍ	833	5.1					NK	0.91	0.091	0.85	0.085
Preliminary Report on Soil Testing and Formula Fertilization Experiment of Kiwifruit	Longhu Village, Yangming Town, Heping County, Shaomaqiu Fruit Farm	19.9	1683	red loam	Wuzhi No.3	10	3ｍ*4ｍ	833	5.1					PK	0.9	0.09	0.85	0.085
Preliminary Report on Soil Testing and Formula Fertilization Experiment of Kiwifruit	Longhu Village, Yangming Town, Heping County, Shaomaqiu Fruit Farm	19.9	1683	red loam	Wuzhi No.3	10	3ｍ*4ｍ	833	5.1					PK	0.91	0.091	0.85	0.085
Preliminary Report on Soil Testing and Formula Fertilization Experiment of Kiwifruit	Longhu Village, Yangming Town, Heping County, Shaomaqiu Fruit Farm	19.9	1683	red loam	Wuzhi No.3	10	3ｍ*4ｍ	833	5.1					K	0.87	0.087	0.85	0.085
Preliminary Report on Soil Testing and Formula Fertilization Experiment of Kiwifruit	Longhu Village, Yangming Town, Heping County, Shaomaqiu Fruit Farm	19.9	1683	red loam	Wuzhi No.3	10	3ｍ*4ｍ	833	5.1					PK	0.86	0.086	0.85	0.085
Preliminary Report on Soil Testing and Formula Fertilization Experiment of Kiwifruit	Longhu Village, Yangming Town, Heping County, Shaomaqiu Fruit Farm	19.9	1683	red loam	Wuzhi No.3	10	3ｍ*4ｍ	833	5.1					K	0.94	0.094	0.85	0.085
Preliminary Report on Soil Testing and Formula Fertilization Experiment of Kiwifruit	Longhu Village, Yangming Town, Heping County, Shaomaqiu Fruit Farm	19.9	1683	red loam	Wuzhi No.3	10	3ｍ*4ｍ	833	5.1					K	0.88	0.088	0.85	0.085
Preliminary Report on Soil Testing and Formula Fertilization Experiment of Kiwifruit	Longhu Village, Yangming Town, Heping County, Shaomaqiu Fruit Farm	19.9	1683	red loam	Wuzhi No.3	10	3ｍ*4ｍ	833	5.1					NK	0.92	0.092	0.85	0.085
Preliminary Report on Soil Testing and Formula Fertilization Experiment of Kiwifruit	Longhu Village, Yangming Town, Heping County, Shaomaqiu Fruit Farm	19.9	1683	red loam	Wuzhi No.3	10	3ｍ*4ｍ	833	5.1					NPK	0.93	0.093	0.85	0.085
Preliminary Report on Soil Testing and Formula Fertilization Experiment of Kiwifruit	Longhu Village, Yangming Town, Heping County, Shaomaqiu Fruit Farm	19.9	1683	red loam	Wuzhi No.3	10	3ｍ*4ｍ	833	5.1					NK	0.9	0.09	0.85	0.085
Preliminary Report on Soil Testing and Formula Fertilization Experiment of Kiwifruit	Longhu Village, Yangming Town, Heping County, Shaomaqiu Fruit Farm	19.9	1683	red loam	Wuzhi No.3	10	3ｍ*4ｍ	833	5.1					PK	0.92	0.092	0.85	0.085
Study on the application effect of humic acid fertilizer on several fruit trees and crops	Shaanxi Bairui Kiwifruit Research Institute in Zhouzhi County, Shaanxi Province	13.2	850	Lou soil	xuxiang			1650	7.26	115.6	136.81	81.3	37.56ｍg/kg	None	1.34	0.134	1.1	0.11
Study on the application effect of humic acid fertilizer on several fruit trees and crops	Shaanxi Bairui Kiwifruit Research Institute in Zhouzhi County, Shaanxi Province	13.2	850	Lou soil	xuxiang			1650	7.26	115.6	136.81	81.3	37.56ｍg/kg	NPK	1.14	0.114	1.1	0.11
Study on the application effect of humic acid fertilizer on several fruit trees and crops	Shaanxi Bairui Kiwifruit Research Institute in Zhouzhi County, Shaanxi Province	13.2	850	Lou soil	xuxiang			1650	7.26	115.6	136.81	81.3	37.56ｍg/kg	NPK	1.11	0.111	1.1	0.11
Study on the application effect of humic acid fertilizer on several fruit trees and crops	Shaanxi Bairui Kiwifruit Research Institute in Zhouzhi County, Shaanxi Province	13.2	850	Lou soil	xuxiang			1650	7.26	115.6	136.81	81.3	37.56ｍg/kg	NPK	1.18	0.118	1.1	0.11
Study on Nutritional Status and Fertilizer Effect of Kiwifruit Orchard in Northern Qinling Mountains	Xinji Village, Rougu Township, Fufeng County, Shaanxi Province ;107°58′34”E,34°16′19“N	13.2	674.3		Yate	12	3ｍ×2ｍ	1650	7.72	13.4	56.4	439.6	22.39	N	1.29	0.129	1.25	0.125
Screening of suitable green manure in kiwifruit orchards and its effect on soil nutrients and kiwifruit yield quality	Hongxing Village, Saping Town, Xiuwen County, Guiyang City, Guizhou Province 26°93′57″N、 106°43′74″E			yellow soil	guichang	4	3ｍ×2ｍ	1666	5.75	129.89	72.23	217	36.26	None	1.46	0.146	1.36	0.136
Screening of suitable green manure in kiwifruit orchards and its effect on soil nutrients and kiwifruit yield quality	Hongxing Village, Saping Town, Xiuwen County, Guiyang City, Guizhou Province 26°93′57″N、 106°43′74″E			yellow soil	guichang	4	3ｍ×2ｍ	1666	5.75	129.89	72.23	217	36.26	NPK	1.32	0.132	1.36	0.136
Screening of suitable green manure in kiwifruit orchards and its effect on soil nutrients and kiwifruit yield quality	Hongxing Village, Saping Town, Xiuwen County, Guiyang City, Guizhou Province 26°93′57″N、 106°43′74″E			yellow soil	guichang	4	3ｍ×2ｍ	1666	5.75	129.89	72.23	217	36.26	NPK	1.34	0.134	1.36	0.136
Screening of suitable green manure in kiwifruit orchards and its effect on soil nutrients and kiwifruit yield quality	Hongxing Village, Saping Town, Xiuwen County, Guiyang City, Guizhou Province 26°93′57″N、 106°43′74″E			yellow soil	guichang	4	3ｍ×2ｍ	1666	5.75	129.89	72.23	217	36.26	NPK	1.33	0.133	1.36	0.136
Screening of suitable green manure in kiwifruit orchards and its effect on soil nutrients and kiwifruit yield quality	Hongxing Village, Saping Town, Xiuwen County, Guiyang City, Guizhou Province 26°93′57″N、 106°43′74″E			yellow soil	guichang	4	3ｍ×2ｍ	1666	5.75	129.89	72.23	217	36.26	None	1.45	0.145	1.29	0.129
Screening of suitable green manure in kiwifruit orchards and its effect on soil nutrients and kiwifruit yield quality	Hongxing Village, Saping Town, Xiuwen County, Guiyang City, Guizhou Province 26°93′57″N、 106°43′74″E			yellow soil	guichang	4	3ｍ×2ｍ	1666	5.75	129.89	72.23	217	36.26	NPK	1.38	0.138	1.29	0.129
Screening of suitable green manure in kiwifruit orchards and its effect on soil nutrients and kiwifruit yield quality	Hongxing Village, Saping Town, Xiuwen County, Guiyang City, Guizhou Province 26°93′57″N、 106°43′74″E			yellow soil	guichang	4	3ｍ×2ｍ	1666	5.75	129.89	72.23	217	36.26	NPK	1.3	0.13	1.29	0.129
Screening of suitable green manure in kiwifruit orchards and its effect on soil nutrients and kiwifruit yield quality	Hongxing Village, Saping Town, Xiuwen County, Guiyang City, Guizhou Province 26°93′57″N、 106°43′74″E			yellow soil	guichang	4	3ｍ×2ｍ	1666	5.75	129.89	72.23	217	36.26	NPK	1.41	0.141	1.29	0.129
Effect of selenium-enriched water-soluble fertilizer on increasing selenium and yield of kiwifruit	The test site is located in the red heart kiwifruit cooperative base in the ancient town of Luochaojing Township, Fenghuang County, Xiangxi Autonomous Prefecture.			yellow soil	Red Cartridge	4		1800	5.9	130	28	130	28.3	None	0.48	0.048	0.45	0.045
Effects of combined application of bio-organic fertilizer and reduced chemical fertilizer on yield and quality of kiwifruit	Cao Junqin Kiwifruit Garden in 4 groups of Doujiapu Village, Hengqu Town, Meixian County			Black purple soil	xuxiang	12	2ｍ×3ｍ	1650	8.2		28.7	179	14.66	NPK	1.11	0.111	1.09	0.109
Effects of combined application of bio-organic fertilizer and reduced chemical fertilizer on yield and quality of kiwifruit	Cao Junqin Kiwifruit Garden in 5 groups of Doujiapu Village, Hengqu Town, Meixian County			Black purple soil	xuxiang	12	2ｍ×3ｍ	1650	8.2		28.7	179	14.66	NPK	1.08	0.108	1.09	0.109
Effects of combined application of bio-organic fertilizer and reduced chemical fertilizer on yield and quality of kiwifruit	Cao Junqin Kiwifruit Garden in 6 groups of Doujiapu Village, Hengqu Town, Meixian County			Black purple soil	xuxiang	12	2ｍ×3ｍ	1650	8.2		28.7	179	14.66	None	1.19	0.119	1.09	0.109
Effects of biological fertilizer on soil physical and chemical properties, yield and quality of 'Hongyang 'kiwifruit orchard	Jinsheng Village, Xujia Town, Dujiangyan City （3101'60"N，103°43'01"E）	15.2	1178	paddy soil	Red sun	6	2.5ｍ×3ｍ		5.8	66.36	81.55	96.24	29.52	NPK	1.08	0.108	0.9	0.09
Effects of biological fertilizer on soil physical and chemical properties, yield and quality of 'Hongyang 'kiwifruit orchard	Jinsheng Village, Xujia Town, Dujiangyan City （3101'60"N，103°43'01"E）	15.2	1178	paddy soil	Red sun	6	2.5ｍ×3ｍ		5.8	66.36	81.55	96.24	29.52	NPK	0.95	0.095	0.9	0.09
Effects of biological fertilizer on soil physical and chemical properties, yield and quality of 'Hongyang 'kiwifruit orchard	Jinsheng Village, Xujia Town, Dujiangyan City （3101'60"N，103°43'01"E）	15.2	1178	paddy soil	Red sun	6	2.5ｍ×3ｍ		5.8	66.36	81.55	96.24	29.52	NPK	1.06	0.106	0.81	0.081
Effects of biological fertilizer on soil physical and chemical properties, yield and quality of 'Hongyang 'kiwifruit orchard	Jinsheng Village, Xujia Town, Dujiangyan City （3101'60"N，103°43'01"E）	15.2	1178	paddy soil	Red sun	6	2.5ｍ×3ｍ		5.8	66.36	81.55	96.24	29.52	NPK	0.96	0.096	0.81	0.081
Study on Nutrient Status and Potassium Fertilizer Efficiency of Orchards in Shaanxi Province	Jinqu Township, Meixian County			soils in Sun Yat-sen province of China	qinmei	4		1875	8	10.1mg/l	10.9mg/l	70.4mg/l	0.0047	K	1.57	0.157	1.38	0.138
Study on Nutrient Status and Potassium Fertilizer Efficiency of Orchards in Shaanxi Province	Jinqu Township, Meixian County			soils in Sun Yat-sen province of China	qinmei	4		1875	8	10.1mg/l	10.9mg/l	70.4mg/l	0.0047	K	1.46	0.146	1.38	0.138
Study on Nutrient Status and Potassium Fertilizer Efficiency of Orchards in Shaanxi Province	Jinqu Township, Meixian County			soils in Sun Yat-sen province of China	qinmei	4		1875	8	10.1mg/l	10.9mg/l	70.4mg/l	0.0047	K	1.44	0.144	1.38	0.138
Effects of bio-compound fertilizer on kiwifruit quality and orchard soil microecology	In the modern demonstration garden of ten thousand mu organic kiwifruit in Zhouzhi County, Shaanxi Province （34°04′N，108°10′E）	13.2	674.3	Lou soil	qinmei	11	1.8ｍ×2.8ｍ	1965		20.44	141.68	377.12	16.01	None	1.49	0.04	1.42	0.03
Effects of bio-compound fertilizer on kiwifruit quality and orchard soil microecology	In the modern demonstration garden of ten thousand mu organic kiwifruit in Zhouzhi County, Shaanxi Province （34°04′N，108°10′E）	13.2	674.3	Lou soil	qinmei	11	1.8ｍ×2.8ｍ	1965		20.44	141.68	377.12	16.01	PK	1.41	0.01	1.42	0.03
Effects of fertilization on yield and quality of kiwifruit	Xiajiagou Village, Yangling, Shaanxi			Lou soil	huayou		2.5ｍ×2ｍ	2000		17.51	43.86	146.09	3.5	N	1.27	0.127	1.18	0.118
Effects of fertilization on yield and quality of kiwifruit	Xiajiagou Village, Yangling, Shaanxi			Lou soil	huayou		2.5ｍ×2ｍ	2000		17.51	43.86	146.09	3.5	P	1.23	0.123	1.18	0.118
Effects of fertilization on yield and quality of kiwifruit	Xiajiagou Village, Yangling, Shaanxi			Lou soil	huayou		2.5ｍ×2ｍ	2000		17.51	43.86	146.09	3.5	K	1.21	0.121	1.18	0.118
Effects of fertilization on yield and quality of kiwifruit	Xiajiagou Village, Yangling, Shaanxi			Lou soil	huayou		2.5ｍ×2ｍ	2000		17.51	43.86	146.09	3.5	NPK	1.29	0.129	1.18	0.118
Effects of fertilization on yield and quality of kiwifruit	Xiajiagou Village, Yangling, Shaanxi			Lou soil	huayou		2.5ｍ×2ｍ	2000		17.51	43.86	146.09	3.5	NPK	1.24	0.124	1.18	0.118
Effect of Fertilization on Yield and Quality of Kiwifruit	Yangming Town and Xiache Town, Heping County, Guangdong Province	19.5	1536-1693	red loam	Wuzhi No.3			750						NPK	1.92	0.192	1.21	0.121
Effect of Fertilization on Yield and Quality of Kiwifruit	Yangming Town and Xiache Town, Heping County, Guangdong Province	19.5	1536-1693	red loam	Wuzhi No.3			750						NPK	1.45	0.145	1.21	0.121
Effect of Fertilization on Yield and Quality of Kiwifruit	Yangming Town and Xiache Town, Heping County, Guangdong Province	19.5	1536-1693	red loam	Miliang No. 1			750						NPK	1.34	0.134	1.24	0.124
Effect of Fertilization on Yield and Quality of Kiwifruit	Yangming Town and Xiache Town, Heping County, Guangdong Province	19.5	1536-1693	red loam	Miliang No. 1			750						NPK	1.26	0.126	1.24	0.124
Kiwifruit total nitrogen fertilizer control fertilizer efficiency test	A group of Xiaozhaizi Village, Erqu Town, Zhouzhi County, Shaanxi Province			brown soil	Hayward	14	2ｍ×3ｍ	1650	7.3	110	24.6	200	19.9	N	1.92	0.192	1.84	0.184
Kiwifruit total nitrogen fertilizer control fertilizer efficiency test	A group of Xiaozhaizi Village, Erqu Town, Zhouzhi County, Shaanxi Province			brown soil	Hayward	14	2ｍ×3ｍ	1650	7.3	110	24.6	200	19.9	N	1.96	0.196	1.84	0.184
Kiwifruit total nitrogen fertilizer control fertilizer efficiency test	A group of Xiaozhaizi Village, Erqu Town, Zhouzhi County, Shaanxi Province			brown soil	Hayward	14	2ｍ×3ｍ	1650	7.3	110	24.6	200	19.9	N	1.88	0.188	1.84	0.184
Kiwifruit total nitrogen fertilizer control fertilizer efficiency test	A group of Xiaozhaizi Village, Erqu Town, Zhouzhi County, Shaanxi Province			brown soil	Hayward	14	2ｍ×3ｍ	1650	7.3	110	24.6	200	19.9	NPK	2.12	0.212	1.84	0.184
Nutrition diagnosis and fertilization recommendation of kiwifruit leaves	Xiajiagou Village, Yangling District, Shaanxi Province ;108°9′98"E,34°29′66"N	13	635.1-663.9	Lou soil	hauyou		2.5m×2m	2000		17.51	43.86	146.09	1.35	N	1.16	0.116	1.17	0.117
Nutrition diagnosis and fertilization recommendation of kiwifruit leaves	Xiajiagou Village, Yangling District, Shaanxi Province ;108°9′98"E,34°29′66"N	13	635.1-663.9	Lou soil	hauyou		2.5m×2m	2000		17.51	43.86	146.09	1.35	P	1.08	0.108	1.17	0.117
Nutrition diagnosis and fertilization recommendation of kiwifruit leaves	Xiajiagou Village, Yangling District, Shaanxi Province ;108°9′98"E,34°29′66"N	13	635.1-663.9	Lou soil	hauyou		2.5m×2m	2000		17.51	43.86	146.09	1.35	NPK	1.22	0.122	1.17	0.117
Nutrition diagnosis and fertilization recommendation of kiwifruit leaves	Xiajiagou Village, Yangling District, Shaanxi Province ;108°9′98"E,34°29′66"N	13	635.1-663.9	Lou soil	hauyou		2.5m×2m	2000		17.51	43.86	146.09	1.35	NPK	0.75	0.075	1.17	0.117
Nutrition diagnosis and fertilization recommendation of kiwifruit leaves	Xiajiagou Village, Yangling District, Shaanxi Province ;108°9′98"E,34°29′66"N	13	635.1-663.9	Lou soil	hauyou		2.5m×2m	2000		17.51	43.86	146.09	1.35	NPK	1.2	0.12	1.17	0.117
Effects of package fertilizer on yield, quality and economic benefit of kiwifruit	Dongdaqiang Village, Zhuyu Town, Zhouzhi County, Xi 'an City, Shaanxi Province (34°9′33″N，108°3′32″E)	13.2	691	Lou soil	Yate	11	2.6ｍ×3.4ｍ	1131	8.36	54.5	37.3	294	11.15	PK	19.16	1.916	15.07	1.507
Effects of package fertilizer on yield, quality and economic benefit of kiwifruit	Dongdaqiang Village, Zhuyu Town, Zhouzhi County, Xi 'an City, Shaanxi Province (34°9′33″N，108°3′32″E)	13.2	691	Lou soil	Yate	11	2.6ｍ×3.4ｍ	1131	8.36	54.5	37.3	294	11.15	NPK	15.97	1.597	15.07	1.507
Nitrogen nutrition and regulation of kiwifruit orchard in small watershed of northern Qinling Mountains	Yujiahe River Basin, Zhouzhi County, Shaanxi Province（33°42′~34°14′N, 107°39′~108°37′E）	13.2	660	brown soil			3ｍ×1.5ｍ	2220	7.94	12.6	56.4	439	22.4	N	1.29	0.129	1.25	0.125
Nitrogen nutrition and regulation of kiwifruit orchard in small watershed of northern Qinling Mountains	Yujiahe River Basin, Zhouzhi County, Shaanxi Province（33°42′~34°14′N, 107°39′~108°37′E）	13.2	660	brown soil			3ｍ×1.5ｍ	2220	7.94	12.6	56.4	439	22.4	N	1.39	0.139	1.42	0.142
Nitrogen nutrition and regulation of kiwifruit orchard in small watershed of northern Qinling Mountains	Yujiahe River Basin, Zhouzhi County, Shaanxi Province（33°42′~34°14′N, 107°39′~108°37′E）	13.2	660	brown soil			3ｍ×1.5ｍ	2220	7.94	12.6	56.4	439	22.4	N	1.46	0.146	1.45	0.145
Effects of Nitrogen Fertilizer on Fruit Quality and Yield of Kiwifruit	Li Yanhong Orchard, Zhuoshui Village, Jingnan Town, Xingning City, Guangdong Province			light flux loam	donghong	5	2 ｍ × 3 ｍ	1650	5.54	117	37.5	213	15.03	N	1.37	0.137	1.26	0.126
Effects of Nitrogen Fertilizer on Fruit Quality and Yield of Kiwifruit	Li Yanhong Orchard, Zhuoshui Village, Jingnan Town, Xingning City, Guangdong Province			light flux loam	donghong	5	2 ｍ × 3 ｍ	1650	5.54	117	37.5	213	15.03	N	1.29	0.129	1.26	0.126
Effects of Nitrogen Fertilizer on Fruit Quality and Yield of Kiwifruit	Li Yanhong Orchard, Zhuoshui Village, Jingnan Town, Xingning City, Guangdong Province			light flux loam	donghong	5	2 ｍ × 3 ｍ	1650	5.54	117	37.5	213	15.03	N	1.27	0.127	1.26	0.126
Effects of organic fertilizer and biochar application on fruit quality of kiwifruit.	Yunnan Hexu Agricultural Development Co., Ltd.Kiwifruit Garden, Mingfeng Village, Bajie Town, Anning City, Yunnan Province	14.8	1087.2	red loam	guichang	4	1ｍ×4ｍ	2500	6.26	53.02	9.65	66.88		NPK	1.68	0.168	1.56	0.156
Effects of organic fertilizer and biochar application on fruit quality of kiwifruit.	Yunnan Hexu Agricultural Development Co., Ltd.Kiwifruit Garden, Mingfeng Village, Bajie Town, Anning City, Yunnan Province	14.8	1087.2	red loam	guichang	4	1ｍ×4ｍ	2500	6.26	53.02	9.65	66.88		NPK	1.43	0.143	1.56	0.156
Effects of organic fertilizer and biochar application on fruit quality of kiwifruit.	Yunnan Hexu Agricultural Development Co., Ltd.Kiwifruit Garden, Mingfeng Village, Bajie Town, Anning City, Yunnan Province	14.8	1087.2	red loam	guichang	4	1ｍ×4ｍ	2500	6.26	53.02	9.65	66.88		None	1.76	0.176	1.56	0.156
Reducing nitrogen fertilization of intensive kiwifruit orchards decreases nitrate accumulation in soil without compromising crop production	Zhouzhi County, Shaanxi Province, China ( 33 ° 42 ' -34 ° 14 ' N, 107 ° 39 ' -108 ° 37 ' E ) Zhuyu River Basin	13.2	660				2 ｍ × 3 ｍ	1667-2220	7.94	12.6	56.4	439	22.4	N	1.29	0.12	1.25	0.09
Reducing nitrogen fertilization of intensive kiwifruit orchards decreases nitrate accumulation in soil without compromising crop production	Zhouzhi County, Shaanxi Province, China ( 33 ° 42 ' -34 ° 14 ' N, 107 ° 39 ' -108 ° 37 ' E ) Zhuyu River Basin	13.2	660				2 ｍ × 3 ｍ	1667-2220	7.94	12.6	56.4	439	22.4	N	1.39	0.08	1.42	0.03
Reducing nitrogen fertilization of intensive kiwifruit orchards decreases nitrate accumulation in soil without compromising crop production	Zhouzhi County, Shaanxi Province, China ( 33 ° 42 ' -34 ° 14 ' N, 107 ° 39 ' -108 ° 37 ' E ) Zhuyu River Basin	13.2	660				2 ｍ × 3 ｍ	1667-2220	7.94	12.6	56.4	439	22.4	N	1.46	0.09	1.45	0.03

## Sheet: soluble solid
Reference	Location	mean annual temperature（℃）	annual precipitation (ｍｍ)	soil type	kiwifruit variety	tree age	distance between plants	Number of plants (hｍ)	soil pH	Available N(ｍg/kg)	Available P(ｍg/kg)	Available K(ｍg/kg)	Organic matter SOM（g/kg）	NPK	Tssolid	Tssolid_sd	Cssolid	Cssolid_sd
_不同肥料对猕猴桃产量、品质及果园养分的影响	Xiajiagou Village, Yangcun Township, Yangling District, Shaanxi Province（34°17′48″N,108°05′42″E,	13.2	600		Hayward		1.7ｍ×3ｍ	1960	7.44	11.4	51.1	286.6	12.3	NPK	8.8	0.88	11.8	1.18
_不同肥料对猕猴桃产量、品质及果园养分的影响	Xiajiagou Village, Yangcun Township, Yangling District, Shaanxi Province（34°17′48″N,108°05′42″E,	13.2	600		Hayward		1.7ｍ×3ｍ	1960	7.44	11.4	51.1	286.6	12.3	NPK	11.5	1.15	11.8	1.18
_不同肥料对猕猴桃产量、品质及果园养分的影响	Xiajiagou Village, Yangcun Township, Yangling District, Shaanxi Province（34°17′48″N,108°05′42″E,	13.2	600		Hayward		1.7ｍ×3ｍ	1960	7.44	11.4	51.1	286.6	12.3	NPK	10.7	1.07	11.8	1.18
_不同肥料对猕猴桃产量、品质及果园养分的影响	Xiajiagou Village, Yangcun Township, Yangling District, Shaanxi Province（34°17′48″N,108°05′42″E,	13.2	600		Hayward		1.7ｍ×3ｍ	1960	7.44	11.4	51.1	286.6	12.3	NPK	11.9	1.19	11.8	1.18
_不同肥料对猕猴桃产量、品质及果园养分的影响	Xiajiagou Village, Yangcun Township, Yangling District, Shaanxi Province（34°17′48″N,108°05′42″E,	13.2	600		Hayward		1.7ｍ×3ｍ	1960	7.44	11.4	51.1	286.6	12.3	NPK	12.1	1.21	12.3	1.23
_不同肥料对猕猴桃产量、品质及果园养分的影响	Xiajiagou Village, Yangcun Township, Yangling District, Shaanxi Province（34°17′48″N,108°05′42″E,	13.2	600		Hayward		1.7ｍ×3ｍ	1960	7.44	11.4	51.1	286.6	12.3	NPK	11.9	1.19	12.3	1.23
_不同肥料对猕猴桃产量、品质及果园养分的影响	Xiajiagou Village, Yangcun Township, Yangling District, Shaanxi Province（34°17′48″N,108°05′42″E,	13.2	600		Hayward		1.7ｍ×3ｍ	1960	7.44	11.4	51.1	286.6	12.3	NPK	11.9	1.19	12.3	1.23
_不同肥料对猕猴桃产量、品质及果园养分的影响	Xiajiagou Village, Yangcun Township, Yangling District, Shaanxi Province（34°17′48″N,108°05′42″E,	13.2	600		Hayward		1.7ｍ×3ｍ	1960	7.44	11.4	51.1	286.6	12.3	NPK	11.9	1.19	12.3	1.23
_不同肥料对猕猴桃产量、品质及果园养分的影响	Lvjiapu Village, Yabai Town, Zhouzhi County				qinmei		1.7ｍ×3ｍ	1960	7.3	20.8	64.7	306.2	15.8	NPK	13.4	1.34	13.7	1.37
_不同肥料对猕猴桃产量、品质及果园养分的影响	Lvjiapu Village, Yabai Town, Zhouzhi County				qinmei		1.7ｍ×3ｍ	1960	7.3	20.8	64.7	306.2	15.8	NPK	13.3	1.33	13.7	1.37
_不同肥料对猕猴桃产量、品质及果园养分的影响	Xinbaizhai Village, Qinghua Township, Zhouzhi County				qinmei		2ｍ×3.3ｍ	1515	7.16	14	94	388.4	15.7	NPK	12.9	1.29	13	1.3
_不同肥料对猕猴桃产量、品质及果园养分的影响	Xinbaizhai Village, Qinghua Township, Zhouzhi County				qinmei		2ｍ×3.3ｍ	1515	7.16	14	94	388.4	15.7	NPK	12.4	1.24	13	1.3
_不同肥料对猕猴桃产量、品质及果园养分的影响	Hengqu Village, Hengqu Town, Tuomei County				Hayward		2ｍ×3ｍ	1666	7.48	74.5	24.6	217.3	13.4	NPK	12.7	1.27	13	1.3
_不同肥料对猕猴桃产量、品质及果园养分的影响	Hengqu Village, Hengqu Town, Tuomei County				Hayward		2ｍ×3ｍ	1666	7.48	74.5	24.6	217.3	13.4	NPK	12.5	1.25	13	1.3
不同施肥措施对猕猴桃叶片营养状况及 果实品质与产量的影响	Kiwifruit Experiment Station Orchard, Northwest Agriculture and Forestry University (Xizhai Village, Qinghua Township, Meixian County)	12.9	589	sandy loam	Hayward		3ｍ×4ｍ	833	7.5	115	48	186	1.5	NPK	6.79	0.16	6.87	0.05
不同施肥措施对猕猴桃叶片营养状况及 果实品质与产量的影响	Kiwifruit Experiment Station Orchard, Northwest Agriculture and Forestry University (Xizhai Village, Qinghua Township, Meixian County)	12.9	589	sandy loam	Red sun		2ｍ×3ｍ	1666	7.5	115	48	186	1.5	NPK	6.84	0.29	6.79	0.02
广东省山区猕猴桃配方施肥技术的研究	Guangdong Heping County Fruit Research Institute			red loam	Wuzhi No.3	8		990	5.1					NK	11.67	1.167	12.71	1.271
广东省山区猕猴桃配方施肥技术的研究	Guangdong Heping County Fruit Research Institute			red loam	Wuzhi No.3	8		990	5.1					NK	9.9	0.99	12.71	1.271
广东省山区猕猴桃配方施肥技术的研究	Guangdong Heping County Fruit Research Institute			red loam	Wuzhi No.3	8		990	5.1					PK	12.56	1.256	12.71	1.271
广东省山区猕猴桃配方施肥技术的研究	Guangdong Heping County Fruit Research Institute			red loam	Wuzhi No.3	8		990	5.1					PK	11.17	1.117	12.71	1.271
广东省山区猕猴桃配方施肥技术的研究	Guangdong Heping County Fruit Research Institute			red loam	Wuzhi No.3	8		990	5.1					K	10.09	1.009	12.71	1.271
广东省山区猕猴桃配方施肥技术的研究	Guangdong Heping County Fruit Research Institute			red loam	Wuzhi No.3	8		990	5.1					PK	9.46	0.946	12.71	1.271
广东省山区猕猴桃配方施肥技术的研究	Guangdong Heping County Fruit Research Institute			red loam	Wuzhi No.3	8		990	5.1					K	14.76	1.476	12.71	1.271
广东省山区猕猴桃配方施肥技术的研究	Guangdong Heping County Fruit Research Institute			red loam	Wuzhi No.3	8		990	5.1					K	10.79	1.079	12.71	1.271
广东省山区猕猴桃配方施肥技术的研究	Guangdong Heping County Fruit Research Institute			red loam	Wuzhi No.3	8		990	5.1					NK	12.61	1.261	12.71	1.271
广东省山区猕猴桃配方施肥技术的研究	Guangdong Heping County Fruit Research Institute			red loam	Wuzhi No.3	8		990	5.1					None	12.64	1.264	12.71	1.271
广东省山区猕猴桃配方施肥技术的研究	Liantang Pit Fruit Farm, Heping County, Guangdong Province			red loam	Wuzhi No.3	8		990	5.1					NK	9.8	0.98	12.4	1.24
广东省山区猕猴桃配方施肥技术的研究	Liantang Pit Fruit Farm, Heping County, Guangdong Province			red loam	Wuzhi No.3	8		990	5.1					NK	22.1	2.21	12.4	1.24
广东省山区猕猴桃配方施肥技术的研究	Liantang Pit Fruit Farm, Heping County, Guangdong Province			red loam	Wuzhi No.3	8		990	5.1					PK	12	1.2	12.4	1.24
广东省山区猕猴桃配方施肥技术的研究	Liantang Pit Fruit Farm, Heping County, Guangdong Province			red loam	Wuzhi No.3	8		990	5.1					PK	14.7	1.47	12.4	1.24
广东省山区猕猴桃配方施肥技术的研究	Liantang Pit Fruit Farm, Heping County, Guangdong Province			red loam	Wuzhi No.3	8		990	5.1					K	10.7	1.07	12.4	1.24
广东省山区猕猴桃配方施肥技术的研究	Liantang Pit Fruit Farm, Heping County, Guangdong Province			red loam	Wuzhi No.3	8		990	5.1					PK	19.4	1.94	12.4	1.24
广东省山区猕猴桃配方施肥技术的研究	Liantang Pit Fruit Farm, Heping County, Guangdong Province			red loam	Wuzhi No.3	8		990	5.1					K	12.9	1.29	12.4	1.24
广东省山区猕猴桃配方施肥技术的研究	Liantang Pit Fruit Farm, Heping County, Guangdong Province			red loam	Wuzhi No.3	8		990	5.1					K	16.6	1.66	12.4	1.24
广东省山区猕猴桃配方施肥技术的研究	Liantang Pit Fruit Farm, Heping County, Guangdong Province			red loam	Wuzhi No.3	8		990	5.1					NK	16.2	1.62	12.4	1.24
广东省山区猕猴桃配方施肥技术的研究	Liantang Pit Fruit Farm, Heping County, Guangdong Province			red loam	Wuzhi No.3	8		990	5.1					None	12.4	1.24	12.4	1.24
广东省山区猕猴桃配方施肥技术的研究	Weikang Fruit Farm, Heping County, Guangdong Province			red loam	Wuzhi No.3	8		990	5.1					NK	12.03	1.203	10.7	1.07
广东省山区猕猴桃配方施肥技术的研究	Weikang Fruit Farm, Heping County, Guangdong Province			red loam	Wuzhi No.3	8		990	5.1					NK	11.63	1.163	10.7	1.07
广东省山区猕猴桃配方施肥技术的研究	Weikang Fruit Farm, Heping County, Guangdong Province			red loam	Wuzhi No.3	8		990	5.1					PK	14.39	1.439	10.7	1.07
广东省山区猕猴桃配方施肥技术的研究	Weikang Fruit Farm, Heping County, Guangdong Province			red loam	Wuzhi No.3	8		990	5.1					PK	12.39	1.239	10.7	1.07
广东省山区猕猴桃配方施肥技术的研究	Weikang Fruit Farm, Heping County, Guangdong Province			red loam	Wuzhi No.3	8		990	5.1					K	12.68	1.268	10.7	1.07
广东省山区猕猴桃配方施肥技术的研究	Weikang Fruit Farm, Heping County, Guangdong Province			red loam	Wuzhi No.3	8		990	5.1					PK	12.56	1.256	10.7	1.07
广东省山区猕猴桃配方施肥技术的研究	Weikang Fruit Farm, Heping County, Guangdong Province			red loam	Wuzhi No.3	8		990	5.1					K	9.4	0.94	10.7	1.07
广东省山区猕猴桃配方施肥技术的研究	Weikang Fruit Farm, Heping County, Guangdong Province			red loam	Wuzhi No.3	8		990	5.1					K	11.34	1.134	10.7	1.07
广东省山区猕猴桃配方施肥技术的研究	Weikang Fruit Farm, Heping County, Guangdong Province			red loam	Wuzhi No.3	8		990	5.1					NK	10.43	1.043	10.7	1.07
广东省山区猕猴桃配方施肥技术的研究	Weikang Fruit Farm, Heping County, Guangdong Province			red loam	Wuzhi No.3	8		990	5.1					None	12.29	1.229	10.7	1.07
猕猴桃测土配方施肥试验初报	Longhu Village, Yangming Town, Heping County, Shaomaqiu Fruit Farm	19.9	1683	red loam	Wuzhi No.3	10	3ｍ×4ｍ	833	5.1					None	8.2	0.82	13.3	1.33
猕猴桃测土配方施肥试验初报	Longhu Village, Yangming Town, Heping County, Shaomaqiu Fruit Farm	19.9	1683	red loam	Wuzhi No.3	10	3ｍ*4ｍ	833	5.1					NK	9.3	0.93	13.3	1.33
猕猴桃测土配方施肥试验初报	Longhu Village, Yangming Town, Heping County, Shaomaqiu Fruit Farm	19.9	1683	red loam	Wuzhi No.3	10	3ｍ*4ｍ	833	5.1					NK	10.6	1.06	13.3	1.33
猕猴桃测土配方施肥试验初报	Longhu Village, Yangming Town, Heping County, Shaomaqiu Fruit Farm	19.9	1683	red loam	Wuzhi No.3	10	3ｍ*4ｍ	833	5.1					PK	9.4	0.94	13.3	1.33
猕猴桃测土配方施肥试验初报	Longhu Village, Yangming Town, Heping County, Shaomaqiu Fruit Farm	19.9	1683	red loam	Wuzhi No.3	10	3ｍ*4ｍ	833	5.1					PK	10.2	1.02	13.3	1.33
猕猴桃测土配方施肥试验初报	Longhu Village, Yangming Town, Heping County, Shaomaqiu Fruit Farm	19.9	1683	red loam	Wuzhi No.3	10	3ｍ*4ｍ	833	5.1					K	13	1.3	13.3	1.33
猕猴桃测土配方施肥试验初报	Longhu Village, Yangming Town, Heping County, Shaomaqiu Fruit Farm	19.9	1683	red loam	Wuzhi No.3	10	3ｍ*4ｍ	833	5.1					PK	12.5	1.25	13.3	1.33
猕猴桃测土配方施肥试验初报	Longhu Village, Yangming Town, Heping County, Shaomaqiu Fruit Farm	19.9	1683	red loam	Wuzhi No.3	10	3ｍ*4ｍ	833	5.1					K	12	1.2	13.3	1.33
猕猴桃测土配方施肥试验初报	Longhu Village, Yangming Town, Heping County, Shaomaqiu Fruit Farm	19.9	1683	red loam	Wuzhi No.3	10	3ｍ*4ｍ	833	5.1					K	12.4	1.24	13.3	1.33
猕猴桃测土配方施肥试验初报	Longhu Village, Yangming Town, Heping County, Shaomaqiu Fruit Farm	19.9	1683	red loam	Wuzhi No.3	10	3ｍ*4ｍ	833	5.1					NK	12.2	1.22	13.3	1.33
猕猴桃测土配方施肥试验初报	Longhu Village, Yangming Town, Heping County, Shaomaqiu Fruit Farm	19.9	1683	red loam	Wuzhi No.3	10	3ｍ*4ｍ	833	5.1					NPK	11.2	1.12	13.3	1.33
猕猴桃测土配方施肥试验初报	Longhu Village, Yangming Town, Heping County, Shaomaqiu Fruit Farm	19.9	1683	red loam	Wuzhi No.3	10	3ｍ*4ｍ	833	5.1					NK	10.9	1.09	13.3	1.33
猕猴桃测土配方施肥试验初报	Longhu Village, Yangming Town, Heping County, Shaomaqiu Fruit Farm	19.9	1683	red loam	Wuzhi No.3	10	3ｍ*4ｍ	833	5.1					PK	12.5	1.25	13.3	1.33
_秦岭北麓猕猴桃园营养状况及肥料效应研究	Yujiahe small watershed, Zhouzhi County, Shaanxi Province （173°39’-180°31’E，33°42’-34°14’N）	13.2	674.3		Yate	12	3ｍ×2ｍ	1650	7.72	13.4	56.4	439.6	22.39	N	13.4	1.34	10.5	1.05
猕猴桃果园适宜绿肥筛选及其对土 壤养分、猕猴桃产质量的影响	Hongxing Village, Saping Town, Xiuwen County, Guiyang City, Guizhou Province 26°93′57″N、 106°43′74″E			yellow soil	guichang	4	3ｍ×2ｍ	1666	5.75	129.89	72.23	217	36.26	None	13.23	1.323	13.9	1.39
猕猴桃果园适宜绿肥筛选及其对土 壤养分、猕猴桃产质量的影响	Hongxing Village, Saping Town, Xiuwen County, Guiyang City, Guizhou Province 26°93′57″N、 106°43′74″E			yellow soil	guichang	4	3ｍ×2ｍ	1666	5.75	129.89	72.23	217	36.26	NPK	13.8	1.38	13.9	1.39
猕猴桃果园适宜绿肥筛选及其对土 壤养分、猕猴桃产质量的影响	Hongxing Village, Saping Town, Xiuwen County, Guiyang City, Guizhou Province 26°93′57″N、 106°43′74″E			yellow soil	guichang	4	3ｍ×2ｍ	1666	5.75	129.89	72.23	217	36.26	NPK	14.67	1.467	13.9	1.39
猕猴桃果园适宜绿肥筛选及其对土 壤养分、猕猴桃产质量的影响	Hongxing Village, Saping Town, Xiuwen County, Guiyang City, Guizhou Province 26°93′57″N、 106°43′74″E			yellow soil	guichang	4	3ｍ×2ｍ	1666	5.75	129.89	72.23	217	36.26	NPK	14.35	1.435	13.9	1.39
猕猴桃果园适宜绿肥筛选及其对土 壤养分、猕猴桃产质量的影响	Hongxing Village, Saping Town, Xiuwen County, Guiyang City, Guizhou Province 26°93′57″N、 106°43′74″E			yellow soil	guichang	4	3ｍ×2ｍ	1666	5.75	129.89	72.23	217	36.26	None	12.24	1.224	13.48	1.348
猕猴桃果园适宜绿肥筛选及其对土 壤养分、猕猴桃产质量的影响	Hongxing Village, Saping Town, Xiuwen County, Guiyang City, Guizhou Province 26°93′57″N、 106°43′74″E			yellow soil	guichang	4	3ｍ×2ｍ	1666	5.75	129.89	72.23	217	36.26	NPK	13.2	1.32	13.48	1.348
猕猴桃果园适宜绿肥筛选及其对土 壤养分、猕猴桃产质量的影响	Hongxing Village, Saping Town, Xiuwen County, Guiyang City, Guizhou Province 26°93′57″N、 106°43′74″E			yellow soil	guichang	4	3ｍ×2ｍ	1666	5.75	129.89	72.23	217	36.26	NPK	13.7	1.37	13.48	1.348
猕猴桃果园适宜绿肥筛选及其对土 壤养分、猕猴桃产质量的影响	Hongxing Village, Saping Town, Xiuwen County, Guiyang City, Guizhou Province 26°93′57″N、 106°43′74″E			yellow soil	guichang	4	3ｍ×2ｍ	1666	5.75	129.89	72.23	217	36.26	NPK	13.44	1.344	13.48	1.348
富硒水溶肥对猕猴桃增硒及增产的效果	The test site is located in the red heart kiwifruit cooperative base in the ancient town of Luochaojing Township, Fenghuang County, Xiangxi Autonomous Prefecture.			yellow soil	Red Cartridge	4		1800	5.9	130	28	130	28.3	None	17.3	1.73	18.4	1.84
生物有机肥与减量化肥配施对猕猴桃产量和品质的影响	Cao Junqin Kiwifruit Garden in 4 groups of Doujiapu Village, Hengqu Town, Meixian County			Black purple soil	xuxiang	12	2ｍ×3ｍ	1650	8.2		28.7	179	14.66	NPK	11.93	1.193	11.84	1.184
生物有机肥与减量化肥配施对猕猴桃产量和品质的影响	Cao Junqin Kiwifruit Garden in 5 groups of Doujiapu Village, Hengqu Town, Meixian County			Black purple soil	xuxiang	12	2ｍ×3ｍ	1650	8.2		28.7	179	14.66	NPK	9.25	0.925	11.84	1.184
生物有机肥与减量化肥配施对猕猴桃产量和品质的影响	Cao Junqin Kiwifruit Garden in 6 groups of Doujiapu Village, Hengqu Town, Meixian County			Black purple soil	xuxiang	12	2ｍ×3ｍ	1650	8.2		28.7	179	14.66	None	9.82	0.982	11.84	1.184
生物肥料对‘红阳’猕猴桃园土壤理化性质及产量、品质的影响	Jinsheng Village, Xujia Town, Dujiangyan City （3101'60"N，103°43'01"E）	15.2	1178	paddy soil	Red sun	6	2.5ｍ×3ｍ		5.8	66.36	81.55	96.24	29.52	NPK	17.1	1.71	19.3	1.93
生物肥料对‘红阳’猕猴桃园土壤理化性质及产量、品质的影响	Jinsheng Village, Xujia Town, Dujiangyan City （3101'60"N，103°43'01"E）	15.2	1178	paddy soil	Red sun	6	2.5ｍ×3ｍ		5.8	66.36	81.55	96.24	29.52	NPK	18	1.8	19.3	1.93
生物肥料对‘红阳’猕猴桃园土壤理化性质及产量、品质的影响	Jinsheng Village, Xujia Town, Dujiangyan City （3101'60"N，103°43'01"E）	15.2	1178	paddy soil	Red sun	6	2.5ｍ×3ｍ		5.8	66.36	81.55	96.24	29.52	NPK	18.1	1.81	20.1	2.01
生物肥料对‘红阳’猕猴桃园土壤理化性质及产量、品质的影响	Jinsheng Village, Xujia Town, Dujiangyan City （3101'60"N，103°43'01"E）	15.2	1178	paddy soil	Red sun	6	2.5ｍ×3ｍ		5.8	66.36	81.55	96.24	29.52	NPK	18.8	1.88	20.1	2.01
陕西省果园养分状况和钾肥肥效研究	Jinqu Township, Meixian County			soils in Sun Yat-sen province of China	qinmei	4		1875	8	10.1mg/l	10.9mg/l	70.4mg/l	0.0047	K	12.2	1.22	13.2	1.32
陕西省果园养分状况和钾肥肥效研究	Jinqu Township, Meixian County			soils in Sun Yat-sen province of China	qinmei	4		1875	8	10.1mg/l	10.9mg/l	70.4mg/l	0.0047	K	12.6	1.26	13.2	1.32
陕西省果园养分状况和钾肥肥效研究	Jinqu Township, Meixian County			soils in Sun Yat-sen province of China	qinmei	4		1875	8	10.1mg/l	10.9mg/l	70.4mg/l	0.0047	K	12.5	1.25	13.2	1.32
生物复混肥对猕猴桃果实品质及果园土壤微生态的影响	In the modern demonstration garden of ten thousand mu organic kiwifruit in Zhouzhi County, Shaanxi Province （34°04′N，108°10′E）	13.2	674.3	Lou soil	qinmei	11	1.8ｍ×2.8ｍ	1965		20.44	141.68	377.12	16.01	None	7.07	0.88	8.33	0.17
生物复混肥对猕猴桃果实品质及果园土壤微生态的影响	In the modern demonstration garden of ten thousand mu organic kiwifruit in Zhouzhi County, Shaanxi Province （34°04′N，108°10′E）	13.2	674.3	Lou soil	qinmei	11	1.8ｍ×2.8ｍ	1965		20.44	141.68	377.12	16.01	PK	7.43	0.54	8.33	0.17
_施肥对猕猴桃产量和品质的影响	Xiajiagou Village, Yangling, Shaanxi			Lou soil	huayou		2.5ｍ×2ｍ	2000		17.51	43.86	146.09	3.5	N	10.2	1.02	13.33	1.333
_施肥对猕猴桃产量和品质的影响	Xiajiagou Village, Yangling, Shaanxi			Lou soil	huayou		2.5ｍ×2ｍ	2000		17.51	43.86	146.09	3.5	P	10.73	1.073	13.33	1.333
_施肥对猕猴桃产量和品质的影响	Xiajiagou Village, Yangling, Shaanxi			Lou soil	huayou		2.5ｍ×2ｍ	2000		17.51	43.86	146.09	3.5	K	11.53	1.153	13.33	1.333
_施肥对猕猴桃产量和品质的影响	Xiajiagou Village, Yangling, Shaanxi			Lou soil	huayou		2.5ｍ×2ｍ	2000		17.51	43.86	146.09	3.5	NPK	12.07	1.207	13.33	1.333
_施肥对猕猴桃产量和品质的影响	Xiajiagou Village, Yangling, Shaanxi			Lou soil	huayou		2.5ｍ×2ｍ	2000		17.51	43.86	146.09	3.5	NPK	12.93	1.293	13.33	1.333
_施肥对猕猴桃鲜果产量及品质的影响	Yangming Town and Xiache Town, Heping County, Guangdong Province	19.5	1536-1693	red loam	Wuzhi No.3			750						NPK	10.47	1.047	11.83	1.183
_施肥对猕猴桃鲜果产量及品质的影响	Yangming Town and Xiache Town, Heping County, Guangdong Province	19.5	1536-1693	red loam	Wuzhi No.3			750						NPK	12.15	1.215	11.83	1.183
_施肥对猕猴桃鲜果产量及品质的影响	Yangming Town and Xiache Town, Heping County, Guangdong Province	19.5	1536-1693	red loam	Miliang No. 1			750						NPK	10.02	1.002	10.35	1.035
_施肥对猕猴桃鲜果产量及品质的影响	Yangming Town and Xiache Town, Heping County, Guangdong Province	19.5	1536-1693	red loam	Miliang No. 1			750						NPK	11.16	1.116	10.35	1.035
猕猴桃氮肥总量控制肥效试验	A group of Xiaozhaizi Village, Erqu Town, Zhouzhi County, Shaanxi Province			brown soil	Hayward	14	2ｍ×3ｍ	1650	7.3	110	24.6	200	19.9	N	6.5	0.65	7.5	0.75
猕猴桃氮肥总量控制肥效试验	A group of Xiaozhaizi Village, Erqu Town, Zhouzhi County, Shaanxi Province			brown soil	Hayward	14	2ｍ×3ｍ	1650	7.3	110	24.6	200	19.9	N	6.9	0.69	7.5	0.75
猕猴桃氮肥总量控制肥效试验	A group of Xiaozhaizi Village, Erqu Town, Zhouzhi County, Shaanxi Province			brown soil	Hayward	14	2ｍ×3ｍ	1650	7.3	110	24.6	200	19.9	N	7.3	0.73	7.5	0.75
猕猴桃氮肥总量控制肥效试验	A group of Xiaozhaizi Village, Erqu Town, Zhouzhi County, Shaanxi Province			brown soil	Hayward	14	2ｍ×3ｍ	1650	7.3	110	24.6	200	19.9	NPK	7	0.7	7.5	0.75
_猕猴桃叶片营养诊断与施肥推荐	Xiajiagou Village, Yangling District, Shaanxi Province ;108°9′98"E,34°29′66"N	13	635.1-663.9	Lou soil	huayou		2.5m×2m	2000		17.51	43.86	146.09	1.35	N	14.87	1.487	14.07	1.407
_猕猴桃叶片营养诊断与施肥推荐	Xiajiagou Village, Yangling District, Shaanxi Province ;108°9′98"E,34°29′66"N	13	635.1-663.9	Lou soil	huayou		2.5m×2m	2000		17.51	43.86	146.09	1.35	P	12.77	1.277	14.07	1.407
_猕猴桃叶片营养诊断与施肥推荐	Xiajiagou Village, Yangling District, Shaanxi Province ;108°9′98"E,34°29′66"N	13	635.1-663.9	Lou soil	huayou		2.5m×2m	2000		17.51	43.86	146.09	1.35	NPK	14.27	1.427	14.07	1.407
_猕猴桃叶片营养诊断与施肥推荐	Xiajiagou Village, Yangling District, Shaanxi Province ;108°9′98"E,34°29′66"N	13	635.1-663.9	Lou soil	huayou		2.5m×2m	2000		17.51	43.86	146.09	1.35	NPK	13.5	1.35	14.07	1.407
_猕猴桃叶片营养诊断与施肥推荐	Xiajiagou Village, Yangling District, Shaanxi Province ;108°9′98"E,34°29′66"N	13	635.1-663.9	Lou soil	huayou		2.5m×2m	2000		17.51	43.86	146.09	1.35	NPK	13.47	1.347	14.07	1.407
套餐肥对猕猴桃产量、品质及经济效益的影响	Dongdaqiang Village, Zhuyu Town, Zhouzhi County, Xi 'an City, Shaanxi Province (34°9′33″N，108°3′32″E)	13.2	691	Lou soil	Yate	11	2.6ｍ×3.4ｍ	1131	8.36	54.5	37.3	294	11.15	PK	13.4	1.34	15.5	1.55
套餐肥对猕猴桃产量、品质及经济效益的影响	Dongdaqiang Village, Zhuyu Town, Zhouzhi County, Xi 'an City, Shaanxi Province (34°9′33″N，108°3′32″E)	13.2	691	Lou soil	Yate	11	2.6ｍ×3.4ｍ	1131	8.36	54.5	37.3	294	11.15	NPK	12.1	1.21	15.5	1.55
有机水溶肥料在猕猴桃上增产提质降本效果初探	A group and five groups of Hedi Village, Jinqu Town, Jinmei County			brown soil	xuxiang	12	2ｍ×3ｍ	1650	7.68		23.4	163.5	16.1	None	14.85	1.485	16.83	1.683
有机水溶肥料在猕猴桃上增产提质降本效果初探	A group and five groups of Hedi Village, Jinqu Town, Jinmei County			brown soil	xuxiang	12	2ｍ×3ｍ	1650	7.68		23.4	163.5	16.1	NPK	16.08	1.608	16.83	1.683
秦岭北麓小流域猕猴桃园氮素营养与调控	Yujiahe River Basin, Zhouzhi County, Shaanxi Province（33°42′~34°14′N, 107°39′~108°37′E）	13.2	660	brown soil			3ｍ×1.5ｍ	2220	7.94	12.6	56.4	439	22.4	N	13.4	1.34	10.5	1.05
秦岭北麓小流域猕猴桃园氮素营养与调控	Yujiahe River Basin, Zhouzhi County, Shaanxi Province（33°42′~34°14′N, 107°39′~108°37′E）	13.2	660	brown soil			3ｍ×1.5ｍ	2220	7.94	12.6	56.4	439	22.4	N	12.3	1.23	11.8	1.18
秦岭北麓小流域猕猴桃园氮素营养与调控	Yujiahe River Basin, Zhouzhi County, Shaanxi Province（33°42′~34°14′N, 107°39′~108°37′E）	13.2	660	brown soil			3ｍ×1.5ｍ	2220	7.94	12.6	56.4	439	22.4	N	10	1	11.1	1.11
有机肥和生物炭施用对猕猴桃果实品质的影响	Yunnan Hexu Agricultural Development Co., Ltd.Kiwifruit Garden, Mingfeng Village, Bajie Town, Anning City, Yunnan Province	14.8	1087.2	red loam	guichang	4	1ｍ×4ｍ	2500	6.26	53.02	9.65	66.88		NPK	16.63	1.663	16.97	1.697
有机肥和生物炭施用对猕猴桃果实品质的影响	Yunnan Hexu Agricultural Development Co., Ltd.Kiwifruit Garden, Mingfeng Village, Bajie Town, Anning City, Yunnan Province	14.8	1087.2	red loam	guichang	4	1ｍ×4ｍ	2500	6.26	53.02	9.65	66.88		NPK	18.51	1.851	16.97	1.697
有机肥和生物炭施用对猕猴桃果实品质的影响	Yunnan Hexu Agricultural Development Co., Ltd.Kiwifruit Garden, Mingfeng Village, Bajie Town, Anning City, Yunnan Province	14.8	1087.2	red loam	guichang	4	1ｍ×4ｍ	2500	6.26	53.02	9.65	66.88		None	15.8	1.58	16.97	1.697
Effects of combined organic/inorganic fertilizer application on growth, photosynthetic characteristics, yield and fruit quality of Actinidia chinesis cv ‘Hongyang’	Dujiangyan ( Sichuan )，103°23′E，30°44′N）	15.2	1200	clay	Red sun	4-6	2 ｍ × 3 ｍ	1667	4.38	221	207	197		None	6.03	0.59	7.5	0.17
Effects of combined organic/inorganic fertilizer application on growth, photosynthetic characteristics, yield and fruit quality of Actinidia chinesis cv ‘Hongyang’	Dujiangyan ( Sichuan )，103°23′E，30°44′N）	15.2	1200	clay	Red sun	4-6	2 ｍ × 3 ｍ	1667	4.38	221	207	197		N	6.9	0.3	7.5	0.17
Effects of combined organic/inorganic fertilizer application on growth, photosynthetic characteristics, yield and fruit quality of Actinidia chinesis cv ‘Hongyang’	Dujiangyan ( Sichuan )，103°23′E，30°44′N）	15.2	1200	clay	Red sun	4-6	2 ｍ × 3 ｍ	1667	4.38	221	207	197		P	6.8	0.35	7.5	0.17
Effects of combined organic/inorganic fertilizer application on growth, photosynthetic characteristics, yield and fruit quality of Actinidia chinesis cv ‘Hongyang’	Dujiangyan ( Sichuan )，103°23′E，30°44′N）	15.2	1200	clay	Red sun	4-6	2 ｍ × 3 ｍ	1667	4.38	221	207	197		K	6.23	0.2	7.5	0.17
Effects of combined organic/inorganic fertilizer application on growth, photosynthetic characteristics, yield and fruit quality of Actinidia chinesis cv ‘Hongyang’	Dujiangyan ( Sichuan )，103°23′E，30°44′N）	15.2	1200	clay	Red sun	4-6	2 ｍ × 3 ｍ	1667	4.38	221	207	197		N	6.93	0.1	7.5	0.17
Effects of combined organic/inorganic fertilizer application on growth, photosynthetic characteristics, yield and fruit quality of Actinidia chinesis cv ‘Hongyang’	Dujiangyan ( Sichuan )，103°23′E，30°44′N）	15.2	1200	clay	Red sun	4-6	2 ｍ × 3 ｍ	1667	4.38	221	207	197		P	7.6	0.35	7.5	0.17
Effects of combined organic/inorganic fertilizer application on growth, photosynthetic characteristics, yield and fruit quality of Actinidia chinesis cv ‘Hongyang’	Dujiangyan ( Sichuan )，103°23′E，30°44′N）	15.2	1200	clay	Red sun	4-6	2 ｍ × 3 ｍ	1667	4.38	221	207	197		K	6.4	0.007	7.5	0.17
Effects of combined organic/inorganic fertilizer application on growth, photosynthetic characteristics, yield and fruit quality of Actinidia chinesis cv ‘Hongyang’	Dujiangyan ( Sichuan )，103°23′E，30°44′N）	15.2	1200	clay	Red sun	4-6	2 ｍ × 3 ｍ	1667	4.38	221	207	197		NPK	8.53	0.1	7.5	0.17
Reducing nitrogen fertilization of intensive kiwifruit orchards decreases nitrate accumulation in soil without compromising crop production	Zhouzhi County, Shaanxi Province, China ( 33 ° 42 ' -34 ° 14 ' N, 107 ° 39 ' -108 ° 37 ' E ) Zhuyu River Basin	13.2	660				2 ｍ × 3 ｍ	1667-2220	7.94	12.6	56.4	439	22.4	N	13.4	1.8	10.5	1.5
Reducing nitrogen fertilization of intensive kiwifruit orchards decreases nitrate accumulation in soil without compromising crop production	Zhouzhi County, Shaanxi Province, China ( 33 ° 42 ' -34 ° 14 ' N, 107 ° 39 ' -108 ° 37 ' E ) Zhuyu River Basin	13.2	660				2 ｍ × 3 ｍ	1667-2220	7.94	12.6	56.4	439	22.4	N	12.3	0.4	11.8	1.8
Reducing nitrogen fertilization of intensive kiwifruit orchards decreases nitrate accumulation in soil without compromising crop production	Zhouzhi County, Shaanxi Province, China ( 33 ° 42 ' -34 ° 14 ' N, 107 ° 39 ' -108 ° 37 ' E ) Zhuyu River Basin	13.2	660				2 ｍ × 3 ｍ	1667-2220	7.94	12.6	56.4	439	22.4	N	10	1.1	11.1	1.9

## Sheet: VC
Reference	Location	mean annual temperature（℃）	annual precipitation (ｍｍ)	soil type	kiwifruit variety	tree age	distance between plants	Number of plants (hｍ)	soil pH	Available N(ｍg/kg)	Available P(ｍg/kg)	Available K(ｍg/kg)	Organic matter SOM（g/kg）	NPK	TVc	TVc_sd	CVc	CVc_sd
Effects of different fertilizers on yield, quality and orchard nutrients of kiwifruit.	Xiajiagou Village, Yangcun Township, Yangling District, Shaanxi Province（34°17′48″N,108°05′42″E,	13.2	600		Hayward		1.7ｍ×3ｍ	1960	7.44	11.4	51.1	286.6	12.3	NPK	51.6	5.16	56.2	5.62
Effects of different fertilizers on yield, quality and orchard nutrients of kiwifruit.	Xiajiagou Village, Yangcun Township, Yangling District, Shaanxi Province（34°17′48″N,108°05′42″E,	13.2	600		Hayward		1.7ｍ×3ｍ	1960	7.44	11.4	51.1	286.6	12.3	NPK	5.2	0.52	56.2	5.62
Effects of different fertilizers on yield, quality and orchard nutrients of kiwifruit.	Xiajiagou Village, Yangcun Township, Yangling District, Shaanxi Province（34°17′48″N,108°05′42″E,	13.2	600		Hayward		1.7ｍ×3ｍ	1960	7.44	11.4	51.1	286.6	12.3	NPK	53.7	5.37	56.2	5.62
Effects of different fertilizers on yield, quality and orchard nutrients of kiwifruit.	Xiajiagou Village, Yangcun Township, Yangling District, Shaanxi Province（34°17′48″N,108°05′42″E,	13.2	600		Hayward		1.7ｍ×3ｍ	1960	7.44	11.4	51.1	286.6	12.3	NPK	57.8	5.78	56.2	5.62
Effects of different fertilizers on yield, quality and orchard nutrients of kiwifruit.	Xiajiagou Village, Yangcun Township, Yangling District, Shaanxi Province（34°17′48″N,108°05′42″E,	13.2	600		Hayward		1.7ｍ×3ｍ	1960	7.44	11.4	51.1	286.6	12.3	NPK	47	4.7	47.1	4.71
Effects of different fertilizers on yield, quality and orchard nutrients of kiwifruit.	Xiajiagou Village, Yangcun Township, Yangling District, Shaanxi Province（34°17′48″N,108°05′42″E,	13.2	600		Hayward		1.7ｍ×3ｍ	1960	7.44	11.4	51.1	286.6	12.3	NPK	41.5	4.15	47.1	4.71
Effects of different fertilizers on yield, quality and orchard nutrients of kiwifruit.	Xiajiagou Village, Yangcun Township, Yangling District, Shaanxi Province（34°17′48″N,108°05′42″E,	13.2	600		Hayward		1.7ｍ×3ｍ	1960	7.44	11.4	51.1	286.6	12.3	NPK	37.8	3.78	47.1	4.71
Effects of different fertilizers on yield, quality and orchard nutrients of kiwifruit.	Xiajiagou Village, Yangcun Township, Yangling District, Shaanxi Province（34°17′48″N,108°05′42″E,	13.2	600		Hayward		1.7ｍ×3ｍ	1960	7.44	11.4	51.1	286.6	12.3	NPK	41.7	4.17	47.1	4.71
Effects of different fertilizers on yield, quality and orchard nutrients of kiwifruit.	Lvjiapu Village, Yabai Town, Zhouzhi County				qinmei		1.7ｍ×3ｍ	1960	7.3	20.8	64.7	306.2	15.8	NPK	170.9	17.09	161.2	16.12
Effects of different fertilizers on yield, quality and orchard nutrients of kiwifruit.	Lvjiapu Village, Yabai Town, Zhouzhi County				qinmei		1.7ｍ×3ｍ	1960	7.3	20.8	64.7	306.2	15.8	NPK	197.1	19.71	161.2	16.12
Effects of different fertilizers on yield, quality and orchard nutrients of kiwifruit.	Xinbaizhai Village, Qinghua Township, Zhouzhi County				qinmei		2ｍ×3.3ｍ	1515	7.16	14	94	388.4	15.7	NPK	149.1	14.91	151.3	15.13
Effects of different fertilizers on yield, quality and orchard nutrients of kiwifruit.	Xinbaizhai Village, Qinghua Township, Zhouzhi County				qinmei		2ｍ×3.3ｍ	1515	7.16	14	94	388.4	15.7	NPK	155.9	15.59	151.3	15.13
Effects of different fertilizers on yield, quality and orchard nutrients of kiwifruit.	Hengqu Village, Hengqu Town, Tuomei County				Hayward		2ｍ×3ｍ	1666	7.48	74.5	24.6	217.3	13.4	NPK	46.7	4.67	44.9	4.49
Effects of different fertilizers on yield, quality and orchard nutrients of kiwifruit.	Hengqu Village, Hengqu Town, Tuomei County				Hayward		2ｍ×3ｍ	1666	7.48	74.5	24.6	217.3	13.4	NPK	43.4	4.34	44.9	4.49
Study on Formula Fertilization Technology of Kiwifruit in Mountainous Area of Guangdong Province	Guangdong Heping County Fruit Research Institute			red loam	Wuzhi No.3	8		990	5.1					NK	75.67	7.567	84.73	8.473
Study on Formula Fertilization Technology of Kiwifruit in Mountainous Area of Guangdong Province	Guangdong Heping County Fruit Research Institute			red loam	Wuzhi No.3	8		990	5.1					NK	82.14	8.214	84.73	8.473
Study on Formula Fertilization Technology of Kiwifruit in Mountainous Area of Guangdong Province	Guangdong Heping County Fruit Research Institute			red loam	Wuzhi No.3	8		990	5.1					PK	87.14	8.714	84.73	8.473
Study on Formula Fertilization Technology of Kiwifruit in Mountainous Area of Guangdong Province	Guangdong Heping County Fruit Research Institute			red loam	Wuzhi No.3	8		990	5.1					PK	53.84	5.384	84.73	8.473
Study on Formula Fertilization Technology of Kiwifruit in Mountainous Area of Guangdong Province	Guangdong Heping County Fruit Research Institute			red loam	Wuzhi No.3	8		990	5.1					K	99.72	9.972	84.73	8.473
Study on Formula Fertilization Technology of Kiwifruit in Mountainous Area of Guangdong Province	Guangdong Heping County Fruit Research Institute			red loam	Wuzhi No.3	8		990	5.1					PK	72.89	7.289	84.73	8.473
Study on Formula Fertilization Technology of Kiwifruit in Mountainous Area of Guangdong Province	Guangdong Heping County Fruit Research Institute			red loam	Wuzhi No.3	8		990	5.1					K	99.92	9.992	84.73	8.473
Study on Formula Fertilization Technology of Kiwifruit in Mountainous Area of Guangdong Province	Guangdong Heping County Fruit Research Institute			red loam	Wuzhi No.3	8		990	5.1					K	111.37	11.137	84.73	8.473
Study on Formula Fertilization Technology of Kiwifruit in Mountainous Area of Guangdong Province	Guangdong Heping County Fruit Research Institute			red loam	Wuzhi No.3	8		990	5.1					NK	79.18	7.918	84.73	8.473
Study on Formula Fertilization Technology of Kiwifruit in Mountainous Area of Guangdong Province	Guangdong Heping County Fruit Research Institute			red loam	Wuzhi No.3	8		990	5.1					None	58.83	5.883	84.73	8.473
Study on Formula Fertilization Technology of Kiwifruit in Mountainous Area of Guangdong Province	Liantang Pit Fruit Farm, Heping County, Guangdong Province			red loam	Wuzhi No.3	8		990	5.1					NK	84.83	8.483	108.75	10.875
Study on Formula Fertilization Technology of Kiwifruit in Mountainous Area of Guangdong Province	Liantang Pit Fruit Farm, Heping County, Guangdong Province			red loam	Wuzhi No.3	8		990	5.1					NK	65.25	6.525	108.75	10.875
Study on Formula Fertilization Technology of Kiwifruit in Mountainous Area of Guangdong Province	Liantang Pit Fruit Farm, Heping County, Guangdong Province			red loam	Wuzhi No.3	8		990	5.1					PK	84.83	8.483	108.75	10.875
Study on Formula Fertilization Technology of Kiwifruit in Mountainous Area of Guangdong Province	Liantang Pit Fruit Farm, Heping County, Guangdong Province			red loam	Wuzhi No.3	8		990	5.1					PK	67.43	6.743	108.75	10.875
Study on Formula Fertilization Technology of Kiwifruit in Mountainous Area of Guangdong Province	Liantang Pit Fruit Farm, Heping County, Guangdong Province			red loam	Wuzhi No.3	8		990	5.1					K	76.13	7.613	108.75	10.875
Study on Formula Fertilization Technology of Kiwifruit in Mountainous Area of Guangdong Province	Liantang Pit Fruit Farm, Heping County, Guangdong Province			red loam	Wuzhi No.3	8		990	5.1					PK	91.35	9.135	108.75	10.875
Study on Formula Fertilization Technology of Kiwifruit in Mountainous Area of Guangdong Province	Liantang Pit Fruit Farm, Heping County, Guangdong Province			red loam	Wuzhi No.3	8		990	5.1					K	111.8	11.18	108.75	10.875
Study on Formula Fertilization Technology of Kiwifruit in Mountainous Area of Guangdong Province	Liantang Pit Fruit Farm, Heping County, Guangdong Province			red loam	Wuzhi No.3	8		990	5.1					K	102.23	10.223	108.75	10.875
Study on Formula Fertilization Technology of Kiwifruit in Mountainous Area of Guangdong Province	Liantang Pit Fruit Farm, Heping County, Guangdong Province			red loam	Wuzhi No.3	8		990	5.1					NK	114.41	11.441	108.75	10.875
Study on Formula Fertilization Technology of Kiwifruit in Mountainous Area of Guangdong Province	Liantang Pit Fruit Farm, Heping County, Guangdong Province			red loam	Wuzhi No.3	8		990	5.1					None	90.62	9.062	108.75	10.875
Study on Formula Fertilization Technology of Kiwifruit in Mountainous Area of Guangdong Province	Weikang Fruit Farm, Heping County, Guangdong Province			red loam	Wuzhi No.3	8		990	5.1					NK	75.24	7.524	76.13	7.613
Study on Formula Fertilization Technology of Kiwifruit in Mountainous Area of Guangdong Province	Weikang Fruit Farm, Heping County, Guangdong Province			red loam	Wuzhi No.3	8		990	5.1					NK	92.16	9.216	76.13	7.613
Study on Formula Fertilization Technology of Kiwifruit in Mountainous Area of Guangdong Province	Weikang Fruit Farm, Heping County, Guangdong Province			red loam	Wuzhi No.3	8		990	5.1					PK	110.88	11.088	76.13	7.613
Study on Formula Fertilization Technology of Kiwifruit in Mountainous Area of Guangdong Province	Weikang Fruit Farm, Heping County, Guangdong Province			red loam	Wuzhi No.3	8		990	5.1					PK	118.64	11.864	76.13	7.613
Study on Formula Fertilization Technology of Kiwifruit in Mountainous Area of Guangdong Province	Weikang Fruit Farm, Heping County, Guangdong Province			red loam	Wuzhi No.3	8		990	5.1					K	81.72	8.172	76.13	7.613
Study on Formula Fertilization Technology of Kiwifruit in Mountainous Area of Guangdong Province	Weikang Fruit Farm, Heping County, Guangdong Province			red loam	Wuzhi No.3	8		990	5.1					PK	86.64	8.664	76.13	7.613
Study on Formula Fertilization Technology of Kiwifruit in Mountainous Area of Guangdong Province	Weikang Fruit Farm, Heping County, Guangdong Province			red loam	Wuzhi No.3	8		990	5.1					K	101.84	10.184	76.13	7.613
Study on Formula Fertilization Technology of Kiwifruit in Mountainous Area of Guangdong Province	Weikang Fruit Farm, Heping County, Guangdong Province			red loam	Wuzhi No.3	8		990	5.1					K	82.46	8.246	76.13	7.613
Study on Formula Fertilization Technology of Kiwifruit in Mountainous Area of Guangdong Province	Weikang Fruit Farm, Heping County, Guangdong Province			red loam	Wuzhi No.3	8		990	5.1					NK	107.76	10.776	76.13	7.613
Study on Formula Fertilization Technology of Kiwifruit in Mountainous Area of Guangdong Province	Weikang Fruit Farm, Heping County, Guangdong Province			red loam	Wuzhi No.3	8		990	5.1					None	83.36	8.336	76.13	7.613
_Research on spatial variation characteristics of soil nutrients and fertility evaluation of village-level farmland in Loess Plateau region	Xinji Village, Rougu Township, Fufeng County, Shaanxi Province ;107°58′34”E,34°16′19“N	13.2	550-600	Lou soil	qinmei	6	3ｍ×1.8ｍ	1800		30.4	19.3	243.6		N	74.4	7.44	102.7	10.27
_Research on spatial variation characteristics of soil nutrients and fertility evaluation of village-level farmland in Loess Plateau region	Xinji Village, Rougu Township, Fufeng County, Shaanxi Province ;107°58′34”E,34°16′19“N	13.2	550-600	Lou soil	qinmei	6	3ｍ×1.8ｍ	1800		30.4	19.3	243.6		P	88.6	8.86	102.7	10.27
_Research on spatial variation characteristics of soil nutrients and fertility evaluation of village-level farmland in Loess Plateau region	Xinji Village, Rougu Township, Fufeng County, Shaanxi Province ;107°58′34”E,34°16′19“N	13.2	550-600	Lou soil	qinmei	6	3ｍ×1.8ｍ	1800		30.4	19.3	243.6		K	79.6	7.96	102.7	10.27
Preliminary Report on Soil Testing and Formula Fertilization Experiment of Kiwifruit	Longhu Village, Yangming Town, Heping County, Shaomaqiu Fruit Farm	19.9	1683	red loam	Wuzhi No.3	10	3ｍ×4ｍ	833	5.1					None	112	11.2	151	15.1
Preliminary Report on Soil Testing and Formula Fertilization Experiment of Kiwifruit	Longhu Village, Yangming Town, Heping County, Shaomaqiu Fruit Farm	19.9	1683	red loam	Wuzhi No.3	10	3ｍ*4ｍ	833	5.1					NK	123	12.3	151	15.1
Preliminary Report on Soil Testing and Formula Fertilization Experiment of Kiwifruit	Longhu Village, Yangming Town, Heping County, Shaomaqiu Fruit Farm	19.9	1683	red loam	Wuzhi No.3	10	3ｍ*4ｍ	833	5.1					NK	125	12.5	151	15.1
Preliminary Report on Soil Testing and Formula Fertilization Experiment of Kiwifruit	Longhu Village, Yangming Town, Heping County, Shaomaqiu Fruit Farm	19.9	1683	red loam	Wuzhi No.3	10	3ｍ*4ｍ	833	5.1					PK	114	11.4	151	15.1
Preliminary Report on Soil Testing and Formula Fertilization Experiment of Kiwifruit	Longhu Village, Yangming Town, Heping County, Shaomaqiu Fruit Farm	19.9	1683	red loam	Wuzhi No.3	10	3ｍ*4ｍ	833	5.1					PK	128	12.8	151	15.1
Preliminary Report on Soil Testing and Formula Fertilization Experiment of Kiwifruit	Longhu Village, Yangming Town, Heping County, Shaomaqiu Fruit Farm	19.9	1683	red loam	Wuzhi No.3	10	3ｍ*4ｍ	833	5.1					K	142	14.2	151	15.1
Preliminary Report on Soil Testing and Formula Fertilization Experiment of Kiwifruit	Longhu Village, Yangming Town, Heping County, Shaomaqiu Fruit Farm	19.9	1683	red loam	Wuzhi No.3	10	3ｍ*4ｍ	833	5.1					PK	139	13.9	151	15.1
Preliminary Report on Soil Testing and Formula Fertilization Experiment of Kiwifruit	Longhu Village, Yangming Town, Heping County, Shaomaqiu Fruit Farm	19.9	1683	red loam	Wuzhi No.3	10	3ｍ*4ｍ	833	5.1					K	121	12.1	151	15.1
Preliminary Report on Soil Testing and Formula Fertilization Experiment of Kiwifruit	Longhu Village, Yangming Town, Heping County, Shaomaqiu Fruit Farm	19.9	1683	red loam	Wuzhi No.3	10	3ｍ*4ｍ	833	5.1					K	124	12.4	151	15.1
Preliminary Report on Soil Testing and Formula Fertilization Experiment of Kiwifruit	Longhu Village, Yangming Town, Heping County, Shaomaqiu Fruit Farm	19.9	1683	red loam	Wuzhi No.3	10	3ｍ*4ｍ	833	5.1					NK	132	13.2	151	15.1
Preliminary Report on Soil Testing and Formula Fertilization Experiment of Kiwifruit	Longhu Village, Yangming Town, Heping County, Shaomaqiu Fruit Farm	19.9	1683	red loam	Wuzhi No.3	10	3ｍ*4ｍ	833	5.1					NPK	146	14.6	151	15.1
Preliminary Report on Soil Testing and Formula Fertilization Experiment of Kiwifruit	Longhu Village, Yangming Town, Heping County, Shaomaqiu Fruit Farm	19.9	1683	red loam	Wuzhi No.3	10	3ｍ*4ｍ	833	5.1					NK	127	12.7	151	15.1
Preliminary Report on Soil Testing and Formula Fertilization Experiment of Kiwifruit	Longhu Village, Yangming Town, Heping County, Shaomaqiu Fruit Farm	19.9	1683	red loam	Wuzhi No.3	10	3ｍ*4ｍ	833	5.1					PK	126	12.6	151	15.1
Study on the application effect of humic acid fertilizer on several fruit trees and crops	Shaanxi Bairui Kiwifruit Research Institute in Zhouzhi County, Shaanxi Province	13.2	850	Lou soil	xuxiang			1650	7.26	115.6	136.81	81.3	37.56ｍg/kg	None	149.48	14.948	192.42	19.242
Study on the application effect of humic acid fertilizer on several fruit trees and crops	Shaanxi Bairui Kiwifruit Research Institute in Zhouzhi County, Shaanxi Province	13.2	850	Lou soil	xuxiang			1650	7.26	115.6	136.81	81.3	37.56ｍg/kg	NPK	160.25	16.025	192.42	19.242
Study on the application effect of humic acid fertilizer on several fruit trees and crops	Shaanxi Bairui Kiwifruit Research Institute in Zhouzhi County, Shaanxi Province	13.2	850	Lou soil	xuxiang			1650	7.26	115.6	136.81	81.3	37.56ｍg/kg	NPK	195.56	19.556	192.42	19.242
Study on the application effect of humic acid fertilizer on several fruit trees and crops	Shaanxi Bairui Kiwifruit Research Institute in Zhouzhi County, Shaanxi Province	13.2	850	Lou soil	xuxiang			1650	7.26	115.6	136.81	81.3	37.56ｍg/kg	NPK	167.54	16.754	192.42	19.242
Study on Nutritional Status and Fertilizer Effect of Kiwifruit Orchard in Northern Qinling Mountains	Yujiahe small watershed, Zhouzhi County, Shaanxi Province （173°39’-180°31’E，33°42’-34°14’N）	13.2	674.3		Yate	12	3ｍ×2ｍ	1650	7.72	13.4	56.4	439.6	22.39	N	153.6	15.36	145.2	14.52
Screening of suitable green manure in kiwifruit orchards and its effect on soil nutrients and kiwifruit yield quality	Hongxing Village, Saping Town, Xiuwen County, Guiyang City, Guizhou Province 26°93′57″N、 106°43′74″E			yellow soil	guichang	4	3ｍ×2ｍ	1666	5.75	129.89	72.23	217	36.26	None	87.11	8.711	112.13	11.213
Screening of suitable green manure in kiwifruit orchards and its effect on soil nutrients and kiwifruit yield quality	Hongxing Village, Saping Town, Xiuwen County, Guiyang City, Guizhou Province 26°93′57″N、 106°43′74″E			yellow soil	guichang	4	3ｍ×2ｍ	1666	5.75	129.89	72.23	217	36.26	NPK	99.85	9.985	112.13	11.213
Screening of suitable green manure in kiwifruit orchards and its effect on soil nutrients and kiwifruit yield quality	Hongxing Village, Saping Town, Xiuwen County, Guiyang City, Guizhou Province 26°93′57″N、 106°43′74″E			yellow soil	guichang	4	3ｍ×2ｍ	1666	5.75	129.89	72.23	217	36.26	NPK	104.55	10.455	112.13	11.213
Screening of suitable green manure in kiwifruit orchards and its effect on soil nutrients and kiwifruit yield quality	Hongxing Village, Saping Town, Xiuwen County, Guiyang City, Guizhou Province 26°93′57″N、 106°43′74″E			yellow soil	guichang	4	3ｍ×2ｍ	1666	5.75	129.89	72.23	217	36.26	NPK	103.48	10.348	112.13	11.213
Screening of suitable green manure in kiwifruit orchards and its effect on soil nutrients and kiwifruit yield quality	Hongxing Village, Saping Town, Xiuwen County, Guiyang City, Guizhou Province 26°93′57″N、 106°43′74″E			yellow soil	guichang	4	3ｍ×2ｍ	1666	5.75	129.89	72.23	217	36.26	None	92.1	9.21	112.19	11.219
Screening of suitable green manure in kiwifruit orchards and its effect on soil nutrients and kiwifruit yield quality	Hongxing Village, Saping Town, Xiuwen County, Guiyang City, Guizhou Province 26°93′57″N、 106°43′74″E			yellow soil	guichang	4	3ｍ×2ｍ	1666	5.75	129.89	72.23	217	36.26	NPK	105.51	10.551	112.19	11.219
Screening of suitable green manure in kiwifruit orchards and its effect on soil nutrients and kiwifruit yield quality	Hongxing Village, Saping Town, Xiuwen County, Guiyang City, Guizhou Province 26°93′57″N、 106°43′74″E			yellow soil	guichang	4	3ｍ×2ｍ	1666	5.75	129.89	72.23	217	36.26	NPK	108.45	10.845	112.19	11.219
Screening of suitable green manure in kiwifruit orchards and its effect on soil nutrients and kiwifruit yield quality	Hongxing Village, Saping Town, Xiuwen County, Guiyang City, Guizhou Province 26°93′57″N、 106°43′74″E			yellow soil	guichang	4	3ｍ×2ｍ	1666	5.75	129.89	72.23	217	36.26	NPK	100.03	10.003	112.19	11.219
Effects of combined application of bio-organic fertilizer and reduced chemical fertilizer on yield and quality of kiwifruit	Cao Junqin Kiwifruit Garden in 4 groups of Doujiapu Village, Hengqu Town, Meixian County			Black purple soil	xuxiang	12	2ｍ×3ｍ	1650	8.2		28.7	179	14.66	NPK	179.69	17.969	178.96	17.896
Effects of combined application of bio-organic fertilizer and reduced chemical fertilizer on yield and quality of kiwifruit	Cao Junqin Kiwifruit Garden in 5 groups of Doujiapu Village, Hengqu Town, Meixian County			Black purple soil	xuxiang	12	2ｍ×3ｍ	1650	8.2		28.7	179	14.66	NPK	160.09	16.009	178.96	17.896
Effects of combined application of bio-organic fertilizer and reduced chemical fertilizer on yield and quality of kiwifruit	Cao Junqin Kiwifruit Garden in 6 groups of Doujiapu Village, Hengqu Town, Meixian County			Black purple soil	xuxiang	12	2ｍ×3ｍ	1650	8.2		28.7	179	14.66	None	156.32	15.632	178.96	17.896
Effects of biological fertilizer on soil physical and chemical properties, yield and quality of 'Hongyang 'kiwifruit orchard	Jinsheng Village, Xujia Town, Dujiangyan City （3101'60"N，103°43'01"E）	15.2	1178	paddy soil	Red sun	6	2.5ｍ×3ｍ		5.8	66.36	81.55	96.24	29.52	NPK	130.52	13.052	139.69	13.969
Effects of biological fertilizer on soil physical and chemical properties, yield and quality of 'Hongyang 'kiwifruit orchard	Jinsheng Village, Xujia Town, Dujiangyan City （3101'60"N，103°43'01"E）	15.2	1178	paddy soil	Red sun	6	2.5ｍ×3ｍ		5.8	66.36	81.55	96.24	29.52	NPK	148.48	14.848	139.69	13.969
Effects of biological fertilizer on soil physical and chemical properties, yield and quality of 'Hongyang 'kiwifruit orchard	Jinsheng Village, Xujia Town, Dujiangyan City （3101'60"N，103°43'01"E）	15.2	1178	paddy soil	Red sun	6	2.5ｍ×3ｍ		5.8	66.36	81.55	96.24	29.52	NPK	139.82	13.982	149.01	14.901
Effects of biological fertilizer on soil physical and chemical properties, yield and quality of 'Hongyang 'kiwifruit orchard	Jinsheng Village, Xujia Town, Dujiangyan City （3101'60"N，103°43'01"E）	15.2	1178	paddy soil	Red sun	6	2.5ｍ×3ｍ		5.8	66.36	81.55	96.24	29.52	NPK	156.34	15.634	149.01	14.901
Study on Nutrient Status and Potassium Fertilizer Efficiency of Orchards in Shaanxi Province	Jinqu Township, Meixian County			soils in Sun Yat-sen province of China	qinmei	4		1875	8	10.1mg/l	10.9mg/l	70.4mg/l	0.0047	K	101.26	10.126	117.45	11.745
Study on Nutrient Status and Potassium Fertilizer Efficiency of Orchards in Shaanxi Province	Jinqu Township, Meixian County			soils in Sun Yat-sen province of China	qinmei	4		1875	8	10.1mg/l	10.9mg/l	70.4mg/l	0.0047	K	109.54	10.954	117.45	11.745
Study on Nutrient Status and Potassium Fertilizer Efficiency of Orchards in Shaanxi Province	Jinqu Township, Meixian County			soils in Sun Yat-sen province of China	qinmei	4		1875	8	10.1mg/l	10.9mg/l	70.4mg/l	0.0047	K	114.71	11.471	117.45	11.745
Effects of bio-compound fertilizer on kiwifruit quality and orchard soil microecology	In the modern demonstration garden of ten thousand mu organic kiwifruit in Zhouzhi County, Shaanxi Province （34°04′N，108°10′E）	13.2	674.3	Lou soil	qinmei	11	1.8ｍ×2.8ｍ	1965		20.44	141.68	377.12	16.01	None	103.25	1.46	108.65	1.64
Effects of bio-compound fertilizer on kiwifruit quality and orchard soil microecology	In the modern demonstration garden of ten thousand mu organic kiwifruit in Zhouzhi County, Shaanxi Province （34°04′N，108°10′E）	13.2	674.3	Lou soil	qinmei	11	1.8ｍ×2.8ｍ	1965		20.44	141.68	377.12	16.01	PK	106.3	0.64	108.65	1.64
Effect of Fertilization on Yield and Quality of Kiwifruit	Xiajiagou Village, Yangling, Shaanxi			Lou soil	huayou		2.5ｍ×2ｍ	2000		17.51	43.86	146.09	3.5	N	131.74	13.174	153.32	15.332
Effect of Fertilization on Yield and Quality of Kiwifruit	Xiajiagou Village, Yangling, Shaanxi			Lou soil	huayou		2.5ｍ×2ｍ	2000		17.51	43.86	146.09	3.5	P	130.44	13.044	153.32	15.332
Effect of Fertilization on Yield and Quality of Kiwifruit	Xiajiagou Village, Yangling, Shaanxi			Lou soil	huayou		2.5ｍ×2ｍ	2000		17.51	43.86	146.09	3.5	K	127	12.7	153.32	15.332
Effect of Fertilization on Yield and Quality of Kiwifruit	Xiajiagou Village, Yangling, Shaanxi			Lou soil	huayou		2.5ｍ×2ｍ	2000		17.51	43.86	146.09	3.5	NPK	140.97	14.097	153.32	15.332
Effect of Fertilization on Yield and Quality of Kiwifruit	Xiajiagou Village, Yangling, Shaanxi			Lou soil	huayou		2.5ｍ×2ｍ	2000		17.51	43.86	146.09	3.5	NPK	136.19	13.619	153.32	15.332
Effect of Fertilization on Yield and Quality of fresh Kiwifruit	Yangming Town and Xiache Town, Heping County, Guangdong Province	19.5	1536-1693	red loam	Wuzhi No.3			750						NPK	119	11.9	99	9.9
Effect of Fertilization on Yield and Quality of fresh Kiwifruit	Yangming Town and Xiache Town, Heping County, Guangdong Province	19.5	1536-1693	red loam	Wuzhi No.3			750						NPK	136	13.6	99	9.9
Effect of Fertilization on Yield and Quality of fresh Kiwifruit	Yangming Town and Xiache Town, Heping County, Guangdong Province	19.5	1536-1693	red loam	Miliang No. 1			750						NPK	58	5.8	42	4.2
Effect of Fertilization on Yield and Quality of fresh Kiwifruit	Yangming Town and Xiache Town, Heping County, Guangdong Province	19.5	1536-1693	red loam	Miliang No. 1			750						NPK	61	6.1	42	4.2
Nutrition diagnosis and fertilization recommendation of kiwifruit leaves	Xiajiagou Village, Yangling District, Shaanxi Province ;(108°9′98"E,34°29′66"N)	13	635.1-663.9	Lou soil	huayou		2.5m×2m	2000		17.51	43.86	146.09	1.35	N	140.4	14.04	120.6	12.06
Nutrition diagnosis and fertilization recommendation of kiwifruit leaves	Xiajiagou Village, Yangling District, Shaanxi Province ;(108°9′98"E,34°29′66"N)	13	635.1-663.9	Lou soil	huayou		2.5m×2m	2000		17.51	43.86	146.09	1.35	P	131.9	13.19	120.6	12.06
Nutrition diagnosis and fertilization recommendation of kiwifruit leaves	Xiajiagou Village, Yangling District, Shaanxi Province ;(108°9′98"E,34°29′66"N)	13	635.1-663.9	Lou soil	huayou		2.5m×2m	2000		17.51	43.86	146.09	1.35	NPK	129.5	12.95	120.6	12.06
Nutrition diagnosis and fertilization recommendation of kiwifruit leaves	Xiajiagou Village, Yangling District, Shaanxi Province ;(108°9′98"E,34°29′66"N)	13	635.1-663.9	Lou soil	huayou		2.5m×2m	2000		17.51	43.86	146.09	1.35	NPK	134.5	13.45	120.6	12.06
Nutrition diagnosis and fertilization recommendation of kiwifruit leaves	Xiajiagou Village, Yangling District, Shaanxi Province ;(108°9′98"E,34°29′66"N)	13	635.1-663.9	Lou soil	huayou		2.5m×2m	2000		17.51	43.86	146.09	1.35	NPK	133.1	13.31	120.6	12.06
Effects of package fertilizer on yield, quality and economic benefit of kiwifruit	Dongdaqiang Village, Zhuyu Town, Zhouzhi County, Xi 'an City, Shaanxi Province) (34°9′33″N，108°3′32″E)	13.2	691	Lou soil	Yate	11	2.6ｍ×3.4ｍ	1131	8.36	54.5	37.3	294	11.15	PK	100.13	10.013	105.12	10.512
Effects of package fertilizer on yield, quality and economic benefit of kiwifruit	Dongdaqiang Village, Zhuyu Town, Zhouzhi County, Xi 'an City, Shaanxi Province) (34°9′33″N，108°3′32″E)	13.2	691	Lou soil	Yate	11	2.6ｍ×3.4ｍ	1131	8.36	54.5	37.3	294	11.15	NPK	92.77	9.277	105.12	10.512
Preliminary Study on the Effect of Organic Water-soluble Fertilizer on Yield Increase, Quality Improvement and Cost Reduction of Kiwifruit	A group and five groups of Hedi Village, Jinqu Town, Jinmei County			brown soil	xuxiang	12	2ｍ×3ｍ	1650	7.68		23.4	163.5	16.1	None	110.4	11.04	134.3	13.43
Preliminary Study on the Effect of Organic Water-soluble Fertilizer on Yield Increase, Quality Improvement and Cost Reduction of Kiwifruit	A group and five groups of Hedi Village, Jinqu Town, Jinmei County			brown soil	xuxiang	12	2ｍ×3ｍ	1650	7.68		23.4	163.5	16.1	NPK	120.3	12.03	134.3	13.43
Nitrogen nutrition and regulation of kiwifruit orchard in small watershed of northern Qinling Mountains	Yujia River Basin, Zhouzhi County, Shaanxi Province ( 33 ° 42 ′ -34 ° 14 ′ N ). 107 ° 39 ′ ~ 108 ° 37 ′ E )	13.2	660	brown soil			3ｍ×1.5ｍ	2220	7.94	12.6	56.4	439	22.4	N	153.6	15.36	145.2	14.52
Nitrogen nutrition and regulation of kiwifruit orchard in small watershed of northern Qinling Mountains	Yujia River Basin, Zhouzhi County, Shaanxi Province ( 33 ° 42 ′ -34 ° 14 ′ N ). 107 ° 39 ′ ~ 108 ° 37 ′ E )	13.2	660	brown soil			3ｍ×1.5ｍ	2220	7.94	12.6	56.4	439	22.4	N	149	14.9	154.1	15.41
Nitrogen nutrition and regulation of kiwifruit orchard in small watershed of northern Qinling Mountains	Yujia River Basin, Zhouzhi County, Shaanxi Province ( 33 ° 42 ′ -34 ° 14 ′ N ). 107 ° 39 ′ ~ 108 ° 37 ′ E )	13.2	660	brown soil			3ｍ×1.5ｍ	2220	7.94	12.6	56.4	439	22.4	N	153.3	15.33	151.5	15.15
Effects of Nitrogen Fertilizer on Fruit Quality and Yield of Kiwifruit	Li Yanhong Orchard, Zhuoshui Village, Jingnan Town, Xingning City, Guangdong Province			light flux loam	donghong	5	2 ｍ × 3 ｍ	1650	5.54	117	37.5	213	15.03	N	132.87	13.287	140.03	14.003
Effects of Nitrogen Fertilizer on Fruit Quality and Yield of Kiwifruit	Li Yanhong Orchard, Zhuoshui Village, Jingnan Town, Xingning City, Guangdong Province			light flux loam	donghong	5	2 ｍ × 3 ｍ	1650	5.54	117	37.5	213	15.03	N	134.63	13.463	140.03	14.003
Effects of Nitrogen Fertilizer on Fruit Quality and Yield of Kiwifruit	Li Yanhong Orchard, Zhuoshui Village, Jingnan Town, Xingning City, Guangdong Province			light flux loam	donghong	5	2 ｍ × 3 ｍ	1650	5.54	117	37.5	213	15.03	N	140.83	14.083	140.03	14.003
Effects of organic fertilizer and biochar application on fruit quality of kiwifruit.	Yunnan Hexu Agricultural Development Co., Ltd.Kiwifruit Garden, Mingfeng Village, Bajie Town, Anning City, Yunnan Province	14.8	1087.2	red loam	guichang	4	1ｍ×4ｍ	2500	6.26	53.02	9.65	66.88		NPK	256	25.6	179.17	17.917
Effects of organic fertilizer and biochar application on fruit quality of kiwifruit.	Yunnan Hexu Agricultural Development Co., Ltd.Kiwifruit Garden, Mingfeng Village, Bajie Town, Anning City, Yunnan Province	14.8	1087.2	red loam	guichang	4	1ｍ×4ｍ	2500	6.26	53.02	9.65	66.88		NPK	205.63	20.563	179.17	17.917
Effects of organic fertilizer and biochar application on fruit quality of kiwifruit.	Yunnan Hexu Agricultural Development Co., Ltd.Kiwifruit Garden, Mingfeng Village, Bajie Town, Anning City, Yunnan Province	14.8	1087.2	red loam	guichang	4	1ｍ×4ｍ	2500	6.26	53.02	9.65	66.88		None	161.88	16.188	179.17	17.917
Reducing nitrogen fertilization of intensive kiwifruit orchards decreases nitrate accumulation in soil without compromising crop production	Zhouzhi County, Shaanxi Province, China ( 33 ° 42 ' -34 ° 14 ' N, 107 ° 39 ' -108 ° 37 ' E ) Zhuyu River Basin	13.2	660				2 ｍ × 3 ｍ	1667-2220	7.94	12.6	56.4	439	22.4	N	153.6	2.5	145.2	6.8
Reducing nitrogen fertilization of intensive kiwifruit orchards decreases nitrate accumulation in soil without compromising crop production	Zhouzhi County, Shaanxi Province, China ( 33 ° 42 ' -34 ° 14 ' N, 107 ° 39 ' -108 ° 37 ' E ) Zhuyu River Basin	13.2	660				2 ｍ × 3 ｍ	1667-2220	7.94	12.6	56.4	439	22.4	N	149	9.3	154.1	5.2
Reducing nitrogen fertilization of intensive kiwifruit orchards decreases nitrate accumulation in soil without compromising crop production	Zhouzhi County, Shaanxi Province, China ( 33 ° 42 ' -34 ° 14 ' N, 107 ° 39 ' -108 ° 37 ' E ) Zhuyu River Basin	13.2	660				2 ｍ × 3 ｍ	1667-2220	7.94	12.6	56.4	439	22.4	N	153.3	6	151.5	7.8
