# Supplementary material for: Effects of irrigation and fertilization management on kiwifruit yield, water use efficiency and quality in China: A meta-analysis
Source: Front Plant Sci. 2025 Oct 15;16:1534702. doi: 10.3389/fpls.2025.1534702 (PMC12568633; doi:10.3389/fpls.2025.1534702)
Supplement: Supplementary file 2 [file DataSheet1.zip]

Archive with 35 entries (23 files):
- endnote导入数据/
- endnote导入数据/My EndNote Library(jin).Data/
- endnote导入数据/My EndNote Library(jin).Data/sdb/
- endnote导入数据/My EndNote Library(jin).Data/sdb/pdb.eni
- endnote导入数据/My EndNote Library(jin).Data/sdb/sdb.eni
- endnote导入数据/My EndNote Library(jin).enl
- endnote导入数据/My EndNote Library(li).Data/
- endnote导入数据/My EndNote Library(li).Data/sdb/
- endnote导入数据/My EndNote Library(li).Data/sdb/pdb.eni
- endnote导入数据/My EndNote Library(li).Data/sdb/sdb.eni
- endnote导入数据/My EndNote Library(li).enl
- endnote导入数据/My EndNote Library(he).Data/
- endnote导入数据/My EndNote Library(he).Data/sdb/
- endnote导入数据/My EndNote Library(he).Data/sdb/pdb.eni
- endnote导入数据/My EndNote Library(he).Data/sdb/sdb.eni
- endnote导入数据/My EndNote Library(he).enl
- endnote导入数据/web of science/
- endnote导入数据/web of science/new1.ciw
- endnote导入数据/web of science/savedrecs1.ciw
- endnote导入数据/web of science/savedrecs2.ciw
- endnote导入数据/zhong.Data/
- endnote导入数据/zhong.Data/sdb/
- endnote导入数据/zhong.Data/sdb/pdb.eni
- endnote导入数据/zhong.Data/sdb/sdb.eni
- endnote导入数据/zhong.enl
- endnote导入数据/李亚杰/
- endnote导入数据/李亚杰/savedrecs (1).ciw
- endnote导入数据/李亚杰/savedrecs (8).ciw
- endnote导入数据/知网/
- endnote导入数据/知网/CNKI-637651803925031250.txt
- endnote导入数据/知网/CNKI-637651807399562500.txt
- endnote导入数据/知网/CNKI-637651809358468750.txt
- endnote导入数据/知网/CNKI-637651809968781250.txt
- endnote导入数据/知网/CNKI-637651810612687500.txt
- endnote导入数据/知网/CNKI-637651813094718750.txt
