# Supplementary material for: Effects of irrigation and fertilization management on kiwifruit yield, water use efficiency and quality in China: A meta-analysis
Source: Front Plant Sci. 2025 Oct 15;16:1534702. doi: 10.3389/fpls.2025.1534702 (PMC12568633; doi:10.3389/fpls.2025.1534702)
Supplement: Supplementary file 2 [file DataSheet1.zip › endnote导入数据/web of science/new1.ciw]

FN Clarivate Analytics Web of Science
VR 1.0
PT J
AU Zheng, SS
   Cui, NB
   Gong, DZ
   Wang, YS
   Hu, XT
   Feng, Y
   Zhang, YX
AF Zheng, Shunsheng
   Cui, Ningbo
   Gong, Daozhi
   Wang, Yaosheng
   Hu, Xiaotao
   Feng, Yu
   Zhang, Yixuan
TI Relationship between stable carbon isotope discrimination and water use
   efficiency under deficit drip irrigation of kiwifruit in the humid areas
   of South China
SO AGRICULTURAL WATER MANAGEMENT
LA English
DT Article
DE Stable carbon isotope discrimination; Deficit drip irrigation; Water use
   efficiency; Kiwifruit; Growth stage
ID LEAF GAS-EXCHANGE; DURUM-WHEAT; TRANSPIRATION EFFICIENCY; GROWTH-STAGES;
   SPRING WHEAT; YIELD; STRESS; DELTA-C-13; FIELD; WUE
AB In order to explore the application value of the stable carbon isotope discrimination method in improving water use efficiency (WUE) and productivity of kiwifruit under deficit drip irrigation, five water deficit levels (55 %, 65 %, 75 %, 85 % and 100 % of full irrigation) with thirteen treatments were established at three growth stages in field-grown kiwifruit. The leaf stable carbon isotope discrimination (Delta(L)) at different growth stages and fruit stable carbon isotope discrimination (Delta(F)) at fruit maturation stage of kiwifruit were determined; the changes of WUE at leaf and yield levels were analyzed, and the indicating effect of carbon isotope discrimination (Delta C-13) on the WUE of kiwifruit was also verified. The results showed that moderate water deficit improved the WUEi (photosynthesis rate/transpiration rate, P-n/T-r) and WUEn (photosynthesis rate/stomatal conductance, P-n/P-s) of kiwifruit at each growth stage. Compared with full irrigation (CK), the yield (Y) and WUFy (yield/crop evapotranspiration, Y/ET) of low water deficit treatment (LD) at fruit maturation stage increased by 14.75 % and 23.74 %, respectively. There were significant relationships between Delta(L) and Delta(F) versus WUE, C-i/C-a (the specific value of intercellular CO2 concentration and ambient atmosphere CO2 concentration), CE (carboxylation rate), ET (crop evapotranspiration) and Y under deficit drip irrigation, respectively. Delta(L) was negatively correlated with WUEn (coefficient of determination, R-2 = 0.4844, P < 0.01) over the whole growth period, whereas Delta(F) was positively correlated with Y (R-2 = 0.2805, P < 0.05) and ET (R-2 = 0.9267, P < 0.01), respectively. Overall, this study verifies that Delta(L) can be used as a useful evaluation index of WUEn, and Delta(F) is an important indicator of quantifying Y and ET of kiwifruit under deficit drip irrigation.
C1 [Zheng, Shunsheng; Cui, Ningbo; Feng, Yu; Zhang, Yixuan] Sichuan Univ, State Key Lab Hydraul & Mt River Engn, Chengdu 610065, Peoples R China.
   [Zheng, Shunsheng; Cui, Ningbo; Feng, Yu; Zhang, Yixuan] Sichuan Univ, Coll Water Resource & Hydropower, Chengdu 610065, Peoples R China.
   [Cui, Ningbo; Hu, Xiaotao] Northwest A&F Univ, Key Lab Agr Soil & Water Engn Arid & Semiarid Are, Minist Educ, Yangling 712100, Shaanxi, Peoples R China.
   [Gong, Daozhi; Wang, Yaosheng; Feng, Yu] Chinese Acad Agr Sci, Inst Environm & Sustainable Dev Agr, Beijing 100081, Peoples R China.
RP Cui, NB (corresponding author), Sichuan Univ, Coll Water Resource & Hydropower, Chengdu 610065, Peoples R China.
EM cuiningbo@scu.edu.cn
RI Wang, Yaosheng/F-9337-2011
OI Wang, Yaosheng/0000-0002-2657-7057
FU National Key Research and Development Program of China [2016YFC0400206];
   National Outstanding Youth Science Foundation of China [51922072];
   National Natural Science Foundation of ChinaNational Natural Science
   Foundation of China (NSFC) [51779161, 51009101]; National Key
   Technologies R&D Program of ChinaNational Key Technology R&D Program
   [2015BAD24B01]; Fundamental Research Funds for the Central Universities
   of ChinaFundamental Research Funds for the Central Universities
   [2018CDPZH-10, 2016CDDY-S04-SCU, 2017CDLZ-N22]
FX This work was supported by the National Key Research and Development
   Program of China (No. 2016YFC0400206), the National Outstanding Youth
   Science Foundation of China (51922072), the National Natural Science
   Foundation of China (51779161, 51009101), the National Key Technologies
   R&D Program of China (No. 2015BAD24B01) and the Fundamental Research
   Funds for the Central Universities of China (2018CDPZH-10,
   2016CDDY-S04-SCU, 2017CDLZ-N22).
NR 41
TC 2
Z9 2
U1 6
U2 44
PU ELSEVIER
PI AMSTERDAM
PA RADARWEG 29, 1043 NX AMSTERDAM, NETHERLANDS
SN 0378-3774
EI 1873-2283
J9 AGR WATER MANAGE
JI Agric. Water Manage.
PD OCT 1
PY 2020
VL 240
AR 106300
DI 10.1016/j.agwat.2020.106300
PG 8
WC Agronomy; Water Resources
SC Agriculture; Water Resources
GA MH3PV
UT WOS:000546646400005
DA 2021-09-19
ER

EF
