# Supplementary material for: Effects of irrigation and fertilization management on kiwifruit yield, water use efficiency and quality in China: A meta-analysis
Source: Front Plant Sci. 2025 Oct 15;16:1534702. doi: 10.3389/fpls.2025.1534702 (PMC12568633; doi:10.3389/fpls.2025.1534702)
Supplement: Supplementary file 2 [file DataSheet1.zip › endnote导入数据/web of science/savedrecs1.ciw]

FN Clarivate Analytics Web of Science
VR 1.0
PT J
AU Chauhan, Neena
   Chandel, J. S.
TI Growth, productivity, leaf nutrient contents and water-use efficiency of
   kiwifruit (Actinidia deliciosa) under drip and basin irrigation system
SO INDIAN JOURNAL OF AGRICULTURAL SCIENCES
VL 80
IS 7
BP 584
EP 587
PD JUL 2010
PY 2010
RI Chauhan, Neena/AAR-8139-2021; Chauhan, Neena/AAR-6346-2021; Chandel, JS/
OI Chauhan, Neena/0000-0001-7005-5064; Chandel, JS/0000-0002-2076-9314
ZR 0
Z8 0
ZB 0
ZA 0
ZS 0
TC 0
Z9 0
SN 0019-5022
EI 2394-3319
UT WOS:000280212000003
ER

PT J
AU Zheng, Shunsheng
   Cui, Ningbo
   Gong, Daozhi
   Wang, Yaosheng
   Hu, Xiaotao
   Feng, Yu
   Zhang, Yixuan
TI Relationship between stable carbon isotope discrimination and water use
   efficiency under deficit drip irrigation of kiwifruit in the humid areas
   of South China
SO AGRICULTURAL WATER MANAGEMENT
VL 240
AR 106300
DI 10.1016/j.agwat.2020.106300
PD OCT 1 2020
PY 2020
RI Wang, Yaosheng/F-9337-2011
OI Wang, Yaosheng/0000-0002-2657-7057
Z8 0
ZR 0
TC 2
ZA 0
ZS 0
ZB 1
Z9 2
SN 0378-3774
EI 1873-2283
UT WOS:000546646400005
ER

PT J
AU Nabavi-Pelesaraei, Ashkan
   Rafiee, Shahin
   Hosseinzadeh-Bandbafha, Homa
   Shamshirband, Shahaboddin
TI Modeling energy consumption and greenhouse gas emissions for kiwifruit
   production using artificial neural networks
SO JOURNAL OF CLEANER PRODUCTION
VL 133
BP 924
EP 931
DI 10.1016/j.jclepro.2016.05.188
PD OCT 1 2016
PY 2016
RI Nabavi-Pelesaraei, Ashkan/AAO-7241-2020; S.Band, Shahab/AAD-3311-2021; Hosseinzadeh-bandbafha, Homa/AAF-1101-2019; S.Band, Shahab/ABI-7388-2020; Shamshirband, Shahaboddin/; Hosseinzadeh-Bandbafha, Homa/
OI Nabavi-Pelesaraei, Ashkan/0000-0003-2823-6616; S.Band,
   Shahab/0000-0001-6109-1311; S.Band, Shahab/0000-0002-8963-731X;
   Shamshirband, Shahaboddin/0000-0002-6605-498X; Hosseinzadeh-Bandbafha,
   Homa/0000-0002-1120-9219
ZR 0
TC 40
Z8 0
ZS 0
ZA 0
ZB 9
Z9 40
SN 0959-6526
EI 1879-1786
UT WOS:000381545200084
ER

PT J
AU Nikkhah, Amin
   Emadi, Bagher
   Soltanali, Hamzeh
   Firouzi, Saeed
   Rosentrater, Kurt A.
   Allahyari, Mohammad Sadegh
TI Integration of life cycle assessment and Cobb-Douglas modeling for the
   environmental assessment of kiwifruit in Iran
SO JOURNAL OF CLEANER PRODUCTION
VL 137
BP 843
EP 849
DI 10.1016/j.jclepro.2016.07.151
PD NOV 20 2016
PY 2016
RI Allahyari, Mohammad Sadegh/J-8277-2017; Firouzi, Saeed/AAS-7288-2021; Soltanali, Hamzeh/AAA-3934-2020; Nikkhah, Amin/AAK-3366-2020; Nikkhah, Amin/
OI Allahyari, Mohammad Sadegh/0000-0002-6734-2692; Soltanali,
   Hamzeh/0000-0002-1972-1030; Nikkhah, Amin/0000-0002-3008-2401
ZS 0
ZB 6
ZR 0
TC 18
Z8 0
ZA 0
Z9 18
SN 0959-6526
EI 1879-1786
UT WOS:000391079300074
ER

PT J
AU Calderon-Orellana, Arturo
   Silva, Diego I.
   Bastias, Richard M.
   Bambach, Nicolas
   Aburto, Felipe
TI Late-season plastic covering delays the occurrence of severe water
   stress and improves intrinsic water use efficiency and fruit quality in
   kiwifruit vines
SO AGRICULTURAL WATER MANAGEMENT
VL 249
AR 106795
DI 10.1016/j.agwat.2021.106795
PD APR 30 2021
PY 2021
RI Bastias, Richard M./P-8763-2019; Aburto, Felipe/
OI Bastias, Richard M./0000-0001-8260-7591; Aburto,
   Felipe/0000-0001-9472-930X
ZS 0
ZA 0
ZB 0
TC 0
Z8 0
ZR 0
Z9 0
SN 0378-3774
EI 1873-2283
UT WOS:000629261300001
ER

PT J
AU Parent, Serge-Etienne
   Barlow, Philip
   Parent, Leon E.
TI Nutrient Balances of New Zealand Kiwifruit (Actinidia deliciosa cv.
   Hayward) at High Yield Level
SO COMMUNICATIONS IN SOIL SCIENCE AND PLANT ANALYSIS
VL 46
SI SI
BP 256
EP 271
DI 10.1080/00103624.2014.989031
SU 1
PD FEB 27 2015
PY 2015
CT Thirteenth International Symposium on Soil and Plant Analysis (ISSPA)
CY APR 09-12, 2013
CL Queenstown, NEW ZEALAND
SP Soil & Plant Anal Council, Inc; Australasian Soil & Plant Anal Council
   Inc; AGMARDT; ARL; Balance; Hill Lab; DKSH; Elementar; IPNI; Agilent
   Technol; Agresearch; ALP; Bruker; CSBP; Massey Univ, Fertilizer & Lime
   Res Ctr; Lincoln Univ; MEP instruments; Perkin-Elmer; Perten; Plant &
   Food Res; Univ Waikato
RI Parent, Serge-Etienne/AAM-9252-2020
OI Parent, Serge-Etienne/0000-0003-1679-2287
ZR 0
Z8 0
ZA 0
ZS 0
TC 7
ZB 6
Z9 7
SN 0010-3624
EI 1532-2416
UT WOS:000351900900022
ER

PT J
AU Mostashari-Rad, Fatemeh
   Nabavi-Pelesaraei, Ashkan
   Soheilifard, Farshad
   Hosseini-Fashami, Fatemeh
   Chau, Kwok-Wing
TI Energy optimization and greenhouse gas emissions mitigation for
   agricultural and horticultural systems in Northern Iran
SO ENERGY
VL 186
AR 115845
DI 10.1016/j.energy.2019.07.175
PD NOV 1 2019
PY 2019
OI Mostashari-Rad, Fatemeh/0000-0003-0646-4490; Nabavi-Pelesaraei,
   Ashkan/0000-0003-2823-6616; Hosseini-Fashami,
   Fatemeh/0000-0002-3896-5516
Z8 0
ZB 8
ZR 0
TC 43
ZS 0
ZA 0
Z9 43
SN 0360-5442
EI 1873-6785
UT WOS:000492797300039
ER

PT J
AU Montanaro, Giuseppe
   Dichio, Bartolomeo
   Lang, Alexander
   Mininni, Alba N.
   Nuzzo, Vitale
   Clearwater, Michael J.
   Xiloyannis, Cristos
TI Internal versus external control of calcium nutrition in kiwifruit
SO JOURNAL OF PLANT NUTRITION AND SOIL SCIENCE
VL 177
IS 6
BP 819
EP 830
DI 10.1002/jpln.201400396
PD DEC 2014
PY 2014
RI Montanaro, Giuseppe/F-4354-2012; Montanaro, Giuseppe/Z-1208-2019; Mininni, Alba/ABB-5617-2020; Clearwater, Mike/AAU-9562-2020; NUZZO, Vitale/; dichio, bartolomeo/; Clearwater, Michael/; xiloyannis, cristos/
OI Montanaro, Giuseppe/0000-0002-1172-7526; Montanaro,
   Giuseppe/0000-0002-1172-7526; NUZZO, Vitale/0000-0002-4373-6363; dichio,
   bartolomeo/0000-0003-0726-7982; Clearwater, Michael/0000-0002-8563-0671;
   xiloyannis, cristos/0000-0002-5970-3953
ZS 1
ZA 0
ZR 0
ZB 22
TC 28
Z8 0
Z9 29
SN 1436-8730
EI 1522-2624
UT WOS:000345978200001
ER

PT J
AU Ma, Tingting
   Sun, Xiangyu
   Zhao, Jinmei
   You, Yilin
   Lei, Yushan
   Gao, Guitian
   Zhan, Jicheng
TI Nutrient Compositions and Antioxidant Capacity of Kiwifruit (Actinidia)
   and their relationship with flesh color and commercial value (vol 218,
   pg 294, 2017)
SO FOOD CHEMISTRY
VL 224
BP 439
EP 439
DI 10.1016/j.foodchem.2016.12.004
PD JUN 1 2017
PY 2017
ZA 0
Z8 0
ZB 0
ZR 0
ZS 0
TC 0
Z9 0
SN 0308-8146
EI 1873-7072
UT WOS:000394631400058
PM 28159291
ER

PT S
AU Lago, M. C. F.
   Castro, J.
   Briones, M. J. I.
   Gallego, P. P.
   Barreal, M. E.
BE Huang, H
   Zhang, Q
TI Effect of Agricultural Management on Kiwifruit Nutritional Plant Status,
   Fruit Quality and Yield
SO VIII INTERNATIONAL SYMPOSIUM ON KIWIFRUIT
SE Acta Horticulturae
VL 1096
BP 79
EP 86
PD 2015
PY 2015
CT 8th International Symposium on Kiwifruit
CY SEP 18-22, 2014
CL Dujiangyan, PEOPLES R CHINA
SP Int Soc Hort Sci
RI Gallego, Pedro Pablo/K-3591-2013; Barreal, M Esther/K-6157-2014; Briones, Maria J. I./K-7577-2014
OI Gallego, Pedro Pablo/0000-0002-4622-1728; Barreal, M
   Esther/0000-0001-9401-5796; 
ZB 4
ZS 0
ZA 0
Z8 0
TC 4
ZR 0
Z9 4
SN 0567-7572
BN 978-94-62610-94-1
UT WOS:000378638100005
ER

PT J
AU Fu, Longsheng
   Liu, Zhihao
   Majeed, Yaqoob
   Cui, Yongjie
TI Preparation of Papers for IFAC Conferences & Symposia: Kiwifruit yield
   estimation using image processing by an Android mobile phone
SO IFAC PAPERSONLINE
VL 51
IS 17
BP 185
EP 190
DI 10.1016/j.ifacol.2018.08.137
PD 2018
PY 2018
CT 6th International-Federation-of-Automatic-Control (IFAC) Conference on
   Bio-Robotics (BIOROBOTICS)
CY JUL 13-15, 2018
CL Beijing, PEOPLES R CHINA
SP Int Federat Automat Control
RI Majeed, Yaqoob/AAM-2712-2020
OI Majeed, Yaqoob/0000-0003-1782-3436
ZS 0
TC 3
ZB 2
ZA 0
ZR 0
Z8 0
Z9 3
SN 2405-8963
UT WOS:000444516000036
ER

PT J
AU Henare, Sharon J.
   Rutherford, Shane M.
   Drummond, Lynley N.
   Borges, Valentine
   Boland, Mike J.
   Moughan, Paul J.
TI Digestible nutrients and available (ATP) energy contents of two
   varieties of kiwifruit (Actinidia deliciosa and Actinidia chinensis)
SO FOOD CHEMISTRY
VL 130
IS 1
BP 67
EP 72
DI 10.1016/j.foodchem.2011.06.055
PD JAN 1 2012
PY 2012
RI Henare, Sharon J/R-3866-2016; Boland, Mike/H-7170-2016; Drummond, Lynley/AAJ-6055-2020
OI Henare, Sharon J/0000-0003-4552-5911; Boland, Mike/0000-0001-8134-2181;
   Drummond, Lynley/0000-0002-1350-8132
ZR 0
Z8 0
TC 15
ZA 0
ZB 13
ZS 0
Z9 15
SN 0308-8146
UT WOS:000295666100009
ER

PT S
AU Zhao, Z.
   Tong, Y.
   Wang, J.
BE Poovarodom, S
   Yingjajaval, S
TI Nutrient Uptake and Distribution in Field-Grown Kiwifruit Vines
SO VII INTERNATIONAL SYMPOSIUM ON MINERAL NUTRITION OF FRUIT CROPS
SE Acta Horticulturae
VL 984
BP 219
EP 226
PD 2013
PY 2013
CT 7th International Symposium on Mineral Nutrition of Fruit Crops
CY MAY 19-25, 2012
CL Chanthaburi, THAILAND
SP Int Soc Hort Sci (ISHS)
ZB 3
TC 3
Z8 0
ZA 0
ZS 0
ZR 0
Z9 3
SN 0567-7572
BN 978-90-66052-99-4
UT WOS:000323639300024
ER

PT J
AU Wang, N. N.
   Chen, Y. L.
   Liu, B.
   Yu, H. Y.
   Hao, Y.
   He, H. H.
   Liu, Z. D.
   Ma, F. W.
TI Identification of the productivity-limiting nutrients of Xuxiang
   kiwifruit (Actiniadia chinensis) in China's central Shaanxi province by
   analyzing soil fertility and leaf elements
SO INDIAN JOURNAL OF AGRICULTURAL SCIENCES
VL 89
IS 4
BP 617
EP 623
PD APR 2019
PY 2019
TC 0
ZS 0
ZB 0
Z8 0
ZR 0
ZA 0
Z9 0
SN 0019-5022
UT WOS:000466198200007
ER

PT S
AU Gong, H. J.
   Li, J. W.
   Ye, K. Y.
   Jiang, Q. S.
   Liu, P. P.
BE Huang, H
   Zhang, Q
TI Effect of Altitudes on Leaf Photosynthetic Characteristics and Fruit
   Nutrition of 'Hongyang' Kiwifruit (Actinidia chinensis)
SO VIII INTERNATIONAL SYMPOSIUM ON KIWIFRUIT
SE Acta Horticulturae
VL 1096
BP 295
EP 301
PD 2015
PY 2015
CT 8th International Symposium on Kiwifruit
CY SEP 18-22, 2014
CL Dujiangyan, PEOPLES R CHINA
SP Int Soc Hort Sci
ZR 0
ZB 0
ZA 0
Z8 0
TC 0
ZS 0
Z9 0
SN 0567-7572
BN 978-94-62610-94-1
UT WOS:000378638100032
ER

PT J
AU Sivakumaran, Sivalingam
   Huffman, Lee
   Sivakumaran, Subathira
   Drummond, Lynley
TI The nutritional composition of Zespri (R) SunGold Kiwifruit and Zespri
   (R) Sweet Green Kiwifruit
SO FOOD CHEMISTRY
VL 238
SI SI
BP 195
EP 202
DI 10.1016/j.foodchem.2016.08.118
PD JAN 1 2018
PY 2018
CT 11th International Food Data Conference (IFDC) on Food Composition and
   Public Health Nutrition
CY NOV 03-05, 2015
CL Natl Inst Nutr, Hyderabad, INDIA
HO Natl Inst Nutr
RI Drummond, Lynley/AAJ-6055-2020; Huffman, Lee/D-6210-2019
OI Drummond, Lynley/0000-0002-1350-8132; Huffman, Lee/0000-0002-3641-7049
ZR 0
Z8 5
ZB 17
ZS 0
TC 26
ZA 0
Z9 30
SN 0308-8146
EI 1873-7072
UT WOS:000411351200029
PM 28867093
ER

PT J
AU Mohammadi, Ali
   Rafiee, Shahin
   Mohtasebi, Seyed Saeid
   Rafiee, Hamed
TI Energy inputs - yield relationship and cost analysis of kiwifruit
   production in Iran
SO RENEWABLE ENERGY
VL 35
IS 5
BP 1071
EP 1075
DI 10.1016/j.renene.2009.09.004
PD MAY 2010
PY 2010
RI Mohtasebi, Seyed Saeid/S-7386-2019; Mohammadi, Ali/G-8740-2019; Mohtasebi, Seyed Saeid/
OI Mohammadi, Ali/0000-0002-8300-2786; Mohtasebi, Seyed
   Saeid/0000-0002-4031-1095
ZR 0
ZA 0
Z8 0
ZS 2
ZB 28
TC 121
Z9 126
SN 0960-1481
UT WOS:000274117600023
ER

PT J
AU Mekhalfi, Mohamed Lamine
   Nicolo, Carlo
   Ianniello, Ivan
   Calamita, Federico
   Goller, Rino
   Barazzuol, Maurizio
   Melgani, Farid
TI Vision System for Automatic On-Tree Kiwifruit Counting and Yield
   Estimation
SO SENSORS
VL 20
IS 15
AR 4214
DI 10.3390/s20154214
PD AUG 2020
PY 2020
RI Mekhalfi, Mohamed Lamine/AAA-4596-2019; Calamita, Federico/AAO-8104-2021
OI Calamita, Federico/0000-0002-6752-3602
ZB 0
ZR 0
ZA 0
Z8 0
ZS 0
TC 1
Z9 1
EI 1424-8220
UT WOS:000559256100001
PM 32751295
ER

PT J
AU Monro, John
   Bentley-Hewitt, Kerry
   Mishra, Suman
TI Kiwifruit Exchanges for Increased Nutrient Richness with Little Effect
   on Carbohydrate Intake, Glycaemic Impact, or Insulin Response
SO NUTRIENTS
VL 10
IS 11
AR 1710
DI 10.3390/nu10111710
PD NOV 2018
PY 2018
RI Mishra, Suman/B-4721-2011
OI Mishra, Suman/0000-0002-5449-5833
ZA 0
ZB 0
ZS 0
Z8 0
TC 0
ZR 0
Z9 0
SN 2072-6643
UT WOS:000451547700148
PM 30413045
ER

PT J
AU Ma, Tingting
   Sun, Xiangyu
   Zhao, Jinmei
   You, Yilin
   Lei, Yushan
   Gao, Guitian
   Zhan, Jicheng
TI Nutrient compositions and antioxidant capacity of kiwifruit (Actinidia)
   and their relationship with flesh color and commercial value
SO FOOD CHEMISTRY
VL 218
BP 294
EP 304
DI 10.1016/j.foodchem.2016.09.081
PD MAR 1 2017
PY 2017
ZA 0
TC 53
Z8 8
ZS 0
ZR 0
ZB 34
Z9 61
SN 0308-8146
EI 1873-7072
UT WOS:000386409700039
PM 27719912
ER

PT J
AU Monro, John
TI Kiwifruit - A double agent for glycaemic control and nutrient
   enhancement
SO DIABETES RESEARCH AND CLINICAL PRACTICE
VL 120
MA LN15-1
BP S38
EP S38
SU 1
PD OCT 2016
PY 2016
Z8 0
ZA 0
ZB 0
TC 0
ZS 0
ZR 0
Z9 0
SN 0168-8227
EI 1872-8227
UT WOS:000416113300121
ER

PT J
AU Zhao Zuoping
   Duan Min
   Yan Sha
   Liu Zhifeng
   Wang Qi
   Fu Jing
   Tong Yan'an
TI Effects of different fertilizations on fruit quality, yield and soil
   fertility in field-grown kiwifruit orchard
SO INTERNATIONAL JOURNAL OF AGRICULTURAL AND BIOLOGICAL ENGINEERING
VL 10
IS 2
BP 162
EP 171
DI 10.3965/j.ijabe.20171002.2569
PD MAR 2017
PY 2017
RI Duan, Min/AAG-7806-2020
ZB 12
Z8 0
ZR 0
ZS 0
ZA 0
TC 13
Z9 13
SN 1934-6344
EI 1934-6352
UT WOS:000399207000017
ER

PT S
AU Xiloyannis, C.
   Montanaro, G.
   Dichio, B.
BE Milatovic, D
   Milivojevic, J
   Nikolic, D
TI Sustainable orchard management in semi-arid areas to improve water use
   efficiency and soil fertility
SO III BALKAN SYMPOSIUM ON FRUIT GROWING
SE Acta Horticulturae
VL 1139
BP 425
EP 429
DI 10.17660/ActaHortic.2016.1139.74
PD 2016
PY 2016
CT 3rd Balkan Symposium on Fruit Growing
CY SEP 16-18, 2015
CL Belgrade, SERBIA
SP Int Soc Horticultural Sci
RI Montanaro, Giuseppe/F-4354-2012; Montanaro, Giuseppe/Z-1208-2019
OI Montanaro, Giuseppe/0000-0002-1172-7526; Montanaro,
   Giuseppe/0000-0002-1172-7526
ZA 0
TC 5
ZS 0
ZR 0
Z8 0
ZB 2
Z9 5
SN 0567-7572
BN 978-94-62611-24-5
UT WOS:000385238300074
ER

PT J
AU Henare, Sharon J
   Rutherfurd, Shane M
TI Digestion of kiwifruit fiber.
SO Advances in food and nutrition research
VL 68
BP 187
EP 203
DI 10.1016/B978-0-12-394294-4.00010-9
PD 2013
PY 2013
RI Henare, Sharon J/R-3866-2016; Rutherfurd, Shane M/D-8254-2011
OI Henare, Sharon J/0000-0003-4552-5911; 
TC 7
ZA 0
ZB 4
ZS 1
Z8 1
ZR 0
Z9 7
SN 1043-4526
UT MEDLINE:23394988
PM 23394988
ER

PT J
AU Liu, Yunhong
   Zeng, Ya
   Guo, Linge
   Sun, Xue
TI Drying process and quality characteristics of contact ultrasound
   reinforced heat pump drying on kiwifruit slices
SO JOURNAL OF FOOD PROCESSING AND PRESERVATION
VL 43
IS 10
AR e14162
DI 10.1111/jfpp.14162
EA AUG 2019
PD OCT 2019
PY 2019
ZA 0
ZR 0
Z8 0
TC 1
ZS 0
ZB 0
Z9 1
SN 0145-8892
EI 1745-4549
UT WOS:000481794900001
ER

PT J
AU Montoya, Carlos A.
   Saigeman, Stuart
   Rutherfurd, Shane M.
   Moughan, Paul J.
TI The digestion of kiwifruit (Actinidia deliciosa) fibre and the effect of
   kiwifruit on the digestibility of other dietary nutrients
SO FOOD CHEMISTRY
VL 197
BP 539
EP 545
DI 10.1016/j.foodchem.2015.10.136
PN A
PD APR 15 2016
PY 2016
RI Rutherfurd, Shane M/D-8254-2011; Montoya, Carlos A./
OI Montoya, Carlos A./0000-0001-6953-8624
ZB 3
TC 6
ZA 0
Z8 0
ZS 0
ZR 0
Z9 6
SN 0308-8146
EI 1873-7072
UT WOS:000366985900070
PM 26616986
ER

PT J
AU Guo, Kaibin
   Guo, Zhen
   Guo, Yun
   Qiao, Guang
TI The effects of soil nutrient on fruit quality of 'Hayward' kiwifruit
   (Actinidia chinensis) in Northwest China
SO EUROPEAN JOURNAL OF HORTICULTURAL SCIENCE
VL 85
IS 6
BP 471
EP 476
DI 10.17660/eJHS.2020/85.6.11
PD DEC 2020
PY 2020
ZB 0
ZA 0
ZR 0
Z8 0
TC 0
ZS 0
Z9 0
SN 1611-4426
EI 1611-4434
UT WOS:000611789900011
ER

PT J
AU Montanaro, G.
   Dichio, B.
   Xiloyannis, C.
TI Shade mitigates photoinhibition and enhances water use efficiency in
   kiwifruit under drought
SO PHOTOSYNTHETICA
VL 47
IS 3
BP 363
EP 371
DI 10.1007/s11099-009-0057-9
PD SEP 2009
PY 2009
RI Montanaro, Giuseppe/F-4354-2012; Montanaro, Giuseppe/Z-1208-2019; dichio, bartolomeo/; xiloyannis, cristos/
OI Montanaro, Giuseppe/0000-0002-1172-7526; Montanaro,
   Giuseppe/0000-0002-1172-7526; dichio, bartolomeo/0000-0003-0726-7982;
   xiloyannis, cristos/0000-0002-5970-3953
Z8 13
ZB 18
TC 16
ZR 0
ZS 0
ZA 0
Z9 29
SN 0300-3604
UT WOS:000271672900007
ER

PT J
AU Drummond, Lynley
TI The composition and nutritional value of kiwifruit.
SO Advances in food and nutrition research
VL 68
BP 33
EP 57
DI 10.1016/B978-0-12-394294-4.00003-1
PD 2013
PY 2013
OI Drummond, Lynley/0000-0002-1350-8132
ZR 1
TC 37
ZA 0
ZB 29
Z8 1
ZS 0
Z9 40
SN 1043-4526
UT MEDLINE:23394981
PM 23394981
ER

PT J
AU Torkashvand, Ali Mohammadi
   Ahmadipour, Afsoon
   Mousavi Khaneghah, Amin
TI Estimation of kiwifruit yield by leaf nutrients concentration and
   artificial neural network
SO JOURNAL OF AGRICULTURAL SCIENCE
VL 158
IS 3
BP 185
EP 193
AR PII S002185962000043X
DI 10.1017/S002185962000043X
PD APR 2020
PY 2020
RI Khaneghah, Amin Mousavi/A-5925-2012
OI Khaneghah, Amin Mousavi/0000-0001-5769-0004
Z8 0
TC 2
ZB 1
ZS 0
ZR 0
ZA 0
Z9 2
SN 0021-8596
EI 1469-5146
UT WOS:000567827700004
ER

PT J
AU Xiong, Yun
   Yan, Pei
   Du, Kui
   Li, Mingzhang
   Xie, Yue
   Gao, Ping
TI Nutritional component analyses of kiwifruit in different development
   stages by metabolomic and transcriptomic approaches
SO JOURNAL OF THE SCIENCE OF FOOD AND AGRICULTURE
VL 100
IS 6
BP 2399
EP 2409
DI 10.1002/jsfa.10251
EA FEB 2020
PD APR 2020
PY 2020
ZB 2
Z8 0
ZR 0
ZA 0
ZS 0
TC 4
Z9 4
SN 0022-5142
EI 1097-0010
UT WOS:000513012600001
PM 31917468
ER

PT S
AU Peng, J.
   Xiao, W.
   Huang, D.
   Xiao, R.
   Wang, Z.
BE Costa, G
   Ferguson, AR
TI Effects of Ground Mulching with Rice Chaff on Soil Condition and Plant
   Growth of Kiwifruit
SO VII INTERNATIONAL SYMPOSIUM ON KIWIFRUIT
SE Acta Horticulturae
IS 913
BP 283
EP 288
DI 10.17660/ActaHortic.2011.913.36
PD 2011
PY 2011
CT 7th International Symposium on Kiwifruit
CY NOV 25, 2011
CL Faenza, ITALY
ZB 0
Z8 0
ZR 0
ZA 0
TC 0
ZS 0
Z9 0
SN 0567-7572
BN 978-90-66056-04-6
UT WOS:000305940900036
ER

PT S
AU Atak, A.
BE Antunes, MD
   Gallego, PP
TI Modern approaches in new kiwifruit plantations in Turkey
SO IX INTERNATIONAL SYMPOSIUM ON KIWIFRUIT
SE Acta Horticulturae
VL 1218
BP 451
EP 458
DI 10.17660/ActaHortic.2018.1218.62
PD 2018
PY 2018
CT 9th International Symposium on Kiwifruit
CY SEP 06-09, 2017
CL Porto, PORTUGAL
SP Int Soc Horticultural Sci
RI ATAK, Arif/J-2913-2018
OI ATAK, Arif/0000-0001-7251-2417
ZA 0
Z8 0
ZS 0
ZB 0
TC 0
ZR 0
Z9 0
SN 0567-7572
EI 2406-6168
BN 978-94-62612-15-0
UT WOS:000664205500060
ER

PT J
AU Vance, A. J.
   Strik, B. C.
TI Seasonal changes in leaf nutrient concentration of male and female hardy
   kiwifruit grown in Oregon
SO EUROPEAN JOURNAL OF HORTICULTURAL SCIENCE
VL 83
IS 4
BP 247
EP 258
DI 10.17660/eJHS.2018/83.4.5
PD AUG 2018
PY 2018
ZR 0
ZA 0
ZB 2
ZS 0
TC 3
Z8 0
Z9 3
SN 1611-4426
EI 1611-4434
UT WOS:000444243200005
ER

PT J
AU Jopia, Alberto
   Zambrano, Francisco
   Perez-Martinez, Waldo
   Vidal-Paez, Paulina
   Molina, Julio
   de la Hoz Mardones, Felipe
TI Time-Series of Vegetation Indices (VNIR/SWIR) Derived from Sentinel-2
   (A/B) to Assess Turgor Pressure in Kiwifruit
SO ISPRS INTERNATIONAL JOURNAL OF GEO-INFORMATION
VL 9
IS 11
AR 641
DI 10.3390/ijgi9110641
PD NOV 2020
PY 2020
OI Perez-Martinez, Waldo/0000-0002-3670-6190; Zambrano,
   Francisco/0000-0001-6896-8534
Z8 0
TC 0
ZR 0
ZB 0
ZS 0
ZA 0
Z9 0
EI 2220-9964
UT WOS:000593431200001
ER

PT S
AU Vaz, A.
   Moura, M. L.
   Mourao, I
   Pereira, A. M.
BE Antunes, MD
   Gallego, PP
TI Effect of Bacillus subtilis on fruit yield and quality in Actinidia
   deliciosa orchards infected with bacterial canker in the north of
   Portugal
SO IX INTERNATIONAL SYMPOSIUM ON KIWIFRUIT
SE Acta Horticulturae
VL 1218
BP 253
EP 259
DI 10.17660/ActaHortic.2018.1218.34
PD 2018
PY 2018
CT 9th International Symposium on Kiwifruit
CY SEP 06-09, 2017
CL Porto, PORTUGAL
SP Int Soc Horticultural Sci
RI Mourao, Isabel/B-3582-2019; Moura, Luisa/
OI Mourao, Isabel/0000-0003-4890-6584; Moura, Luisa/0000-0001-6465-081X
ZR 0
ZS 0
TC 0
ZA 0
ZB 0
Z8 0
Z9 0
SN 0567-7572
EI 2406-6168
BN 978-94-62612-15-0
UT WOS:000664205500033
ER

PT J
AU Testolin, R.
   Ferguson, A. R.
TI Kiwifruit (Actinidia spp.) production and marketing in Italy
SO NEW ZEALAND JOURNAL OF CROP AND HORTICULTURAL SCIENCE
VL 37
IS 1
BP 1
EP 32
DI 10.1080/01140670909510246
PD MAR 2009
PY 2009
RI Testolin, Raffaele/J-5306-2019
ZS 0
TC 46
Z8 3
ZA 0
ZR 0
ZB 32
Z9 51
SN 0114-0671
EI 1175-8783
UT WOS:000265660500001
ER

PT S
AU Tsadilas, C. D.
   Raptis, P.
   Tsitouras, A.
   Tziouvalekas, M.
BE Antunes, MD
   Gallego, PP
TI Characteristics of Pinios river delta soils in Greece cultivated with
   kiwifruit
SO IX INTERNATIONAL SYMPOSIUM ON KIWIFRUIT
SE Acta Horticulturae
VL 1218
BP 443
EP 449
DI 10.17660/ActaHortic.2018.1218.61
PD 2018
PY 2018
CT 9th International Symposium on Kiwifruit
CY SEP 06-09, 2017
CL Porto, PORTUGAL
SP Int Soc Horticultural Sci
OI Tziouvalekas, Miltiadis/0000-0002-0928-6725; Tsadilas,
   Christos/0000-0002-5634-4561
ZB 0
ZA 0
ZR 0
ZS 0
Z8 0
TC 0
Z9 0
SN 0567-7572
EI 2406-6168
BN 978-94-62612-15-0
UT WOS:000664205500059
ER

PT J
AU Woodward, T. J.
   Clearwater, M. J.
TI Spatial variation in 'Hayward' kiwifruit fruit size and orchard yield
   within a growing region across seasons
SO NEW ZEALAND JOURNAL OF CROP AND HORTICULTURAL SCIENCE
VL 40
IS 3
BP 187
EP 199
DI 10.1080/01140671.2011.639377
PD 2012
PY 2012
RI Clearwater, Mike/AAU-9562-2020; Clearwater, Michael/
OI Clearwater, Michael/0000-0002-8563-0671
TC 4
Z8 0
ZR 0
ZB 3
ZA 0
ZS 0
Z9 4
SN 0114-0671
UT WOS:000308295100003
ER

PT J
AU Demir, Zeynep
   Isik, Dogan
TI EFFECTS OF COVER CROP TREATMENTS ON SOME SOIL QUALITY PARAMETERS AND
   YIELD IN A KIWIFRUIT ORCHARD IN TURKEY
SO FRESENIUS ENVIRONMENTAL BULLETIN
VL 28
IS 9
BP 6988
EP 6997
PD 2019
PY 2019
RI ISIK, DOGAN/AAL-7826-2021; ISIK, Dogan/AAB-6939-2021
OI ISIK, DOGAN/0000-0002-0554-2912; 
TC 11
Z8 0
ZS 1
ZB 5
ZA 0
ZR 0
Z9 11
SN 1018-4619
EI 1610-2304
UT WOS:000485852800076
ER

PT S
AU Mowat, A. D.
   Hoyte, S. M.
   Holmes, A. W.
   Elmer, P. A. G.
   Reglinski, T. R.
   Miller, S. A.
   Saunders, S. J.
BE Vanneste, JL
TI Effect of Nitrogen Source on the Susceptibility of Two Kiwifruit
   Seedling Genotypes to Bacterial Canker
SO I INTERNATIONAL SYMPOSIUM ON BACTERIAL CANKER OF KIWIFRUIT
SE Acta Horticulturae
VL 1095
BP 161
EP 167
PD 2015
PY 2015
CT 1st International Symposium on Bacterial Canker of Kiwifruit
CY NOV 19-22, 2013
CL Mt Maunganui, NEW ZEALAND
SP Int Soc Horticultural Sci
RI Reglinski, Tony/C-7845-2011; Elmer, Philip A G/L-6359-2017; Reglinski, Tony/AAB-4862-2021; Hoyte, Stephen/K-7908-2017
OI Reglinski, Tony/0000-0001-6549-8813; Elmer, Philip A
   G/0000-0002-6622-7481; Hoyte, Stephen/0000-0003-0694-8436
TC 1
ZS 0
ZA 0
ZB 1
ZR 0
Z8 0
Z9 1
SN 0567-7572
EI 2406-6168
BN 978-94-62610-93-4
UT WOS:000378382500019
ER

PT J
AU Moon, Doo-Gyung
   Son, Daniel
   Song, Eun Young
AU 김천환
   성기철
   김성철
   임찬규
TI Soil Chemical Properties and Leaf Nutrition Composition of Kiwifruit
   (Actinidia deliciosa cv. ‘Hayward’) Tree in Jeju
Z1 제주지역 ‘헤이워드’ 참다래 과원 토양의 화학적 성질과 잎의 양분조성
SO Journal of Agriculture & Life Science
S1 농업생명과학연구
VL 47
IS 1
BP 21
EP 28
PD 2013
PY 2013
Z8 0
ZB 0
ZR 0
TC 0
ZA 0
ZS 0
Z9 0
SN 1598-5504
UT KJD:ART001747588
ER

PT J
AU Stonehouse, Welma
   Gammon, Cheryl S.
   Beck, Kathryn L.
   Conlon, Cathryn A.
   von Hurst, Pamela R.
   Kruger, Rozanne
TI Kiwifruit: our daily prescription for health
SO CANADIAN JOURNAL OF PHYSIOLOGY AND PHARMACOLOGY
VL 91
IS 6
BP 442
EP 447
DI 10.1139/cjpp-2012-0303
PD JUN 2013
PY 2013
RI Stonehouse, Welma/H-2316-2013; Kruger, Rozanne/; Beck, Kathryn Louise/
OI Stonehouse, Welma/0000-0002-2856-4962; Kruger,
   Rozanne/0000-0003-2117-3237; Beck, Kathryn Louise/0000-0003-1825-1927
ZS 2
ZA 0
Z8 1
TC 40
ZB 25
ZR 0
Z9 42
SN 0008-4212
EI 1205-7541
UT WOS:000320030700007
PM 23746068
ER

PT J
AU Ku, Yong Li
   Xu, Guo Yi
   Zhao, Hua
   Dong, Tian Wang
   Cao, Cui Ling
TI [Effects of microbial fertilizer on soil improvement and fruit quality
   of kiwifruit in old orchard.]
FT 微生物肥料对猕猴桃高龄果园土壤改良和果实品质的影响.
SO Ying yong sheng tai xue bao = The journal of applied ecology
VL 29
IS 8
BP 2532
EP 2540
DI 10.13287/j.1001-9332.201808.025
PD 2018-Aug
PY 2018
ZB 4
ZA 0
TC 1
Z8 7
ZR 0
ZS 0
Z9 8
SN 1001-9332
UT MEDLINE:30182592
PM 30182592
ER

PT J
AU Huang, Di
   Li, Wenfeng
   Shao, Hongjun
   Gao, Anning
   Yang, Xingbin
TI Colour, Texture, Microstructure and Nutrient Retention of Kiwifruit
   Slices Subjected to Combined Air-Impingement Jet Drying and Freeze
   Drying
SO INTERNATIONAL JOURNAL OF FOOD ENGINEERING
VL 13
IS 7
AR 20160344
DI 10.1515/ijfe-2016-0344
PD JUL 2017
PY 2017
TC 5
ZS 0
ZB 3
Z8 1
ZR 0
ZA 0
Z9 6
SN 2194-5764
EI 1556-3758
UT WOS:000406655800003
ER

PT S
AU Mueller, K.
   Deurer, M.
   Clothiers, B. E.
   Holmes, A.
BE Snyder, RL
   OrtegaFarias, S
   Carlile, WR
   Raviv, M
   Nichols, M
   Clothier, B
   Goodwin, I
   Gentile, R
TI Eco-efficiency of organic and integrated kiwifruit production
SO XXIX INTERNATIONAL HORTICULTURAL CONGRESS ON HORTICULTURE: SUSTAINING
   LIVES, LIVELIHOODS AND LANDSCAPES (IHC2014): INTERNATIONAL SYMPOSIA ON
   WATER, ECO-EFFICIENCY AND TRANSFORMATION OF ORGANIC WASTE IN
   HORTICULTURAL PRODUCTION
SE Acta Horticulturae
VL 1112
BP 447
EP 453
DI 10.17660/ActaHortic.2016.1112.60
PD 2016
PY 2016
CT 29th International Horticultural Congress on Horticulture - Sustaining
   Lives, Livelihoods and Landscapes (IHC) / International Symposia on
   Water, Eco-Efficiency and Transformation of Organic Waste in
   Horticultural Production
CY AUG 17-22, 2014
CL Brisbane, AUSTRALIA
SP Int Soc Hort Sci
RI Mueller, Karin/J-5871-2013; Clothier, Brent E/H-3124-2013
OI Mueller, Karin/0000-0002-5224-0984; Clothier, Brent
   E/0000-0003-1901-0324
ZA 0
Z8 0
ZS 0
ZR 0
TC 1
ZB 1
Z9 1
SN 0567-7572
BN 978-94-62611-06-1
UT WOS:000391239000060
ER

PT S
AU Shen, Yanqiu
   Liang, Dong
   Lei, Zhi
   Wang, Qin
   Xu, Nengqin
   Xia, Hui
BE Kim, YH
TI Effects of exogenous melatonin on antioxidant activity of kiwi seedlings
   under weak light
SO PROCEEDINGS OF THE 2017 2ND INTERNATIONAL CONFERENCE ON CIVIL,
   TRANSPORTATION AND ENVIRONMENTAL ENGINEERING (ICCTE 2017)
SE AER-Advances in Engineering Research
VL 135
BP 197
EP 200
PD 2017
PY 2017
CT 2nd International Conference on Civil, Transportation and Envirionmental
   Engineering (ICCTE)
CY MAY 10-11, 2016
CL Shenzhen, PEOPLES R CHINA
ZB 0
TC 0
ZA 0
Z8 0
ZR 0
ZS 0
Z9 0
SN 2352-5401
BN 978-94-6252-353-1
UT WOS:000426729600033
ER

PT S
AU Castro, J.
   Barreal, M. E.
   Briones, M. J., I
   Gallego, P. P.
BE Antunes, MD
   Gallego, PP
TI Effects of farming practices on the structure of earthworm communities
   in kiwifruit orchards
SO IX INTERNATIONAL SYMPOSIUM ON KIWIFRUIT
SE Acta Horticulturae
VL 1218
BP 419
EP 425
DI 10.17660/ActaHortic.2018.1218.58
PD 2018
PY 2018
CT 9th International Symposium on Kiwifruit
CY SEP 06-09, 2017
CL Porto, PORTUGAL
SP Int Soc Horticultural Sci
RI Gallego, Pedro Pablo/K-3591-2013; Barreal, M. Esther/K-6157-2014
OI Gallego, Pedro Pablo/0000-0002-4622-1728; Barreal, M.
   Esther/0000-0001-9401-5796
ZB 1
ZS 0
Z8 0
ZA 0
TC 1
ZR 0
Z9 1
SN 0567-7572
EI 2406-6168
BN 978-94-62612-15-0
UT WOS:000664205500056
ER

PT J
AU Mostashari-Rad, Fatemeh
   Ghasemi-Mobtaker, Hassan
   Taki, Morteza
   Ghahderijani, Mohammad
   Kaab, Ali
   Chau, Kwok-wing
   Nabavi-Pelesaraei, Ashkan
TI Exergoenvironmental damages assessment of horticultural crops using
   ReCiPe2016 and cumulative exergy demand frameworks
SO JOURNAL OF CLEANER PRODUCTION
VL 278
AR 123788
DI 10.1016/j.jclepro.2020.123788
PD JAN 1 2021
PY 2021
RI Taki, Morteza/AAQ-8359-2021; Nabavi-Pelesaraei, Ashkan/AAO-7241-2020; Ghahderijani, Mohammad/AAU-7089-2021
OI Taki, Morteza/0000-0002-3059-4984; Nabavi-Pelesaraei,
   Ashkan/0000-0003-2823-6616; Ghahderijani, Mohammad/0000-0003-4862-1351
ZS 0
ZR 0
ZB 5
ZA 0
Z8 0
TC 19
Z9 19
SN 0959-6526
EI 1879-1786
UT WOS:000592389000006
ER

PT J
AU Mahmoud, Y. I.
   Farag, S.
TI Kiwifruit ameliorates gentamicin induced histological and histochemical
   alterations in the kidney of albino mice
SO BIOTECHNIC & HISTOCHEMISTRY
VL 92
IS 5
BP 357
EP 362
DI 10.1080/10520295.2017.1318222
PD 2017
PY 2017
RI Mahmoud, Yomna Ibrahim/H-6872-2019
OI Mahmoud, Yomna Ibrahim/0000-0002-9273-7661
ZR 0
ZS 0
ZA 0
ZB 3
TC 4
Z8 0
Z9 4
SN 1052-0295
EI 1473-7760
UT WOS:000407627200008
PM 28598694
ER

PT J
AU Yuliarti, Oni
   Matia-Merino, Lara
   Goh, Kelvin T.
   Mawson, John
   Brennan, Charles
TI Characterisation of gold kiwifruit pectin isolated by enzymatic
   treatment
SO INTERNATIONAL JOURNAL OF FOOD SCIENCE AND TECHNOLOGY
VL 47
IS 3
BP 633
EP 639
DI 10.1111/j.1365-2621.2011.02887.x
PD MAR 2012
PY 2012
RI Brennan, Charles/AAG-5494-2021; Kelvin Kim Tha, GOH/AAD-6328-2020; Brennan, charles s/E-4135-2012; Mawson, Andrew J/B-7619-2019; Goh, Kelvin KT/
OI Brennan, Charles/0000-0003-2479-8478; Brennan, charles
   s/0000-0003-2479-8478; Mawson, Andrew J/0000-0002-8413-5281; Goh, Kelvin
   KT/0000-0002-3453-3468
ZR 0
ZS 0
TC 12
ZB 8
ZA 0
Z8 0
Z9 12
SN 0950-5423
EI 1365-2621
UT WOS:000300567800026
ER

PT S
AU Peticila, Adrian
   Scaeteanu, Gina Vasile
   Madjar, Roxana
   Stanica, Florin
   Asanica, Adrian
BE Cimpeanu, SM
   Fintineru, G
   Beciu, S
TI Fertilization effect on mineral nutrition of Actinidia Deliciosa (kiwi)
   cultivated on different substrates
SO CONFERENCE AGRICULTURE FOR LIFE, LIFE FOR AGRICULTURE
SE Agriculture and Agricultural Science Procedia
VL 6
BP 132
EP 138
DI 10.1016/j.aaspro.2015.08.049
PD 2015
PY 2015
CT 4th International Conference on Agriculture for Life, Life for
   Agriculture
CY JUN 04-06, 2015
CL Bucharest, ROMANIA
SP Univ Agronom Sci Vet Med Bucharest
RI Stanica, Florin/AAM-2444-2020; Scaeteanu, Gina Vasile/A-6790-2019; Maria, Madjar Roxana/AAB-5908-2021; Stanica, Florin/D-2387-2015
OI Stanica, Florin/0000-0003-3560-881X
Z8 1
TC 3
ZS 0
ZB 1
ZA 0
ZR 0
Z9 4
SN 2210-7843
BN *****************
UT WOS:000380846200020
ER

PT J
AU D'Evoli, L.
   Moscatello, S.
   Baldicchi, A.
   Lucarini, M.
   Cruz-Castillo, J. G.
   Aguzzi, A.
   Gabrielli, P.
   Proietti, S.
   Battistelli, A.
   Famiani, F.
   Boehm, V.
   Lombardi-Boccia, G.
TI POST-HARVEST QUALITY, PHYTOCHEMICALS AND ANTIOXIDANT ACTIVITY IN ORGANIC
   AND CONVENTIONAL KIWIFRUIT (ACTINIDIA DELICIOSA, CV. HAYWARD)
SO ITALIAN JOURNAL OF FOOD SCIENCE
VL 25
IS 3
BP 362
EP 368
PD 2013
PY 2013
RI Battistelli, Alberto/AAX-7377-2020; Lucarini, Massimo/AAL-9254-2020; Gabrielli, Paolo/AAE-2800-2019; Proietti, Simona/; Famiani, Franco/L-9202-2015; Battistelli, Alberto/
OI Proietti, Simona/0000-0003-4136-9800; Famiani,
   Franco/0000-0002-9634-7951; Battistelli, Alberto/0000-0002-8613-4688
ZR 0
TC 9
ZS 2
ZB 6
Z8 0
ZA 0
Z9 9
SN 1120-1770
EI 2239-5687
UT WOS:000329468100015
ER

PT J
AU Afshar-Mohammadian, Mansour
   Rezadoost, Mohammad Hossein
   Fallah, Seyyed Fatemeh
TI Comparative analysis and innovation of a simple and rapid method for
   high-quality RNA and DNA extraction of kiwifruit.
SO MethodsX
VL 5
BP 352
EP 361
DI 10.1016/j.mex.2018.03.008
PD 2018
PY 2018
OI Afshar-Mohammadian, Mansour/0000-0002-8908-0224
ZS 0
ZR 0
Z8 0
ZB 3
TC 4
ZA 0
Z9 4
SN 2215-0161
UT MEDLINE:30050755
PM 30050755
ER

PT J
AU Amirjani, Amirmostafa
   Bagheri, Mozhgan
   Heydari, Mojgan
   Hesaraki, Saeed
TI Label-free surface plasmon resonance detection of hydrogen peroxide; a
   bio-inspired approach
SO SENSORS AND ACTUATORS B-CHEMICAL
VL 227
BP 373
EP 382
DI 10.1016/j.snb.2015.12.062
PD MAY 2016
PY 2016
RI Heydari, Mojgan/AAF-5644-2019; Amirjani, Amirmostafa/AAS-5487-2020; Hesaraki, Saeed/
OI Amirjani, Amirmostafa/0000-0003-4345-1752; Hesaraki,
   Saeed/0000-0001-9147-5850
TC 26
ZA 0
ZR 0
ZS 0
Z8 1
ZB 4
Z9 26
SN 0925-4005
UT WOS:000369944200048
ER

PT S
AU Friend, A. P.
   Palmer, J. W.
   Seymour, S. M.
   Diack, R. N.
BE Theron, K
TI Potential of Clonal Rootstocks for Devigoration and Enhanced Fruit
   Characteristics in Kiwifruit Orchards
SO X INTERNATIONAL SYMPOSIUM ON INTEGRATING CANOPY, ROOTSTOCK AND
   ENVIRONMENTAL PHYSIOLOGY IN ORCHARD SYSTEMS
SE Acta Horticulturae
VL 1058
BP 429
EP 434
PD 2014
PY 2014
CT 10th International Symposium on Integrating Canopy, Rootstock and
   Environmental Physiology in Orchard Systems
CY DEC 03-06, 2012
CL Stellenbosch, SOUTH AFRICA
SP Int Soc Hort Sci
RI Friend, Adam/B-5295-2011
OI Friend, Adam/0000-0003-0995-2203
ZS 0
Z8 0
ZB 2
TC 2
ZR 0
ZA 0
Z9 2
SN 0567-7572
BN 978-94-62610-48-4
UT WOS:000358040500052
ER

PT S
AU Okada, S.
   Iwasaki, A.
   Kataoka, I
   Suenaga, K.
   Kato-Noguchi, H.
BE Antunes, MD
   Gallego, PP
TI Isolation and identification of a phytotoxic substance in kiwifruit
   leaves
SO IX INTERNATIONAL SYMPOSIUM ON KIWIFRUIT
SE Acta Horticulturae
VL 1218
BP 207
EP 212
DI 10.17660/Actal-lortic.2018.1218.28
PD 2018
PY 2018
CT 9th International Symposium on Kiwifruit
CY SEP 06-09, 2017
CL Porto, PORTUGAL
SP Int Soc Horticultural Sci
OI Iwasaki, Arihiro/0000-0002-3775-5066; KATO-NOGICHI,
   HISASHI/0000-0002-8636-4870
ZA 0
ZS 0
ZR 0
Z8 0
TC 0
ZB 0
Z9 0
SN 0567-7572
EI 2406-6168
BN 978-94-62612-15-0
UT WOS:000664205500028
ER

PT J
AU Tapia Iturrieta, Luis
   Cooper Cortés, Tomás
TI EVALUACIÓN DE LA COMPETITIVIDAD DEL KIWI NEOZELANDÉS Y CHILENO EN EL
   MERCADO DE EE.UU. ENTRE LOS AÑOS 1994-2004
X1 EVALUATION OF THE KIWIFRUITS COMPETITIVENESS FROM NEW ZEALAND AND CHILE
   IN THE USA MARKET BETWEEN YEARS 1994-2004
SO Idesia (Arica)
VL 24
IS 3
BP 27
EP 31
DI 10.4067/S0718-34292006000300004
PD 2006-12
PY 2006
ZB 0
TC 1
ZA 0
ZR 0
Z8 0
ZS 1
Z9 1
SN 0718-3429
UT SCIELO:S0718-34292006000300004
ER

PT S
AU Debersaques, F.
   Mekers, O.
BE Costa, G
   Ferguson, AR
TI Influence of Chlorine on Shoot Growth of Kiwiberry (Actinidia arguta
   (Sieb. et Zucc.) Planch. ex Miq.)
SO VII INTERNATIONAL SYMPOSIUM ON KIWIFRUIT
SE Acta Horticulturae
IS 913
BP 345
EP 351
DI 10.17660/ActaHortic.2011.913.45
PD 2011
PY 2011
CT 7th International Symposium on Kiwifruit
CY NOV 25, 2011
CL Faenza, ITALY
Z8 0
ZS 0
ZB 3
TC 3
ZR 0
ZA 0
Z9 3
SN 0567-7572
EI 2406-6168
BN 978-90-66056-04-6
UT WOS:000305940900045
ER

PT J
AU McGhie, Tony K
TI Secondary metabolite components of kiwifruit.
SO Advances in food and nutrition research
VL 68
BP 101
EP 24
DI 10.1016/B978-0-12-394294-4.00006-7
PD 2013
PY 2013
ZR 0
ZA 0
ZB 9
ZS 0
Z8 0
TC 11
Z9 12
SN 1043-4526
UT MEDLINE:23394984
PM 23394984
ER

PT J
AU Zhou, Zhongxian
   Song, Zhenzhen
   Fu, Longsheng
   Gao, Fangfang
   Li, Rui
   Cui, Yongjie
TI Real-time kiwifruit detection in orchard using deep learning on Android
   (TM) smartphones for yield estimation
SO COMPUTERS AND ELECTRONICS IN AGRICULTURE
VL 179
AR 105856
DI 10.1016/j.compag.2020.105856
PD DEC 2020
PY 2020
ZA 0
ZS 0
ZR 0
TC 3
Z8 0
ZB 2
Z9 3
SN 0168-1699
EI 1872-7107
UT WOS:000596396200002
ER

PT J
AU Ma, Tingting
   Lan, Tian
   Ju, Yanlun
   Cheng, Guo
   Que, Zhiluo
   Geng, Tonghui
   Fang, Yulin
   Sun, Xiangyu
TI Comparison of the nutritional properties and biological activities of
   kiwifruit (Actinidia) and their different forms of products: towards
   making kiwifruit more nutritious and functional
SO FOOD & FUNCTION
VL 10
IS 3
BP 1317
EP 1329
DI 10.1039/c8fo02322k
PD MAR 2019
PY 2019
OI Sun, Xiangyu/0000-0002-3417-9323
ZR 0
ZS 0
Z8 2
TC 34
ZA 0
ZB 19
Z9 36
SN 2042-6496
EI 2042-650X
UT WOS:000463805200047
PM 30694282
ER

PT J
AU Yildirim, Bilge
   Yesiloglu, Turgut
   Uysal-Kamiloglu, Muge
   Incesu, Meral
   Tuzcu, Onder
   Cimen, Berken
TI Pomological characterisation of different kiwifruit (Actinidia
   deliciosa) cultivars in Adana (Turkey)
SO AFRICAN JOURNAL OF AGRICULTURAL RESEARCH
VL 6
IS 6
BP 1378
EP 1382
PD MAR 18 2011
PY 2011
RI Cimen, Berken/C-3834-2014; Yesiloglu, Turgut/F-4874-2018
OI Cimen, Berken/0000-0002-9376-1823; 
ZB 3
Z8 0
TC 5
ZA 0
ZS 0
ZR 0
Z9 5
SN 1991-637X
UT WOS:000292258100014
ER

PT J
AU Sims, Ian M
   Monro, John A
TI Fiber: composition, structures, and functional properties.
SO Advances in food and nutrition research
VL 68
BP 81
EP 99
DI 10.1016/B978-0-12-394294-4.00005-5
PD 2013
PY 2013
RI Monro, John/A-7736-2011
OI Monro, John/0000-0001-6111-5571
ZA 0
ZB 11
ZS 0
Z8 0
TC 15
ZR 0
Z9 15
SN 1043-4526
UT MEDLINE:23394983
PM 23394983
ER

PT J
AU Towantakavanit, Korsak
   Park, Yong Seo
   Gorinstein, Shela
TI Bioactivity of wine prepared from ripened and over-ripened kiwifruit
SO CENTRAL EUROPEAN JOURNAL OF BIOLOGY
VL 6
IS 2
BP 205
EP 215
DI 10.2478/s11535-010-0118-x
PD APR 2011
PY 2011
RI Gorinstein, Shela/K-7753-2019
ZS 0
Z8 0
ZR 0
TC 5
ZA 0
ZB 1
Z9 5
SN 1895-104X
EI 1644-3632
UT WOS:000287457200010
ER

PT J
AU Zhang, Cheng
   Long, You-Hua
   Wang, Qiu-Ping
   Li, Jiao-Hong
   An, Hua-Ming
   Wu, Xiao-Mao
   Li, Ming
TI The effect of preharvest 28.6% chitosan composite film sprays for
   controlling the soft rot on kiwifruit and its defence responses
SO HORTICULTURAL SCIENCE
VL 46
IS 4
BP 180
EP 194
DI 10.17221/84/2018-HORTSCI
PD 2019
PY 2019
TC 2
Z8 0
ZS 0
ZB 1
ZR 0
ZA 0
Z9 2
SN 0862-867X
EI 1805-9333
UT WOS:000504884400003
ER

PT S
AU Cacioppo, O.
   Marcon, M.
   Tacconi, G.
BE Vanneste, JL
TI Pedoclimatic Web Monitoring System for Pseudomonas syringae pv.
   actinidiae (Psa) and Orchard Management
SO I INTERNATIONAL SYMPOSIUM ON BACTERIAL CANKER OF KIWIFRUIT
SE Acta Horticulturae
VL 1095
BP 129
EP 133
PD 2015
PY 2015
CT 1st International Symposium on Bacterial Canker of Kiwifruit
CY NOV 19-22, 2013
CL Mt Maunganui, NEW ZEALAND
SP Int Soc Horticultural Sci
TC 0
ZR 0
ZA 0
ZS 0
ZB 0
Z8 0
Z9 0
SN 0567-7572
BN 978-94-62610-93-4
UT WOS:000378382500015
ER

PT J
AU Eady, Sarah L.
   Wallace, Alison J.
   Hedderley, Duncan I.
   Bentley-Hewitt, Kerry L.
   Butts, Christine A.
TI The Effects on Immune Function and Digestive Health of Consuming the
   Skin and Flesh of Zespri(R)SunGold Kiwifruit (Actinidia
   Chinensisvar.Chinensis'Zesy002') in Healthy and IBS-Constipated
   Individuals
SO NUTRIENTS
VL 12
IS 5
AR 1453
DI 10.3390/nu12051453
PD MAY 2020
PY 2020
CT Annual Scientific Meeting of the Nutrition-Society-of-New-Zealand -
   Beyond Nutrition
CY NOV 28-29, 2019
CL Eastern Inst Technol, Napier, NEW ZEALAND
HO Eastern Inst Technol
SP Nutr Soc New Zealand
RI Butts, Christine A/I-4875-2015; Wallace, Alison/; Bentley-Hewitt, Kerry/J-9309-2015
OI Butts, Christine A/0000-0002-5565-1455; Wallace,
   Alison/0000-0002-9315-8530; Bentley-Hewitt, Kerry/0000-0003-3501-9716
TC 1
ZR 0
ZB 1
Z8 0
ZA 0
ZS 0
Z9 1
EI 2072-6643
UT WOS:000542272700309
PM 32443433
ER

PT S
AU Rawlingson, C. N.
BE Antunes, MD
   Gallego, PP
TI Polyamines in kiwifruit and as a putative seed-produced factor
SO IX INTERNATIONAL SYMPOSIUM ON KIWIFRUIT
SE Acta Horticulturae
VL 1218
BP 199
EP 205
DI 10.17660/ActaHortic.2018.1218.27
PD 2018
PY 2018
CT 9th International Symposium on Kiwifruit
CY SEP 06-09, 2017
CL Porto, PORTUGAL
SP Int Soc Horticultural Sci
Z8 0
ZA 0
ZB 0
TC 0
ZS 0
ZR 0
Z9 0
SN 0567-7572
EI 2406-6168
BN 978-94-62612-15-0
UT WOS:000664205500027
ER

PT J
AU Carr, Anitra C
   Pullar, Juliet M
   Moran, Stephanie
   Vissers, Margreet C M
TI Bioavailability of vitamin C from kiwifruit in non-smoking males:
   determination of 'healthy' and 'optimal' intakes.
SO Journal of nutritional science
VL 1
BP e14
EP e14
DI 10.1017/jns.2012.15
PD 2012
PY 2012
OI , Anitra/0000-0002-5890-2977
ZB 24
Z8 0
TC 32
ZR 0
ZA 0
ZS 1
Z9 33
SN 2048-6790
UT MEDLINE:25191543
PM 25191543
ER

PT J
AU Williams, Henry
   Nejati, Mahla
   Hussein, Salome
   Penhall, Nicky
   Lim, Jong Yoon
   Jones, Mark Hedley
   Bell, Jamie
   Ahn, Ho Seok
   Bradley, Stuart
   Schaare, Peter
   Martinsen, Paul
   Alomar, Mohammad
   Patel, Purak
   Seabright, Matthew
   Duke, Mike
   Scarfe, Alistair
   MacDonald, Bruce
TI Autonomous pollination of individual kiwifruit flowers: Toward a robotic
   kiwifruit pollinator
SO JOURNAL OF FIELD ROBOTICS
VL 37
IS 2
BP 246
EP 262
DI 10.1002/rob.21861
PD MAR 2020
PY 2020
OI Jones, Mark/0000-0003-3387-2932; Williams, Henry/0000-0003-4510-0219
ZB 0
ZS 0
TC 3
Z8 0
ZA 0
ZR 0
Z9 3
SN 1556-4959
EI 1556-4967
UT WOS:000513834800005
ER

PT J
AU Lee, Mi Kyung
   yoosungyung
   Kim, Tae Wan
   Ku, Hyun‐Hwoi
TI Application of Chlorophyll Fluorescence Imaging Technique to Estimate
   Fresh Weight in Kiwifruit
Z1 엽록소 형광이미징 기술을 이용한 키위과일의 생체중 예측
SO Korean Journal of Environmental Agriculture
S1 한국환경농학회지
VL 39
IS 2
BP 138
EP 141
DI 10.5338/KJEA.2020.39.2.18
PD 2020
PY 2020
ZB 0
ZS 0
ZR 0
TC 0
Z8 0
ZA 0
Z9 0
SN 1225-3537
UT KJD:ART002600677
ER

PT S
AU Goksel, Z.
   Atak, A.
BE Huang, H
   Zhang, Q
TI Kiwifruit Processing Studies
SO VIII INTERNATIONAL SYMPOSIUM ON KIWIFRUIT
SE Acta Horticulturae
VL 1096
BP 99
EP 107
PD 2015
PY 2015
CT 8th International Symposium on Kiwifruit
CY SEP 18-22, 2014
CL Dujiangyan, PEOPLES R CHINA
SP Int Soc Hort Sci
RI ATAK/J-2913-2018
OI ATAK/0000-0001-7251-2417
ZR 0
TC 0
Z8 0
ZA 0
ZS 0
ZB 0
Z9 0
SN 0567-7572
EI 2406-6168
BN 978-94-62610-94-1
UT WOS:000378638100008
ER

PT J
AU Li, Dongxing
   Zhu, Fan
TI Physicochemical properties of kiwifruit starch
SO FOOD CHEMISTRY
VL 220
BP 129
EP 136
DI 10.1016/j.foodchem.2016.09.192
PD APR 1 2017
PY 2017
RI Zhu, Fan/K-4040-2014; Nie, Shaoping/K-1124-2019
ZA 0
ZS 1
ZR 0
TC 26
Z8 0
ZB 21
Z9 27
SN 0308-8146
EI 1873-7072
UT WOS:000388112500017
PM 27855880
ER

PT J
AU Guzel, Melih
   Akpinar, Ozlem
TI Valorisation of fruit by-products: Production characterization of
   pectins from fruit peels
SO FOOD AND BIOPRODUCTS PROCESSING
VL 115
BP 126
EP 133
DI 10.1016/j.fbp.2019.03.009
PD MAY 2019
PY 2019
ZR 0
ZA 0
TC 37
ZB 20
ZS 0
Z8 1
Z9 38
SN 0960-3085
EI 1744-3571
UT WOS:000469895900014
ER

PT J
AU Yang, Lili
   Zhu, Zhijun
   Zhang, Jinshui
   Gao, Yimin
   Wang, Xingmei
   Liu, Gaoyuan
   Li, Na
   Ma, Long
   Tong, Yan-an
TI Response of kiwifruit yield and fruit quality to chloride-containing
   fertilizers
SO AGRONOMY JOURNAL
VL 112
IS 2
BP 1012
EP 1020
DI 10.1002/agj2.20074
PD MAR-APR 2020
PY 2020
ZR 0
Z8 1
TC 0
ZS 0
ZB 0
ZA 0
Z9 1
SN 0002-1962
EI 1435-0645
UT WOS:000543787300028
ER

PT J
AU Shiri, Mohammad Ali
   Ghasemnezhad, Mahmood
   Moghadam, Javad Fatahi
   Ebrahimi, Reza
TI EFFICIENCY OF CaCl2 SPRAY AT DIFFERENT FRUIT DEVELOPMENT STAGES ON THE
   FRUIT MINERAL NUTRIENT ACCUMULATION IN CV. HAYWARD KIWIFRUIT
SO JOURNAL OF ELEMENTOLOGY
VL 21
IS 1
BP 195
EP 209
DI 10.5601/jelem.2015.20.2.927
PD MAR 2016
PY 2016
RI fattahi moghadam, javad/M-9517-2017; Shiri, Mohammad Ali/E-4763-2019
OI fattahi moghadam, javad/0000-0002-5213-804X; Shiri, Mohammad
   Ali/0000-0001-5834-8980
Z8 0
ZB 1
ZS 0
TC 4
ZA 0
ZR 0
Z9 4
SN 1644-2296
UT WOS:000372384100017
ER

PT J
AU Boland, Mike
TI Kiwifruit proteins and enzymes: actinidin and other significant
   proteins.
SO Advances in food and nutrition research
VL 68
BP 59
EP 80
DI 10.1016/B978-0-12-394294-4.00004-3
PD 2013
PY 2013
RI Boland, Mike/H-7170-2016
OI Boland, Mike/0000-0001-8134-2181
Z8 0
ZA 0
ZR 0
ZB 15
TC 22
ZS 1
Z9 23
SN 1043-4526
UT MEDLINE:23394982
PM 23394982
ER

PT J
AU Yuliarti, Oni
   Goh, Kelvin K. T.
   Matia-Merino, Lara
   Mawson, John
   Brennan, Charles
TI Extraction and characterisation of pomace pectin from gold kiwifruit
   (Actinidia chinensis)
SO FOOD CHEMISTRY
VL 187
BP 290
EP 296
DI 10.1016/j.foodchem.2015.03.148
PD NOV 15 2015
PY 2015
RI Brennan, charles s/E-4135-2012; Brennan, Charles/AAG-5494-2021; Kelvin Kim Tha, GOH/AAD-6328-2020; Mawson, Andrew J/B-7619-2019; Goh, Kelvin KT/
OI Brennan, charles s/0000-0003-2479-8478; Brennan,
   Charles/0000-0003-2479-8478; Mawson, Andrew J/0000-0002-8413-5281; Goh,
   Kelvin KT/0000-0002-3453-3468
ZA 0
ZR 1
ZB 28
ZS 0
TC 47
Z8 0
Z9 48
SN 0308-8146
EI 1873-7072
UT WOS:000355885400040
PM 25977029
ER

PT J
AU Cheng, Can-Hong
TI Inheritance of resistance to Pseudomonas syringae pv. actinidiae and
   genetic correlations with fruit characters in a diploid Actinidia
   chinensis (kiwifruit) population
SO EUPHYTICA
VL 198
IS 2
BP 305
EP 315
DI 10.1007/s10681-014-1107-3
PD JUL 2014
PY 2014
RI Cheng, Canhong/R-9830-2017
OI Cheng, Canhong/0000-0003-0105-3924
ZA 0
Z8 0
ZS 0
ZR 0
TC 10
ZB 7
Z9 10
SN 0014-2336
EI 1573-5060
UT WOS:000337041800013
ER

PT J
AU Zhang, Meihua
   Sun, Dongyuan
   Niu, Zuirong
   Yan, Jixuan
   Zhou, Xiaolei
   Kang, Xia
TI Effects of combined organic/inorganic fertilizer application on growth,
   photosynthetic characteristics, yield and fruit quality of Actinidia
   chinesis cv 'Hongyang'
SO GLOBAL ECOLOGY AND CONSERVATION
VL 22
AR e00997
DI 10.1016/j.gecco.2020.e00997
PD JUN 2020
PY 2020
Z8 2
ZA 0
TC 3
ZS 0
ZR 0
ZB 1
Z9 5
SN 2351-9894
UT WOS:000539263800024
ER

PT J
AU Hunter, Denise C.
   Greenwood, Jeffrey
   Zhang, Jingli
   Skinner, Margot A.
TI Antioxidant and 'Natural Protective' Properties of Kiwifruit
SO CURRENT TOPICS IN MEDICINAL CHEMISTRY
VL 11
IS 14
BP 1811
EP 1820
PD JUL 2011
PY 2011
RI Hunter, Denise/E-8195-2010
OI Hunter, Denise/0000-0002-1560-0258
ZB 19
ZA 0
Z8 1
ZS 1
ZR 0
TC 26
Z9 29
SN 1568-0266
EI 1873-5294
UT WOS:000292759700006
PM 21506926
ER

PT J
AU Vajari, Mahsa Ashouri
   Eshghi, Saeid
   Moghadam, Javad Fatahi
   Gharaghani, Ali
TI Late season mineral foliar application improves nutritional reserves and
   flowering of kiwifruit
SO SCIENTIA HORTICULTURAE
VL 232
BP 22
EP 28
DI 10.1016/j.scienta.2017.12.055
PD FEB 17 2018
PY 2018
RI Eshghi, Saeid/W-8849-2018
OI Eshghi, Saeid/0000-0001-6458-2634
ZS 0
ZR 0
ZA 0
Z8 0
TC 5
ZB 6
Z9 6
SN 0304-4238
EI 1879-1018
UT WOS:000424721800003
ER

PT S
AU Abdullah, F.
   Woolley, D. J.
BE Abdullah, H
   Latifah, MN
TI Effects of Bark Inversion on Fruit Weight, Size and Dry Matter
   Concentration of Green Kiwifruit (Actinidia deliciosa 'Hayward')
SO VII INTERNATIONAL POSTHARVEST SYMPOSIUM
SE Acta Horticulturae
VL 1012
BP 213
EP 218
PD 2013
PY 2013
CT 7th International Postharvest Symposium
CY JUN 25-29, 2012
CL Kuala Lumpur, MALAYSIA
SP Int Soc Hort Sci
ZB 0
ZR 0
ZA 0
Z8 0
ZS 0
TC 0
Z9 0
SN 0567-7572
EI 2406-6168
BN 978-90-66057-26-5
UT WOS:000334712600023
ER

PT J
AU Zhou, Yue
   Zhao, Xupeng
   Wu, Xiuhua
   Zhang, Yanling
   Zhang, Lin
   Luo, Keming
   Tang, Shaohu
TI [Agrobacterium-mediated transformation of LJAMP2 gene into 'Red Sun'
   kiwifruit and its molecular identification].
SO Sheng wu gong cheng xue bao = Chinese journal of biotechnology
VL 30
IS 6
BP 931
EP 42
PD 2014-Jun
PY 2014
ZR 0
TC 1
Z8 6
ZB 1
ZA 0
ZS 0
Z9 7
SN 1000-3061
UT MEDLINE:25212010
PM 25212010
ER

PT J
AU JIN, KOH YOUNG
   Kim, Gyounghee
AU 임명택
   정인호
   한태웅
   차주훈
   신종섭
TI Survey on the Occurrence of Abiotic Diseases on Kiwifruit in Korea
SO The Plant Pathology Journal
VL 23
IS 4
BP 308
EP 313
PD 2007
PY 2007
ZA 0
ZB 1
ZR 0
TC 1
ZS 0
Z8 0
Z9 1
SN 1598-2254
UT KJD:ART001209067
ER

PT J
AU Yuliarti, Oni
   Matia-Merino, Lara
   Goh, Kelvin K. T.
   Mawson, John A.
   Brennan, Charles S.
TI Effect of Celluclast 1.5L on the Physicochemical Characterization of
   Gold Kiwifruit Pectin
SO INTERNATIONAL JOURNAL OF MOLECULAR SCIENCES
VL 12
IS 10
BP 6407
EP 6417
DI 10.3390/ijms12106407
PD OCT 2011
PY 2011
RI Kelvin Kim Tha, GOH/AAD-6328-2020; Brennan, Charles/AAG-5494-2021; Mawson, Andrew J/B-7619-2019; Brennan, charles s/E-4135-2012; Goh, Kelvin KT/
OI Brennan, Charles/0000-0003-2479-8478; Mawson, Andrew
   J/0000-0002-8413-5281; Brennan, charles s/0000-0003-2479-8478; Goh,
   Kelvin KT/0000-0002-3453-3468
ZS 1
ZB 14
Z8 0
ZA 0
ZR 0
TC 19
Z9 21
EI 1422-0067
UT WOS:000296569600004
PM 22072895
ER

PT J
AU Yi, Junjie
   Kebede, Biniam
   Kristiani, Kristiani
   Grauwet, Tara
   Van Loey, Ann
   Hendrickx, Marc
TI Minimizing quality changes of cloudy apple juice: The use of kiwifruit
   puree and high pressure homogenization
SO FOOD CHEMISTRY
VL 249
BP 202
EP 212
DI 10.1016/j.foodchem.2017.12.088
PD MAY 30 2018
PY 2018
RI Hendrickx, Marc EG/C-9342-2009; Grauwet, Tara/N-5529-2018; Kebede, Biniam/AAG-8853-2020; Van Loey, Ann/
OI Hendrickx, Marc EG/0000-0002-3823-0851; Grauwet,
   Tara/0000-0002-5156-4792; Kebede, Biniam/0000-0001-5774-9539; Van Loey,
   Ann/0000-0002-9164-7760
TC 22
Z8 2
ZB 11
ZR 0
ZA 0
ZS 0
Z9 24
SN 0308-8146
EI 1873-7072
UT WOS:000424220800027
PM 29407925
ER

PT S
AU Xu, Nengqin
   Liang, Dong
   Wang, Qin
   Lei, Zhi
   Shen, Yanqiu
   Xia, Hui
BE Kim, YH
TI Effects of Exogenous Melatonin on Kiwifruit Seedlings Growth under Weak
   Light Treatment
SO PROCEEDINGS OF THE 2017 2ND INTERNATIONAL CONFERENCE ON CIVIL,
   TRANSPORTATION AND ENVIRONMENTAL ENGINEERING (ICCTE 2017)
SE AER-Advances in Engineering Research
VL 135
BP 228
EP 231
PD 2017
PY 2017
CT 2nd International Conference on Civil, Transportation and Envirionmental
   Engineering (ICCTE)
CY MAY 10-11, 2016
CL Shenzhen, PEOPLES R CHINA
ZS 0
ZR 0
ZB 0
TC 0
ZA 0
Z8 0
Z9 0
SN 2352-5401
BN 978-94-6252-353-1
UT WOS:000426729600040
ER

PT J
AU Castro, Helena
   Siopa, Catarina
   Casais, Vinicius
   Castro, Mariana
   Loureiro, Joao
   Gaspar, Hugo
   Dias, Maria Celeste
   Castro, Silvia
TI Spatiotemporal Variation in Pollination Deficits in an Insect-Pollinated
   Dioecious Crop
SO PLANTS-BASEL
VL 10
IS 7
AR 1273
DI 10.3390/plants10071273
PD JUL 2021
PY 2021
RI Loureiro, Joao/B-4830-2008; Castro, Mariana/; Dias, Maria Celeste/K-7622-2015; Casais, Vinicius/; Siopa, Catarina/
OI Loureiro, Joao/0000-0002-9068-3954; Castro, Mariana/0000-0001-7603-6876;
   Dias, Maria Celeste/0000-0002-3083-6218; Casais,
   Vinicius/0000-0001-8666-6855; Siopa, Catarina/0000-0002-5289-9287
ZA 0
ZB 0
Z8 0
TC 0
ZR 0
ZS 0
Z9 0
EI 2223-7747
UT WOS:000677039100001
PM 34206665
ER

PT J
AU Dichio, Bartolomeo
   Montanaro, Giuseppe
   Sofo, Adriano
   Xiloyannis, Cristos
TI Stem and whole-plant hydraulics in olive (Olea europaea) and kiwifruit
   (Actinidia deliciosa)
SO TREES-STRUCTURE AND FUNCTION
VL 27
IS 1
BP 183
EP 191
DI 10.1007/s00468-012-0787-3
PD FEB 2013
PY 2013
RI Montanaro, Giuseppe/F-4354-2012; Montanaro, Giuseppe/Z-1208-2019; Sofo, Adriano/L-6668-2014; dichio, bartolomeo/; xiloyannis, cristos/
OI Montanaro, Giuseppe/0000-0002-1172-7526; Montanaro,
   Giuseppe/0000-0002-1172-7526; Sofo, Adriano/0000-0003-0305-308X; dichio,
   bartolomeo/0000-0003-0726-7982; xiloyannis, cristos/0000-0002-5970-3953
ZR 0
ZA 0
Z8 0
ZS 0
ZB 16
TC 19
Z9 19
SN 0931-1890
EI 1432-2285
UT WOS:000313732500018
ER

PT B
AU Li, Jie
   Zhang, Lei
   Sun, Cui-yu
   Li, Feng
   Zhou, Xing-hua
BE Yun, Z
TI Geographic Information Systems in Soil Organic Matter Content Analysis
SO 2011 INTERNATIONAL CONFERENCE ON FUZZY SYSTEMS AND NEURAL COMPUTING
   (FSNC 2011), VOL VI
BP 262
EP 265
PD 2011
PY 2011
CT International Conference on Fuzzy Systems and Neural Computing (FSNC
   2011)
CY FEB 20-21, 2011
CL Hong Kong, PEOPLES R CHINA
SP Hong Kong Educ Soc; Huazhong Univ Sci & Technol; IEEE Beijing Nanchang
   Sect IAS Chapter
Z8 0
ZS 0
TC 0
ZB 0
ZR 0
ZA 0
Z9 0
BN 978-1-4244-9216-9
UT WOS:000398331100062
ER

PT J
AU Gil, Maria I
   Aguayo, Encarna
   Kader, Adel A
TI Quality changes and nutrient retention in fresh-cut versus whole fruits
   during storage.
SO Journal of agricultural and food chemistry
VL 54
IS 12
BP 4284
EP 96
DI 10.1021/jf060303y
PD 2006-Jun-14
PY 2006
RI Aguayo, Encarna/F-9454-2016; Gil, Maria Isabel/AAB-1929-2019; Gil, Maria Isabel/D-2237-2012
OI Aguayo, Encarna/0000-0002-0052-4168; Gil, Maria
   Isabel/0000-0003-4340-7727; Gil, Maria Isabel/0000-0003-4340-7727
ZS 14
Z8 8
ZR 0
ZB 121
ZA 0
TC 230
Z9 246
SN 0021-8561
UT MEDLINE:16756358
PM 16756358
ER

PT J
AU Zhao, Lei
   Cao, Mengji
   Huang, Qianru
   Jing, Mingpeng
   Bao, Wenwu
   Zhang, Yuanle
   Hou, Caiting
   Wu, Yunfeng
   Wang, Qiao-Chun
TI Occurrence and molecular characterization of Actinidia virus C (AcVC), a
   novel vitivirus infecting kiwifruit (Actinidia spp.) in China
SO PLANT PATHOLOGY
VL 69
IS 4
BP 775
EP 782
DI 10.1111/ppa.13171
EA MAR 2020
PD MAY 2020
PY 2020
OI Wang, Qiaochun/0000-0001-8651-4907; Cao, Mengji/0000-0003-0396-262X
ZS 0
ZA 0
TC 4
ZR 0
ZB 3
Z8 0
Z9 4
SN 0032-0862
EI 1365-3059
UT WOS:000522674400001
ER

PT J
AU Carey, P. L.
   Benge, J. R.
   Haynes, R. J.
TI Comparison of soil quality and nutrient budgets between organic and
   conventional kiwifruit orchards
SO AGRICULTURE ECOSYSTEMS & ENVIRONMENT
VL 132
IS 1-2
BP 7
EP 15
DI 10.1016/j.agee.2009.02.017
PD JUL 2009
PY 2009
OI Carey, Peter/0000-0002-2301-2528
ZR 0
ZA 0
ZB 16
TC 24
ZS 2
Z8 2
Z9 27
SN 0167-8809
EI 1873-2305
UT WOS:000266684400002
ER

PT S
AU Maleki, S.
   Maleki-Zanjani, B.
   Gallego, P. P.
BE Antunes, MD
   Gallego, PP
TI Kiwifruit status in Iran: management and production
SO IX INTERNATIONAL SYMPOSIUM ON KIWIFRUIT
SE Acta Horticulturae
VL 1218
BP 39
EP 44
DI 10.17660/ActaHortic.2018.1218.5
PD 2018
PY 2018
CT 9th International Symposium on Kiwifruit
CY SEP 06-09, 2017
CL Porto, PORTUGAL
SP Int Soc Horticultural Sci
RI Gallego, Pedro Pablo/K-3591-2013
OI Gallego, Pedro Pablo/0000-0002-4622-1728
ZA 0
ZR 0
TC 0
ZS 0
Z8 0
ZB 0
Z9 0
SN 0567-7572
EI 2406-6168
BN 978-94-62612-15-0
UT WOS:000664205500005
ER

PT J
AU Li, Huihe
   Liao, Qinhong
   Ran, Lie
TI Study on the effect of soil beneficial microorganisms on the growth of
   kiwifruit
SO BIOMEDICAL RESEARCH-INDIA
VL 28
SI SI
BP S200
EP S207
PD 2017
PY 2017
TC 0
Z8 0
ZS 0
ZB 0
ZA 0
ZR 0
Z9 0
SN 0970-938X
EI 0976-1683
UT WOS:000413260700025
ER

PT J
AU Ha Vu Hong Nguyen
   Savage, Geoffrey
TI Oxalate contents of kiwifruit (Actinidia deliciosa) juice extracted by
   pressing or enzyme extraction
SO JOURNAL OF FOOD AGRICULTURE & ENVIRONMENT
VL 11
IS 2
BP 228
EP 230
PD 2013
PY 2013
RI Nguyen, Ha/X-3794-2019
ZR 0
TC 2
ZS 0
ZB 1
Z8 0
ZA 0
Z9 2
SN 1459-0255
EI 1459-0263
UT WOS:000321973300001
ER

PT J
AU Cheng, C-H
   Datson, P. M.
   Hilario, E.
   Deng, C. H.
   Manako, K., I
   McNeilage, M.
   Bomert, M.
   Hoeata, K.
TI Genomic predictions in diploid Actinidia chinensis (kiwifruit)
SO EUROPEAN JOURNAL OF HORTICULTURAL SCIENCE
VL 84
IS 4
BP 213
EP 217
DI 10.17660/eJHS.2019/84.4.3
PD AUG 2019
PY 2019
OI , Pepe/0000-0002-8794-9985; Manako, Kelvina/0000-0001-6606-8030
TC 0
ZS 0
ZR 0
Z8 0
ZA 0
ZB 0
Z9 0
SN 1611-4426
EI 1611-4434
UT WOS:000484764200003
ER

PT B
AU Li, Jie
   Zhang, Lei
   Sun, Cui-yu
   Li, Feng
   Zhou, Xing-hua
BE Deng, W
TI Geographic Information Systems in Soil Organic Matter Content Analysis
SO 2011 AASRI CONFERENCE ON ARTIFICIAL INTELLIGENCE AND INDUSTRY
   APPLICATION (AASRI-AIIA 2011), VOL 3
BP 428
EP 431
PD 2011
PY 2011
CT AASRI Conference on Artificial Intelligence and Industry Application
   (AASRI-AIIA 2011)
CY MAY 23-24, 2011
CL Male, MALDIVES
SP Amer Appl Sci Res Inst
ZR 0
ZB 0
Z8 0
TC 0
ZA 0
ZS 0
Z9 0
BN 978-1-937728-02-1
UT WOS:000398852700102
ER

PT J
AU Blouin, A. G.
   Pearson, M. N.
   Chavan, R. R.
   Woo, E. N. Y.
   Lebas, B. S. M.
   Veerakone, S.
   Ratti, C.
   Biccheri, R.
   MacDiarmid, R. M.
   Cohen, D.
TI VIRUSES OF KIWIFRUIT (ACTINIDIA SPECIES)
SO JOURNAL OF PLANT PATHOLOGY
VL 95
IS 2
BP 221
EP 235
PD JUL 2013
PY 2013
RI MacDiarmid, Robin/H-5715-2013; Blouin, Arnaud/; RATTI, CLAUDIO/
OI MacDiarmid, Robin/0000-0002-7057-2018; Blouin,
   Arnaud/0000-0003-1360-1529; RATTI, CLAUDIO/0000-0002-5640-2143
TC 30
Z8 8
ZR 0
ZA 0
ZB 22
ZS 0
Z9 38
SN 1125-4653
EI 2239-7264
UT WOS:000322575200001
ER

PT J
AU Liu, Zhe
   Guo, Qiao
   Feng, Zhaoyang
   Liu, Zhande
   Li, Haiyang
   Sun, Yifan
   Liu, Cunshou
   Lai, Hangxian
TI Long-term organic fertilization improves the productivity of kiwifruit
   (Actinidia chinensis Planch.) through increasing rhizosphere microbial
   diversity and network complexity
SO APPLIED SOIL ECOLOGY
VL 147
AR 103426
DI 10.1016/j.apsoil.2019.103426
PD MAR 2020
PY 2020
OI Liu, Zhe/0000-0001-6658-0974
ZS 0
Z8 1
ZB 5
TC 6
ZR 0
ZA 0
Z9 7
SN 0929-1393
EI 1873-0272
UT WOS:000505575100043
ER

PT S
AU Pacheco, C.
   Calouro, F.
   Santos, F.
   Vieira, S.
   Neves, N.
   Curado, F.
   Rodrigues, S.
BE Pestana, M
   Correia, PJ
TI Influence of Nitrogen and Potassium Fertilization on Mineral Composition
   of Kiwifruit
SO VI INTERNATIONAL SYMPOSIUM ON MINERAL NUTRITION OF FRUIT CROPS
SE Acta Horticulturae
VL 868
BP 319
EP 325
PD 2010
PY 2010
CT 6th International Symposium on Mineral Nutrition of Fruit Crops
CY MAY 19-23, 2008
CL Faro, PORTUGAL
SP Int Soc Hort Sci (ISHS)
ZB 1
ZA 0
ZR 0
Z8 0
TC 1
ZS 0
Z9 1
SN 0567-7572
EI 2406-6168
BN 978-90-66054-69-1
UT WOS:000313520000042
ER

PT J
AU Ali, Maratab
   Raza, Muhammad Ammar
   Li, Shenge
   Huan, Chen
   Zheng, Xiaolin
TI 1-Methylcyclopropene treatment controls ethanol accumulation associated
   with regulation of mitochondrial energy metabolism in kiwifruit
   (Actinidia deliciosa) cv. "Bruno" during storage at room temperature
SO JOURNAL OF FOOD BIOCHEMISTRY
VL 44
IS 7
AR e13273
DI 10.1111/jfbc.13273
EA MAY 2020
PD JUL 2020
PY 2020
RI Ali, Maratab/AAK-5962-2020
TC 2
ZR 0
ZB 1
Z8 0
ZS 0
ZA 0
Z9 2
SN 0145-8884
EI 1745-4514
UT WOS:000535038700001
PM 32449545
ER

PT S
AU Abdullah, F.
   Woolley, D. J.
   van Hooijdonk, B. M.
   Friend, A. P.
BE Huang, H
   Zhang, Q
TI Interspecific Hybrid Kiwifruit Rootstocks Have Potential to Modify Scion
   Architecture and Vigour of Young 'Hayward' Vines
SO VIII INTERNATIONAL SYMPOSIUM ON KIWIFRUIT
SE Acta Horticulturae
VL 1096
BP 241
EP 246
PD 2015
PY 2015
CT 8th International Symposium on Kiwifruit
CY SEP 18-22, 2014
CL Dujiangyan, PEOPLES R CHINA
SP Int Soc Hort Sci
RI van Hooijdonk, Ben/L-1985-2016; Friend, Adam/B-5295-2011
OI van Hooijdonk, Ben/0000-0003-3096-5893; Friend, Adam/0000-0003-0995-2203
ZB 0
Z8 0
ZS 0
TC 0
ZR 0
ZA 0
Z9 0
SN 0567-7572
EI 2406-6168
BN 978-94-62610-94-1
UT WOS:000378638100026
ER

PT S
AU Pancino, B.
   Ferrucci, D.
   Passeri, N.
   Grassi, P.
   Cassoni, G.
BE Costa, G
   Ferguson, AR
TI Kiwifruit Quality Standards
SO VII INTERNATIONAL SYMPOSIUM ON KIWIFRUIT
SE Acta Horticulturae
IS 913
BP 535
EP 538
DI 10.17660/ActaHortic.2011.913.72
PD 2011
PY 2011
CT 7th International Symposium on Kiwifruit
CY NOV 25, 2011
CL Faenza, ITALY
Z8 0
ZA 0
ZR 0
TC 0
ZB 0
ZS 0
Z9 0
SN 0567-7572
BN 978-90-66056-04-6
UT WOS:000305940900072
ER

PT J
AU Qiu, Guo-liang
   Zhuang, Qi-guo
   Li, Yu-fei
   Li, Si-yu
   Chen, Cun
   Li, Zheng-hao
   Zhao, Yu-yang
   Yang, Yi
   Liu, Zhi-bin
TI Correlation between fruit weight and nutritional metabolism during
   development in CPPU-treated Actinidia chinensis 'Hongyang'
SO PEERJ
VL 8
AR e9724
DI 10.7717/peerj.9724
PD AUG 14 2020
PY 2020
TC 2
ZR 0
ZS 0
Z8 0
ZB 2
ZA 0
Z9 2
SN 2167-8359
UT WOS:000559733100011
PM 32864222
ER

PT J
AU Towantakavanit, Korsak
   Park, Yong Seo
   Gorinstein, Shela
TI Quality properties of wine from Korean kiwifruit new cultivars
SO FOOD RESEARCH INTERNATIONAL
VL 44
IS 5
BP 1364
EP 1372
DI 10.1016/j.foodres.2011.01.028
PD JUN 2011
PY 2011
RI Gorinstein, Shela/K-7753-2019
ZA 0
TC 12
ZR 0
ZS 3
Z8 1
ZB 6
Z9 15
SN 0963-9969
EI 1873-7145
UT WOS:000296797900030
ER

PT J
AU Pramanick, K. K.
   Kashyap, Poonam
   Kishore, D. K.
   Sharma, Y. P.
TI Effect of summer pruning and CPPU on yield and quality of kiwi fruit
   (Actinidia deliciosa)
SO JOURNAL OF ENVIRONMENTAL BIOLOGY
VL 36
IS 2
BP 351
EP 356
PD MAR 2015
PY 2015
Z8 0
ZA 0
ZR 0
ZS 0
TC 2
ZB 1
Z9 2
SN 0254-8704
UT WOS:000351799900003
PM 25895255
ER

PT J
AU Wang, Nannan
   He, Haohao
   Lacroix, Christelle
   Morris, Cindy
   Liu, Zhande
   Ma, Fengwang
TI Soil fertility, leaf nutrients and their relationship in kiwifruit
   orchards of China's central Shaanxi province
SO SOIL SCIENCE AND PLANT NUTRITION
VL 65
IS 4
BP 369
EP 376
DI 10.1080/00380768.2019.1624481
EA JUN 2019
PD JUL 4 2019
PY 2019
RI Wang, Nannan/; Lacroix, Christelle/G-9569-2011
OI Wang, Nannan/0000-0001-8261-2323; Lacroix,
   Christelle/0000-0001-8808-4752
ZS 0
ZR 0
TC 1
Z8 0
ZB 1
ZA 0
Z9 1
SN 0038-0768
EI 1747-0765
UT WOS:000472918900001
ER

PT J
AU Coelho, Renata
   Kanda, Luis R. S.
   Hamerski, Fabiane
   Masson, Maria Lucia
   Corazza, Marcos L.
TI Extraction of Kiwifruit Seed (Actinidia Deliciosa) Oil Using Compressed
   Propane
SO JOURNAL OF FOOD PROCESS ENGINEERING
VL 39
IS 4
BP 335
EP 344
DI 10.1111/jfpe.12225
PD AUG 2016
PY 2016
RI Masson, Maria Lucia/K-2542-2019; Corazza, Marcos L/A-5248-2013; Masson, Maria/G-2489-2012; Kanda, Luis Ricardo/
OI Masson, Maria Lucia/0000-0001-6574-6477; Corazza, Marcos
   L/0000-0003-2305-1989; Masson, Maria/0000-0001-6574-6477; Kanda, Luis
   Ricardo/0000-0001-9426-6042
ZB 3
ZS 1
ZA 0
Z8 0
TC 17
ZR 0
Z9 17
SN 0145-8876
EI 1745-4530
UT WOS:000379974600003
ER

PT J
AU Wulfsohn, Dvoralai
   Aravena Zamora, Felipe
   Potin Tellez, Camilla
   Zamora Lagos, Ines
   Garcia-Finana, Marta
TI Multilevel systematic sampling to estimate total fruit number for yield
   forecasts
SO PRECISION AGRICULTURE
VL 13
IS 2
BP 256
EP 275
DI 10.1007/s11119-011-9245-2
PD APR 2012
PY 2012
ZS 0
ZA 0
ZB 17
ZR 0
Z8 0
TC 23
Z9 23
SN 1385-2256
EI 1573-1618
UT WOS:000301525200007
ER

PT J
AU Malone, Jonathan
   Spiers, James D.
   Dozier, William A.
   Woods, Floyd M.
   Coneva, Elina
   Wilkins, Bryan S.
TI Influence of Fruit Thinning and BenefitKiwi (R) on Fruit Size and
   Quality of 'AU Golden Dragon', 'AU Golden Sunshine', and 'Hort16A'
   Kiwifruit
SO HORTSCIENCE
VL 47
IS 9
BP S18
EP S18
SU S
PD SEP 2012
PY 2012
RI Coneva, Elina D/A-5474-2008
ZB 0
Z8 0
ZR 0
ZA 0
TC 0
ZS 0
Z9 0
SN 0018-5345
EI 2327-9834
UT WOS:000536060200046
ER

PT J
AU Scortichini, Marco
   Ferrante, Patrizia
   Marcelletti, Simone
   Petriccione, Milena
TI Omics, epidemiology and integrated approach for the coexistence with
   bacterial canker of kiwifruit, caused by Pseudomonas syringae pv.
   actinidiae
SO ITALIAN JOURNAL OF AGRONOMY
VL 9
IS 4
BP 163
EP 165
DI 10.4081/ija.2014.606
PD 2014
PY 2014
RI Petriccione, Milena/AAK-9864-2020; Scortichini, Marco/; Petriccione, Milena/; FERRANTE, PATRIZIA/
OI Scortichini, Marco/0000-0003-1565-9097; Petriccione,
   Milena/0000-0001-5284-0333; FERRANTE, PATRIZIA/0000-0001-7577-9096
ZR 0
TC 6
ZS 0
Z8 0
ZA 0
ZB 6
Z9 6
SN 1125-4718
EI 2039-6805
UT WOS:000366211900005
ER

PT J
AU Meroi Arcerito, Facundo R.
   De Feudis, Leonardo L.
   Amarilla, Leonardo D.
   Galetto, Leonardo
   Mitton, Giulia
   Fernandez, Natalia
   Szawarski, Nicolas
   Corti, Camila
   Olivera, Eugenia
   Iglesias, Azucena
   Gende, Liesel
   Damiani, Natalia
   Eguaras, Martin
   Maggi, Matias
TI Fragrance addition improves visitation by honeybees and fruit quality in
   kiwifruit (Actinidia deliciosa)
SO JOURNAL OF THE SCIENCE OF FOOD AND AGRICULTURE
VL 101
IS 12
BP 5082
EP 5088
DI 10.1002/jsfa.11153
EA MAR 2021
PD SEP 2021
PY 2021
RI Fernandez, Natalia Jorgelina/AAM-7369-2021; Meroi Arcerito, Facundo Rene/
OI Meroi Arcerito, Facundo Rene/0000-0002-7788-5033
ZR 0
ZS 0
Z8 0
TC 0
ZA 0
ZB 0
Z9 0
SN 0022-5142
EI 1097-0010
UT WOS:000623486000001
PM 33570749
ER

PT J
AU Zenginbal, Hamdi
   Ozcan, Muharrem
TI EFFECT OF ALTITUDE ON GROWTH-DEVELOPMENT AND FRUIT QUALITY ATTRIBUTES OF
   KIWIFRUIT (Actinidia deliciosa PLANCH) CULTIVATION
SO PAKISTAN JOURNAL OF AGRICULTURAL SCIENCES
VL 55
IS 4
BP 843
EP 851
DI 10.21162/PAKJAS/18.5417
PD DEC 2018
PY 2018
ZR 0
ZS 0
ZB 0
TC 0
ZA 0
Z8 0
Z9 0
SN 0552-9034
EI 2076-0906
UT WOS:000448193500014
ER

PT S
AU Xiloyannis, C.
   Montanaro, G.
   Dichio, B.
BE Costa, G
   Ferguson, AR
TI Sustainable Orchard Management, Fruit Quality and Carbon Footprint
SO VII INTERNATIONAL SYMPOSIUM ON KIWIFRUIT
SE Acta Horticulturae
IS 913
BP 269
EP 273
DI 10.17660/ActaHortic.2011.913.34
PD 2011
PY 2011
CT 7th International Symposium on Kiwifruit
CY NOV 25, 2011
CL Faenza, ITALY
RI Montanaro, Giuseppe/F-4354-2012; Montanaro, Giuseppe/Z-1208-2019; xiloyannis, cristos/; dichio, bartolomeo/
OI Montanaro, Giuseppe/0000-0002-1172-7526; Montanaro,
   Giuseppe/0000-0002-1172-7526; xiloyannis, cristos/0000-0002-5970-3953;
   dichio, bartolomeo/0000-0003-0726-7982
ZB 3
ZS 0
ZA 0
ZR 0
TC 3
Z8 0
Z9 3
SN 0567-7572
EI 2406-6168
BN 978-90-66056-04-6
UT WOS:000305940900034
ER

PT S
AU Gallego, P. P.
BE Antunes, MD
   Gallego, PP
TI Kiwifruit production and research in Spain
SO IX INTERNATIONAL SYMPOSIUM ON KIWIFRUIT
SE Acta Horticulturae
VL 1218
BP 23
EP 29
DI 10.17660/ActaHortic.2018.1218.3
PD 2018
PY 2018
CT 9th International Symposium on Kiwifruit
CY SEP 06-09, 2017
CL Porto, PORTUGAL
SP Int Soc Horticultural Sci
RI Gallego, Pedro Pablo/K-3591-2013
OI Gallego, Pedro Pablo/0000-0002-4622-1728
ZA 0
Z8 0
ZB 1
ZS 0
ZR 0
TC 1
Z9 1
SN 0567-7572
EI 2406-6168
BN 978-94-62612-15-0
UT WOS:000664205500003
ER

PT J
AU Gullo, Gregorio
   Branca, Valentino
   Dattola, Agostino
   Zappia, Rocco
   Inglese, Paolo
TI Effect of summer pruning on some fruit quality traits in Hayward
   kiwifruit
SO FRUITS
VL 68
IS 4
BP 315
EP 322
DI 10.1051/fruits/2013077
PD JUL-AUG 2013
PY 2013
OI Inglese, Paolo/0000-0001-7394-4633
ZR 0
ZS 0
TC 3
ZA 0
Z8 0
ZB 1
Z9 3
SN 0248-1294
EI 1625-967X
UT WOS:000322859500005
ER

PT J
AU Srisook, Witchaya
   Lim, Chan-Kyu
   Oh, Eun Ui
   Yi, Kyunguk
   Kim, Seong-Cheol
   Park, Kyo Sun
   Song, Kwan Jeong
TI Effect of Artificial Defoliation on Cane Regrowth and Fruit Development
   in 'Jecy Gold' Kiwifruit
SO HORTICULTURE ENVIRONMENT AND BIOTECHNOLOGY
VL 56
IS 1
BP 22
EP 26
DI 10.1007/s13580-015-0119-9
PD FEB 2015
PY 2015
ZB 1
ZA 0
Z8 0
ZR 0
ZS 0
TC 2
Z9 2
SN 2211-3452
EI 2211-3460
UT WOS:000351165700004
ER

PT J
AU Cruz-Castillo, J. G.
   Woolley, D. J.
   Famiani, F.
TI Effects of defoliation on fruit growth, carbohydrate reserves and
   subsequent flowering of 'Hayward' kiwifruit vines
SO SCIENTIA HORTICULTURAE
VL 125
IS 4
BP 579
EP 583
DI 10.1016/j.scienta.2010.05.004
PD JUL 26 2010
PY 2010
RI Famiani, Franco/L-9202-2015
OI Famiani, Franco/0000-0002-9634-7951
Z8 0
ZB 13
TC 13
ZS 1
ZA 0
ZR 0
Z9 15
SN 0304-4238
EI 1879-1018
UT WOS:000280660000007
ER

PT J
AU Wang, Nannan
   Dong, Xiaoke
   Chen, Yuanlei
   Ma, Baiquan
   Yao, Chunchao
   Ma, Fengwang
   Liu, Zhande
TI Direct and Bicarbonate-Induced Iron Deficiency Differently Affect Iron
   Translocation in Kiwifruit Roots
SO PLANTS-BASEL
VL 9
IS 11
AR 1578
DI 10.3390/plants9111578
PD NOV 2020
PY 2020
OI Ma, Fengwang/0000-0003-0608-2521; Ma, Baiquan/0000-0001-5066-8269
ZB 1
ZA 0
ZS 0
ZR 0
TC 2
Z8 0
Z9 2
EI 2223-7747
UT WOS:000594391000001
PM 33202654
ER

PT J
AU Shan, Tingting
   Wei, Jianping
   Wang, Yuan
   Zhao, Xubo
   Zhao, Yuyao
   Ge, Qian
   Yuan, Yahong
   Yue, Tianli
TI Effects of different pesticides treatments on the nutritional quality of
   kiwifruit
SO JOURNAL OF FOOD SCIENCE
VL 86
IS 6
BP 2346
EP 2357
DI 10.1111/1750-3841.15763
EA MAY 2021
PD JUN 2021
PY 2021
OI yuan, yuan yahong/0000-0002-2208-1310
ZR 0
ZB 0
ZA 0
Z8 0
ZS 0
TC 0
Z9 0
SN 0022-1147
EI 1750-3841
UT WOS:000653152100001
PM 34028014
ER

PT S
AU Nardozza, S.
   Boldingh, H.
   Richardson, A.
   Walter, M.
   Kashuba, P.
   Seelye, R.
   Clearwater, M.
   Gould, N.
BE Vanneste, JL
TI Kiwifruit Xylem Sap: Composition and In Vitro Growth of a Virulent
   Strain of Pseudomonas syringae pv. actinidiae
SO I INTERNATIONAL SYMPOSIUM ON BACTERIAL CANKER OF KIWIFRUIT
SE Acta Horticulturae
VL 1095
BP 123
EP 128
PD 2015
PY 2015
CT 1st International Symposium on Bacterial Canker of Kiwifruit
CY NOV 19-22, 2013
CL Mt Maunganui, NEW ZEALAND
SP Int Soc Horticultural Sci
RI Richardson, Annette/L-2374-2016; Walter, Monika/L-2986-2017; Boldingh, Helen L/L-5606-2016; Nardozza, Simona/E-8032-2010; Clearwater, Mike/AAU-9562-2020; Gould, Nick/L-2362-2016; Clearwater, Michael/; Kashuba, Margaret P/
OI Richardson, Annette/0000-0001-9239-4673; Walter,
   Monika/0000-0003-2419-9416; Boldingh, Helen L/0000-0001-5754-9254;
   Nardozza, Simona/0000-0001-8881-4647; Gould, Nick/0000-0003-0209-316X;
   Clearwater, Michael/0000-0002-8563-0671; Kashuba, Margaret
   P/0000-0003-0442-8023
ZR 0
TC 3
ZA 0
Z8 0
ZS 0
ZB 3
Z9 3
SN 0567-7572
BN 978-94-62610-93-4
UT WOS:000378382500014
ER

PT J
AU Wolber, Frances M
   Beck, Kathryn L
   Conlon, Cathryn A
   Kruger, Marlena C
TI Kiwifruit and mineral nutrition.
SO Advances in food and nutrition research
VL 68
BP 233
EP 56
DI 10.1016/B978-0-12-394294-4.00013-4
PD 2013
PY 2013
OI Beck, Kathryn Louise/0000-0003-1825-1927
ZB 6
ZR 0
ZA 0
ZS 0
TC 8
Z8 0
Z9 9
SN 1043-4526
UT MEDLINE:23394991
PM 23394991
ER

PT J
AU Vissers, Margreet C M
   Carr, Anitra C
   Pullar, Juliet M
   Bozonet, Stephanie M
TI The bioavailability of vitamin C from kiwifruit.
SO Advances in food and nutrition research
VL 68
BP 125
EP 47
DI 10.1016/B978-0-12-394294-4.00007-9
PD 2013
PY 2013
RI Bozonet, Stephanie/AAM-8574-2020; , Anitra/
OI Bozonet, Stephanie/0000-0002-6375-4999; , Anitra/0000-0002-5890-2977
ZA 0
ZR 0
ZB 12
Z8 0
TC 20
ZS 0
Z9 22
SN 1043-4526
UT MEDLINE:23394985
PM 23394985
ER

PT J
AU Monro, John A
TI Kiwifruit, carbohydrate availability, and the glycemic response.
SO Advances in food and nutrition research
VL 68
BP 257
EP 71
DI 10.1016/B978-0-12-394294-4.00014-6
PD 2013
PY 2013
ZS 0
Z8 0
ZB 8
ZA 0
ZR 0
TC 8
Z9 9
SN 1043-4526
UT MEDLINE:23394992
PM 23394992
ER

PT J
AU Yuliarti, Oni
   Matia-Merino, Lara
   Goh, Kelvin K. T.
   Mawson, John
   Williams, Martin A. K.
   Brennan, Charles
TI Characterization of gold kiwifruit pectin from fruit of different
   maturities and extraction methods
SO FOOD CHEMISTRY
VL 166
BP 479
EP 485
DI 10.1016/j.foodchem.2014.06.055
PD JAN 1 2015
PY 2015
RI Brennan, charles s/E-4135-2012; Brennan, Charles/AAG-5494-2021; Kelvin Kim Tha, GOH/AAD-6328-2020; Mawson, Andrew J/B-7619-2019; Goh, Kelvin KT/
OI Brennan, charles s/0000-0003-2479-8478; Brennan,
   Charles/0000-0003-2479-8478; Mawson, Andrew J/0000-0002-8413-5281; Goh,
   Kelvin KT/0000-0002-3453-3468
ZR 0
ZA 0
Z8 2
ZS 0
ZB 26
TC 41
Z9 44
SN 0308-8146
EI 1873-7072
UT WOS:000342654200064
PM 25053083
ER

PT J
AU Taguchi, Hiromu
   Watanabe, Satoshi
   Hirao, Takashi
   Akiyama, Hiroshi
   Sakai, Shinobu
   Watanabe, Takahiro
   Matsuda, Rieko
   Urisu, Atsuo
   Maitani, Tamio
TI Specific detection of potentially allergenic kiwifruit in foods using
   polymerase chain reaction.
SO Journal of agricultural and food chemistry
VL 55
IS 5
BP 1649
EP 55
DI 10.1021/jf0624446
PD 2007-Mar-07
PY 2007
ZB 12
ZR 0
ZS 0
ZA 0
TC 16
Z8 0
Z9 16
SN 0021-8561
UT MEDLINE:17288438
PM 17288438
ER

PT J
AU Salzano, Anna Maria
   Sobolev, Anatoly
   Carbone, Virginia
   Petriccione, Milena
   Renzone, Giovanni
   Capitani, Donatella
   Vitale, Monica
   Minasi, Paola
   Pasquariello, Maria Silvia
   Novi, Gianfranco
   Zambrano, Nicola
   Scortichini, Marco
   Mannina, Luisa
   Scaloni, Andrea
TI A proteometabolomic study of Actinidia deliciosa fruit development
SO JOURNAL OF PROTEOMICS
VL 172
BP 11
EP 24
DI 10.1016/j.jprot.2017.11.004
PD FEB 10 2018
PY 2018
RI Petriccione, Milena/AAK-9864-2020; Sobolev, Anatoly/AAX-1170-2020; Salzano, Anna Maria/C-7139-2012; Scaloni, Andrea/; RENZONE, GIOVANNI/B-5650-2015; VITALE, MONICA/; Zambrano, Nicola/B-9352-2014
OI Sobolev, Anatoly/0000-0001-8709-7666; Salzano, Anna
   Maria/0000-0001-7192-8760; Scaloni, Andrea/0000-0001-9362-8515; RENZONE,
   GIOVANNI/0000-0003-3621-6391; VITALE, MONICA/0000-0003-1517-7426;
   Zambrano, Nicola/0000-0001-9395-3481
Z8 0
ZB 4
ZA 0
TC 7
ZR 0
ZS 0
Z9 7
SN 1874-3919
EI 1876-7737
UT WOS:000423655300002
PM 29133123
ER

PT J
AU Zhao, Zhibo
   Zhu, Qiaomei
   Zhi, Taihui
   Li, Qingyan
   Long, Youhua
   Fan, Rong
TI First Report of Fruit Blotch on Kiwifruit Caused by Fusarium avenaceum
   in China
SO PLANT DISEASE
VL 104
IS 5
BP 1545
EP 1546
DI 10.1094/PDIS-10-19-2075-PDN
PD MAY 2020
PY 2020
OI Zhao, Zhibo/0000-0001-5043-1384
TC 0
ZB 0
Z8 0
ZS 0
ZR 0
ZA 0
Z9 0
SN 0191-2917
EI 1943-7692
UT WOS:000530736500053
ER

PT J
AU Lu Yong-li
   Kang Ting-ting
   Gao Jing-bo
   Chen Zhu-jun
   Zhou Jian-bin
TI Reducing nitrogen fertilization of intensive kiwifruit orchards
   decreases nitrate accumulation in soil without compromising crop
   production
SO JOURNAL OF INTEGRATIVE AGRICULTURE
VL 17
IS 6
BP 1421
EP 1431
DI 10.1016/S2095-3119(17)61899-9
PD JUN 2018
PY 2018
TC 8
ZS 0
ZB 6
ZR 0
Z8 2
ZA 0
Z9 10
SN 2095-3119
UT WOS:000438562800022
ER

PT J
AU Buwalda, J G
   Smith, G S
TI Accumulation and partitioning of dry matter and mineral nutrients in
   developing kiwifruit vines.
SO Tree physiology
VL 3
IS 3
BP 295
EP 307
DI 10.1093/treephys/3.3.295
PD 1987-Sep
PY 1987
RI Buwalda, James/I-7919-2013
OI Buwalda, James/0000-0003-4212-715X
ZS 0
TC 21
Z8 0
ZB 18
ZR 0
ZA 0
Z9 22
EI 1758-4469
UT MEDLINE:14975822
PM 14975822
ER

PT S
AU Zhao, Xuewen
   Xia, Hui
   Xie, Yue
   Li, Mingzhang
   Wang, Yongzhi
   Liang, Dong
BE Kim, YH
TI Oxidation resistance of exogenous melatonin on leaves of kiwifruit
   seedlings under copper stress
SO PROCEEDINGS OF THE 2017 2ND INTERNATIONAL CONFERENCE ON CIVIL,
   TRANSPORTATION AND ENVIRONMENTAL ENGINEERING (ICCTE 2017)
SE AER-Advances in Engineering Research
VL 135
BP 216
EP 219
PD 2017
PY 2017
CT 2nd International Conference on Civil, Transportation and Envirionmental
   Engineering (ICCTE)
CY MAY 10-11, 2016
CL Shenzhen, PEOPLES R CHINA
ZB 0
TC 0
ZA 0
Z8 0
ZS 0
ZR 0
Z9 0
SN 2352-5401
BN 978-94-6252-353-1
UT WOS:000426729600037
ER

PT J
AU Jung, Byung Joon
   Cho, Hye Sung
   Park, Moon Young
   Cho, Youn Sup
TI 'Mansu', a Hardy Kiwifruit (Actinidia arguta Planch. et Miq.) Cultivar
   with Improved Storage Life
SO KOREAN JOURNAL OF HORTICULTURAL SCIENCE & TECHNOLOGY
VL 34
IS 5
BP 755
EP 760
DI 10.12972/kjhst.20160079
PD OCT 2016
PY 2016
ZS 0
ZR 0
TC 4
ZB 3
Z8 1
ZA 0
Z9 5
SN 1226-8763
UT WOS:000387772100010
ER

PT J
AU Lee, Ju-Yeon
   Oh, Young-Ju
AU 오현정
   임자훈
   임상빈
TI Effects of Anticaking Agents on the Physicochemical Properties of
   Freeze-dried Kiwifruit Powders
Z1 고화방지제의 첨가가 참다래 동결건조분말의 물리화학적 특성에 미치는 영향
SO Culinary Science & Hospitality Research
VL 20
IS 1
BP 178
EP 188
DI 10.20878/cshr.2014.20.1.014
PD 2014
PY 2014
Z8 0
ZR 0
ZA 0
ZB 0
TC 0
ZS 0
Z9 0
SN 2466-0752
UT KJD:ART001856318
ER

PT S
AU Cheng, C. H.
BE Huang, H
   Zhang, Q
TI Genetic Evaluation and Multiple Trait Selection for Resistance to
   Pseudomonas syringae pv. actinidiae and Fruit Characters in Diploid
   Actinidia chinensis (Kiwifruit) Populations
SO VIII INTERNATIONAL SYMPOSIUM ON KIWIFRUIT
SE Acta Horticulturae
VL 1096
BP 207
EP 213
PD 2015
PY 2015
CT 8th International Symposium on Kiwifruit
CY SEP 18-22, 2014
CL Dujiangyan, PEOPLES R CHINA
SP Int Soc Hort Sci
RI Cheng, Canhong/R-9830-2017
OI Cheng, Canhong/0000-0003-0105-3924
ZS 0
ZA 0
ZB 0
TC 0
Z8 0
ZR 0
Z9 0
SN 0567-7572
EI 2406-6168
BN 978-94-62610-94-1
UT WOS:000378638100022
ER

PT J
AU Zhong, Caihong
   Wang, Shengmei
   Jiang, Zhengwang
   Huang, Hongwen
TI 'Jinyan', an Interspecific Hybrid Kiwifruit with Brilliant Yellow Flesh
   and Good Storage Quality
SO HORTSCIENCE
VL 47
IS 8
BP 1187
EP 1190
DI 10.21273/HORTSCI.47.8.1187
PD AUG 2012
PY 2012
ZB 15
ZR 0
ZA 0
Z8 5
TC 13
ZS 0
Z9 18
SN 0018-5345
EI 2327-9834
UT WOS:000307684700037
ER

PT S
AU Xia, Hui
   Huang, Xiaojing
   Wang, Jin
   Lv, Xiulan
   Liang, Dong
BE Jiang, ZY
TI Physiological Effects of Exogenous Melatonin on Leaves of Kiwifruit
   Seedlings under Drought Stress
SO PROCEEDINGS OF THE 2017 3RD INTERNATIONAL FORUM ON ENERGY, ENVIRONMENT
   SCIENCE AND MATERIALS (IFEESM 2017)
SE AER-Advances in Engineering Research
VL 120
BP 1259
EP 1262
PD 2017
PY 2017
CT 3rd International Forum on Energy, Environment Science and Materials
   (IFEESM)
CY NOV 25-26, 2017
CL Shenzhen, PEOPLES R CHINA
ZA 0
TC 0
ZB 0
ZS 0
Z8 0
ZR 0
Z9 0
SN 2352-5401
BN 978-94-6252-453-8
UT WOS:000426813400230
ER

PT S
AU Miller, S. A.
   Holmes, A. W.
   Saunders, S. J.
   Taylor, R. K.
   Mowat, A. D.
BE Hale, C
   Hunter, D
   Roberts, W
   Ikin, R
   McMaugh, S
TI Challenges of kiwifruit pollination in the presence of Pseudomonas
   syringae pv. actinidiae, causal agent of bacterial canker
SO XXIX INTERNATIONAL HORTICULTURAL CONGRESS ON HORTICULTURE: SUSTAINING
   LIVES, LIVELIHOODS AND LANDSCAPES (IHC2014): INTERNATIONAL SYMPOSIA ON
   INNOVATIVE PLANT PROTECTION IN HORTICULTURE, BIOSECURITY, QUARANTINE
   PESTS, AND MARKET ACCESS
SE Acta Horticulturae
VL 1105
BP 269
EP 273
DI 10.17660/ActaHortic.2015.1105.38
PD 2015
PY 2015
CT 29th International Horticultural Congress on Horticulture - Sustaining
   Lives, Livelihoods and Landscapes (IHC) / International Symposia on
   Innovative Plant Protection in Horticulture, Biosecurity, Quarantine
   Pests, and Market Access
CY AUG 17-22, 2014
CL Brisbane, AUSTRALIA
SP Int Soc Hort Sci
ZA 0
ZB 0
TC 0
ZR 0
ZS 0
Z8 0
Z9 0
SN 0567-7572
BN 978-94-62610-99-6
UT WOS:000378738600038
ER

PT S
AU Beatson, R. A.
   Alspach, P. A.
   Currie, A. J.
   Harris-Virgin, P. M.
   White, A.
BE Costa, G
   Ferguson, AR
TI Genetic Parameters for Fruit Traits of Interspecific Actinidia Hybrids
SO VII INTERNATIONAL SYMPOSIUM ON KIWIFRUIT
SE Acta Horticulturae
IS 913
BP 89
EP 96
DI 10.17660/ActaHortic.2011.913.9
PD 2011
PY 2011
CT 7th International Symposium on Kiwifruit
CY NOV 25, 2011
CL Faenza, ITALY
RI Currie, Alastair/F-1388-2010; Beatson, Ron/G-3363-2014; White, Anne/D-4851-2016; Beatson, Ron/
OI Currie, Alastair/0000-0002-6049-6971; White, Anne/0000-0002-7106-6440;
   Beatson, Ron/0000-0002-8807-798X
TC 2
ZB 2
Z8 0
ZS 0
ZR 0
ZA 0
Z9 2
SN 0567-7572
EI 2406-6168
BN 978-90-66056-04-6
UT WOS:000305940900009
ER

PT S
AU Thorp, T. G.
   Barnett, A. M.
   Blattmann, M.
   Hedderley, D.
   Mayston, R.
BE Antunes, MD
   Gallego, PP
TI Optimising vine management to increase yields and improve quality of
   Zespri (R) SunGold kiwifruit (Actinidia chinensis var. chinensis
   'Zesy002')
SO IX INTERNATIONAL SYMPOSIUM ON KIWIFRUIT
SE Acta Horticulturae
VL 1218
BP 397
EP 404
DI 10.17660/ActaHortic.2018.1218.55
PD 2018
PY 2018
CT 9th International Symposium on Kiwifruit
CY SEP 06-09, 2017
CL Porto, PORTUGAL
SP Int Soc Horticultural Sci
OI Barnett, Andrew M/0000-0002-5266-2925
Z8 0
ZS 0
ZA 0
TC 0
ZB 0
ZR 0
Z9 0
SN 0567-7572
EI 2406-6168
BN 978-94-62612-15-0
UT WOS:000664205500053
ER

PT J
AU Li, Huanhuan
   Tang, Wei
   Liu, Kui
   Zhang, Lin
   Tang, Xiaofeng
   Miao, Min
   Liu, Yongsheng
TI First Report of Fusarium fujikuroi Causing Brown Leaf Spot on Kiwifruit
SO PLANT DISEASE
VL 104
IS 5
BP 1560
EP 1561
DI 10.1094/PDIS-10-19-2112-PDN
PD MAY 2020
PY 2020
ZR 0
ZS 0
ZB 1
ZA 0
TC 1
Z8 0
Z9 1
SN 0191-2917
EI 1943-7692
UT WOS:000530736500083
ER

PT S
AU Zhao, Xuewen
   Xia, Hui
   Wang, Xiu
   Guo, Yulun
   Yuan, Xuezhen
   Yang, Lei
   Liang, Dong
BA Yarlagadda, P
TI Effects of exogenous melatonin on antioxidant properties of kiwifruit
   seedling leaves under copper stress
SO PROCEEDINGS OF THE 2017 6TH INTERNATIONAL CONFERENCE ON ENERGY,
   ENVIRONMENT AND SUSTAINABLE DEVELOPMENT (ICEESD 2017)
SE AER-Advances in Engineering Research
VL 129
BP 836
EP 839
PD 2017
PY 2017
CT 6th International Conference on Energy, Environment and Sustainable
   Development (ICEESD)
CY MAR 11-12, 2017
CL Zhuhai, PEOPLES R CHINA
SP Jiangsu Univ Sci & Technol; Shanghai Univ Elect Power
Z8 0
ZA 0
ZS 0
ZR 0
ZB 0
TC 0
Z9 0
SN 2352-5401
BN 978-94-6252-328-9
UT WOS:000414083700168
ER

PT S
AU Hernandez, G.
   Craig, R.
BE Huang, H
   Zhang, Q
TI Effects of Alternatives to Hydrogen Cyanamide on Commercial 'Hort16A'
   Kiwifruit Production
SO VIII INTERNATIONAL SYMPOSIUM ON KIWIFRUIT
SE Acta Horticulturae
VL 1096
BP 109
EP 115
PD 2015
PY 2015
CT 8th International Symposium on Kiwifruit
CY SEP 18-22, 2014
CL Dujiangyan, PEOPLES R CHINA
SP Int Soc Hort Sci
TC 0
ZA 0
ZR 0
ZB 0
ZS 0
Z8 0
Z9 0
SN 0567-7572
BN 978-94-62610-94-1
UT WOS:000378638100009
ER

PT J
AU Li, Minghe
   Guo, Xiaodan
   Chen, Yajing
   Zhang, Ke
   Bai, Qiao
   Gao, Zhenpeng
   Long, Fangyu
TI The degradation of forchlorfenuron in the model kiwifruit juice by
   ultrasonic treatment
SO JOURNAL OF FOOD PROCESSING AND PRESERVATION
VL 44
IS 5
AR e14424
DI 10.1111/jfpp.14424
EA MAR 2020
PD MAY 2020
PY 2020
Z8 0
TC 1
ZR 0
ZB 1
ZS 0
ZA 0
Z9 1
SN 0145-8892
EI 1745-4549
UT WOS:000517504700001
ER

PT J
AU Jin, Mijing
   Gan, Sufu
   Jiao, Jianqing
   He, Yiheng
   Liu, Hui
   Yin, Xueren
   Zhu, Qinggang
   Rao, Jingping
TI Genome-wide analysis of the bZIP gene family and the role of AchnABF1
   from postharvest kiwifruit (Actinidia chinensis cv. Hongyang) in osmotic
   and freezing stress adaptations
SO PLANT SCIENCE
VL 308
AR 110927
DI 10.1016/j.plantsci.2021.110927
PD JUL 2021
PY 2021
RI Yin, Xue-ren/B-3893-2008; Zhu, Qinggang/
OI Yin, Xue-ren/0000-0002-1282-4432; Zhu, Qinggang/0000-0002-8786-2169
ZA 0
Z8 0
ZR 0
TC 0
ZB 0
ZS 0
Z9 0
SN 0168-9452
EI 1873-2259
UT WOS:000655697100001
PM 34034875
ER

PT J
AU Massah, Jafar
   Vakilian, Keyvan Asefpour
   Shabanian, Mostafa
   Shariatmadari, Seyed Mehdi
TI Design, development, and performance evaluation of a robot for yield
   estimation of kiwifruit
SO COMPUTERS AND ELECTRONICS IN AGRICULTURE
VL 185
AR 106132
DI 10.1016/j.compag.2021.106132
PD JUN 2021
PY 2021
RI Vakilian, Keyvan Asefpour/H-2275-2019
OI Vakilian, Keyvan Asefpour/0000-0001-5035-7727
ZB 0
ZA 0
Z8 0
ZS 0
ZR 0
TC 0
Z9 0
SN 0168-1699
EI 1872-7107
UT WOS:000649648600002
ER

PT J
AU Torres-Ruiz, Jose M.
   Perulli, Giulio Demetrio
   Manfrini, Luigi
   Zibordi, Marco
   Velasco, Gerardo Lopez
   Anconelli, Stefano
   Pierpaoli, Emanuele
   Corelli-Grappadelli, Luca
   Morandi, Brunella
TI Time of irrigation affects vine water relations and the daily patterns
   of leaf gas exchanges and vascular flows to kiwifruit (Actinidia
   deliciosa Chev.)
SO AGRICULTURAL WATER MANAGEMENT
VL 166
BP 101
EP 110
DI 10.1016/j.agwat.2015.12.012
PD MAR 1 2016
PY 2016
RI Grappadelli, Luca Corelli/F-4923-2012; manfrini, Luigi/D-8087-2014; Torres-Ruiz, Jose Manuel/I-6587-2012; Manfrini, Luigi/; Morandi, Brunella/
OI Grappadelli, Luca Corelli/0000-0003-2692-8790; Torres-Ruiz, Jose
   Manuel/0000-0003-1367-7056; Manfrini, Luigi/0000-0003-4776-0608;
   Morandi, Brunella/0000-0001-6368-2975
ZA 0
ZB 7
Z8 0
ZS 0
ZR 0
TC 8
Z9 8
SN 0378-3774
EI 1873-2283
UT WOS:000369454000010
ER

PT J
AU Wang, Nannan
   Jiao, Xueyi
   Guo, Tianli
   Li, Cuiying
   Liu, Zhande
   Ma, Fengwang
TI Time course of physiological responses in kiwifruit induced by
   bicarbonate
SO TREES-STRUCTURE AND FUNCTION
VL 33
IS 6
BP 1711
EP 1722
DI 10.1007/s00468-019-01892-9
PD DEC 2019
PY 2019
TC 1
ZA 0
ZS 0
Z8 0
ZB 1
ZR 0
Z9 1
SN 0931-1890
EI 1432-2285
UT WOS:000494830600015
ER

PT J
AU Yuan, H.
   Martin, P.
   Fullerton, C.
   Gould, N.
   Hall, A.
   Burdon, J.
TI Refining the estimation of kiwifruit size from linear fruit dimensions
SO SCIENTIA HORTICULTURAE
VL 262
AR 108878
DI 10.1016/j.scienta.2019.108878
PD FEB 27 2020
PY 2020
RI Gould, Nick/L-2362-2016
OI Gould, Nick/0000-0003-0209-316X
Z8 0
ZB 2
ZA 0
TC 3
ZR 0
ZS 0
Z9 3
SN 0304-4238
EI 1879-1018
UT WOS:000508751700011
ER

PT J
AU Gullo, Gregorio
   Dattola, Antonio
   Vonella, Vincenzo
   Zappia, Rocco
TI Effects of photoselective colour nets on the vegetative, productive, and
   qualitative behaviour of kiwifruit, jintao cultivar
SO JOURNAL OF BERRY RESEARCH
VL 11
IS 1
BP 1
EP 19
DI 10.3233/JBR-200530
PD 2021
PY 2021
TC 0
ZB 0
ZR 0
ZS 0
Z8 0
ZA 0
Z9 0
SN 1878-5093
EI 1878-5123
UT WOS:000626775300001
ER

PT J
AU Sun-Waterhouse, Dongxiao
   Waterhouse, Geoffrey I. N.
TI Spray-Drying of Green or Gold Kiwifruit Juice-Milk Mixtures; Novel
   Formulations and Processes to Retain Natural Fruit Colour and
   Antioxidants
SO FOOD AND BIOPROCESS TECHNOLOGY
VL 8
IS 1
BP 191
EP 207
DI 10.1007/s11947-014-1397-4
PD JAN 2015
PY 2015
RI Waterhouse, Geoffrey/G-1688-2011
OI Waterhouse, Geoffrey/0000-0002-3296-3093
TC 35
ZB 15
ZS 1
ZA 0
ZR 0
Z8 0
Z9 35
SN 1935-5130
EI 1935-5149
UT WOS:000347446700017
ER

PT J
AU Ahn, Jeong Joon
AU 도기석
   정봉남
   최경산
   좌재호
TI Impact of Climate Change on Yield Loss Caused by Bacterial Canker on
   Kiwifruit in Korea
Z1 기후변화 시나리오에 따른 미래 참다래 궤양병 피해 예측
SO Korean Journal of Agricultural and Forest Meteorology
S1 한국농림기상학회지
VL 18
IS 2
BP 65
EP 73
DI 10.5532/KJAFM.2016.18.2.65
PD 2016
PY 2016
ZR 0
Z8 0
TC 0
ZS 0
ZB 0
ZA 0
Z9 0
SN 1229-5671
UT KJD:ART002126671
ER

PT S
AU Sanchez, M. C.
   Clemente, G. E.
   Yommi, A. K.
   Alippi, A. M.
   Ridao, A. C.
BE Antunes, MD
   Gallego, PP
TI Absence of Pseudomonas syringae pv. actinidiae from kiwifruit leaves and
   flowers from Buenos Aires Province, Argentina
SO IX INTERNATIONAL SYMPOSIUM ON KIWIFRUIT
SE Acta Horticulturae
VL 1218
BP 351
EP 357
DI 10.17660/ActaHortic.2018.1218.49
PD 2018
PY 2018
CT 9th International Symposium on Kiwifruit
CY SEP 06-09, 2017
CL Porto, PORTUGAL
SP Int Soc Horticultural Sci
OI Yommi, Alejandra/0000-0001-6945-8683
ZA 0
ZS 0
TC 0
Z8 0
ZB 0
ZR 0
Z9 0
SN 0567-7572
EI 2406-6168
BN 978-94-62612-15-0
UT WOS:000664205500047
ER

PT J
AU Carr, Anitra C.
   Bozonet, Stephanie M.
   Vissers, Margreet C. M.
TI A Randomised Cross-Over Pharmacokinetic Bioavailability Study of
   Synthetic versus Kiwifruit-Derived Vitamin C
SO NUTRIENTS
VL 5
IS 11
BP 4451
EP 4461
DI 10.3390/nu5114451
PD NOV 2013
PY 2013
RI Bozonet, Stephanie/AAM-8574-2020; Vissers, Margreet C M/T-4159-2017; , Anitra/
OI Bozonet, Stephanie/0000-0002-6375-4999; , Anitra/0000-0002-5890-2977
TC 17
ZR 0
ZS 0
ZA 0
ZB 12
Z8 0
Z9 17
SN 2072-6643
UT WOS:000328628600013
PM 24284610
ER

PT J
AU Zhao, Zhibo
   Gao, Xiaoning
   Yang, Donghe
   Huang, Lili
   Qin, Huqiang
   Kang, Zhensheng
   Wang, Nana
TI Field detection of canker-causing bacteria on kiwifruit trees:
   Pseudomonas syringae pv. actinidiae is the major causal agent
SO CROP PROTECTION
VL 75
BP 55
EP 62
DI 10.1016/j.cropro.2015.05.008
PD SEP 2015
PY 2015
RI Zhao, Zhibo/AAA-3701-2020
OI Zhao, Zhibo/0000-0001-5043-1384
ZB 10
Z8 2
ZS 0
ZR 0
ZA 0
TC 10
Z9 12
SN 0261-2194
EI 1873-6904
UT WOS:000358628900008
ER

PT S
AU Atak, A.
BE Huang, H
   Zhang, Q
TI Kiwifruit Research and Production in Turkey
SO VIII INTERNATIONAL SYMPOSIUM ON KIWIFRUIT
SE Acta Horticulturae
VL 1096
BP 63
EP 67
PD 2015
PY 2015
CT 8th International Symposium on Kiwifruit
CY SEP 18-22, 2014
CL Dujiangyan, PEOPLES R CHINA
SP Int Soc Hort Sci
RI ATAK/J-2913-2018
OI ATAK/0000-0001-7251-2417
ZR 0
ZA 0
TC 3
Z8 0
ZB 3
ZS 0
Z9 3
SN 0567-7572
EI 2406-6168
BN 978-94-62610-94-1
UT WOS:000378638100003
ER

PT J
AU Montoya, Carlos A.
   Rutherfurd, Shane M.
   Moughan, Paul J.
TI Kiwifruit fibre level influences the predicted production and absorption
   of SCFA in the hindgut of growing pigs using a combined in vivo-in vitro
   digestion methodology
SO BRITISH JOURNAL OF NUTRITION
VL 115
IS 8
BP 1317
EP 1324
DI 10.1017/S0007114515002883
PD APR 28 2016
PY 2016
RI Rutherfurd, Shane M/D-8254-2011; Montoya, Carlos A./
OI Montoya, Carlos A./0000-0001-6953-8624
ZR 0
TC 22
ZB 17
ZA 0
Z8 1
ZS 0
Z9 23
SN 0007-1145
EI 1475-2662
UT WOS:000376672200001
PM 26277926
ER

PT J
AU Olatunji, J. R.
   Redding, G. P.
   Rowe, C. L.
   East, A. R.
TI Reconstruction of kiwifruit fruit geometry using a CGAN trained on a
   synthetic dataset
SO COMPUTERS AND ELECTRONICS IN AGRICULTURE
VL 177
AR 105699
DI 10.1016/j.compag.2020.105699
PD OCT 2020
PY 2020
ZR 0
Z8 0
ZS 0
ZB 0
ZA 0
TC 1
Z9 1
SN 0168-1699
EI 1872-7107
UT WOS:000571756100011
ER

PT J
AU Park, Yong Seo
   Ham, Kyung-Sik
   Kang, Seong-Gook
   Park, Yang-Kyun
   Namiesnik, Jacek
   Leontowicz, Hanna
   Leontowicz, Maria
   Ezra, Aviva
   Trakhtenberg, Simon
   Gorinstein, Shela
TI Organic and Conventional Kiwifruit, Myths versus Reality: Antioxidant,
   Antiproliferative, and Health Effects
SO JOURNAL OF AGRICULTURAL AND FOOD CHEMISTRY
VL 60
IS 28
BP 6984
EP 6993
DI 10.1021/jf3010614
PD JUL 18 2012
PY 2012
RI Gorinstein, Shela/K-7753-2019; Leontowicz, Hanna/; Namiesnik, Jacek/
OI Leontowicz, Hanna/0000-0003-3090-2606; Namiesnik,
   Jacek/0000-0001-9598-2198
ZB 15
ZR 0
TC 21
ZS 0
ZA 0
Z8 1
Z9 24
SN 0021-8561
UT WOS:000306457700009
PM 22712722
ER

PT J
AU Greer, D H
   Laing, W A
TI Photoinhibition of photosynthesis in intact kiwifruit (Actinidia
   deliciosa) leaves: Changes in susceptibility to photoinhibition and
   recovery during the growth season.
SO Planta
VL 186
IS 3
BP 418
EP 25
DI 10.1007/BF00195323
PD 1992-Feb
PY 1992
RI Greer, Dennis/ABA-7947-2020; Laing, William A/E-3636-2010
OI Laing, William A/0000-0003-0458-6590
ZS 0
ZB 31
TC 36
ZA 0
ZR 0
Z8 1
Z9 37
SN 0032-0935
UT MEDLINE:24186739
PM 24186739
ER

PT J
AU Fan, Liangqian
   Zhou, Xi
   Li, Yongsheng
   Ji, Lin
   Wu, Guoyan
   Li, Bei
   Cheng, Lin
   Long, Mei
   Deng, Wenwen
   Zou, Likou
TI The Influence of Effective Microorganisms on Microbes and Nutrients in
   Kiwifruit Planting Soil
SO APPLIED SCIENCES-BASEL
VL 6
IS 6
AR 168
DI 10.3390/app6060168
PD JUN 2016
PY 2016
ZA 0
Z8 0
ZB 2
TC 2
ZS 0
ZR 0
Z9 2
EI 2076-3417
UT WOS:000379928200011
ER

PT J
AU Guthrie, Francesca
   Wang, Yiting
   Neeve, Natasha
   Quek, Siew Young
   Mohammadi, Khosrow
   Baroutian, Saeid
TI Recovery of phenolic antioxidants from green kiwifruit peel using
   subcritical water extraction
SO FOOD AND BIOPRODUCTS PROCESSING
VL 122
BP 136
EP 144
DI 10.1016/j.fbp.2020.05.002
PD JUL 2020
PY 2020
Z8 0
TC 5
ZR 0
ZA 0
ZB 0
ZS 0
Z9 5
SN 0960-3085
EI 1744-3571
UT WOS:000558822000014
ER

PT J
AU Zeng, Ya
   Liu, Yunhong
   Zhang, Jiayi
   Xi, Huihan
   Duan, Xu
TI Effects of far-infrared radiation temperature on drying characteristics,
   water status, microstructure and quality of kiwifruit slices
SO JOURNAL OF FOOD MEASUREMENT AND CHARACTERIZATION
VL 13
IS 4
BP 3086
EP 3096
DI 10.1007/s11694-019-00231-3
PD DEC 2019
PY 2019
RI Duan, Xu/AAO-4704-2021
OI Duan, Xu/0000-0003-1926-624X
Z8 0
ZB 1
ZS 0
ZA 0
TC 12
ZR 0
Z9 12
SN 2193-4126
EI 2193-4134
UT WOS:000493661900060
ER

PT S
AU Costa, G.
   Ferguson, A. R.
BE Vanneste, JL
TI Bacterial Canker of Kiwifruit: Response to a Threat
SO I INTERNATIONAL SYMPOSIUM ON BACTERIAL CANKER OF KIWIFRUIT
SE Acta Horticulturae
VL 1095
BP 27
EP 40
PD 2015
PY 2015
CT 1st International Symposium on Bacterial Canker of Kiwifruit
CY NOV 19-22, 2013
CL Mt Maunganui, NEW ZEALAND
SP Int Soc Horticultural Sci
ZR 0
TC 7
Z8 0
ZS 0
ZB 7
ZA 0
Z9 7
SN 0567-7572
EI 2406-6168
BN 978-94-62610-93-4
UT WOS:000378382500002
ER

PT J
AU Wang, Nannan
   Yao, Chunchao
   Li, Mingjun
   Li, Cuiying
   Liu, Zhande
   Ma, Fengwang
TI Anatomical and physiological responses of two kiwifruit cultivars to
   bicarbonate
SO SCIENTIA HORTICULTURAE
VL 243
BP 528
EP 536
DI 10.1016/j.scienta.2018.09.011
PD JAN 3 2019
PY 2019
OI Wang, Nannan/0000-0001-8261-2323
TC 3
ZR 0
Z8 1
ZS 0
ZB 3
ZA 0
Z9 4
SN 0304-4238
EI 1879-1018
UT WOS:000450381800067
ER

PT S
AU Hernandez, G.
   Craig, R.
BE Huang, H
   Zhang, Q
TI Exploring Alternative Bud Break Enhancing Product in 'Hayward' and
   'Zesy002' (Gold3) by Painting Application
SO VIII INTERNATIONAL SYMPOSIUM ON KIWIFRUIT
SE Acta Horticulturae
VL 1096
BP 275
EP 285
PD 2015
PY 2015
CT 8th International Symposium on Kiwifruit
CY SEP 18-22, 2014
CL Dujiangyan, PEOPLES R CHINA
SP Int Soc Hort Sci
ZR 0
ZS 0
ZB 0
TC 0
Z8 0
ZA 0
Z9 0
SN 0567-7572
BN 978-94-62610-94-1
UT WOS:000378638100030
ER

PT J
AU Shahmiri, Shirdel F.
   Ebadi, A.
   Samar, S. M.
   Khalighi, A.
   Cherati, A.
TI MANAGEMENT OF IRON DEFICIENCY STRESS IN KIWIFRUIT TREES (ACTINIADIA
   DELICIOSA) BY SOIL INJECTION
SO APPLIED ECOLOGY AND ENVIRONMENTAL RESEARCH
VL 16
IS 1
BP 267
EP 279
DI 10.15666/aeer/1601_267279
PD 2018
PY 2018
RI shirdel, fazl/AAP-2697-2021; cherati, ali/
OI shirdel, fazl/0000-0002-3357-6175; cherati, ali/0000-0002-1387-9750
ZS 0
ZB 1
Z8 0
TC 1
ZA 0
ZR 0
Z9 1
SN 1589-1623
EI 1785-0037
UT WOS:000424382600017
ER

PT J
AU Lago, Maria del Carmen F.
   Gallego, Pedro P.
   Briones, Maria J., I
TI Intensive Cultivation of Kiwifruit Alters the Detrital Foodweb and
   Accelerates Soil C and N Losses
SO FRONTIERS IN MICROBIOLOGY
VL 10
AR 686
DI 10.3389/fmicb.2019.00686
PD APR 4 2019
PY 2019
RI Gallego, Pedro Pablo/K-3591-2013; Briones, Maria J. I./K-7577-2014
OI Gallego, Pedro Pablo/0000-0002-4622-1728; 
ZB 2
Z8 0
ZR 0
ZA 0
TC 2
ZS 0
Z9 2
SN 1664-302X
UT WOS:000463403400001
PM 31019497
ER

PT J
AU Zhang, Cheng
   Long, Youhua
   Li, Jiaohong
   Li, Ming
   Xing, Deke
   An, Huaming
   Wu, Xiaomao
   Wu, Yanyou
TI A Chitosan Composite Film Sprayed before Pathogen Infection Effectively
   Controls Postharvest Soft Rot in Kiwifruit
SO AGRONOMY-BASEL
VL 10
IS 2
AR 265
DI 10.3390/agronomy10020265
PD FEB 2020
PY 2020
ZA 0
ZR 0
ZS 0
Z8 2
TC 2
ZB 2
Z9 4
EI 2073-4395
UT WOS:000521366400152
ER

PT J
AU Wu, Lin
   Lan, Jianbin
   Xiang, Xiaoxue
   Xiang, Haiyang
   Jin, Zhao
   Khan, Sadia
   Liu, Yiqing
TI Transcriptome sequencing and endogenous phytohormone analysis reveal new
   insights in CPPU controlling fruit development in kiwifruit (Actinidia
   chinensis)
SO PLOS ONE
VL 15
IS 10
AR e0240355
DI 10.1371/journal.pone.0240355
PD OCT 12 2020
PY 2020
ZB 0
TC 2
ZR 0
ZS 0
Z8 0
ZA 0
Z9 2
SN 1932-6203
UT WOS:000581811700012
PM 33044982
ER

PT J
AU Rombola, A D
   Bruggemann, W
   Lopez-Millan, A F
   Tagliavini, M
   Abadia, J
   Marangoni, B
   Moog, P R
TI Biochemical responses to iron deficiency in kiwifruit (Actinidia
   deliciosa).
SO Tree physiology
VL 22
IS 12
BP 869
EP 75
DI 10.1093/treephys/22.12.869
PD 2002-Aug
PY 2002
RI Lopez-Millan, Ana-Flor/A-7744-2010; Abadia, Javier/H-3123-2019
OI Abadia, Javier/0000-0001-5470-5901
ZR 0
TC 47
ZA 0
ZB 43
Z8 1
ZS 1
Z9 52
SN 0829-318X
UT MEDLINE:12184976
PM 12184976
ER

PT J
AU Wang, Rui
   Xie, Xiaolin
   Liu, Yanxiu
   Liu, Zhigang
   Xie, Guofang
   Ji, Ning
   Ma, Lizhi
   Tang, Mingquan
TI Facile and Low-Cost Preparation of Nb/Al Oxide Catalyst with High
   Performance for the Conversion of Kiwifruit Waste Residue to Levulinic
   Acid
SO CATALYSTS
VL 5
IS 4
BP 1636
EP 1648
DI 10.3390/catal5041636
PD DEC 2015
PY 2015
ZB 4
ZA 0
Z8 0
ZR 0
TC 8
ZS 0
Z9 8
SN 2073-4344
UT WOS:000367535300001
ER

PT J
AU Hu, Ting
   Gu, Jie
   Zhen, Lisha
   Lv, Rui
   Chang, Fan
   Jia, Feng'an
TI Influences of potassium solubilizing bacteria and K-feldspar on enzyme
   activities and metabolic activities of the bacterial communities in
   kiwifruit planting soil
SO JOURNAL OF GENERAL AND APPLIED MICROBIOLOGY
VL 67
IS 3
BP 106
EP 113
DI 10.2323/jgam.2020.08.003
PD 2021
PY 2021
ZA 0
Z8 0
ZR 0
ZS 0
TC 0
ZB 0
Z9 0
SN 0022-1260
EI 1349-8037
UT WOS:000680456000004
PM 33790089
ER

PT S
AU Suezawa, K.
   Fukuda, T.
   Mizutani, R.
   Yamashita, T.
   Otani, M.
   Abe, M.
   Kataoka, I
   Beppu, K.
BE Antunes, MD
   Gallego, PP
TI Field performance of tetraploid Actinidia chinensis 'Sanuki Gold' on
   Actinidia rufa rootstocks
SO IX INTERNATIONAL SYMPOSIUM ON KIWIFRUIT
SE Acta Horticulturae
VL 1218
BP 413
EP 418
DI 10.17660/ActaHortic.2018.1218.57
PD 2018
PY 2018
CT 9th International Symposium on Kiwifruit
CY SEP 06-09, 2017
CL Porto, PORTUGAL
SP Int Soc Horticultural Sci
ZR 0
ZS 0
TC 0
ZB 0
Z8 0
ZA 0
Z9 0
SN 0567-7572
EI 2406-6168
BN 978-94-62612-15-0
UT WOS:000664205500055
ER

PT S
AU Vattiprolu, N. M. R.
   Woolley, D. J.
   van Hooijdonk, B. M.
BE Costa, G
   Ferguson, AR
TI Effect of Gibberellins and Anti-Gibberellins on the Vegetative Growth of
   'Hayward' Kiwifruit (Actinidia deliciosa)
SO VII INTERNATIONAL SYMPOSIUM ON KIWIFRUIT
SE Acta Horticulturae
IS 913
BP 433
EP 439
DI 10.17660/ActaHortic.2011.913.58
PD 2011
PY 2011
CT 7th International Symposium on Kiwifruit
CY NOV 25, 2011
CL Faenza, ITALY
RI van Hooijdonk, Ben/L-1985-2016
OI van Hooijdonk, Ben/0000-0003-3096-5893
ZR 0
ZB 0
Z8 0
ZS 0
ZA 0
TC 0
Z9 0
SN 0567-7572
BN 978-90-66056-04-6
UT WOS:000305940900058
ER

PT J
AU Podivinsky, E
   Walton, E F
   McLeay, P L
TI Extraction of RNA from kiwi fruit tissues.
SO BioTechniques
VL 16
IS 3
BP 396
EP 8
PD 1994-Mar
PY 1994
ZR 0
ZB 7
Z8 0
ZA 0
ZS 0
TC 8
Z9 8
SN 0736-6205
UT MEDLINE:7514421
PM 7514421
ER

PT S
AU Currie, M. B.
   Patterson, K. J.
   Snelgar, W. P.
   Blattmann, P.
BE Antunes, MD
   Gallego, PP
TI Girdling kiwifruit vines for commercial advantage: opportunities and
   risks
SO IX INTERNATIONAL SYMPOSIUM ON KIWIFRUIT
SE Acta Horticulturae
VL 1218
BP 405
EP 412
DI 10.17660/ActaHortic.2018.1218.56
PD 2018
PY 2018
CT 9th International Symposium on Kiwifruit
CY SEP 06-09, 2017
CL Porto, PORTUGAL
SP Int Soc Horticultural Sci
ZA 0
ZS 0
Z8 0
TC 0
ZB 0
ZR 0
Z9 0
SN 0567-7572
EI 2406-6168
BN 978-94-62612-15-0
UT WOS:000664205500054
ER

PT J
AU Seal, A. G.
   Dunn, J. K.
   De Silva, H. N.
   McGhie, T. K.
   Lunken, R. C. M.
TI Choice of pollen parent affects red flesh colour in seedlings of diploid
   Actinidia chinensis (kiwifruit)
SO NEW ZEALAND JOURNAL OF CROP AND HORTICULTURAL SCIENCE
VL 41
IS 4
BP 207
EP 218
DI 10.1080/01140671.2013.803129
PD DEC 1 2013
PY 2013
RI Seal, Alan/T-6599-2017; McGhie, Tony K/C-1459-2009
OI McGhie, Tony K/0000-0002-8016-0244
ZB 21
ZA 0
TC 24
ZS 0
Z8 5
ZR 0
Z9 29
SN 0114-0671
EI 1175-8783
UT WOS:000327930400004
ER

PT S
AU Lema, M. J.
   Rodriguez, P.
   Salinero, C.
   Veloso, F.
BE Pestana, M
   Correia, PJ
TI Seasonal Pattern of Accumulation of Nutrients by Kiwifruit 'Hayward' in
   Acid Soils of Northern Portugal
SO VI INTERNATIONAL SYMPOSIUM ON MINERAL NUTRITION OF FRUIT CROPS
SE Acta Horticulturae
VL 868
BP 231
EP 236
PD 2010
PY 2010
CT 6th International Symposium on Mineral Nutrition of Fruit Crops
CY MAY 19-23, 2008
CL Faro, PORTUGAL
SP Int Soc Hort Sci (ISHS)
ZB 1
ZA 0
ZR 0
Z8 0
ZS 0
TC 1
Z9 1
SN 0567-7572
BN 978-90-66054-69-1
UT WOS:000313520000029
ER

PT J
AU Sun, Shihang
   Qi, Xiujuan
   Wang, Ran
   Lin, Miaomiao
   Fang, Jinbao
TI Evaluation of freezing tolerance in Actinidia germplasm based on
   relative electrolyte leakage
SO HORTICULTURE ENVIRONMENT AND BIOTECHNOLOGY
VL 61
IS 4
BP 755
EP 765
DI 10.1007/s13580-020-00272-4
EA AUG 2020
PD AUG 2020
PY 2020
ZS 0
Z8 0
ZB 1
ZR 0
TC 7
ZA 0
Z9 7
SN 2211-3452
EI 2211-3460
UT WOS:000555345900001
ER

PT S
AU Ortas, I.
BE Mimmo, T
   Pii, Y
   Scandellari, F
TI Role of mycorrhizae on mineral nutrition of fruit trees
SO VIII INTERNATIONAL SYMPOSIUM ON MINERAL NUTRITION OF FRUIT CROPS
SE Acta Horticulturae
VL 1217
BP 271
EP 283
DI 10.17660/ActaHortic.2018.1217.34
PD 2018
PY 2018
CT 8th International Symposium on Mineral Nutrition of Fruit Crops
CY JUN 27, 2017
CL Bolzano, ITALY
SP Int Soc Hort Sci
Z8 0
ZS 1
ZB 4
TC 5
ZR 0
ZA 0
Z9 6
SN 0567-7572
EI 2406-6168
BN 978-94-62612-14-3
UT WOS:000467244200034
ER

PT J
AU Li, Dawei
   Han, Fei
   Liu, Xiaoli
   Lv, Haiyan
   Li, Lulu
   Tian, Hua
   Zhong, Caihong
TI Localized graft incompatibility in kiwifruit: Analysis of homografts and
   heterografts with different rootstock & scion combinations
SO SCIENTIA HORTICULTURAE
VL 283
AR 110080
DI 10.1016/j.scienta.2021.110080
PD JUN 1 2021
PY 2021
Z8 0
ZB 0
ZA 0
ZS 0
ZR 0
TC 0
Z9 0
SN 0304-4238
EI 1879-1018
UT WOS:000653998500020
ER

PT J
AU Wilson, Renee
   Willis, Jinny
   Gearry, Richard B.
   Hughes, Alan
   Lawley, Blair
   Skidmore, Paula
   Frampton, Chris
   Fleming, Elizabeth
   Anderson, Angie
   Jones, Lizzie
   Tannock, Gerald W.
   Carr, Anitra C.
TI SunGold Kiwifruit Supplementation of Individuals with Prediabetes Alters
   Gut Microbiota and Improves Vitamin C Status, Anthropometric and
   Clinical Markers
SO NUTRIENTS
VL 10
IS 7
AR 895
DI 10.3390/nu10070895
PD JUL 2018
PY 2018
OI , Anitra/0000-0002-5890-2977; Willis, Jinny/0000-0001-7215-0655
Z8 0
TC 11
ZR 0
ZA 0
ZB 7
ZS 0
Z9 11
EI 2072-6643
UT WOS:000447544900098
PM 30002355
ER

PT J
AU Conner, Tamlin S.
   Fletcher, Benjamin D.
   Pullar, Juliet M.
   Spencer, Emma
   Mainvil, Louise A.
   Vissers, Margreet C. M.
TI KiwiC for Vitality: Results of a Randomized Placebo-Controlled Trial
   Testing the Effects of Kiwifruit or Vitamin C Tablets on Vitality in
   Adults with Low Vitamin C Levels
SO NUTRIENTS
VL 12
IS 9
AR 2898
DI 10.3390/nu12092898
PD SEP 2020
PY 2020
OI Vissers, Margreet/0000-0003-4261-0854; Spencer, Emma/0000-0001-7712-5643
Z8 0
TC 1
ZS 0
ZA 0
ZR 0
ZB 1
Z9 1
EI 2072-6643
UT WOS:000581990100001
PM 32971991
ER

PT S
AU Tagliavini, M.
   Scandellari, F.
BE Poovarodom, S
   Yingjajaval, S
TI Methodologies and Concepts in the Study of Nutrient Uptake Requirements
   and Partitioning in Fruit Trees
SO VII INTERNATIONAL SYMPOSIUM ON MINERAL NUTRITION OF FRUIT CROPS
SE Acta Horticulturae
VL 984
BP 47
EP 56
PD 2013
PY 2013
CT 7th International Symposium on Mineral Nutrition of Fruit Crops
CY MAY 19-25, 2012
CL Chanthaburi, THAILAND
SP Int Soc Hort Sci (ISHS)
RI Scandellari, Francesca/ABI-6248-2020
OI Scandellari, Francesca/0000-0002-2242-2656
ZB 6
ZA 0
TC 10
Z8 1
ZR 0
ZS 5
Z9 12
SN 0567-7572
BN 978-90-66052-99-4
UT WOS:000323639300003
ER

PT J
AU Ma, Xuemiao
   Li, Haixiao
   Xu, Yan
   Liu, Cunshou
TI Effects of organic fertilizers via quick artificial decomposition on
   crop growth
SO SCIENTIFIC REPORTS
VL 11
IS 1
AR 3900
DI 10.1038/s41598-021-83576-4
PD FEB 16 2021
PY 2021
ZS 0
TC 0
ZB 0
ZR 0
ZA 0
Z8 0
Z9 0
SN 2045-2322
UT WOS:000626727200051
PM 33594152
ER

PT J
AU Chen, Zhujun
   Wang, Lei
   Wei, Ansheng
   Gao, Jingbo
   Lu, Yongli
   Zhou, Jianbin
TI Land-use change from arable lands to orchards reduced soil erosion and
   increased nutrient loss in a small catchment
SO SCIENCE OF THE TOTAL ENVIRONMENT
VL 648
BP 1097
EP 1104
DI 10.1016/j.scitotenv.2018.08.141
PD JAN 15 2019
PY 2019
OI Wang, Lei/0000-0002-8673-5221
ZR 0
ZS 2
Z8 6
ZA 0
ZB 24
TC 39
Z9 45
SN 0048-9697
EI 1879-1026
UT WOS:000447805500102
PM 30340256
ER

PT J
AU Hu, Zhe
   Ge, Shengbo
   Yang, Jun
   Li, Yiyang
   Bi, Huitao
   Zheng, Dongfang
   Zhao, Yong
   Peng, Wanxi
   Zhang, Zhonfeng
TI Original Molecular characteristics and function of elliptical Kiwifruit
SO JOURNAL OF KING SAUD UNIVERSITY SCIENCE
VL 32
IS 3
BP 1884
EP 1888
PD APR 2020
PY 2020
ZA 0
ZB 0
TC 0
ZS 0
Z8 0
ZR 0
Z9 0
SN 1018-3647
EI 2213-686X
UT WOS:000528950800014
ER

PT J
AU Guzel, Melih
   Akpinar, Ozlem
TI Preparation and characterization of bacterial cellulose produced from
   fruit and vegetable peels by Komagataeibacter hansenii GA2016
SO INTERNATIONAL JOURNAL OF BIOLOGICAL MACROMOLECULES
VL 162
BP 1597
EP 1604
DI 10.1016/j.ijbiomac.2020.08.049
PD NOV 1 2020
PY 2020
OI GUZEL, MELIH/0000-0001-5374-8838
ZB 1
ZR 0
Z8 0
TC 5
ZA 0
ZS 0
Z9 5
SN 0141-8130
EI 1879-0003
UT WOS:000577949600009
PM 32777420
ER

PT S
AU Ferguson, A. R.
BE Huang, H
   Zhang, Q
TI Kiwifruit in the World-2014
SO VIII INTERNATIONAL SYMPOSIUM ON KIWIFRUIT
SE Acta Horticulturae
VL 1096
BP 33
EP 46
PD 2015
PY 2015
CT 8th International Symposium on Kiwifruit
CY SEP 18-22, 2014
CL Dujiangyan, PEOPLES R CHINA
SP Int Soc Hort Sci
ZS 0
ZA 0
ZR 0
TC 27
ZB 25
Z8 0
Z9 29
SN 0567-7572
EI 2406-6168
BN 978-94-62610-94-1
UT WOS:000378638100001
ER

PT J
AU Srisook, Witchaya
   Lim, Chan Kyu
   UI, OH EUN
   Moon, DooGyung
   Song, Kwan Jeong
TI Effects of Defoliation Levels and Times on Return Bloom and Fruit
   Quality in the Following Two Years in ‘Jecy Gold’ Kiwifruit
SO The Journal of the Korean Society of International Agriculture
S1 한국국제농업개발학회지
VL 28
IS 4
BP 520
EP 525
DI 10.12719/KSIA.2016.28.4.520
PD 2016
PY 2016
ZB 0
Z8 0
ZA 0
TC 0
ZR 0
ZS 0
Z9 0
SN 1225-8504
UT KJD:ART002183129
ER

PT J
AU Nghia Duc Pham
   Martens, W.
   Karim, M. A.
   Joardder, M. U. H.
TI Nutritional quality of heat-sensitive food materials in intermittent
   microwave convective drying
SO FOOD & NUTRITION RESEARCH
VL 62
AR 1292
DI 10.2921/fnr.v62.1292
PD OCT 10 2018
PY 2018
ZB 0
ZA 0
ZS 0
Z8 0
ZR 0
TC 5
Z9 5
SN 1654-6628
EI 1654-661X
UT WOS:000455939600001
ER

PT J
AU Abbate, Anthony P.
   Campbell, Joshua W.
   Vinson, Edgar L.
   Williams, Geoffrey R.
TI The Pollination and Fruit Quality of Two Kiwifruit Cultivars (Actinidia
   chinensis var. chinensis 'AU Golden Sunshine' and 'AU Gulf Coast Gold')
   (Ericales: Actinidiaceae) Grown in the Southeastern United States
SO JOURNAL OF ECONOMIC ENTOMOLOGY
VL 114
IS 3
BP 1234
EP 1241
DI 10.1093/jee/toab075
PD JUN 2021
PY 2021
RI Williams, Geoffrey/C-9637-2015
OI Williams, Geoffrey/0000-0002-0093-1126
TC 0
Z8 0
ZR 0
ZS 0
ZA 0
ZB 0
Z9 0
SN 0022-0493
EI 1938-291X
UT WOS:000672705000024
PM 33885768
ER

PT J
AU Nayak, Rohit K.
   Rana, Kiran
   Sharma, Harish K.
   Rana, Vishal S.
   Thakur, Meena
TI Influence of bumble bee pollination on quantitative and qualitative
   parameters of kiwifruit
SO INDIAN JOURNAL OF HORTICULTURE
VL 76
IS 2
BP 294
EP 299
DI 10.5958/0974-0112.2019.00045.8
PD JUN 2019
PY 2019
RI Rana, Vishal Singh/AAR-1016-2021; Sharma, Harish Kumar/AAQ-9309-2021; Rana, Kiran/AAR-4006-2021; Thakur, Meena/
OI Rana, Vishal Singh/0000-0002-0153-7112; Sharma, Harish
   Kumar/0000-0002-7721-4993; Thakur, Meena/0000-0001-9057-5745
ZB 1
ZR 0
ZA 0
Z8 1
TC 1
ZS 0
Z9 2
SN 0972-8538
EI 1875-8711
UT WOS:000475419200015
ER

PT J
AU Kim, Seong-Cheol
   Kim, Chun-Hwan
   Jang, Ki-Chang
   Song, Eun-Young
   Ro, Na Young
   Moon, Doo-Young
   Lee, Jin Soo
   Seong, Ki-Cheol
TI A New Kiwifruit Cultivar, “Jecy Green”
SO KOREAN JOURNAL OF BREEDING SCIENCE
S1 한국육종학회지
VL 39
IS 4
BP 508
EP 509
PD 2007
PY 2007
ZS 0
ZB 2
TC 3
ZR 0
ZA 0
Z8 0
Z9 4
SN 0250-3360
UT KJD:ART001215732
ER

PT J
AU Wang, D.
   Yang, X.
   Chen, H.
   Kan, Y. Y.
   Yao, J. X.
   Li, Q.
   Liu, Y.
   Gong, G. S.
   Yang, H.
TI First Report of Erwinia rhapontici Causing Bacterial Leaf Spot on
   Kiwifruit in China
SO PLANT DISEASE
VL 101
IS 7
BP 1315
EP 1315
DI 10.1094/PDIS-10-16-1408-PDN
PD JUL 2017
PY 2017
ZA 0
ZB 2
ZS 0
ZR 0
Z8 0
TC 3
Z9 3
SN 0191-2917
EI 1943-7692
UT WOS:000403384200035
ER

PT J
AU Zhang, Rongzhen
   Jiang, Jiawei
   Zhou, Junping
   Xu, Yan
   Xiao, Rong
   Xia, Xinhui
   Rao, Zhiming
TI Biofunctionalized "Kiwifruit-Assembly" of Oxidoreductases in Mesoporous
   ZnO/Carbon Nanoparticles for Efficient Asymmetric Catalysis
SO ADVANCED MATERIALS
VL 30
IS 11
AR 1705443
DI 10.1002/adma.201705443
PD MAR 15 2018
PY 2018
RI Zhou, Junping/O-7280-2014; Zhou, Junping/
OI Zhou, Junping/0000-0001-7355-6032
ZS 0
ZB 4
Z8 1
ZA 0
ZR 0
TC 9
Z9 10
SN 0935-9648
EI 1521-4095
UT WOS:000427111300011
PM 29359821
ER

PT J
AU Greer, D H
   Laing, W A
   Kipnis, T
TI Photoinhibition of photosynthesis in intact kiwifruit (Actinidia
   deliciosa) leaves: Effect of temperature.
SO Planta
VL 174
IS 2
BP 152
EP 8
DI 10.1007/BF00394766
PD 1988-May
PY 1988
RI Laing, William A/E-3636-2010; Greer, Dennis/ABA-7947-2020
OI Laing, William A/0000-0003-0458-6590; 
TC 44
ZR 0
ZA 0
Z8 2
ZS 0
ZB 39
Z9 46
SN 0032-0935
UT MEDLINE:24221470
PM 24221470
ER

PT J
AU Cruz-Castillo, J. G.
   Baldicchi, A.
   Frioni, T.
   Marocchi, F.
   Moscatello, S.
   Proietti, S.
   Battistelli, A.
   Famiani, F.
TI Pre-anthesis CPPU low dosage application increases 'Hayward' kiwifruit
   weight without affecting the other qualitative and nutritional
   characteristics
SO FOOD CHEMISTRY
VL 158
BP 224
EP 228
DI 10.1016/j.foodchem.2014.01.131
PD SEP 1 2014
PY 2014
RI Battistelli, Alberto/AAX-7377-2020; Battistelli, Alberto/; Proietti, Simona/; Frioni, Tommaso/; Famiani, Franco/L-9202-2015
OI Battistelli, Alberto/0000-0002-8613-4688; Proietti,
   Simona/0000-0003-4136-9800; Frioni, Tommaso/0000-0002-8663-3022;
   Famiani, Franco/0000-0002-9634-7951
ZR 0
TC 20
Z8 4
ZA 0
ZS 1
ZB 14
Z9 26
SN 0308-8146
EI 1873-7072
UT WOS:000335805600030
PM 24731335
ER

PT J
AU Rahman, M. Hasinur
   Holmes, Allister W.
   McCurran, Alan G.
   Saunders, Steven J.
TI Impact of Management Systems on Soil Properties and Their Relationships
   to Kiwifruit Quality
SO COMMUNICATIONS IN SOIL SCIENCE AND PLANT ANALYSIS
VL 42
IS 3
BP 332
EP 357
AR PII 933189387
DI 10.1080/00103624.2011.538884
PD 2011
PY 2011
ZS 2
ZA 0
Z8 0
ZR 0
TC 7
ZB 4
Z9 8
SN 0010-3624
UT WOS:000287029000008
ER

PT J
AU Chen, Lu
   Wang, Si-Yu
   Zhong, Min
   Huang, Chun-Hui
   Liao, Guang-Lian
   Xu, Xiao-Biao
TI Effects of pollens from the 10 selected Actinidia male genotypes on 4
   commercial planting kiwifruit female cultivars in Southern China
SO NEW ZEALAND JOURNAL OF CROP AND HORTICULTURAL SCIENCE
VL 47
IS 3
BP 155
EP 169
DI 10.1080/01140671.2019.1616569
PD JUL 3 2019
PY 2019
RI Liao, Guanglian/AAJ-7276-2020
OI Liao, Guanglian/0000-0002-8949-630X
Z8 0
ZA 0
ZS 0
ZR 0
TC 2
ZB 1
Z9 2
SN 0114-0671
EI 1175-8783
UT WOS:000497446600002
ER

PT J
AU Montoya, Carlos A.
   Rutherfurd, Shane M.
   Olson, Trent D.
   Purba, Ajitpal S.
   Drummond, Lynley N.
   Boland, Mike J.
   Moughan, Paul J.
TI Actinidin from kiwifruit (Actinidia deliciosa cv. Hayward) increases the
   digestion and rate of gastric emptying of meat proteins in the growing
   pig
SO BRITISH JOURNAL OF NUTRITION
VL 111
IS 6
BP 957
EP 967
DI 10.1017/S0007114513003401
PD MAR 28 2014
PY 2014
RI Rutherfurd, Shane M/D-8254-2011; Boland, Mike/H-7170-2016; Drummond, Lynley/AAJ-6055-2020; Montoya, Carlos A./
OI Boland, Mike/0000-0001-8134-2181; Drummond, Lynley/0000-0002-1350-8132;
   Montoya, Carlos A./0000-0001-6953-8624
ZB 17
ZS 1
ZA 0
ZR 0
Z8 0
TC 22
Z9 23
SN 0007-1145
EI 1475-2662
UT WOS:000332766300002
PM 24252432
ER

PT S
AU Burdon, J.
BE Huang, H
   Zhang, Q
TI Soluble Solids Revisited: a Maturity or Harvest Index for Kiwifruit
SO VIII INTERNATIONAL SYMPOSIUM ON KIWIFRUIT
SE Acta Horticulturae
VL 1096
BP 257
EP 266
PD 2015
PY 2015
CT 8th International Symposium on Kiwifruit
CY SEP 18-22, 2014
CL Dujiangyan, PEOPLES R CHINA
SP Int Soc Hort Sci
ZS 0
TC 7
ZA 0
Z8 0
ZR 0
ZB 4
Z9 7
SN 0567-7572
EI 2406-6168
BN 978-94-62610-94-1
UT WOS:000378638100028
ER

PT S
AU Patterson, K. J.
   Currie, M. B.
BE Costa, G
   Ferguson, AR
TI Optimising Kiwifruit Vine Performance for High Productivity and Superior
   Fruit Taste
SO VII INTERNATIONAL SYMPOSIUM ON KIWIFRUIT
SE Acta Horticulturae
IS 913
BP 257
EP 268
DI 10.17660/ActaHortic.2011.913.33
PD 2011
PY 2011
CT 7th International Symposium on Kiwifruit
CY NOV 25, 2011
CL Faenza, ITALY
RI Currie, Mike/S-2984-2017
OI Currie, Mike/0000-0003-2991-5936
Z8 2
ZR 0
TC 17
ZB 13
ZA 0
ZS 0
Z9 18
SN 0567-7572
EI 2406-6168
BN 978-90-66056-04-6
UT WOS:000305940900033
ER

PT J
AU Peace, Angela
   Pattemore, David
   Broussard, Melissa
   Fonseka, Dilini
   Tomer, Nathan
   Bosque-Perez, Nilsa A.
   Crowder, David
   Shaw, Allison K.
   Jesson, Linley
   Howlett, Brad G.
   Jochym, Mateusz
   Li, Jing
TI Orchard layout and plant traits influence fruit yield more strongly than
   pollinator behaviour and density in a dioecious crop
SO PLOS ONE
VL 15
IS 10
AR e0231120
DI 10.1371/journal.pone.0231120
PD OCT 23 2020
PY 2020
RI Jesson, Linley/G-3285-2018; Peace, Angela/
OI Jesson, Linley/0000-0003-4969-160X; Peace, Angela/0000-0001-8200-8839
ZB 0
ZA 0
ZS 0
TC 0
Z8 0
ZR 0
Z9 0
SN 1932-6203
UT WOS:000586649400021
PM 33095783
ER

PT S
AU Huang, Xiaojing
   Xia, Hui
   Liu, Ji
   Liang, Dong
BE Kim, YH
TI Effects of exogenous melatonin on leaf antioxidants and antioxidant
   capacity of kiwifruit seedling under the stress of cadmium
SO PROCEEDINGS OF THE 2017 2ND INTERNATIONAL CONFERENCE ON CIVIL,
   TRANSPORTATION AND ENVIRONMENTAL ENGINEERING (ICCTE 2017)
SE AER-Advances in Engineering Research
VL 135
BP 212
EP 215
PD 2017
PY 2017
CT 2nd International Conference on Civil, Transportation and Envirionmental
   Engineering (ICCTE)
CY MAY 10-11, 2016
CL Shenzhen, PEOPLES R CHINA
ZR 0
ZB 0
TC 0
ZS 0
Z8 0
ZA 0
Z9 0
SN 2352-5401
BN 978-94-6252-353-1
UT WOS:000426729600036
ER

PT S
AU Richardson, A. C.
   Boldingh, H. L.
   Kashuba, M. P.
   Nardozza, S.
   Greer, D. H.
BE Antunes, MD
   Gallego, PP
TI Kiwifruit reserves: balancing vine growth and fruit productivity
SO IX INTERNATIONAL SYMPOSIUM ON KIWIFRUIT
SE Acta Horticulturae
VL 1218
BP 163
EP 169
DI 10.17660/ActaHortic.2018.1218.22
PD 2018
PY 2018
CT 9th International Symposium on Kiwifruit
CY SEP 06-09, 2017
CL Porto, PORTUGAL
SP Int Soc Horticultural Sci
RI Boldingh, Helen/L-5606-2016
OI Boldingh, Helen/0000-0001-5754-9254
ZR 0
ZA 0
ZS 0
TC 1
ZB 0
Z8 0
Z9 1
SN 0567-7572
EI 2406-6168
BN 978-94-62612-15-0
UT WOS:000664205500022
ER

PT J
AU Woodward, T. J.
   Clearwater, M. J.
TI Spatial variation in 'Hayward' kiwifruit dry matter content within a
   growing region across seasons
SO NEW ZEALAND JOURNAL OF CROP AND HORTICULTURAL SCIENCE
VL 39
IS 4
BP 241
EP 249
DI 10.1080/01140671.2011.588235
PD 2011
PY 2011
RI Clearwater, Mike/AAU-9562-2020; Clearwater, Michael/
OI Clearwater, Michael/0000-0002-8563-0671
Z8 0
TC 3
ZB 3
ZS 0
ZA 0
ZR 0
Z9 3
SN 0114-0671
EI 1175-8783
UT WOS:000299420600004
ER

PT S
AU Huang, Xiaojing
   Xia, Hui
   Shen, Yanqiu
   Wang, Qin
   Xu, Nengqin
   Lei, Zhi
   Liang, Dong
BA Yarlagadda, P
TI Effects of exogenous melatonin on antioxidant system in leaves of
   kiwifruit seedlings under cadmium stress
SO PROCEEDINGS OF THE 2017 6TH INTERNATIONAL CONFERENCE ON ENERGY,
   ENVIRONMENT AND SUSTAINABLE DEVELOPMENT (ICEESD 2017)
SE AER-Advances in Engineering Research
VL 129
BP 840
EP 843
PD 2017
PY 2017
CT 6th International Conference on Energy, Environment and Sustainable
   Development (ICEESD)
CY MAR 11-12, 2017
CL Zhuhai, PEOPLES R CHINA
SP Jiangsu Univ Sci & Technol; Shanghai Univ Elect Power
TC 1
ZS 0
ZR 0
ZB 1
Z8 0
ZA 0
Z9 1
SN 2352-5401
BN 978-94-6252-328-9
UT WOS:000414083700169
ER

PT J
AU Santoni, Francois
   Paolini, Julien
   Barboni, Toussaint
   Costa, Jean
TI Relationships between the leaf and fruit mineral compositions of
   Actinidia deliciosa var. Hayward according to nitrogen and potassium
   fertilization
SO FOOD CHEMISTRY
VL 147
BP 269
EP 271
DI 10.1016/j.foodchem.2013.09.154
PD MAR 15 2014
PY 2014
OI Barboni, Toussaint/0000-0001-8988-4487
ZR 0
ZA 0
ZS 0
Z8 1
ZB 3
TC 7
Z9 8
SN 0308-8146
EI 1873-7072
UT WOS:000328521900040
PM 24206717
ER

PT J
AU Montanaro, G.
   Celano, G.
   Dichio, B.
   Xiloyannis, C.
TI EFFECTS OF SOIL-PROTECTING AGRICULTURAL PRACTICES ON SOIL ORGANIC CARBON
   AND PRODUCTIVITY IN FRUIT TREE ORCHARDS
SO LAND DEGRADATION & DEVELOPMENT
VL 21
IS 2
SI SI
BP 132
EP 138
DI 10.1002/ldr.917
PD MAR-APR 2010
PY 2010
RI Montanaro, Giuseppe/Z-1208-2019; Montanaro, Giuseppe/F-4354-2012; xiloyannis, cristos/; CELANO, Giuseppe/; dichio, bartolomeo/; Celano, Giuseppe/
OI Montanaro, Giuseppe/0000-0002-1172-7526; Montanaro,
   Giuseppe/0000-0002-1172-7526; xiloyannis, cristos/0000-0002-5970-3953;
   CELANO, Giuseppe/0000-0002-5128-2824; dichio,
   bartolomeo/0000-0003-0726-7982; Celano, Giuseppe/0000-0003-4665-570X
ZA 0
Z8 0
ZB 33
ZR 0
TC 44
ZS 1
Z9 46
SN 1085-3278
EI 1099-145X
UT WOS:000276670700008
ER

PT S
AU Latocha, P.
   Debersaques, F.
   Decorte, J.
BE Huang, H
   Zhang, Q
TI Varietal Differences in the Mineral Composition of Kiwiberry - Actinidia
   arguta (Siebold et Zucc.) Planch. ex. Miq
SO VIII INTERNATIONAL SYMPOSIUM ON KIWIFRUIT
SE Acta Horticulturae
VL 1096
BP 479
EP 486
PD 2015
PY 2015
CT 8th International Symposium on Kiwifruit
CY SEP 18-22, 2014
CL Dujiangyan, PEOPLES R CHINA
SP Int Soc Hort Sci
RI Latocha, Piotr/U-7734-2019; Latocha, Piotr/
OI Latocha, Piotr/0000-0002-6282-7340
Z8 0
ZA 0
ZR 1
TC 8
ZB 3
ZS 0
Z9 9
SN 0567-7572
BN 978-94-62610-94-1
UT WOS:000378638100059
ER

PT J
AU Sorrenti, Giovambattista
   Masiello, Caroline A.
   Toselli, Moreno
TI Biochar interferes with kiwifruit Fe-nutrition in calcareous soil
SO GEODERMA
VL 272
BP 10
EP 19
DI 10.1016/j.geoderma.2016.02.017
PD JUN 15 2016
PY 2016
RI Sorrenti, Giovambattista/N-7809-2016; Masiello, Caroline/A-2653-2011
OI Sorrenti, Giovambattista/0000-0002-6623-2483; Masiello,
   Caroline/0000-0003-2102-6229
Z8 0
ZS 1
ZA 0
ZB 15
TC 19
ZR 0
Z9 19
SN 0016-7061
EI 1872-6259
UT WOS:000374077500002
ER

PT J
AU Richardson, David P.
   Ansell, Juliet
   Drummond, Lynley N.
TI The nutritional and health attributes of kiwifruit: a review
SO EUROPEAN JOURNAL OF NUTRITION
VL 57
IS 8
BP 2659
EP 2676
DI 10.1007/s00394-018-1627-z
PD DEC 2018
PY 2018
RI Drummond, Lynley/AAJ-6055-2020
OI Drummond, Lynley/0000-0002-1350-8132
ZR 0
Z8 3
ZS 0
ZB 27
TC 48
ZA 0
Z9 51
SN 1436-6207
EI 1436-6215
UT WOS:000450829600001
PM 29470689
ER

PT J
AU Nazir, Nowsheen
   Sharma, M. K.
   Khalil, Aroosa
TI Effect of exogenous application of plant growth regulators on vine
   growth, yield and quality attributes in kiwifruit cv. Hayward
SO INDIAN JOURNAL OF HORTICULTURE
VL 75
IS 1
BP 153
EP 156
DI 10.5958/0974-0112.2018.00028.2
PD MAR 2018
PY 2018
OI Khalil, Aroosa/0000-0002-1725-415X
ZR 0
ZS 1
TC 1
Z8 0
ZA 0
ZB 0
Z9 1
SN 0972-8538
EI 1875-8711
UT WOS:000465616600028
ER

PT J
AU Hap, S.
   Gutierrez, N. A.
TI Functional properties of some New Zealand fruit extracts towards
   selected probiotic and pathogenic bacteria
SO BENEFICIAL MICROBES
VL 3
IS 4
BP 309
EP 318
DI 10.3920/BM2012.0004
PD DEC 2012
PY 2012
Z8 0
ZA 0
ZR 0
ZB 2
ZS 0
TC 2
Z9 2
SN 1876-2883
UT WOS:000312928000006
PM 22968373
ER

PT J
AU Penman, David
TI Editorial: Food security and science
SO NEW ZEALAND JOURNAL OF CROP AND HORTICULTURAL SCIENCE
VL 40
IS 1
BP 1
EP 1
DI 10.1080/01140671.2011.644301
PD 2012
PY 2012
Z8 0
TC 0
ZA 0
ZB 0
ZS 0
ZR 0
Z9 0
SN 0114-0671
UT WOS:000304592500001
ER

PT J
AU Seal, Alan G.
   Clark, Christopher J.
   Sharrock, Keith R.
   de Silva, Handunnethi Nihal
   Jaksons, Peter
   Wood, Megan E.
TI Choice of pollen donor affects weight but not composition of Actinidia
   chinensis var. chinensis "Zesy002' (Gold3) kiwifruit
SO NEW ZEALAND JOURNAL OF CROP AND HORTICULTURAL SCIENCE
VL 46
IS 2
BP 133
EP 143
DI 10.1080/01140671.2017.1365732
PD 2018
PY 2018
RI Jaksons, Peter/A-3390-2019; Sharrock, Keith/N-2690-2016
OI Jaksons, Peter/0000-0002-2715-6027; Sharrock, Keith/0000-0002-4697-4519
ZR 0
Z8 1
ZS 0
ZA 0
TC 4
ZB 4
Z9 5
SN 0114-0671
EI 1175-8783
UT WOS:000427900200005
ER

PT J
AU Jutamanee, K.
   Onnom, S.
TI Improving photosynthetic performance and some fruit quality traits in
   mango trees by shading
SO PHOTOSYNTHETICA
VL 54
IS 4
BP 542
EP 550
DI 10.1007/s11099-016-0210-1
PD DEC 2016
PY 2016
TC 10
Z8 0
ZB 6
ZA 0
ZS 0
ZR 0
Z9 10
SN 0300-3604
EI 1573-9058
UT WOS:000387090500009
ER

PT S
AU Varkonyi-Gasic, E.
   Wang, T.
   Karunairetnam, S.
   Nain, B.
   Wu, R.
   Hellens, R. P.
BE Gardiner, SE
TI Analysis of Kiwifruit MADS Box Genes with Potential Roles in Bud
   Dormancy and Flower Development
SO II INTERNATIONAL SYMPOSIUM ON BIOTECHNOLOGY OF FRUIT SPECIES
SE Acta Horticulturae
VL 1048
BP 107
EP 112
PD 2014
PY 2014
CT 2nd International Symposium on Biotechnology of Fruit Species
CY MAR 25-29, 2012
CL Nelson, NEW ZEALAND
SP Int Soc Hort Sci
RI Karunairetnam, Sakuntala/H-5175-2015; Varkonyi-Gasic, Erika/R-9920-2017; Hellens, Roger/
OI Karunairetnam, Sakuntala/0000-0002-1382-1591; Varkonyi-Gasic,
   Erika/0000-0002-1068-4085; Hellens, Roger/0000-0003-2094-0887
Z8 0
ZA 0
ZR 0
ZB 3
ZS 0
TC 3
Z9 3
SN 0567-7572
BN 978-94-62610-36-1
UT WOS:000344029800012
ER

PT S
AU Everett, K. R.
   Vergara, M. J.
   Pushparajah, I. P. S.
BE Ippolito, A
   Sanzani, SM
   Wisniewski, M
   Droby, S
TI Heat treatments for killing Pseudomonas syringae pv. actinidiae on
   contaminated kiwifruit pollen
SO III INTERNATIONAL SYMPOSIUM ON POSTHARVEST PATHOLOGY: USING SCIENCE TO
   INCREASE FOOD AVAILABILITY
SE Acta Horticulturae
VL 1144
BP 385
EP U504
DI 10.17660/ActaHortic.2016.1144.57
PD 2016
PY 2016
CT 3rd International Symposium on Postharvest Pathology - Using Science to
   Increase Food Availability
CY JUN 07-11, 2015
CL Bari, ITALY
SP Int Soc Hort Sci
RI Vergara, Michelle/N-2762-2018; Pushparajah, Irene P Shamini/N-2750-2018; Everett, Kerry/K-8764-2017
OI Vergara, Michelle/0000-0001-5847-9294; Pushparajah, Irene P
   Shamini/0000-0002-7154-8888; Everett, Kerry/0000-0003-2659-0363
ZA 0
ZS 0
TC 0
Z8 0
ZR 0
ZB 0
Z9 0
SN 0567-7572
BN 978-94-62611-33-7
UT WOS:000392630500057
ER

PT J
AU D'Evoli, L.
   Moscatello, S.
   Lucarini, M.
   Aguzzi, A.
   Gabrielli, P.
   Proietti, S.
   Battistelli, A.
   Famiani, F.
   Boehm, V.
   Lombardi-Boccia, G.
TI Nutritional traits and antioxidant capacity of kiwifruit (Actinidia
   deliciosa Planch., cv. Hayward) grown in Italy
SO JOURNAL OF FOOD COMPOSITION AND ANALYSIS
VL 37
BP 25
EP 29
DI 10.1016/j.jfca.2014.06.012
PD FEB 2015
PY 2015
RI Gabrielli, Paolo/AAE-2800-2019; Battistelli, Alberto/AAX-7377-2020; Lucarini, Massimo/AAL-9254-2020; Battistelli, Alberto/; Proietti, Simona/; Famiani, Franco/L-9202-2015
OI Battistelli, Alberto/0000-0002-8613-4688; Proietti,
   Simona/0000-0003-4136-9800; Famiani, Franco/0000-0002-9634-7951
ZS 0
ZB 11
ZA 0
ZR 0
Z8 1
TC 23
Z9 24
SN 0889-1575
EI 1096-0481
UT WOS:000347737200004
ER

PT J
AU Sotomayor, Carlos
   Ruiz, Rafael
   Munoz, Luis
TI Phloematic mobility of (10)Boron in kiwifruit (Actinidia deliciosa)
   mixed shoots
SO CIENCIA E INVESTIGACION AGRARIA
VL 39
IS 3
BP 563
EP 567
DI 10.4067/S0718-16202012000300015
PD SEP-DEC 2012
PY 2012
RI Montenegro, Gloria/D-9830-2013; Ruiz, Rafael F. Castaneda/B-2511-2008
OI Montenegro, Gloria/0000-0003-3878-5686; Ruiz, Rafael F.
   Castaneda/0000-0003-0063-3265
ZA 0
Z8 0
ZB 1
ZR 0
TC 1
ZS 0
Z9 1
SN 0718-1620
UT WOS:000313400900015
ER

PT J
AU Thompson, Andrew B.
   Spiers, James D.
   Coneva, Elina
   Kessler, J. Raymond, Jr.
TI Methods to Enhance Marketable Yield of New Auburn Kiwifruit Varieties
   (Actinidia chinensis and A. deliciosa)
SO HORTSCIENCE
VL 49
IS 9
BP S21
EP S22
SU S
PD SEP 2014
PY 2014
RI Coneva, Elina D/A-5474-2008
ZA 0
TC 0
Z8 0
ZB 0
ZS 0
ZR 0
Z9 0
SN 0018-5345
EI 2327-9834
UT WOS:000536063500044
ER

PT J
AU Mueller, Karin
   Holmes, Allister
   Deurer, Markus
   Clothier, Brent E.
TI Eco-efficiency as a sustainability measure for kiwifruit production in
   New Zealand
SO JOURNAL OF CLEANER PRODUCTION
VL 106
BP 333
EP 342
DI 10.1016/j.jclepro.2014.07.049
PD NOV 1 2015
PY 2015
RI Mueller, Karin/J-5871-2013; Clothier, Brent E/H-3124-2013
OI Mueller, Karin/0000-0002-5224-0984; Clothier, Brent
   E/0000-0003-1901-0324
TC 40
ZB 12
ZA 0
ZR 0
Z8 1
ZS 0
Z9 41
SN 0959-6526
EI 1879-1786
UT WOS:000359955900033
ER

PT J
AU Mills, Linda
   Flemmer, Rory
   Flemmer, Claire
   Bakker, Huub
TI Prediction of kiwifruit orchard characteristics from satellite images
SO PRECISION AGRICULTURE
VL 20
IS 5
BP 911
EP 925
DI 10.1007/s11119-018-09622-w
PD OCT 2019
PY 2019
ZB 0
Z8 0
ZR 0
ZA 0
TC 1
ZS 0
Z9 1
SN 1385-2256
EI 1573-1618
UT WOS:000482836500004
ER

PT S
AU Otero, V.
   Barreal, M. E.
   Martinez-Nunez, L.
   Gallego, P. P.
BE Pestana, M
   Correia, PJ
TI Nutritional Status of Kiwifruit in Organic and Conventional Farming
   Systems
SO VI INTERNATIONAL SYMPOSIUM ON MINERAL NUTRITION OF FRUIT CROPS
SE Acta Horticulturae
VL 868
BP 155
EP 160
PD 2010
PY 2010
CT 6th International Symposium on Mineral Nutrition of Fruit Crops
CY MAY 19-23, 2008
CL Faro, PORTUGAL
SP Int Soc Hort Sci (ISHS)
RI Barreal, M Esther/K-6157-2014; Gallego, Pedro Pablo/K-3591-2013; Martinez Nunez, Lourdes/
OI Barreal, M Esther/0000-0001-9401-5796; Gallego, Pedro
   Pablo/0000-0002-4622-1728; Martinez Nunez, Lourdes/0000-0001-5491-9707
Z8 0
ZS 0
TC 3
ZR 0
ZA 0
ZB 3
Z9 3
SN 0567-7572
BN 978-90-66054-69-1
UT WOS:000313520000017
ER

PT J
AU Carr, Anitra C.
   Bozonet, Stephanie M.
   Pullar, Juliet M.
   Simcock, Jeremy W.
   Vissers, Margreet C. M.
TI A Randomized Steady-State Bioavailability Study of Synthetic versus
   Natural (Kiwifruit-Derived) Vitamin C
SO NUTRIENTS
VL 5
IS 9
BP 3684
EP 3695
DI 10.3390/nu5093684
PD SEP 2013
PY 2013
RI Vissers, Margreet C M/T-4159-2017; Bozonet, Stephanie/AAM-8574-2020; , Anitra/
OI Bozonet, Stephanie/0000-0002-6375-4999; , Anitra/0000-0002-5890-2977
ZA 0
Z8 0
ZS 0
TC 20
ZB 18
ZR 0
Z9 20
SN 2072-6643
UT WOS:000328627500023
PM 24067392
ER

PT J
AU Kim, Chun-Hwan
   Kim, Seong-Cheol
   Jang, Ki-Chang
   Song, Eun-Young
   Kim, Misun
   Moon, Doo-Young
   Seong, Ki-Cheol
   Lee, Jin Soo
   Suh, Hyo Duk
TI A New Kiwifruit Cultivar, “Jecy Gold” with Yellow Flesh
SO KOREAN JOURNAL OF BREEDING SCIENCE
S1 한국육종학회지
VL 39
IS 2
BP 258
EP 259
PD 2007
PY 2007
ZS 0
TC 5
ZB 2
ZR 0
ZA 0
Z8 0
Z9 6
SN 0250-3360
UT KJD:ART001199972
ER

PT J
AU Le Lievre, Danielle
   Anderson, Rachelle
   Boldingh, Helen
   Cooney, Janine
   Seelye, Richard
   Gould, Nick
   Hunter, Denise
   Jensen, Dwayne
   Pereira, Trisha
   Wohlers, Mark
   Clearwater, Mike
   Richardson, Annette
TI Modifying Carbohydrate Supply to Fruit during Development Changes the
   Composition and Flavour of Actinidia chinensis var. chinensis 'Zesy002'
   Kiwifruit
SO PLANTS-BASEL
VL 10
IS 7
AR 1328
DI 10.3390/plants10071328
PD JUL 2021
PY 2021
RI Boldingh, Helen L/L-5606-2016
OI Boldingh, Helen L/0000-0001-5754-9254
ZA 0
ZR 0
ZB 0
ZS 0
TC 0
Z8 0
Z9 0
EI 2223-7747
UT WOS:000677160200001
PM 34209861
ER

PT J
AU Spinelli, R.
   Spinelli, R.
   Magagnotti, N.
   Nati, C.
   Pari, L.
   Vanneste, J. L.
TI RECOVERING KIWIFRUIT PRUNING RESIDUES FOR BIOMASS PRODUCTION
SO TRANSACTIONS OF THE ASABE
VL 55
IS 1
BP 21
EP 28
PD JAN-FEB 2012
PY 2012
RI Vanneste, Joel L/L-8636-2016; Nati, Carla/AAW-5588-2020; Vanneste, Joel/H-2784-2019; Pari, Luigi/; Spinelli, Raffaele/; Magagnotti, Natascia/
OI Vanneste, Joel L/0000-0002-4877-0667; Nati, Carla/0000-0003-0874-2693;
   Vanneste, Joel/0000-0002-4877-0667; Pari, Luigi/0000-0003-3851-8625;
   Spinelli, Raffaele/0000-0001-9545-1004; Magagnotti,
   Natascia/0000-0003-3508-514X
ZA 0
ZS 0
ZB 4
TC 9
Z8 0
ZR 0
Z9 9
SN 2151-0032
EI 2151-0040
UT WOS:000302049700003
ER

PT S
AU Taticharoen, T.
   Pichakum, A.
   Rittiron, R.
BE Poonnachit, U
   Chantrasmi, V
   Sukhvibul, N
TI NIRs Technique Development for Kiwifruit Flesh Color Evaluation
SO IX INTERNATIONAL SYMPOSIUM ON TEMPERATE ZONE FRUITS IN THE TROPICS AND
   SUBTROPICS
SE Acta Horticulturae
VL 1059
BP 245
EP 249
PD 2014
PY 2014
CT 9th International Symposium on Temperate Zone Fruits in the Tropics and
   Subtropics
CY MAR 26-28, 2013
CL Chiang Mai, THAILAND
SP Int Soc Hort Sci
OI Rittiron, Ronnarit/0000-0002-2334-7766
ZA 0
ZB 0
ZR 0
TC 1
Z8 0
ZS 0
Z9 1
SN 0567-7572
EI 2406-6168
BN 978-94-62610-49-1
UT WOS:000358040100032
ER

PT J
AU Liu, Yanfei
   Qi, Yingwei
   Chen, Xin
   He, Haohao
   Liu, Zhande
   Zhang, Zhuo
   Ren, Yamei
   Ren, Xiaolin
TI Phenolic compounds and antioxidant activity in red- and in green-fleshed
   kiwifruits
SO FOOD RESEARCH INTERNATIONAL
VL 116
BP 291
EP 301
DI 10.1016/j.foodres.2018.08.038
PD FEB 2019
PY 2019
Z8 0
TC 12
ZB 5
ZR 0
ZS 0
ZA 0
Z9 12
SN 0963-9969
EI 1873-7145
UT WOS:000458942900032
PM 30716948
ER

PT J
AU Behzadi, Golnar
   O'Sullivan, Michael Justin
   Olsen, Tava Lennon
   Scrimgeour, Frank
   Zhang, Abraham
TI Robust and resilient strategies for managing supply disruptions in an
   agribusiness supply chain
SO INTERNATIONAL JOURNAL OF PRODUCTION ECONOMICS
VL 191
BP 207
EP 220
DI 10.1016/j.ijpe.2017.06.018
PD SEP 2017
PY 2017
RI Zhang, Abraham/AAA-7214-2019; OSullivan, Mike/AAK-4034-2020
OI Zhang, Abraham/0000-0002-3804-6392; OSullivan, Mike/0000-0002-5621-4206
Z8 0
ZA 0
ZS 0
ZB 2
ZR 0
TC 50
Z9 50
SN 0925-5273
EI 1873-7579
UT WOS:000409150000017
ER

PT J
AU Fu, Longsheng
   Feng, Yali
   Wu, Jingzhu
   Liu, Zhihao
   Gao, Fangfang
   Majeed, Yaqoob
   Al-Mallahi, Ahmad
   Zhang, Qin
   Li, Rui
   Cui, Yongjie
TI Fast and accurate detection of kiwifruit in orchard using improved
   YOLOv3-tiny model
SO PRECISION AGRICULTURE
VL 22
IS 3
BP 754
EP 776
DI 10.1007/s11119-020-09754-y
EA SEP 2020
PD JUN 2021
PY 2021
OI Al-Mallahi, Ahmad/0000-0002-6068-530X
ZS 0
TC 13
ZR 0
Z8 0
ZB 6
ZA 0
Z9 13
SN 1385-2256
EI 1573-1618
UT WOS:000568974200001
ER

PT J
AU Pham, Nghia Duc
   Martens, W
   Karim, M A
   Joardder, M U H
TI Nutritional quality of heat-sensitive food materials in intermittent
   microwave convective drying.
SO Food & nutrition research
VL 62
DI 10.29219/fnr.v62.1292
PD 2018
PY 2018
RI Joardder, M.U.H./Q-2997-2019; Karim, Azharul/
OI Joardder, M.U.H./0000-0002-5732-9443; Karim, Azharul/0000-0001-9074-0384
Z8 0
ZA 0
TC 3
ZS 0
ZR 0
ZB 1
Z9 3
SN 1654-661X
UT MEDLINE:30349446
PM 30349446
ER

PT J
AU Thomidis, T.
   Exadaktylou, E.
TI First Report of Botryosphaeria dothidea Causing Shoot Blight of
   Kiwifruit (Actinidia deliciosa) in Greece
SO PLANT DISEASE
VL 94
IS 12
BP 1503
EP 1503
DI 10.1094/PDIS-07-10-0528
PD DEC 2010
PY 2010
ZA 0
TC 6
ZB 6
ZR 0
ZS 0
Z8 0
Z9 6
SN 0191-2917
UT WOS:000284447100017
PM 30743374
ER

PT J
AU Sun-Waterhouse, D.
   Edmonds, L.
   Wadhwa, S. S.
   Wibisono, R.
TI Producing ice cream using a substantial amount of juice from kiwifruit
   with green, gold or red flesh
SO FOOD RESEARCH INTERNATIONAL
VL 50
IS 2
SI SI
BP 647
EP 656
DI 10.1016/j.foodres.2011.05.030
PD MAR 2013
PY 2013
ZR 1
TC 55
ZS 2
ZA 0
Z8 0
ZB 29
Z9 57
SN 0963-9969
EI 1873-7145
UT WOS:000317452200026
ER

PT S
AU Decorte, J.
   Vereecke, D.
   Debersaques, F.
BE Antunes, MD
   Gallego, PP
TI Mineral status of kiwiberry
SO IX INTERNATIONAL SYMPOSIUM ON KIWIFRUIT
SE Acta Horticulturae
VL 1218
BP 435
EP 441
DI 10.17660/ActaHortic.2018.1218.60
PD 2018
PY 2018
CT 9th International Symposium on Kiwifruit
CY SEP 06-09, 2017
CL Porto, PORTUGAL
SP Int Soc Horticultural Sci
Z8 0
ZB 1
ZA 0
ZR 0
TC 1
ZS 0
Z9 1
SN 0567-7572
EI 2406-6168
BN 978-94-62612-15-0
UT WOS:000664205500058
ER

PT J
AU KIM,, MI SEON
   KANG,, KYUNGHEE
   Jang,, Ki-Chang
   Kim, Seong-Cheol
AU 김천환
   노나영
   문두영
   송은영
TI A New Mini Kiwifruit Cultivar, “Green King”
Z1 다래 신품종“그린킹”
SO KOREAN JOURNAL OF BREEDING SCIENCE
S1 한국육종학회지
VL 40
IS 4
BP 461
EP 465
PD 2008
PY 2008
ZB 1
ZS 0
Z8 0
ZA 0
TC 2
ZR 0
Z9 2
SN 0250-3360
UT KJD:ART001311466
ER

PT J
AU Di Marco, Stefano
   Osti, Fabio
TI Foliar Symptom Expression of Wood Decay in Actinidia deliciosa in
   Relation to Environmental Factors.
SO Plant disease
VL 92
IS 8
BP 1150
EP 1157
DI 10.1094/PDIS-92-8-1150
PD 2008-Aug
PY 2008
RI Di Marco, Stefano/B-7347-2015; Osti, Fabio/B-7674-2015
OI Di Marco, Stefano/0000-0002-2786-4277; Osti, Fabio/0000-0002-6748-6274
ZB 11
TC 13
Z8 0
ZA 0
ZR 0
ZS 0
Z9 13
SN 0191-2917
UT MEDLINE:30769485
PM 30769485
ER

PT J
AU Deurer, M.
   Green, S. R.
   Clothier, B. E.
   Mowat, A.
TI Can product water footprints indicate the hydrological impact of primary
   production? - A case study of New Zealand kiwifruit
SO JOURNAL OF HYDROLOGY
VL 408
IS 3-4
BP 246
EP 256
DI 10.1016/j.jhydrol.2011.08.007
PD OCT 13 2011
PY 2011
RI Green, Steve/I-3938-2013; Clothier, Brent E/H-3124-2013
OI Green, Steve/0000-0002-4020-3430; Clothier, Brent E/0000-0003-1901-0324
ZB 5
ZA 0
ZR 0
ZS 3
TC 26
Z8 0
Z9 28
SN 0022-1694
EI 1879-2707
UT WOS:000295994900006
ER

PT S
AU Kataoka, I
   Matsumoto, H.
   Beppu, K.
   Suezawa, K.
   Fukuda, T.
   Mizutani, R.
BE Antunes, MD
   Gallego, PP
TI Breeding program by interspecific cross utilizing Actinidia rufa native
   to Japan
SO IX INTERNATIONAL SYMPOSIUM ON KIWIFRUIT
SE Acta Horticulturae
VL 1218
BP 109
EP 115
DI 10.17660/ActaHortic.2018.1218.13
PD 2018
PY 2018
CT 9th International Symposium on Kiwifruit
CY SEP 06-09, 2017
CL Porto, PORTUGAL
SP Int Soc Horticultural Sci
ZS 0
ZR 0
ZB 0
Z8 1
TC 0
ZA 0
Z9 1
SN 0567-7572
EI 2406-6168
BN 978-94-62612-15-0
UT WOS:000664205500013
ER

PT J
AU Schlautman, Brandon
   Covarrubias-Pazaran, Giovanny
   Diaz-Garcia, Luis A.
   Johnson-Cicalese, Jennifer
   Iorrizo, Massimo
   Rodriguez-Bonilla, Lorraine
   Bougie, Tierney
   Bougie, Tiffany
   Wiesman, Eric
   Steffan, Shawn
   Polashock, James
   Vorsa, Nicholi
   Zalapa, Juan
TI Development of a high-density cranberry SSR linkage map for comparative
   genetic analysis and trait detection
SO MOLECULAR BREEDING
VL 35
IS 8
AR 177
DI 10.1007/s11032-015-0367-5
PD AUG 2015
PY 2015
OI COVARRUBIAS-PAZARAN, GIOVANNY/0000-0002-7194-3837; Steffan,
   Shawn/0000-0002-2219-6409; DIAZ GARCIA, LUIS/0000-0002-3984-5516
ZS 0
ZA 0
ZR 0
TC 23
ZB 23
Z8 2
Z9 25
SN 1380-3743
EI 1572-9788
UT WOS:000360005100023
ER

PT S
AU Boyd, L.
   Barnett, A.
   Civolani, C.
   Fini, E.
BE Pestana, M
   Correia, PJ
TI Whole Plant Excavations to Determine Nutritional Requirements in
   'Hort16A' Kiwifruit Vines
SO VI INTERNATIONAL SYMPOSIUM ON MINERAL NUTRITION OF FRUIT CROPS
SE Acta Horticulturae
VL 868
BP 171
EP 176
PD 2010
PY 2010
CT 6th International Symposium on Mineral Nutrition of Fruit Crops
CY MAY 19-23, 2008
CL Faro, PORTUGAL
SP Int Soc Hort Sci (ISHS)
OI Barnett, Andrew M/0000-0002-5266-2925
ZS 0
ZB 5
TC 6
Z8 0
ZA 0
ZR 0
Z9 6
SN 0567-7572
BN 978-90-66054-69-1
UT WOS:000313520000019
ER

PT J
AU Creech, David
   Hartmann, Tim
TI Status of Kiwifruit Research In Texas
SO HORTSCIENCE
VL 53
IS 9
BP S469
EP S469
SU S
PD SEP 2018
PY 2018
TC 0
ZB 0
ZS 0
Z8 0
ZR 0
ZA 0
Z9 0
SN 0018-5345
EI 2327-9834
UT WOS:000536070302076
ER

PT J
AU Spigaglia, Patrizia
   Barbanti, Fabrizio
   Marocchi, Fabio
   Mastroleo, Marco
   Baretta, Marco
   Ferrante, Patrizia
   Caboni, Emilia
   Lucioli, Simona
   Scortichini, Marco
TI Clostridium bifermentans and C. subterminale are associated with
   kiwifruit vine decline, known as moria, in Italy
SO PLANT PATHOLOGY
VL 69
IS 4
BP 765
EP 774
DI 10.1111/ppa.13161
PD MAY 2020
PY 2020
RI BARBANTI, FABRIZIO/B-8717-2016; SPIGAGLIA, PATRIZIA/B-8728-2016; Lucioli, Simona/AAW-5596-2021; Caboni, Emilia/
OI BARBANTI, FABRIZIO/0000-0001-7060-8175; SPIGAGLIA,
   PATRIZIA/0000-0002-3747-0212; Caboni, Emilia/0000-0003-2438-5745
ZA 0
ZB 1
Z8 0
ZS 0
ZR 0
TC 2
Z9 2
SN 0032-0862
EI 1365-3059
UT WOS:000523503500015
ER

PT J
AU Liu, Zhihao
   Wu, Jingzhu
   Fu, Longsheng
   Majeed, Yaqoob
   Feng, Yali
   Li, Rui
   Cui, Yongjie
TI Improved Kiwifruit Detection Using Pre-Trained VGG16 With RGB and NIR
   Information Fusion
SO IEEE ACCESS
VL 8
BP 2327
EP 2336
DI 10.1109/ACCESS.2019.2962513
PD 2020
PY 2020
RI Majeed, Yaqoob/AAM-2712-2020
OI Majeed, Yaqoob/0000-0003-1782-3436
TC 32
ZR 1
ZB 14
ZA 0
ZS 0
Z8 0
Z9 33
SN 2169-3536
UT WOS:000534321600001
ER

PT J
AU Dai, Yuan
   Wang, Zhenshuo
   Leng, Jinsong
   Sui, Yuan
   Jiang, Mingguo
   Wisniewski, Michael
   Liu, Jia
   Wang, Qi
TI Eco-friendly management of postharvest fungal decays in kiwifruit
SO CRITICAL REVIEWS IN FOOD SCIENCE AND NUTRITION
DI 10.1080/10408398.2021.1926908
EA MAY 2021
PY 2021
ZS 0
Z8 0
ZB 0
ZR 0
TC 0
ZA 0
Z9 0
SN 1040-8398
EI 1549-7852
UT WOS:000651268400001
PM 33998844
ER

PT S
AU Tacconi, G.
   Paltrinieri, S.
   Mejia, J. F.
   Fuentealba, S. P.
   Bertaccini, A.
   Tosi, L.
   Giacopini, A.
   Mazzucchi, U.
   Favaron, F.
   Sella, L.
   Bertaiola, F.
BE Huang, H
   Zhang, Q
TI Vine Decline in Kiwifruit: Climate Change and Effect on Waterlogging and
   Phytophthora in North Italy
SO VIII INTERNATIONAL SYMPOSIUM ON KIWIFRUIT
SE Acta Horticulturae
VL 1096
BP 93
EP 97
PD 2015
PY 2015
CT 8th International Symposium on Kiwifruit
CY SEP 18-22, 2014
CL Dujiangyan, PEOPLES R CHINA
SP Int Soc Hort Sci
RI Paltrinieri, Saverio/L-3174-2017
OI Paltrinieri, Saverio/0000-0001-7117-7987
ZB 2
TC 4
Z8 0
ZS 0
ZR 0
ZA 0
Z9 4
SN 0567-7572
BN 978-94-62610-94-1
UT WOS:000378638100007
ER

PT S
AU Decorte, J.
   Debersaques, F.
   Mekers, O.
BE Huang, H
   Zhang, Q
TI Seasonal Patterns of Leaf Mineral Content of Kiwiberry Cultivars
SO VIII INTERNATIONAL SYMPOSIUM ON KIWIFRUIT
SE Acta Horticulturae
VL 1096
BP 471
EP 477
PD 2015
PY 2015
CT 8th International Symposium on Kiwifruit
CY SEP 18-22, 2014
CL Dujiangyan, PEOPLES R CHINA
SP Int Soc Hort Sci
ZS 0
ZR 0
Z8 0
ZA 0
TC 3
ZB 3
Z9 3
SN 0567-7572
BN 978-94-62610-94-1
UT WOS:000378638100058
ER

PT S
AU Salinero, C.
   Pinon, P.
   Lema, M. J.
   Martinez, L.
BE Pestana, M
   Correia, PJ
TI Effect of Fertilization and Training on the Sensory Properties of
   Kiwifruit in Orchards in Northern Portugal
SO VI INTERNATIONAL SYMPOSIUM ON MINERAL NUTRITION OF FRUIT CROPS
SE Acta Horticulturae
VL 868
BP 373
EP 379
PD 2010
PY 2010
CT 6th International Symposium on Mineral Nutrition of Fruit Crops
CY MAY 19-23, 2008
CL Faro, PORTUGAL
SP Int Soc Hort Sci (ISHS)
Z8 0
ZS 0
ZB 0
ZR 0
TC 1
ZA 0
Z9 1
SN 0567-7572
BN 978-90-66054-69-1
UT WOS:000313520000050
ER

PT J
AU Fu, Longsheng
   Feng, Yali
   Majeed, Yaqoob
   Zhang, Xin
   Zhang, Jing
   Karkee, Manoj
   Zhang, Qin
TI Kiwifruit detection in field images using Faster R-CNN with ZFNet
SO IFAC PAPERSONLINE
VL 51
IS 17
BP 45
EP 50
DI 10.1016/j.ifacol.2018.08.059
PD 2018
PY 2018
CT 6th International-Federation-of-Automatic-Control (IFAC) Conference on
   Bio-Robotics (BIOROBOTICS)
CY JUL 13-15, 2018
CL Beijing, PEOPLES R CHINA
SP Int Federat Automat Control
RI Majeed, Yaqoob/AAM-2712-2020; Zhang, Qin/AAM-2009-2020
OI Majeed, Yaqoob/0000-0003-1782-3436; Zhang, Qin/0000-0002-6121-6513
ZB 14
ZS 0
ZR 0
TC 26
ZA 0
Z8 3
Z9 29
SN 2405-8963
UT WOS:000444516000010
ER

PT J
AU Song, Yu-Rim
   Choi, Min-Seon
   Choi, Geun-Won
   Park, Il-Kwon
   Oh, Chang-Sik
TI Antibacterial Activity of Cinnamaldehyde and Estragole Extracted from
   Plant Essential Oils against Pseudomonas syringae pv. actinidiae Causing
   Bacterial Canker Disease in Kiwifruit
SO PLANT PATHOLOGY JOURNAL
VL 32
IS 4
BP 363
EP 370
DI 10.5423/PPJ.NT.01.2016.0006
PD AUG 2016
PY 2016
RI Oh, Chang-Sik/AAK-7131-2020
OI Oh, Chang-Sik/0000-0002-2123-862X
TC 8
ZB 5
Z8 1
ZS 0
ZA 0
ZR 0
Z9 8
SN 1598-2254
EI 2093-9280
UT WOS:000380867900010
PM 27493612
ER

PT J
AU Kwack, Yong-Bum
   Kim, Hong Lim
   Chae, Won-Byoung
   Kim, Seung Heui
   Lee, Yong-Bok
   Kim, Jin Gook
TI Carbohydrate Reserves of Non-fruiting Young Kiwifruit Vines as Affected
   by Early Artificial Defoliation
SO HORTICULTURE ENVIRONMENT AND BIOTECHNOLOGY
VL 55
IS 6
BP 462
EP 470
DI 10.1007/s13580-014-0042-5
PD DEC 2014
PY 2014
TC 2
ZB 2
ZR 0
ZS 0
ZA 0
Z8 0
Z9 2
SN 2211-3452
EI 2211-3460
UT WOS:000347957700004
ER

PT J
AU Cerutti, Alessandro K.
   Beccaro, Gabriele L.
   Bagliani, Marco
   Donno, Dario
   Bounous, Giancarlo
TI Multifunctional Ecological Footprint Analysis for assessing
   eco-efficiency: a case study of fruit production systems in Northern
   Italy
SO JOURNAL OF CLEANER PRODUCTION
VL 40
BP 108
EP 117
DI 10.1016/j.jclepro.2012.09.028
PD FEB 2013
PY 2013
RI Donno, Dario/C-2692-2014; Donno, Dario/H-5126-2019; Bagliani, Marco/L-9652-2019; Cerutti, Alessandro/; BECCARO, GABRIELE LORIS/
OI Donno, Dario/0000-0002-9104-2067; Donno, Dario/0000-0002-9104-2067;
   Bagliani, Marco/0000-0003-4918-8852; Cerutti,
   Alessandro/0000-0002-6456-6885; BECCARO, GABRIELE
   LORIS/0000-0003-4175-2404
ZB 15
ZR 0
ZS 0
TC 45
ZA 0
Z8 6
Z9 51
SN 0959-6526
EI 1879-1786
UT WOS:000312173200014
ER

PT B
AU Chen Yan
   Zhao Xuerui
   Nie Qiang
BE Bingzheng, C
   Powers, MR
TI A Spatial-Temporal Model for Pricing Wintering Freeze Index Insurance
   for Kiwifruit in Shaanxi
SO PROCEEDINGS OF 2019 CHINA INTERNATIONAL CONFERENCE ON INSURANCE AND RISK
   MANAGEMENT (CICIRM)
BP 938
EP 958
PD 2019
PY 2019
CT 10th China International Conference on Insurance and Risk Management
   (CICIRM)
CY JUL 17-20, 2019
CL SW Univ Finance & Econ, Insurance Sch, Chengdu, PEOPLES R CHINA
HO SW Univ Finance & Econ, Insurance Sch
SP Tsinghua Univ, Sch Econ & Management, China Ctr Insurance & Risk
   Management; City Univ London, Cass Business Sch
ZB 0
TC 1
ZS 0
ZA 0
ZR 0
Z8 0
Z9 1
BN 978-7-89511-195-0
UT WOS:000519108000067
ER

PT J
AU Benlloch-Tinoco, Maria
   Kaulmann, Anouk
   Corte-Real, Joana
   Rodrigo, Dolores
   Martinez-Navarrete, Nuria
   Bohn, Torsten
TI Chlorophylls and carotenoids of kiwifruit puree are affected similarly
   or less by microwave than by conventional heat processing and storage
SO FOOD CHEMISTRY
VL 187
BP 254
EP 262
DI 10.1016/j.foodchem.2015.04.052
PD NOV 15 2015
PY 2015
RI Bohn, Torsten/AAE-8393-2019; Martinez-Navarrete, Nuria/P-1368-2017; Rodrigo, Dolores/H-6083-2012; Bohn, Torsten/; Benlloch Tinoco, Maria/
OI Martinez-Navarrete, Nuria/0000-0001-8345-8495; Rodrigo,
   Dolores/0000-0001-9854-111X; Bohn, Torsten/0000-0002-7825-0697; Benlloch
   Tinoco, Maria/0000-0003-4323-5929
ZR 0
ZS 0
TC 48
ZB 23
ZA 0
Z8 2
Z9 50
SN 0308-8146
EI 1873-7072
UT WOS:000355885400035
PM 25977024
ER

PT J
AU Nishiyama, Ichiro
   Yamashita, Yuka
   Yamanaka, Miho
   Shimohashi, Atsuko
   Fukuda, Tetsuo
   Oota, Tadachika
TI Varietal difference in vitamin C content in the fruit of kiwifruit and
   other actinidia species.
SO Journal of agricultural and food chemistry
VL 52
IS 17
BP 5472
EP 5
DI 10.1021/jf049398z
PD 2004-Aug-25
PY 2004
Z8 10
ZS 2
ZB 105
ZA 0
TC 152
ZR 0
Z9 166
SN 0021-8561
UT MEDLINE:15315387
PM 15315387
ER

PT J
AU Cui, Y.
   Gong, G.
   Yu, X.
   Xu, J.
   Wen, X.
   Zhang, M.
   Chen, H.
   Zheng, X.
   Zhou, Y.
   Chang, X.
TI First Report of Brown Leaf Spot on Kiwifruit Caused by Corynespora
   cassiicola in Sichuan, China
SO PLANT DISEASE
VL 99
IS 5
BP 725
EP 725
DI 10.1094/PDIS-08-14-0808-PDN
PD MAY 2015
PY 2015
ZS 0
ZR 0
Z8 1
ZB 5
ZA 0
TC 7
Z9 8
SN 0191-2917
EI 1943-7692
UT WOS:000360865800027
ER

PT J
AU Pratima, Preet
   Sharma, N.
TI Response of kiwifruit cultivars to deficit irrigation in terms of canopy
   temperature and water relations
SO INDIAN JOURNAL OF HORTICULTURE
VL 74
IS 4
BP 515
EP 519
DI 10.5958/0974-0112.2017.00100.1
PD DEC 2017
PY 2017
ZB 0
ZS 0
ZR 0
ZA 0
Z8 0
TC 0
Z9 0
SN 0972-8538
EI 1875-8711
UT WOS:000423285600007
ER

PT J
AU Kumar, P. Suresh
   Basar, J.
TI Influence of different degrees and stages of summer pruning on the vine
   characteristics, fruit yield and quality of kiwifruit cv. Hayward
SO INDIAN JOURNAL OF HORTICULTURE
VL 68
IS 4
BP 466
EP 471
PD DEC 2011
PY 2011
OI Paramasivam, Suresh Kumar/0000-0002-3090-6888
ZS 0
TC 0
ZB 0
ZR 0
ZA 0
Z8 0
Z9 0
SN 0972-8538
UT WOS:000299240400004
ER

PT J
AU Qi, Xiujuan
   Gao, Yongbin
   Fang, Jinbao
   Xu, Shankun
   Chen, Jinyong
   Gu, Hong
   Zhang, Shaoling
TI Proteomic Differential in-Gel Electrophoresis Analysis of Stigmatic and
   Stylar Proteins in Kiwifruit before and after Pollination
SO CURRENT PROTEOMICS
VL 11
IS 3
BP 218
EP 227
DI 10.2174/157016461103140922164453
PD 2014
PY 2014
OI zhang, shaoling/0000-0002-1835-1824
ZA 0
ZB 0
Z8 0
ZS 0
TC 0
ZR 0
Z9 0
SN 1570-1646
EI 1875-6247
UT WOS:000346476700007
ER

PT S
AU Guo, X. M.
   Wang, G. X.
   Gao, R. F.
BE Costa, G
   Ferguson, AR
TI Temporal and Spatial Changes of Chlorophyll Fluorescence Characteristics
   of Postharvest Kiwifruit (Actinidia deliciosa 'Changan 4')
SO VII INTERNATIONAL SYMPOSIUM ON KIWIFRUIT
SE Acta Horticulturae
IS 913
BP 559
EP 565
DI 10.17660/ActaHortic.2011.913.76
PD 2011
PY 2011
CT 7th International Symposium on Kiwifruit
CY NOV 25, 2011
CL Faenza, ITALY
ZA 0
Z8 0
ZS 0
TC 0
ZR 0
ZB 0
Z9 0
SN 0567-7572
BN 978-90-66056-04-6
UT WOS:000305940900076
ER

PT J
AU Sofo, Adriano
   Celano, Giuseppe
   Ricciuti, Patrizia
   Curci, Maddalena
   Dichio, Bartolomeo
   Xiloyannis, Cristos
   Crecchio, Carmine
TI Changes in composition and activity of soil microbial communities in
   peach and kiwifruit Mediterranean orchards under an innovative
   management system
SO AUSTRALIAN JOURNAL OF SOIL RESEARCH
VL 48
IS 3
BP 266
EP 273
DI 10.1071/SR09128
PD 2010
PY 2010
RI Curci, Maddalena/AAP-9448-2021; Sofo, Adriano/L-6668-2014; Crecchio, Carmine/; xiloyannis, cristos/; Ricciuti, Patrizia/; Celano, Giuseppe/; CELANO, Giuseppe/; dichio, bartolomeo/
OI Curci, Maddalena/0000-0001-9914-1679; Sofo, Adriano/0000-0003-0305-308X;
   Crecchio, Carmine/0000-0003-0751-236X; xiloyannis,
   cristos/0000-0002-5970-3953; Ricciuti, Patrizia/0000-0002-8746-0506;
   Celano, Giuseppe/0000-0003-4665-570X; CELANO,
   Giuseppe/0000-0002-5128-2824; dichio, bartolomeo/0000-0003-0726-7982
ZB 9
Z8 0
ZA 0
TC 10
ZS 0
ZR 0
Z9 10
SN 0004-9573
UT WOS:000279006700008
ER

PT S
AU Thorp, T. G.
   Barnett, A. M.
BE Costa, G
   Ferguson, AR
TI Increasing Productivity of Alternate Year Cropping Systems for ZESPRI
   (R) GOLD Kiwifruit ('Hort16A')
SO VII INTERNATIONAL SYMPOSIUM ON KIWIFRUIT
SE Acta Horticulturae
IS 913
BP 321
EP 326
DI 10.17660/ActaHortic.2011.913.42
PD 2011
PY 2011
CT 7th International Symposium on Kiwifruit
CY NOV 25, 2011
CL Faenza, ITALY
ZS 0
Z8 0
ZA 0
ZB 0
ZR 0
TC 0
Z9 0
SN 0567-7572
BN 978-90-66056-04-6
UT WOS:000305940900042
ER

PT J
AU Liao, Guanglian
   Xu, Xiaobiao
   Zhong, Min
   Huang, Chunhui
   Tu, Guiqing
   Li, Bangming
   Tao, Junjie
   Qu, Xueyan
   Zhao, Shanggao
   Leng, Jianhua
TI A novel mid-maturing cultivar with high dry matter content from
   seedlings of 'Jinfeng' kiwifruit (Actinidia chinensis)
SO EUROPEAN JOURNAL OF HORTICULTURAL SCIENCE
VL 84
IS 5
BP 294
EP 301
DI 10.17660/eJHS.2019/84.5.5
PD OCT 2019
PY 2019
RI Liao, Guanglian/AAJ-7276-2020
OI Liao, Guanglian/0000-0002-8949-630X
ZR 0
ZA 0
Z8 0
ZB 3
ZS 0
TC 3
Z9 3
SN 1611-4426
EI 1611-4434
UT WOS:000496915200005
ER

PT J
AU Basile, B.
   Giaccone, M.
   Shahak, Y.
   Forlani, M.
   Cirillo, C.
TI Regulation of the vegetative growth of kiwifruit vines by
   photo-selective anti-hail netting
SO SCIENTIA HORTICULTURAE
VL 172
BP 300
EP 307
DI 10.1016/j.scienta.2014.04.011
PD JUN 9 2014
PY 2014
RI Cirillo, Chiara/L-5479-2015; BASILE, Boris/; Giaccone, Matteo/
OI Cirillo, Chiara/0000-0002-0344-1931; BASILE, Boris/0000-0002-4207-576X;
   Giaccone, Matteo/0000-0002-4613-8721
ZB 2
Z8 0
ZR 0
TC 3
ZS 0
ZA 0
Z9 3
SN 0304-4238
EI 1879-1018
UT WOS:000338622700040
ER

PT J
AU Gao, Jingbo
   Lu, Yongli
   Chen, Zhujun
   Wang, Lei
   Zhou, Jianbin
TI Land-use change from cropland to orchard leads to high nitrate
   accumulation in the soils of a small catchment
SO LAND DEGRADATION & DEVELOPMENT
VL 30
IS 17
BP 2150
EP 2161
DI 10.1002/ldr.3412
EA AUG 2019
PD NOV 2019
PY 2019
ZB 5
Z8 1
ZR 0
ZA 0
ZS 0
TC 8
Z9 9
SN 1085-3278
EI 1099-145X
UT WOS:000481233000001
ER

PT J
AU Chen, Cheng
   Yuan, Yulin
   Zhang, Chen
   Li, Huixia
   Ma, Fengwang
   Li, Mingjun
TI Sucrose phloem unloading follows an apoplastic pathway with high sucrose
   synthase in Actinidia fruit
SO PLANT SCIENCE
VL 255
BP 40
EP 50
DI 10.1016/j.plantsci.2016.11.011
PD FEB 2017
PY 2017
ZR 0
ZS 0
ZB 20
ZA 0
TC 21
Z8 5
Z9 26
SN 0168-9452
EI 1873-2259
UT WOS:000394194800005
PM 28131340
ER

PT J
AU Bieniek, Anna
   Draganska, Ewa
   Pranckietis, Viktoras
TI Assesment of climatic conditions for Actinidia arguta cultivation in
   north-eastern Poland
SO ZEMDIRBYSTE-AGRICULTURE
VL 103
IS 3
BP 311
EP 318
DI 10.13080/z-a.2016.103.040
PD 2016
PY 2016
OI Draganska, Ewa/0000-0002-8099-6359; Bieniek, Anna/0000-0002-5903-1405
TC 5
ZB 3
ZR 1
Z8 0
ZS 0
ZA 0
Z9 7
SN 1392-3196
UT WOS:000385609800010
ER

PT S
AU Tataranni, G.
   Xiloyannis, C.
   Zuccherelli, K.
   Mang, S. M.
BE Costa, G
   Ferguson, AR
TI The Effect of Multiplication Number In Vitro on Juvenility of Kiwifruit
   Plants (Actinidia deliciosa A. Chev.)
SO VII INTERNATIONAL SYMPOSIUM ON KIWIFRUIT
SE Acta Horticulturae
IS 913
BP 411
EP 418
DI 10.17660/ActaHortic.2011.913.55
PD 2011
PY 2011
CT 7th International Symposium on Kiwifruit
CY NOV 25, 2011
CL Faenza, ITALY
OI Mang, Stefania/0000-0003-4814-6570; xiloyannis,
   cristos/0000-0002-5970-3953
ZS 0
ZR 0
ZB 0
TC 0
Z8 0
Z9 0
SN 0567-7572
BN 978-90-66056-04-6
UT WOS:000305940900055
ER

PT J
AU Torkashvand, Ali Mohammadi
   Ahmadi, Abbas
   Gomez, Perla A.
   Maghoumi, Mahshad
TI Using artificial neural network in determining postharvest LIFE of
   kiwifruit
SO JOURNAL OF THE SCIENCE OF FOOD AND AGRICULTURE
VL 99
IS 13
BP 5918
EP 5925
DI 10.1002/jsfa.9866
EA JUL 2019
PD OCT 2019
PY 2019
OI maghoumi, mahshad/0000-0003-1081-115X
ZR 0
ZA 0
Z8 0
ZS 0
ZB 1
TC 3
Z9 3
SN 0022-5142
EI 1097-0010
UT WOS:000478373400001
PM 31206684
ER

PT J
AU Koutinas, Nikolaos
   Sotiropoulos, Thomas
   Petridis, Antonios
   Almaliotis, Dimitrios
   Deligeorgis, Emmanuil
   Therios, Ioannis
   Voulgarakis, Nikolaos
TI Effects of Preharvest Calcium Foliar Sprays on Several Fruit Quality
   Attributes and Nutritional Status of the Kiwifruit Cultivar Tsechelidis
SO HORTSCIENCE
VL 45
IS 6
BP 984
EP 987
DI 10.21273/HORTSCI.45.6.984
PD JUN 2010
PY 2010
OI Petridis, Antonios/0000-0001-8640-3836
ZS 1
ZR 0
Z8 0
ZA 0
ZB 9
TC 15
Z9 15
SN 0018-5345
EI 2327-9834
UT WOS:000279031100024
ER

PT J
AU Abelleira, A.
   Lopez, M. M.
   Penalver, J.
   Aguin, O.
   Mansilla, J. P.
   Picoaga, A.
   Garcia, M. J.
TI First Report of Bacterial Canker of Kiwifruit Caused by Pseudomonas
   syringae pv. actinidiae in Spain
SO PLANT DISEASE
VL 95
IS 12
BP 1583
EP 1583
DI 10.1094/PDIS-06-11-0537
PD DEC 2011
PY 2011
RI Lopez, Maria M/D-2584-2015
TC 38
ZR 0
Z8 12
ZS 0
ZB 40
ZA 0
Z9 55
SN 0191-2917
UT WOS:000297274000018
PM 30731983
ER

PT J
AU Feng, Yuqing
   Yang, Qinnan
   Wang, Lingfang
   Li, Guanghui
   Lv, Xiaoying
   Han, Qi'an
   Liu, Xiaobo
   Xia, Xiaodong
TI Survey of Microbial Contamination and Characterization of Escherichia
   coli in Kiwifruit Orchards in Shaanxi, China, 2013
SO FOODBORNE PATHOGENS AND DISEASE
VL 12
IS 10
BP 857
EP 863
DI 10.1089/fpd.2015.1967
PD OCT 1 2015
PY 2015
RI Feng, Yuqing/M-1589-2019; Xia, Xiaodong/R-9279-2019; Yang, Qinnan/
OI Yang, Qinnan/0000-0001-6444-6931
ZS 0
ZR 0
ZA 0
Z8 1
TC 3
ZB 1
Z9 4
SN 1535-3141
EI 1556-7125
UT WOS:000362271000007
PM 26267480
ER

PT J
AU Pratima, Preet
   Sharma, N.
   Sharma, D. P.
TI Canopy temperature and water relations of kiwifruit cultivar Allison in
   response to deficit irrigation and in situ moisture conservation
SO CURRENT SCIENCE
VL 111
IS 2
BP 375
EP 379
DI 10.18520/cs/v111/i2/375-379
PD JUL 25 2016
PY 2016
RI Sharma, Dharam Paul/AAQ-9397-2021; Sharma, Dharam Paul/AAD-4226-2019
OI Sharma, Dharam Paul/0000-0003-3747-5117; Sharma, Dharam
   Paul/0000-0003-3747-5117
ZA 0
Z8 4
ZS 0
ZB 0
ZR 0
TC 0
Z9 4
SN 0011-3891
UT WOS:000380038700034
ER

PT J
AU Iglesias Briones, Maria Jesus
   Esther Barreal, Maria
   Crespo Harrison, Anita
   Pablo Gallego, Pedro
TI Earthworms and nitrogen applications to improve soil health in an
   intensively cultivated kiwifruit orchard
SO APPLIED SOIL ECOLOGY
VL 49
BP 158
EP 166
DI 10.1016/j.apsoil.2011.06.002
PD SEP 2011
PY 2011
RI Barreal, M Esther/K-6157-2014; Gallego, Pedro Pablo/K-3591-2013; Briones, Maria J. I./K-7577-2014
OI Barreal, M Esther/0000-0001-9401-5796; Gallego, Pedro
   Pablo/0000-0002-4622-1728; 
Z8 2
ZB 5
TC 8
ZS 0
ZA 0
ZR 0
Z9 9
SN 0929-1393
EI 1873-0272
UT WOS:000297093300021
ER

PT J
AU Torkashvand, Ali Mohammadi
   Ahmadi, Abbas
   Nikravesh, Niloofar Layegh
TI Prediction of kiwifruit firmness using fruit mineral nutrient
   concentration by artificial neural network (ANN) and multiple linear
   regressions (MLR)
SO JOURNAL OF INTEGRATIVE AGRICULTURE
VL 16
IS 7
BP 1634
EP 1644
DI 10.1016/S2095-3119(16)61546-0
PD 2017
PY 2017
ZS 1
ZA 0
Z8 4
ZB 13
ZR 0
TC 36
Z9 38
SN 2095-3119
UT WOS:000405647500022
ER

PT J
AU Famiani, F.
   Baldicchi, A.
   Farinelli, D.
   Cruz-Castillo, J. G.
   Marocchi, F.
   Mastroleo, M.
   Moscatello, S.
   Proietti, S.
   Battistelli, A.
TI Yield affects qualitative kiwifruit characteristics and dry matter
   content may be an indicator of both quality and storability
SO SCIENTIA HORTICULTURAE
VL 146
BP 124
EP 130
DI 10.1016/j.scienta.2012.08.009
PD OCT 15 2012
PY 2012
RI Farinelli, Daniela/D-2178-2012; Battistelli, Alberto/AAX-7377-2020; Proietti, Simona/; Battistelli, Alberto/; Famiani, Franco/L-9202-2015
OI Farinelli, Daniela/0000-0002-7791-6987; Proietti,
   Simona/0000-0003-4136-9800; Battistelli, Alberto/0000-0002-8613-4688;
   Famiani, Franco/0000-0002-9634-7951
Z8 1
ZA 0
ZB 12
TC 18
ZR 0
ZS 2
Z9 20
SN 0304-4238
EI 1879-1018
UT WOS:000310946300018
ER

PT S
AU Rana, V. S.
   Bhardwaj, V.
   Rana, N.
BE Costa, G
   Ferguson, AR
TI Influence of CPPU Alone and in Combination with Other Plant
   Bio-Regulators on Fruit Yield, Quality and Harvest Maturity of 'Allison'
   Kiwifruit
SO VII INTERNATIONAL SYMPOSIUM ON KIWIFRUIT
SE Acta Horticulturae
IS 913
BP 401
EP 410
DI 10.17660/ActaHortic.2011.913.54
PD 2011
PY 2011
CT 7th International Symposium on Kiwifruit
CY NOV 25, 2011
CL Faenza, ITALY
OI rana, vishal/0000-0002-0153-7112
ZA 0
ZR 0
ZB 0
ZS 0
TC 0
Z8 0
Z9 0
SN 0567-7572
EI 2406-6168
BN 978-90-66056-04-6
UT WOS:000305940900054
ER

PT J
AU Balestra, G M
   Mazzaglia, A
   Rossetti, A
TI Outbreak of Bacterial Blossom Blight Caused by Pseudomonas viridiflava
   on Actinidia chinensis Kiwifruit Plants in Italy.
SO Plant disease
VL 92
IS 12
BP 1707
EP 1707
DI 10.1094/PDIS-92-12-1707A
PD 2008-Dec
PY 2008
RI Mazzaglia, Angelo/I-4336-2012; BALESTRA, Giorgio/
OI Mazzaglia, Angelo/0000-0002-1295-2565; BALESTRA,
   Giorgio/0000-0002-0822-4506
ZB 5
TC 5
ZR 0
Z8 1
ZS 0
ZA 0
Z9 7
SN 0191-2917
UT MEDLINE:30764313
PM 30764313
ER

PT J
AU Bozonet, Stephanie M.
   Carr, Anitra C.
   Pullar, Juliet M.
   Vissers, Margreet C. M.
TI Enhanced Human Neutrophil Vitamin C Status, Chemotaxis and Oxidant
   Generation Following Dietary Supplementation with Vitamin C-Rich SunGold
   Kiwifruit
SO NUTRIENTS
VL 7
IS 4
BP 2574
EP 2588
DI 10.3390/nu7042574
PD APR 2015
PY 2015
RI Vissers, Margreet C M/T-4159-2017; Bozonet, Stephanie/AAM-8574-2020; , Anitra/
OI Bozonet, Stephanie/0000-0002-6375-4999; , Anitra/0000-0002-5890-2977
ZR 0
TC 40
ZA 0
ZB 24
ZS 3
Z8 1
Z9 41
EI 2072-6643
UT WOS:000353709800031
PM 25912037
ER

PT J
AU Basile, B.
   Giaccone, M.
   Cirillo, C.
   Ritieni, A.
   Graziani, G.
   Shahak, Y.
   Forlani, M.
TI Photo-selective hail nets affect fruit size and quality in Hayward
   kiwifruit
SO SCIENTIA HORTICULTURAE
VL 141
BP 91
EP 97
DI 10.1016/j.scienta.2012.04.022
PD JUN 15 2012
PY 2012
RI Graziani, Giulia/AAN-4828-2020; Cirillo, Chiara/L-5479-2015; BASILE, Boris/; Giaccone, Matteo/
OI Graziani, Giulia/0000-0003-3070-5389; Cirillo,
   Chiara/0000-0002-0344-1931; BASILE, Boris/0000-0002-4207-576X; Giaccone,
   Matteo/0000-0002-4613-8721
ZA 0
Z8 1
ZR 0
ZS 0
TC 24
ZB 21
Z9 27
SN 0304-4238
EI 1879-1018
UT WOS:000306635700014
ER

PT S
AU Osti, F.
   Di Marco, S.
BE Costa, G
   Ferguson, AR
TI Further Evidence on the Relationship between Sodium Content in the Soil
   and Incidence of Wood Decay in Kiwifruit
SO VII INTERNATIONAL SYMPOSIUM ON KIWIFRUIT
SE Acta Horticulturae
IS 913
BP 489
EP 493
DI 10.17660/ActaHortic.2011.913.65
PD 2011
PY 2011
CT 7th International Symposium on Kiwifruit
CY NOV 25, 2011
CL Faenza, ITALY
RI Osti, Fabio/B-7674-2015; Di Marco, Stefano/B-7347-2015
OI Osti, Fabio/0000-0002-6748-6274; Di Marco, Stefano/0000-0002-2786-4277
TC 1
ZS 0
ZB 1
Z8 0
ZR 0
ZA 0
Z9 1
SN 0567-7572
EI 2406-6168
BN 978-90-66056-04-6
UT WOS:000305940900065
ER

PT J
AU Akbas, Humeyra
   Ozcan, Muharrem
TI Effects of Fruit/Leaf Ratios on Fruit Characteristics in Kiwifruit
SO ERWERBS-OBSTBAU
VL 62
IS 3
BP 369
EP 375
DI 10.1007/s10341-020-00511-z
EA JUN 2020
PD SEP 2020
PY 2020
OI OZCAN, Muharrem/0000-0002-3237-7043
ZS 0
ZR 0
TC 0
Z8 0
ZB 0
ZA 0
Z9 0
SN 0014-0309
EI 1439-0302
UT WOS:000551716700001
ER

PT J
AU McAtee, Peter A.
   Brian, Lara
   Curran, Ben
   van der Linden, Otto
   Nieuwenhuizen, Niels J.
   Chen, Xiuyin
   Henry-Kirk, Rebecca A.
   Stroud, Erin A.
   Nardozza, Simona
   Jayaraman, Jay
   Rikkerink, Erik H. A.
   Print, Cris G.
   Allan, Andrew C.
   Templeton, Matthew D.
TI Re-programming of Pseudomonas syringae pv. actinidiae gene expression
   during early stages of infection of kiwifruit
SO BMC GENOMICS
VL 19
AR 822
DI 10.1186/s12864-018-5197-5
PD NOV 15 2018
PY 2018
RI Nardozza, Simona/E-8032-2010; McAtee, Peter/O-3991-2017; Rikkerink, Erik H A/B-5752-2011; Stroud, Erin/
OI Nardozza, Simona/0000-0001-8881-4647; McAtee, Peter/0000-0003-1569-6680;
   Rikkerink, Erik H A/0000-0003-4682-5078; Stroud,
   Erin/0000-0002-7900-4279
Z8 0
ZB 11
ZA 0
ZS 0
ZR 0
TC 11
Z9 11
SN 1471-2164
UT WOS:000450535600004
PM 30442113
ER

PT S
AU Rana, V. S.
   Basar, J.
   Rehalia, A. S.
BE Costa, G
   Ferguson, AR
TI Effect of Time and Severity of Summer Pruning on the Vine
   Characteristics, Fruit Yield and Quality of Kiwifruit
SO VII INTERNATIONAL SYMPOSIUM ON KIWIFRUIT
SE Acta Horticulturae
IS 913
BP 393
EP 399
DI 10.17660/ActaHortic.2011.913.53
PD 2011
PY 2011
CT 7th International Symposium on Kiwifruit
CY NOV 25, 2011
CL Faenza, ITALY
OI rana, vishal/0000-0002-0153-7112
TC 4
ZR 0
ZB 4
ZS 0
Z8 0
ZA 0
Z9 4
SN 0567-7572
BN 978-90-66056-04-6
UT WOS:000305940900053
ER

PT S
AU Pozo, M., I
   Vendeville, J.
   Kay, C.
   Wackers, F.
BE Antunes, MD
   Gallego, PP
TI Entomovectoring technology in kiwifruit pollination
SO IX INTERNATIONAL SYMPOSIUM ON KIWIFRUIT
SE Acta Horticulturae
VL 1218
BP 381
EP 390
DI 10.17660/ActaHortic.2018.1218.53
PD 2018
PY 2018
CT 9th International Symposium on Kiwifruit
CY SEP 06-09, 2017
CL Porto, PORTUGAL
SP Int Soc Horticultural Sci
OI Pozo, Maria I./0000-0003-1135-1327
Z8 0
ZB 0
TC 0
ZS 0
ZA 0
ZR 0
Z9 0
SN 0567-7572
EI 2406-6168
BN 978-94-62612-15-0
UT WOS:000664205500051
ER

PT J
AU Vajari, Mahsa Ashouri
   Moghadam, Javad Fatahi
   Eshghi, Saeid
TI Influence of late season foliar application of urea, boric acid and zinc
   sulfate on nitrogenous compounds concentration in the bud and flower of
   Hayward kiwifruit
SO SCIENTIA HORTICULTURAE
VL 242
BP 137
EP 145
DI 10.1016/j.scienta.2018.07.029
PD DEC 19 2018
PY 2018
RI Eshghi, Saeid/W-8849-2018
OI Eshghi, Saeid/0000-0001-6458-2634
Z8 0
TC 5
ZB 5
ZR 0
ZA 0
ZS 0
Z9 5
SN 0304-4238
EI 1879-1018
UT WOS:000444357900018
ER

PT J
AU Donno, D.
   Beccaro, G. L.
   Mellano, M. G.
   Canterino, S.
   Cerutti, A. K.
   Bounous, G.
TI Improving the nutritional value of kiwifruit with the application of
   agroindustry waste extracts
SO JOURNAL OF APPLIED BOTANY AND FOOD QUALITY
VL 86
BP 11
EP 15
DI 10.5073/JABFQ.2013.086.002
PD 2013
PY 2013
RI Donno, Dario/H-5126-2019; Donno, Dario/C-2692-2014; Cerutti, Alessandro/; BECCARO, GABRIELE LORIS/
OI Donno, Dario/0000-0002-9104-2067; Donno, Dario/0000-0002-9104-2067;
   Cerutti, Alessandro/0000-0002-6456-6885; BECCARO, GABRIELE
   LORIS/0000-0003-4175-2404
ZA 1
ZR 0
ZB 11
TC 21
ZS 0
Z8 0
Z9 22
SN 1439-040X
UT WOS:000323832100002
ER

PT J
AU Ilame, Susmit A.
   Singh, Satyavir V.
TI Application of Membrane Separation in Fruit and Vegetable Juice
   Processing: A Review
SO CRITICAL REVIEWS IN FOOD SCIENCE AND NUTRITION
VL 55
IS 7
BP 964
EP 987
DI 10.1080/10408398.2012.679979
PD 2015
PY 2015
Z8 4
ZA 0
ZB 12
ZR 0
ZS 0
TC 25
Z9 30
SN 1040-8398
EI 1549-7852
UT WOS:000349142200006
PM 24915352
ER

PT J
AU Morandi, Brunella
   Grappadelli, Luca Corelli
TI Mild Water Stress Affects Water Relations, Gas Exchanges and Vascular
   Flows of 'Hayward' Kiwifruit Branches during the Second Stage of Berry
   Development
SO HORTSCIENCE
VL 48
IS 9
BP S169
EP S169
SU S
PD SEP 2013
PY 2013
ZS 0
ZA 0
TC 0
ZR 0
Z8 0
ZB 0
Z9 0
SN 0018-5345
EI 2327-9834
UT WOS:000536063100409
ER

PT S
AU Cipriani, G.
   Bevilacqua, D.
   Terlizzi, M.
   Di Cintio, A.
   Rosato, T.
   Sartori, A.
   Ferrante, P.
   Alberti, F.
   Scortichini, M.
BE Vanneste, JL
TI Selection of Genotypes Resistant to or Tolerant of Pseudomonas syringae
   pv. actinidiae (Psa) through EMS Mutagenesis
SO I INTERNATIONAL SYMPOSIUM ON BACTERIAL CANKER OF KIWIFRUIT
SE Acta Horticulturae
VL 1095
BP 185
EP 192
PD 2015
PY 2015
CT 1st International Symposium on Bacterial Canker of Kiwifruit
CY NOV 19-22, 2013
CL Mt Maunganui, NEW ZEALAND
SP Int Soc Horticultural Sci
RI Alberti, Fabrizio/AAH-4480-2019; FERRANTE, PATRIZIA/
OI Alberti, Fabrizio/0000-0001-6585-0696; FERRANTE,
   PATRIZIA/0000-0001-7577-9096
ZS 0
ZB 0
Z8 0
ZR 0
TC 0
ZA 0
Z9 0
SN 0567-7572
BN 978-94-62610-93-4
UT WOS:000378382500022
ER

PT J
AU Du, Dongdong
   Wang, Bo
   Wang, Jun
   Yao, Fuqiang
   Hong, Xuezhen
TI Prediction of bruise susceptibility of harvested kiwifruit (Actinidia
   chinensis) using finite element method
SO POSTHARVEST BIOLOGY AND TECHNOLOGY
VL 152
BP 36
EP 44
DI 10.1016/j.postharvbio.2019.02.013
PD JUN 2019
PY 2019
RI Du, Dongdong/ABA-9715-2020
TC 13
ZB 4
ZA 0
ZR 0
Z8 0
ZS 0
Z9 13
SN 0925-5214
EI 1873-2356
UT WOS:000462593300005
ER

PT J
AU Mohajeri, Gholamreza
   Masoudpour, Hassan
   Heidarpour, Mitra
   Khademi, Elham Fatemeh
   Ghafghazi, Shahab
   Adibi, Shahriar
   Akbari, Mojtaba
TI The effect of dressing with fresh kiwifruit on burn wound healing
SO SURGERY
VL 148
IS 5
BP 963
EP 968
DI 10.1016/j.surg.2010.02.013
PD NOV 2010
PY 2010
RI Akbari, Mojtaba/I-8918-2016; heidarpour, mitra/V-6466-2017; Mohajeri, Gholamreza/E-4937-2018; Ghafghazi, Shahab/
OI Akbari, Mojtaba/0000-0002-5777-9612; Mohajeri,
   Gholamreza/0000-0001-5012-5782; Ghafghazi, Shahab/0000-0001-5061-6119
ZB 10
Z8 0
ZR 0
ZS 0
TC 23
ZA 0
Z9 24
SN 0039-6060
UT WOS:000283888000009
PM 20381106
ER

PT J
AU Cronje, Paul J. R.
   Barry, Graham H.
   Huysamer, Marius
TI Fruiting position during development of 'Nules Clementine' mandarin
   affects the concentration of K, Mg and Ca in the flavedo
SO SCIENTIA HORTICULTURAE
VL 130
IS 4
BP 829
EP 837
DI 10.1016/j.scienta.2011.09.011
PD OCT 31 2011
PY 2011
OI Cronje, Paul/0000-0003-4785-8736
Z8 1
ZS 0
ZR 0
ZA 0
ZB 16
TC 19
Z9 20
SN 0304-4238
EI 1879-1018
UT WOS:000297445000022
ER

PT J
AU Jang, Yong-Seok
   Lee, Moon-Ho
   Lee, Byung-Sil
   Hwang, Suk In
TI A New Cultivar of the Hardy Kiwifruit, “Chil-Bo”, with Large Fruit and
   High Productivity
SO KOREAN JOURNAL OF BREEDING SCIENCE
S1 한국육종학회지
VL 39
IS 3
BP 367
EP 368
PD 2007
PY 2007
Z8 0
ZS 0
TC 0
ZR 0
ZB 0
ZA 0
Z9 0
SN 0250-3360
UT KJD:ART001079818
ER

PT J
AU Jang, Yong-Seok
   Lee, Moon-Ho
   Lee, Byung-Sil
TI A New Cultivar of the Hardy Kiwifruit, “Dae-Sung”, with Large Fruit and
   High Productivity
SO KOREAN JOURNAL OF BREEDING SCIENCE
S1 한국육종학회지
VL 39
IS 3
BP 365
EP 366
PD 2007
PY 2007
Z8 0
ZR 0
ZB 0
ZA 0
ZS 0
TC 0
Z9 0
SN 0250-3360
UT KJD:ART001079817
ER

PT J
AU Shi, Wenqi
   Li, Jie
   Chen, Yanfang
   Liu, Xiaohang
   Chen, Yefu
   Guo, Xuewu
   Xiao, Dongguang
TI Metabolic Engineering of Saccharomyces cerevisiae for Ethyl Acetate
   Biosynthesis
SO ACS SYNTHETIC BIOLOGY
VL 10
IS 3
BP 495
EP 504
DI 10.1021/acssynbio.0c00446
PD MAR 19 2021
PY 2021
ZR 0
ZB 0
Z8 0
ZA 0
TC 0
ZS 0
Z9 0
SN 2161-5063
UT WOS:000631444600007
PM 33576609
ER

PT S
AU Hernandez, G.
   Craig, R. L.
BE Costa, G
   Ferguson, AR
TI Effects of Alternatives to Hydrogen Cyanamide on Commercial Kiwifruit
   Production
SO VII INTERNATIONAL SYMPOSIUM ON KIWIFRUIT
SE Acta Horticulturae
IS 913
BP 357
EP 363
DI 10.17660/ActaHortic.2011.913.47
PD 2011
PY 2011
CT 7th International Symposium on Kiwifruit
CY NOV 25, 2011
CL Faenza, ITALY
Z8 0
ZR 0
ZA 0
TC 7
ZS 2
ZB 4
Z9 7
SN 0567-7572
BN 978-90-66056-04-6
UT WOS:000305940900047
ER

PT J
AU Savary, Brett J.
   Vasu, Prasanna
   Cameron, Randall G.
   McCollum, T. Gregory
   Nunez, Alberto
TI Structural Characterization of the Thermally Tolerant Pectin
   Methylesterase Purified from Citrus sinensis Fruit and Its Gene Sequence
SO JOURNAL OF AGRICULTURAL AND FOOD CHEMISTRY
VL 61
IS 51
BP 12711
EP 12719
DI 10.1021/jf403914u
PD DEC 25 2013
PY 2013
OI Cameron, Randall/0000-0001-7812-6859; Nunez, Alberto/0000-0003-3458-6364
ZA 0
Z8 0
ZR 0
ZS 0
TC 4
ZB 4
Z9 4
SN 0021-8561
EI 1520-5118
UT WOS:000329137600031
PM 24328246
ER

PT J
AU Jang, Yong-Seok
   Lee, Moon-Ho
   Lee, Byung-Sil
   Hwang, Suk In
TI A New Hardy Kiwifruit Cultivar, “Sae-Han”, with Large Fruit and High
   Productivity
SO KOREAN JOURNAL OF BREEDING SCIENCE
S1 한국육종학회지
VL 39
IS 3
BP 369
EP 370
PD 2007
PY 2007
ZS 0
TC 0
ZR 0
ZB 0
ZA 0
Z8 0
Z9 0
SN 0250-3360
UT KJD:ART001079819
ER

PT J
AU Giordano, Miguel
   Pinela, Jose
   Dias, Maria Ines
   Calhelha, Ricardo C.
   Stojkovic, Dejan
   Sokovic, Marina
   Tavares, Debora
   Laura Canepa, Analia
   Ferreira, Isabel C. F. R.
   Caleja, Cristina
   Barros, Lillian
TI Ultrasound-Assisted Extraction of Flavonoids from Kiwi Peel: Process
   Optimization and Bioactivity Assessment
SO APPLIED SCIENCES-BASEL
VL 11
IS 14
AR 6416
DI 10.3390/app11146416
PD JUL 2021
PY 2021
RI Ferreira, Isabel/E-8500-2013; Calhelha, Ricardo C./J-2172-2014; Pinela, Jose/B-4466-2014
OI Ferreira, Isabel/0000-0003-4910-4882; Calhelha, Ricardo
   C./0000-0002-6801-4578; Pinela, Jose/0000-0001-7523-1637
TC 0
ZB 0
Z8 0
ZR 0
ZA 0
ZS 0
Z9 0
EI 2076-3417
UT WOS:000678187500001
ER

PT J
AU Park, Hyun-Gyu
   Jeong, Min-Hae
   Ahn, Young-Sang
TI Inoculation with Bacillus licheniformis MH48 to improve Camellia
   japonica seedling development in coastal lands
SO TURKISH JOURNAL OF AGRICULTURE AND FORESTRY
VL 41
IS 5
BP 381
EP 388
DI 10.3906/tar-1703-147
PD 2017
PY 2017
ZS 0
ZR 0
ZB 4
Z8 0
TC 6
ZA 0
Z9 6
SN 1300-011X
EI 1303-6173
UT WOS:000414902800007
ER

PT J
AU Mostashari-Rad, Fatemeh
   Ghasemi-Mobtaker, Hassan
   Taki, Morteza
   Ghahderijani, Mohammad
   Saber, Zahra
   Chau, Kwok-Wing
   Nabavi-Pelesaraei, Ashkan
TI Data supporting midpoint-weighting life cycle assessment and energy
   forms of cumulative exergy demand for horticultural crops.
SO Data in brief
VL 33
BP 106490
EP 106490
DI 10.1016/j.dib.2020.106490
PD 2020-Dec
PY 2020
RI Ghahderijani, Mohammad/AAU-7089-2021; Taki, Morteza/AAQ-8359-2021; Nabavi-Pelesaraei, Ashkan/AAO-7241-2020
OI Ghahderijani, Mohammad/0000-0003-4862-1351; Taki,
   Morteza/0000-0002-3059-4984; Nabavi-Pelesaraei,
   Ashkan/0000-0003-2823-6616
ZB 0
ZS 0
ZA 0
TC 3
Z8 0
ZR 0
Z9 3
EI 2352-3409
UT MEDLINE:33209969
PM 33209969
ER

PT J
AU Bieniek, Anna
TI YIELD, MORPHOLOGY AND BIOLOGICAL VALUE OF FRUITS OF Actinidia arguta AND
   Actinidia purpurea AND SOME OF THEIR HYBRID CULTIVARS GROWN IN
   NORTH-EASTERN POLAND
SO ACTA SCIENTIARUM POLONORUM-HORTORUM CULTUS
VL 11
IS 3
BP 117
EP 130
PD 2012
PY 2012
OI Bieniek, Anna/0000-0002-5903-1405
ZA 0
ZS 0
TC 11
ZR 0
ZB 6
Z8 0
Z9 12
SN 1644-0692
UT WOS:000308550900010
ER

PT S
AU Ye, K. Y.
   Jiang, Q. S.
   Mo, Q. H.
   Gong, H. J.
   Li, J. W.
BE Huang, H
   Zhang, Q
TI The Research on the Growth and Nutrient Accumulation Regularity of
   Actinidia guilinensis
SO VIII INTERNATIONAL SYMPOSIUM ON KIWIFRUIT
SE Acta Horticulturae
VL 1096
BP 341
EP 348
PD 2015
PY 2015
CT 8th International Symposium on Kiwifruit
CY SEP 18-22, 2014
CL Dujiangyan, PEOPLES R CHINA
SP Int Soc Hort Sci
Z8 0
TC 0
ZA 0
ZR 0
ZB 0
ZS 0
Z9 0
SN 0567-7572
BN 978-94-62610-94-1
UT WOS:000378638100039
ER

PT J
AU Ma, Qunfei
   Cong, Yunzhe
   Wang, Jiayue
   Liu, Chunyan
   Feng, Liting
   Chen, Kaoshan
TI Pre-harvest treatment of kiwifruit trees with mixed culture fermentation
   broth of Trichoderma pseudokoningii and Rhizopus nigricans prolonged the
   shelf life and improved the quality of fruit
SO POSTHARVEST BIOLOGY AND TECHNOLOGY
VL 162
AR 111099
DI 10.1016/j.postharvbio.2019.111099
PD APR 2020
PY 2020
ZR 0
TC 3
ZB 1
ZS 0
ZA 0
Z8 1
Z9 4
SN 0925-5214
EI 1873-2356
UT WOS:000508903600007
ER

PT J
AU Vajari, Mahsa Ashouri
   Eshghi, Saeid
   Moghadam, Javad Fatahi
TI Late-season foliar application of mineral compounds effects on
   postharvest quality of Hayward kiwifruit
SO JOURNAL OF BERRY RESEARCH
VL 8
IS 2
BP 95
EP 107
DI 10.3233/JBR-170271
PD 2018
PY 2018
RI Eshghi, Saeid/W-8849-2018
OI Eshghi, Saeid/0000-0001-6458-2634
ZB 0
ZR 0
ZS 0
ZA 0
TC 0
Z8 0
Z9 0
SN 1878-5093
EI 1878-5123
UT WOS:000432746000002
ER

PT J
AU Wang, Yanlei
   Ma, Fengwang
   Li, Mingjun
   Liang, Dong
   Zou, Jun
TI Physiological responses of kiwifruit plants to exogenous ABA under
   drought conditions
SO PLANT GROWTH REGULATION
VL 64
IS 1
BP 63
EP 74
DI 10.1007/s10725-010-9537-y
PD MAY 2011
PY 2011
RI Li, Mingjun/D-4705-2011
ZS 0
Z8 10
ZB 35
ZR 0
TC 38
ZA 0
Z9 48
SN 0167-6903
EI 1573-5087
UT WOS:000289573500006
ER

PT J
AU Bardas, George A.
   Veloukas, Thomas
   Koutita, Olga
   Karaoglanidis, George S.
TI Multiple resistance of Botrytis cinerea from kiwifruit to SDHIs, QoIs
   and fungicides of other chemical groups
SO PEST MANAGEMENT SCIENCE
VL 66
IS 9
BP 967
EP 973
DI 10.1002/ps.1968
PD SEP 2010
PY 2010
RI Karaoglanidis, George/AAD-5071-2020
OI Karaoglanidis, George/0000-0002-7413-2052
ZB 108
Z8 10
ZA 0
ZS 1
ZR 1
TC 119
Z9 132
SN 1526-498X
EI 1526-4998
UT WOS:000281368100006
PM 20730988
ER

PT J
AU Marodin, Francisco Antonello
   Dutra de Souza, Paulo Vitor
   da Silveira, Samar Velho
   Guasso, Leonardo Zucuni
   Lazarotto, Marilia
   Sassi, Augusto
TI Vegetative and productive behavior of kiwifruit 'Elmwood' submitted to
   pruning with different bud loading levels
SO REVISTA BRASILEIRA DE FRUTICULTURA
VL 40
IS 6
AR e-068
DI 10.1590/0100-29452018068
PD 2018
PY 2018
ZB 0
Z8 0
ZA 0
ZR 0
TC 1
ZS 1
Z9 1
SN 0100-2945
UT WOS:000451407700002
ER

PT J
AU Greer, D H
   Laing, W A
TI Photoinhibition of photosynthesis in intact kiwifruit (Actinidia
   deliciosa) leaves: effect of growth temperature on photoinhibition and
   recovery.
SO Planta
VL 180
IS 1
BP 32
EP 9
DI 10.1007/BF02411407
PD 1989-Dec
PY 1989
RI Greer, Dennis/ABA-7947-2020; Laing, William A/E-3636-2010
OI Laing, William A/0000-0003-0458-6590
Z8 1
ZR 0
ZS 0
TC 16
ZB 16
ZA 0
Z9 17
SN 0032-0935
UT MEDLINE:24201841
PM 24201841
ER

PT J
AU Zhang, C.
   Wang, W. Z.
   Diao, Y. Z.
   Liu, X. L.
TI First Report of Fruit Decay on Pepper Caused by Diaporthe actinidiae in
   China.
SO PLANT DISEASE
VL 100
IS 8
BP 1778
EP 1778
DI 10.1094/PDIS-07-15-0835-PDN
PD AUG 2016
PY 2016
Z8 0
ZR 0
ZA 0
ZS 0
TC 1
ZB 1
Z9 1
SN 0191-2917
EI 1943-7692
UT WOS:000380299200044
ER

PT S
AU Saavedra, J.
   Abud, C.
   Cuevas, R.
   Gonzalez, P.
BE Antunes, MD
   Gallego, PP
TI Impact of plastic covers on the progression of Pseudomonas syringae pv.
   actinidiae and fruit productivity in a yellow-kiwifruit orchard
SO IX INTERNATIONAL SYMPOSIUM ON KIWIFRUIT
SE Acta Horticulturae
VL 1218
BP 341
EP 345
DI 10.17660/ActaHortic.2018.1218.47
PD 2018
PY 2018
CT 9th International Symposium on Kiwifruit
CY SEP 06-09, 2017
CL Porto, PORTUGAL
SP Int Soc Horticultural Sci
ZB 0
ZS 0
ZR 0
TC 0
Z8 0
ZA 0
Z9 0
SN 0567-7572
EI 2406-6168
BN 978-94-62612-15-0
UT WOS:000664205500045
ER

PT S
AU Silva, R. M.
   Ferreira, M. -I.
BE Braun, P
   Stoll, M
   Zinkernagel, J
TI A New Microdendrometric Index to Quantify Water Status in Kiwifruit
SO VII INTERNATIONAL SYMPOSIUM ON IRRIGATION OF HORTICULTURAL CROPS
SE Acta Horticulturae
VL 1038
BP 43
EP 50
PD 2014
PY 2014
CT VII International Symposium on Irrigation of Horticultural Crops
CY JUL 16-20, 2012
CL Geisenheim, GERMANY
ZR 0
ZA 0
TC 3
Z8 0
ZS 0
ZB 0
Z9 3
SN 0567-7572
BN 978-94-62610-26-2
UT WOS:000343887500003
ER

PT J
AU Greer, D H
   Laing, W A
TI Photoinhibition of photosynthesis in intact kiwifruit (Actinidia
   deliciosa) leaves: Effect of light during growth on photoinhibition and
   recovery.
SO Planta
VL 175
IS 3
BP 355
EP 63
DI 10.1007/BF00396341
PD 1988-Sep
PY 1988
RI Greer, Dennis/ABA-7947-2020; Laing, William A/E-3636-2010
OI Laing, William A/0000-0003-0458-6590
TC 32
ZB 27
ZS 0
ZR 0
ZA 0
Z8 1
Z9 33
SN 0032-0935
UT MEDLINE:24221873
PM 24221873
ER

PT J
AU Maes, Wouter H.
   Minchin, Peter E. H.
   Snelgar, William P.
   Steppe, Kathy
TI Early detection of Psa infection in kiwifruit by means of infrared
   thermography at leaf and orchard scale
SO FUNCTIONAL PLANT BIOLOGY
VL 41
IS 12
BP 1207
EP 1220
DI 10.1071/FP14021
PD 2014
PY 2014
RI Maes, Wouter/A-6587-2009; Maes, Wouter/AAK-3124-2021; Steppe, Kathy/
OI Maes, Wouter/0000-0002-1592-9299; Maes, Wouter/0000-0002-1592-9299;
   Steppe, Kathy/0000-0001-6252-0704
ZB 10
TC 16
ZS 0
ZA 0
ZR 0
Z8 1
Z9 16
SN 1445-4408
EI 1445-4416
UT WOS:000345761100001
PM 32481070
ER

PT S
AU Asteggiano, L.
   Giordani, L.
   Bevilacqua, A.
   Vittone, G.
   Costa, G.
BE Costa, G
   Ferguson, AR
TI Ten Years of Research on Complementary Pollination of Kiwifruit
SO VII INTERNATIONAL SYMPOSIUM ON KIWIFRUIT
SE Acta Horticulturae
IS 913
BP 615
EP 620
DI 10.17660/ActaHortic.2011.913.84
PD 2011
PY 2011
CT 7th International Symposium on Kiwifruit
CY NOV 25, 2011
CL Faenza, ITALY
ZA 0
Z8 0
ZR 0
ZB 0
TC 0
ZS 0
Z9 0
SN 0567-7572
BN 978-90-66056-04-6
UT WOS:000305940900084
ER

PT S
AU Paulauskiene, Aurelija
   Pranckietis, Viktoras
   Barcyte, Toma
   Taraseviciene, Zivile
BE Raupeliene, A
TI CHANGES OF ACTINIDIA KOLOMIKTA FRUIT TEXTURE DURING STORAGE IN
   CONTROLLED ATMOSPHERE CHAMBERS
SO 7TH INTERNATIONAL SCIENTIFIC CONFERENCE RURAL DEVELOPMENT 2015: TOWARDS
   THE TRANSFER OF KNOWLEDGE, INNOVATIONS AND SOCIAL PROGRESS
SE Rural Development
DI 10.15544/RD.2015.027
PD 2015
PY 2015
CT 7th International Scientific Conference on Rural Development - Towards
   the Transfer of Knowledge, Innovations and Social Progress
CY NOV 19-20, 2015
CL Aleksandras Stulginskis Univ, Akademija, LITHUANIA
HO Aleksandras Stulginskis Univ
SP Minist Agr Republ Lithuania; Res Council Lithuania
RI Paulauskiene, Aurelija/AAC-3377-2020; Taraseviciene, Zivile/AAT-8261-2020
ZS 0
TC 2
Z8 0
ZB 0
ZA 0
ZR 0
Z9 2
SN 1822-3230
BN 978-609-449-092-7
UT WOS:000402648800018
ER

PT S
AU Paulauskiene, Aurelija
   Pranckietis, Viktoras
   Taraseviciene, Zivile
   Butkute, Vale
GP LITHUANIAN UNIV AGRICULTURE
TI Productivity of Actinidia Kolomikta Cultivars and Fruits Chemical
   Composition
SO RURAL DEVELOPMENT 2009, PROCEEDINGS, VOL 4, BOOK 1, PROCEEDINGS
SE Rural Development
BP 372
EP 375
PD 2009
PY 2009
CT 4th International Scientific Conference on Rural Development
CY OCT 15-17, 2009
CL Lithuanian Univ Agr Akad, Noreikiskes, LITHUANIA
HO Lithuanian Univ Agr Akad
RI Taraseviciene, Zivile/AAT-8261-2020; Paulauskiene, Aurelija/AAC-3377-2020
ZB 0
ZA 0
ZS 0
ZR 1
Z8 0
TC 1
Z9 2
SN 1822-3230
BN *****************
UT WOS:000274845200064
ER

PT J
AU Stefaniak, Jan
   Stasiak, Agnieszka
   Latocha, Piotr
   Lata, Barbara
TI Seasonal Changes in Macronutrients in the Leaves and Fruit of Kiwiberry:
   Nitrogen Level and Cultivar Effects
SO COMMUNICATIONS IN SOIL SCIENCE AND PLANT ANALYSIS
VL 50
IS 22
BP 2913
EP 2926
DI 10.1080/00103624.2019.1689255
EA NOV 2019
PD DEC 16 2019
PY 2019
RI Latocha, Piotr/; Lata, Barbara/N-9596-2018
OI Latocha, Piotr/0000-0002-6282-7340; Lata, Barbara/0000-0001-7128-7377
ZS 0
TC 2
ZA 0
ZB 0
Z8 0
ZR 0
Z9 2
SN 0010-3624
EI 1532-2416
UT WOS:000495150200001
ER

PT J
AU Feng, Yuqing
   Li, Guanghui
   Lv, Xiaoying
   Xu, Yunfeng
   Wu, Qian
   Shi, Chao
   Li, Qiong
   Yang, Baowei
   Wang, Xin
   Xi, Meili
   Xia, Xiaodong
TI Prevalence, Distribution, and Diversity of Escherichia coli,
   Staphylococcus aureus, and Salmonella in Kiwifruit Orchards and
   Processing Plants
SO FOODBORNE PATHOGENS AND DISEASE
VL 11
IS 10
BP 782
EP 790
DI 10.1089/fpd.2014.1759
PD OCT 1 2014
PY 2014
RI Xia, Xiaodong/R-9279-2019; Feng, Yuqing/M-1589-2019
ZA 0
ZR 0
ZB 3
ZS 0
Z8 0
TC 8
Z9 8
SN 1535-3141
EI 1556-7125
UT WOS:000342431900005
PM 25054781
ER

PT J
AU Qadir, Altaf
   Hewett, Errol W.
   Long, Peter G.
   Dilley, David R.
TI A non-ACC pathway for ethylene biosynthesis in Botrytis cinerea
SO POSTHARVEST BIOLOGY AND TECHNOLOGY
VL 62
IS 3
BP 314
EP 318
DI 10.1016/j.postharvbio.2011.06.003
PD DEC 2011
PY 2011
ZR 0
ZB 5
ZA 0
Z8 2
ZS 0
TC 6
Z9 8
SN 0925-5214
EI 1873-2356
UT WOS:000296692400012
ER

PT J
AU Montoya, Carlos A.
   Rutherfurd, Shane M.
   Moughan, Paul J.
TI Nondietary Gut Materials Interfere with the Determination of Dietary
   Fiber Digestibility in Growing Pigs When Using the Prosky Method
SO JOURNAL OF NUTRITION
VL 145
IS 8
BP 1966
EP 1972
DI 10.3945/jn.115.212639
PD AUG 2015
PY 2015
RI Rutherfurd, Shane M/D-8254-2011; Montoya, Carlos A./
OI Montoya, Carlos A./0000-0001-6953-8624
TC 26
ZR 0
ZA 0
ZS 0
Z8 0
ZB 21
Z9 26
SN 0022-3166
EI 1541-6100
UT WOS:000359037500037
PM 26063063
ER

PT J
AU Zhou, Junhui
   Li, Dongdong
   Wang, Guoming
   Wang, Fuxi
   Kunjal, Merixia
   Joldersma, Dirk
   Liu, Zhongchi
TI Application and future perspective of CRISPR/Cas9 genome editing in
   fruit crops
SO JOURNAL OF INTEGRATIVE PLANT BIOLOGY
VL 62
IS 3
BP 269
EP 286
DI 10.1111/jipb.12793
PD MAR 2020
PY 2020
RI Liu, Zhongchi/E-6462-2010; Li, Dongdong/
OI Liu, Zhongchi/0000-0001-9969-9381; Li, Dongdong/0000-0001-7464-6478
ZS 0
ZB 11
TC 15
ZR 0
ZA 0
Z8 3
Z9 16
SN 1672-9072
EI 1744-7909
UT WOS:000519298700003
PM 30791200
ER

PT J
AU Fguiri, Imen
   Atigui, Moufida
   Sboui, Amel
   Samira, Arroum
   Marzougui, Chayma
   Dbara, Mohamed
   Hammadi, Mohamed
   Khorchani, Touhami
TI Camel Milk-Clotting Using Plant Extracts as a Substitute to Commercial
   Rennet
SO JOURNAL OF CHEMISTRY
VL 2021
AR 6680246
DI 10.1155/2021/6680246
PD MAR 5 2021
PY 2021
Z8 0
ZA 0
ZR 0
ZS 0
TC 0
ZB 0
Z9 0
SN 2090-9063
EI 2090-9071
UT WOS:000629507900002
ER

PT J
AU Lester, Gene E.
   Saftner, Robert A.
TI Organically versus Conventionally Grown Produce: Common Production
   Inputs, Nutritional Quality, and Nitrogen Delivery between the Two
   Systems
SO JOURNAL OF AGRICULTURAL AND FOOD CHEMISTRY
VL 59
IS 19
BP 10401
EP 10406
DI 10.1021/jf202385x
PD OCT 12 2011
PY 2011
ZB 25
Z8 1
ZR 0
TC 36
ZA 0
ZS 0
Z9 38
SN 0021-8561
EI 1520-5118
UT WOS:000295488000001
PM 21910454
ER

PT J
AU Mauri, Sofia
   Cellini, Antonio
   Buriani, Giampaolo
   Donati, Irene
   Costa, Guglielmo
   Spinelli, Francesco
TI Optimization of cultural practices to reduce the development of
   Pseudomonas syringae pv. actinidiae, causal agent of the bacterial
   canker of kiwifruit
SO JOURNAL OF BERRY RESEARCH
VL 6
IS 4
BP 355
EP 370
DI 10.3233/JBR-160115
PD 2016
PY 2016
RI Spinelli, Francesco/R-4613-2016; DONATI, IRENE/; CELLINI, ANTONIO/
OI Spinelli, Francesco/0000-0003-3870-1227; DONATI,
   IRENE/0000-0002-9978-3994; CELLINI, ANTONIO/0000-0002-9022-239X
ZB 6
ZR 0
ZA 0
ZS 0
Z8 0
TC 6
Z9 6
SN 1878-5093
EI 1878-5123
UT WOS:000392871900001
ER

PT J
AU Sorce, Carlo
   Lombardi, Lara
   Remorini, Damiano
   Montanaro, Giuseppe
TI Occurrence of natural auxin and accumulation of calcium during early
   fruit development in kiwifruit
SO AUSTRALIAN JOURNAL OF CROP SCIENCE
VL 5
IS 7
BP 895
EP 898
PD JUL 2011
PY 2011
RI Montanaro, Giuseppe/Z-1208-2019; Remorini, Damiano/A-2479-2009; Lombardi, Lara/G-8692-2011; Montanaro, Giuseppe/F-4354-2012; Remorini, Damiano/AAS-4258-2020
OI Montanaro, Giuseppe/0000-0002-1172-7526; Remorini,
   Damiano/0000-0001-8924-6012; Montanaro, Giuseppe/0000-0002-1172-7526;
   Remorini, Damiano/0000-0001-8924-6012
ZB 5
ZA 0
Z8 0
ZR 0
TC 6
ZS 0
Z9 6
SN 1835-2693
EI 1835-2707
UT WOS:000295959200014
ER

PT S
AU Montanaro, G.
   Tataranni, G.
   Mazzeo, M.
   Dichio, B.
BE Xiloyannis, C
TI Transpiration and Calcium Accumulation in Apricot Fruit
SO XIV INTERNATIONAL SYMPOSIUM ON APRICOT BREEDING AND CULTURE
SE Acta Horticulturae
VL 862
BP 429
EP 432
PD 2010
PY 2010
CT 14th International Symposium on Apricot Breeding and Culture
CY JUN 16-20, 2008
CL Matera, ITALY
SP Int Soc Hort Sci (ISHS)
RI Montanaro, Giuseppe/F-4354-2012; Montanaro, Giuseppe/Z-1208-2019; dichio, bartolomeo/
OI Montanaro, Giuseppe/0000-0002-1172-7526; Montanaro,
   Giuseppe/0000-0002-1172-7526; dichio, bartolomeo/0000-0003-0726-7982
ZB 0
ZA 0
Z8 0
ZR 0
TC 0
ZS 0
Z9 0
SN 0567-7572
BN 978-90-66053-56-4
UT WOS:000313516500066
ER

PT J
AU Prencipe, Simona
   Gullino, Maria Lodovica
   Spadaro, Davide
TI Pseudomonas syringae pv. actinidiae isolated from Actinidia chinensis
   Var. deliciosa in Northern Italy: genetic diversity and virulence
SO EUROPEAN JOURNAL OF PLANT PATHOLOGY
VL 150
IS 1
BP 191
EP 204
DI 10.1007/s10658-017-1267-9
PD JAN 2018
PY 2018
RI Prencipe, Simona/ABD-9525-2020; Spadaro, Davide/F-1994-2011
OI Spadaro, Davide/0000-0001-5207-9345
ZA 0
ZB 6
ZR 0
Z8 0
ZS 0
TC 6
Z9 6
SN 0929-1873
EI 1573-8469
UT WOS:000419153000015
ER

PT S
AU Lamichhane, Jay Ram
BE Sparks, DL
TI Bacterial Diseases of Crops: Elucidation of the Factors that Lead to
   Differences Between Field and Experimental Infections
SO ADVANCES IN AGRONOMY, VOL 134
SE Advances in Agronomy
VL 134
BP 227
EP 246
DI 10.1016/bs.agron.2015.06.006
PD 2015
PY 2015
OI Lamichhane, Jay Ram/0000-0001-9780-0941
Z8 0
ZR 0
TC 8
ZB 6
ZS 0
ZA 0
Z9 8
SN 0065-2113
BN 978-0-12-803051-6; 978-0-12-803323-4
UT WOS:000363311100006
ER

PT J
AU Doherty, Ronan
   Madigan, Sharon
   Warrington, Giles
   Ellis, Jason
TI Sleep and Nutrition Interactions: Implications for Athletes
SO NUTRIENTS
VL 11
IS 4
AR 822
DI 10.3390/nu11040822
PD APR 2019
PY 2019
OI Doherty, Ronan/0000-0002-7808-1715
ZS 3
Z8 0
ZB 10
ZA 0
ZR 0
TC 24
Z9 24
SN 2072-6643
UT WOS:000467749800115
PM 30979048
ER

PT J
AU Flores, Oriana
   Prince, Camila
   Nunez, Mauricio
   Vallejos, Alejandro
   Mardones, Claudia
   Yanez, Carolina
   Besoain, Ximena
   Bastias, Roberto
TI Genetic and Phenotypic Characterization of Indole-Producing Isolates of
   Pseudomonas syringae pv. actinidiae Obtained From Chilean Kiwifruit
   Orchards
SO FRONTIERS IN MICROBIOLOGY
VL 9
AR 1907
DI 10.3389/fmicb.2018.01907
PD AUG 22 2018
PY 2018
RI Yanez, Carolina/F-6114-2013; Mardones, Claudia/AAI-2850-2021; Vallejos-Almirall, Alejandro/; Besoain, Ximena/; Bastias, Roberto/A-4500-2014
OI Yanez, Carolina/0000-0003-3969-2078; Mardones,
   Claudia/0000-0002-1645-1610; Vallejos-Almirall,
   Alejandro/0000-0002-6631-6871; Besoain, Ximena/0000-0002-4861-7961;
   Bastias, Roberto/0000-0003-4819-6148
ZA 0
ZS 0
ZB 3
TC 3
Z8 1
ZR 0
Z9 4
SN 1664-302X
UT WOS:000442365600003
PM 30186252
ER

PT J
AU Dreo, T.
   Pirc, M.
   Ravnikar, M.
   Zezlina, I.
   Poliakoff, E.
   Rivoal, C.
   Nice, F.
   Cunty, A.
TI First Report of Pseudomonas syringae pv. actinidiae, the Causal Agent of
   Bacterial Canker of Kiwifruit in Slovenia
SO PLANT DISEASE
VL 98
IS 11
BP 1578
EP 1578
DI 10.1094/PDIS-05-14-0513-PDN
PD NOV 2014
PY 2014
RI Dreo, Tanja/X-1638-2019; Ravnikar, Maja/; Pirc, Manca/
OI Dreo, Tanja/0000-0002-0850-4874; Ravnikar, Maja/0000-0002-6630-1362;
   Pirc, Manca/0000-0003-2519-0026
ZR 0
ZS 0
ZB 14
TC 13
ZA 0
Z8 0
Z9 14
SN 0191-2917
EI 1943-7692
UT WOS:000343359300021
PM 30699818
ER

PT J
AU Boyd, Linda M.
   Barnett, Andrew M.
TI Manipulation of Whole-vine Carbon Allocation Using Girdling, Pruning,
   and Fruit Thinning Affects Fruit Numbers and Quality in Kiwifruit
SO HORTSCIENCE
VL 46
IS 4
BP 590
EP 595
DI 10.21273/HORTSCI.46.4.590
PD APR 2011
PY 2011
OI Barnett, Andrew M/0000-0002-5266-2925
ZR 0
ZB 14
Z8 0
ZS 0
ZA 0
TC 19
Z9 19
SN 0018-5345
EI 2327-9834
UT WOS:000289594600012
ER

PT J
AU Montoya, Carlos A.
   Henare, Sharon J.
   O'Donoghue, Erin M.
   Rosendale, Douglas
   Edwards, Patrick
   Moughan, Paul J.
TI Kiwifruit (Actinidia deliciosa), compared with cellulose and psyllium,
   influences the histology and mucus layer of the gastrointestinal tract
   in the growing pig
SO FOOD & FUNCTION
DI 10.1039/d0fo02920c
EA JUL 2021
PY 2021
RI Edwards, Patrick/E-2804-2018; Montoya, Carlos A./
OI Edwards, Patrick/0000-0003-3776-7582; Montoya, Carlos
   A./0000-0001-6953-8624
Z8 0
ZA 0
ZS 0
TC 0
ZB 0
ZR 0
Z9 0
SN 2042-6496
EI 2042-650X
UT WOS:000674025200001
PM 34269359
ER

PT J
AU Chen, Wenrong
   He, Zhenli L.
   Yang, Xiao E.
   Mishra, Suren
   Stoffella, Peter J.
TI CHLORINE NUTRITION OF HIGHER PLANTS: PROGRESS AND PERSPECTIVES
SO JOURNAL OF PLANT NUTRITION
VL 33
IS 7
BP 943
EP 952
AR PII 921880970
DI 10.1080/01904160903242417
PD 2010
PY 2010
RI He, Zhenli/R-1494-2016; He, Zhenli/A-4773-2008
ZR 0
Z8 1
ZS 1
ZA 0
TC 29
ZB 23
Z9 31
SN 0190-4167
EI 1532-4087
UT WOS:000277542200001
ER

PT J
AU Moughan, Paul J.
TI Holistic properties of foods: a changing paradigm in human nutrition
SO JOURNAL OF THE SCIENCE OF FOOD AND AGRICULTURE
VL 100
IS 14
SI SI
BP 5056
EP 5063
DI 10.1002/jsfa.8997
PD NOV 2020
PY 2020
TC 15
ZB 5
ZA 0
Z8 0
ZS 0
ZR 0
Z9 15
SN 0022-5142
EI 1097-0010
UT WOS:000574836700008
PM 29532937
ER

PT J
AU Ferrante, P.
   Scortichini, M.
TI Frost promotes the pathogenicity of Pseudomonas syringae pv. actinidiae
   in Actinidia chinensis and A. deliciosa plants
SO PLANT PATHOLOGY
VL 63
IS 1
BP 12
EP 19
DI 10.1111/ppa.12070
PD FEB 2014
PY 2014
OI FERRANTE, PATRIZIA/0000-0001-7577-9096; Scortichini,
   Marco/0000-0003-1565-9097
TC 24
ZS 1
ZB 20
ZR 0
ZA 0
Z8 1
Z9 27
SN 0032-0862
EI 1365-3059
UT WOS:000329329500002
ER

PT S
AU Liu, Y. H.
   Liu, C. J.
BE Huang, H
   Zhang, Q
TI Current Situation and Potential of Wild Actinidia arguta Resources in
   Northeastern China
SO VIII INTERNATIONAL SYMPOSIUM ON KIWIFRUIT
SE Acta Horticulturae
VL 1096
BP 443
EP 449
PD 2015
PY 2015
CT 8th International Symposium on Kiwifruit
CY SEP 18-22, 2014
CL Dujiangyan, PEOPLES R CHINA
SP Int Soc Hort Sci
TC 1
Z8 0
ZR 0
ZB 0
ZA 0
ZS 0
Z9 1
SN 0567-7572
EI 2406-6168
BN 978-94-62610-94-1
UT WOS:000378638100053
ER

PT J
AU Godoy, Carlos
   Videla, Cecilia
   Vallo, Matias
TI Fertilization of kiwifruit (Actinidia deliciosa (A. Chev.) C. F. Liang &
   A. R. Ferguson, cv. Hayward) during orchard establishment at the
   South-East of Buenos Aires Province (Argentina)
SO REVISTA DE LA FACULTAD DE CIENCIAS AGRARIAS
VL 44
IS 1
BP 183
EP 190
PD JUN 2012
PY 2012
TC 2
ZS 1
ZB 2
Z8 0
ZA 0
ZR 0
Z9 2
SN 1853-8665
UT WOS:000307910100015
ER

PT S
AU Morandi, B.
   Manfrini, L.
   Zibordi, M.
   Losciale, P.
   Grappadelli, L. Corelli
BE Fernandez, JE
   Ferreira, MI
TI Effects of Drought Stress on the Growth, Water Relations and Vascular
   Flows of Young 'Summerkiwi' Fruit
SO XXVIII INTERNATIONAL HORTICULTURAL CONGRESS ON SCIENCE AND HORTICULTURE
   FOR PEOPLE (IHC2010): INTERNATIONAL SYMPOSIUM ON CLIMWATER 2010:
   HORTICULTURAL USE OF WATER IN A CHANGING CLIMATE
SE Acta Horticulturae
VL 922
BP 355
EP 359
PD 2011
PY 2011
CT 28th International Horticultural Congress on Science and Horticulture
   for People (IHC) / International Symposium on Climwater - Horticultural
   Use of Water in a Changing Climate
CY AUG 22-27, 2010
CL Lisbon, PORTUGAL
SP Int Soc Hort Sci (ISHS)
RI manfrini, Luigi/D-8087-2014; Losciale, Pasquale/AAE-6191-2021; Grappadelli, Luca Corelli/F-4923-2012; Morandi, Brunella/; Manfrini, Luigi/
OI Losciale, Pasquale/0000-0003-2274-3246; Grappadelli, Luca
   Corelli/0000-0003-2692-8790; Morandi, Brunella/0000-0001-6368-2975;
   Manfrini, Luigi/0000-0003-4776-0608
ZB 2
Z8 0
ZS 0
ZA 0
TC 2
ZR 0
Z9 2
SN 0567-7572
BN 978-90-66055-34-6
UT WOS:000314770100046
ER

PT S
AU Pichakum, A.
   Chaiwimol, W.
   Meetam, M.
   Songnuan, W.
BE Kondo, S
TI Responses of green kiwifruit grown in low-chill area to hydrogen
   cyanamide application
SO XIII INTERNATIONAL SYMPOSIUM ON PLANT BIOREGULATORS IN FRUIT PRODUCTION
SE Acta Horticulturae
VL 1206
BP 97
EP 103
DI 10.17660/ActaHortic.2018.1206.14
PD 2018
PY 2018
CT 13th International Symposium on Plant Bioregulators in Fruit Production
CY AUG 27, 2017
CL Chiba, JAPAN
SP Int Soc Hort Sci
ZS 1
ZA 0
Z8 0
ZR 0
TC 1
ZB 1
Z9 2
SN 0567-7572
EI 2406-6168
BN 978-94-62612-01-3
UT WOS:000467236100014
ER

PT J
AU Zhang, Bin
   Sun, Qian
   Liu, Hai-Jie
   Li, Shao-Zhen
   Jiang, Zheng-Qiang
TI Characterization of actinidin from Chinese kiwifruit cultivars and its
   applications in meat tenderization and production of angiotensin
   I-converting enzyme (ACE) inhibitory peptides
SO LWT-FOOD SCIENCE AND TECHNOLOGY
VL 78
BP 1
EP 7
DI 10.1016/j.lwt.2016.12.012
PD MAY 2017
PY 2017
ZA 0
ZS 0
Z8 1
ZB 15
ZR 0
TC 30
Z9 31
SN 0023-6438
EI 1096-1127
UT WOS:000394070400001
ER

PT J
AU Mirzapour-Kouhdasht, Armin
   Moosavi-Nasab, Marzieh
   Krishnaswamy, Kiruba
   Khalesi, Mohammadreza
TI Optimization of gelatin production from Barred mackerel by-products:
   Characterization and hydrolysis using native and commercial proteases
SO FOOD HYDROCOLLOIDS
VL 108
AR 105970
DI 10.1016/j.foodhyd.2020.105970
PD NOV 2020
PY 2020
RI Krishnaswamy, Kiruba/ABH-5782-2020; Mirzapour-Kouhdasht, Armin/
OI Krishnaswamy, Kiruba/0000-0001-7916-0311; Mirzapour-Kouhdasht,
   Armin/0000-0002-3740-0505
ZB 3
ZA 0
TC 5
Z8 0
ZR 0
ZS 0
Z9 5
SN 0268-005X
EI 1873-7137
UT WOS:000565528700018
ER

PT J
AU Seal, Alan G.
   Ferguson, A. Ross
   de Silva, H. Nihal
   Zhang, Jing-Li
TI The effect of 2n gametes on sex ratios in Actinidia
SO SEXUAL PLANT REPRODUCTION
VL 25
IS 3
BP 197
EP 203
DI 10.1007/s00497-012-0191-6
PD SEP 2012
PY 2012
RI Seal, Alan/T-6599-2017
ZR 0
TC 14
ZS 0
Z8 1
ZA 0
ZB 13
Z9 15
SN 0934-0882
EI 1432-2145
UT WOS:000307545700004
PM 22739644
ER

PT B
AU Lamas, J. A.
   Castro, S.
   Gil, N.
   Castro, J. M.
   Elmazoouzi, L.
   Alvarez, J.
   Pesado, J.
   Ahuir, B.
   Campos, I.
   Barros, I.
   Pescador, E.
   Sanchez, L.
BE Tellez, FA
   Rodriguez, AM
   Sancho, IM
   Robinson, MV
   RuizAltisent, M
   Ballesteros, FR
   Hernando, ECC
TI Application of INNOAMB environmental monitoring system for full
   management of a kiwifruit crop
SO VII CONGRESO IBERICO DE AGROINGENIERIA Y CIENCIAS HORTICOLAS: INNOVAR Y
   PRODUCIR PARA EL FUTURO. INNOVATING AND PRODUCING FOR THE FUTURE
BP 127
EP 132
PD 2014
PY 2014
CT 7th Iberian Congress of Agricultural Engineering and Horticultural
   Sciences
CY AUG 26-29, 2013
CL Madrid, SPAIN
SP Sociedad Espanola Agroingenieria; Sociedad Espanola Ciencias Horticolas;
   Associacao Portuguesa Horticultura; Secc Especializada Ingn Rural
   Sociedad Ciencias Agrarias Portugal; Univ Politecnica Madrid; Escuela
   Tecnica Superior Ingenieros Agronomos Madrid; Escuela Univ Ingenieros
   Tecnicos Agricolas Madrid; Campus Excelencia Internac; Comis Espanola
   Ingn Rural; European Soc Agr
ZS 0
TC 0
ZA 0
Z8 0
ZR 0
ZB 0
Z9 0
BN 978-84-695-9055-3
UT WOS:000376620800022
ER

PT S
AU Sotomayor, C.
   Ruiz, R.
   Garcia-Huidobro, J.
BE Palmer, JW
   Herrero, M
   Hormaza, I
   Tustin, DS
   Talon, M
   Tadeo, FR
   Chaves, M
   Webster, AD
TI Boron Concentration Affects In Vitro Pollen Germination and Tube Growth
   in Kiwifruit (Actinidia deliciosa) Cultivar 'Matua'
SO XXVIII INTERNATIONAL HORTICULTURAL CONGRESS ON SCIENCE AND HORTICULTURE
   FOR PEOPLE (IHC2010): INTERNATIONAL SYMPOSIUM ON PLANT PHYSIOLOGY FROM
   CELL TO FRUIT PRODUCTION SYSTEM
SE Acta Horticulturae
VL 932
BP 517
EP 521
PD 2012
PY 2012
CT 28th International Horticultural Congress on Science and Horticulture
   for People (IHC) / International Symposium on Plant Physiology from Cell
   to Fruit Production System
CY AUG 22-27, 2010
CL Lisbon, PORTUGAL
RI Montenegro, Gloria/D-9830-2013
OI Montenegro, Gloria/0000-0003-3878-5686
ZB 2
ZR 0
Z8 1
ZA 0
TC 3
ZS 0
Z9 4
SN 0567-7572
BN 978-90-66051-18-8
UT WOS:000314781200075
ER

PT S
AU Marcon, M.
   Cacioppo, O.
   Tacconi, G.
BE Huang, H
   Zhang, Q
TI OsiriS: New Pedoclimatic Web Monitoring System for Irrigation,
   Management and Psa Control
SO VIII INTERNATIONAL SYMPOSIUM ON KIWIFRUIT
SE Acta Horticulturae
VL 1096
BP 409
EP 412
PD 2015
PY 2015
CT 8th International Symposium on Kiwifruit
CY SEP 18-22, 2014
CL Dujiangyan, PEOPLES R CHINA
SP Int Soc Hort Sci
ZB 0
TC 0
ZR 0
ZS 0
ZA 0
Z8 0
Z9 0
SN 0567-7572
BN 978-94-62610-94-1
UT WOS:000378638100049
ER

PT J
AU Gardi, T
   Piccioni, E
   Standardi, A
TI Effect of bead nutrient composition on regrowth of stored vitro-derived
   encapsulated microcuttings of different woody species.
SO Journal of microencapsulation
VL 16
IS 1
BP 13
EP 25
DI 10.1080/026520499289275
PD 1999 Jan-Feb
PY 1999
RI Gardi, Tiziano/M-1026-2015
OI Gardi, Tiziano/0000-0001-8194-5628
ZA 0
ZB 11
ZS 0
TC 14
ZR 0
Z8 2
Z9 16
SN 0265-2048
UT MEDLINE:9972499
PM 9972499
ER

PT J
AU Evans, Lisa J.
   Cutting, Brian T.
   Jochym, Mateusz
   Janke, Milena A.
   Felman, Crystal
   Cross, Sarah
   Jacob, Marine
   Goodwin, Mark
TI Netted crop covers reduce honeybee foraging activity and colony strength
   in a mass flowering crop
SO ECOLOGY AND EVOLUTION
VL 9
IS 10
BP 5708
EP 5719
DI 10.1002/ece3.5154
PD MAY 2019
PY 2019
RI Evans, Lisa/E-7339-2018; Jochym, Mateusz/F-3401-2018; Cross, Sarah/
OI Evans, Lisa/0000-0001-7353-9750; Jochym, Mateusz/0000-0003-2794-1671;
   Cross, Sarah/0000-0002-6836-7234
ZS 0
Z8 0
ZR 0
ZB 5
TC 6
ZA 0
Z9 6
SN 2045-7758
UT WOS:000470923500013
PM 31160992
ER

PT J
AU Siciliano, Alessio
   Limonti, Carlo
   Mehariya, Sanjeet
   Molino, Antonio
   Calabro, Vincenza
TI Biofuel Production and Phosphorus Recovery through an Integrated
   Treatment of Agro-Industrial Waste
SO SUSTAINABILITY
VL 11
IS 1
AR 52
DI 10.3390/su11010052
PD JAN 1 2019
PY 2019
RI Mehariya, Sanjeet/L-6309-2019; molino, antonio/N-8133-2016; Siciliano, Alessio/S-6573-2016; Limonti, Carlo/; molino, antonio/
OI Mehariya, Sanjeet/0000-0003-1801-4702; molino,
   antonio/0000-0001-6966-9640; Siciliano, Alessio/0000-0002-8826-2608;
   Limonti, Carlo/0000-0002-6695-7214; molino, antonio/0000-0002-2694-5999
ZA 0
ZR 0
ZS 0
Z8 0
ZB 3
TC 11
Z9 11
SN 2071-1050
UT WOS:000457127300052
ER

PT J
AU Ali, Basharat
   Pantha, Sumitra
   Acharya, Roshan
   Ueda, Yoshiaki
   Wu, Lin-Bo
   Ashrafuzzaman, Md
   Ishizaki, Takuma
   Wissuwa, Matthias
   Bulley, Sean
   Frei, Michael
TI Enhanced ascorbate level improves multi-stress tolerance in a widely
   grown indica rice variety without compromising its agronomic
   characteristics
SO JOURNAL OF PLANT PHYSIOLOGY
VL 240
AR 152998
DI 10.1016/j.jplph.2019.152998
PD SEP 2019
PY 2019
RI Ashrafuzzaman/O-7750-2014; Ali, Basharat/M-4478-2017; Frei, Michael/K-5511-2013; , Ashrafuzzaman/P-6485-2016; Wu, Linbo/AAI-8777-2020; Wissuwa, Matthias/; Ueda, Yoshiaki/
OI Ashrafuzzaman/0000-0001-8454-3173; Ali, Basharat/0000-0002-5965-7352;
   Frei, Michael/0000-0002-2474-6558; , Ashrafuzzaman/0000-0001-8564-7943;
   Wu, Linbo/0000-0001-5286-1994; Wissuwa, Matthias/0000-0003-3505-9398;
   Ueda, Yoshiaki/0000-0002-4304-368X
ZS 0
Z8 0
ZR 0
TC 11
ZB 8
ZA 0
Z9 11
SN 0176-1617
EI 1618-1328
UT WOS:000487762800011
PM 31226542
ER

PT J
AU Carvalho, Tiago P.
   Nave, Anabela
   Rodrigues, Sandra
   Costa, Cristina A.
TI Racionalização da luta química no controlo de Pseudomonas syringae pv.
   actinidea (Psa) na região da Bairrada
X1 The reduction of pesticide use against Pseudomonas syringae pv.
   actinidea (Psa) in the Bairrada region, Portugal
SO Revista de Ciências Agrárias
VL 40
IS spe
BP 111
EP 120
DI 10.19084/RCA16168
PD 2017-12
PY 2017
RI Costa, Cristina Amaro da/E-6879-2015
OI Costa, Cristina Amaro da/0000-0001-8625-2206
ZA 0
ZB 0
Z8 0
ZR 0
ZS 0
TC 0
Z9 0
SN 0871-018X
UT SCIELO:S0871-018X2017000500013
ER

PT J
AU Stamps, Robert H.
TI Use of Colored Shade Netting in Horticulture
SO HORTSCIENCE
VL 44
IS 2
BP 239
EP 241
DI 10.21273/HORTSCI.44.2.239
PD APR 2009
PY 2009
CT Workshop on the Nuts and Bolts of High Tunnel Production and
   Manipulation for Specialized Applications held at the ASHS Annual
   Conference
CY 2008
CL Orlando, FL
SP Viticulture & Small Fruit Working Grp; ASHS
ZS 3
ZA 0
ZB 63
TC 88
ZR 0
Z8 2
Z9 92
SN 0018-5345
EI 2327-9834
UT WOS:000265133600004
ER

PT J
AU Uca, Esra
   Gulec, Haci Ali
TI Recovery of Phenolic Compounds from Pomegranate Peels by Sequential
   Processes of Water Base Extraction and Ultrafiltration: Modelling of the
   Process Efficiency and Fouling Analysis
SO WASTE AND BIOMASS VALORIZATION
DI 10.1007/s12649-021-01500-3
EA JUN 2021
PY 2021
OI Uca, Esra/0000-0002-2952-1091
ZA 0
ZR 0
ZS 0
TC 0
ZB 0
Z8 0
Z9 0
SN 1877-2641
EI 1877-265X
UT WOS:000663242200004
ER

PT J
AU Serna Cock, Liliana
   Torres Valenzuela, Laura Sofia
   Ayala Aponte, Alfredo
TI CHANGES IN MECHANICAL PROPERTIES OF MINIMALLY-PROCESSED YELLOW PITAHAYA
   TREATED WITH 1-MCP
SO DYNA-COLOMBIA
VL 79
IS 174
BP 71
EP 78
PD AUG 2012
PY 2012
RI Valenzuela, Laura Sofia Torres/Y-1952-2019
OI Valenzuela, Laura Sofia Torres/0000-0001-8032-1901
ZR 0
ZS 2
ZB 0
TC 1
Z8 0
ZA 0
Z9 3
SN 0012-7353
UT WOS:000308517200011
ER

PT J
AU Stefaniak, Jan
   Przybyl, Jaroslaw L.
   Latocha, Piotr
   Lata, Barbara
TI Bioactive compounds, total antioxidant capacity and yield of kiwiberry
   fruit under different nitrogen regimes in field conditions
SO JOURNAL OF THE SCIENCE OF FOOD AND AGRICULTURE
VL 100
IS 10
BP 3832
EP 3840
DI 10.1002/jsfa.10420
EA APR 2020
PD AUG 2020
PY 2020
RI Przybyl, Jaroslaw/A-4874-2012; Lata, Barbara/N-9596-2018; Latocha, Piotr/
OI Przybyl, Jaroslaw/0000-0003-0959-184X; Lata,
   Barbara/0000-0001-7128-7377; Latocha, Piotr/0000-0002-6282-7340
ZR 0
Z8 0
ZS 0
ZA 0
TC 1
ZB 0
Z9 1
SN 0022-5142
EI 1097-0010
UT WOS:000529295000001
PM 32297312
ER

PT S
AU Decorte, J.
   Debersaques, F.
BE Antunes, MD
   Gallego, PP
TI Positive effects of foliar nutrition on yield and storage life of
   kiwiberry
SO IX INTERNATIONAL SYMPOSIUM ON KIWIFRUIT
SE Acta Horticulturae
VL 1218
BP 579
EP 585
DI 10.17660/ActaHortic.2018.1218.79
PD 2018
PY 2018
CT 9th International Symposium on Kiwifruit
CY SEP 06-09, 2017
CL Porto, PORTUGAL
SP Int Soc Horticultural Sci
ZS 0
ZR 0
ZA 0
Z8 0
ZB 0
TC 0
Z9 0
SN 0567-7572
EI 2406-6168
BN 978-94-62612-15-0
UT WOS:000664205500077
ER

PT J
AU Jameson, Paula Elizabeth
   Song, Jiancheng
TI Cytokinin: a key driver of seed yield
SO JOURNAL OF EXPERIMENTAL BOTANY
VL 67
IS 3
BP 593
EP 606
DI 10.1093/jxb/erv461
PD FEB 2016
PY 2016
OI Jameson, Paula/0000-0002-6371-8234
ZB 75
Z8 9
ZS 2
ZA 0
ZR 0
TC 97
Z9 106
SN 0022-0957
EI 1460-2431
UT WOS:000371019800007
PM 26525061
ER

PT J
AU Scortichini, M.
TI FIELD EFFICACY OF A ZINC-COPPER-HYDRACID OF CITRIC ACID BIOCOMPLEX
   COMPOUND TO REDUCE OOZING FROM WINTER CANKERS CAUSED BY PSEUDOMONAS
   SYRINGAE pv. ACTINIDIAE TO ACTINIDIA spp.
SO JOURNAL OF PLANT PATHOLOGY
VL 98
IS 3
BP 651
EP 655
DI 10.4454/JPP.V98I3.044
PD 2016
PY 2016
Z8 0
ZA 0
ZR 0
ZS 0
TC 5
ZB 4
Z9 5
SN 1125-4653
EI 2239-7264
UT WOS:000394512000036
ER

PT J
AU Xia, Hui
   Shen, Yanqiu
   Deng, Honghong
   Wang, Jin
   Lin, Lijin
   Deng, Qunxian
   Lv, Xiulan
   Liang, Dong
   Hu, Rongping
   Wang, Zhihui
   Xiong, Bo
TI Melatonin application improves berry coloration, sucrose synthesis, and
   nutrient absorption in 'Summer Black' grape
SO FOOD CHEMISTRY
VL 356
AR 129713
DI 10.1016/j.foodchem.2021.129713
PD SEP 15 2021
PY 2021
ZS 0
ZB 0
Z8 0
ZA 0
TC 0
ZR 0
Z9 0
SN 0308-8146
EI 1873-7072
UT WOS:000651205100006
PM 33836360
ER

PT S
AU Debersaques, F.
   Mekers, O.
   Decorte, J.
   Van Labeke, M. C.
   Schoedl-Hummel, K.
   Latocha, P.
BE Huang, H
   Zhang, Q
TI Challenges Faced by Commercial Kiwiberry (Actinidia arguta Planch.)
   Production
SO VIII INTERNATIONAL SYMPOSIUM ON KIWIFRUIT
SE Acta Horticulturae
VL 1096
BP 435
EP 442
PD 2015
PY 2015
CT 8th International Symposium on Kiwifruit
CY SEP 18-22, 2014
CL Dujiangyan, PEOPLES R CHINA
SP Int Soc Hort Sci
RI Van Labeke, Marie-Christine/ABD-3732-2020; Latocha, Piotr/U-7734-2019; Latocha, Piotr/
OI Latocha, Piotr/0000-0002-6282-7340
ZB 4
ZS 0
Z8 0
ZR 0
ZA 0
TC 6
Z9 6
SN 0567-7572
EI 2406-6168
BN 978-94-62610-94-1
UT WOS:000378638100052
ER

PT J
AU Ma, Ji
   Li, Hongxia
   Wang, Xingyu
   Guo, Min
TI Alternaria tenuissima Causing Fruit Scab Disease on Actinidia chinensis
   in Anhui Province, China
SO PLANT DISEASE
VL 104
IS 2
BP 569
EP 569
DI 10.1094/PDIS-09-19-1835-PDN
PD FEB 2020
PY 2020
ZA 0
TC 0
Z8 0
ZR 0
ZB 0
ZS 0
Z9 0
SN 0191-2917
EI 1943-7692
UT WOS:000569158400048
ER

PT J
AU Li, L.
   Pan, H.
   Deng, L.
   Feng, D. D.
   Zhong, C. H.
TI First Report of Bacterial Leaf Spot Disease of Broussonetia papyrifera
   Caused by Pseudomonas syringae pv. actinidiae in China
SO PLANT DISEASE
VL 105
IS 3
DI 10.1094/PDIS-07-20-1527-PDN
PD MAR 2021
PY 2021
ZS 0
TC 0
ZR 0
Z8 0
ZA 0
ZB 0
Z9 0
SN 0191-2917
EI 1943-7692
UT WOS:000663983700026
PM 33044141
ER

PT J
AU Garcia-Pastor, Maria E.
   Gimenez, Maria J.
   Valverde, Juan M.
   Guillen, Fabian
   Castillo, Salvador
   Martinez-Romero, Domingo
   Serrano, Maria
   Valero, Daniel
   Zapata, Pedro J.
TI Preharvest Application of Oxalic Acid Improved Pomegranate Fruit Yield,
   Quality, and Bioactive Compounds at Harvest in a Concentration-Dependent
   Manner
SO AGRONOMY-BASEL
VL 10
IS 10
AR 1522
DI 10.3390/agronomy10101522
PD OCT 2020
PY 2020
RI Garcia-Pastor, Maria Emma/AAV-3270-2021; Serrano, Maria/P-3450-2014; Valero, Daniel/H-7757-2012; Martinez-Romero, Domingo/; Guillen, Fabian/G-9852-2015; Zapata, Pedro J/H-9230-2015; Garcia Pastor, Maria Emma/
OI Serrano, Maria/0000-0003-2251-3133; Valero, Daniel/0000-0003-3945-1629;
   Martinez-Romero, Domingo/0000-0001-6496-1802; Guillen,
   Fabian/0000-0001-6627-3827; Zapata, Pedro J/0000-0002-8715-8278; Garcia
   Pastor, Maria Emma/0000-0002-4959-9419
ZR 0
Z8 0
TC 3
ZA 0
ZS 0
ZB 1
Z9 3
EI 2073-4395
UT WOS:000584196700001
ER

PT J
AU Sotiropoulos, Thomas
   Voulgarakis, Antonios
   Karaiskos, Dionisios
   Chatzistathis, Theocharis
   Manthos, Ioannis
   Dichala, Olga
   Mpountla, Areti
TI Foliar Calcium Fertilizers Impact on Several Fruit Quality
   Characteristics and Leaf and Fruit Nutritional Status of the 'Hayward'
   Kiwifruit Cultivar
SO AGRONOMY-BASEL
VL 11
IS 2
AR 235
DI 10.3390/agronomy11020235
PD FEB 2021
PY 2021
OI Dichala, Olga/0000-0001-9068-1660; CHATZISTATHIS,
   Theocharis/0000-0002-1146-202X
ZS 0
ZA 0
Z8 0
ZB 0
TC 1
ZR 0
Z9 1
EI 2073-4395
UT WOS:000622004000001
ER

PT J
AU Donati, Irene
   Cellini, Antonio
   Buriani, Giampaolo
   Mauri, Sofia
   Kay, Callum
   Tacconi, Gianni
   Spinelli, Francesco
TI Pathways of flower infection and pollen-mediated dispersion of
   Pseudomonas syringae pv. actinidiae, the causal agent of kiwifruit
   bacterial canker
SO HORTICULTURE RESEARCH
VL 5
AR 56
DI 10.1038/s41438-018-0058-6
PD NOV 1 2018
PY 2018
RI Spinelli, Francesco/R-4613-2016; DONATI, IRENE/
OI Spinelli, Francesco/0000-0003-3870-1227; DONATI,
   IRENE/0000-0002-9978-3994
TC 22
ZR 0
ZS 0
Z8 0
ZA 0
ZB 20
Z9 23
SN 2052-7276
UT WOS:000449916600001
PM 30393538
ER

PT S
AU Dichio, B.
   Tuzio, A. C.
   Xiloyannis, C.
   Rigo, G.
   Lovato, R.
   Comuzzo, G.
   Frezza, R.
   Macor, D.
   Cipriani, G.
   Testolin, R.
   Micolini, S.
BE Huang, H
   Zhang, Q
TI The New Yellow-Fleshed Kiwifruit (Actinidia chinensis Pl.) 'Soreli':
   Conclusions from Six Years of Cultivation in Different Climatic Areas
SO VIII INTERNATIONAL SYMPOSIUM ON KIWIFRUIT
SE Acta Horticulturae
VL 1096
BP 149
EP 154
PD 2015
PY 2015
CT 8th International Symposium on Kiwifruit
CY SEP 18-22, 2014
CL Dujiangyan, PEOPLES R CHINA
SP Int Soc Hort Sci
RI Testolin, Raffaele/J-5306-2019
TC 2
ZB 0
ZR 0
ZS 0
Z8 0
ZA 0
Z9 2
SN 0567-7572
BN 978-94-62610-94-1
UT WOS:000378638100014
ER

PT J
AU Liu, Zhe
   Ma, Xuemiao
   He, Nan
   Zhang, Jia
   Wu, Juan
   Liu, Cunshou
TI Shifts in microbial communities and networks are correlated with the
   soil ionome in a kiwifruit orchard under different fertilization regimes
SO APPLIED SOIL ECOLOGY
VL 149
AR 103517
DI 10.1016/j.apsoil.2020.103517
PD MAY 2020
PY 2020
ZS 0
ZA 0
ZR 0
TC 2
ZB 1
Z8 0
Z9 2
SN 0929-1393
EI 1873-0272
UT WOS:000511288300012
ER

PT J
AU Liang, Dong
   Ni, Zhiyou
   Xia, Hui
   Xie, Yue
   Lv, Xiulan
   Wang, Jin
   Lin, Lijin
   Deng, Qunxian
   Luo, Xian
TI Exogenous melatonin promotes biomass accumulation and photosynthesis of
   kiwifruit seedlings under drought stress
SO SCIENTIA HORTICULTURAE
VL 246
BP 34
EP 43
DI 10.1016/j.scienta.2018.10.058
PD FEB 27 2019
PY 2019
ZR 0
ZB 31
ZS 0
Z8 2
ZA 0
TC 44
Z9 46
SN 0304-4238
EI 1879-1018
UT WOS:000456762700004
ER

PT J
AU Prior, Ronald L
   Gu, Liwei
   Wu, Xianli
   Jacob, Robert A
   Sotoudeh, Gity
   Kader, Adel A
   Cook, Richard A
TI Plasma antioxidant capacity changes following a meal as a measure of the
   ability of a food to alter in vivo antioxidant status.
SO Journal of the American College of Nutrition
VL 26
IS 2
BP 170
EP 81
DI 10.1080/07315724.2007.10719599
PD 2007-Apr
PY 2007
RI Sotoudeh, Gity/E-3973-2018
OI Sotoudeh, Gity/0000-0001-6541-2581
TC 165
Z8 1
ZB 114
ZR 0
ZA 0
ZS 4
Z9 169
SN 0731-5724
UT MEDLINE:17536129
PM 17536129
ER

PT J
AU Montanaro, Giuseppe
   Dichio, Bartolomeo
   Xiloyannis, Cristos
TI Significance of fruit transpiration on calcium nutrition in developing
   apricot fruit
SO JOURNAL OF PLANT NUTRITION AND SOIL SCIENCE
VL 173
IS 4
BP 618
EP 622
DI 10.1002/jpln.200900376
PD AUG 2010
PY 2010
RI Montanaro, Giuseppe/Z-1208-2019; Montanaro, Giuseppe/F-4354-2012; xiloyannis, cristos/; dichio, bartolomeo/
OI Montanaro, Giuseppe/0000-0002-1172-7526; Montanaro,
   Giuseppe/0000-0002-1172-7526; xiloyannis, cristos/0000-0002-5970-3953;
   dichio, bartolomeo/0000-0003-0726-7982
ZA 0
ZB 25
ZR 0
TC 30
Z8 2
ZS 0
Z9 34
SN 1436-8730
EI 1522-2624
UT WOS:000281524300017
ER

PT J
AU Samuel, Stylianos
   Papayiannis, Lambros C.
   Leroch, Michaela
   Veloukas, Thomas
   Hahn, Matthias
   Karaoglanidis, George S.
TI Evaluation of the incidence of the G143A mutation and cytb intron
   presence in the cytochrome bc-1 gene conferring QoI resistance in
   Botrytis cinerea populations from several hosts
SO PEST MANAGEMENT SCIENCE
VL 67
IS 8
BP 1029
EP 1036
DI 10.1002/ps.2226
PD AUG 2011
PY 2011
RI Karaoglanidis, George/AAD-5071-2020
OI Karaoglanidis, George/0000-0002-7413-2052
Z8 1
ZS 0
ZB 28
ZR 0
ZA 0
TC 27
Z9 30
SN 1526-498X
EI 1526-4998
UT WOS:000293327300020
PM 21702077
ER

PT J
AU Bastias, Richard M.
   Corelli-Grappadelli, Luca
TI LIGHT QUALITY MANAGEMENT IN FRUIT ORCHARDS: PHYSIOLOGICAL AND
   TECHNOLOGICAL ASPECTS
SO CHILEAN JOURNAL OF AGRICULTURAL RESEARCH
VL 72
IS 4
BP 574
EP 581
DI 10.4067/S0718-58392012000400018
PD OCT-DEC 2012
PY 2012
RI Grappadelli, Luca Corelli/F-4923-2012; Bastias, Richard M./P-8763-2019
OI Grappadelli, Luca Corelli/0000-0003-2692-8790; Bastias, Richard
   M./0000-0001-8260-7591
ZR 0
ZS 6
Z8 5
ZA 0
ZB 24
TC 32
Z9 40
SN 0718-5839
UT WOS:000314387100018
ER

PT J
AU El-Yazal, Mohamed A. Seif
   Rady, Mostafa M.
   Seif, Samir A.
TI Foliar-applied dormancy-breaking chemicals change the content of
   nitrogenous compounds in the buds of apple (Malus sylvestris Mill. cv.
   Anna) trees
SO JOURNAL OF HORTICULTURAL SCIENCE & BIOTECHNOLOGY
VL 87
IS 4
BP 299
EP 304
PD JUL 2012
PY 2012
RI Rady, Mostafa/J-6280-2012
OI Rady, Mostafa/0000-0001-8254-5263
TC 3
Z8 0
ZS 0
ZR 0
ZB 3
ZA 0
Z9 3
SN 1462-0316
UT WOS:000307479700003
ER

PT S
AU Sotiropoulos, T.
   Thomidis, T.
   Almaliotis, D.
   Papadakis, I.
BE Zhivondov, A
   Gercheva, P
   Koumanov, K
TI Evaluation of Some Agronomical Characters and Resistance to Botrytis of
   the New Kiwifruit cv. 'Tsechelidis' (A. deliciosa) in Comparison to the
   cv. 'Hayward'
SO I BALKAN SYMPOSIUM ON FRUIT GROWING
SE Acta Horticulturae
VL 825
BP 383
EP 387
PD 2009
PY 2009
CT 1st Balkan Symposium on Fruit Growing
CY APR 24, 2009
CL Plovdiv, BULGARIA
RI Papadakis, Ioannis E/E-5930-2015
OI Papadakis, Ioannis E/0000-0002-9428-6382
TC 2
Z8 0
ZA 0
ZR 0
ZB 2
ZS 0
Z9 2
SN 0567-7572
BN 978-90-6605-410-3
UT WOS:000305624600060
ER

PT J
AU Rossi, Federica
   Chieco, Camilla
   Di Virgilio, Nicola
   Georgiadis, Teodoro
   Nardino, Marianna
TI Is Agriculture Always a GHG Emitter? A Combination of Eddy Covariance
   and Life Cycle Assessment Approaches to Calculate C Intake and Uptake in
   a Kiwifruit Orchard
SO SUSTAINABILITY
VL 13
IS 12
AR 6906
DI 10.3390/su13126906
PD JUN 2021
PY 2021
RI Nardino, Marianna/; georgiadis, teodoro/I-5666-2012
OI Nardino, Marianna/0000-0001-9466-8340; georgiadis,
   teodoro/0000-0002-3103-038X
TC 0
ZS 0
ZA 0
ZR 0
ZB 0
Z8 0
Z9 0
EI 2071-1050
UT WOS:000667881200001
ER

PT J
AU Mikami-Konishide, Ichiho
   Murakami, Shiro
   Nakanishi, Keijiro
   Takahashi, Yumiko
   Yamaguchi, Minako
   Shioya, Tetsuo
   Watanabe, Jun
   Hino, Akihiro
TI Antioxidant Capacity and Polyphenol Content of Extracts from Crops
   Cultivated in Japan, and the Effect of Cultivation Environment
SO FOOD SCIENCE AND TECHNOLOGY RESEARCH
VL 19
IS 1
BP 69
EP 79
DI 10.3136/fstr.19.69
PD JAN 2013
PY 2013
ZB 8
ZR 0
ZS 0
Z8 6
ZA 0
TC 11
Z9 17
SN 1344-6606
EI 1881-3984
UT WOS:000315617100009
ER

PT J
AU Boland, Mike
TI Human digestion-a processing perspective
SO JOURNAL OF THE SCIENCE OF FOOD AND AGRICULTURE
VL 96
IS 7
BP 2275
EP 2283
DI 10.1002/jsfa.7601
PD MAY 2016
PY 2016
RI Boland, Mike/H-7170-2016
OI Boland, Mike/0000-0001-8134-2181
TC 22
ZB 11
ZA 0
Z8 0
ZS 1
ZR 0
Z9 22
SN 0022-5142
EI 1097-0010
UT WOS:000373931200001
PM 26711173
ER

PT J
AU Montanaro, Giuseppe
   Dichio, Bartolomeo
   Lang, Alexander
   Mininni, Alba N.
   Xiloyannis, Cristos
TI Fruit calcium accumulation coupled and uncoupled from its transpiration
   in kiwifruit
SO JOURNAL OF PLANT PHYSIOLOGY
VL 181
BP 67
EP 74
DI 10.1016/j.jplph.2015.04.004
PD JUN 1 2015
PY 2015
RI Montanaro, Giuseppe/Z-1208-2019; Montanaro, Giuseppe/F-4354-2012; Mininni, Alba/ABB-5617-2020; xiloyannis, cristos/; dichio, bartolomeo/
OI Montanaro, Giuseppe/0000-0002-1172-7526; Montanaro,
   Giuseppe/0000-0002-1172-7526; xiloyannis, cristos/0000-0002-5970-3953;
   dichio, bartolomeo/0000-0003-0726-7982
ZR 0
ZB 15
ZS 2
ZA 0
Z8 0
TC 21
Z9 22
SN 0176-1617
EI 1618-1328
UT WOS:000355927300009
PM 25982084
ER

PT J
AU Karbuz, Pinar
   Tugrul, Nurcan
TI Microwave and ultrasound assisted extraction of pectin from various
   fruits peel
SO JOURNAL OF FOOD SCIENCE AND TECHNOLOGY-MYSORE
VL 58
IS 2
BP 641
EP 650
DI 10.1007/s13197-020-04578-0
EA JUN 2020
PD FEB 2021
PY 2021
RI TUGRUL, NURCAN/AAZ-4508-2020
TC 3
Z8 0
ZB 3
ZR 0
ZA 0
ZS 0
Z9 3
SN 0022-1155
EI 0975-8402
UT WOS:000542556000004
PM 33568858
ER

PT J
AU Zambelli, P.
   Fernandez-Arrojo, L.
   Romano, D.
   Santos-Moriano, P.
   Gimeno-Perez, M.
   Poveda, A.
   Gandolfi, R.
   Fernandez-Lobato, M.
   Molinari, F.
   Plou, F. J.
TI Production of fructooligosaccharides by mycelium-bound
   transfructosylation activity present in Cladosporium cladosporioides and
   Penicilium sizovae
SO PROCESS BIOCHEMISTRY
VL 49
IS 12
BP 2174
EP 2180
DI 10.1016/j.procbio.2014.09.021
PD DEC 2014
PY 2014
RI Poveda, Ana M/A-9534-2015; Gimeno, Maria/AAN-1908-2020; Santos-Moriano, Paloma/T-2025-2018; Lobato, Maria Fernandez/F-1338-2016; Arrojo, Lucia Fernandez/AAO-4071-2021; Molinari, Francesco/K-7719-2013; Plou, Francisco J./; Gandolfi, Raffaella/G-3813-2017; ROMANO, DIEGO/
OI Poveda, Ana M/0000-0001-5060-2307; Santos-Moriano,
   Paloma/0000-0003-0265-916X; Lobato, Maria Fernandez/0000-0003-0778-7443;
   Molinari, Francesco/0000-0003-1958-423X; Plou, Francisco
   J./0000-0003-0831-893X; Gandolfi, Raffaella/0000-0003-2145-8574; ROMANO,
   DIEGO/0000-0002-2448-1692
TC 26
ZS 0
ZB 20
ZR 0
ZA 0
Z8 0
Z9 26
SN 1359-5113
EI 1873-3298
UT WOS:000347761100020
ER

PT S
AU Green, S. R.
   Hodson, A.
   Barley, M.
   Benson, M.
   Curtis, A.
BE Sebastiani, L
   Tognetti, R
   Motisi, A
TI Crop IR Log - an Irrigation Calculator for Tree and Vine Crops
SO VIII INTERNATIONAL SYMPOSIUM ON SAP FLOW
SE Acta Horticulturae
VL 951
BP 277
EP 284
PD 2012
PY 2012
CT 8th International Symposium on Sap Flow
CY MAY 08-12, 2011
CL Volterra, ITALY
SP Int Soc Hort Sci (ISHS)
RI Green, Steve/I-3938-2013
OI Green, Steve/0000-0002-4020-3430
ZR 0
TC 2
Z8 0
ZA 0
ZB 1
ZS 0
Z9 2
SN 0567-7572
EI 2406-6168
BN 978-90-66053-58-8
UT WOS:000313132800033
ER

PT J
AU Bieniek, Anna
TI Mineral Composition of Fruits of Actinidia Arguta and Actinidia Purpurea
   and Some of Their Hybrid Cultivars Grown in Northeastern Poland
SO POLISH JOURNAL OF ENVIRONMENTAL STUDIES
VL 21
IS 6
BP 1543
EP 1550
PD 2012
PY 2012
OI Bieniek, Anna/0000-0002-5903-1405
Z8 0
TC 12
ZB 5
ZR 0
ZA 0
ZS 0
Z9 13
SN 1230-1485
EI 2083-5906
UT WOS:000313371500004
ER

PT J
AU Villani, Giulia
   Tomei, Fausto
   Tomozeiu, Rodica
   Marletto, Vittorio
TI Climatic scenarios and their impacts on irrigated agriculture in
   Emilia-Romagna, Italy
SO ITALIAN JOURNAL OF AGROMETEOROLOGY-RIVISTA ITALIANA DI AGROMETEOROLOGIA
VL 16
IS 1
BP 5
EP 16
PD APR 2011
PY 2011
TC 17
ZA 0
ZS 2
ZR 0
Z8 0
ZB 10
Z9 18
SN 2038-5625
UT WOS:000208680700001
ER

PT S
AU Pinto, C.
   Testolin, R.
   Cipriani, G.
BE Antunes, MD
   Gallego, PP
TI Analysis of components of genetic variance and breeding value of
   kiwifruit (Actinidia chinensis Planch.) using best linear unbiased
   prediction (BLUP) and pedigree information
SO IX INTERNATIONAL SYMPOSIUM ON KIWIFRUIT
SE Acta Horticulturae
VL 1218
BP 73
EP 79
DI 10.17660/ActaHortic.2018.1218.9
PD 2018
PY 2018
CT 9th International Symposium on Kiwifruit
CY SEP 06-09, 2017
CL Porto, PORTUGAL
SP Int Soc Horticultural Sci
Z8 0
TC 1
ZS 0
ZR 0
ZB 1
ZA 0
Z9 1
SN 0567-7572
EI 2406-6168
BN 978-94-62612-15-0
UT WOS:000664205500009
ER

PT J
AU Giovane, A
   Balestrieri, C
   Quagliuolo, L
   Castaldo, D
   Servillo, L
TI A glycoprotein inhibitor of pectin methylesterase in kiwi fruit.
   Purification by affinity chromatography and evidence of a
   ripening-related precursor.
SO European journal of biochemistry
VL 233
IS 3
BP 926
EP 9
DI 10.1111/j.1432-1033.1995.926_3.x
PD 1995-Nov-01
PY 1995
OI QUAGLIUOLO, Lucio/0000-0003-0651-3264; Giovane,
   Alfonso/0000-0002-2508-2597
ZS 1
ZA 0
ZB 59
TC 83
Z8 5
ZR 0
Z9 85
SN 0014-2956
UT MEDLINE:8521860
PM 8521860
ER

PT S
AU Sartori, A.
   Bevilacqua, D.
   Terlizzi, M.
   Di Cintio, A.
   Rosato, T.
   Caboni, E.
   Ferrante, P.
   Scortichini, M.
   Cipriani, G.
BE Huang, H
   Zhang, Q
TI EMS Mutagenesis and Selection of Genotypes Resistant or Tolerant to
   Pseudomonas syringae pv. actinidiae
SO VIII INTERNATIONAL SYMPOSIUM ON KIWIFRUIT
SE Acta Horticulturae
VL 1096
BP 221
EP 228
PD 2015
PY 2015
CT 8th International Symposium on Kiwifruit
CY SEP 18-22, 2014
CL Dujiangyan, PEOPLES R CHINA
SP Int Soc Hort Sci
OI FERRANTE, PATRIZIA/0000-0001-7577-9096
ZR 0
Z8 0
TC 0
ZS 0
ZA 0
ZB 0
Z9 0
SN 0567-7572
BN 978-94-62610-94-1
UT WOS:000378638100024
ER

PT J
AU Ojo, Omorogieva
TI Nutrition and Chronic Conditions
SO NUTRIENTS
VL 11
IS 2
AR 459
DI 10.3390/nu11020459
PD FEB 2019
PY 2019
RI Ojo, Omorogieva/AAC-3004-2019
OI Ojo, Omorogieva/0000-0003-0071-3652
ZB 2
Z8 0
ZS 0
ZA 0
TC 4
ZR 0
Z9 4
SN 2072-6643
UT WOS:000460829700250
PM 30813286
ER

PT S
AU Wu, Guo-liang
   Tian, Jian-bao
BE Patil, B
TI Progress of Fruit Plants in Selenium-Enriched Research in China
SO II INTERNATIONAL SYMPOSIUM ON HUMAN HEALTH EFFECTS OF FRUITS AND
   VEGETABLES: FAVHEALTH 2007
SE Acta Horticulturae
VL 841
BP 599
EP 602
PD 2009
PY 2009
CT 2nd International Symposium on Human Health Effects of Fruits and
   Vegetables - FAVHEALTH
CY AUG 31, 2009
CL Houston, TX
ZB 3
ZA 0
ZR 0
ZS 0
TC 4
Z8 1
Z9 5
SN 0567-7572
EI 2406-6168
BN 978-90-6605-602-2
UT WOS:000305703500091
ER

PT J
AU Nawi, Nazmi Mat
   Chen, Guangnan
   Jensen, Troy
TI Visible and shortwave near infrared spectroscopy for predicting sugar
   content of sugarcane based on a cross-sectional scanning method
SO JOURNAL OF NEAR INFRARED SPECTROSCOPY
VL 21
IS 4
BP 289
EP 297
DI 10.1255/jnirs.1060
PD 2013
PY 2013
RI Nawi, Nazmi Mat/ABD-5784-2020
OI Nawi, Nazmi Mat/0000-0002-5916-5745
ZS 1
ZR 0
TC 15
Z8 0
ZB 3
ZA 0
Z9 15
SN 0967-0335
UT WOS:000326258600007
ER

PT J
AU Barnett, Matthew
   Young, Wayne
   Cooney, Janine
   Roy, Nicole
TI Metabolomics and Proteomics, and What to Do with All These 'Omes':
   Insights from Nutrigenomic Investigations in New Zealand
SO JOURNAL OF NUTRIGENETICS AND NUTRIGENOMICS
VL 7
IS 4-6
BP 274
EP 282
DI 10.1159/000381349
PD 2014
PY 2014
RI Roy, Nicole C/AAP-5016-2020; Barnett, Matthew PG/E-8539-2011; roy, nicole clemence/; Cooney, Janine/N-5874-2016; Young, Wayne/
OI Barnett, Matthew PG/0000-0002-5186-5579; roy, nicole
   clemence/0000-0002-6744-9705; Cooney, Janine/0000-0002-2547-0100; Young,
   Wayne/0000-0003-0464-2062
ZA 0
TC 7
ZS 0
ZR 1
ZB 2
Z8 0
Z9 8
SN 1661-6499
EI 1661-6758
UT WOS:000356133800010
PM 25997469
ER

PT J
AU El-Yazal, Mohamed A. Seif
   El-Yazal, Samir A. Seif
   Rady, Mostafa M.
TI Exogenous dormancy-breaking substances positively change endogenous
   phytohormones and amino acids during dormancy release in 'Anna' apple
   trees
SO PLANT GROWTH REGULATION
VL 72
IS 3
BP 211
EP 220
DI 10.1007/s10725-013-9852-1
PD APR 2014
PY 2014
ZR 0
ZS 0
Z8 1
ZB 12
ZA 0
TC 17
Z9 19
SN 0167-6903
EI 1573-5087
UT WOS:000332665500001
ER

PT J
AU Lagos, Luis O.
   Lama, Waldo
   Hirzel, Juan
   Souto, Camilo
   Lillo, Mario
TI REGULATED DEFICIT IRRIGATION EVALUATION ON KIWI (Actinidia deliciosa)
   PRODUCTION
SO AGROCIENCIA
VL 51
IS 4
BP 359
EP 372
PD MAY-JUN 2017
PY 2017
ZS 0
ZR 0
ZA 0
TC 1
Z8 1
ZB 0
Z9 2
SN 1405-3195
UT WOS:000404378900001
ER

PT J
AU Castelan-Munoz, Natalia
   Herrera, Joel
   Cajero-Sanchez, Wendy
   Arrizubieta, Maite
   Trejo, Carlos
   Garcia-Ponce, Berenice
   de la Paz Sanchez, Maria
   Alvarez-Buylla, Elena R.
   Garay-Arroyo, Adriana
TI MADS-Box Genes Are Key Components of Genetic Regulatory Networks
   Involved in Abiotic Stress and Plastic Developmental Responses in Plants
SO FRONTIERS IN PLANT SCIENCE
VL 10
AR 853
DI 10.3389/fpls.2019.00853
PD JUL 10 2019
PY 2019
RI de la Paz Sanchez, Maria/G-7881-2012; Garay-Arroyo, Adriana/D-8934-2019; Garcia-Ponce, Berenice/
OI de la Paz Sanchez, Maria/0000-0003-4153-5119; Garay-Arroyo,
   Adriana/0000-0003-1575-6284; Garcia-Ponce, Berenice/0000-0002-7312-0754
TC 39
ZS 0
Z8 0
ZB 26
ZA 0
ZR 0
Z9 39
SN 1664-462X
UT WOS:000474710600001
PM 31354752
ER

PT J
AU Bertolino, Sandro
   Asteggiano, Laura
   Saladini, Matteo A.
   Giordani, Luca
   Vittone, Graziano
   Alma, Alberto
TI Environmental factors and agronomic practices associated with Savi's
   pine vole abundance in Italian apple orchards
SO JOURNAL OF PEST SCIENCE
VL 88
IS 1
BP 135
EP 142
DI 10.1007/s10340-014-0581-7
PD MAR 2015
PY 2015
RI Bertolino, Sandro/V-5508-2019
ZR 0
ZS 0
Z8 1
ZB 16
TC 15
ZA 0
Z9 17
SN 1612-4758
EI 1612-4766
UT WOS:000350039000015
ER

PT J
AU Larbi, Ajmi
   Morales, Fermin
   Abadia, Anunciacion
   Abadia, Javier
TI Changes in iron and organic acid concentrations in xylem sap and
   apoplastic fluid of iron-deficient Beta vulgaris plants in response to
   iron resupply
SO JOURNAL OF PLANT PHYSIOLOGY
VL 167
IS 4
BP 255
EP 260
DI 10.1016/j.jplph.2009.09.007
PD 2010
PY 2010
RI Morales, Fermin/A-7981-2008; Abadia, Anunciacion/A-7474-2010; Abadia, Javier/H-3123-2019
OI Morales, Fermin/0000-0003-1834-4322; Abadia,
   Anunciacion/0000-0003-3609-7070; Abadia, Javier/0000-0001-5470-5901
TC 28
ZS 0
ZB 27
ZA 0
ZR 0
Z8 1
Z9 29
SN 0176-1617
EI 1618-1328
UT WOS:000275285100002
PM 19854536
ER

PT S
AU Thorp, T. G.
   Barnett, A. M.
   Blattmann, P.
BE Costa, G
   Ferguson, AR
TI What Are the Productivity Limits for 'Hayward' Kiwifruit?
SO VII INTERNATIONAL SYMPOSIUM ON KIWIFRUIT
SE Acta Horticulturae
IS 913
BP 419
EP 424
DI 10.17660/ActaHortic.2011.913.56
PD 2011
PY 2011
CT 7th International Symposium on Kiwifruit
CY NOV 25, 2011
CL Faenza, ITALY
OI Thorp, Grant/0000-0002-7111-5468; Barnett, Andrew M/0000-0002-5266-2925
ZA 0
ZR 0
ZS 0
Z8 0
ZB 0
TC 1
Z9 1
SN 0567-7572
EI 2406-6168
BN 978-90-66056-04-6
UT WOS:000305940900056
ER

PT J
AU He, Leiming
   Cui, Kaidi
   Song, Yufei
   Zhang, Zhengqun
   Li, Beixing
   Mu, Wei
   Liu, Feng
TI A precisely targeted application strategy of dipping young cucumber
   fruit in fungicide to control cucumber gray mold
SO PEST MANAGEMENT SCIENCE
VL 74
IS 11
BP 2432
EP 2437
DI 10.1002/ps.5055
PD NOV 2018
PY 2018
RI Zhang, Zhengqun/AAW-8239-2020; liu, feng/D-2803-2017; Liu, Feng/
OI Liu, Feng/0000-0002-0271-3632
ZR 0
TC 2
ZS 0
ZB 2
Z8 1
ZA 0
Z9 3
SN 1526-498X
EI 1526-4998
UT WOS:000446996500006
PM 29704289
ER

PT J
AU El-Yazal, Mohamed A. Seif
   Rady, Mostafa M.
TI Foliar-applied Dormex (TM) or thiourea-enhanced proline and biogenic
   amine contents and hastened breaking bud dormancy in "Ain Shemer" apple
   trees
SO TREES-STRUCTURE AND FUNCTION
VL 27
IS 1
BP 161
EP 169
DI 10.1007/s00468-012-0785-5
PD FEB 2013
PY 2013
ZS 1
Z8 0
ZR 0
ZA 0
TC 10
ZB 5
Z9 10
SN 0931-1890
EI 1432-2285
UT WOS:000313732500016
ER

PT J
AU Sezen, Isik
   Kaymak, Haluk Caglar
   Aytatli, Basak
   Donmez, Mesude Figen
   Ercisli, Sezai
TI INOCULATIONS WITH PLANT GROWTH PROMOTING RHIZOBACTERIA (PGPR) STIMULATE
   ADVENTITIOUS ROOT FORMATION ON SEMI-HARDWOOD STEM CUTTINGS OF FICUS
   BENJAMINA L.
SO PROPAGATION OF ORNAMENTAL PLANTS
VL 14
IS 4
BP 152
EP 157
PD DEC 2014
PY 2014
ZS 0
ZR 0
ZA 0
ZB 3
Z8 0
TC 3
Z9 3
SN 1311-9109
UT WOS:000348338400002
ER

PT S
AU Clothier, B.
   Green, S.
   Herath, I.
   Perie, E.
   van den Dijssel, C.
   Deurer, M.
   Mason, K.
   Dryden, G.
   Butcher, M.
BE Braun, P
   Stoll, M
   Zinkernagel, J
TI Minimising the Water Footprint of Fruit for Multiple Benefits
SO VII INTERNATIONAL SYMPOSIUM ON IRRIGATION OF HORTICULTURAL CROPS
SE Acta Horticulturae
VL 1038
BP 27
EP 33
PD 2014
PY 2014
CT VII International Symposium on Irrigation of Horticultural Crops
CY JUL 16-20, 2012
CL Geisenheim, GERMANY
RI Green, Steve/I-3938-2013; Clothier, Brent E/H-3124-2013; Herath, Indika K./Q-6299-2019; Perie, Edouard/S-3734-2017; Herath, Indika/
OI Green, Steve/0000-0002-4020-3430; Clothier, Brent E/0000-0003-1901-0324;
   Perie, Edouard/0000-0001-5245-896X; Herath, Indika/0000-0002-7630-9894
ZR 0
ZB 0
TC 0
ZA 0
ZS 0
Z8 0
Z9 0
SN 0567-7572
BN 978-94-62610-26-2
UT WOS:000343887500001
ER

PT J
AU Maes, Wouter H.
   Baert, Annelies
   Huete, Alfredo R.
   Minchin, Peter E. H.
   Snelgar, William P.
   Steppe, Kathy
TI A new wet reference target method for continuous infrared thermography
   of vegetations
SO AGRICULTURAL AND FOREST METEOROLOGY
VL 226
BP 119
EP 131
DI 10.1016/j.agrformet.2016.05.021
PD OCT 15 2016
PY 2016
RI Maes, Wouter/AAK-3124-2021; Maes, Wouter/A-6587-2009; Huete, Alfredo R/C-1294-2008; Steppe, Kathy/
OI Maes, Wouter/0000-0002-1592-9299; Maes, Wouter/0000-0002-1592-9299;
   Huete, Alfredo R/0000-0003-2809-2376; Steppe, Kathy/0000-0001-6252-0704
ZR 0
ZA 0
ZS 0
ZB 16
Z8 1
TC 23
Z9 23
SN 0168-1923
EI 1873-2240
UT WOS:000380598200011
ER

PT J
AU Einset, J W
TI Biosynthesis of zeatin from N-(Delta-isopentenyl)adenine in Actinidia:
   Sites and seasonal changes in activity.
SO Proceedings of the National Academy of Sciences of the United States of
   America
VL 83
IS 20
BP 7751
EP 4
DI 10.1073/pnas.83.20.7751
PD 1986-Oct
PY 1986
ZR 0
TC 7
ZB 6
ZS 0
Z8 0
ZA 0
Z9 7
SN 0027-8424
UT MEDLINE:16593769
PM 16593769
ER

PT J
AU Song, Wen-Pei
   Chen, Wei
   Yi, Jun-Wen
   Wang, Hui-Cong
   Huang, Xu-Ming
TI Ca Distribution Pattern in Litchi Fruit and Pedicel and Impact of Ca
   Channel Inhibitor, La3+
SO FRONTIERS IN PLANT SCIENCE
VL 8
AR 2228
DI 10.3389/fpls.2017.02228
PD JAN 9 2018
PY 2018
ZB 5
TC 6
ZR 0
Z8 0
ZS 1
ZA 0
Z9 7
SN 1664-462X
UT WOS:000419556000002
PM 29375603
ER

PT J
AU Mills, Tessa M.
   Li, Jianming
   Behboudian, M. Hossein
TI Physiological Responses of Gold Kiwifruit (Actinidia chinensis) to
   Reduced Irrigation
SO JOURNAL OF THE AMERICAN SOCIETY FOR HORTICULTURAL SCIENCE
VL 134
IS 6
BP 677
EP 683
DI 10.21273/JASHS.134.6.677
PD NOV 2009
PY 2009
TC 5
ZB 3
Z8 0
ZR 0
ZA 0
ZS 0
Z9 5
SN 0003-1062
EI 2327-9788
UT WOS:000279016100012
ER

PT J
AU Bieniek, Anna
   Draganska, Ewa
TI CONTENT OF MACROELEMENTS IN FRUITS OF UKRAINIAN CULTIVARS OF HARDY
   KIWIFRUIT AND ACTINIDIA CHARTA DEPENDING ON THE WEATHER CONDITIONS
   DURING THE PHENOLOGICAL PHASES
SO JOURNAL OF ELEMENTOLOGY
VL 18
IS 1
BP 23
EP 38
DI 10.5601/jelem.2013.18.1.02
PD MAR 2013
PY 2013
OI Bieniek, Anna/0000-0002-5903-1405; Draganska, Ewa/0000-0002-8099-6359
ZB 3
ZA 0
Z8 0
ZR 0
TC 8
ZS 0
Z9 9
SN 1644-2296
UT WOS:000318196500002
ER

PT J
AU Puglisi, Ivana
   Petrone, Goffredo
   Lo Piero, Angela Roberta
TI A kiwi juice aqueous solution as coagulant of bovine milk and its
   potential in Mozzarella cheese manufacture
SO FOOD AND BIOPRODUCTS PROCESSING
VL 92
IS C1
BP 67
EP 72
DI 10.1016/j.fbp.2013.07.011
PD JAN 2014
PY 2014
OI Lo Piero, Angela Roberta/0000-0002-2065-9617; Puglisi,
   Ivana/0000-0002-9871-2414
ZS 0
ZA 0
TC 15
Z8 0
ZR 1
ZB 8
Z9 16
SN 0960-3085
EI 1744-3571
UT WOS:000330264500009
ER

PT J
AU Yao, Gai-Fang
   Li, Chuang
   Sun, Ke-Ke
   Tang, Jun
   Huang, Zhong-Qin
   Yang, Feng
   Huang, Guan-Gen
   Hu, Lan-Ying
   Jin, Peng
   Hu, Kang-Di
   Zhang, Hua
TI Hydrogen Sulfide Maintained the Good Appearance and Nutrition in
   Post-harvest Tomato Fruits by Antagonizing the Effect of Ethylene
SO FRONTIERS IN PLANT SCIENCE
VL 11
AR 584
DI 10.3389/fpls.2020.00584
PD MAY 14 2020
PY 2020
ZR 0
Z8 0
TC 5
ZB 3
ZA 0
ZS 0
Z9 5
SN 1664-462X
UT WOS:000556686600001
PM 32477391
ER

PT S
AU Nortes, P. A.
   Baille, A.
   Egea, G.
   Gonzalez-Real, M. M.
   Domingo, R.
BE Fernandez, E
   DiazEspejo, A
TI Comparison of Almond Tree Transpiration Determined by Sap Flow
   Measurements and Lysimetry
SO VII INTERNATIONAL WORKSHOP ON SAP FLOW
SE Acta Horticulturae
VL 846
BP 359
EP 366
PD 2009
PY 2009
CT 7th International Workshop on Sap Flow
CY NOV 30, 2009
CL Sevilla, SPAIN
RI Nortes, Pedro/G-7972-2011; Egea, Gregorio/M-8706-2014; DOMINGO, RAFAEL/F-7133-2016
OI Nortes, Pedro/0000-0002-6115-0032; Egea, Gregorio/0000-0001-6285-0981;
   DOMINGO, RAFAEL/0000-0001-6432-2322
ZR 0
ZB 3
ZS 0
TC 3
Z8 0
ZA 0
Z9 3
SN 0567-7572
BN 978-90-6605-682-4
UT WOS:000305694500042
ER

PT J
AU Shi, Hongwu
   Liao, Jingjing
   Cui, Shengrong
   Luo, Zuliang
   Ma, Xiaojun
TI Effects of Forchlorfenuron on the Morphology, Metabolite Accumulation,
   and Transcriptional Responses of Siraitia grosvenorii Fruit
SO MOLECULES
VL 24
IS 22
AR 4076
DI 10.3390/molecules24224076
PD NOV 2019
PY 2019
ZA 0
TC 2
ZS 0
ZB 1
ZR 0
Z8 0
Z9 2
EI 1420-3049
UT WOS:000501529700065
PM 31718007
ER

PT J
AU Stefaniak, Jan
   Lata, Barbara
TI Actinidia arguta Leaf as a Donor of Potentially Healthful Bioactive
   Compounds: Implications of Cultivar, Time of Sampling and Soil N Level
SO MOLECULES
VL 26
IS 13
AR 3871
DI 10.3390/molecules26133871
PD JUL 2021
PY 2021
Z8 0
ZS 0
ZR 0
ZA 0
TC 0
ZB 0
Z9 0
EI 1420-3049
UT WOS:000671220900001
PM 34202843
ER

PT J
AU Mazorra-Manzano, Miguel A.
   Perea-Gutierrez, Teresa C.
   Lugo-Sanchez, Maria E.
   Ramirez-Suarez, Juan C.
   Torres-Llanez, Maria J.
   Gonzalez-Cordova, Aaron F.
   Vallejo-Cordoba, Belinda
TI Comparison of the milk-clotting properties of three plant extracts
SO FOOD CHEMISTRY
VL 141
IS 3
BP 1902
EP 1907
DI 10.1016/j.foodchem.2013.05.042
PD DEC 1 2013
PY 2013
RI Mazorra-Manzano, Miguel A./A-4794-2011; Ramirez-Suarez, Juan Carlos/C-8411-2009; LUGO SANCHEZ, MARIA ELENA/
OI Mazorra-Manzano, Miguel A./0000-0002-1425-4250; Ramirez-Suarez, Juan
   Carlos/0000-0001-8512-1271; LUGO SANCHEZ, MARIA
   ELENA/0000-0002-1472-5438
Z8 1
ZR 0
ZS 0
ZB 28
TC 42
ZA 0
Z9 44
SN 0308-8146
EI 1873-7072
UT WOS:000326766700047
PM 23870908
ER

PT J
AU Marszalek, Krystian
   Mitek, Marta
   Skapska, Sylwia
TI Effect of Continuous Flow Microwave and Conventional Heating on the
   Bioactive Compounds, Colour, Enzymes Activity, Microbial and Sensory
   Quality of Strawberry Puree
SO FOOD AND BIOPROCESS TECHNOLOGY
VL 8
IS 9
BP 1864
EP 1876
DI 10.1007/s11947-015-1543-7
PD SEP 2015
PY 2015
RI Marszalek, Krystian/AAA-7741-2019; Marszalek, Krystian/
OI Marszalek, Krystian/0000-0003-2121-0704
ZB 22
TC 38
Z8 3
ZS 0
ZR 0
ZA 0
Z9 41
SN 1935-5130
EI 1935-5149
UT WOS:000358664200005
ER

PT J
AU Tang, Ping
   Xu, Qiang
   Shen, Ruinan
   Yao, Xiaohong
TI Phylogenetic relationship in Actinidia (Actinidiaceae) based on four
   noncoding chloroplast DNA sequences
SO PLANT SYSTEMATICS AND EVOLUTION
VL 305
IS 9
BP 787
EP 796
DI 10.1007/s00606-019-01607-0
PD NOV 2019
PY 2019
Z8 0
ZS 0
ZB 2
ZR 0
TC 2
ZA 0
Z9 2
SN 0378-2697
EI 2199-6881
UT WOS:000491084500007
ER

PT J
AU Skaggs, K. E.
   Irmak, S.
TI CHARACTERIZATION OF NIGHTTIME EVAPOTRANSPIRATION AND OTHER SURFACE
   ENERGY FLUXES AND INTERACTIONS WITH MICROCLIMATIC VARIABLES IN
   SUBSURFACE DRIP AND CENTER-PIVOT IRRIGATED SOYBEAN FIELDS
SO TRANSACTIONS OF THE ASABE
VL 54
IS 3
BP 941
EP 952
PD MAY-JUN 2011
PY 2011
Z8 0
ZR 0
ZA 0
ZB 0
ZS 0
TC 4
Z9 4
SN 2151-0032
UT WOS:000292800800018
ER

PT S
AU Green, S. R.
   Romero, R.
BE Sebastiani, L
   Tognetti, R
   Motisi, A
TI Can We Improve Heat-Pulse to Measure Low and Reverse Flows?
SO VIII INTERNATIONAL SYMPOSIUM ON SAP FLOW
SE Acta Horticulturae
VL 951
BP 19
EP 29
PD 2012
PY 2012
CT 8th International Symposium on Sap Flow
CY MAY 08-12, 2011
CL Volterra, ITALY
SP Int Soc Hort Sci (ISHS)
RI Green, Steve/I-3938-2013
OI Green, Steve/0000-0002-4020-3430
ZB 5
TC 8
ZR 0
ZA 0
ZS 0
Z8 1
Z9 9
SN 0567-7572
BN 978-90-66053-58-8
UT WOS:000313132800001
ER

PT J
AU Li, Tongyin
   Bi, Guihong
   LeCompte, Judson
   Barickman, T. Casey
   Evans, Bill B.
TI Effect of Colored Shadecloth on the Quality and Yield of Lettuce and
   Snapdragon
SO HORTTECHNOLOGY
VL 27
IS 6
BP 860
EP 867
DI 10.21273/HORTTECH03809-17
PD DEC 2017
PY 2017
OI Barickman, T. Casey/0000-0003-1915-5769
ZS 0
Z8 0
ZA 0
TC 2
ZR 0
ZB 1
Z9 2
SN 1063-0198
EI 1943-7714
UT WOS:000418734700018
ER

PT J
AU Wikiera, Agnieszka
   Mika, Magdalena
   Starzynska-Janiszewska, Anna
   Stodolak, Bozena
TI Application of Celluclast 1.5L in apple pectin extraction
SO CARBOHYDRATE POLYMERS
VL 134
BP 251
EP 257
DI 10.1016/j.carbpol.2015.07.051
PD DEC 10 2015
PY 2015
RI Starzynska-Janiszewska, Anna/I-2157-2015; Stodolak, Bozena/; Wikiera, Agnieszka/; Mika, Magdalena/
OI Starzynska-Janiszewska, Anna/0000-0003-1002-0227; Stodolak,
   Bozena/0000-0003-4333-5700; Wikiera, Agnieszka/0000-0002-5736-8469;
   Mika, Magdalena/0000-0002-6682-6505
ZR 0
Z8 0
ZB 14
ZA 0
ZS 0
TC 28
Z9 28
SN 0144-8617
EI 1879-1344
UT WOS:000364255800031
PM 26428122
ER

PT S
AU Morandi, B.
   Anconelli, S.
   Losciale, P.
   Manfrini, L.
   Pierpaoli, E.
   Zibordi, M.
   Grappadelli, L. Corelli
BE Braun, P
   Stoll, M
   Zinkernagel, J
TI How Irrigation Level Affects the Daily Growth Pattern of Young Pear
   Fruit of the cv. 'Abbe Fetel'
SO VII INTERNATIONAL SYMPOSIUM ON IRRIGATION OF HORTICULTURAL CROPS
SE Acta Horticulturae
VL 1038
BP 163
EP 169
PD 2014
PY 2014
CT VII International Symposium on Irrigation of Horticultural Crops
CY JUL 16-20, 2012
CL Geisenheim, GERMANY
RI manfrini, Luigi/D-8087-2014; Grappadelli, Luca Corelli/F-4923-2012; Losciale, Pasquale/AAE-6191-2021; Manfrini, Luigi/; Morandi, Brunella/
OI Grappadelli, Luca Corelli/0000-0003-2692-8790; Losciale,
   Pasquale/0000-0003-2274-3246; Manfrini, Luigi/0000-0003-4776-0608;
   Morandi, Brunella/0000-0001-6368-2975
TC 0
ZB 0
ZR 0
ZS 0
Z8 0
ZA 0
Z9 0
SN 0567-7572
BN 978-94-62610-26-2
UT WOS:000343887500018
ER

PT J
AU Mesa, Karen
   Serra, Sara
   Masia, Andrea
   Gagliardi, Federico
   Bucci, Daniele
   Musacchi, Stefano
TI Seasonal trends of starch and soluble carbohydrates in fruits and leaves
   of 'Abbe Fetel' pear trees and their relationship to fruit quality
   parameters
SO SCIENTIA HORTICULTURAE
VL 211
BP 60
EP 69
DI 10.1016/j.scienta.2016.08.008
PD NOV 1 2016
PY 2016
RI Musacchi, Stefano/H-8663-2019; Juliani, Karen F. Mesa/J-8138-2014; serra, sara/; Mesa Juliani, Karen/
OI Musacchi, Stefano/0000-0001-8618-6202; serra, sara/0000-0002-4117-2875;
   Mesa Juliani, Karen/0000-0002-6521-3950
ZA 0
ZB 18
ZS 2
TC 27
Z8 0
ZR 0
Z9 28
SN 0304-4238
EI 1879-1018
UT WOS:000386409800008
ER

PT J
AU Song, Wenpei
   Yi, Junwen
   Kurniadinata, Odit F.
   Wang, Huicong
   Huang, Xuming
TI Linking Fruit Ca Uptake Capacity to Fruit Growth and Pedicel Anatomy, a
   Cross-Species Study
SO FRONTIERS IN PLANT SCIENCE
VL 9
AR 575
DI 10.3389/fpls.2018.00575
PD MAY 9 2018
PY 2018
RI Kurniadinata, Odit Ferry/O-7880-2017
OI Kurniadinata, Odit Ferry/0000-0003-3868-3292
Z8 1
ZS 2
ZR 0
ZA 0
TC 12
ZB 7
Z9 14
SN 1664-462X
UT WOS:000431754800002
PM 29868049
ER

PT J
AU Baldi, Elena
   Quartieri, Maurizio
   Muzzi, Enrico
   Noferini, Massimo
   Toselli, Moreno
TI Use of In Situ Soil Solution Electric Conductivity to Evaluate Mineral N
   in Commercial Orchards: Preliminary Results
SO HORTICULTURAE
VL 6
IS 3
AR 39
DI 10.3390/horticulturae6030039
PD SEP 2020
PY 2020
OI Baldi, Elena/0000-0002-1468-5739; muzzi, enrico/0000-0002-9912-3320
ZA 0
TC 1
ZR 0
Z8 0
ZB 1
ZS 0
Z9 1
EI 2311-7524
UT WOS:000578955500001
ER

PT J
AU Aires, Alfredo
   Carvalho, Rosa
TI Kiwi fruit residues from industry processing: study for a maximum
   phenolic recovery yield
SO JOURNAL OF FOOD SCIENCE AND TECHNOLOGY-MYSORE
VL 57
IS 11
BP 4265
EP 4276
DI 10.1007/s13197-020-04466-7
EA APR 2020
PD NOV 2020
PY 2020
RI Aires, Alfredo/A-4709-2013
OI Aires, Alfredo/0000-0001-6291-8413
ZR 0
ZA 0
Z8 0
ZB 0
ZS 0
TC 0
Z9 0
SN 0022-1155
EI 0975-8402
UT WOS:000529837300002
PM 33071348
ER

PT J
AU Choi, Jeahyuk
   Park, Euiho
   Lee, Se-Weon
   Hyun, Jae-Wook
   Baek, Kwang-Hyun
TI Selection of Small Synthetic Antimicrobial Peptides Inhibiting
   Xanthomonas citri subsp citri Causing Citrus Canker
SO PLANT PATHOLOGY JOURNAL
VL 33
IS 1
BP 87
EP 94
DI 10.5423/PPJ.NT.09.2015.0188
PD FEB 2017
PY 2017
ZR 0
ZS 0
ZA 0
ZB 6
Z8 0
TC 7
Z9 7
SN 1598-2254
EI 2093-9280
UT WOS:000393271100010
PM 28167892
ER

PT J
AU Greer, Dennis H.
   Weston, Chris
   Weedon, Mark
TI Shoot architecture, growth and development dynamics of Vitis vinifera
   cv. Semillon vines grown in an irrigated vineyard with and without shade
   covering
SO FUNCTIONAL PLANT BIOLOGY
VL 37
IS 11
BP 1061
EP 1070
DI 10.1071/FP10101
PD 2010
PY 2010
RI Greer, Dennis/ABA-7947-2020; Weedon, Michael/; Greer, Dennis H./
OI Weedon, Michael/0000-0002-6174-6135; Greer, Dennis
   H./0000-0002-9083-9939
ZS 0
ZA 0
TC 32
ZB 30
Z8 1
ZR 0
Z9 33
SN 1445-4408
UT WOS:000283322200005
ER

PT J
AU Eder, M.
   Wortmann, J.
   Resch, Y.
   Bublin, M.
   Vrtala, S.
   Breieteneder, H.
   Keller, W.
TI Thaumatin-like proteins from unusual sources: structure determination
   and potential cross-reactivity with plant-food allergens
SO ALLERGY
VL 71
SI SI
MA 1360
BP 102
EP 102
SU 102
PD AUG 2016
PY 2016
CT Meeting of the European-Academy-of-Allergy-and-Clinical-Immunology
CY JUN 11-15, 2016
CL Vienna, AUSTRIA
SP European Acad Allergy & Clin Immunol
RI Keller, Walter/AAW-1501-2021
OI Keller, Walter/0000-0002-2261-958X
TC 0
ZA 0
ZB 0
ZR 0
ZS 0
Z8 0
Z9 0
SN 0105-4538
EI 1398-9995
UT WOS:000383679800204
ER

PT J
AU Spiller, Robin
   Marciani, Luca
TI Intraluminal Impact of Food: New Insights from MRI
SO NUTRIENTS
VL 11
IS 5
AR 1147
DI 10.3390/nu11051147
PD MAY 2019
PY 2019
OI spiller, robin/0000-0001-6371-4500; Marciani, Luca/0000-0001-9092-4300
TC 7
ZR 0
ZB 4
ZS 0
Z8 0
ZA 0
Z9 7
EI 2072-6643
UT WOS:000471021600207
PM 31126027
ER

PT J
AU Auger, J.
   Palma, F.
   Perez, I.
   Esterio, M.
TI First Report of Neofissicoccum australe (Botryosphaeria australis), as a
   Branch Dieback Pathogen of Avocado Trees in Chile
SO PLANT DISEASE
VL 97
IS 6
BP 842
EP 843
DI 10.1094/PDIS-10-12-0980-PDN
PD JUN 2013
PY 2013
ZR 0
Z8 1
ZA 0
TC 5
ZB 4
ZS 1
Z9 7
SN 0191-2917
UT WOS:000319237300038
PM 30722643
ER

PT J
AU Consoli, Simona
   Papa, Rita
TI Corrected surface energy balance to measure and model the
   evapotranspiration of irrigated orange orchards in semi-arid
   Mediterranean conditions
SO IRRIGATION SCIENCE
VL 31
IS 5
BP 1159
EP 1171
DI 10.1007/s00271-012-0395-4
PD SEP 2013
PY 2013
RI CONSOLI, Simona/D-2149-2016; BARBAGALLO, Salvatore/; Papa, Rita/
OI CONSOLI, Simona/0000-0003-1100-654X; BARBAGALLO,
   Salvatore/0000-0001-7488-0037; Papa, Rita/0000-0001-5402-3468
ZB 18
ZR 0
ZS 1
TC 29
ZA 0
Z8 3
Z9 32
SN 0342-7188
EI 1432-1319
UT WOS:000323338300021
ER

PT J
AU Lyu, Xiaoying
   Peng, Xiaoli
   Wang, Shaojin
   Yang, Baowei
   Wang, Xin
   Yang, Hua
   Xiao, Yingping
   Baloch, Allah Bux
   Xia, Xiaodong
TI Quality and consumer acceptance of radio frequency and traditional heat
   pasteurised kiwi puree during storage
SO INTERNATIONAL JOURNAL OF FOOD SCIENCE AND TECHNOLOGY
VL 53
IS 1
BP 209
EP 218
DI 10.1111/ijfs.13575
PD JAN 2018
PY 2018
RI Xia, Xiaodong/R-9279-2019; 寇, 小希/U-2092-2019
ZB 4
ZR 0
TC 11
Z8 0
ZS 0
ZA 0
Z9 11
SN 0950-5423
EI 1365-2621
UT WOS:000418159900024
ER

PT J
AU Carbone, Katya
   Amoriello, Tiziana
   Iadecola, Rosamaria
TI Exploitation of Kiwi Juice Pomace for the Recovery of Natural
   Antioxidants through Microwave-Assisted Extraction
SO AGRICULTURE-BASEL
VL 10
IS 10
AR 435
DI 10.3390/agriculture10100435
PD OCT 2020
PY 2020
OI carbone, katya/0000-0003-0016-725X; Amoriello,
   Tiziana/0000-0001-7705-8786
ZR 0
Z8 0
TC 4
ZB 0
ZA 0
ZS 0
Z9 4
EI 2077-0472
UT WOS:000584182400001
ER

PT J
AU Figiel-Kroczynska, Monika
   Ochmian, Ireneusz
   Lachowicz, Sabina
   Krupa-Malkiewicz, Marcelina
   Wrobel, Jacek
   Gamrat, Renata
TI Actinidia (Mini Kiwi) Fruit Quality in Relation to Summer Cutting
SO AGRONOMY-BASEL
VL 11
IS 5
AR 964
DI 10.3390/agronomy11050964
PD MAY 2021
PY 2021
RI Ochmian, Ireneusz/AAC-1994-2019; Lachowicz, Sabina/
OI Ochmian, Ireneusz/0000-0002-3606-1927; Lachowicz,
   Sabina/0000-0001-6182-0211
ZA 0
Z8 0
ZR 0
ZB 0
ZS 0
TC 0
Z9 0
EI 2073-4395
UT WOS:000653310500001
ER

PT J
AU Fernandez, J E
   Duran, P J
   Palomo, M J
   Diaz-Espejo, A
   Chamorro, V
   Giron, I F
TI Calibration of sap flow estimated by the compensation heat pulse method
   in olive, plum and orange trees: relationships with xylem anatomy.
SO Tree physiology
VL 26
IS 6
BP 719
EP 28
DI 10.1093/treephys/26.6.719
PD 2006-Jun
PY 2006
RI Fernandez, Jose Enrique/H-1435-2015; Yang, Da/L-6267-2013; Diaz-Espejo, Antonio/S-3744-2019; Diaz-Espejo, Antonio/B-5361-2008; Giron, Ignacio/
OI Fernandez, Jose Enrique/0000-0002-9024-6383; Yang,
   Da/0000-0001-7306-3289; Diaz-Espejo, Antonio/0000-0002-4711-2494;
   Diaz-Espejo, Antonio/0000-0002-4711-2494; Giron,
   Ignacio/0000-0003-0546-7147
TC 50
ZS 3
ZR 0
Z8 2
ZA 0
ZB 37
Z9 54
SN 0829-318X
UT MEDLINE:16510387
PM 16510387
ER

PT J
AU Shezi, Sabelo
   Magwaza, Lembe Samukelo
   Mditshwa, Asanda
   Tesfay, Samson Zeray
TI Changes in biochemistry of fresh produce in response to ozone
   postharvest treatment
SO SCIENTIA HORTICULTURAE
VL 269
AR 109397
DI 10.1016/j.scienta.2020.109397
PD JUL 27 2020
PY 2020
RI Mditshwa, Asanda/T-4457-2018; Magwaza, Lembe/T-1815-2018
OI Mditshwa, Asanda/0000-0003-3361-7835; Magwaza, Lembe/0000-0001-9809-2254
TC 8
ZS 0
ZB 2
ZA 0
Z8 0
ZR 0
Z9 8
SN 0304-4238
EI 1879-1018
UT WOS:000529799400012
ER

PT J
AU Santoni, Francois
   Barboni, Toussaint
   Paolini, Julien
   Costa, Jean
TI Influence of cultivation parameters on the composition of volatile
   compounds and physico-chemical characteristics of kiwi fruit
SO JOURNAL OF THE SCIENCE OF FOOD AND AGRICULTURE
VL 93
IS 3
BP 604
EP 610
DI 10.1002/jsfa.5850
PD FEB 2013
PY 2013
OI Barboni, Toussaint/0000-0001-8988-4487
ZA 0
ZS 0
ZR 0
Z8 0
TC 4
ZB 3
Z9 4
SN 0022-5142
EI 1097-0010
UT WOS:000314177900024
PM 22936621
ER

PT J
AU Yang, Li
   Liu, Dechun
   Hu, Wei
   Chun, Yongqiang
   Zhang, Juanjuan
   Liu, Yong
TI Fruit characteristics and seed anatomy of 'Majia' pomelo pollinated with
   cobalt-60 gamma-ray-irradiated pollen
SO SCIENTIA HORTICULTURAE
VL 267
AR 109335
DI 10.1016/j.scienta.2020.109335
PD JUN 1 2020
PY 2020
ZR 0
ZB 1
TC 1
Z8 0
ZA 0
ZS 0
Z9 1
SN 0304-4238
EI 1879-1018
UT WOS:000525707400029
ER

PT J
AU Laorko, Aporn
   Li, Zhenyu
   Tongchitpakdee, Sasitorn
   Chantachum, Suphitchaya
   Youravong, Wirote
TI Effect of membrane property and operating conditions on phytochemical
   properties and permeate flux during clarification of pineapple juice
SO JOURNAL OF FOOD ENGINEERING
VL 100
IS 3
BP 514
EP 521
DI 10.1016/j.jfoodeng.2010.04.039
PD OCT 2010
PY 2010
ZB 21
TC 63
ZS 2
ZA 0
Z8 2
ZR 0
Z9 67
SN 0260-8774
EI 1873-5770
UT WOS:000280119500017
ER

PT J
AU Ko, Y.
   Liu, C. W.
   Chen, S. S.
   Chen, C. Y.
   Yao, K. S.
   Maruthasalam, S.
   Lin, C. H.
TI First Report of Fruit Rot of Loquat Caused by an Alternaria sp in
   Taiwan.
SO PLANT DISEASE
VL 94
IS 4
BP 481
EP 481
DI 10.1094/PDIS-94-4-0481B
PD APR 2010
PY 2010
RI Maruthasalam, Subbiyan/D-3197-2011; Yao, K.S./K-8883-2019
ZS 0
ZA 0
Z8 0
ZB 8
ZR 0
TC 10
Z9 10
SN 0191-2917
UT WOS:000275720500026
PM 30754488
ER

PT J
AU Sundin, George W.
   Castiblanco, Luisa F.
   Yuan, Xiaochen
   Zeng, Quan
   Yang, Ching-Hong
TI Bacterial disease management: challenges, experience, innovation and
   future prospects
SO MOLECULAR PLANT PATHOLOGY
VL 17
IS 9
BP 1506
EP 1518
DI 10.1111/mpp.12436
PD DEC 2016
PY 2016
OI Yuan, Xiaochen/0000-0002-6388-4101
ZA 0
Z8 2
ZS 1
TC 48
ZR 0
ZB 35
Z9 52
SN 1464-6722
EI 1364-3703
UT WOS:000389134900017
PM 27238249
ER

PT J
AU Wikiera, Agnieszka
   Mika, Magdalena
   Starzynska-Janiszewska, Anna
   Stodolak, Bozena
TI Development of complete hydrolysis of pectins from apple pomace
SO FOOD CHEMISTRY
VL 172
BP 675
EP 680
DI 10.1016/j.foodchem.2014.09.132
PD APR 1 2015
PY 2015
RI Starzynska-Janiszewska, Anna/I-2157-2015; Stodolak, Bozena/; Mika, Magdalena/; Wikiera, Agnieszka/
OI Starzynska-Janiszewska, Anna/0000-0003-1002-0227; Stodolak,
   Bozena/0000-0003-4333-5700; Mika, Magdalena/0000-0002-6682-6505;
   Wikiera, Agnieszka/0000-0002-5736-8469
TC 39
ZB 28
ZA 0
Z8 2
ZS 1
ZR 0
Z9 41
SN 0308-8146
EI 1873-7072
UT WOS:000345207200091
PM 25442606
ER

PT S
AU Van Labeke, M. C.
   Vaes, E.
   Debersaques, F.
BE Huang, H
   Zhang, Q
TI Spring Phenological Growth Stages of Actinidia arguta Planch
SO VIII INTERNATIONAL SYMPOSIUM ON KIWIFRUIT
SE Acta Horticulturae
VL 1096
BP 455
EP 460
PD 2015
PY 2015
CT 8th International Symposium on Kiwifruit
CY SEP 18-22, 2014
CL Dujiangyan, PEOPLES R CHINA
SP Int Soc Hort Sci
RI Van Labeke, Marie-Christine/ABD-3732-2020
Z8 0
TC 2
ZA 0
ZR 0
ZS 0
ZB 1
Z9 2
SN 0567-7572
BN 978-94-62610-94-1
UT WOS:000378638100055
ER

PT J
AU Rollin, Orianne
   Garibaldi, Lucas A.
TI Impacts of honeybee density on crop yield: A meta-analysis
SO JOURNAL OF APPLIED ECOLOGY
VL 56
IS 5
BP 1152
EP 1163
DI 10.1111/1365-2664.13355
PD MAY 2019
PY 2019
RI Rollin, Orianne/R-9705-2019; Garibaldi, Lucas Alejandro/
OI Rollin, Orianne/0000-0002-1455-9302; Garibaldi, Lucas
   Alejandro/0000-0003-0725-4049
Z8 0
ZS 0
ZB 19
ZA 0
ZR 0
TC 19
Z9 20
SN 0021-8901
EI 1365-2664
UT WOS:000471343200012
ER

PT J
AU Madurapperuma, Wasantha S.
   de Costa, W. A. J. M.
   Sangakkara, U. R.
   Jayasekara, C.
TI Estimation of water use of mature coconut (Cocos nucifera L.) cultivars
   (CRIC 60 and CRIC 65) grown in the low country intermediate zone using
   the compensation heat pulse method (CHPM)
SO JOURNAL OF THE NATIONAL SCIENCE FOUNDATION OF SRI LANKA
VL 37
IS 3
BP 175
EP 186
PD SEP 2009
PY 2009
TC 11
ZB 8
ZS 0
ZA 0
Z8 0
ZR 0
Z9 11
SN 1391-4588
UT WOS:000270630200004
ER

PT J
AU Carella, Alessandro
   Gianguzzi, Giuseppe
   Scalisi, Alessio
   Farina, Vittorio
   Inglese, Paolo
   Bianco, Riccardo Lo
TI Fruit Growth Stage Transitions in Two Mango Cultivars Grown in a
   Mediterranean Environment
SO PLANTS-BASEL
VL 10
IS 7
AR 1332
DI 10.3390/plants10071332
PD JUL 2021
PY 2021
RI farina, vittorio/E-6597-2010; Scalisi, Alessio/E-7510-2017; Lo Bianco, Riccardo/M-3724-2015
OI farina, vittorio/0000-0003-3339-2840; Scalisi,
   Alessio/0000-0001-6224-0411; Lo Bianco, Riccardo/0000-0003-2568-2880
ZS 0
Z8 0
TC 0
ZR 0
ZA 0
ZB 0
Z9 0
EI 2223-7747
UT WOS:000676998300001
PM 34210010
ER

PT J
AU Soquetta, Marcela Bromberger
   Stefanello, Flavia Santi
   Huerta, Katira da Mota
   Monteiro, Sabrina Sauthier
   da Rosa, Claudia Severo
   Terra, Nelcindo Nascimento
TI Characterization of physiochemical and microbiological properties, and
   bioactive compounds, of flour made from the skin and bagasse of kiwi
   fruit (Actinidia deliciosa)
SO FOOD CHEMISTRY
VL 199
BP 471
EP 478
DI 10.1016/j.foodchem.2015.12.022
PD MAY 15 2016
PY 2016
RI Rosa, Claudia/AAY-8670-2020; Soquetta, Marcela/
OI Soquetta, Marcela/0000-0003-1211-2475
TC 34
ZA 0
ZR 0
Z8 1
ZB 19
ZS 2
Z9 36
SN 0308-8146
EI 1873-7072
UT WOS:000369078600061
PM 26775997
ER

PT J
AU Morandi, Brunella
   Losciale, Pasquale
   Manfrini, Luigi
   Zibordi, Marco
   Anconelli, Stefano
   Galli, Fabio
   Pierpaoli, Emanuele
   Grappadelli, Luca Corelli
TI Increasing water stress negatively affects pear fruit growth by reducing
   first its xylem and then its phloem inflow
SO JOURNAL OF PLANT PHYSIOLOGY
VL 171
IS 16
BP 1500
EP 1509
DI 10.1016/j.jplph.2014.07.005
PD OCT 15 2014
PY 2014
RI Losciale, Pasquale/AAE-6191-2021; manfrini, Luigi/D-8087-2014; Grappadelli, Luca Corelli/F-4923-2012; Morandi, Brunella/; Manfrini, Luigi/
OI Losciale, Pasquale/0000-0003-2274-3246; Grappadelli, Luca
   Corelli/0000-0003-2692-8790; Morandi, Brunella/0000-0001-6368-2975;
   Manfrini, Luigi/0000-0003-4776-0608
ZA 0
Z8 1
ZR 0
TC 20
ZB 16
ZS 3
Z9 23
SN 0176-1617
EI 1618-1328
UT WOS:000345632200006
PM 25105235
ER

PT J
AU Cavaco, Ana M.
   Cruz, Sandra P.
   Antunes, M. Dulce
   Guerra, Rui
   Pires, Rosa
   Afonso, Andreia M.
   Brazio, Antonio
   Silva, Leonardo
   Lucas, Marcia Rosendo
   Daniel, Mariana
   Panagopoulos, Thomas
TI Spatiotemporal modelling of the quality and ripening of two cultivars of
   "Algarve Citrus" orchards at different edaphoclimatic conditions
SO POSTHARVEST BIOLOGY AND TECHNOLOGY
VL 172
AR 111386
DI 10.1016/j.postharvbio.2020.111386
PD FEB 2021
PY 2021
RI Cavaco, Ana M/C-1285-2012; Panagopoulos, Thomas/A-3048-2012; Antunes, Maria Dulce/A-4683-2012; Mendes e Silva, Leonardo/K-8962-2018; Guerra, Rui/A-5784-2012
OI Cavaco, Ana M/0000-0003-2708-5991; Panagopoulos,
   Thomas/0000-0002-8073-2097; Antunes, Maria Dulce/0000-0002-8913-6136;
   Mendes e Silva, Leonardo/0000-0002-5989-637X; Guerra,
   Rui/0000-0002-8642-5792
TC 1
ZB 0
ZS 0
ZR 0
ZA 0
Z8 0
Z9 1
SN 0925-5214
EI 1873-2356
UT WOS:000596373200002
ER

PT J
AU Marszalek, Krystian
   Wozniak, Lukasz
   Skapska, Sylwia
   Mitek, Marta
TI A Comparative Study of the Quality of Strawberry Puree Preserved by
   Continuous Microwave Heating and Conventional Thermal Pasteurization
   During Long-Term Cold Storage
SO FOOD AND BIOPROCESS TECHNOLOGY
VL 9
IS 7
BP 1100
EP 1112
DI 10.1007/s11947-016-1698-x
PD JUL 2016
PY 2016
RI Wozniak, Lukasz/AAQ-5767-2021; Marszalek, Krystian/AAA-7741-2019; Wozniak, Lukasz/M-7345-2015; Marszalek, Krystian/
OI Wozniak, Lukasz/0000-0002-4011-4278; Wozniak,
   Lukasz/0000-0002-4011-4278; Marszalek, Krystian/0000-0003-2121-0704
Z8 0
ZS 0
ZA 0
TC 19
ZB 7
ZR 0
Z9 19
SN 1935-5130
EI 1935-5149
UT WOS:000377431800003
ER

PT S
AU Kowitcharoen, L.
   Srilaong, V.
   Kondo, S.
BE Kondo, S
TI Changes of physico-chemical quality and antioxidant activity at harvest
   and during storage in sugar apple subjected to drought stress
SO XIII INTERNATIONAL SYMPOSIUM ON PLANT BIOREGULATORS IN FRUIT PRODUCTION
SE Acta Horticulturae
VL 1206
BP 153
EP 159
DI 10.17660/ActaHortic.2018.1206.21
PD 2018
PY 2018
CT 13th International Symposium on Plant Bioregulators in Fruit Production
CY AUG 27, 2017
CL Chiba, JAPAN
SP Int Soc Hort Sci
ZR 0
ZB 0
TC 0
ZA 0
Z8 0
ZS 0
Z9 0
SN 0567-7572
EI 2406-6168
BN 978-94-62612-01-3
UT WOS:000467236100021
ER

PT J
AU Miner, Grace Lloyd
   Ham, Jay M.
   Kluitenberg, Gerard J.
TI A heat-pulse method for measuring sap flow in corn and sunflower using
   3D-printed sensor bodies and low-cost electronics
SO AGRICULTURAL AND FOREST METEOROLOGY
VL 246
BP 86
EP 97
DI 10.1016/j.agrformet.2017.06.012
PD NOV 15 2017
PY 2017
OI Ham, Jay/0000-0002-8267-4193
Z8 3
ZS 2
ZR 0
TC 15
ZB 9
ZA 0
Z9 20
SN 0168-1923
EI 1873-2240
UT WOS:000408782000009
ER

PT J
AU Vieira, Marcelo Jose
   Argenta, Luiz Carlos
   Mattheis, James Peter
   Talamini do Amarante, Cassandro Vidal
   Steffens, Cristiano Andre
TI Relationship between dry matter content at harvest and maturity index
   and post-harvest quality of 'Fuji' apples
SO REVISTA BRASILEIRA DE FRUTICULTURA
VL 40
IS 2
AR e-596
DI 10.1590/0100-29452018596
PD 2018
PY 2018
Z8 0
ZA 0
TC 2
ZR 0
ZB 1
ZS 0
Z9 2
SN 0100-2945
UT WOS:000428983300001
ER

PT J
AU Weinbaum, Steve
   Van Kessel, Chris
TI Quantitative estimates of uptake and internal cycling of (14)N-labeled
   fertilizer in mature walnut trees.
SO Tree physiology
VL 18
IS 12
BP 795
EP 801
PD 1998-Dec
PY 1998
Z8 2
ZS 0
TC 66
ZB 60
ZR 0
ZA 0
Z9 69
EI 1758-4469
UT MEDLINE:12651400
PM 12651400
ER

PT J
AU Yi, Weiguang
   Law, S Edward
   Wetzstein, Hazel Y
TI Fungicide sprays can injure the stigmatic surface during receptivity in
   almond flowers.
SO Annals of botany
VL 91
IS 3
BP 335
EP 41
DI 10.1093/aob/mcg019
PD 2003-Feb
PY 2003
TC 21
ZR 0
Z8 0
ZA 0
ZB 17
ZS 0
Z9 21
SN 0305-7364
UT MEDLINE:12547686
PM 12547686
ER

PT J
AU Chen, Zhenpeng
   Yang, Xiao
   Xu, Junxin
   Jiao, Binbin
   Li, Yaxing
   Xu, Yue
   Dai, Tingting
TI First Report of Phytopythium helicoides Causing Crown and Root Rot of
   Rhododendron pulchrum in China
SO PLANT DISEASE
VL 105
IS 3
BP 713
EP 713
DI 10.1094/PDIS-08-20-1798-PDN
PD MAR 2021
PY 2021
OI dai, tingting/0000-0003-0534-6724
ZB 0
ZS 0
ZA 0
TC 0
ZR 0
Z8 0
Z9 0
SN 0191-2917
EI 1943-7692
UT WOS:000663983700059
PM 33006523
ER

PT J
AU Benyon
TI Nighttime water use in an irrigated Eucalyptus grandis plantation.
SO Tree physiology
VL 19
IS 13
BP 853
EP 859
PD 1999-Nov-01
PY 1999
ZA 0
ZB 104
Z8 15
ZR 0
TC 121
ZS 2
Z9 136
EI 1758-4469
UT MEDLINE:10562402
PM 10562402
ER

PT J
AU Ayyoub, A.
   Er-Raki, S.
   Khabba, S.
   Merlin, O.
   Ezzahar, J.
   Rodriguez, J. C.
   Bahlaoui, A.
   Chehbouni, A.
TI A simple and alternative approach based on reference evapotranspiration
   and leaf area index for estimating tree transpiration in semi-arid
   regions
SO AGRICULTURAL WATER MANAGEMENT
VL 188
BP 61
EP 68
DI 10.1016/j.agwat.2017.04.005
PD JUL 1 2017
PY 2017
RI Er-Raki, salah/I-4792-2014; Ezzahar, Jamal/AAF-9758-2020; chehbouni, abdelghani/K-2096-2016; Khabba, Said/; Er-Raki, Salah/; Merlin, Olivier/
OI chehbouni, abdelghani/0000-0002-0270-1690; Khabba,
   Said/0000-0003-3309-9935; Er-Raki, Salah/0000-0002-8595-7949; Merlin,
   Olivier/0000-0003-1985-6039
ZR 0
TC 8
ZS 0
Z8 2
ZB 4
ZA 0
Z9 10
SN 0378-3774
EI 1873-2283
UT WOS:000401879600007
ER

PT J
AU Ozcan, Mehmet Musa
   Al Juhaimi, Fahad
   Ahmed, Isam A. Mohamed
   Uslu, Nurhan
   Babiker, Elfadil E.
   Ghafoor, Kashif
TI Effect of microwave and oven drying processes on antioxidant activity,
   total phenol and phenolic compounds of kiwi and pepino fruits
SO JOURNAL OF FOOD SCIENCE AND TECHNOLOGY-MYSORE
VL 57
IS 1
BP 233
EP 242
DI 10.1007/s13197-019-04052-6
PD JAN 2020
PY 2020
RI Ghafoor, Kashif/D-5720-2011; Babiker, Elfadil/A-4586-2017; , isamnawa/P-2717-2016
OI Ghafoor, Kashif/0000-0003-1240-5358; , isamnawa/0000-0002-6578-0795
ZS 0
ZR 0
Z8 0
TC 5
ZB 2
ZA 0
Z9 5
SN 0022-1155
EI 0975-8402
UT WOS:000511905500025
PM 31975726
ER

PT J
AU Vannini, Candida
   Marsoni, Milena
   Scoccianti, Valeria
   Ceccarini, Chiara
   Domingo, Guido
   Bracale, Marcella
   Crinelli, Rita
TI Proteasome-mediated remodeling of the proteome and phosphoproteome
   during kiwifruit pollen germination
SO JOURNAL OF PROTEOMICS
VL 192
BP 334
EP 345
DI 10.1016/j.jprot.2018.09.014
PD FEB 10 2019
PY 2019
RI vannini, candida/B-3705-2010; Domingo, Guido/AAR-6621-2021; Crinelli, Rita/; Marsoni, Milena/
OI vannini, candida/0000-0002-5196-6142; Domingo,
   Guido/0000-0002-2617-8873; Crinelli, Rita/0000-0002-1235-8910; Marsoni,
   Milena/0000-0003-0613-1581
ZA 0
TC 4
ZS 0
ZB 4
ZR 0
Z8 0
Z9 4
SN 1874-3919
EI 1876-7737
UT WOS:000455690700030
PM 30268636
ER

EF
