# Supplementary material for: Effects of irrigation and fertilization management on kiwifruit yield, water use efficiency and quality in China: A meta-analysis
Source: Front Plant Sci. 2025 Oct 15;16:1534702. doi: 10.3389/fpls.2025.1534702 (PMC12568633; doi:10.3389/fpls.2025.1534702)
Supplement: Supplementary file 2 [file DataSheet1.zip › endnote导入数据/web of science/savedrecs2.ciw]

FN Clarivate Analytics Web of Science
VR 1.0
PT J
AU Chauhan, Neena
   Chandel, J. S.
TI Growth, productivity, leaf nutrient contents and water-use efficiency of
   kiwifruit (Actinidia deliciosa) under drip and basin irrigation system
SO INDIAN JOURNAL OF AGRICULTURAL SCIENCES
VL 80
IS 7
BP 584
EP 587
PD JUL 2010
PY 2010
AB A field trial was conducted during 2005-07 to study the comparative
   performance of drip irrigation and conventional basin irrigation on
   growth, yield and fruit quality and water-use efficiency in kiwifruit
   (Actinidia deliciosa Chev.). Five Irrigation treatments, viz drip
   irrigation with 'V' volume, 0.8 'V' volume and 0.6 'V' volume of water
   and basin irrigation at 80% of field capacity and with 'V' volume of
   water were given to 18-year-old kiwifruit vines. The result revealed
   that drip irrigation with 'V' volume of water gave significantly higher
   vine growth (165.70 cm), fruit size (67.65 mm length and 45.75 mm
   breadth) and weight (71.45 g) compared with other levels of drip and
   basin irrigation. Leaf nutrients contents (2.97% N, 0.26% P, 2.21% K and
   0.91% Mg) were significantly higher in drip irrigation with 'V' volume
   of water. However, water-use efficiency was found highest in drip
   irrigation with 0.6 'V' volume of water, besides saving of 25.32% water
   in drip irrigation with 'V' volume of water yielded 16.25% more fruits
   of better size and quality as compared to basin irrigation. The vines
   irrigated with 'V' volume of water with drip method registered 23.01%
   increase in shoot growth, 16.52% increase in yield and 13.25% increase
   in fruit weight over conventional basin method of irrigation.
RI Chauhan, Neena/AAR-8139-2021; Chauhan, Neena/AAR-6346-2021; Chandel, JS/
OI Chauhan, Neena/0000-0001-7005-5064; Chandel, JS/0000-0002-2076-9314
ZR 0
Z8 0
ZB 0
ZA 0
ZS 0
TC 0
Z9 0
SN 0019-5022
EI 2394-3319
UT WOS:000280212000003
ER

PT J
AU Zheng, Shunsheng
   Cui, Ningbo
   Gong, Daozhi
   Wang, Yaosheng
   Hu, Xiaotao
   Feng, Yu
   Zhang, Yixuan
TI Relationship between stable carbon isotope discrimination and water use
   efficiency under deficit drip irrigation of kiwifruit in the humid areas
   of South China
SO AGRICULTURAL WATER MANAGEMENT
VL 240
AR 106300
DI 10.1016/j.agwat.2020.106300
PD OCT 1 2020
PY 2020
AB In order to explore the application value of the stable carbon isotope
   discrimination method in improving water use efficiency (WUE) and
   productivity of kiwifruit under deficit drip irrigation, five water
   deficit levels (55 %, 65 %, 75 %, 85 % and 100 % of full irrigation)
   with thirteen treatments were established at three growth stages in
   field-grown kiwifruit. The leaf stable carbon isotope discrimination
   (Delta(L)) at different growth stages and fruit stable carbon isotope
   discrimination (Delta(F)) at fruit maturation stage of kiwifruit were
   determined; the changes of WUE at leaf and yield levels were analyzed,
   and the indicating effect of carbon isotope discrimination (Delta C-13)
   on the WUE of kiwifruit was also verified. The results showed that
   moderate water deficit improved the WUEi (photosynthesis
   rate/transpiration rate, P-n/T-r) and WUEn (photosynthesis rate/stomatal
   conductance, P-n/P-s) of kiwifruit at each growth stage. Compared with
   full irrigation (CK), the yield (Y) and WUFy (yield/crop
   evapotranspiration, Y/ET) of low water deficit treatment (LD) at fruit
   maturation stage increased by 14.75 % and 23.74 %, respectively. There
   were significant relationships between Delta(L) and Delta(F) versus WUE,
   C-i/C-a (the specific value of intercellular CO2 concentration and
   ambient atmosphere CO2 concentration), CE (carboxylation rate), ET (crop
   evapotranspiration) and Y under deficit drip irrigation, respectively.
   Delta(L) was negatively correlated with WUEn (coefficient of
   determination, R-2 = 0.4844, P < 0.01) over the whole growth period,
   whereas Delta(F) was positively correlated with Y (R-2 = 0.2805, P <
   0.05) and ET (R-2 = 0.9267, P < 0.01), respectively. Overall, this study
   verifies that Delta(L) can be used as a useful evaluation index of WUEn,
   and Delta(F) is an important indicator of quantifying Y and ET of
   kiwifruit under deficit drip irrigation.
RI Wang, Yaosheng/F-9337-2011
OI Wang, Yaosheng/0000-0002-2657-7057
Z8 0
ZR 0
TC 2
ZA 0
ZS 0
ZB 1
Z9 2
SN 0378-3774
EI 1873-2283
UT WOS:000546646400005
ER

PT J
AU Nabavi-Pelesaraei, Ashkan
   Rafiee, Shahin
   Hosseinzadeh-Bandbafha, Homa
   Shamshirband, Shahaboddin
TI Modeling energy consumption and greenhouse gas emissions for kiwifruit
   production using artificial neural networks
SO JOURNAL OF CLEANER PRODUCTION
VL 133
BP 924
EP 931
DI 10.1016/j.jclepro.2016.05.188
PD OCT 1 2016
PY 2016
AB The purpose of this study was to apply artificial neural networks (ANNs)
   for forecasting and sensitivity analysis of energy inputs and GHG
   emissions of three groups of kiwifruit orchards of different sizes in
   Guilan Province, Iran. The initial data were collected from 80 kiwifruit
   producers in Langroud City, Guilan Province. The total energy input and
   output were estimated at 37.32 GJ ha(-1) and 43.44 GJ ha-1,
   respectively. The ANOVA (analysis of variance) results showed
   significant variance among the different orchard sizes from an energy
   input point of view. The results revealed that the highest share of
   energy input was that of nitrogen fertilizer use in kiwifruit
   production. The main reason for the overuse of nitrogen fertilizer is
   government subsidies provided for chemical fertilizers, followed by high
   levels of nitrogen leaching due to high rainfall. The average values of
   some energy indices, such as energy use efficiency, energy productivity,
   net energy and energy intensiveness, were calculated as 1.16, 0.61 x
   10(-3) kg GJ(-1), 6.12 GJ ha(-1) and 3.27 x 10(-3) GJ $(-1),
   respectively. The average total GHG emissions were calculated as 1310 kg
   CO2eq. ha(-1). Nitrogen fertilizer had the highest share in GHG
   emissions for kiwifruit production, with 26.17% of total emissions. The
   12-9-9-2 structure ANN model was the best topology for predicting yield
   and GHG (greenhouse gas) emissions of kiwifruit production in the
   studied area. The coefficients of determination (R-2) of the best
   topology calculated were 0.987 and 0.992 for yield and greenhouse gas
   emissions, respectively, indicating the high correlation in the model.
   The results of model sensitivity analysis indicated that diesel fuel and
   nitrogen fertilizer were the most sensitive inputs for kiwifruit yield
   and greenhouse gas emissions, reflecting the important role of nitrogen
   fertilizer in the excess energy consumption and greenhouse gas emissions
   of kiwifruit orchards. According to the current study, it is suggested
   for new policies to be adopted to reduce nitrogen fertilizer
   consumption. (C) 2016 Elsevier Ltd. All rights reserved.
RI Nabavi-Pelesaraei, Ashkan/AAO-7241-2020; S.Band, Shahab/AAD-3311-2021; Hosseinzadeh-bandbafha, Homa/AAF-1101-2019; S.Band, Shahab/ABI-7388-2020; Shamshirband, Shahaboddin/; Hosseinzadeh-Bandbafha, Homa/
OI Nabavi-Pelesaraei, Ashkan/0000-0003-2823-6616; S.Band,
   Shahab/0000-0001-6109-1311; S.Band, Shahab/0000-0002-8963-731X;
   Shamshirband, Shahaboddin/0000-0002-6605-498X; Hosseinzadeh-Bandbafha,
   Homa/0000-0002-1120-9219
ZR 0
TC 40
Z8 0
ZS 0
ZA 0
ZB 9
Z9 40
SN 0959-6526
EI 1879-1786
UT WOS:000381545200084
ER

PT S
AU Xiloyannis, C.
   Montanaro, G.
   Dichio, B.
BE Milatovic, D
   Milivojevic, J
   Nikolic, D
TI Sustainable orchard management in semi-arid areas to improve water use
   efficiency and soil fertility
SO III BALKAN SYMPOSIUM ON FRUIT GROWING
SE Acta Horticulturae
VL 1139
BP 425
EP 429
DI 10.17660/ActaHortic.2016.1139.74
PD 2016
PY 2016
AB Due to the impact of climate changes (mainly increased temperature and
   precipitation changes) as combined with poor orchard management (e.g.,
   continuous tillage, use of mineral fertilisers) on soil fertility,
   orchard management should be revised. Improvement of orchard management
   practices aimed at increasing soil fertility traits (e.g., soil organic
   carbon, microbial community, soil porosity) will be beneficial for soil
   conservation and also for improvement of water use efficiency at farm
   scale through improved soil water holding capacity. This paper mainly
   focuses on some effects on orchards grown under semi-arid environment of
   changed soil management practices from conventional (soil tillage,
   mineral fertilisers, burning of pruning residues) to sustainable
   (no-tillage, pruning residues and cover crop retention, compost
   application) on soil microbial biomass, organic carbon (SOC), mineral
   nutrients availability and water use efficiency. Results show that a
   7/10-year period of changed practices significantly increased SOC
   concentration and soil microbial biomass at Mediterranean fruit tree
   orchards and that yield was improved by 30-50% as compared with that
   recorded in conventional managed orchards. The positive effect of carbon
   addition on reserves of soil nutrients (N, P, K, Ca, Mg) is also
   reported. Seasonal volumes of irrigation water are reduced by 30% in
   orchards under sustainable management practices, contributing to improve
   water use efficiency.
CT 3rd Balkan Symposium on Fruit Growing
CY SEP 16-18, 2015
CL Belgrade, SERBIA
SP Int Soc Horticultural Sci
RI Montanaro, Giuseppe/Z-1208-2019; Montanaro, Giuseppe/F-4354-2012
OI Montanaro, Giuseppe/0000-0002-1172-7526; Montanaro,
   Giuseppe/0000-0002-1172-7526
ZB 2
ZA 0
TC 5
ZS 0
ZR 0
Z8 0
Z9 5
SN 0567-7572
BN 978-94-62611-24-5
UT WOS:000385238300074
ER

PT J
AU Khaledian, Mohammadreza
   Shabanpour, Mahmoud
   Alinia, Hajar
TI Saturated hydraulic conductivity variation in a small garden under drip
   irrigation
SO Geosystem Engineering
VL 19
IS 6
BP 266
EP 274
PD 2016
PY 2016
AB The objective of this study was to identify the effects of the tillage
   on some soil properties, and the spatial and temporal variability of
   some soil properties. The research was conducted in a small kiwi fruit
   garden under drip irrigation with high frequency. The garden is located
   at the University of Guilan in Rasht in the North of Iran. This study
   was based on the use of the Beerkan infiltration method to provide soil
   hydraulic properties using a single ring infiltration test. After that,
   Ks was calculated with the BEST algorithm. The spatial structure of Ks
   was identified by the semivariogram using the GS + software. After
   identifying spatial variation, seven sets of infiltration measurements
   were taken for temporal variations assessment in three selected points
   in the garden. The results demonstrated that hydraulic properties
   changed over time. This change was related to the effects of wetting and
   drying cycles, soil biological activity and the effects of the root
   system. Changes in wetting dimensions due to tillage and temporal
   variations of Ks were studied with Schwartzman and Zur equation. It can
   be recommended that in order to mitigate agro-environmental risk, the
   application of fertilizers should be done after the restructuration of
   tilled soil.
RI Shabanpour, Mahmoud/AAX-7792-2020; Khaledian, Hossein/
OI Shabanpour, Mahmoud/0000-0003-0862-7804; Khaledian,
   Hossein/0000-0002-4082-2987
ZR 0
Z8 0
ZB 0
ZA 0
ZS 0
TC 4
Z9 4
SN 1226-9328
UT KJD:ART002177319
ER

PT S
AU Pacheco, C.
   Calouro, F.
   Santos, F.
   Vieira, S.
   Neves, N.
   Curado, F.
   Rodrigues, S.
BE Pestana, M
   Correia, PJ
TI Influence of Nitrogen and Potassium Fertilization on Mineral Composition
   of Kiwifruit
SO VI INTERNATIONAL SYMPOSIUM ON MINERAL NUTRITION OF FRUIT CROPS
SE Acta Horticulturae
VL 868
BP 319
EP 325
PD 2010
PY 2010
AB Physiological disorders during fruit storage are common, leading to
   important losses of marketable yield, and can be strongly affected by
   the mineral composition of fruits at harvest. The present study was
   conducted for three years and was based on experimental data obtained
   from a fertilizer trial arranged as a completely randomized block
   design, with three replications, established in an orchard in the
   Portuguese Region of Bairrada. The aim was to evaluate the influence of
   nitrogen and potassium fertilization on the yield and fruit mineral
   composition of Actinidia deliciosa 'Hayward'. Three levels of nitrogen
   (30, 60 and 90 kg ha(-1) N) and four levels of potassium (0, 45, 90 and
   135 kg ha(-1) K2O) were used, arranged into 12 experimental treatments.
   Nitrogen and potassium were applied annually, since 2004. Total yield
   and its distribution according to fruit size and deformed fruits were
   evaluated from each plot. A sample of 16 fruits of each marketable fruit
   size was taken from each plot and analysed for mineral composition. The
   supply of 90 kg ha(-1) N significantly increased nitrogen and sulphur
   fruit concentration, as compared to the application of 30 or 60 kg
   ha(-1) N. Conversely, the lowest level of nitrogen led to the highest
   potassium, zinc and boron fruit concentration. Fruit potassium
   concentration was significantly increased by potassium fertilization. A
   significant NxK fertilization interaction was observed on fruit calcium
   concentration. The lowest calcium concentration was found in
   experimental treatments N3K2 and N3K3 (with the highest level of
   nitrogen fertilizer (90 kg ha(-1) N, associated with 90 kg ha(-1) K2O
   and 135 kg ha(-1) K2O). Fruits from plants fertilized with the highest
   nitrogen rate showed higher N/Ca and K/Ca ratios than those fertilized
   with 30 kg ha(-1) N. The application of 90 kg ha(-1) K2O also caused a
   significant increase in fruit K/Ca ratio, although without significant
   differences from the highest potassium application level (135 kg ha(-1)
   K2O).
CT 6th International Symposium on Mineral Nutrition of Fruit Crops
CY MAY 19-23, 2008
CL Faro, PORTUGAL
SP Int Soc Hort Sci (ISHS)
ZB 1
ZA 0
ZR 0
Z8 0
TC 1
ZS 0
Z9 1
SN 0567-7572
EI 2406-6168
BN 978-90-66054-69-1
UT WOS:000313520000042
ER

PT J
AU Parent, Serge-Etienne
   Barlow, Philip
   Parent, Leon E.
TI Nutrient Balances of New Zealand Kiwifruit (Actinidia deliciosa cv.
   Hayward) at High Yield Level
SO COMMUNICATIONS IN SOIL SCIENCE AND PLANT ANALYSIS
VL 46
SI SI
BP 256
EP 271
DI 10.1080/00103624.2014.989031
SU 1
PD FEB 27 2015
PY 2015
AB The productivity of kiwifruit (Actinidia deliciosa) orchards varies
   widely in New Zealand. We hypothesized that such variation was
   attributable in part to nutrient imbalance. However, nutrient imbalance
   is currently diagnosed using critical nutrient ranges that are noisy and
   biased. Unbiased diagnosis can be performed using the isometric log
   ratio (ilr) technique for ad hoc balances. Our objective was to present,
   calibrate, and validate ilr balance standards to diagnose nutrient
   problems in New Zealand kiwifruit orchards. We collected leaf analytical
   data [nitrogen (N), sulfur (S), chloride (Cl), phosphorus (P), potassium
   (K), calcium (Ca), magnesium (Mg), boron (B), copper (Cu), zinc (Zn),
   manganese (Mn), and iron (Fe)] in 433 kiwifruit orchards grown under
   conventional or organic farming in various agroecological zones of the
   North Island of New Zealand. Nutrients were arranged into sound balances
   illustrated by a mobile-fulcrums-buckets metaphor with balance sliders
   at fulcrums (domain of balances where statistics are computed) and
   concentrations in buckets (domain of concentrations where nutrient
   levels are examined relatively to each other). We developed optimum
   ranges of ilr balances to reach high yield levels and computed a
   nutrient imbalance predictor as the Mahalanobis distance. The critical
   Mahalanobis distance was 4.45 +/- 0.13 at high yield level (>44049 +/-
   334kgha(-1)), averaged from a five-fold cross-validation test; the test
   performance was 85 percent using the receiver operating characteristic
   curve, indicating that the test was informative for diagnostic purposes.
   After assessing relative nutrient levels in the concentrations domain,
   the most limiting nutrients appeared to be Cl, Mg, and Fe in poor-yield
   imbalanced specimens and Cl and S in organic orchards. Indeed, kiwifruit
   has high demand for Cl. Balance standards should be further tested in
   field trials.
CT Thirteenth International Symposium on Soil and Plant Analysis (ISSPA)
CY APR 09-12, 2013
CL Queenstown, NEW ZEALAND
SP Soil & Plant Anal Council, Inc; Australasian Soil & Plant Anal Council
   Inc; AGMARDT; ARL; Balance; Hill Lab; DKSH; Elementar; IPNI; Agilent
   Technol; Agresearch; ALP; Bruker; CSBP; Massey Univ, Fertilizer & Lime
   Res Ctr; Lincoln Univ; MEP instruments; Perkin-Elmer; Perten; Plant &
   Food Res; Univ Waikato
RI Parent, Serge-Etienne/AAM-9252-2020
OI Parent, Serge-Etienne/0000-0003-1679-2287
ZR 0
Z8 0
ZA 0
ZS 0
TC 7
ZB 6
Z9 7
SN 0010-3624
EI 1532-2416
UT WOS:000351900900022
ER

PT J
AU Nikkhah, Amin
   Emadi, Bagher
   Soltanali, Hamzeh
   Firouzi, Saeed
   Rosentrater, Kurt A.
   Allahyari, Mohammad Sadegh
TI Integration of life cycle assessment and Cobb-Douglas modeling for the
   environmental assessment of kiwifruit in Iran
SO JOURNAL OF CLEANER PRODUCTION
VL 137
BP 843
EP 849
DI 10.1016/j.jclepro.2016.07.151
PD NOV 20 2016
PY 2016
AB This paper aimed at evaluating the environmental impacts of kiwifruit
   production in Guilan province of Iran using Life Cycle Assessment (LCA)
   methodology and Cobb-Douglas (CD) modeling. For this purpose, a
   functional unit (FU) equal to one tonne kiwifruit was applied based on
   ISO 14,040 methods. Data were obtained from 84 kiwifruit producers using
   a questionnaire during 2012-2013. Seven impact categories were selected
   to be evaluated using the life cycle of kiwifruit in the region. The
   results of data analysis revealed that the amounts of emissions,
   including NH3, N2O, NOx, CO2, CH4 and SO2, for one tonne production of
   kiwifruit were 2.00, 0.34, 0.30, 45.08, 0.06 and 0.15, respectively.
   Characterization indices included global warming potential,
   acidification, terrestrial eutrophication, land use, the depletion of
   fossil resources, the depletion of phosphate, and the depletion of
   potash were calculated as 152.18 kg CO(2)eq, 3.53 kg SO(2)eq, 9.15 kg
   NO(x)eq, 0.32 ha, 531.23 MJ, 2.57 kg P2O5 and 0.83 kg K2O, respectively.
   Indicators for environmental index (Eco-indeX) and resource depletion
   (RDI) were 0.35 and 0.45, respectively. High potentials for
   environmental impacts due to depletion of phosphate resources and
   eutrophication in the RDI and Eco-indeX Indicators were found. The
   results of LCA + CD showed that the impacts of inputs, including diesel
   fuel, phosphate and potash fertilizers on the yield of kiwifruit were
   positive, while the impacts of urea fertilizer on the yield was
   negative. To conclude, due to the high environmental impacts of urea
   fertilizer and its negative effect on kiwifruit yield, it is recommended
   to replace urea with other sources of nitrogen fertilizer which have
   lower environmental impacts. (C) 2016 Elsevier Ltd. All rights reserved.
RI Allahyari, Mohammad Sadegh/J-8277-2017; Firouzi, Saeed/AAS-7288-2021; Soltanali, Hamzeh/AAA-3934-2020; Nikkhah, Amin/AAK-3366-2020; Nikkhah, Amin/
OI Allahyari, Mohammad Sadegh/0000-0002-6734-2692; Soltanali,
   Hamzeh/0000-0002-1972-1030; Nikkhah, Amin/0000-0002-3008-2401
ZS 0
ZB 6
ZR 0
TC 18
Z8 0
ZA 0
Z9 18
SN 0959-6526
EI 1879-1786
UT WOS:000391079300074
ER

PT J
AU Calderon-Orellana, Arturo
   Silva, Diego I.
   Bastias, Richard M.
   Bambach, Nicolas
   Aburto, Felipe
TI Late-season plastic covering delays the occurrence of severe water
   stress and improves intrinsic water use efficiency and fruit quality in
   kiwifruit vines
SO AGRICULTURAL WATER MANAGEMENT
VL 249
AR 106795
DI 10.1016/j.agwat.2021.106795
PD APR 30 2021
PY 2021
AB Kiwifruit is widely recognized as a fruit crop sensitive to water stress
   due to low stomatal regulation. Unfortunately, many of the most
   important kiwifruit producing areas have been affected by increasing
   water scarcity due to climate change. Protected cultivation may be used
   in kiwifruit vines not only to mitigate water stress and potential
   reductions in fruit quality but also to increase intrinsic water use
   efficiency. At the beginning of fruit maturation, two environmental
   conditions (uncovered and covered with a transparent plastic covering)
   were assessed in mature kiwifruit plants (Actinidia deliciosa Chev. cv.
   Hayward) subjected to conventional and deficit irrigation regimes in San
   Nicolas, Chile, for two consecutive seasons. The results showed that
   covered plants under deficit irrigation required twice the time to
   exhibit severe water stress levels (similar to-1.3 MPa) than plants
   under open-field conditions. Despite changes in solar radiation quantity
   and quality due to the transparent plastic covering, differences in
   rates of water stress occurrence between cover treatments in
   deficit-irrigated vines were not explained by differences in soil
   desiccation or stomatal conductance. The delay in severe water stress
   onset led to considerable water savings and caused no reductions in
   either yield or fruit quality, which increased water productivity
   between 21% and 71%. Fruit from covered plants subjected to deficit
   irrigation exhibited higher firmness at greater maturity (>7.0 Brix).
   The increase in water productivity in severely water-stressed kiwifruit
   vines, when using late-season plastic canopy cover, confirms that
   protected cultivation can be an excellent tool to reduce the impact of
   limited irrigation in many kiwifruit producing areas affected by water
   scarcity.
RI Bastias, Richard M./P-8763-2019; Aburto, Felipe/
OI Bastias, Richard M./0000-0001-8260-7591; Aburto,
   Felipe/0000-0001-9472-930X
ZS 0
ZA 0
ZB 0
TC 0
Z8 0
ZR 0
Z9 0
SN 0378-3774
EI 1873-2283
UT WOS:000629261300001
ER

PT J
AU Mostashari-Rad, Fatemeh
   Ghasemi-Mobtaker, Hassan
   Taki, Morteza
   Ghahderijani, Mohammad
   Kaab, Ali
   Chau, Kwok-wing
   Nabavi-Pelesaraei, Ashkan
TI Exergoenvironmental damages assessment of horticultural crops using
   ReCiPe2016 and cumulative exergy demand frameworks
SO JOURNAL OF CLEANER PRODUCTION
VL 278
AR 123788
DI 10.1016/j.jclepro.2020.123788
PD JAN 1 2021
PY 2021
AB Horticultural inputs have various potential environmental impacts, which
   can be simultaneously evaluated by using the life cycle assessment (LCA)
   method. It is considered an appropriate evaluation tool to analyze
   ecosystems through recognizing, quantifying, and appraising resources
   depleted and released within the environment. Accordingly, in this work,
   environmental damages of horticultural crops are evaluated by using LCA
   technique and CExD analysis under different cropping systems including
   citrus, hazelnut, kiwifruit, tea, and watermelon in Guilan province of
   Iran. By applying LCA method and ReCiPe2016, three environmental
   indicators including human health, ecosystem and resources of the
   horticultural crops are determined. Functional unit is considered as 10
   ton of horticultural crops yield. From the environmental viewpoint,
   On-Orchard emission and nitrogen fertilizer have the highest emissions
   in all systems, whilst more pollution is generated in hazelnut
   production than those in other horticultural crops. Results in CExD show
   that, amongst all studied horticultural crops, the hazelnut production
   entails higher energy amount. A comparison of environmental impacts and
   energy forms show that citrus production is the best, owing to the
   lowest values of emissions among horticultural productions. As such,
   this crop is suggested for horticultural crop cultivation. Generally, it
   can be concluded that modeling of citrus cropping system for other
   crops, utilization of organic fertilizers, replacement of worn out
   equipment and improvement of irrigation system can attain more
   sustainable horticultural production. (C) 2020 Elsevier Ltd. All rights
   reserved.
RI Taki, Morteza/AAQ-8359-2021; Nabavi-Pelesaraei, Ashkan/AAO-7241-2020; Ghahderijani, Mohammad/AAU-7089-2021
OI Taki, Morteza/0000-0002-3059-4984; Nabavi-Pelesaraei,
   Ashkan/0000-0003-2823-6616; Ghahderijani, Mohammad/0000-0003-4862-1351
ZS 0
ZR 0
ZB 5
ZA 0
Z8 0
TC 19
Z9 19
SN 0959-6526
EI 1879-1786
UT WOS:000592389000006
ER

PT J
AU Montanaro, Giuseppe
   Dichio, Bartolomeo
   Lang, Alexander
   Mininni, Alba N.
   Nuzzo, Vitale
   Clearwater, Michael J.
   Xiloyannis, Cristos
TI Internal versus external control of calcium nutrition in kiwifruit
SO JOURNAL OF PLANT NUTRITION AND SOIL SCIENCE
VL 177
IS 6
BP 819
EP 830
DI 10.1002/jpln.201400396
PD DEC 2014
PY 2014
AB Higher calcium (Ca) concentration in several fleshy fruit including
   kiwifruit is a pre-requisite for lower incidence of Ca-related diseases
   and improved fruit nutritional value. This review examines the internal
   and external factors operating along the soil-to-fruit pathway that are
   involved in the uptake and partitioning of Ca in kiwifruit vines. After
   a brief description of fruit growth and the dynamic of nutrient
   accumulation during fruit development, the review considers the role of
   soil Ca concentration and availability, root elongation, mass flow in
   the apoplast, fruit transpiration, competition between fruit and highly
   transpiring leaves, weather variables and soil moisture. How fruit
   morphological and anatomical traits, including skin anatomy, xylem
   development and hydraulic resistance, influence physiological processes
   such as transpiration and impact on Ca accumulation is also discussed.
   The review highlights that approximately 80% of the total Ca content of
   fruit is accumulated during the early weeks after fruit-set, suggesting
   that failure of good fruit Ca nutrition at that time may lead to poor
   fruit Ca content at harvest. Therefore, based on the analysis of the
   internal and external factors that influence Ca accumulation,
   recommendations are made for orchard practices that maximize Ca
   accumulation in the kiwifruit berry, including optimal pollination,
   nutrient and irrigation management, and manipulation of canopy
   architecture.
RI Montanaro, Giuseppe/F-4354-2012; Montanaro, Giuseppe/Z-1208-2019; Mininni, Alba/ABB-5617-2020; Clearwater, Mike/AAU-9562-2020; NUZZO, Vitale/; dichio, bartolomeo/; Clearwater, Michael/; xiloyannis, cristos/
OI Montanaro, Giuseppe/0000-0002-1172-7526; Montanaro,
   Giuseppe/0000-0002-1172-7526; NUZZO, Vitale/0000-0002-4373-6363; dichio,
   bartolomeo/0000-0003-0726-7982; Clearwater, Michael/0000-0002-8563-0671;
   xiloyannis, cristos/0000-0002-5970-3953
ZS 1
ZA 0
ZR 0
ZB 22
TC 28
Z8 0
Z9 29
SN 1436-8730
EI 1522-2624
UT WOS:000345978200001
ER

PT J
AU Mostashari-Rad, Fatemeh
   Nabavi-Pelesaraei, Ashkan
   Soheilifard, Farshad
   Hosseini-Fashami, Fatemeh
   Chau, Kwok-Wing
TI Energy optimization and greenhouse gas emissions mitigation for
   agricultural and horticultural systems in Northern Iran
SO ENERGY
VL 186
AR 115845
DI 10.1016/j.energy.2019.07.175
PD NOV 1 2019
PY 2019
AB The objective of this study is to comprehensively optimize energy usage
   and determine mitigation of greenhouse gas (GHG) emissions in
   agricultural and horticultural crops of Guilan Province, Iran. For this
   purpose, required data are collected from eggplant, garlic, tea,
   hazelnut, kiwifruit and tangerine producers through questionnaires. In
   this study, GHG emissions are investigated under both On-Farm and
   Off-Farm sectors. Data envelopment analysis method is employed for the
   optimization of GHG emissions and energy flow. The highest and lowest
   energy consumption are related to tea and kiwifruit production,
   respectively. Results show that kiwifruit and eggplant have the highest
   scores in technical efficiency whilst tangerine and tea have the highest
   values in pure technical efficiency. The largest amount of energy is
   saved in kiwifruit orchards with 8316.29 MJ ha(-1). Nitrogen fertilizer
   and diesel fuel have the topmost energy saving potential in most crops.
   Kiwifruit orchards have the highest potential for mitigation of GHG gas
   emissions (520.79 kg CO2 (eq). ha(-1)). Results show that an appropriate
   usage of nitrogen fertilizer and replacement by organic fertilizer will
   mitigate GHG emissions as well as energy consumption. It can be
   concluded that GHG emissions can be mitigated by energy optimization in
   all the studied crops. (C) 2019 Elsevier Ltd. All rights reserved.
OI Mostashari-Rad, Fatemeh/0000-0003-0646-4490; Nabavi-Pelesaraei,
   Ashkan/0000-0003-2823-6616; Hosseini-Fashami,
   Fatemeh/0000-0002-3896-5516
Z8 0
ZB 8
ZR 0
TC 43
ZS 0
ZA 0
Z9 43
SN 0360-5442
EI 1873-6785
UT WOS:000492797300039
ER

PT J
AU Buwalda, J G
   Smith, G S
TI Accumulation and partitioning of dry matter and mineral nutrients in
   developing kiwifruit vines.
SO Tree physiology
VL 3
IS 3
BP 295
EP 307
DI 10.1093/treephys/3.3.295
PD 1987-Sep
PY 1987
AB Size, dry weight and mineral nutrient content of fruit, leaves, shoots,
   canes, leader, stem and roots of kiwifruit (Actinidia deliciosa (A.
   Chev.) C.F. Liang et A.R. Ferguson var. deliciosa) vines, aged from one
   to five years, were measured. The distribution of fruit yield among
   single canes was examined in three of the vines. Total dry weight
   increased from a mean of 1.29 kg vine(-1) for one-year-old vines to 29.2
   kg vine(-1) for five-year-old vines. The proportion of total dry weight
   in roots declined from the first to the third year (55 to 40%) and then
   remained approximately constant, whereas the proportion of dry weight in
   fruits increased from the first to the third year before attaining a
   more or less constant value. The proportion of total canopy dry weight
   contained in the current season's growth (fruit, leaves and shoots)
   averaged 75% for all ages. Roots of five-year-old vines had only
   penetrated a small proportion of the total soil volume available. Total
   fruit yield increased linearly with number of floral shoots for whole
   vines and single canes within vines, but with cane size (length or dry
   weight) for whole vines only. The productivity of single canes declined
   from 2.5 kg m(-1) for canes shorter than 0.25 m to about 1.1 kg m(-1)
   for canes longer than 1.0 m, in accordance with a declining bud density
   with increasing cane length. For vines of all ages, mineral nutrient
   concentrations in various tissues were similar, except that Ca in leaves
   and S in leaves and shoots increased with vine age. Major sites of
   accumulation of N, Ca, Mg, S, Fe, Mn and B were the leaves, whereas P
   and K accumulated predominantly in the fruits, Zn in the leader, and Na
   and Cu in the roots. Estimated annual mineral nutrient uptake increased
   with vine size and fruit yield, and for five-year-old vines the values
   per hectare were 141 kg N, 19 kg P, 169 kg K, 161 kg Ca, 28 kg Mg, 32 kg
   S, and less than 2 kg for Na and all micronutrients. The nutrient
   content of the harvested fruit provided an inaccurate estimate of annual
   nutrient uptake of the developing vines.
RI Buwalda, James/I-7919-2013
OI Buwalda, James/0000-0003-4212-715X
ZS 0
TC 21
Z8 0
ZB 18
ZR 0
ZA 0
Z9 22
EI 1758-4469
UT MEDLINE:14975822
PM 14975822
ER

PT J
AU Montanaro, G.
   Dichio, B.
   Xiloyannis, C.
TI Shade mitigates photoinhibition and enhances water use efficiency in
   kiwifruit under drought
SO PHOTOSYNTHETICA
VL 47
IS 3
BP 363
EP 371
DI 10.1007/s11099-009-0057-9
PD SEP 2009
PY 2009
AB We tested the hypotheses that a reduction of incident light of 50 % over
   sun-acclimated leaves of water stressed kiwifruit (Actinidia deliciosa
   var. deliciosa) would (1) reduce stomatal limitations to carbon supply
   and (2) mitigate the inactivation of the primary photochemistry
   associated with photosystem (PS) II, thereby this increases carbon gain
   and water-use efficiency (WUE). Groups of field-grown vines were either
   shaded or left naturally exposed and subjected to progressive water
   stress in order to study moderately and severely droughted vines, while
   other groups were well irrigated. Daily variations in leaf gas exchange
   and midday chlorophyll (Chl) a fluorescence were determined once plants
   had -0.6 MPa (moderate stress) and -1.0 MPa pre-down leaf water
   potential (severe stress). Variations in Chl pigment content and
   specific leaf area (SLA) are also discussed. Results reveal that 50 %
   shade application maintained efficiency of PSII close to 0.8 even under
   severe drought so that to prevent its large decline (0.65) recorded in
   sunlit leaves. Under moderate stress level stomata behaviour dominated
   upon metabolic impairments of PSII. Reduction of irradiance increased
   WUE (15-20 %) in droughted vines, representing a valuable intervention
   to save photosynthetic apparatus and improve WUE in vines experiencing
   typical Mediterranean summer stresses.
RI Montanaro, Giuseppe/F-4354-2012; Montanaro, Giuseppe/Z-1208-2019; dichio, bartolomeo/; xiloyannis, cristos/
OI Montanaro, Giuseppe/0000-0002-1172-7526; Montanaro,
   Giuseppe/0000-0002-1172-7526; dichio, bartolomeo/0000-0003-0726-7982;
   xiloyannis, cristos/0000-0002-5970-3953
Z8 13
ZB 18
TC 16
ZR 0
ZS 0
ZA 0
Z9 29
SN 0300-3604
UT WOS:000271672900007
ER

PT J
AU Wang, N. N.
   Chen, Y. L.
   Liu, B.
   Yu, H. Y.
   Hao, Y.
   He, H. H.
   Liu, Z. D.
   Ma, F. W.
TI Identification of the productivity-limiting nutrients of Xuxiang
   kiwifruit (Actiniadia chinensis) in China's central Shaanxi province by
   analyzing soil fertility and leaf elements
SO INDIAN JOURNAL OF AGRICULTURAL SCIENCES
VL 89
IS 4
BP 617
EP 623
PD APR 2019
PY 2019
AB A survey was initiated to identify the productivity-limiting nutrients
   of Xuxiang kiwifruit (Actiniadia chinensis Lindl.) orchards in central
   Shaanxi province in China during 2016-2017. For this purpose 149
   kiwifruit orchards were selected for leaf sampling and 59 of them were
   randomly selected for soil analysis. These investigated orchards were
   divided into two subpopulations: high-productivity subpopulation (21
   orchards) and low-productivity subpopulation (128 orchards) according to
   the fruit yield and appearance as well as vine growth performance. The
   nutrient concentrations in leaves of high-productivity subpopulation
   were used to compute the norms of the diagnosis and recommendation
   integrated system (DRIS), and in low-productivity orchards the order of
   nutrient requirement was found to be Zn>Mn>K>Fe>Cl>P>B>Ca>Mg>Cu>N. Among
   them, the deficient nutrients were Zn, Mn and K, while the excessive
   ones were N, Cu and Mg. However, the limiting elements in various
   locations and orchard ages differed. These results obtained from leaf
   analysis were further validated by soil fertility evaluation using
   sufficiency range, 94.9%, 83.1%, 76.3%, 32.2% and 23.7% of the orchards
   were high in pH, Ca, Mg, nitrate N and Cu respectively. By contrast,
   approximately 70% of the soils were low in Fe, Mn, Zn and Cl, and over
   30% low in K, P and OM. Results obtained could be used for guiding the
   sustainably-integrated nutrient management for kiwifruit orchards in
   central Shaanxi and other regions with similar environmental conditions.
TC 0
ZS 0
ZB 0
Z8 0
ZR 0
ZA 0
Z9 0
SN 0019-5022
UT WOS:000466198200007
ER

PT J
AU Santoni, Francois
   Paolini, Julien
   Barboni, Toussaint
   Costa, Jean
TI Relationships between the leaf and fruit mineral compositions of
   Actinidia deliciosa var. Hayward according to nitrogen and potassium
   fertilization
SO FOOD CHEMISTRY
VL 147
BP 269
EP 271
DI 10.1016/j.foodchem.2013.09.154
PD MAR 15 2014
PY 2014
AB The variations of the elements that are examined most frequently during
   foliar analysis were determined for kiwi as a function of different
   nitrogen and potassium fertilizer loads. The values recorded
   demonstrated the existence of a relation between the leaves and the
   fruit. Two groups of elements were identified that exhibited different
   responses. The first group comprised elements that, in leaves and
   fruits, presented a different evolution as a function of at least one of
   the fertilizers. This group included B, Cu, Fe, Na, and Zn. The second
   group comprised elements that, in both leaves and fruits, exhibited a
   comparable evolution as a function of both fertilizer types. This group
   included N, Ca, Mg, Mn, P, and K. (C) 2013 Elsevier Ltd. All rights
   reserved.
OI Barboni, Toussaint/0000-0001-8988-4487
ZR 0
ZA 0
ZS 0
Z8 1
ZB 3
TC 7
Z9 8
SN 0308-8146
EI 1873-7072
UT WOS:000328521900040
PM 24206717
ER

PT J
AU Torkashvand, Ali Mohammadi
   Ahmadipour, Afsoon
   Mousavi Khaneghah, Amin
TI Estimation of kiwifruit yield by leaf nutrients concentration and
   artificial neural network
SO JOURNAL OF AGRICULTURAL SCIENCE
VL 158
IS 3
BP 185
EP 193
AR PII S002185962000043X
DI 10.1017/S002185962000043X
PD APR 2020
PY 2020
AB There is a fundamental concern regarding the prediction of kiwifruit
   yield based on the concentration of nutrients in the leaf (2-3 months
   before fruits harvesting). For this purpose, the current study was
   designed to employ an artificial neural network (ANN) to evaluate the
   kiwi yield of Hayward cultivar. In this regard, 31 kiwi orchards (6-7
   years old) in different parts of Rudsar, Guilan Province, Iran, with 101
   plots (three trees in every plot) were selected. The complete leaves of
   branches with fruits were harvested, and the concentration of nitrogen,
   potassium, calcium, and magnesium measured. After fruit harvesting in
   late November, the fruit yield of each plot was evaluated along with the
   fresh and dry weights of the fruit. The ANN analyses were carried out
   using a multi-layer perceptron with the Langburge-Marquardt training
   algorithm. Using calcium (Ca) as input data (Ca-model) was more accurate
   than using nitrogen (N-model). The maximum R(2)and the lowest root mean
   square error was obtained when all nutrients and related ratios were
   considered as input variables. Since the difference between the proposed
   model and the model fitted by the calcium variable (Ca-model) was only
   about 6%, the Ca-model is recommended.
RI Khaneghah, Amin Mousavi/A-5925-2012
OI Khaneghah, Amin Mousavi/0000-0001-5769-0004
Z8 0
TC 2
ZB 1
ZS 0
ZR 0
ZA 0
Z9 2
SN 0021-8596
EI 1469-5146
UT WOS:000567827700004
ER

PT S
AU Lago, M. C. F.
   Castro, J.
   Briones, M. J. I.
   Gallego, P. P.
   Barreal, M. E.
BE Huang, H
   Zhang, Q
TI Effect of Agricultural Management on Kiwifruit Nutritional Plant Status,
   Fruit Quality and Yield
SO VIII INTERNATIONAL SYMPOSIUM ON KIWIFRUIT
SE Acta Horticulturae
VL 1096
BP 79
EP 86
PD 2015
PY 2015
AB Kiwifruit (Actinidia deliciosa) is intensively cultivated in Spain,
   mainly under conventional agricultural management (CONV). However,
   integrated (INT) and organic (ORG) systems have been recently introduced
   in order to decrease the negative environmental impacts associated with
   CONV practices. Here, we investigated the effects of three management
   systems (CONV, INT and ORG) on the nutrient allocation in kiwifruit
   orchards by measuring the content of potassium (K), calcium (Ca),
   magnesium (Mg) and boron (B) in soils, leaves and fruits to assess the
   overall soil and plant nutritional status, fruit quality and yield.
   Soil, leaves and fruit samples were collected monthly. Results showed
   that the greatest effective cation exchange capacity (ECEC) and the
   lowest Ca: Mg ratio were found in the soils from the CONV management. In
   contrast, the highest K: Mg ratio was found in the INT soils. Both
   ratios can be related to Ca2+ and Mg2+ absorption problems by kiwifruit
   plants. Foliar macronutrient disorders were not detected; however,
   deficient B concentrations were measured in those plants growing under
   INT and CONV systems, which were likely to decrease fruit yields. ORG
   kiwifruits showed higher Ca2+, K+, P and B concentrations than those
   under INT and CONV practices and had better quality (higher Ca: P
   index). Finally, more marketable fruits were produced under ORG
   managements. Our results illustrate that a well-balanced soil
   nutritional status is essential for reducing plant nutritional
   deficiencies and promoting fruit quality and yield. The low-external
   input ORG systems provided these suitable conditions and a better
   nutritive value of the kiwifruits produced.
CT 8th International Symposium on Kiwifruit
CY SEP 18-22, 2014
CL Dujiangyan, PEOPLES R CHINA
SP Int Soc Hort Sci
RI Gallego, Pedro Pablo/K-3591-2013; Barreal, M Esther/K-6157-2014; Briones, Maria J. I./K-7577-2014
OI Gallego, Pedro Pablo/0000-0002-4622-1728; Barreal, M
   Esther/0000-0001-9401-5796; 
ZB 4
ZS 0
ZA 0
Z8 0
TC 4
ZR 0
Z9 4
SN 0567-7572
BN 978-94-62610-94-1
UT WOS:000378638100005
ER

PT J
AU Jutamanee, K.
   Onnom, S.
TI Improving photosynthetic performance and some fruit quality traits in
   mango trees by shading
SO PHOTOSYNTHETICA
VL 54
IS 4
BP 542
EP 550
DI 10.1007/s11099-016-0210-1
PD DEC 2016
PY 2016
AB Excess solar radiation under hot climate can lead to decline in
   photosynthetic activity with detrimental effects on growth and yield.
   The aim of this study was to evaluate the use of a transparent plastic
   roof as shading for diurnal changes in photosynthetic gas exchange,
   chlorophyll fluorescence, fruit set and quality of mango (Mangifera
   indica L.) cv. 'Nam Dok Mai' growth in the field conditions. Fully
   expanded leaves were examined either shaded by the plastic roof or
   sunlit under natural conditions. Leaf temperature and leaf-to-air vapour
   pressure deficit of the shaded leaves measured on the clear day were
   lowered compared to those of the sunlit leaves. It resulted in increased
   stomatal conductance and photosynthetic rates of the shaded leaves
   compared to those of the sunlit leaves, especially from the morning to
   midday. Furthermore, the reversible decrease of the maximal quantum
   yield of PSII was more pronounced in the sunlit leaves than that in the
   shaded ones. Shading increased the total fruit number; the shaded fruits
   developed better external color than that of the sun-exposed fruits. Our
   results indicated that shading could maintain the high photosynthetic
   activity by reducing stomatal limitations for carbon supply and was
   effective in alleviating the photoinhibitory damage to PSII during
   bright and clear days with excessive radiation. Finally, shading could
   increase the number of fruits and improve mango peel color.
TC 10
Z8 0
ZB 6
ZA 0
ZS 0
ZR 0
Z9 10
SN 0300-3604
EI 1573-9058
UT WOS:000387090500009
ER

PT J
AU Guo, Kaibin
   Guo, Zhen
   Guo, Yun
   Qiao, Guang
TI The effects of soil nutrient on fruit quality of 'Hayward' kiwifruit
   (Actinidia chinensis) in Northwest China
SO EUROPEAN JOURNAL OF HORTICULTURAL SCIENCE
VL 85
IS 6
BP 471
EP 476
DI 10.17660/eJHS.2020/85.6.11
PD DEC 2020
PY 2020
AB Attempts had been made to provide clear insight on the performance of
   fruit quality and the status of soil nutrient and to explain the soil
   nutrient factors that predominantly affect the fruitquality of
   kiwifruit. The 8-year-old kiwifruit cultivar 'Hayward, which is grown in
   Zhouzhi County (33 degrees 42'N, 108 degrees 37'E), Shanxi Province,
   China, was used as the material in the study. The results of the Pearson
   correlation coefficient illustrated that the soil organic matter (OM)
   content was positively related to the soil property except the soil pH.
   Moreover, based on the canonical correlation analysis (CCA), the
   canonical variables alkaline hydrolyzable-N (AN), available iron (AFe),
   available boron (AB), and pH of the soil property index and the fruit
   quality parameters fresh weight of single fruit (FW), fruit shape index
   (Fl), total soluble solids (TSS), titratable acidity (TA), and total
   soluble sugar (SS) were selected. The best regression equation (model)
   indicated that the effects of the soil nutrient somewhat varied among
   'Hayward' fruit quality in Northwest of China. Specifically, the FW and
   SS were positively related to soil AN, while FI was negatively related
   to soil AB and PH; TSS showed a positive correlation with soil AFe,
   whereas TA was positively related to soil AN(x(3)), AFe(x(6)) and
   PH(x(9)). Soil pH is an important factor affecting the availability of
   soil nutrient, and its effect on fruit quality is probably affected the
   absorption of soil nutrient.
ZB 0
ZA 0
ZR 0
Z8 0
TC 0
ZS 0
Z9 0
SN 1611-4426
EI 1611-4434
UT WOS:000611789900011
ER

PT J
AU Zhang, Meihua
   Sun, Dongyuan
   Niu, Zuirong
   Yan, Jixuan
   Zhou, Xiaolei
   Kang, Xia
TI Effects of combined organic/inorganic fertilizer application on growth,
   photosynthetic characteristics, yield and fruit quality of Actinidia
   chinesis cv 'Hongyang'
SO GLOBAL ECOLOGY AND CONSERVATION
VL 22
AR e00997
DI 10.1016/j.gecco.2020.e00997
PD JUN 2020
PY 2020
AB In China, Hongyang Kiwifruit (Actinidia chinesis) is considered to be
   economically valuable because of its appealing red flesh, unique flavor
   and beneficial metabolites. A continuous 3-year field experiment was
   conducted in a private orchard in Dujiangyan, Sichuan Province, China,
   to determine the effect of different NPK ratios and organic fertilizer
   application on growth and yield. Approximately 162 vines were selected
   in a completely random design with nine fertilization treatments (PK;
   NK; NP; NPK; 2NPK; N2PK; NP2K; NPK + OM (organic matter)). Data on leaf
   number, leaf area, stem diameter, photosynthetic parameters, leaf N, P
   and K, chlorophyll content, yield and fruit quality were collected from
   individual kiwi vines for each treatment during the years 2011-2013. The
   application of inorganic fertilizer significantly increased fruit yield,
   leaf number, and leaf area and stem diameter increment as well as leaf
   photosynthetic rates and the concentrations of N, P and K in the leaves.
   However, the fruit yields were reduced in the unbalanced fertilizer
   treatments, NP, NK, and PK and in excess nutrient treatments, 2NPK,
   N2PK, NP2K, in contrast to the optimum NPK treatment. This was due to
   lower leaf photosynthetic rates and fewer photo-assimilates being
   available to the fruit. Moreover, the addition of organic fertilizer
   along with inorganic fertilizer (optimum NPK) did not increase plant
   growth, photosynthetic rates or fruit yields compared with only NPK
   fertilizer application, but significantly enhanced the fruit quality as
   a result of improving fruit chemical composition, such as soluble solids
   and reduced sugar. (C) 2020 The Authors. Published by Elsevier B.V.
Z8 2
ZA 0
TC 3
ZS 0
ZR 0
ZB 1
Z9 5
SN 2351-9894
UT WOS:000539263800024
ER

PT S
AU Debersaques, F.
   Mekers, O.
BE Costa, G
   Ferguson, AR
TI Influence of Chlorine on Shoot Growth of Kiwiberry (Actinidia arguta
   (Sieb. et Zucc.) Planch. ex Miq.)
SO VII INTERNATIONAL SYMPOSIUM ON KIWIFRUIT
SE Acta Horticulturae
IS 913
BP 345
EP 351
DI 10.17660/ActaHortic.2011.913.45
PD 2011
PY 2011
AB Actinidia species show a relatively high uptake of N, K, Cl and Ca.
   Nitrogen is an important nutrient for good cane growth, but too much
   nitrogen causes excessive vegetative growth, poor yields, and increased
   winter injury. Applications of nitrogen at the end of the fruiting
   season enhance fruit size but are discouraged as fruit then tend to
   store poorly. Special attention should also be paid to boron (B) and
   sodium (Na) as the kiwifruit is extremely sensitive to excess of both
   elements in the soil. Actinidia deliciosa needs comparatively high
   concentrations of chloride for optimum growth. Therefore, unless the
   natural soil is high in Cl (>150 mg/kg) and/or low in N, K should be
   preferably applied as KCl. K is more readily absorbed by kiwifruit in
   its chloride form than as sulfate. Yield differences up to 30% have been
   recorded in relation to the chloride content of the soil. Until now
   there were only few studies examining chlorine effects and content in
   Actinidia arguta. Some experiments with young plants in pot culture were
   performed. The vegetative plant parts were analyzed to study the effects
   of chloride on the growth and development of 3 cultivars ('Jumbo',
   'Ken's Red' and 'Maki'). The results clearly show that also this species
   has a great demand of chloride for optimal growth.
CT 7th International Symposium on Kiwifruit
CY NOV 25, 2011
CL Faenza, ITALY
Z8 0
ZR 0
ZS 0
ZB 3
TC 3
ZA 0
Z9 3
SN 0567-7572
EI 2406-6168
BN 978-90-66056-04-6
UT WOS:000305940900045
ER

PT S
AU Tagliavini, M.
   Scandellari, F.
BE Poovarodom, S
   Yingjajaval, S
TI Methodologies and Concepts in the Study of Nutrient Uptake Requirements
   and Partitioning in Fruit Trees
SO VII INTERNATIONAL SYMPOSIUM ON MINERAL NUTRITION OF FRUIT CROPS
SE Acta Horticulturae
VL 984
BP 47
EP 56
PD 2013
PY 2013
AB Relatively few published papers report the annual nutrient uptake by
   fruit trees, a fact that is surprising considering that it represents
   the backbone of proper fertilization in sustainable agriculture.
   Nutrient uptake by fruit trees can be quantitatively assessed by
   following the uptake of isotopically-labeled nutrients or by mass
   balances, the former being accurate but not always suitable for field
   studies. By the mass balances approach, that often involves tree
   excavations and is less accurate than isotopes, the amounts of nutrients
   taken up under field conditions can be approximated to the amount of
   nutrients contained in the new biomass produced by the tree in one year.
   The differential allocation of nutrients within the tree influences the
   extent of nutrients withdrawn from the system (by fruit harvesting) and
   of nutrient recycle (by internal recycling and through litter
   decomposition). Nutrient uptake along the season differs according to
   the tree species and the type of nutrient considered but, in general,
   trees tend to absorb nutrients faster in spring. Net uptake of nutrients
   like nitrogen and phosphorus lasts longer than that of potassium, which
   is remobilized in significant amounts from leaves to fruits in the last
   part of the season. Data on the amount and the dynamics of nutrient
   uptake are already available for many fruit trees. There is still a need
   to integrate this knowledge into user-friendly site-specific systems
   (predictive models), to be used by field-advisors and growers.
CT 7th International Symposium on Mineral Nutrition of Fruit Crops
CY MAY 19-25, 2012
CL Chanthaburi, THAILAND
SP Int Soc Hort Sci (ISHS)
RI Scandellari, Francesca/ABI-6248-2020
OI Scandellari, Francesca/0000-0002-2242-2656
ZB 6
ZA 0
TC 10
Z8 1
ZR 0
ZS 5
Z9 12
SN 0567-7572
BN 978-90-66052-99-4
UT WOS:000323639300003
ER

PT J
AU Lu, Yongli
   Chen, Zhujun
   Kang, Tingting
   Zhang, Xiaojia
   Bellarby, Jessica
   Zhou, Jianbin
TI Land-use changes from arable crop to kiwi-orchard increased nutrient
   surpluses and accumulation in soils
SO AGRICULTURE ECOSYSTEMS & ENVIRONMENT
VL 223
BP 270
EP 277
DI 10.1016/j.agee.2016.03.019
PD MAY 1 2016
PY 2016
AB The potential environmental risk associated to nutrient surpluses after
   changing arable crops to kiwi orchards was assessed in the Yujiahe
   catchment of Shaanxi, China. This was achieved by surveying 242
   kiwi-orchards and 21 croplands and determining their nutrient inputs and
   outputs as well as the soil nutrient status for the over 2 years. The
   total inputs of nitrogen (N), phosphorus (P) and potassium (K) from
   fertilizers, manures, deposition, and irrigation in kiwi-orchards were
   1201, 268 and 615 kg ha(-1) yr(-1), respectively, which were higher than
   the rates of 425, 59 and 109 kg ha(-1) yr(-1) in wheat-maize fields. The
   mean annual apparent nutrient surpluses in kiwi-orchards were 1081 kg N
   ha(-1) yr(-1), 237 kg P ha(-1) yr(-1) and 491 kg K ha(-1) yr(-1). Within
   comparison to the croplands, the soil organic matter (SOM) and total N
   (TN) in the topsoil (0-20 cm) increased in kiwi-orchards, and soil pH
   decreased. The average contents of Olsen-P, and available K in 0-20 cm
   soils of the orchards were 86 mg kg(-1), and 360 mg kg(-1), which were
   higher than recommended levels. The nitrate-N accumulation in the 0-100
   cm and 0-200 cm soil layers in kiwi-orchards were 466 and 793 kg N
   ha(-1), respectively. The high proportion of nitrate-N in deeper soil
   profiles of kiwi-orchards poses a great risk for nitrate leaching and
   subsequent ground water pollution. It is concluded that changing arable
   crops to kiwi-orchards increased the environmental burden of the
   catchment due to excessive fertilizer application in kiwi-orchards. (C)
   2016 Elsevier B.V. All rights reserved.
ZS 0
ZR 0
Z8 3
ZB 20
ZA 0
TC 26
Z9 28
SN 0167-8809
EI 1873-2305
UT WOS:000375337400028
ER

PT S
AU Ortas, I.
BE Mimmo, T
   Pii, Y
   Scandellari, F
TI Role of mycorrhizae on mineral nutrition of fruit trees
SO VIII INTERNATIONAL SYMPOSIUM ON MINERAL NUTRITION OF FRUIT CROPS
SE Acta Horticulturae
VL 1217
BP 271
EP 283
DI 10.17660/ActaHortic.2018.1217.34
PD 2018
PY 2018
AB Citrus, cherry, plum, peach, apple, pear, nectarine, apricot, grape,
   kiwifruit, pomegranate, fig, olive and pistachio along with several
   native fruits such as wild black cherry and pecan are important
   temperate horticultural fruit species which are of keen interest to
   farmers. The roots of these species are naturally inoculated with
   mycorrhizal fungi. As the harvest time of fruits under Mediterranean
   climatic conditions is earlier than in many other regions, consequently
   there is an economic advantage for horticultural producers. Many soils
   in the Mediterranean region are deficient in plant nutrients (such as N,
   P, Zn, Fe and Mn) due to high clay and lime contents, often coupled with
   alkaline pH and limited water resources. To achieve an optimum plant
   growth, and obtain good fruit yield, chemical fertilizers are used.
   However, the excess use of chemical fertilizers negatively affects
   viable soil microorganisms, especially mycorrhizal fungi. Recent trends
   for the protection of the environment and the demand for healthy and
   ecologically-produced food, suggest minimal or no use of chemicals in
   agricultural production. Mycorrhizal fungi can promote plant root growth
   in marginally poor soils and under environmental stress. Mycorrhizal
   inoculation can contribute to the production of high quality fruit trees
   with balanced mineral nutrient uptake. In this work, the effect of
   mycorrhizal fungi on growth and nutrient uptake of micro-propagated
   cherry, grapevine, fig and banana rootstocks were investigated during
   acclimation and plant establishment. Banana and fig plantlets were also
   produced through micro-propagation. Several types of mycorrhizal fungi
   were used. Mycorrhizal inoculated plants had high shoot and root dry
   weight, greater nutrient uptake than non-mycorrhizal plantlets. Under
   field conditions, the effect of several mycorrhizal species on orange,
   mandarin and lemon trees was successfully demonstrated. Mycorrhizal
   inoculation also significantly increased the P and Zn uptake. Different
   mycorrhizal fungi differentially affected nutrient uptake and this
   effect depended upon the species. Mycorrhizal dependency of a range of
   tree species was assessed. It has been found that many plants, including
   citrus, pistachio, cherry, banana and grapevine rootstocks are dependent
   on mycorrhizae for P nutrition. Overall, it is concluded that utilizing
   AM fungi can make a useful contribution to horticultural plant growth,
   nutrient uptake and also fruit quality.
CT 8th International Symposium on Mineral Nutrition of Fruit Crops
CY JUN 27, 2017
CL Bolzano, ITALY
SP Int Soc Hort Sci
Z8 0
ZS 1
ZB 4
TC 5
ZR 0
ZA 0
Z9 6
SN 0567-7572
EI 2406-6168
BN 978-94-62612-14-3
UT WOS:000467244200034
ER

PT S
AU Zhao, Z.
   Tong, Y.
   Wang, J.
BE Poovarodom, S
   Yingjajaval, S
TI Nutrient Uptake and Distribution in Field-Grown Kiwifruit Vines
SO VII INTERNATIONAL SYMPOSIUM ON MINERAL NUTRITION OF FRUIT CROPS
SE Acta Horticulturae
VL 984
BP 219
EP 226
PD 2013
PY 2013
AB Mineral nutrients like nitrogen (N), phosphorus (P), potassium (K) are
   important components of kiwifruit vines, needed for increasing yields
   and improving fruit quality for human health; they are also essential to
   the functioning of the ecosystem, and may cause pollution if dispersed
   in the environment. Ten-year-old Qin Mei (Actinidia deliciosa 'Qinmei')
   kiwifruit trees were used as experiment materials. Three trees were
   selected for each of the six samplings along the season. Sampling began
   on March 28 (sprouting and foliage growing) and then they were carried
   out on May 18 (young fruit), July 9 (fruit expansion), September 8
   (fruit maturity), November 6 (defoliation) and January 11 (dormancy).
   Samples of fruits, leaves, shoots, branches, trunks, and roots were
   collected separately each time. The roots distribution, and biomass,
   element content and accumulation in different organs in different
   periods were studied. The results showed that N, P and K accumulated in
   fall were used to meet demand during the growth resumption in spring the
   following year. For a fruit production of 40.2 t/ha 217 kg/ha N, 37
   kg/ha P and 168 kg/ha K, were yearly absorbed. NPK distribution within
   kiwifruit vines during harvesting period were 52%, 48% and 62% in
   fruits, 19%, 17% and 23% in leaves, 22%, 19% and 12% in stem and 7%, 16%
   and 3% in roots, respectively. Nutrient removals in each ton of fruits
   were 5.39 kg N, 0.92 kg P and 4.18 kg K.
CT 7th International Symposium on Mineral Nutrition of Fruit Crops
CY MAY 19-25, 2012
CL Chanthaburi, THAILAND
SP Int Soc Hort Sci (ISHS)
ZB 3
TC 3
Z8 0
ZA 0
ZS 0
ZR 0
Z9 3
SN 0567-7572
BN 978-90-66052-99-4
UT WOS:000323639300024
ER

PT J
AU Park, Hyun-Gyu
   Jeong, Min-Hae
   Ahn, Young-Sang
TI Inoculation with Bacillus licheniformis MH48 to improve Camellia
   japonica seedling development in coastal lands
SO TURKISH JOURNAL OF AGRICULTURE AND FORESTRY
VL 41
IS 5
BP 381
EP 388
DI 10.3906/tar-1703-147
PD 2017
PY 2017
AB This study aimed to determine the promotion of the growth and nutrient
   uptake of Camellia japonica seedlings in coastal lands by bacterial
   inoculation. Soil salinity reduces plant growth and development in
   coastal areas due to the osmotic stress that perturbs nutrient uptake.
   The soil electrical conductivity at the sites of this study ranged from
   1.02 to 1.89 dS m(-1). Application of chemical fertilizer resulted in
   the limited uptake of nutrients in seedlings under saline conditions as
   well as a low nutrient content in the soil caused by leaching, with no
   significant influence on the growth of the seedlings. However, Bacillus
   licheniformis MH48 increased the total nitrogen and total phosphorus in
   the soil due to atmospheric nitrogen fixation and the solubilization of
   phosphorus via organic acid exudation. In addition, B. licheniformis
   MH48 produces auxin, which stimulates root development and nutrient
   uptake. The bacterial inoculation could reduce the ethylene levels in
   seedlings by containing ACC deaminase, thus alleviating salt stress.
   Thus, bacterial inoculation significantly increased plant biomass to
   amounts of 15.67 g plant(-1) (the sum of the leaves and shoots) and 8.00
   g plant(-1) in the roots of the seedlings. The nutrient uptake by
   seedlings also improved 2 to 3 times after the bacterial inoculation.
   The plant development effect appears to be direct, with the possible
   involvement of the bacterial inoculation as a plant development
   regulator. In view of environmental pollution due to excessive use of
   fertilizers and the high cost of producing fertilizers, the bacterial
   inoculation tested in our study has the potential to be used for
   environmentally benign plant production. However, the survival rate
   between the groups decreased due to salt stress. In particular, the
   survival rate of the seedlings that received bacterial inoculation was
   not significantly different from that of uninoculated seedlings. C.
   japonica seedlings are considered moderately sensitive to salinity.
ZS 0
ZR 0
ZB 4
Z8 0
TC 6
ZA 0
Z9 6
SN 1300-011X
EI 1303-6173
UT WOS:000414902800007
ER

PT J
AU Carey, P. L.
   Benge, J. R.
   Haynes, R. J.
TI Comparison of soil quality and nutrient budgets between organic and
   conventional kiwifruit orchards
SO AGRICULTURE ECOSYSTEMS & ENVIRONMENT
VL 132
IS 1-2
BP 7
EP 15
DI 10.1016/j.agee.2009.02.017
PD JUL 2009
PY 2009
AB Three long-term (> 10 years) systems of kiwifruit production were
   compared at 36 sites with respect to simple input/output nutrient
   budgets, extractable soil nutrient levels, soil organic matter status,
   the size and activity of the soil microbial biomass, earthworm numbers
   and key soil physical properties. These systems were (i) conventional
   production of the green-fleshed variety 'Hayward' (Green), (ii) organic
   production of 'Hayward' (Organic) and (iii) conventional production of
   the yellow/gold-fleshed variety 'Hort 16A' (Gold). Crop yields and
   nutrient removals were least for Organic and greatest for Gold, with
   Green being intermediate. The major nutrients removed in the harvested
   crop were K and N. Simple input/output nutrient budgets showed that
   inputs greatly exceeded removals in the harvested crop for all nutrients
   considered (i.e. N, P, S, K, Mg, Ca) in all three systems, suggesting
   nutrient inputs could be reduced. Soil organic C and total N content
   were greater under Organic and Gold than Green whilst extractable P was
   least under Organic. Soluble C, basal respiration and metabolic quotient
   were unaffected by production system whilst microbial biomass C and N
   were greatest under Organic. Within systems, organic C, total N,
   microbial biomass C and N and mineralisable N were greater between plant
   rows than below the vine canopies whilst the reverse was the case for
   metabolic quotient and extractable P. Soil bull( density was least and
   water content at field capacity and earthworm numbers were greatest
   under the organic systems. It was concluded that long-term soil
   fertility can be maintained adequately under organic management and
   added benefits are increased organic matter content, a larger microbial
   biomass and improved soil physical condition. Although Organic orchards
   generally produce less fruit than their Green Counterparts, mainly
   because of fertiliser differences and the absence of synthetic growth
   regulators, comparatively good returns and surpluses can still be
   achieved. (C) 2009 Elsevier B.V. All rights reserved.
OI Carey, Peter/0000-0002-2301-2528
ZR 0
ZA 0
ZB 16
TC 24
ZS 2
Z8 2
Z9 27
SN 0167-8809
EI 1873-2305
UT WOS:000266684400002
ER

PT J
AU Malyukova, L.S.
   Kozlova, N.V.
   Rogozhina, Ye.V.
   Strukova, D.V.
   Kerimzade, V.V.
   Veliky, A.V.
Z2 МАЛЮКОВА, Л.С.
   КОЗЛОВА, Н.В.
   РОГОЖИНА, Е.В.
   СТРУКОВА, Д.В.
   КЕРИМЗАДЕ, В.В.
   ВЕЛИКИЙ, А.В.
TI CULTIVATING SUBTROPICAL CROPS ON THE BLACK SEA COAST OF RUSSIA:
   ECOLOGICAL AND AGROCHEMICAL ASPECTS
FT ВОЗДЕЛЫВАНИЕ СУБТРОПИЧЕСКИХ КУЛЬТУР НА ЧЕРНОМОРСКОМ ПОБЕРЕЖЬЕ РОССИИ:
   ЭКОЛОГО-АГРОХИМИЧЕСКИЕ АСПЕКТЫ
SO Agricultural Biology
S1 Сельскохозяйственная биология
IS 3
BP 24
EP 31
PD 2014
PY 2014
AB Over the past 25 years, in All-Russian Research Institute of
   Floriculture and Subtropical Crops (Sochi) the soil science research
   focused on the ecological and agrochemical parameters of tea (Camellia
   sinensis L.), lemon (Citrus limon), kiwi (Astinidia deliciosa) and
   pawpaw (Asimina triloba Dunal) cultivation in Russian humid subtropical
   conditions. On the basis of studying the plant needs in nutrient
   elements, their biological and yield removals, as well as the results of
   field experiments, including assessment of the effectiveness of
   different types and doses of fertilizers, there were developed some
   elements of fertilizers systems for these subtropical crops (diagnostics
   of plants nutrients, terms and doses of fertilizer application). Here we
   also reported some specific features of microbe-plant associations of
   subtropical crops (i.e. the composition and structure of
   microbocoenosis, its response to agrochemicals), which indicated their
   role in agroceonosis stability. The scientific concept of fertility
   optimization and fertilizer application (i.e. the system of approaches
   and criteria) was developed for the most economically significant tea
   crop. It provides a comprehensive individually differentiated principle
   of plant cultivation in the tea plantation agroecosystems, considering
   plant age, potential and effective soil fertility, cultivar
   productivity, quality of raw materials, meteorological conditions, a
   degree of soil agrogenic transformation, economic efficiency and
   environmental safety of the applied agrochemicals.
Z4 Последние 25 лет исследования по агрохимии и почвоведению в условиях
   российских влажных субтропиков во Всероссийском НИИ цветоводства и
   субтропических культур (ВНИИЦиСК, г. Сочи) направлены на изучение
   эколого-агрохимических особенностей возделывания чая ( Camellia sinensis
   L.), лимона ( Citrus limon ), актинидии сладкой ( Асtinidia deliciosa ),
   азимины ( Asimina triloba Dunаl.). На основе изучения потребности
   растений в биогенных элементах, их биологического и хозяйственного
   выносов, результатов полевых опытов с оценкой эффективности применения
   различных видов и доз минеральных удобрений разработаны элементы систем
   удобрения этих субтропических культур (диагностика обеспеченности
   растений элементами питания, сроки и дозы применения минеральных
   удобрений). Изучены некоторые особенности микробно-растительных
   ассоциаций субтропических культур (состав и структура микробного
   сообщества, его ответная реакция на агрохимикаты), позволяющие судить о
   роли этих компонентов в устойчивости агроценоза. Для наиболее
   хозяйственно значимой культуры чая разработана научная концепция
   оптимизации плодородия и применения минеральных удобрений - система
   подходов и критериев, обеспечивающая реализацию принципа комплексного
   индивидуально дифференцированного возделывания для агроэкосистемы чайной
   плантации с учетом возраста насаждений, потенциального и эффективного
   плодородия почв, урожайности сорта, качества сырья, метеорологических
   условий, степени агрогенной трансформации почв, экономической
   эффективности, экологической безопасности применяемых агрохимикатов.
TC 0
ZB 0
ZS 0
ZR 4
Z8 0
ZA 0
Z9 4
SN 0131-6397
UT RSCI:21707884
ER

PT J
AU Jopia, Alberto
   Zambrano, Francisco
   Perez-Martinez, Waldo
   Vidal-Paez, Paulina
   Molina, Julio
   de la Hoz Mardones, Felipe
TI Time-Series of Vegetation Indices (VNIR/SWIR) Derived from Sentinel-2
   (A/B) to Assess Turgor Pressure in Kiwifruit
SO ISPRS INTERNATIONAL JOURNAL OF GEO-INFORMATION
VL 9
IS 11
AR 641
DI 10.3390/ijgi9110641
PD NOV 2020
PY 2020
AB Simple Summary: Measures of plant water status on kiwifruit were
   evaluated using Sentinel-2 (A/B) for two seasons in Central Chile.
   For more than ten years, Central Chile has faced drought conditions,
   which impact crop production and quality, increasing food security risk.
   Under this scenario, implementing management practices that allow
   increasing water use efficiency is urgent. The study was carried out on
   kiwifruit trees, located in the O'Higgins region, Chile for season
   2018-2019 and 2019-2020. We evaluate the time-series of nine vegetation
   indices in the VNIR and SWIR regions derived from Sentinel-2 (A/B)
   satellites to establish how much variability in the canopy water status
   there was. Over the study's site, eleven sensors were installed in five
   trees, which continuously measured the leaf's turgor pressure (Yara
   Water-Sensor). A strong Spearman's (rho) correlation between turgor
   pressure and vegetation indices was obtained, having -0.88 with EVI and
   -0.81 with GVMI for season 2018-2019, and lower correlation for season
   2019-2020, reaching -0.65 with Rededge1 and -0.66 with EVI. However, the
   NIR range's indices were influenced by the vegetative development of the
   crop rather than its water status. The red-edge showed better
   performance as the vegetative growth did not affect it. It is necessary
   to expand the study to consider higher variability in kiwifruit's water
   conditions and incorporate the sensitivity of different wavelengths.
OI Perez-Martinez, Waldo/0000-0002-3670-6190; Zambrano,
   Francisco/0000-0001-6896-8534
Z8 0
TC 0
ZR 0
ZB 0
ZS 0
ZA 0
Z9 0
EI 2220-9964
UT WOS:000593431200001
ER

PT J
AU Potter, Murray A.
   Hendriks, Wouter H.
   Lentle, Roger G.
   Thomas, Donald V.
   Minson, Charlotte J.
   Pindur, Nicola B.
TI An Exploratory Analysis of the Suitability of Diets Fed to a Flightless
   Insectivore, the North Island Brown Kiwi (Apteryx mantelli), in New
   Zealand
SO ZOO BIOLOGY
VL 29
IS 5
BP 537
EP 550
DI 10.1002/zoo.20283
PD SEP-OCT 2010
PY 2010
AB The ingredients and the macro- and micro-nutrient contents of diets that
   are fed to captive kiwi at seven New Zealand holding facilities were
   subject to analysis. The nutrient compositions were compared across
   facilities and with an estimate of the nutrient composition of the diets
   of wild kiwi based on the intake of various dietary ingredients reported
   in the literature. A total of 20 ingredients were used, the number and
   proportion of these ingredients varied greatly between facilities. Six
   of the diets were based primarily on meat and three comprised a mixture
   of meat and cat biscuits. Just one included a proprietary insectivore
   mix. Nutrient content varied greatly between the seven diets, organic
   matter ranging from 91.8 to 95.6%, crude protein from 41.9 to 62.9%, and
   crude fat from 9.0 to 28.7% of dry matter content. Large variations were
   found in the total content and profile of amino acids and of fatty acids
   of the diets. The nutrient content of all seven diets differed from that
   of the natural diet of wild kiwi. Hence, the presence of nutrient
   deficiencies in the current formulations cannot be excluded. Zoo Biol
   29:537-550, 2010. (C) 2009 Wiley-Liss, Inc.
RI Potter, Murray/E-5816-2011; Potter, Murray/
OI Potter, Murray/0000-0002-0246-8294
ZS 0
TC 3
ZB 3
ZR 0
ZA 0
Z8 0
Z9 3
SN 0733-3188
UT WOS:000283567600001
PM 19816904
ER

PT J
AU Torres-Ruiz, Jose M.
   Perulli, Giulio Demetrio
   Manfrini, Luigi
   Zibordi, Marco
   Velasco, Gerardo Lopez
   Anconelli, Stefano
   Pierpaoli, Emanuele
   Corelli-Grappadelli, Luca
   Morandi, Brunella
TI Time of irrigation affects vine water relations and the daily patterns
   of leaf gas exchanges and vascular flows to kiwifruit (Actinidia
   deliciosa Chev.)
SO AGRICULTURAL WATER MANAGEMENT
VL 166
BP 101
EP 110
DI 10.1016/j.agwat.2015.12.012
PD MAR 1 2016
PY 2016
AB The cultivation of Actinidia deliciosa requires high amounts of water
   and innovative approaches for optimizing its irrigation scheduling are
   needed. This paper tests the possibility to improve the kiwi vine
   physiological performances by changing the timing of water supply during
   the day. Two irrigation treatments were applied in a 'Hayward'
   commercial orchard, both providing 100% of crop evapotranspiration (ETc)
   but differing for the time of the day when irrigation was applied: early
   in the morning (M) or at midday/early afternoon (A). The daily patterns
   of soil water content, stem, fruit-bearing branch, leaf and fruit water
   potentials, sap flow along the branch, leaf gas exchanges, fruit growth,
   phloem, xylem and transpiration flows to/from the fruit were monitored
   at different times during the season: 6, 9, 11 and 18 weeks after full
   bloom (WAFB). In most dates A irrigation increased trunk, stem and leaf
   water potentials, as well as leaf gas exchanges, during the afternoon,
   i.e., when the highest air vapor pressure deficits (VPDs) were recorded.
   As fruit pressure potential was unaffected by the treatments, fruit from
   "A" irrigated vines took advantage of a higher stem-to-fruit water
   potential gradient. In response to this, at 11 WAFB, when the highest
   VPDs were recorded, "A" fruit experienced a higher xylem flow during the
   afternoon. Fruit growth was slightly improved at this time of the day
   but did not show any significant difference between treatments on a
   cumulative daily basis, probably due to the amount of water supplied
   (100% ETc). This work shows how the hour of irrigation can affect the
   vine physiological performances. Although further investigation is
   needed, supplying water in the afternoon, when environmental conditions
   are more stressing, has the potential of improving kiwifruit vine water
   status, leaf gas exchanges, and xylem flows to the fruit, and this may
   provide a new approach at increasing water use efficiency in this crop.
   (C) 2015 Elsevier B.V. All rights reserved.
RI Grappadelli, Luca Corelli/F-4923-2012; manfrini, Luigi/D-8087-2014; Torres-Ruiz, Jose Manuel/I-6587-2012; Manfrini, Luigi/; Morandi, Brunella/
OI Grappadelli, Luca Corelli/0000-0003-2692-8790; Torres-Ruiz, Jose
   Manuel/0000-0003-1367-7056; Manfrini, Luigi/0000-0003-4776-0608;
   Morandi, Brunella/0000-0001-6368-2975
ZA 0
ZB 7
Z8 0
ZS 0
ZR 0
TC 8
Z9 8
SN 0378-3774
EI 1873-2283
UT WOS:000369454000010
ER

PT S
AU Peticila, Adrian
   Scaeteanu, Gina Vasile
   Madjar, Roxana
   Stanica, Florin
   Asanica, Adrian
BE Cimpeanu, SM
   Fintineru, G
   Beciu, S
TI Fertilization effect on mineral nutrition of Actinidia Deliciosa (kiwi)
   cultivated on different substrates
SO CONFERENCE AGRICULTURE FOR LIFE, LIFE FOR AGRICULTURE
SE Agriculture and Agricultural Science Procedia
VL 6
BP 132
EP 138
DI 10.1016/j.aaspro.2015.08.049
PD 2015
PY 2015
AB The kiwifruit or Chinese gooseberry represents an important
   horticultural crop in New Zealand, Italy, and China and nowadays, there
   are concerns regarding this culture in Romania, for instance the mild
   microclimates where peach, apricot and almond trees grow. The interest
   for this culture increased worldwide with consumer acceptance of
   kiwifruit, having in view health benefits associated with its
   consumption: source of antioxidants, decrease of lipids in blood,
   improvement of gastrointestinal laxation. The research conducted at
   UASVM Bucharest greenhouse was designed as a trifactorial experiment
   (factor a = cultivar/hybrid, factor b = fertilization system, factor c =
   substrate) with the aim to investigate the effects of nutrient solutions
   application on mineral nutrition of Actinidia deliciosa. It were used
   two types of substrates formulated from manure, peat, fallow soil and
   sand in different ratio and the biological testing material was
   represented by cultivars 'Hayward', 'Tomuri' and hybrid AD-20 varieties
   from kiwi plant collection of the Faculty of Horticulture. Repeatedly,
   every 20 days it were applied nutrient solutions (Coic - Lesant and
   Cesneacov) and after 90 days from rooting cuttings plantation were
   performed biometric measurements and were collected leaves for chemical
   analyses (total forms of nitrogen, phosphorus and potassium). The
   results indicated that accumulation of macroelements in kiwi leaves
   varied according to the kiwi cultivar/hybrid meanwhile application of
   nutrient solutions on to substrates generated significand differences.
   (C) 2015 The Authors. Published by Elsevier B.V.
CT 4th International Conference on Agriculture for Life, Life for
   Agriculture
CY JUN 04-06, 2015
CL Bucharest, ROMANIA
SP Univ Agronom Sci Vet Med Bucharest
RI Stanica, Florin/AAM-2444-2020; Scaeteanu, Gina Vasile/A-6790-2019; Maria, Madjar Roxana/AAB-5908-2021; Stanica, Florin/D-2387-2015
OI Stanica, Florin/0000-0003-3560-881X
Z8 1
TC 3
ZS 0
ZB 1
ZA 0
ZR 0
Z9 4
SN 2210-7843
BN *****************
UT WOS:000380846200020
ER

PT J
AU Ma, Tingting
   Sun, Xiangyu
   Zhao, Jinmei
   You, Yilin
   Lei, Yushan
   Gao, Guitian
   Zhan, Jicheng
TI Nutrient Compositions and Antioxidant Capacity of Kiwifruit (Actinidia)
   and their relationship with flesh color and commercial value (vol 218,
   pg 294, 2017)
SO FOOD CHEMISTRY
VL 224
BP 439
EP 439
DI 10.1016/j.foodchem.2016.12.004
PD JUN 1 2017
PY 2017
ZA 0
Z8 0
ZB 0
ZR 0
ZS 0
TC 0
Z9 0
SN 0308-8146
EI 1873-7072
UT WOS:000394631400058
PM 28159291
ER

PT S
AU Green, S. R.
   Hodson, A.
   Barley, M.
   Benson, M.
   Curtis, A.
BE Sebastiani, L
   Tognetti, R
   Motisi, A
TI Crop IR Log - an Irrigation Calculator for Tree and Vine Crops
SO VIII INTERNATIONAL SYMPOSIUM ON SAP FLOW
SE Acta Horticulturae
VL 951
BP 277
EP 284
PD 2012
PY 2012
AB Irrigation supports the biological basis of New Zealand's productive
   economy and currently comprises about 75% of the nation's consumptive
   water use. Tools to monitor, audit and predict crop water use are needed
   to maximise the economic benefit from our finite water resources. In
   addition, international standards for water use are being developed
   (www.waterfootprint.org) so our primary industries will increasingly
   need to show that their use of water is sustainable. In this paper, we
   describe the development Crop IR Log, an irrigation calculator for tree
   and vine crops. This software uses a web-based interface to access daily
   values of evapotranspiration and rainfall, plus a 10-day forecast, in
   order to provide real-time irrigation recommendations for orchardists
   and viticulturists. The calculations are based on crop factors derived
   from heat-pulse measurements of sap flow, and soil hydraulic properties
   derived from profile descriptions of texture and stone contents. We
   compare Crop IR Log calculations against grower's soil moisture data
   from peach, apple and kiwifruit orchards and a grape vineyard. This
   measurement and modelling comparison is a very important step in
   developing a tool that will provide growers with high quality
   recommendations for irrigation application.
CT 8th International Symposium on Sap Flow
CY MAY 08-12, 2011
CL Volterra, ITALY
SP Int Soc Hort Sci (ISHS)
RI Green, Steve/I-3938-2013
OI Green, Steve/0000-0002-4020-3430
ZB 1
ZR 0
ZS 0
TC 2
ZA 0
Z8 0
Z9 2
SN 0567-7572
EI 2406-6168
BN 978-90-66053-58-8
UT WOS:000313132800033
ER

PT J
AU Moughan, Paul J.
TI Holistic properties of foods: a changing paradigm in human nutrition
SO JOURNAL OF THE SCIENCE OF FOOD AND AGRICULTURE
VL 100
IS 14
SI SI
BP 5056
EP 5063
DI 10.1002/jsfa.8997
PD NOV 2020
PY 2020
AB Traditionally, the study of nutrition has been based on a reductionist
   approach, reducing a food to its constituent nutrients and then
   investigating the effects of these nutrients, either singly or together,
   on metabolism and metabolic outcomes. Nutrients are not consumed in
   isolation but, rather, are consumed in the form of foods. For this
   reason, the complex food matrix itself influences nutritional outcomes,
   which often cannot be fully explained on the basis of the effects of
   'the sum of the nutrients' alone. Nutrient additivity effects, nutrient
   interactions, effects of food components other than the classical
   nutrients, effects of the food matrix for single foods and combinations
   of foods consumed as meals on the kinetics of nutrient digestion and
   subsequent metabolism and metabolic outcomes are discussed. A paradigm
   shift in human nutrition is needed, with more consideration being given
   to the holistic effects of specific foods and mixtures of foods
   constituting meals and diets. (c) 2018 Society of Chemical Industry
TC 15
ZB 5
ZA 0
Z8 0
ZS 0
ZR 0
Z9 15
SN 0022-5142
EI 1097-0010
UT WOS:000574836700008
PM 29532937
ER

PT J
AU Lu Yong-li
   Kang Ting-ting
   Gao Jing-bo
   Chen Zhu-jun
   Zhou Jian-bin
TI Reducing nitrogen fertilization of intensive kiwifruit orchards
   decreases nitrate accumulation in soil without compromising crop
   production
SO JOURNAL OF INTEGRATIVE AGRICULTURE
VL 17
IS 6
BP 1421
EP 1431
DI 10.1016/S2095-3119(17)61899-9
PD JUN 2018
PY 2018
AB Excessive nitrogen (N) fertilization of high value horticultural crops
   is a common problem that not only increases the cost to farmers, but
   also negatively affects crop growth and the environment. A three-year
   field experiment was conducted in an intensive kiwifruit orchard in
   Shaanxi Province, China to compare the effects of reduced N
   fertilization applied as urea (U), and controlled release urea (CRU) on
   the N nutrition of kiwi vines, fruit yield and quality, and nitrate-N
   accumulation in the soil profile. The three treatments included a
   conventional N application rate (CF-U, 900 kg N ha(-1) yr(-1) as urea),
   two reduced N fertilization treatments where the amount of N fertilizer
   applied as U and CRU was reduced by 25% in 2013 and 2014, and by 45% in
   2015. The 25 and 45% reduced N treatments had no adverse effects on the
   N concentrations in leaves and pruning branches and the fruit yield and
   quality of kiwi vines. However, they significantly enhanced the partial
   factor productivity of applied N (PFPN) and the economic benefits, and
   reduced nitrate accumulation in the 0-200 cm soil profile. The same
   benefits of reduced N fertilization were observed for both the U and CRU
   treatments, but the CRU treatment had the added benefit of decreasing
   the loss of nitrate through leaching. We concluded that the current
   level of N fertilization in kiwi orchards is very excessive, and
   reducing the N fertilizer rate by 25-45% could not only guarantee fruit
   yield, but also reduce N accumulation and loss.
ZR 0
ZB 6
ZA 0
ZS 0
Z8 2
TC 9
Z9 11
SN 2095-3119
UT WOS:000438562800022
ER

PT J
AU Shahmiri, Shirdel F.
   Ebadi, A.
   Samar, S. M.
   Khalighi, A.
   Cherati, A.
TI MANAGEMENT OF IRON DEFICIENCY STRESS IN KIWIFRUIT TREES (ACTINIADIA
   DELICIOSA) BY SOIL INJECTION
SO APPLIED ECOLOGY AND ENVIRONMENTAL RESEARCH
VL 16
IS 1
BP 267
EP 279
DI 10.15666/aeer/1601_267279
PD 2018
PY 2018
AB A factorial experiment using the randomized complete block design was
   conducted in 2013-2014 to study the effects of methods of controlling
   iron deficiency stress, and the chlorosis resulting from it, on the
   qualitative and quantitative characters of kiwi fruits. The factors
   included three levels of iron sulfate, sulfuric acid and organic matter
   in four replications. Results showed that the treatments had a
   significant effect on SPAD readings, maximum leaf iron content, the
   largest proline content, vitamin C and crop yield in both years. The
   treatments did not significantly influence the TSS/TA index in the two
   years. In all, results indicate that injection of two kilograms of iron
   sulfate together with half a liter of sulfuric acid and four kilograms
   of organic matter can be a suitable replacement for iron chelates in
   correcting iron chlorosis, and in increasing the qualitative and
   quantitative yield of kiwi trees for a period of at least two years.
RI shirdel, fazl/AAP-2697-2021; cherati, ali/
OI shirdel, fazl/0000-0002-3357-6175; cherati, ali/0000-0002-1387-9750
ZS 0
ZB 1
Z8 0
TC 1
ZA 0
ZR 0
Z9 1
SN 1589-1623
EI 1785-0037
UT WOS:000424382600017
ER

PT S
AU Castro, J.
   Barreal, M. E.
   Briones, M. J., I
   Gallego, P. P.
BE Antunes, MD
   Gallego, PP
TI Effects of farming practices on the structure of earthworm communities
   in kiwifruit orchards
SO IX INTERNATIONAL SYMPOSIUM ON KIWIFRUIT
SE Acta Horticulturae
VL 1218
BP 419
EP 425
DI 10.17660/ActaHortic.2018.1218.58
PD 2018
PY 2018
AB In Galicia (north-west Spain), growing kiwifruit is an important
   economic activity, since more than 15,000 t of fruit are produced every
   year. Conventional farming practices have been traditionally employed to
   maximize yield; however, they involve the use of large amounts of
   inorganic fertilizers, pesticides, herbicides and plant-growth
   regulators, which have negative effects on the soil environment.
   Earthworms play a key role in soil organic matter transformations, soil
   fertility and nutrient cycling. Their low mobility and strong
   sensitivity to environmental perturbations make them a suitable group
   for investigating the effects of management practices on agro-ecosystem
   function. In this study, we determined the abundance, biomass, diversity
   and structure of earthworm communities in two orchards where kiwifruit
   is grown either conventionally (CONV) or organically (ORG). Earthworms
   were hand-sorted in the field (quadrats: 50x50x20 cm) and identified to
   species level. Results showed that earthworm abundance and biomass as
   well as biodiversity exhibited important changes in response to farming
   practices. Accordingly, the earthworm populations in the CONV soils were
   less numerous and more species poor, whereas ORG practice promoted
   earthworm abundance and biomass and the presence of those species with
   greater bioturbation effects (burrowing and soil mixing), such as
   Lumbricus friendi. Fertility losses and impoverished soil structure are
   anticipated in the CONV treatments as a result of these profound
   alterations in earthworm community structure.
CT 9th International Symposium on Kiwifruit
CY SEP 06-09, 2017
CL Porto, PORTUGAL
SP Int Soc Horticultural Sci
RI Gallego, Pedro Pablo/K-3591-2013; Barreal, M. Esther/K-6157-2014
OI Gallego, Pedro Pablo/0000-0002-4622-1728; Barreal, M.
   Esther/0000-0001-9401-5796
ZB 1
ZS 0
Z8 0
ZA 0
TC 1
ZR 0
Z9 1
SN 0567-7572
EI 2406-6168
BN 978-94-62612-15-0
UT WOS:000664205500056
ER

PT J
AU Monro, John
TI Kiwifruit - A double agent for glycaemic control and nutrient
   enhancement
SO DIABETES RESEARCH AND CLINICAL PRACTICE
VL 120
MA LN15-1
BP S38
EP S38
SU 1
PD OCT 2016
PY 2016
Z8 0
ZA 0
ZB 0
TC 0
ZS 0
ZR 0
Z9 0
SN 0168-8227
EI 1872-8227
UT WOS:000416113300121
ER

PT J
AU Torkashvand, Ali Mohammadi
   Ahmadi, Abbas
   Nikravesh, Niloofar Layegh
TI Prediction of kiwifruit firmness using fruit mineral nutrient
   concentration by artificial neural network (ANN) and multiple linear
   regressions (MLR)
SO JOURNAL OF INTEGRATIVE AGRICULTURE
VL 16
IS 7
BP 1634
EP 1644
DI 10.1016/S2095-3119(16)61546-0
PD 2017
PY 2017
AB Many properties of fruit are influenced by plant nutrition. Fruit
   firmness is one of the most important fruit characteristics and
   determines post-harvest life of the fruit. In recent decades, artificial
   intelligence systems were employed for developing predictive models to
   estimate and predict many agriculture processes. In the present study,
   the predictive capabilities of multiple linear regressions (MLR) and
   artificial neural networks (ANNs) are evaluated to estimate fruit
   firmness in six months, including each of nutrients concentrations
   (nitrogen (N), potassium (K), calcium (Ca) and magnesium (Mg)) alone
   (P-1), combination of nutrients concentrations (P-2), nutrient
   concentration ratios alone (P-3), and combination of nutrient
   concentrations and nutrient concentration ratios (P-4). The results
   showed that MLR model estimated fruit firmness more accuracy than ANN
   model in three datasets (P-1 P-2 and P-4). However, the application of
   P-3 (N/Ca ratio) as the input dataset in ANN model improved the
   prediction of fruit firmness than the MLR model. Correlation coefficient
   and root mean squared error (RMSE) were 0.850 and 0.539 between the
   measured and the estimated data by the ANN model, respectively.
   Generally, the ANN model showed greater potential in determining the
   relationship between 6-mon-fruit firmness and nutrients concentration.
ZS 1
ZA 0
Z8 4
ZB 13
ZR 0
TC 36
Z9 38
SN 2095-3119
UT WOS:000405647500022
ER

PT J
AU Henare, Sharon J.
   Rutherford, Shane M.
   Drummond, Lynley N.
   Borges, Valentine
   Boland, Mike J.
   Moughan, Paul J.
TI Digestible nutrients and available (ATP) energy contents of two
   varieties of kiwifruit (Actinidia deliciosa and Actinidia chinensis)
SO FOOD CHEMISTRY
VL 130
IS 1
BP 67
EP 72
DI 10.1016/j.foodchem.2011.06.055
PD JAN 1 2012
PY 2012
AB A model, which combines a dual in vivo-in vitro digestibility assay and
   stoichiometric relationships describing nutrient catabolism, has been
   recently developed to allow prediction of the available energy (AE)
   content of a food in terms of its ATP yield. The model uses the growing
   pig as an in vivo model for upper gastrointestinal tract digestion in
   humans. Terminal ileal digesta from the pig are incubated with human
   faecal inocula (in vitro fermentation model) to simulate human hindgut
   fermentation. The respective in vivo and in vitro digestibility assays
   provide predictions of the ileal absorbed and hindgut-fermented nutrient
   contents of a food which are then used to predict ATP production
   post-absorption, based on known stoichiometric relationships. In this
   study, the model was used to determine the AE contents of fresh, ripe
   Hayward (Actinidia deliciosa var Hayward) and Hort16A (Actinidia
   chinensis var Hort16A) kiwifruit. Kiwifruit pulp, containing 3 g kg(-1)
   of titanium dioxide, included as an indigestible marker, was fed to
   growing pigs and terminal ileal digesta were collected. Heal nutrient
   digestibilities were determined. A sample of digesta was incubated in
   vitro with a fresh human faecal inoculum and the fermentable organic
   matter determined. The predicted available (ATP) energy contents of the
   Hayward and Hort16A kiwifruits were 5.9 and 6.2 kJ g(-1) dry matter,
   respectively, approximately 44-47% of the determined apparent digestible
   energy (ADE) content. The AE contents of the kiwifruit, expressed
   relative to the AE content of dextrin (a highly digestible source of
   glucose) were 0.57 and 0.61 for Hayward and Hort16A, respectively.
   Comparable ratios for metabolisable energy (ME) were 0.74 and 0.73. The
   predicted AE from kiwifruit was much lower than the predicted ME from
   kiwifruit when compared to dextrin. The ME values overestimate the
   energy content of kiwifruit that is available to the cell. AE was not
   only lower than ME but the two energy systems ranked the kiwifruit types
   differently in terms of energy supply to the body. The relatively low
   energy content per unit of dry matter and high water content of
   kiwifruit make kiwifruit an ideal weight loss food. (C) 2011 Elsevier
   Ltd. All rights reserved.
RI Henare, Sharon J/R-3866-2016; Boland, Mike/H-7170-2016; Drummond, Lynley/AAJ-6055-2020
OI Henare, Sharon J/0000-0003-4552-5911; Boland, Mike/0000-0001-8134-2181;
   Drummond, Lynley/0000-0002-1350-8132
ZR 0
Z8 0
TC 15
ZA 0
ZB 13
ZS 0
Z9 15
SN 0308-8146
UT WOS:000295666100009
ER

PT J
AU Torkashvand, Ali Mohammadi
   Ahmadi, Abbas
   Gomez, Perla A.
   Maghoumi, Mahshad
TI Using artificial neural network in determining postharvest LIFE of
   kiwifruit
SO JOURNAL OF THE SCIENCE OF FOOD AND AGRICULTURE
VL 99
IS 13
BP 5918
EP 5925
DI 10.1002/jsfa.9866
EA JUL 2019
PD OCT 2019
PY 2019
AB BACKGROUND Artificial intelligence systems have been employed for the
   development of predictive models that estimate many agricultural
   processes. RESULTS In present study, the predictive capabilities of
   artificial neural networks (ANNs) were evaluated with respect to
   assessing fruit firmness as a postharvest life index, with
   determinations made at four stages of storage: 1, 60, 120 and 180 days
   after harvesting. Single concentrations of nitrogen (N), potassium (K),
   calcium (Ca) and magnesium (Mg) on fruit (D-1), all of these nutrient
   concentrations (D-2), the ratios of the nutrient concentrations alone
   (D-3), and a combination of nutrient concentrations and their ratios
   (D-4), were considered. CONCLUSION The results obtained showed that
   fruit firmness at 1 and 60 days after harvesting was not influenced by
   nutrients. However, the ANN model estimated fruit firmness of 120 and
   180 days, respectively, for D-1 and D-3 more accurately than for the D-2
   and D-4 datasets. Application of D-3 (nitrogen/calcium ratio) as the
   input dataset improved predictions of fruit firmness, with a correlation
   coefficient of 0.85 between the measured and estimated data. (c) 2019
   Society of Chemical Industry
OI maghoumi, mahshad/0000-0003-1081-115X
ZR 0
ZA 0
Z8 0
ZS 0
ZB 1
TC 3
Z9 3
SN 0022-5142
EI 1097-0010
UT WOS:000478373400001
PM 31206684
ER

PT B
AU Li, Jie
   Zhang, Lei
   Sun, Cui-yu
   Li, Feng
   Zhou, Xing-hua
BE Yun, Z
TI Geographic Information Systems in Soil Organic Matter Content Analysis
SO 2011 INTERNATIONAL CONFERENCE ON FUZZY SYSTEMS AND NEURAL COMPUTING
   (FSNC 2011), VOL VI
BP 262
EP 265
PD 2011
PY 2011
AB We studied the kiwifruit growing soil nutrient in Zhouzhi County of
   Shanxi Province. We used different Kriging interpolation methods
   provided by ArcGIS to identify the best way to analyze soil nutrients.
   The results show that almost all the Kriging methods could reflect
   organic percentage and the universal kriging method will have more
   accuracy than others which makes it the fittest method for this space
   continuous issue on the soil nutrient.
CT International Conference on Fuzzy Systems and Neural Computing (FSNC
   2011)
CY FEB 20-21, 2011
CL Hong Kong, PEOPLES R CHINA
SP Hong Kong Educ Soc; Huazhong Univ Sci & Technol; IEEE Beijing Nanchang
   Sect IAS Chapter
Z8 0
ZS 0
TC 0
ZB 0
ZR 0
ZA 0
Z9 0
BN 978-1-4244-9216-9
UT WOS:000398331100062
ER

PT B
AU Li, Jie
   Zhang, Lei
   Sun, Cui-yu
   Li, Feng
   Zhou, Xing-hua
BE Deng, W
TI Geographic Information Systems in Soil Organic Matter Content Analysis
SO 2011 AASRI CONFERENCE ON ARTIFICIAL INTELLIGENCE AND INDUSTRY
   APPLICATION (AASRI-AIIA 2011), VOL 3
BP 428
EP 431
PD 2011
PY 2011
AB We studied the kiwifruit growing soil nutrient in Zhouzhi County of
   Shanxi Province. We used different Kriging interpolation methods
   provided by ArcGIS to identify the best way to analyze soil nutrients.
   The results show that almost all the Kriging methods could reflect
   organic percentage and the universal kriging method will have more
   accuracy than others which makes it the fittest method for this space
   continuous issue on the soil nutrient.
CT AASRI Conference on Artificial Intelligence and Industry Application
   (AASRI-AIIA 2011)
CY MAY 23-24, 2011
CL Male, MALDIVES
SP Amer Appl Sci Res Inst
ZR 0
ZB 0
Z8 0
TC 0
ZA 0
ZS 0
Z9 0
BN 978-1-937728-02-1
UT WOS:000398852700102
ER

PT J
AU Khan, Asif
   Lu, Guoyan
   Zhang, Hongtao
   Wang, Renjie
   Lv, Fenglian
   Xu, Jiaxing
   Yang, Xueyun
   Zhang, Shulan
TI Land Use Changes Impact Distribution of Phosphorus in Deep Soil Profile
SO JOURNAL OF SOIL SCIENCE AND PLANT NUTRITION
VL 19
IS 3
BP 565
EP 573
DI 10.1007/s42729-019-00055-6
PD SEP 2019
PY 2019
AB It is of paramount importance to assess phosphorus (P) accumulation and
   distribution in deep soil profile after land use changes to improve
   current P management. This study investigated soil P fractions and
   degrees of P saturation in 300-cm soil profile after conversion of
   wheat-maize cropping to greenhouse vegetable or kiwi planting in
   Yangling, Northwest China. Compared with the arable land, vegetable
   greenhouse or kiwi orchard showed significantly greater soil P
   accumulation at surface layer, i.e., CaCl2-P increased by 10-20 times,
   Olsen-P by 3-5 times, Mehlich-3-extracted P by 3-6 times, and organic-P
   by maximum of 4 times. A degree of P saturation increased from 4 under
   arable crop to 14% under kiwi orchard and 22% under greenhouse
   vegetable. Land conversion also markedly increased soil available P
   (Olsen-P and Mehlich-3-extracted P) distributing in deep soil layers
   down to 300 cm, especially for greenhouse vegetable, where Olsen-P or
   Mehlich-3-extracted P contents reached the critical P value for arable
   crop to achieve maximum yield. Our results indicate a huge amount of P
   had been further leached down to deep soils under the current
   management. Hence, there is an urgent need to update the P management
   strategies under greenhouse vegetable and kiwi orchard, especially for
   those involving in amendment of organic manure, to prevent the situation
   from getting worse in future.
ZR 0
ZS 0
Z8 0
TC 11
ZA 0
ZB 0
Z9 11
SN 0718-9508
EI 0718-9516
UT WOS:000509518900010
ER

PT J
AU Vance, A. J.
   Strik, B. C.
TI Seasonal changes in leaf nutrient concentration of male and female hardy
   kiwifruit grown in Oregon
SO EUROPEAN JOURNAL OF HORTICULTURAL SCIENCE
VL 83
IS 4
BP 247
EP 258
DI 10.17660/eJHS.2018/83.4.5
PD AUG 2018
PY 2018
AB Leaf nutrient concentration of hardy kiwifruit [Actinidia arguta var.
   arguta (Siebold and Zucc.) Planch. ex Miq.] was evaluated throughout two
   growing seasons (2008-2009) for determinate and indeterminate shoots of
   female ('Ananasnaya') and male vines. While research has been conducted
   on the more commonly grown fuzzy kiwifruit (A. chinensis var. deliciosa
   C.F.Liang & A.R.Ferguson), little is known about the nutrient
   requirements, leaf tissue sufficiency levels, or optimum time and method
   of leaf sampling in hardy kiwifruit. The objectives of this study were
   to determine whether leaf sampling should be conducted based on
   phenology or calendar date, and to identify best practices for sampling.
   Leaves were sampled from determinate and indeterminate shoot types
   separately from male and female vines every 2 weeks from mid-May to late
   October, starting when flower buds reached 6 mm in diameter and
   finishing after fruit harvest. Leaf nutrient concentration varied by
   year, plant gender, and shoot type for many nutrients and sampling
   dates. Key plant developmental stages were 2 weeks earlier in 2009 than
   2008 despite fewer cumulative growing degree days (GDD) at each
   phenological stage in 2009, except at harvest when there were more GDD
   in 2009. Patterns of change in nutrient concentration were similar
   between years, and did not always match the 2-week shift in phenology.
   Female vines had higher concentrations of N, K, S, Cu, and Zn early in
   the season, but were similar to males later in the season. For other
   nutrients, including P, Mg, Ca, Fe, and Mn, females had consistently
   higher leaf concentrations across the whole season. Shoot type affected
   the concentration of many nutrients in both female and male vines for
   many sampling dates, but generally followed the same pattern of change
   through the season. The currently recommended leaf sampling time for
   kiwifruit vines in the northern hemisphere is August. While there were
   phenological differences between years, calendar-based sampling in
   mid-to late-August provided a better window of relative stability for
   most nutrients than phenology-based sampling for female vines. When
   compared to existing available standards for fuzzy kiwifruit, the hardy
   kiwifruit in this study often fell outside of the recommended ranges
   and, for B, into the excessive range, suggesting revisions to nutrient
   standards for hardy kiwifruit in Oregon may be appropriate.
ZR 0
ZA 0
ZB 2
ZS 0
TC 3
Z8 0
Z9 3
SN 1611-4426
EI 1611-4434
UT WOS:000444243200005
ER

PT S
AU Peng, J.
   Xiao, W.
   Huang, D.
   Xiao, R.
   Wang, Z.
BE Costa, G
   Ferguson, AR
TI Effects of Ground Mulching with Rice Chaff on Soil Condition and Plant
   Growth of Kiwifruit
SO VII INTERNATIONAL SYMPOSIUM ON KIWIFRUIT
SE Acta Horticulturae
IS 913
BP 283
EP 288
DI 10.17660/ActaHortic.2011.913.36
PD 2011
PY 2011
AB High temperatures and drought in summer significantly affect fruit
   yield, quality, appearance and storage life of kiwifruit. It is
   important to find a solution to overcome these problems. Using rice
   chaff as the covering material, we studied the effects of ground
   mulching on soil conditions and plant growth of kiwifruit in Changsha
   from 2006. The results showed that rice chaff had strong water-holding
   capacity, with saturated moisture content up to 1.4 times its own
   weight. Both chaff and chaff plus reflective film treatments
   substantially lowered the soil temperatures, and maintained them more
   constant. At the same time, chaff and chaff plus reflective film
   treatments reduced soil moisture loss effectively and increased soil
   available nutrient pools rapidly. Defoliation of kiwifruit plants was
   significantly reduced as a result.
CT 7th International Symposium on Kiwifruit
CY NOV 25, 2011
CL Faenza, ITALY
ZB 0
Z8 0
ZR 0
ZA 0
TC 0
ZS 0
Z9 0
SN 0567-7572
BN 978-90-66056-04-6
UT WOS:000305940900036
ER

PT S
AU Gong, H. J.
   Li, J. W.
   Ye, K. Y.
   Jiang, Q. S.
   Liu, P. P.
BE Huang, H
   Zhang, Q
TI Effect of Altitudes on Leaf Photosynthetic Characteristics and Fruit
   Nutrition of 'Hongyang' Kiwifruit (Actinidia chinensis)
SO VIII INTERNATIONAL SYMPOSIUM ON KIWIFRUIT
SE Acta Horticulturae
VL 1096
BP 295
EP 301
PD 2015
PY 2015
AB To research the influence of different altitude on photosyntshetic
   characteristics and fruit nutrition of 'Hongyang' kiwifruit, the light
   response curve of 'Hongyang' kiwifruit planted at Ziyuan (higher
   altitude) and Xingan (lower altitude) of Guangxi were measured, by using
   Li-6400 portable photosynthesis system, and the soluble solids, Vc,
   soucar, titrable acidity and pigments content in fruit were measured.
   The results showed that 'Hongyang' kiwifruit of Xingan with higher light
   saturation point (LSP, 396.628 mu mol m(-2) s(-1)) and lower light
   compensation point (LCP, 38.589 mu mol m(-2) s(-1)), the maximum net
   photosynthetic rate (Pmax, 17.007 mu mol m(-2) s(-1)), water use
   efficiency (WUE) and light use efficiency (LUE) were all higher than
   'Hongyang' kiwifruit of Ziyuan. The fruit of Xingan get higher
   chlorophyll and carotenoid content but anthocyanin content was lower,
   its total sugar, sucrose was significently higher but Vc was a little
   lower than Ziyuan. The lower altitude can make the photosynthetic
   ability stronger, and the quality of fruit better.
CT 8th International Symposium on Kiwifruit
CY SEP 18-22, 2014
CL Dujiangyan, PEOPLES R CHINA
SP Int Soc Hort Sci
ZR 0
ZB 0
ZA 0
Z8 0
TC 0
ZS 0
Z9 0
SN 0567-7572
BN 978-94-62610-94-1
UT WOS:000378638100032
ER

PT J
AU Lago, Maria del Carmen F.
   Gallego, Pedro P.
   Briones, Maria J., I
TI Intensive Cultivation of Kiwifruit Alters the Detrital Foodweb and
   Accelerates Soil C and N Losses
SO FRONTIERS IN MICROBIOLOGY
VL 10
AR 686
DI 10.3389/fmicb.2019.00686
PD APR 4 2019
PY 2019
AB The detrital food web plays an important role in the functioning of
   agro-ecosystems due to their positive effect on organic matter
   transformations and nutrient supply to the growing crops, however, the
   activities of the organisms involved are strongly influenced by
   agricultural practices. In NW Spain, commercial Hayward kiwifruit
   (Actinidia chinensis var deliciosa) is intensively produced using
   conventional techniques (CONV), however, more sustainable methods, such
   as integrated (INT) and organic (ORG), have been increasingly adopted to
   decrease the negative impacts on the environment. We investigated the
   effects of these agricultural managements on earthworm abundance and
   functional diversity as well as microbial biomass and enzyme activity
   and evaluated the potential implications for nutrient retention and
   runoff in kiwifruit orchards. Our results showed that the CONV soils
   significantly contained fewer earthworms (ca. 80% less individuals than
   the INT and ORG systems), with their communities being mainly dominated
   by small epigeics, but a higher microbial biomass (0.53 +/- 0.06 mg C
   g(-1) dw soil compared to <0.25 mg C g(-1) dw soil in INT and ORG), and
   20% more activity of the enzymes involved in C (beta-glucosidase) and N
   mineralization (urease). Consequently, more C and N was lost from these
   soils (on average, > 37% more CO2, and five times more DIN) than from
   the less intensively managed soils. In contrast, the INT and ORG systems
   sustained a more complex and functionally diverse soil food web that
   lead to higher soil C and N retention. Therefore, agriculture management
   (i.e., intensive vs. less intensive) and its effects on the structure of
   the below-ground communities (i.e., microorganisms plus surface
   detritivores vs. deep burrowers plus geophagous forms) determine the
   nutrient sink/source function of these agro-ecosystems. These findings
   highlight the importance of including the contribution of soil biota to
   soil processes when optimizing fertilization loads and mitigating
   environmental impacts of agricultural practices.
RI Gallego, Pedro Pablo/K-3591-2013; Briones, Maria J. I./K-7577-2014
OI Gallego, Pedro Pablo/0000-0002-4622-1728; 
ZB 2
Z8 0
ZR 0
ZA 0
TC 2
ZS 0
Z9 2
SN 1664-302X
UT WOS:000463403400001
PM 31019497
ER

PT J
AU Gu, Jiangxin
   Nie, Huanghua
   Guo, Haojie
   Xu, Huanhuan
   Gunnathorn, Tongdee
TI Nitrous oxide emissions from fruit orchards: A review
SO ATMOSPHERIC ENVIRONMENT
VL 201
BP 166
EP 172
DI 10.1016/j.atmosenv.2018.12.046
PD MAR 1 2019
PY 2019
AB Agricultural soils are a dominant source of atmospheric nitrous oxide
   (N2O). A clear understanding of N2O emission from fruit cropping systems
   is urgently needed to improve the global budget and establish mitigation
   options. The primary aims of this study were to (i) quantify the
   variations in N2O emissions from fruit orchards, (ii) evaluate the major
   controls of N2O emissions, and (iii) discuss potential mitigation
   strategies across climates, soil types and field managements. We
   summarized 123 determinations of N2O emissions under perennial fruit
   trees from peer-reviewed publications from 1997 to 2019, with
   measurement periods covering at least one whole growing season.
   Cumulative N2O emissions ranged widely from -0.116-26 kg N ha(-1) per
   year or growing season and increased linearly with nitrogen (N)
   fertilizer input rates on a global basis (r(2) = 0.39, p < 0.001).
   Climate and form of N fertilizers also contributed to the large
   variability. In particular, tropical orchards should be a priority for
   N2O management because they display a large emission factor
   (approximately 2% of applied fertilizer N). A meta-analysis revealed
   that the application of nitrification inhibitors significantly reduced
   N2O emissions by 73% on average (95% confidence intervals: -87% to
   -51%). The effects of mulching and cover cropping were not significant,
   mostly depending on the mulch material and species of cover crop along
   with the management of cropping, which modified the availability of soil
   water and nutrients. More measurements are highly needed to evaluate the
   effectiveness of mitigation options across diverse experimental
   environments.
RI Gu, Jiangxin/X-2503-2019
OI Gu, Jiangxin/0000-0002-7008-9042
ZA 0
ZS 0
Z8 2
ZB 5
ZR 0
TC 10
Z9 12
SN 1352-2310
EI 1873-2844
UT WOS:000459837900017
ER

PT J
AU Mekhalfi, Mohamed Lamine
   Nicolo, Carlo
   Ianniello, Ivan
   Calamita, Federico
   Goller, Rino
   Barazzuol, Maurizio
   Melgani, Farid
TI Vision System for Automatic On-Tree Kiwifruit Counting and Yield
   Estimation
SO SENSORS
VL 20
IS 15
AR 4214
DI 10.3390/s20154214
PD AUG 2020
PY 2020
AB Yield estimation is an essential preharvest practice among most
   large-scale farming companies, since it enables the predetermination of
   essential logistics to be allocated (i.e., transportation means,
   supplies, labor force, among others). An overestimation may thus incur
   further costs, whereas an underestimation entails potential crop waste.
   More interestingly, an accurate yield estimation enables stakeholders to
   better place themselves in the market. Yet, computer-aided precision
   farming is set to play a pivotal role in this respect. Kiwifruit
   represents a major produce in several countries (e.g., Italy, China, New
   and Zealand). However, up to date, the relevant literature remains short
   of a complete as well as automatic system for kiwifruit yield
   estimation. In this paper, we present a fully automatic and noninvasive
   computer vision system for kiwifruit yield estimation across a given
   orchard. It consists mainly of an optical sensor mounted on a
   minitractor that surveys the orchard of interest at a low pace.
   Afterwards, the acquired images are fed to a pipeline that incorporates
   image preprocessing, stitching, and fruit counting stages and outputs an
   estimated fruit count and yield estimation. Experimental results
   conducted on two large kiwifruit orchards confirm a high plausibility
   (i.e., errors of 6% and 15%) of the proposed system. The proposed yield
   estimation solution has been in commercial use for about 2 years. With
   respect to the traditional manual yield estimation carried out by
   kiwifruit companies, it was demonstrated to save a significant amount of
   time and cut down on estimation errors, especially when speaking of
   large-scale farming.
RI Mekhalfi, Mohamed Lamine/AAA-4596-2019; Calamita, Federico/AAO-8104-2021
OI Calamita, Federico/0000-0002-6752-3602
ZB 0
ZR 0
ZA 0
Z8 0
ZS 0
TC 1
Z9 1
EI 1424-8220
UT WOS:000559256100001
PM 32751295
ER

PT J
AU Zhao Zuoping
   Duan Min
   Yan Sha
   Liu Zhifeng
   Wang Qi
   Fu Jing
   Tong Yan'an
TI Effects of different fertilizations on fruit quality, yield and soil
   fertility in field-grown kiwifruit orchard
SO INTERNATIONAL JOURNAL OF AGRICULTURAL AND BIOLOGICAL ENGINEERING
VL 10
IS 2
BP 162
EP 171
DI 10.3965/j.ijabe.20171002.2569
PD MAR 2017
PY 2017
AB Kiwifruit yield and quality and soil nutrients were investigated in a
   kiwifruit orchard after long-term fertilization to understand the
   relationship between kiwifruit growth and soil nutrition. Seven
   fertilization treatments with three replications were applied in a
   continuous four-year period, including no fertilizer (CK); phosphorus
   (P) and potassium (K) fertilizers (PK); N and K fertilizers (NK); N and
   P fertilizers (NP); N, P and K fertilizers (NPK); 1.5 times of N, P and
   K fertilizers (1.5NPK); and chemical fertilizers plus swine manure
   (NPKM). Fertilization increased kiwifruit yield at the rate of 450 kg
   N/hm(2), 225 kg P2O5/hm(2), 300 kg K2O/hm(2). The average yield
   decreased in a descending order for NPKM (44.6 t/hm(2)), 1.5NPK (42.6
   t/hm2), NPK (42.0 t/hm(2)), NK (38.0 t/hm(2)), NP (36.7 t/hm(2)), PK
   (36.4 t/hm(2)) and CK (34.1 t/hm(2)). The sugar to acid ratio (S: A) was
   the highest (10.9) in 2012, and the soluble sugar increased by 15.7%
   after four-year NPKM fertilization. The NPKM fertilization also
   significantly increased the vitamin C, soluble solid and firmness. The
   soil organic carbon contents at 0-20 cm, 20-40 cm and 40-60 cm in depth
   under the NPKM treatment were 27%, 29% and 139% higher than that of the
   CK treatment, respectively. The available N contents at 0-20 cm, 20-40
   cm and 40-60 cm in depth in the 1.5NPK treatment were 180%, 114% and
   133% higher than that in the CK treatment, respectively. Balanced
   fertilization with N, P, K and organic manure is important to soil
   fertility, which may increase yield and improve quality in field-grown
   kiwifruit orchard.
RI Duan, Min/AAG-7806-2020
ZB 12
Z8 0
ZR 0
ZS 0
ZA 0
TC 13
Z9 13
SN 1934-6344
EI 1934-6352
UT WOS:000399207000017
ER

PT J
AU Fu, Longsheng
   Liu, Zhihao
   Majeed, Yaqoob
   Cui, Yongjie
TI Preparation of Papers for IFAC Conferences & Symposia: Kiwifruit yield
   estimation using image processing by an Android mobile phone
SO IFAC PAPERSONLINE
VL 51
IS 17
BP 185
EP 190
DI 10.1016/j.ifacol.2018.08.137
PD 2018
PY 2018
AB Advanced electronic technology makes mobile phone suitable for image
   processing technology on fruit yield estimation. A new method was
   proposed to estimate yield of kiwifruit orchard via image processing
   using an Android mobile phone. Image processing was used to select
   significant color channels and their threshold for segmentation,
   generate binarized image, and remove noise. A fruit-counting algorithm
   was developed to calculate the number of kiwifruit by identifying the
   number of fruit calyxes. Image area was estimated by the pixels
   proportion of a reference board hung under the canopy. Finally, yield
   was calculated by multiplying the proportion of the image in
   three-dimensional space with the number of kiwifruit in an image and the
   kiwifruit orchard area. Under natural conditions, the performance of the
   fruit counting algorithm software was validated with 100 kiwifruit
   images. The proposed method achieved a good precision and recognition
   ratio of 76.4%. Results showed the pixels area of the reference board
   could be correctly detected. It is reliable to estimate the yield of
   kiwifruit orchard by recognizing the number of kiwifruit and the area of
   the reference board. The results indicated that the approach could be
   utilized to estimate the fruit yield of a kiwifruit orchards, which is
   valuable information to forecast yield, and plan harvest schedules. (C)
   2018, IFAC (International Federation of Automatic Control) Hosting by
   Elsevier Ltd. All rights reserved.
CT 6th International-Federation-of-Automatic-Control (IFAC) Conference on
   Bio-Robotics (BIOROBOTICS)
CY JUL 13-15, 2018
CL Beijing, PEOPLES R CHINA
SP Int Federat Automat Control
RI Majeed, Yaqoob/AAM-2712-2020
OI Majeed, Yaqoob/0000-0003-1782-3436
ZS 0
TC 3
ZB 2
ZA 0
ZR 0
Z8 0
Z9 3
SN 2405-8963
UT WOS:000444516000036
ER

PT J
AU Chen, Zhujun
   Wang, Lei
   Wei, Ansheng
   Gao, Jingbo
   Lu, Yongli
   Zhou, Jianbin
TI Land-use change from arable lands to orchards reduced soil erosion and
   increased nutrient loss in a small catchment
SO SCIENCE OF THE TOTAL ENVIRONMENT
VL 648
BP 1097
EP 1104
DI 10.1016/j.scitotenv.2018.08.141
PD JAN 15 2019
PY 2019
AB China has been undergoing dramatic land-use change since the 1980s. More
   arable lands have been converted to orchards to produce high-value
   fruits. There is an urgent need to assess the effects of these land-use
   changes on soil erosion and nutrient loss in the country. In this study,
   the Revised Universal Soil Loss Equation model, geographical information
   systems, and, remote sensing data were used to evaluate the effects of
   land-use change on soil erosion and nutrient loss in the Yujiahe
   Catchment, where a significant portion of the arable land that grew
   wheat and maize between 1957 and 1989 was converted to kiwifruit
   orchards between 1990 and 2013. The total soil erosion from the
   catchment during 1957-2013 was in line with the sediments in the
   reservoir at the catchment outlet. Arable land was the major source of
   soil erosion and its erosion intensity was approximately ten times that
   of the orchards. The land-use change from arable land to orchard land
   since 1990 has reduced soil erosion intensity from severe to moderate.
   The arable land covering 28% of the catchment contributed to 81.3% of
   total organic matter loss and 80.4% of total nitrogen loss. However, the
   loss of available phosphorus mainly occurred in the orchards,
   representing 66.7% of the available phosphorus loss in the catchment.
   The soil erosion intensity of the arable land was highly sensitive to
   the land slope. We concluded that land use change from arable land to
   orchard land reduced soil erosion and increased the risk of nutrient
   loss from the catchment. (C) 2018 Elsevier B.V. All rights reserved.
OI Wang, Lei/0000-0002-8673-5221
TC 39
ZB 24
ZA 0
Z8 6
ZS 2
ZR 0
Z9 45
SN 0048-9697
EI 1879-1026
UT WOS:000447805500102
PM 30340256
ER

PT S
AU Mowat, A. D.
   Hoyte, S. M.
   Holmes, A. W.
   Elmer, P. A. G.
   Reglinski, T. R.
   Miller, S. A.
   Saunders, S. J.
BE Vanneste, JL
TI Effect of Nitrogen Source on the Susceptibility of Two Kiwifruit
   Seedling Genotypes to Bacterial Canker
SO I INTERNATIONAL SYMPOSIUM ON BACTERIAL CANKER OF KIWIFRUIT
SE Acta Horticulturae
VL 1095
BP 161
EP 167
PD 2015
PY 2015
AB An incursion of a virulent biovar of Pseudomonas syringae pv. actinidiae
   (Psa biovar 3 or Psa-V) bacterial canker in New Zealand has caused
   significant economic impact for the kiwifruit industry. In the worst
   case, this pathogen has resulted in the loss and replacement of whole
   vines. The phenotypic expression of susceptibility of kiwifruit vines to
   a given strain of Psa is a function of genetics, environment and
   management. The mineral composition of cultivated kiwifruit vines can be
   influenced by management practices, such as chemical fertilizer
   application, as well as by incorporating composted organic matter in the
   soil. For other crops, the susceptibility of plants to fungal and
   bacterial pathogens can be influenced by plant nutrition. Nitrogen is
   one of the major nutrients applied to kiwifruit. Does nitrogen influence
   the susceptibility of kiwifruit plants to bacterial canker? To answer
   this question we aimed to falsify the following three null hypotheses.
   Susceptibility to Psa is not influenced by rate of nitrogen, source of
   nitrogen, or by interaction with nitrogen and genotype. Seedlings of
   Actinidia deliciosa 'Hayward' and A. chinensis 'Hort16A' were grown in
   sterile pumice supplied with one of six nutrient-based treatments. The
   first, a control, was based on a standard nutrient solution suitable for
   kiwifruit seedling growth. The second and third treatments were based on
   low and high rates of nitrate applied with the standard solution,
   respectively. The fourth and fifth treatments were based on low and high
   rates of ammonium applied with the standard solution, respectively. A
   sixth treatment, based on plants treated with a foliar Actigard (TM) and
   the standard solution provided a positive control. At the four-leaf
   stage, seedlings were stab inoculated with a high concentration of Psa.
   Symptom expression was monitored over time in detail and then summarised
   as a binary score for plants without or with any sign of symptom
   expression within a treatment. The key finding was that the symptom
   expression for A. deliciosa 'Hayward' seedlings treated with a high rate
   of nitrate was the same 25 days after Psa inoculation as the seedlings
   treated with Actigard (TM), but was significantly lower than those
   seedlings treated with the standard nutrient solution. For A. deliciosa
   'Hayward' seedlings, symptom expression was significantly higher for the
   high ammonium treatment than for the Actigard (TM), low ammonium and
   standard nutrient solution treatments 13 days after inoculation. For A.
   chinensis 'Hort16A' seedlings, no significant differences in survival
   were observed between nitrate, ammonium, Actigard (TM) or the standard
   nutrient treatments.
CT 1st International Symposium on Bacterial Canker of Kiwifruit
CY NOV 19-22, 2013
CL Mt Maunganui, NEW ZEALAND
SP Int Soc Horticultural Sci
RI Reglinski, Tony/C-7845-2011; Elmer, Philip A G/L-6359-2017; Reglinski, Tony/AAB-4862-2021; Hoyte, Stephen/K-7908-2017
OI Reglinski, Tony/0000-0001-6549-8813; Elmer, Philip A
   G/0000-0002-6622-7481; Hoyte, Stephen/0000-0003-0694-8436
TC 1
ZS 0
ZA 0
ZB 1
ZR 0
Z8 0
Z9 1
SN 0567-7572
EI 2406-6168
BN 978-94-62610-93-4
UT WOS:000378382500019
ER

PT J
AU Lester, Gene E.
   Saftner, Robert A.
TI Organically versus Conventionally Grown Produce: Common Production
   Inputs, Nutritional Quality, and Nitrogen Delivery between the Two
   Systems
SO JOURNAL OF AGRICULTURAL AND FOOD CHEMISTRY
VL 59
IS 19
BP 10401
EP 10406
DI 10.1021/jf202385x
PD OCT 12 2011
PY 2011
AB One distinguishing conclusion found in most reviews of research studies
   comparing organically and conventionally grown produce is that variables
   shared alike by organic and conventional produce during production,
   harvest, and postharvest handling and storage were not applied. As a
   result, accurate and meaningful conclusions comparing the nutritional
   quality of organic and conventional produce are difficult to ascertain.
   Pairing common production variables such as the physical, biological,
   and chemical/nutritional attributes of soils, the irrigation sources and
   amounts, crop varieties, crop maturities and harvest dates, pre- and
   postharvest processing, handling, and/or storage methods, individually
   and collectively, provide greater clarity as to how inputs unique to
   organic and conventional systems affect produce quality. Variables to be
   paired during production, harvest, and postharvest handling and storage
   studies comparing organic and conventional produce are discussed along
   with findings indicating that organic crops often have higher dry
   matter, ascorbic acid, phenolic, and sugar and lower moisture, nitrate,
   and protein contents and yields than conventionally grown crops. Recent
   studies of nutritional quality in organic versus conventional produce
   also indicate that soil nitrogen delivery rates strongly affect
   nutritional quality. Nitrogen profiling is a promising new approach to
   improving the nutritional quality of both organic and conventional
   produce.
ZS 0
TC 36
ZA 0
ZB 25
Z8 1
ZR 0
Z9 38
SN 0021-8561
EI 1520-5118
UT WOS:000295488000001
PM 21910454
ER

PT J
AU Mohammadi, Ali
   Rafiee, Shahin
   Mohtasebi, Seyed Saeid
   Rafiee, Hamed
TI Energy inputs - yield relationship and cost analysis of kiwifruit
   production in Iran
SO RENEWABLE ENERGY
VL 35
IS 5
BP 1071
EP 1075
DI 10.1016/j.renene.2009.09.004
PD MAY 2010
PY 2010
AB This study examines energy consumption of inputs and output used in
   kiwifruit production, and to find relationship between energy inputs and
   yield in Mazandaran, Iran. For this purpose, the data were collected
   from 86 kiwifruit orchards which were selected based on random sampling
   method. The results indicated that total energy inputs were 30285.62 MJ
   ha(-1). About 47% of this was generated by total fertilizer including
   farmyard manure, 28% from diesel fuel and machinery. About 70% of the
   total energy inputs used in kiwifruit production was indirect while only
   about 30% was direct. Econometric estimation results revealed that
   energy inputs of human labour, water for irrigation, total fertilizer
   and machinery contributed significantly to the yield. The impact of
   human labour energy (0.17) was found the highest among the other inputs
   in kiwifruit production. The results also showed that direct, indirect
   and renewable and non-renewable, energy forms had a positive impact on
   output level. Cost analysis showed that total cost of kiwifruit
   production was obtained as 6063.81 $ ha(-1). The productivity (4.05 kg
   $(-1)) was obtained by dividing kiwifruit yield by total production
   cost. (C) 2009 Elsevier Ltd. All rights reserved.
RI Mohtasebi, Seyed Saeid/S-7386-2019; Mohammadi, Ali/G-8740-2019; Mohtasebi, Seyed Saeid/
OI Mohammadi, Ali/0000-0002-8300-2786; Mohtasebi, Seyed
   Saeid/0000-0002-4031-1095
ZR 0
ZA 0
Z8 0
ZS 2
ZB 28
TC 121
Z9 126
SN 0960-1481
UT WOS:000274117600023
ER

PT J
AU Huang, Di
   Li, Wenfeng
   Shao, Hongjun
   Gao, Anning
   Yang, Xingbin
TI Colour, Texture, Microstructure and Nutrient Retention of Kiwifruit
   Slices Subjected to Combined Air-Impingement Jet Drying and Freeze
   Drying
SO INTERNATIONAL JOURNAL OF FOOD ENGINEERING
VL 13
IS 7
AR 20160344
DI 10.1515/ijfe-2016-0344
PD JUL 2017
PY 2017
AB The aim of this study was to select an appropriate drying technique from
   air-impingement jet drying (AIJD), hot air drying (HAD) and microwave
   drying (MWD) which can be combined with freeze drying (FD). Results
   showed that AIJD with relatively high efficiency, low energy consumption
   and good drying quality was suitable to be combined with FD. To further
   improve the drying technology of kiwifruits, the energy consumption and
   quality of dried kiwifruit with different conversion point during
   combined FD and AIJD were also tested. The energy consumption obtained
   for AIJD+FD and FD+AIJD was lower than that obtained for FD alone. Among
   the products, the kiwifruit processed by AIJD+FD not only showed better
   attractive green colour and higher sweetness perception, but also
   revealed higher rehydration ratio than FD and FD+AIJD kiwifruits, which
   was positively related to microstructure changes. The best AIJD+FD
   process, from nutrient retention and antioxidant activity
   considerations, was the combination of 65 min AIJD pre-drying and FD
   finish drying. Therefore, AIJD pre-drying and FD finish drying as a
   promising way with short drying time and strong nutrient retention
   capacity may be applied to the drying processing of agricultural
   products.
TC 5
ZS 0
ZB 3
Z8 1
ZR 0
ZA 0
Z9 6
SN 2194-5764
EI 1556-3758
UT WOS:000406655800003
ER

PT J
AU Stefaniak, Jan
   Przybyl, Jaroslaw L.
   Latocha, Piotr
   Lata, Barbara
TI Bioactive compounds, total antioxidant capacity and yield of kiwiberry
   fruit under different nitrogen regimes in field conditions
SO JOURNAL OF THE SCIENCE OF FOOD AND AGRICULTURE
VL 100
IS 10
BP 3832
EP 3840
DI 10.1002/jsfa.10420
EA APR 2020
PD AUG 2020
PY 2020
AB BACKGROUND Actinidia arguta known as the 'kiwiberry' or 'mini kiwi' is
   relatively new among the cultivated berry species. Recent studies
   indicate the kiwiberry fruit could be an important source of many
   health-promoting compounds. A knowledge-based fertilisation concept was
   evolved to define optimal strategies for feeding Actinidia with nitrogen
   (N) because a deficit and excess of N both have a negative impact on
   plants and the surrounding environment.
   RESULTS Kiwiberry yield and fruit internal quality significantly
   depended on soil N level, cultivar and growing season. A higher soil N
   led to an increase in carotenoid content and a decrease in phenolic
   content, whereas ascorbic acid and glutathione contents were not
   affected by soil N fertility. Under the highest N dose, enzymatic
   antioxidants were activated. Trolox equivalent antioxidant capacity
   clearly decreased with an increasing N level.
   CONCLUSIONS Competent and skilful fertilisation management should focus
   on balancing a high fruit yield and maintaining their high quality.
   Based on yield level and fruit antioxidant potential, the N guide values
   for A. arguta vary between 30 and 50 mg N per kg(-1) of soil. The
   recommended N dose may depend on overall soil quality traits and
   cultivar N demand, as well as on weather conditions. (c) 2020 Society of
   Chemical Industry
RI Przybyl, Jaroslaw/A-4874-2012; Lata, Barbara/N-9596-2018; Latocha, Piotr/
OI Przybyl, Jaroslaw/0000-0003-0959-184X; Lata,
   Barbara/0000-0001-7128-7377; Latocha, Piotr/0000-0002-6282-7340
ZR 0
Z8 0
ZS 0
ZA 0
TC 1
ZB 0
Z9 1
SN 0022-5142
EI 1097-0010
UT WOS:000529295000001
PM 32297312
ER

PT J
AU Woodward, T. J.
   Clearwater, M. J.
TI Spatial variation in 'Hayward' kiwifruit fruit size and orchard yield
   within a growing region across seasons
SO NEW ZEALAND JOURNAL OF CROP AND HORTICULTURAL SCIENCE
VL 40
IS 3
BP 187
EP 199
DI 10.1080/01140671.2011.639377
PD 2012
PY 2012
AB Between-orchard variation in average fruit size and yield at commercial
   harvest of 341 conventionally managed commercial 'Hayward' kiwifruit
   orchards within the Te Puke growing region of New Zealand was spatially
   modelled over consecutive growing seasons (2003-08). The magnitude of
   between-orchard variation in average yield was three-fold higher than
   that of between-orchard variation in average fruit size, both within and
   across seasons. Within seasons there were spatial patterns to the
   distribution of average fruit size and yields between orchards. The
   temporal consistency of the spatial variation enabled segregation of the
   Te Puke growing region into geographic zones containing orchards that
   produced statistically distinct fruit size and yield outcomes at harvest
   in five out of the six seasons studied. Although the location of an
   orchard within the Te Puke growing region had an effect on the yield and
   average size of the fruit produced, orchard location was only weakly
   predictive of average fruit size and yield outcomes. Therefore we
   conclude that, in this situation, zonation between orchards should not
   be where the effort in managing variation in 'Hayward' kiwifruit orchard
   productivity is concentrated.
RI Clearwater, Mike/AAU-9562-2020; Clearwater, Michael/
OI Clearwater, Michael/0000-0002-8563-0671
TC 4
Z8 0
ZR 0
ZB 3
ZA 0
ZS 0
Z9 4
SN 0114-0671
UT WOS:000308295100003
ER

PT J
AU Montanaro, G.
   Celano, G.
   Dichio, B.
   Xiloyannis, C.
TI EFFECTS OF SOIL-PROTECTING AGRICULTURAL PRACTICES ON SOIL ORGANIC CARBON
   AND PRODUCTIVITY IN FRUIT TREE ORCHARDS
SO LAND DEGRADATION & DEVELOPMENT
VL 21
IS 2
SI SI
BP 132
EP 138
DI 10.1002/ldr.917
PD MAR-APR 2010
PY 2010
AB This 4-year on-farm study reports the effects of different agricultural
   practices on yield and soil organic carbon (SOC) in kiwifruit and
   apricot orchards grown in a Mediterranean area. Groups of plants under
   local orchard management (L-OM,) practices (i.e. soil tillage, removing
   of pruning residues and mineral fertilisers) were compared with plots
   under soil-protecting orchard management (SPOM) actions (i.e. cover
   crop, no-tillage, compost application and mulching of pruning residues).
   In the SPOM blocks fertilisation rate was based on plant demand and
   irrigation volumes calculated on the evapotranspiration values, while
   they were empirically calculated in the L-OM plots. Results show that
   yield was 28-50 per cent enhanced by SPOM practices while SOC remained
   close to the initial values. In comparison with L-OM plots, changed
   practices increased up to 28-90 per cent the amount of P and K. and 13
   per cent that of N annually incorporated into soil increasing their
   reservoir in the soil. The study demonstrates that appropriate land
   management can increase the mean annual carbon soil inputs from about
   1.5 to 9-0 t ha(-1) per year. Copyright (C) 2009 John Wiley & Sons. Ltd.
RI Montanaro, Giuseppe/F-4354-2012; Montanaro, Giuseppe/Z-1208-2019; CELANO, Giuseppe/; dichio, bartolomeo/; xiloyannis, cristos/; Celano, Giuseppe/
OI Montanaro, Giuseppe/0000-0002-1172-7526; Montanaro,
   Giuseppe/0000-0002-1172-7526; CELANO, Giuseppe/0000-0002-5128-2824;
   dichio, bartolomeo/0000-0003-0726-7982; xiloyannis,
   cristos/0000-0002-5970-3953; Celano, Giuseppe/0000-0003-4665-570X
TC 44
ZR 0
ZB 33
Z8 0
ZA 0
ZS 1
Z9 46
SN 1085-3278
EI 1099-145X
UT WOS:000276670700008
ER

PT J
AU Wulfsohn, Dvoralai
   Aravena Zamora, Felipe
   Potin Tellez, Camilla
   Zamora Lagos, Ines
   Garcia-Finana, Marta
TI Multilevel systematic sampling to estimate total fruit number for yield
   forecasts
SO PRECISION AGRICULTURE
VL 13
IS 2
BP 256
EP 275
DI 10.1007/s11119-011-9245-2
PD APR 2012
PY 2012
AB Early forecasting of fruit orchard yield is important for market
   planning and for growers and exporters to plan labour, bins, storage and
   purchase of packing materials. Large variations in tree yield pose a
   challenge for accurate yield estimation. We evaluated a three-level
   systematic sampling procedure for unbiased estimation of fruit number
   for yield forecasts. In the Spring of 2009 we estimated the total number
   of fruit in several rows of each of 14 commercial fruit orchards growing
   apple (11 groves), kiwifruit (two groves), and table grapes (one grove)
   in central Chile. Survey times were 10-100 min for apples (depending on
   vigour), 85 min for the table grapes, and 85 and 150 min for the
   kiwifruit. During harvest in the Fall, the fruit were counted to obtain
   the true number. Yields ranged from lows of several thousand (grape
   bunches), to highs of more than 40 000 fruit (apples, kiwifruit).
   Absolute true errors (defined as the absolute difference between the
   estimate and the true value, divided by the true value) were less than
   5% in six orchards, between 5 and 10% in a further five orchards and 13%
   in one orchard. In two apple orchards we obtained absolute true errors
   of about 20%. Error analysis based on systematic sub-sampling across
   each sampling stage was used to determine how to distribute sampling
   effort to achieve a total coefficient of error of 10%. We discuss the
   extension of the procedure for yield estimation at the full orchard
   scale for any target precision.
ZS 0
ZA 0
ZB 17
ZR 0
Z8 0
TC 23
Z9 23
SN 1385-2256
EI 1573-1618
UT WOS:000301525200007
ER

PT J
AU Karbuz, Pinar
   Tugrul, Nurcan
TI Microwave and ultrasound assisted extraction of pectin from various
   fruits peel
SO JOURNAL OF FOOD SCIENCE AND TECHNOLOGY-MYSORE
VL 58
IS 2
BP 641
EP 650
DI 10.1007/s13197-020-04578-0
EA JUN 2020
PD FEB 2021
PY 2021
AB Pectin, found in the cell walls of fruits and vegetables, is a complex
   colloidal polysaccharide. In this study, pectin was extracted using
   ultrasound and microwave-assisted extraction methods from waste lemon,
   mandarin, and kiwi peel to investigate their use as alternative source
   of pectin. Hydrochloric acid (HCl) and nitric acid (HNO3) were used as
   the extracting agents. The effects of microwave power (360-600 W) and
   irradiation time (1, 2, 3 min) for microwave-assisted extraction (MAE)
   and of temperature (60 and 75 degrees C) and sonication time (15, 30, 45
   min) on ultrasound-assisted extraction (UAE) on the yield of extracted
   pectin from the peels were investigated. Optimum conditions were
   determined for the extraction of pectin from all of the peel samples
   with the two extraction methods. The produced pectin yield and the
   degree of esterification were determined and, FT-IR and SEM analyses
   were performed. Kiwi peel gave the highest yield of extracted pectin
   using HCl as the solvent with 17.30% yield via UAE at 75 degrees C for
   45 min and 17.97% yield via MAE at 360 W for, 3 min. It was concluded
   that lemon, mandarin, and kiwi peels all contained pectin and that MAE
   gave a better yield than UAE and could thus be used as an efficient and
   rapid technique for the extraction of pectin from the peels. The
   chemical structures of the pectin obtained using the two different
   extraction methods were similar and showed a high degree of
   methoxylation.
RI TUGRUL, NURCAN/AAZ-4508-2020
TC 3
Z8 0
ZB 3
ZR 0
ZA 0
ZS 0
Z9 3
SN 0022-1155
EI 0975-8402
UT WOS:000542556000004
PM 33568858
ER

PT J
AU Monpara, B. A.
   Patel, A. P.
TI Impact of earliness on cultivar performances and associations in durum
   wheat
SO RESEARCH ON CROPS
VL 11
IS 2
BP 423
EP 428
PD AUG 2010
PY 2010
AB Twenty-one selected durum wheat genotypes, classified according to their
   maturity duration into three maturity groups i. e. early, midlate and
   late, were included in the study, they were evaluated for nine yield
   attributing traits. The mean performance of individual genotype
   indicated that different genotypes manifested their superiority for
   different characters. The Kiwi's for earliness and dwarfness, JD 50-16
   for high harvest index, HI 8498 for higher grain yield, GW 1151 for
   larger grain size and CPAN 6153 for longer spike and more grain number
   per spike have been identified. Mean expression of various maturity
   groups indicated that there was a steady decrease in all the characters
   with increase in earliness (late group through early group), except
   100-grain weight and harvest index, in which increasing trend was
   observed. None of the characters was associated with grain yield per
   plant in all the maturity groups. Significant changes in character
   association were observed in early group as compared to late group. Such
   changes are expected if predominantly repulsion phase linkages are
   broken down due to recombination. Most of the changes in terms of mean
   performance and correlation due to earlier maturity were undesirable.
   Alteration from undesirable to desirable direction particularly for
   spike related traits is essential for increasing sink capacity and
   thereby grain yield of early group genotypes.
RI Monpara, Bachubhai Arjanbhai/J-9306-2015
OI Monpara, Bachubhai Arjanbhai/0000-0002-3861-0627
ZS 0
TC 0
ZB 0
Z8 0
ZA 0
ZR 1
Z9 1
SN 0972-3226
UT WOS:000282418600036
ER

PT J
AU Stefaniak, Jan
   Stasiak, Agnieszka
   Latocha, Piotr
   Lata, Barbara
TI Seasonal Changes in Macronutrients in the Leaves and Fruit of Kiwiberry:
   Nitrogen Level and Cultivar Effects
SO COMMUNICATIONS IN SOIL SCIENCE AND PLANT ANALYSIS
VL 50
IS 22
BP 2913
EP 2926
DI 10.1080/00103624.2019.1689255
EA NOV 2019
PD DEC 16 2019
PY 2019
AB Nutrient use efficiency and overall plant fertilization strategies are
   key issues in food production in increasingly adverse environmental
   conditions. The plant Actinidia arguta (Siebold et Zucc.) Planch. ex
   Miq. is a species that has increased cultivation in recent years. The
   aim of this study was to assess seasonal leaf macronutrient changes and
   the relationship between soil nitrogen (N) fertility and N, as well as
   the concentration of other leaf essential macronutrients. The experiment
   was conducted during the growing seasons of 2015-2016 and tested two
   cultivars: "Weiki" and "Geneva". Soil N level had a significant impact
   on the concentration of all leaf macronutrients, except sulfur, in both
   cultivars. Leaf macronutrient concentration was significantly lower in
   2015, which was characterized by a higher average temperature and lower
   precipitation than the long term averages. A clear downward trend for
   leaf N and potassium concentrations was observed during the vegetation
   period. In contrast, leaf calcium and magnesium concentrations increased
   gradually throughout the season, while phosphorus and sulfur
   concentration changes were more cultivar dependent. In the soil and
   climatic conditions in which study was conducted (Central Europe), a
   time from mid-July to mid-August seems to be the suitable for leaf
   sampling for diagnostic purposes. Fruit macronutrient composition was
   predominantly cultivar and year dependent.
RI Latocha, Piotr/; Lata, Barbara/N-9596-2018
OI Latocha, Piotr/0000-0002-6282-7340; Lata, Barbara/0000-0001-7128-7377
ZS 0
TC 2
ZA 0
ZB 0
Z8 0
ZR 0
Z9 2
SN 0010-3624
EI 1532-2416
UT WOS:000495150200001
ER

PT J
AU Demir, Zeynep
   Isik, Dogan
TI EFFECTS OF COVER CROP TREATMENTS ON SOME SOIL QUALITY PARAMETERS AND
   YIELD IN A KIWIFRUIT ORCHARD IN TURKEY
SO FRESENIUS ENVIRONMENTAL BULLETIN
VL 28
IS 9
BP 6988
EP 6997
PD 2019
PY 2019
AB Effects of different cover crops on some soil quality parameters and
   yield of a kiwifruit orchard located in Samsun province of Turkey were
   investigated. For this purpose, Festuca rubra subsp. rubra (FRR),
   Trifolium repens (TR), Festuca arundinacea (FA), T. repens (40%) + F.
   rubra rubra (30%) + F. Arundinacea (30%) mixture (TFF), Vicia villosa
   (VV) and Trifolium meneghinianum (TM) were used as cover crops in a
   kiwifruit orchard with loamy soil. Experiment also included a plot
   mechanically cultivated (MC), herbicide treatment (HC) and bare control
   plot (BC). Soil samples were taken from two different depth (0-20 and
   2040 cm) and samples were subjected to analyses for some soil quality
   parameters. It was observed that cover crop treatments improved soil
   quality attributes. TR treatment compared with the other treatments
   showed the highest increases in OM of 83.73%, SSI of 9.38%, F of 14.60%
   and the largest decrease in BD of 13.04%. Cover crop treatments
   increased organic matter contents in the following order; HC (1.50%) <
   BC (1.59%) < MC (1.72%) < TM (2.29%) < FRR (2.34%) < FA (2.37%) < TFF
   (2.43%) < VV (2.83%) < TR (2.94%). While the highest mean kiwifruit
   yield (130.71 kg/ha) were found in the TM, the lowest mean kiwifruit
   yield (36.20 kg/ha) were obtained with in the MC. It was concluded based
   on current findings that cover crops may be incorporated into cropping
   systems to improve soil quality parameters and may have significant
   contributions to sustainable soil management.
RI ISIK, DOGAN/AAL-7826-2021; ISIK, Dogan/AAB-6939-2021
OI ISIK, DOGAN/0000-0002-0554-2912; 
TC 11
Z8 0
ZS 1
ZB 5
ZA 0
ZR 0
Z9 11
SN 1018-4619
EI 1610-2304
UT WOS:000485852800076
ER

PT S
AU Tsadilas, C. D.
   Raptis, P.
   Tsitouras, A.
   Tziouvalekas, M.
BE Antunes, MD
   Gallego, PP
TI Characteristics of Pinios river delta soils in Greece cultivated with
   kiwifruit
SO IX INTERNATIONAL SYMPOSIUM ON KIWIFRUIT
SE Acta Horticulturae
VL 1218
BP 443
EP 449
DI 10.17660/ActaHortic.2018.1218.61
PD 2018
PY 2018
AB Kiwifruit (Actinidia chinensis Planch.) is a crop introduced to Greece
   about 45 years ago, which soon spread in the country, mostly in the
   Pieria, Imathia, Larissa, and Epirus areas. Nowadays, at the country
   level, about 6000 ha are cultivated with kiwifruit, showing an
   increasing trend. About half of this area is in the estuary of the
   Pinios river, located in the eastern part of the prefecture of Larissa.
   The purpose of the present study was to investigate the physico-chemical
   characteristics of the soils on which kiwifruit is grown in order to
   propose possible ameliorative measures. Over 150 composite surface-soil
   samples were selected from the whole area and analysed for basic soil
   physico-chemical and chemical properties related to kiwifruit growth
   [pH, electrical conductivity (EC), organic matter, calcium carbonate
   content, available P, K, and B, and metallic micronutrients Fe, Mn, Cu
   and Zn]. In addition, information from the soil map of the area such as
   soil texture and soil drainage was combined, and relevant thematic maps
   were created. Furthermore, leaf samples from 36 groves were selected at
   appropriate times and analysed for basic macro- and micronutrients (N,
   P, K, Ca, Mg, B, Fe, Mn, Cu, and Zn). Water samples from the basic water
   sources of the area also were selected and analysed for properties
   related to their quality for irrigation [pH, EC, sodium adsorption ratio
   (SAR), cations (Ca2+, Mg2+, Na+, K+), anions (CO3-, SO42-, NO3-) and B].
   According to these results, most of the area cultivated with kiwifruit
   has medium drainage, but there are also areas with poorly drained soils.
   Almost all the soils studied have high CaCO3 content, medium EC, lower
   than desirable exchangeable K and available P but higher than critical B
   content. In conclusion, these soils are not ideal for kiwifruit growth,
   needing ameliorative measures and special care in nutrient management.
CT 9th International Symposium on Kiwifruit
CY SEP 06-09, 2017
CL Porto, PORTUGAL
SP Int Soc Horticultural Sci
OI Tziouvalekas, Miltiadis/0000-0002-0928-6725; Tsadilas,
   Christos/0000-0002-5634-4561
ZB 0
ZA 0
ZR 0
ZS 0
Z8 0
TC 0
Z9 0
SN 0567-7572
EI 2406-6168
BN 978-94-62612-15-0
UT WOS:000664205500059
ER

PT J
AU Dede, Gulgun
   Ozdemir, Saim
   Dede, Omer H.
   Altundag, Huseyin
   Dundar, Mustafa S.
   Kiziloglu, Fatma T.
TI EFFECTS OF SEWAGE SLUDGE ON NUTRIENT AVAILABILITY FOR KIWI FRUITS UNDER
   HIGH PH SOIL CONDITIONS
SO FRESENIUS ENVIRONMENTAL BULLETIN
VL 24
IS 5A
BP 1762
EP 1766
PD 2015
PY 2015
AB A field experiment was conducted to investigate the effects of sewage
   sludge application on nutrient availability for kiwi fruits grown under
   high pH soil conditions. Solar-dried sewage sludge was applied (25, 50,
   100, and 200 t/ha) at the beginning of the study. The considered soil
   properties (0-20 cm depth), pH, electrical conductivity (EC), organic
   matter, organic carbon, N, P, K, and cation exchange capacity (CEC) were
   determined. Micro-elements were analysed in the soil extracts for total
   and DTPA (diethylene triamine pentaacetic acid) values, in order to
   determine the elemental sufficiency of the sewage sludge incorporated in
   soil (application rate of 200 t/ha) which slightly decreased the soil pH
   from 8.2 to 7.8. Therefore, soluble macro- and micro-elements in all
   sewage sludge treatments were increased, relatively to the sludge dose,
   and sewage sludge application particularly increased the total element
   concentrations of Fe, Mn, Cu, and Zn to values above the deficient soil
   levels, at the highest application rates. Among the other elements,
   modest increases in total concentrations were observed; however, the
   recommended limits were not exceeded. Through the decreasing soil pH and
   the addition of trace elements, the application rates of 100 and 200
   t/ha increased the availability of Zn and Cu upto 7 and 11%,
   respectively. As a result, the addition of municipal sewage sludge, at
   an annual application rate of 200 t/ha or less, can be used for kiwi
   fruit production on soilswith high pH values.
RI Dundar, Mustafa Sahin/ABH-6858-2020; Ozdemir, Saim/N-4860-2019
OI Ozdemir, Saim/0000-0002-0549-0577
ZS 0
Z8 0
TC 8
ZR 0
ZA 0
ZB 1
Z9 8
SN 1018-4619
EI 1610-2304
UT WOS:000363071400001
ER

PT J
AU Xia, Hui
   Shen, Yanqiu
   Deng, Honghong
   Wang, Jin
   Lin, Lijin
   Deng, Qunxian
   Lv, Xiulan
   Liang, Dong
   Hu, Rongping
   Wang, Zhihui
   Xiong, Bo
TI Melatonin application improves berry coloration, sucrose synthesis, and
   nutrient absorption in 'Summer Black' grape
SO FOOD CHEMISTRY
VL 356
AR 129713
DI 10.1016/j.foodchem.2021.129713
PD SEP 15 2021
PY 2021
AB In this study, we investigated the effects of melatonin application on
   berry coloration, sugar accumulation, and nutrient absorption in 'Summer
   Black' grapes. Melatonin spraying at 100 mu mol L-1 on grapes during
   veraison induced skin coloration earlier than that in controls, as well
   as higher transcript abundance of anthocyanin biosynthesis-related genes
   and transcription factors MYBA1 and MYBA2. Melatonin treatment increased
   the soluble sugar content, especially of sucrose, by promoting the
   activity of sucrose phosphate synthase, and also increased endogenous
   melatonin content and the concentrations of mineral nutrients N, K, Cu,
   Fe, and Zn in grape berries. Correlation analysis suggested that high
   sugar content promoted anthocyanin synthesis. These findings provide a
   sound theoretical basis for the development of techniques aimed to
   achieve optimum coloration of grapes in hot and rainy regions.
ZS 0
ZB 0
Z8 0
ZA 0
TC 0
ZR 0
Z9 0
SN 0308-8146
EI 1873-7072
UT WOS:000651205100006
PM 33836360
ER

PT J
AU Dede, G.
   Ozdemir, S.
   Dede, O. H.
   Altundag, H.
   Dundar, M. S.
   Kiziloglu, F. T.
TI Effects of biosolid application on soil properties and kiwi fruit
   nutrient composition on high-pH soil
SO INTERNATIONAL JOURNAL OF ENVIRONMENTAL SCIENCE AND TECHNOLOGY
VL 14
IS 7
BP 1451
EP 1458
DI 10.1007/s13762-017-1252-z
PD JUL 2017
PY 2017
AB Macro- and micronutrient availability in high-pH soil is a major
   constraint in crop production especially for the sensitive plants, such
   as kiwi fruit. A field study was conducted to investigate the multiyear
   effects of biosolid application on nutrient availability of agricultural
   soil and elemental sufficiency in kiwi fruit. Solar-dried biosolid
   applied at 0, 25, 50, 100 and 200 t ha(-1) annually for successive 2
   years. The considered soil properties included pH, EC, organic matter,
   N, P, K, macro-microelements, heavy metals and DTPA-extractable elements
   were determined. Results showed that biosolid addition significantly
   reduced to initial soil pH from 8.2 to 7.8 at higher application doses.
   Optimization of pH resulted in increased levels of soluble elements in
   all treatments studied. Biosolid application particularly increased Fe,
   Cu, Zn, Mn and B concentrations to sufficient levels. Among the other
   elements analyzed, were not significantly affected by biosolid
   application. Biosolid addition also increased soil DTPA-extractable
   elements, especially Cd, Cu, Mn, Pb and Zn. Significant increases in
   DTPA-extractable elements occurred for increasing application rates at
   50, 100 and 200 t ha(-1) compared to control. We conclude that municipal
   biosolid applied at an annual rate at or less than 200 t ha(-1) can be
   safely used for kiwi fruit production on high-pH soils.
RI Ozdemir, Saim/N-4860-2019; Dundar, Mustafa Sahin/ABH-6858-2020
OI Ozdemir, Saim/0000-0002-0549-0577; 
ZA 0
ZR 0
Z8 0
TC 9
ZS 0
ZB 5
Z9 9
SN 1735-1472
EI 1735-2630
UT WOS:000403068500007
ER

PT J
AU Montanaro, Giuseppe
   Dichio, Bartolomeo
   Xiloyannis, Cristos
TI Significance of fruit transpiration on calcium nutrition in developing
   apricot fruit
SO JOURNAL OF PLANT NUTRITION AND SOIL SCIENCE
VL 173
IS 4
BP 618
EP 622
DI 10.1002/jpln.200900376
PD AUG 2010
PY 2010
AB The first objective of this study was to search for a possible
   correlation between accumulation of calcium (Ca), potassium (K), and
   magnesium (Mg) and fruit transpiration in developing apricot (Prunus
   armeniaca L) fruit Secondly, the work aimed to determine the
   significance of transpirational flux on Ca nutrition We hypothesized
   that if the fruit transpiration is the determining factor of Ca
   accumulation (phloem-immobile element) then the import of Ca would be
   suppressed by restriction of fruit water loss, while the import of
   phloem-mobile nutrients (i e, K and Mg) would not be. To test this
   hypothesis, the seasonal changes of transpiration and of Ca, K, and Mg
   con centration/accumulation were assessed in fruits left to naturally
   transpire or under restricted transpiration (bagged fruits) Fruit
   transpiration was measured on detached fruits using a portable
   gas-exchange equipment (ADC-LCA4, ADC BioScientific Ltd, Hoddesdon,
   England). Results demonstrated that 83% of total fruit Ca content was
   gained within the first 4 weeks after fruit-set, and that Ca import
   ceased concomitantly to a reduction of transpiration In spite of the
   limitation of fruit transpiration, Ca entered the nontranspiring fruits,
   and its concentration was about 45% of that in control fruits suggesting
   that other factor(s) operated for Ca accumulation This study provides
   the evidence that fruit transpiration accounted for 55% of total Ca that
   entered a fruit We conclude that optimal soil Ca availability and
   apportioning to the fruit during the early 4 weeks of growth are
   essential to sustain the fruit demand of this nutrient and that some
   cultural practices (e.g., summer pruning, irrigation) should be tested
   as possible tools to improve fruit Ca nutrition via increasing fruit
   transpiration
RI Montanaro, Giuseppe/Z-1208-2019; Montanaro, Giuseppe/F-4354-2012; xiloyannis, cristos/; dichio, bartolomeo/
OI Montanaro, Giuseppe/0000-0002-1172-7526; Montanaro,
   Giuseppe/0000-0002-1172-7526; xiloyannis, cristos/0000-0002-5970-3953;
   dichio, bartolomeo/0000-0003-0726-7982
ZA 0
ZB 25
ZR 0
TC 30
Z8 2
ZS 0
Z9 34
SN 1436-8730
EI 1522-2624
UT WOS:000281524300017
ER

PT J
AU Gullo, Gregorio
   Branca, Valentino
   Dattola, Agostino
   Zappia, Rocco
   Inglese, Paolo
TI Effect of summer pruning on some fruit quality traits in Hayward
   kiwifruit
SO FRUITS
VL 68
IS 4
BP 315
EP 322
DI 10.1051/fruits/2013077
PD JUL-AUG 2013
PY 2013
AB Introduction. The aim of our study was to analyze the effect of various
   levels of light availability in the fruit microenvironment (induced by
   summer pruning) on some fruit quality traits. Materials and methods. Two
   levels of summer pruning were set: removal of either 30% or 60% of the
   canopy leaf area. These treatments were compared with the control
   (unpruned vines). Two canopy layers (upper and lower) were identified in
   each treatment and in the control vines. At harvest, yield per cane and
   per shoot was recorded in the two canopy layers; fruit fresh weight,
   flesh firmness, total soluble solid content and total titratable acidity
   were measured. Fruit Total Antioxidant Capacity (TAC) and Total
   Polyphenols (TPH) were determined at kiwifruit harvest and post-harvest
   (60 days after storage at 1 degrees C) in relation to their position
   within the canopy (layer) and to the pruning treatment applied. Results.
   Removing 60% of the canopy leaf area induced higher titratable acidity
   and flesh firmness of kiwifruits at harvest; it reduced fruit weight and
   crop yield, but increased TAC and TPH compared with kiwifruits of
   control. Removing 30% leaf area did not reduce mean fruit weight and
   crop yield; it increased TAC and TPH at harvest by 20%. Post-harvest TAC
   and TPH evolution did not differ among treatments. Discussion and
   conclusion. Pergola-trained kiwifruit vines showed good performances in
   terms of crop yield and fruit quality when summer pruning reduced the
   Leaf Area Index (LAI) to 3. More intense pruning resulted in a
   significant increase in fruit TAC, but reduced fruit weight and crop
   yield, and delayed softening of pulp.
OI Inglese, Paolo/0000-0001-7394-4633
ZR 0
ZS 0
TC 3
ZA 0
Z8 0
ZB 1
Z9 3
SN 0248-1294
EI 1625-967X
UT WOS:000322859500005
ER

PT J
AU Monro, John
   Bentley-Hewitt, Kerry
   Mishra, Suman
TI Kiwifruit Exchanges for Increased Nutrient Richness with Little Effect
   on Carbohydrate Intake, Glycaemic Impact, or Insulin Response
SO NUTRIENTS
VL 10
IS 11
AR 1710
DI 10.3390/nu10111710
PD NOV 2018
PY 2018
AB Background: Kiwifruit are nutrient-rich and have properties which
   indicate a low glycaemic impact compared with many cooked cereal foods,
   suggesting that they may be used for dietary enrichment of vitamin C
   without glycaemic cost. Aim: To develop tables for equi-carbohydrate and
   equi-glycaemic partial exchange of kiwifruit for glycaemic carbohydrate
   foods. Method: The available carbohydrate content of Zespri (R) Green
   and Zespri (R) SunGold kiwifruit was determined as sugars released
   during in vitro digestive analysis. Glycaemic potency was determined as
   grams of glucose equivalents (GGEs) in a clinical trial using 200 g (a
   two-kiwifruit edible portion) of each cultivar, non-diabetic subjects (n
   = 20), and a glucose reference. GGE values were also estimated for a
   range of carbohydrate foods in the New Zealand Food Composition Database
   for which available carbohydrate and glycaemic index values were
   available. The values allowed exchange tables to be constructed for
   either equi-carbohydrate or equi-glycaemic partial exchange of kiwifruit
   for the foods. Results: GGE values of both kiwifruit cultivars were low
   ("Hayward", 6.6 glucose equivalents/100 g; "Zesy002", 6.7 glucose
   equivalents/100 g). Partial equi-carbohydrate substitution of foods in
   most carbohydrate food categories substantially increased vitamin C with
   little change in glycaemic impact, while equi-glycaemic partial
   substitution by kiwifruit could be achieved with little change in
   carbohydrate intake. Conclusion: Equi-carbohydrate partial exchange of
   kiwifruit for starchy staple foods is a means of greatly increasing
   nutrient richness in a diet without the physiological costs of increased
   glycaemia and insulin responses or carbohydrate intake.
RI Mishra, Suman/B-4721-2011
OI Mishra, Suman/0000-0002-5449-5833
ZA 0
ZB 0
ZS 0
Z8 0
TC 0
ZR 0
Z9 0
SN 2072-6643
UT WOS:000451547700148
PM 30413045
ER

PT J
AU Cronje, Paul J. R.
   Barry, Graham H.
   Huysamer, Marius
TI Fruiting position during development of 'Nules Clementine' mandarin
   affects the concentration of K, Mg and Ca in the flavedo
SO SCIENTIA HORTICULTURAE
VL 130
IS 4
BP 829
EP 837
DI 10.1016/j.scienta.2011.09.011
PD OCT 31 2011
PY 2011
AB Adequate K, Mg and Ca supply is important to develop well-structured and
   functional cell walls and membranes in fruit, and insufficient levels or
   imbalances of these minerals are known to be involved in various
   postharvest disorders. Microclimatic variation exists in the 'Nules
   Clementine' mandarin tree canopy and results in lower photosynthetically
   active radiation (PAR) levels and temperature as well as a higher
   humidity inside the tree canopy. The aim of this experiment was to
   determine the impact of this variation in microclimate on accumulation
   patterns of K. Ca and Mg in the flavedo of the fruit rind during stages
   II and III of fruit development. Fruit mass, dimensions, rind colour
   development and mineral composition of the flavedo were measured to
   describe the condition of fruit borne on the outside and inside of the
   tree's canopy. The data revealed that canopy position influenced mineral
   nutrient accumulation patterns in the flavedo. Outside fruit flavedo
   accumulated significantly higher concentrations of Ca and Mg in all
   three seasons (2005-2007). In contrast, inside fruit flavedo (shaded
   fruit) accumulated significantly higher levels of K compared with
   outside fruit flavedo. The accumulation of K and Ca differed from that
   of kiwifruit and apple in that Ca concentration increased and K
   decreased towards maturity. These results suggest that xylem, as in
   citrus leaves, is the main vasculature supply conduit to the citrus
   fruit flavedo for mineral nutrients. The reduction of transpiration
   potential by lower temperatures and higher humidity inside the canopy
   could be responsible for the reduced accumulation of Ca and Mg. The high
   K concentration of inside fruit flavedo is suggested to be a stress
   response, due to the low light levels, to maintain osmotic potential in
   the shaded rind tissue, and this imbalance could possibly lead to a
   reduction in rind condition, which manifests through rind breakdown
   symptom development. (C) 2011 Elsevier B.V. All rights reserved.
OI Cronje, Paul/0000-0003-4785-8736
TC 19
Z8 1
ZB 16
ZR 0
ZA 0
ZS 0
Z9 20
SN 0304-4238
EI 1879-1018
UT WOS:000297445000022
ER

PT J
AU Vajari, Mahsa Ashouri
   Eshghi, Saeid
   Moghadam, Javad Fatahi
   Gharaghani, Ali
TI Late season mineral foliar application improves nutritional reserves and
   flowering of kiwifruit
SO SCIENTIA HORTICULTURAE
VL 232
BP 22
EP 28
DI 10.1016/j.scienta.2017.12.055
PD FEB 17 2018
PY 2018
AB Proper management of late season mineral nutrition in kiwifruit orchards
   is necessary to maintain sufficient carbohydrate and mineral reserves
   for efficient growth and yield in the following season. The present
   study was conducted in order to investigate the influence of urea
   (0.25%, 0.5% and 1%), zinc sulfate (1000, 1500 and 2000 mg l(-1)) and
   boric acid (500, 1000 and 1500 mg l(-1)) foliar application, both alone
   and combined, on physiological and biochemical characteristics and
   mineral nutrients concentration in leaf and bud tissues and, flowering
   of kiwifruit cv Hayward in Guilan, Iran during two years. In order to
   determine the best application time in late season, foliar application
   was applied at three different times: September 17, October7 and October
   28. Leaf and bud samples were collected three weeks after the last
   foliar application. Although combined foliar application of urea (1%),
   zinc sulfate (2000 mg l(-1)) and boric acid (1500 mgl(-1)) significantly
   increased leaves chlorophyll concentration and boron, zinc, soluble
   carbohydrate and starch content of leaf and bud tissues in the fall,
   however this consistent elevation in almost all measured parameters was
   not found in other experimental fertilization treatments compared to
   control vines. Likewise, bud break, and flowering shoot percentage, and
   total number of flowers and abnormal flowers percentage was
   significantly improved in the following growth season by urea (1%), zinc
   sulfate (2000 mg l(-1)) and boric acid (1500 mg l(-1)) treatment in
   comparison with control group. There were no significant differences
   among the treated and non-treated vines regarding shoots growth, leaf
   abscission and the beginning of winter rest of the kiwifruit vines.
   Considering all measured parameters, we conclude October 28 was the best
   spraying time. These results suggest that urea (1%), zinc sulfate (2000
   mg l(-1)) and boric acid (1500 mg l(-1)) treatment on October 28 can be
   used as a proper way to improve mineral and carbohydrate reserves of
   kiwifruit orchards to use in next growing season.
RI Eshghi, Saeid/W-8849-2018
OI Eshghi, Saeid/0000-0001-6458-2634
ZS 0
ZR 0
ZA 0
Z8 0
TC 5
ZB 6
Z9 6
SN 0304-4238
EI 1879-1018
UT WOS:000424721800003
ER

PT S
AU Vaz, A.
   Moura, M. L.
   Mourao, I
   Pereira, A. M.
BE Antunes, MD
   Gallego, PP
TI Effect of Bacillus subtilis on fruit yield and quality in Actinidia
   deliciosa orchards infected with bacterial canker in the north of
   Portugal
SO IX INTERNATIONAL SYMPOSIUM ON KIWIFRUIT
SE Acta Horticulturae
VL 1218
BP 253
EP 259
DI 10.17660/ActaHortic.2018.1218.34
PD 2018
PY 2018
AB Bacterial canker of kiwifruit, caused by Pseudomonas syringae pv.
   actinidae (Psa), a disease included in the EPPO A2 List, has been
   registered in the north of Portugal since 2010. The relationship between
   the bacterium and cultural practices, namely the application of the
   biological control agent Bacillus subtilis in kiwifruit orchards in
   Portugal, is poorly understood. The most damaging phase of the disease
   occurs in winter and involves damage of the main vine structure and
   overwintering canes, and also in spring, during pollen spread, thus
   reducing subsequent yield and fruit quality. The main objective of this
   study was to evaluate the effect of B. subtilis Serenade Max (R) on
   kiwifruit yield and quality in infected orchards of different ages. Two
   orchards (Actinidia deliciosa 'Hayward') with typical symptoms of Psa
   were selected for yield and quality assays. Thirty plants were selected
   from the young orchard (6 years old) and other 30 plants were selected
   from the old orchard (30 years old), both located in Valenca, northwest
   Portugal. This work showed that the use of B. subtilis as a biological
   control agent against Psa did not affect overall kiwifruit quality,
   namely the longitudinal and length diameters of fruit, the total soluble
   solids content, firmness, pH, titratable acidity and dry matter, but
   contributed significantly to increased yield in the younger orchard
   compared with the older orchard.
CT 9th International Symposium on Kiwifruit
CY SEP 06-09, 2017
CL Porto, PORTUGAL
SP Int Soc Horticultural Sci
RI Mourao, Isabel/B-3582-2019; Moura, Luisa/
OI Mourao, Isabel/0000-0003-4890-6584; Moura, Luisa/0000-0001-6465-081X
ZR 0
ZS 0
TC 0
ZA 0
ZB 0
Z8 0
Z9 0
SN 0567-7572
EI 2406-6168
BN 978-94-62612-15-0
UT WOS:000664205500033
ER

PT J
AU Barth, G A
   Weigl, L
   Boeing, H
   Disch, R
   Borelli, S
TI Food intake of patients with atopic dermatitis.
SO European journal of dermatology : EJD
VL 11
IS 3
BP 199
EP 202
PD 2001 May-Jun
PY 2001
AB There is only restricted information about the nutritional behavior of
   adult patients with atopic dermatitis (AD). Our purpose was to evaluate
   the food intake in a series of patients with AD with particular
   consideration of self-reported food intolerance. Particular attention
   was paid to the risks of nutrient deficiencies. We examined the intake
   of 28 food items in 116 AD patients with a food-frequency questionnaire
   (FFQ). For each food item the cohort was divided in two groups according
   to whether symptoms were reported or not (symptomatic vs. asymptomatic).
   We found in a series of food items a significant lower food intake among
   symptomatic patients. Significantly lower intakes were reported by
   symptomatic patients for dairy products, fish, egg, pork, oranges,
   non-specified fruits, apples, kiwis, green or red peppers, peanuts and
   hazelnuts. We concluded that in symptomatic AD patients supplementation
   with specific nutrients might become mandatory. This is particularly
   pertinent for calcium, iodine, vitamin C and n-3 fatty acids.
ZB 3
ZS 0
ZA 0
ZR 0
TC 15
Z8 0
Z9 15
SN 1167-1122
UT MEDLINE:11358724
PM 11358724
ER

PT S
AU Neri, D.
   Lodolini, E. M.
   Bastianelli, M.
BE Beruto, M
   Ozudogru, EA
TI Acclimation ex vitro: how to improve the root system
SO VI INTERNATIONAL SYMPOSIUM ON PRODUCTION AND ESTABLISHMENT OF
   MICROPROPAGATED PLANTS
SE Acta Horticulturae
VL 1155
BP 475
EP 481
DI 10.17660/ActaHortic.2017.1155.70
PD 2017
PY 2017
AB Acclimation ex vitro is considered one of the most critical stages of
   the whole micro-propagation cycle. The root system is still weak and
   root growth and absorption need to be improved to compensate the
   increasing leaf transpiration and need of nutrients. The experiments
   presented in this study aimed to improve the aerial and root growth by
   using different substrates (type and mode of filling of the pots) in
   combination with specific fertilizers and replacing part of the root
   absorption with nutrient application to the leaves. The supply of
   mineral elements and organic compounds to the leaves in synergy with the
   available reserves in the seedlings can avoid the increasing of the cost
   of the absorption process for the plantlet. Results confirm the
   importance of the substrate to affect root growth and establishment. The
   quality of the growth of root and foliar P, K, Ca, Mg, and humic acids
   application positively influenced the growth and the plant settlement.
   Results showed that foliar applications in fertilized growing media are
   able to enhance vegetative growth, dry matter accumulation and basal
   steam diameter in all the tested clones. When non-fertilized growing
   media are used, foliar application is less effective in controlling
   vegetative growth to obtain the required height and basal stem diameter.
   This study suggests that is advisable to have a micro-porous substrate
   and apply moderate fertilizations through the substrate. The supply of
   the nutrients to the leaves resulted in bigger, but well hardened
   plants. It is possible to argue that changing concentrations and ratio
   among the different elements according to the acclimation cycle stage
   would balance vegetative growth and reduce hidden stresses.
CT 6th International Symposium on Production and Establishment of
   Micropropagated Plants
CY APR 19, 2015
CL Sanremo, ITALY
SP Int Soc Hort Sci
RI Neri, Davide/I-6388-2012
OI Neri, Davide/0000-0003-3280-1876
ZA 0
ZS 0
ZR 0
ZB 1
TC 1
Z8 0
Z9 1
SN 0567-7572
EI 2406-6168
BN 978-94-62611-51-1
UT WOS:000431841400070
ER

PT J
AU Yaldiz, Gulsum
   Gul, Fatih
   Kulak, Muhittin
TI HERB YIELD AND CHEMICAL COMPOSITION OF BASIL (OCIMUM BASILICUM L)
   ESSENTIAL OIL IN RELATION TO THE DIFFERENT HARVEST PERIOD AND
   CULTIVATION CONDITIONS
SO AFRICAN JOURNAL OF TRADITIONAL COMPLEMENTARY AND ALTERNATIVE MEDICINES
VL 12
IS 6
BP 71
EP 76
DI 10.4314/ajtcam.v12i6.7
PD 2015
PY 2015
AB Background: Ocimum basilicum L., commonly known as sweet basil, is an
   important aromatic plant cultivated in many parts of the world for its
   essential oil. Basil does not show natural distribution in Turkey but
   they are cultivated as medicinal, seasoning or oil plants especially in
   the western and southern Anatolia. In this study, introduction of new
   production patterns of green and purple basil into Rize province in the
   northern parts of Turkey is the main objective of the present study. In
   this context, herb yield and chemical composition (essential oil and its
   components) of green and purple basil plants grown under open field and
   underneath or between kiwi plantations were determined and compared.
   Materials and Methods: The experiments were arranged as a split plot
   design with three replications in May in 2010 and 2011 in open-field
   conditions and between kiwi plantations. Three harvests were done for
   each year. After each harvest, above ground parts were dried at 35
   degrees C and essential oils from aerial parts after each harvest were
   extracted using 30 g of dried material by hydro distillation (4 h) with
   Neo-Clevenger apparatus. The essential oil compositions were identified
   by GC-MS.
   Results: There were decline trends with respect to the plant height,
   fresh and dry herb yield in the second year. For both experimental
   years, the highest fresh and dry herb-yields were obtained in open-field
   conditions in green basil. There were no statistically significant
   differences in relation to essential oil yield in open-field conditions
   and kiwi plantations but the highest essential content was ascertained
   in open-field conditions for green basil. The major aroma constituents
   of basil were methyl cinnamate and linalool and the highest percentage
   was determined in open-field conditions for green basil.
   Conclusion: The lowest essential content obtained in open-field and
   between kiwi plantations for green and purple basil plants was even
   higher than the limit (%0.3) established by Turkish Standards
   Institution and total yield concerned with fresh and dry herb yield
   complied with the previously proposed literatures. Hence, basil
   cultivation underneath kiwi plantations may be implemented.
RI gul, fatih/A-6087-2017
OI gul, fatih/0000-0002-4297-786X
Z8 0
TC 7
ZS 0
ZB 4
ZR 0
ZA 0
Z9 7
SN 0189-6016
UT WOS:000365888200007
ER

PT J
AU Liu, Yunhong
   Zeng, Ya
   Guo, Linge
   Sun, Xue
TI Drying process and quality characteristics of contact ultrasound
   reinforced heat pump drying on kiwifruit slices
SO JOURNAL OF FOOD PROCESSING AND PRESERVATION
VL 43
IS 10
AR e14162
DI 10.1111/jfpp.14162
EA AUG 2019
PD OCT 2019
PY 2019
AB Contact ultrasound reinforced heat pump drying (CUHPD) experiments of
   kiwifruit slices were performed to investigate the effect of ultrasound
   application on drying process, microstructure, and several nutrient
   components of kiwifruit slices. The results showed that the CUHPD of
   kiwifruit slices was an internal diffusion-controlled process, in which
   ultrasound application could improve the dehydration rate significantly,
   and higher ultrasonic power led to shorter drying time. Scanning
   electric microscopy results illustrated that the ultrasound treatment
   could produce more micropores and larger microchannels inside kiwifruit
   slices, and thus reduce the hardness and brittleness values. Both
   ultrasonic power and drying temperature could significantly affect the
   total phenolic content, VC content, and total sugar content. Contact
   ultrasound application in the heat pump drying (HPD) process was
   conducive to improve the nutrient contents at all drying temperatures.
   Hence, contact ultrasound application is a promising way to effectively
   promote the dehydration rate and to improve the product quality of HPD
   on kiwifruit slices. Heat pump drying (HPD) is one of the modern drying
   methods and has some excellent advantages such as energy-saving and easy
   operation. However, it has a certain disadvantage like long drying time
   for those agricultural materials with great internal mass transfer
   resistance. In this study, the contact ultrasound reinforcing technology
   was applied to accelerate internal water transfer and improve the drying
   rate of HPD on kiwifruits. The results showed that the contact
   ultrasound application could produce a significant reinforcing effect on
   internal moisture diffusion and dehydration rate, and then reduce the
   drying time. The increase in ultrasonic power was conducive to improve
   dried kiwifruit's quality and protect nutrient components in kiwifruit
   slices compared with single HPD. Therefore, CUHPD is a promising drying
   method for kiwifruits and can even be effectively applied for other
   agricultural product drying. Practical applications
ZA 0
ZR 0
Z8 0
TC 1
ZS 0
ZB 0
Z9 1
SN 0145-8892
EI 1745-4549
UT WOS:000481794900001
ER

PT J
AU Besedina, T.D.
   Tutberidze, Ts. V.
   Kiseleva, N.S.
Z2 Беседина, Т.Д.
   Тутберидзе, Ц.В.
   Киселева, Н.С.
TI Peculiarities of the influence of agroclimatic factors of the humid
   subtropics of Russia on the yield of Hayward Actinidia deliciosa variety
FT Особенности влияния агроклиматических факторов влажных субтропиков
   России на урожайность сорта Хейворд актинидии деликатесной
SO Horticulture and viticulture
S1 Садоводство и виноградарство
IS 5
BP 42
EP 46
DI 10.31676/0235-2591-2020-5-42-46
PD 2020
PY 2020
AB The aim of the research is to reveal the peculiarities of the influence
   of agro-climatic factors of the humid subtropics of Russia on the yield
   of the industrial variety Hayward. The causal relationship between the
   value of variety Hayward yield and weather condition of the subtropics
   of Russia is revealed by multiple correlation-regression analysis over a
   20-year period (2000-2019). Investment embedding in agrofi tocenosis
   creation of Actinidia allow effi ciently use the variety Hayward rather
   long time, considering its potential productivity, resistance to
   diseases and pests, quality of fruit, requirements to soil condition and
   pay-back period of the establishment of the planting. Long-term
   observations of productivity and modeling of the interaction of weather
   factor with yield of Hayward Actinidia deliciosa variety have shown the
   following: weather conditions of humid subtropics in the flowering phase
   of the crop are decisive for the year’s harvest size and are critical in
   their importance, since they refer to independent factors; unfavorable
   weather conditions in the Russian subtropics are repeated two years in a
   decade. At the same time, due to late spring frosts (-1,80 and -5 0 С)
   at the end of March - begin of April, young escapes perish, and against
   the background of a signifi cant deterioration in the conditions of
   pollination and fruit setting at temperatures above 30 0 C, abnormal
   pollen grains appear during flowering and the fertility decreases. At
   the late variety Hayward in such periods the yield forms 8-10 % from
   average (112.5 centers per hectare).
Z4 Цель исследований - выявить особенности влияния агроклиматических
   факторов влажных субтропиков России на урожайность промышленного сорта
   Хейворд. Причинно-следственная связь величины урожая сорта Хейворд с
   погодными условиями субтропиков России раскрывается множественным
   корреляционно-регрессионным анализом за 20-летний период (2000-2019
   гг.). Инвестиционные вложения в создание агрофитоценоза актинидии
   позволяют довольно длительное время эффективно использовать сорт
   Хейворд, с учетом его потенциальной продуктивности, устойчивости к
   болезням и вредителям, качества плодов, требований к почвенным условиям
   и сроков окупаемости закладки насаждения. Многолетние наблюдения за
   продуктивностью и моделирование взаимодействия погодных факторов с
   урожаем актинидии деликатесной сорта Хейворд показали следующее:
   погодные условия влажных субтропиков в фазу цветения культуры, являются
   определяющими величину урожая года и критическими по своей значимости,
   поскольку они относятся к независимым факторам; неблагоприятные погодные
   условия в российских субтропиках повторяются дважды в десятилетие. При
   этом из-за поздних весенних заморозков (-1,80 и -5 0 С) в конце марта -
   начале апреля молодые побеги погибают, а на фоне значительного ухудшения
   условий опыления и завязывания плодов при температуре выше +30 0 С во
   время цветения появляются аномальные пыльцевые зерна и фертильность
   снижается. У позднего сорта Хейворд в такие периоды урожай составляет
   8-10 % от среднего (112,5 ц/га).
ZS 0
ZR 0
Z8 0
TC 0
ZA 0
ZB 0
Z9 0
SN 0235-2591
UT RSCI:44236491
ER

PT J
AU Barnett, Matthew
   Young, Wayne
   Cooney, Janine
   Roy, Nicole
TI Metabolomics and Proteomics, and What to Do with All These 'Omes':
   Insights from Nutrigenomic Investigations in New Zealand
SO JOURNAL OF NUTRIGENETICS AND NUTRIGENOMICS
VL 7
IS 4-6
BP 274
EP 282
DI 10.1159/000381349
PD 2014
PY 2014
AB Background/Aims: Nutrigenomics New Zealand has invested considerable
   effort researching the role of nutrient-gene interactions in human
   inflammatory bowel disease (IBD). This research has utilised a number of
   'omics' techniques, including proteomics and metabolomics. Methods:
   Mouse models of intestinal inflammation have been used to investigate
   the mechanisms underlying IBD and to test foods or food components for
   potential beneficial effects. Proteomics combining two-dimensional gel
   electrophoresis with liquid chromatography-mass spectrometry (LC-MS)
   analysis of peptides, and metabolomics using both gas chromatography-MS
   and LC-MS have been combined with transcriptomics and microbiome
   analyses to comprehensively assess samples derived from these models.
   Results: Across several independent studies, we have identified key
   proteins and metabolites which are involved in chronic inflammation. We
   have also identified food compounds such as polyphenols (green tea
   polyphenols or curcumin) and polyunsaturated fatty acids, or whole foods
   such as salmon and broccoli, that reduce inflammation by regulating the
   activity of these proteins and metabolites. Conclusions: Omics
   techniques, including proteomics and metabolomics, have deepened our
   insight into the mechanisms underlying intestinal inflammation, and how
   nutrient-gene interactions may influence these. However, challenges
   remain in dealing with the enormous quantity of data generated by these
   techniques, and in utilising these data to improve the outcome for
   people with IBD. (C) 2015 S. Karger AG, Basel
RI Roy, Nicole C/AAP-5016-2020; Barnett, Matthew PG/E-8539-2011; roy, nicole clemence/; Cooney, Janine/N-5874-2016; Young, Wayne/
OI Barnett, Matthew PG/0000-0002-5186-5579; roy, nicole
   clemence/0000-0002-6744-9705; Cooney, Janine/0000-0002-2547-0100; Young,
   Wayne/0000-0003-0464-2062
ZA 0
TC 7
ZS 0
ZR 1
ZB 2
Z8 0
Z9 8
SN 1661-6499
EI 1661-6758
UT WOS:000356133800010
PM 25997469
ER

PT J
AU Yildirim, Bilge
   Yesiloglu, Turgut
   Uysal-Kamiloglu, Muge
   Incesu, Meral
   Tuzcu, Onder
   Cimen, Berken
TI Pomological characterisation of different kiwifruit (Actinidia
   deliciosa) cultivars in Adana (Turkey)
SO AFRICAN JOURNAL OF AGRICULTURAL RESEARCH
VL 6
IS 6
BP 1378
EP 1382
PD MAR 18 2011
PY 2011
AB Kiwifruit production in Turkey has increased very rapidly in recent
   years due to the high nutritional content, especially of vitamin. The
   performance and pomological characteristics of seven kiwifruit
   (Actinidia deliciosa) cultivars ('Hayward', 'Bruno', 'Monty', 'Abbott',
   'Elmwood', 'Fatma' and 'Tere') were investigated during 2002 to 2007 in
   the Eastern Mediterranean region, Adana (Turkey). The fruit yield was
   determined every year from 2002 to 2007, and fruit quality was evaluated
   between 2002 and 2005. The highest yield per vine was obtained from
   'Hayward' and 'Bruno', whereas the lowest yield was from 'Fatma' and
   'Monty'. 'Elmwood' had the largest fruit size followed by 'Hayward'. The
   smallest fruit size was obtained from 'Tere' followed by 'Abbott' and
   'Monty'. Vitamin C contents of these cultivars ranged from 78.00 to
   52.38 mg ascorbic acid /100 g f.w. Fruit of Elmwood and Monty contained
   the highest concentrations of ascorbic acid followed by Hayward. For
   this area, it appears that the 'Hayward' variety is the most productive,
   has the largest fruit and highest vitamin C content.
RI Cimen, Berken/C-3834-2014; Yesiloglu, Turgut/F-4874-2018
OI Cimen, Berken/0000-0002-9376-1823; 
ZB 3
Z8 0
TC 5
ZA 0
ZS 0
ZR 0
Z9 5
SN 1991-637X
UT WOS:000292258100014
ER

PT J
AU Bieniek, Anna
TI YIELD, MORPHOLOGY AND BIOLOGICAL VALUE OF FRUITS OF Actinidia arguta AND
   Actinidia purpurea AND SOME OF THEIR HYBRID CULTIVARS GROWN IN
   NORTH-EASTERN POLAND
SO ACTA SCIENTIARUM POLONORUM-HORTORUM CULTUS
VL 11
IS 3
BP 117
EP 130
PD 2012
PY 2012
AB Actinidia arguta and Actinidia purpurea and their hybrid cultivars are
   species which bear valuable fruits due to their content of valuable
   bioactive substances and good sensory qualities. This paper presents the
   yield results from the cultivars' initial 10 years (2000-2009) as well
   as the morphology and chemical composition of the fruits of some
   Ukrainian hybrid cultivars of Actinidia arguta and Actinidia purpurea:
   'Figurnaja', 'Kijewskaja Gibrydnaja', 'Kijewskaja Krupnoplodnaja',
   Actinidia purpurea: 'Purpurowaja Sadowaja' and Actinidia arguta:
   'Sientiabrskaja'. In 2007, the flowers of the tested cultivars were
   damaged by late spring frost. The lowest yield and the smallest weight,
   as well as the low stability of morphological features of fruits of the
   'Sientiabrskaja' cultivar, indicate its low utility as a commercial crop
   in north-eastern Poland. However, chemical analyses found high levels of
   phenolic compounds and vitamin C in the fruit of the cultivar. An
   analysis of the yield and fruit quality of the other tested cultivars
   indicated their suitability for cultivation under the climatic
   conditions of the 6A USDA zone.
OI Bieniek, Anna/0000-0002-5903-1405
ZA 0
ZS 0
TC 11
ZR 0
ZB 6
Z8 0
Z9 12
SN 1644-0692
UT WOS:000308550900010
ER

PT J
AU Garibaldi, Lucas A.
   Saez, Agustin
   Aizen, Marcelo A.
   Fijen, Thijs
   Bartomeus, Ignasi
TI Crop pollination management needs flower-visitor monitoring and target
   values
SO JOURNAL OF APPLIED ECOLOGY
VL 57
IS 4
BP 664
EP 670
DI 10.1111/1365-2664.13574
EA FEB 2020
PD APR 2020
PY 2020
AB Despite the crucial importance of biotic pollination for many crops,
   land managers rarely monitor the levels of crop pollination needed to
   guide farming decisions.
   The few existing pollination recommendations focus on a particular
   number of honeybee or bumblebee hives per crop area, but these
   guidelines do not accurately predict the actual pollination services
   that crops receive.
   We argue that pollination management for pollinator-dependent crops
   should be based on direct measures of pollinator activity. We describe a
   protocol to quickly perform such a task by monitoring flower visitation
   rates.
   We provide target values of visitation rates for crop yield maximization
   for several important crops by considering the number of visits per
   flower needed to ensure full ovule fertilization. If visitation rates
   are well below or above these target values, corrective measures should
   be taken.
   Detailed additional data on visitation rates for different species,
   morpho-species, or groups of species and/or flower-visitor richness can
   improve pollination estimates.
   Synthesis and applications. We present target values of visitation rates
   for some globally important pollinator-dependent crops and provide
   guidance on why monitoring the number and diversity of pollinators is
   important, and how this information can be used for decision-making. The
   implementation of flower monitoring programmes will improve management
   in many aspects, including enhanced quality and quantity of crop yield
   and a more limited spillover of managed (often exotic) pollinators from
   crop areas into native habitats, reducing their many potential negative
   impacts.
RI Fijen, Thijs/O-9864-2019; Bartomeus, Ignasi/; Garibaldi, Lucas Alejandro/
OI Fijen, Thijs/0000-0002-4371-2708; Bartomeus, Ignasi/0000-0001-7893-4389;
   Garibaldi, Lucas Alejandro/0000-0003-0725-4049
Z8 0
TC 11
ZA 0
ZS 0
ZB 10
ZR 0
Z9 11
SN 0021-8901
EI 1365-2664
UT WOS:000515500700001
ER

PT J
AU Jameson, Paula Elizabeth
   Song, Jiancheng
TI Cytokinin: a key driver of seed yield
SO JOURNAL OF EXPERIMENTAL BOTANY
VL 67
IS 3
BP 593
EP 606
DI 10.1093/jxb/erv461
PD FEB 2016
PY 2016
AB The cytokinins have been implicated in many facets of plant growth and
   development including cell division and differentiation, shoot and root
   growth, apical dominance, senescence, fruit and seed development, and
   the response to biotic and abiotic stressors. Cytokinin levels are
   regulated by a balance between biosynthesis [isopentenyl transferase
   (IPT)], activation [Lonely Guy (LOG)], inactivation (O-glucosyl
   transferase), re-activation (beta-glucosidase), and degradation
   [cytokinin oxidase/dehydrogenase (CKX)]. During senescence, the levels
   of active cytokinins decrease, with premature senescence leading to a
   decrease in yield. During the early stages of fruit and seed
   development, cytokinin levels are transiently elevated, and coincide
   with nuclear and cell divisions which are a determinant of final seed
   size. Exogenous application of cytokinin, ectopic expression of IPT, or
   down-regulation of CKX have, on occasions, led to increased seed yield,
   leading to the suggestion that cytokinin may be limiting yield. However,
   manipulation of cytokinins is complex, not only because of their
   pleiotropic nature but also because the genes coding for biosynthesis
   and metabolism belong to multigene families, the members of which are
   themselves spatially and temporally differentiated. Previous research on
   yield of rice showed that plant breeders could directly target the
   cytokinins. Modern genome editing tools could be employed to target and
   manipulate cytokinin levels to increase seed yield with the concurrent
   aim of maintaining quality. However, how the cytokinin level is modified
   and whether IPT or CKX is targeted may depend on whether the plant is
   considered to be in a source-limiting environment or to be sink limited.
OI Jameson, Paula/0000-0002-6371-8234
Z8 9
ZB 75
ZR 0
ZS 2
ZA 0
TC 97
Z9 106
SN 0022-0957
EI 1460-2431
UT WOS:000371019800007
PM 26525061
ER

PT J
AU Srisook, Witchaya
   Lim, Chan-Kyu
   Oh, Eun Ui
   Yi, Kyunguk
   Kim, Seong-Cheol
   Park, Kyo Sun
   Song, Kwan Jeong
TI Effect of Artificial Defoliation on Cane Regrowth and Fruit Development
   in 'Jecy Gold' Kiwifruit
SO HORTICULTURE ENVIRONMENT AND BIOTECHNOLOGY
VL 56
IS 1
BP 22
EP 26
DI 10.1007/s13580-015-0119-9
PD FEB 2015
PY 2015
AB Leaves of kiwifruit have long petiole and large size, so that they are
   easily damaged by strong wind. This study Was performed to evaluate the
   effect of leaves loss by typhoon damage on fruit quality and yield and
   new cane growth with artificial defoliation. Five-year-old 'Jecy Gold'
   kiwifruit vines gown in a plastic house were used in this study.
   Artificial defoliation was done on August 23 (100 days after anthesis)
   at the different defoliation levels, such as 0 (control), 50, 75, and
   100% Cane regrowth by axillary bud burst, cane bark carbohydrate
   reserve, and fruit quality and yield were investigated. Severe
   defoliation at 75 and 100% level showed significantly higher axillaiy
   budburst than the control and the 50% defoliation. Especially, the 100%
   defoliation induced a few abnormal off-season flowering. Starch and
   sucrose contents were significantly declined during the first 2 weeks
   after defoliation at the 75 and 100% defoliation. However, other soluble
   carbohydrate reserves including fructose, glucose, and myo-inositol were
   not affected sigtificantly. Fruit drop was promoted and the mean fruit
   weight, firmness, and soluble solid concentrations were lower by the
   defoliation. Our results indicated that the loss of leaves above 50%
   would induce a transient shortage of assimilate supply and reduce fruit
   quality and yield significantly.
ZB 1
ZA 0
Z8 0
ZR 0
ZS 0
TC 2
Z9 2
SN 2211-3452
EI 2211-3460
UT WOS:000351165700004
ER

PT J
AU Akbas, Humeyra
   Ozcan, Muharrem
TI Effects of Fruit/Leaf Ratios on Fruit Characteristics in Kiwifruit
SO ERWERBS-OBSTBAU
VL 62
IS 3
BP 369
EP 375
DI 10.1007/s10341-020-00511-z
EA JUN 2020
PD SEP 2020
PY 2020
AB The present study was carried out in order to determine effects of hand
   thinning on fruit quality and yield. The branch based fruit thinnings
   were applied at six different rates of fruit/leaf (F/L) (1/1, 1/2, 1/3,
   1/4, 1/5, 1/6). The study conducted two years and pomological analysis
   were performed in collected fruits from the branches. According to the
   results, the highest values in terms of fruit/leaf ratio were obtained
   from 1/1 & x202f;F/L application for yield, total soluble solids
   (HM-TSS) and titratable acidity at harvest maturity (HM-TA) period; 1/2
   & x202f;F/L application for TSS at ripening period (RP-TSS) and fruit
   peel colour both at harvest maturity (HM-FPC) and ripening period
   (RP-FPC); 1/3 & x202f;F/L application for vitamin C content; 1/5 &
   x202f;F/L application for fruit weight and fruit flesh colour at the
   ripening period; 1/6 & x202f;F/L application for fruit firmness, fruit
   lenght, fruit diameter, titratable acidity at ripening period (RP-TA)
   and titratable acidity at harvest maturity period (HM-TA). It can be
   concluded that the better results obtained from the applications of 1/5
   and 1/6 & x202f;F/L thinning ratio in view of yield and quality, and so
   these applications may suggested to be applied in practice.
OI OZCAN, Muharrem/0000-0002-3237-7043
ZS 0
ZR 0
TC 0
Z8 0
ZB 0
ZA 0
Z9 0
SN 0014-0309
EI 1439-0302
UT WOS:000551716700001
ER

PT J
AU Ghosh, Sampat
   Jung, Chuleui
TI Nutritional value of bee-collected pollens of hardy kiwi, Actinidia
   arguta (Actinidiaceae) and oak, Quercus sp (Fagaceae)
SO JOURNAL OF ASIA-PACIFIC ENTOMOLOGY
VL 20
IS 1
BP 245
EP 251
DI 10.1016/j.aspen.2017.01.009
PD MAR 2017
PY 2017
AB Bee-collected pollens have gained attention as natural dietary
   supplement for human nutrition over the honeybee feed, and become
   important commercial hive products for beekeepers. Oak trees, Quercus
   sp. (Family: Fagaceae) and hardy kiwi, Actinidia arguta (Family:
   Actinidiaceae) are important pollen sources for honey bees. During
   collection and storage through the addition of nectar and salivary
   secretions the chemical composition of pollen is changed. We analyzed
   nutrient contents of bee collected oak and hardy kiwi pollens and
   compared with recommended requirement of essential amino acids for honey
   bee brood development. The results revealed that protein content was
   found 23.2% for oak and 26.5% for hardy kiwi pollen. All the determined
   essential amino acid contents of both oak and kiwi pollen satisfied the
   minimum individual amino acid requirement of honey bee. Threonine was
   present in marginal level in hardy kiwi pollen. Fat content of oak and
   hardy kiwi pollen were found 7 and 4.5% respectively. The higher value
   of polyunsaturated fatty acid/saturated fatty acid - stearic acid, lower
   AI and TI value, presence of essential fatty acid n-3 linolenic acid
   indicated these pollens as superior sources of fat. The most abundant
   mineral was found potassium in both the pollens followed by phosphorus.
   In contrast sodium content was found very less. In vitro digestibility
   of oak and kiwi pollen were found 69.5 and 37.8% suggesting the
   difficulty of nutrient uptake directly from pollen grains. (C) 2016
   Published by Elsevier B.V. on behalf of Korean Society of Applied
   Entomology, Taiwan Entomological Society and Malaysian Plant Protection
   Society.
RI Jung, Chuleui/AAJ-7220-2020; Jung, Chuleui/; GHOSH, SAMPAT/
OI Jung, Chuleui/0000-0001-8134-9279; GHOSH, SAMPAT/0000-0003-1243-8344
ZB 14
ZA 0
ZS 0
TC 26
Z8 0
ZR 0
Z9 27
SN 1226-8615
EI 1876-7990
UT WOS:000400956300035
ER

PT J
AU Pramanick, K. K.
   Kashyap, Poonam
   Kishore, D. K.
   Sharma, Y. P.
TI Effect of summer pruning and CPPU on yield and quality of kiwi fruit
   (Actinidia deliciosa)
SO JOURNAL OF ENVIRONMENTAL BIOLOGY
VL 36
IS 2
BP 351
EP 356
PD MAR 2015
PY 2015
AB A field experiment was conducted on bearing vines of kiwifruit cv.
   Abbott to find the effect of CPPU (N-(2-chloro-4-pyridyI)-N-phenylurea)
   and summer pruning on fruit yield, fruit size and quality. CPPU greatly
   stimulated fruit growth indicating that it can be a powerful tool for
   improving kiwifruit cropping. Application of CPPU at 10 ppm
   concentration was done by dipping the fruits for 10 sec in the aqueous
   solution of compound at petal fall and 30 days after petal fall. CPPU
   applied fruits increased size by 20-70 g over control. Summer pruning
   along with CPPU application proved to be more effective in obtaining
   fruits of high grades with increased fruit weight (95.37 g fruit(-1))
   and high quality. Summer pruning, when done by pinching1/5th at Petal
   Fall stage + CPPU dipping (10 ml l(-4)) and pinching 1/5th continued
   till harvest, at one month interval resulted in increased fruit yield
   (54.80 kg vine(-1)), high TSS (17.6 0 Brix), high total sugar (9.85%),
   advanced ripening by one week and reduced flesh firmness.
Z8 0
ZA 0
ZR 0
ZS 0
TC 2
ZB 1
Z9 2
SN 0254-8704
UT WOS:000351799900003
PM 25895255
ER

PT J
AU Zhou, Zhongxian
   Song, Zhenzhen
   Fu, Longsheng
   Gao, Fangfang
   Li, Rui
   Cui, Yongjie
TI Real-time kiwifruit detection in orchard using deep learning on Android
   (TM) smartphones for yield estimation
SO COMPUTERS AND ELECTRONICS IN AGRICULTURE
VL 179
AR 105856
DI 10.1016/j.compag.2020.105856
PD DEC 2020
PY 2020
AB Fast and accurate detection of kiwifruit in orchard under natural
   environment is the primary technology for yield estimation. Deep
   learning has become a prevalent way of fruit detection and achieved
   outstanding results. Besides, easy-carry smartphones are getting popular
   and powerful. In this paper, single shot multibox detector (SSD) with
   two lightweight backbones MobileNetV2 and InceptionV3 were employed to
   develop an Android APP named KiwiDetector for field kiwifruit detection.
   An 8-bit quantization method was used to compress model size and improve
   detection speed by quantizing weight tensor and activation function data
   of convolutional neural networks from 32-bit floating point to 8-bit
   integer. Detection test was performed on 100 selected kiwifruit field
   images with resolution of 3,968 x 2,976 pixels using the four models on
   a HUAWEI P20 smartphone. Results showed that MobileNetV2, quantized
   MobileNetV2, InceptionV3, and quantized InceptionV3 obtained true
   detected rate (TDR) of 90.8%, 89.7%, 87.6%, and 72.8%, respectively. The
   TDR of MobileNetV2 and quantized MobileNetV2 was generally consistent
   and higher than InceptionV3 and quantized InceptionV3. For processing an
   image on the smartphone, MobileNetV2, quantized MobileNetV2,
   InceptionV3, and quantized InceptionV3 took about 163 ms, 103 ms, 1085
   ms, and 685 ms with model sizes of 17.5 MB, 4.5 MB, 96.1 MB, and 24.1
   MB, respectively. Quantized MobileNetV2 reached a significant TDR with
   the fastest detection speed and the smallest model size. The results
   indicated that the proposed Android APP is promising for yield
   estimation.
ZA 0
ZS 0
ZR 0
TC 3
Z8 0
ZB 2
Z9 3
SN 0168-1699
EI 1872-7107
UT WOS:000596396200002
ER

PT J
AU Massah, Jafar
   Vakilian, Keyvan Asefpour
   Shabanian, Mostafa
   Shariatmadari, Seyed Mehdi
TI Design, development, and performance evaluation of a robot for yield
   estimation of kiwifruit
SO COMPUTERS AND ELECTRONICS IN AGRICULTURE
VL 185
AR 106132
DI 10.1016/j.compag.2021.106132
PD JUN 2021
PY 2021
AB One of the applications of robotic farmer-assistant platforms equipped
   with machine vision systems is the evaluation of production yield before
   harvest without damaging the product. In this situation, farmers receive
   proper information for harvesting and post-harvesting management to
   decide about the required human resources, harvesting equipment, storage
   space, transportation, and product marketing. In this study, a machine
   vision system on a tracked vehicle was designed and developed for yield
   estimation of kiwifruit by traveling along the kiwifruit trellis.
   Several features, i.e., intensity histogram, the histogram of oriented
   gradients, shape context, and local binary pattern, were extracted from
   the images captured from the plants, and the number of kiwifruits in the
   images was predicted using the support vector machine (SVM). To improve
   the performance of the SVM, its parameters were optimized using
   evolutionary optimization methods, namely, particle swarm optimization
   (PSO), ant colony optimization (ACO), differential evolution (DE), and
   genetic algorithm (GA). The performance of the proposed method was
   compared with several deep learning techniques. The R2 of predicting the
   number of kiwifruits in the images was obtained equal to 0.96, 0.91,
   0.73, 0.83, 0.90, and 0.63 for the proposed method, FCN-8S, ZFNet,
   AlexNet, GoogleNet, and ResNet, respectively. Furthermore, the results
   showed that the SVM enhanced with PSO exerted the highest area under the
   precision-recall curve compared to the deep learning methods. The
   findings of this study can be useful for the proper implementation of
   precision agriculture and the management of agricultural inputs.
RI Vakilian, Keyvan Asefpour/H-2275-2019
OI Vakilian, Keyvan Asefpour/0000-0001-5035-7727
ZB 0
ZA 0
Z8 0
ZS 0
ZR 0
TC 0
Z9 0
SN 0168-1699
EI 1872-7107
UT WOS:000649648600002
ER

PT J
AU Shiri, Mohammad Ali
   Ghasemnezhad, Mahmood
   Moghadam, Javad Fatahi
   Ebrahimi, Reza
TI EFFICIENCY OF CaCl2 SPRAY AT DIFFERENT FRUIT DEVELOPMENT STAGES ON THE
   FRUIT MINERAL NUTRIENT ACCUMULATION IN CV. HAYWARD KIWIFRUIT
SO JOURNAL OF ELEMENTOLOGY
VL 21
IS 1
BP 195
EP 209
DI 10.5601/jelem.2015.20.2.927
PD MAR 2016
PY 2016
AB Despite the importance of calcium in many fruit species and the effects
   of calcium application, there is little or no reliable information on
   the effect of CaCl2 spray at different fruit development stages on the
   fruit mineral nutrient content during the growing season and at harvest.
   Therefore, this study has been conducted to evaluate the effect of
   calcium chloride (CaCl2, 15 g L-1) spray at different fruit development
   stages on the accumulation Ca and other macronutrients in cv. Hayward
   kiwifruit grown at two locations. In order to find the absorbality of Ca
   at different spraying times, fruits were harvested 7 days after a Ca
   treatment. Additionally, the mineral composition of kwifruit was
   determined at the stage of harvest ripeness. The results showed that the
   absorbality of Ca by kiwifruit from Ca spray decreased significantly
   with the progressing fruit development. The highest fruit Ca content was
   found when the fruit plants were sprayed at 35+80 DAFB and 35+80+120
   DAFB, irrespectively of the location of an orchard. At a later Ca
   spraying application, the N content in kiwifruit significantly
   decreased, but the K and Mg content slightly increased. In contrast, the
   K/Ca, N/Ca, Mg/Ca and (K+Mg)/Ca ratios of CaCl2 sprayed fruits was lower
   than in the control and the ratio values were more balanced in the Ca
   treated fruit than in the control. Overall, three CaCl2 (15 g L-1)
   sprays could effectively improve the fruit quality by balancing the Ca
   ratio to other macronutrients. Therefore, Ca spray treatments could be a
   recommended treatment in growing cv. Hayward kiwifruit.
RI fattahi moghadam, javad/M-9517-2017; Shiri, Mohammad Ali/E-4763-2019
OI fattahi moghadam, javad/0000-0002-5213-804X; Shiri, Mohammad
   Ali/0000-0001-5834-8980
Z8 0
ZB 1
ZS 0
TC 4
ZA 0
ZR 0
Z9 4
SN 1644-2296
UT WOS:000372384100017
ER

PT J
AU Garcia-Pastor, Maria E.
   Gimenez, Maria J.
   Valverde, Juan M.
   Guillen, Fabian
   Castillo, Salvador
   Martinez-Romero, Domingo
   Serrano, Maria
   Valero, Daniel
   Zapata, Pedro J.
TI Preharvest Application of Oxalic Acid Improved Pomegranate Fruit Yield,
   Quality, and Bioactive Compounds at Harvest in a Concentration-Dependent
   Manner
SO AGRONOMY-BASEL
VL 10
IS 10
AR 1522
DI 10.3390/agronomy10101522
PD OCT 2020
PY 2020
AB The effects of oxalic acid (OA) applied in preharvest on pomegranate
   crop yield and quality properties have not yet been investigated.
   Pomegranate trees were treated with OA at 1, 5, and 10 mM along the
   developmental growth cycle during 2016, from full blossom until harvest,
   and the fruit diameter was recorded monthly. The yield was significantly
   higher in OA-treated pomegranate trees, the on-tree ripening process
   being promoted in a concentration-dependent manner. With respect to
   quality traits, OA at 10 mM showed better results in terms of firmness,
   external color due to a red color enhancement, and respiration rate and
   sensory attributes. Then, a second-year experiment was performed with OA
   at 10 mM, and crop yield and fruit quality results were confirmed. In
   addition, an increase in glucose and total acidity, specifically malic
   and ascorbic acids, was observed in OA 10 mM-treated pomegranate fruit.
   Bioactive compounds were also higher in OA-treated fruit than control,
   the 10 mM concentration being the most effective in increasing total
   phenolics, total anthocyanins, and total antioxidant activity. Overall,
   results suggest that OA applied at 10 mM as preharvest treatment could
   be an effective tool to enhance pomegranate crop and quality and to
   improve the content of health-related compounds.
RI Garcia-Pastor, Maria Emma/AAV-3270-2021; Serrano, Maria/P-3450-2014; Valero, Daniel/H-7757-2012; Martinez-Romero, Domingo/; Guillen, Fabian/G-9852-2015; Zapata, Pedro J/H-9230-2015; Garcia Pastor, Maria Emma/
OI Serrano, Maria/0000-0003-2251-3133; Valero, Daniel/0000-0003-3945-1629;
   Martinez-Romero, Domingo/0000-0001-6496-1802; Guillen,
   Fabian/0000-0001-6627-3827; Zapata, Pedro J/0000-0002-8715-8278; Garcia
   Pastor, Maria Emma/0000-0002-4959-9419
ZR 0
Z8 0
TC 3
ZA 0
ZS 0
ZB 1
Z9 3
EI 2073-4395
UT WOS:000584196700001
ER

PT J
AU Zhang, Rongzhen
   Jiang, Jiawei
   Zhou, Junping
   Xu, Yan
   Xiao, Rong
   Xia, Xinhui
   Rao, Zhiming
TI Biofunctionalized "Kiwifruit-Assembly" of Oxidoreductases in Mesoporous
   ZnO/Carbon Nanoparticles for Efficient Asymmetric Catalysis
SO ADVANCED MATERIALS
VL 30
IS 11
AR 1705443
DI 10.1002/adma.201705443
PD MAR 15 2018
PY 2018
AB A mesoporous ZnO/carbon composite is designed for coimmobilization of
   two oxidoreductases involving a novel "kiwifruit-assembly" pattern. The
   coimmobilization of (S)-carbonyl reductase II-glucose dehydrogenase on
   nanoparticles (SCRII-GDH(nano)) exhibits 40-50% higher specific activity
   than the free enzyme and significantly improves stabilities of enzymes
   to heat, pH and solvents. It performs asymmetric catalysis of 75 x
   10(-3) m substrate with a perfect yield of 100% and an excellent
   enantioselectivity of 99.9% within 1 h. SCRII-GDH(nano) gives an over
   72% yield and 99.9% enantioselectivity after it is reused for ten times.
   Even with a highly concentrated (400 x 10-3 m) substrate, it shows about
   60% yield and 99.9% enantioselectivity within 4 h. SCRII-GDH(nano)
   presents 4.5-8.0-fold higher productivity in 2.0-8.0-fold shorter
   reaction time than the free enzyme. This work provides a general,
   facile, and unique approach for the immobilization of two
   oxidoreductases and gives high catalytic efficiency, long-term and good
   recycling stabilities by triggering radical proton-coupled electron
   transfer.
RI Zhou, Junping/O-7280-2014; Zhou, Junping/
OI Zhou, Junping/0000-0001-7355-6032
ZS 0
ZB 4
Z8 1
ZA 0
ZR 0
TC 9
Z9 10
SN 0935-9648
EI 1521-4095
UT WOS:000427111300011
PM 29359821
ER

PT S
AU Atak, A.
BE Antunes, MD
   Gallego, PP
TI Modern approaches in new kiwifruit plantations in Turkey
SO IX INTERNATIONAL SYMPOSIUM ON KIWIFRUIT
SE Acta Horticulturae
VL 1218
BP 451
EP 458
DI 10.17660/ActaHortic.2018.1218.62
PD 2018
PY 2018
AB Y Kiwifruit has been one of the most profitable fruit species in the
   orchard business in Turkey for more than 25 years. In Turkey, the volume
   of kiwifruit production is relatively lower than that in China, Italy,
   New Zealand, and Chile. However, Turkey is one of the top countries in
   the world in terms of production area. Most kiwifruit orchards are quite
   new. Furthermore, production is increasing every year. Clearly, quality
   will be much more important in the near future; therefore, kiwifruit
   growers will have to use modern techniques that will improve the quality
   of the fruits to ensure better taste. In the first few years, because of
   lack of technical knowledge, many kiwifruit orchards were run with
   incorrect systems. Nowadays, with improved knowledge, modern kiwifruit
   orchards have been started in different regions throughout Turkey. At
   the start, the yield was only 20-30 t ha(-1); however, in recent years,
   it has risen to 40-50 t ha(-1). Intensive use of fertigation and
   plant-growth regulators has contributed to increased yield. Ridge
   planting in groundwater and employing water sprinklers are methods used
   in modern orchards. An extensive minisprinkler system has been
   introduced to protect new orchards from frost. Also, the method of using
   a net system to cover the plants is gaining widespread adoption in
   Turkey. Growers are building artificial windbreaks using polythene
   fabric. A proper sanitary management plan would involve controlling the
   presence of Pseudomonas syringae pv. actinidiae (Psa) in kiwifruit
   orchards. In this ever-changing world, kiwifruit farming needs to use
   new cultivars, training systems, disease-, pest- and weed-control
   techniques, fertilization strategies and irrigation systems, which
   should be adapted to changes. Otherwise, it will fall to competition and
   lose its profitability. While cultivars are the obvious and visible
   innovations, improved production and postharvest systems are also
   important for the success of the orchard business. Therefore, when
   considering the increasingly competitive conditions in the orchard
   industry, all techniques must be applied as a holistic approach to
   ensure quality production.
CT 9th International Symposium on Kiwifruit
CY SEP 06-09, 2017
CL Porto, PORTUGAL
SP Int Soc Horticultural Sci
RI ATAK, Arif/J-2913-2018
OI ATAK, Arif/0000-0001-7251-2417
ZA 0
Z8 0
ZS 0
ZB 0
TC 0
ZR 0
Z9 0
SN 0567-7572
EI 2406-6168
BN 978-94-62612-15-0
UT WOS:000664205500060
ER

PT S
AU Lema, M. J.
   Rodriguez, P.
   Salinero, C.
   Veloso, F.
BE Pestana, M
   Correia, PJ
TI Seasonal Pattern of Accumulation of Nutrients by Kiwifruit 'Hayward' in
   Acid Soils of Northern Portugal
SO VI INTERNATIONAL SYMPOSIUM ON MINERAL NUTRITION OF FRUIT CROPS
SE Acta Horticulturae
VL 868
BP 231
EP 236
PD 2010
PY 2010
AB Kiwifruit production in Spain and Portugal is mainly developed on acid
   soils, where Ca supply to crops can be limited. Previous surveys in the
   same area concluded a widespread lack of Ca in leaves and kiwifruits;
   and, it is well established this nutrient is of utmost importance for
   fruit quality. The aim of this work is to record the changes in
   concentration, distribution and quantity of macronutrients in leaves and
   fruits and to report the effects of foliar fertilization in a
   high-producing orchard representative of acid soils. The experiment was
   conducted in Portugal on mature kiwifruit plants, weekly fertigated and
   alternatively supplied with foliar fertilization. Leaves and fruits
   analyzed for mineral concentration were sampled respectively four times
   and eight times from fruit set up to harvest, recording fresh and dry
   weight accumulation at the same time. Results showed that N and K
   accumulated by the fruit increased linearly through the entire growing
   season whereas the rate of Ca accumulation showed a sigmoid pattern,
   reaching its peak ten weeks after fruit set. There was a positive
   response to fertilization on leaf concentration of K, Ca, Mg and dry
   weight accumulation but a negative relationship with N concentration.
   This direct relationship was maintained for fruit N and K, whereas Ca
   and Mg was inversely related to foliar application. It seems that the
   more vigorous growth induced by additional fertilization reduced the Ca
   supply to fruit. The significance of the first weeks of fruit
   development on final Ca accumulation is also clearly stated.
CT 6th International Symposium on Mineral Nutrition of Fruit Crops
CY MAY 19-23, 2008
CL Faro, PORTUGAL
SP Int Soc Hort Sci (ISHS)
ZB 1
ZA 0
ZR 0
Z8 0
ZS 0
TC 1
Z9 1
SN 0567-7572
BN 978-90-66054-69-1
UT WOS:000313520000029
ER

PT J
AU Boland, Mike
TI Human digestion-a processing perspective
SO JOURNAL OF THE SCIENCE OF FOOD AND AGRICULTURE
VL 96
IS 7
BP 2275
EP 2283
DI 10.1002/jsfa.7601
PD MAY 2016
PY 2016
AB The human digestive system is reviewed in the context of a process with
   four major unit operations: oral processing to reduce particle size and
   produce a bolus; gastric processing to initiate chemical and enzymatic
   breakdown; small intestinal processing to break down macromolecules and
   absorb nutrients; and fermentation and water removal in the colon.
   Topics are highlighted about which we need to know more, including
   effects of aging and dentition on particle size in the bolus, effects of
   different patterns of food and beverage intake on nutrition, changes in
   saliva production and composition, mechanical effects of gastric
   processing, distribution of pH in the stomach, physicochemical and
   enzymatic effects on nutrient availability and uptake in the small
   intestine, and the composition, effects of and changes in the microbiota
   of the colon. Current topics of interest including food synergy,
   gut-brain interactions, nutritional phenotype and digestion in the
   elderly are considered. Finally, opportunities for food design based on
   an understanding of digestive processing are discussed. (c) 2015 Society
   of Chemical Industry
RI Boland, Mike/H-7170-2016
OI Boland, Mike/0000-0001-8134-2181
TC 22
ZB 11
ZA 0
Z8 0
ZS 1
ZR 0
Z9 22
SN 0022-5142
EI 1097-0010
UT WOS:000373931200001
PM 26711173
ER

PT J
AU Rahman, M. Hasinur
   Holmes, Allister W.
   McCurran, Alan G.
   Saunders, Steven J.
TI Impact of Management Systems on Soil Properties and Their Relationships
   to Kiwifruit Quality
SO COMMUNICATIONS IN SOIL SCIENCE AND PLANT ANALYSIS
VL 42
IS 3
BP 332
EP 357
AR PII 933189387
DI 10.1080/00103624.2011.538884
PD 2011
PY 2011
AB Crop quality depends on several factors, among which soil properties
   play a great role. The use of organic products as sources of plant
   nutrients to improve crop quality has been established. The use of
   biological nutrient sources to improve crop quality as well as improve
   soil physical, chemical, and biological properties could be a viable
   alternative to organic and/or conventional farming. However, there is
   little information available on how soil properties and kiwifruit
   quality are affected by the use of a biological farming system.
   Therefore, research was conducted with the objective of comparing the
   response of conventional, organic, and biological management systems on
   soil properties and kiwifruit quality in respect to Actinidia deliciosa
   (Hayward) and A. chinensis (Hort16A). Greatest soil bulk density and
   lowest gas phase, maximum water-holding capacity, gravitational
   drainage, and hygroscopic moisture were observed in Hayward in both
   biological and conventional management systems. The variations in soil
   properties for total pH, nitrogen (N), phosphorus (P), potassium (K),
   calcium (Ca), magnesium (Mg), sodium (Na), and aluminium (Al) were
   linked to management practices, and electrical conductivity (EC),
   organic matter (OM), iron (Fe), manganese (Mn), zinc (Zn), copper (Cu),
   and boron (B) were linked to cultural species. The Ca/Mg ratio of these
   orchards was more than 7:1, and the Mg/K ratio was less than 2:1,
   indicating application of dolomitic limestone is recommended over
   high-Ca liming materials. The greatest yield, total soluble solids, and
   ionic strength were obtained in Hort16A from conventional management.
   Greater P, Ca, Fe, Zn, and Cu levels were recorded in organic Hayward
   than in other management systems. However, greater total N, K, Mg, S,
   Na, Mn, and B contents were observed in conventional Hort16A than in
   organic, biological, or conventional Hayward. The results of this study
   indicated that all macronutrients flux in Hort16A better than in
   Hayward. On the other hand, flux of micronutrients in Hayward was
   greater than in Hort16A. The cost/benefit ratio is the most favorable,
   that is, lowest, for organic Hayward on volcanic soils in the Bay of
   Plenty.
ZS 2
ZA 0
Z8 0
ZR 0
TC 7
ZB 4
Z9 8
SN 0010-3624
UT WOS:000287029000008
ER

PT S
AU Paulauskiene, Aurelija
   Pranckietis, Viktoras
   Barcyte, Toma
   Taraseviciene, Zivile
BE Raupeliene, A
TI CHANGES OF ACTINIDIA KOLOMIKTA FRUIT TEXTURE DURING STORAGE IN
   CONTROLLED ATMOSPHERE CHAMBERS
SO 7TH INTERNATIONAL SCIENTIFIC CONFERENCE RURAL DEVELOPMENT 2015: TOWARDS
   THE TRANSFER OF KNOWLEDGE, INNOVATIONS AND SOCIAL PROGRESS
SE Rural Development
DI 10.15544/RD.2015.027
PD 2015
PY 2015
AB Investigations were carried out in 2013.A. kolomikta cv. 'Laiba',
   'Lanke', 'Lande', 'Paukstes Sakarva' fruits were picked at the technical
   maturity stage. The amount of dry matter, soluble solids and texture
   parameters were established in fruits after harvesting and during
   storage. Fruits stored for 8 weeks in controlled atmosphere chambers
   with different air parameters (No. 1-21 % O-2, No. 2-0.5 % O-2, No. 3-1
   % O-2, No. 4-1 % O-2 and 1 % CO2). Dry matter, soluble solids and
   texture analysis were done biweekly. The amount of dry matter was
   determined by drying the samples to the constant mass at the temperature
   of 105 degrees C. Soluble solids content was determined by the
   refractometric method. Fruit texture parameters were analysed by Texture
   analyser. The results of chemical analysis at harvest time showed that
   the biggest amount of dry matter and the highest value of flesh firmness
   were in 'Laiba' fruits, soluble solids in 'Lande' fruits. The highest
   value of bio-yield point was established in ` Paukstes Sakarva' fruits.
   Results of analysis showed that dry matter content as well as soluble
   solids content of A. kolomikta fruits increases during storage in
   controlled atmosphere chambers. The highest increase in soluble solids
   content was in chamber No. 4 and the highest increase in dry matter
   content was in chamber No. 2 compared with fruits at harvest time. A.
   kolomikta fruits texture changes during fruit ripening with bio-yield
   point and flesh firmness declining. The largest decrease of bio-yield
   point and flesh firmness of fruits occurred in two weeks of storage.
CT 7th International Scientific Conference on Rural Development - Towards
   the Transfer of Knowledge, Innovations and Social Progress
CY NOV 19-20, 2015
CL Aleksandras Stulginskis Univ, Akademija, LITHUANIA
HO Aleksandras Stulginskis Univ
SP Minist Agr Republ Lithuania; Res Council Lithuania
RI Paulauskiene, Aurelija/AAC-3377-2020; Taraseviciene, Zivile/AAT-8261-2020
ZS 0
TC 2
Z8 0
ZB 0
ZA 0
ZR 0
Z9 2
SN 1822-3230
BN 978-609-449-092-7
UT WOS:000402648800018
ER

PT J
AU 김철우
   김만조
   김재희
   박영기
TI Fruit Characteristics of New Cultivar ‘Autumn sense’ of Hardy Kiwi
   (Actinidia arguta) by Stem Pruning
Z1 전정에 의한 신품종 다래 ‘오텀센스’의 과실 특성
SO Journal of Korean Society of Forest Science
S1 한국산림과학회지
VL 105
IS 1
BP 73
EP 77
DI 10.14578/jkfs.2016.105.1.73
PD 2016
PY 2016
AB In this study, we examined the changes of fruit number and fruit weight
   according to the length of bearing branch of Actinidia arguta and
   identified the correlation the length of bearing branch and fruit
   characteristics. The fruit weight and the fruit number of A. arguta
   bearing branch which length are below 15cm and over 30 cm were 11.7 g,
   4.3 and 12.3 g, 13.8, respectively. From the results, the bearing brach
   which length was below 15 cm must be removed in winter season pruning.
   The pruning experiment was conducted to examine the effects on fruit
   quality and yield of A. arguta. Total fruit yield of heavy-pruning was
   14.3±1.5 kg/ tree. The production of fruits over 15 g wight was 8.2±0.9
   kg/tree, that of fruits between 10 g to 15 g was 4.0±0.7 kg/tree, and
   that of fruit below 10 g was 2.1±0.3 kg/tree, respectively. Average
   fruit yield of nonpruning was 26.7±2.1 kg/tree, fruit yield over 15 g,
   between 10 g and 15 g, and below 10 g were 2.5±0.5 kg/ tree, 19.2±1.4
   kg/tree, and 5.0±0.6 kg/tree, respectively. Distribution of high quality
   fruit (over 15 g) showed that non-pruning was almost 15~16 g but pruning
   was evenly distributed between 15 g and 20 g. According to the survey,
   The high quality fruit (over 15 g) would not be harvested if the winter
   pruning is not applied in the A. arguta cultivation.
AK 다래의 결과지 길이에 따른 다래 과실수와 과실무게를 조사하여 결과지와 과실특성과의 상관관계를 구명하고자 하였다. 다래의 결과지가
   15 cm 이하와 30 cm 이상의 경우, 평균 무게와 평균과실수는 각각 11.7 g과 12.3 g 그리고 4.6개와
   13.8개였다. 그 결과 15 cm 미만의 결과지는 불량한 과실특성결과를 가져오므로 동계전정시 제거하여야 한다. 전정이 다래
   과실등급별 생산량에 미치는 영향을 알아보고자 전정실험을 실시하였다. 결과모지는 80개, 결과모지의 80%를 자르는 강전정
   처리구에서는 과실 총 생산량이 본당 평균 14.3±1.5 kg이었으며, 이중 대과(15 g 이상)이 8.2±0.9 kg,
   중과(10~15 g)이 4.0±0.7 kg 그리고 소과(10 g 이하)이 2.1±0.3 kg 생산되었다. 무처리구에서는 과실총
   생산량이 본당 평균 26.7±2.1 kg이었으며, 이중 대과는 2.5±0.5 kg, 중과 19.2±1.4 kg 그리고 소과
   5.0±0.6 kg 생산되었다. 특히, 전정처리구와 무처리구에서 15 g 이상 대과의 무게분포를 보면 무처리구는 대부분 15~16
   g의 과실이분포하였으나, 전정처리구는 15~20 g 이상까지 고르게 분포하는 것으로 나타났다. 전정을 실시하지 않는 경우 15 g
   이상의 대과 생산이 쉽지 않을 것으로 판단되며, 생과용 대과 및 특과 생산을 위해서는 적절한 동계전정이 필요하다.
ZA 0
ZS 0
ZB 0
ZR 0
TC 0
Z8 0
Z9 0
SN 2586-6613
UT KJD:ART002097944
ER

PT J
AU Gullo, Gregorio
   Dattola, Antonio
   Vonella, Vincenzo
   Zappia, Rocco
TI Effects of photoselective colour nets on the vegetative, productive, and
   qualitative behaviour of kiwifruit, jintao cultivar
SO JOURNAL OF BERRY RESEARCH
VL 11
IS 1
BP 1
EP 19
DI 10.3233/JBR-200530
PD 2021
PY 2021
AB BACKGROUND: In the Mediterranean basin, the solar radiation received is
   very high for many tree species over several hours of the day during the
   summer. Using a photoselective net can improve the climatic conditions
   and also modify the quality of light received.
   OBJECTIVE: This study aimed to evaluate the influence of the colour of
   photoselective nets on the yield and quality of Actinidia chinensis.
   MATERIALS: The experiment was carried out in Southern Italy on an
   orchard of Jintao kiwifruit. Photoselective nets of different colours
   were used: black, red, yellow, white, and grey. The resulting fruits
   were compared to those of plants in the open field. A randomised block
   design was adopted. Environmental, vegetative, leaf gas exchange
   parameter, yield, and fruit quality were defined. All data were analysed
   using the Variance Analysis (ANOVA) and the Principal Component Analysis
   (PCA).
   RESULTS: Photoselectivity influenced production. The best results were
   obtained under the red net in terms of production and fertility indices.
   Fruit size, maturation indices, and nutraceutical parameters were also
   higher under the red net. Among the nets, the grey net induced the worst
   tree productivity results and the worst fruit quality parameters.
   However, all nets showed better results compared to the open field.
   CONCLUSION: The photoselective net strongly influenced the yield and
   quality of Jintao kiwifruit and the better results compared to the open
   field. The red net proved to be the best performer for the environment
   where the experiment was carried out.
TC 0
ZB 0
ZR 0
ZS 0
Z8 0
ZA 0
Z9 0
SN 1878-5093
EI 1878-5123
UT WOS:000626775300001
ER

PT J
AU Amirjani, Amirmostafa
   Bagheri, Mozhgan
   Heydari, Mojgan
   Hesaraki, Saeed
TI Label-free surface plasmon resonance detection of hydrogen peroxide; a
   bio-inspired approach
SO SENSORS AND ACTUATORS B-CHEMICAL
VL 227
BP 373
EP 382
DI 10.1016/j.snb.2015.12.062
PD MAY 2016
PY 2016
AB In this study, silver nanoparticles were synthesized using Kiwifruit
   extract. Response surface methodology (RSM) was successfully used to
   study the effects of AgNO3 concentration and the quantity of Kiwifruit
   extract on the production of biosynthesized silver nanoparticles. A
   suitable model between the factors (AgNO3 concentration and the quantity
   of Kiwifruit extract) and the response (production yield) was
   statistically developed. Based on the statistical analysis, the first
   order of extract volume has the most impact on the production yield of
   silver nanoparticles. Also, the production yield is affected by the
   second order term of extract volume more significantly than AgNO3
   concentration. Further, the interaction between both factors is
   statistically significant. Under the optimum conditions (AgNO3
   concentration >1.9 x 10(-3) M and amount of Kiwifruit extract
   approximate to 1.0 ml); silver nanoparticles in the mean size of 20 nm
   with stability more than 12 months were synthesized. Also, a localized
   surface plasmon resonance sensor based on silver nanoparticles was
   developed for determination of H2O2. This sensor has a linear range of
   5.0 x 10(-5)-5.0 x 10(-3) M with a limit of detection value as low as
   5.0 x 10(-7) M. The applicability of the sensor was demonstrated by
   analysis of H2O2 in packing sterilant solutions and interference study.
   (C) 2015 Elsevier B.V. All rights reserved.
RI Heydari, Mojgan/AAF-5644-2019; Amirjani, Amirmostafa/AAS-5487-2020; Hesaraki, Saeed/
OI Amirjani, Amirmostafa/0000-0003-4345-1752; Hesaraki,
   Saeed/0000-0001-9147-5850
TC 26
ZA 0
ZR 0
ZS 0
Z8 1
ZB 4
Z9 26
SN 0925-4005
UT WOS:000369944200048
ER

PT S
AU Cheng, C. H.
BE Huang, H
   Zhang, Q
TI Genetic Evaluation and Multiple Trait Selection for Resistance to
   Pseudomonas syringae pv. actinidiae and Fruit Characters in Diploid
   Actinidia chinensis (Kiwifruit) Populations
SO VIII INTERNATIONAL SYMPOSIUM ON KIWIFRUIT
SE Acta Horticulturae
VL 1096
BP 207
EP 213
PD 2015
PY 2015
AB Bacterial canker of kiwifruit, caused by a virulent strain of
   Pseudomonas syringae pv. actinidiae (Psa), has seriously damaged the
   kiwifruit industry worldwide. A quantitative genetic approach was used
   to understand genetic variation in fruit characters and in resistance to
   the pathogen in two disconnected factorial mating populations of diploid
   Actinidia chinensis Planch. Heritabilities and genetic correlations were
   estimated, using a mixed model method based on restricted maximum
   likelihood method with pedigree information. Significant variation in
   all characters was found, and this appeared to be under polygenic
   control. Results indicated the extent and nature of genetic variation in
   Psa resistance available in our breeding gene pool. Estimates of
   narrow-sense heritability were high for dry matter (DM) (0.72) and
   soluble solids contents (SSC) (0.90), but lower for Psa resistance
   (0.42), yield (0.50), and fruit weight (0.59). The moderate heritability
   for Psa resistance indicated some genetic control of the observed
   variation, and that selection for Psa resistance could be possible. Psa
   resistance had a negative genetic correlation with yield (-0.62), but a
   positive correlation with DM (0.46) and SSC (0.59). There was no genetic
   correlation with fruit weight in these populations. The results implied
   that a yield penalty of Psa resistance might exist in kiwifruit.
   Estimated breeding values for multiple traits were calculated for all
   female seedlings, using multivariate pedigree-BLUP (best linear unbiased
   prediction). Parents useful for improving Psa resistance, yield and DM
   simultaneously were identified.
CT 8th International Symposium on Kiwifruit
CY SEP 18-22, 2014
CL Dujiangyan, PEOPLES R CHINA
SP Int Soc Hort Sci
RI Cheng, Canhong/R-9830-2017
OI Cheng, Canhong/0000-0003-0105-3924
ZS 0
ZA 0
ZB 0
TC 0
Z8 0
ZR 0
Z9 0
SN 0567-7572
EI 2406-6168
BN 978-94-62610-94-1
UT WOS:000378638100022
ER

PT S
AU Ye, K. Y.
   Jiang, Q. S.
   Mo, Q. H.
   Gong, H. J.
   Li, J. W.
BE Huang, H
   Zhang, Q
TI The Research on the Growth and Nutrient Accumulation Regularity of
   Actinidia guilinensis
SO VIII INTERNATIONAL SYMPOSIUM ON KIWIFRUIT
SE Acta Horticulturae
VL 1096
BP 341
EP 348
PD 2015
PY 2015
AB The dynamic changes in size and weight of fruits, and the contents of
   total acid, sugar, Vitamin C in Actinidia guilinensis fruit during the
   growth period of 1-24 weeks after pollination were determined. The
   results show that the growth curve of the length, greater transverse
   diameter and lesser transverse diameters is the shape of a single S,
   accompanied by only one growth peak during the whole growth and
   development period, whereas the growth curve of fruit weight in both
   species is in the shape of double S, accompanied by two growth peaks.
   The total acid amount reaches a peak 20 weeks after fruit set and then
   steadily decreases. The vitamin C content of the fruit increases during
   growth and after fluctuations eventually becomes stable when it equals
   the vitamin C 15 weeks after fruit set. The sugar amount of the fruit
   increases gradually with fruit growth and development.
CT 8th International Symposium on Kiwifruit
CY SEP 18-22, 2014
CL Dujiangyan, PEOPLES R CHINA
SP Int Soc Hort Sci
Z8 0
TC 0
ZA 0
ZR 0
ZB 0
ZS 0
Z9 0
SN 0567-7572
BN 978-94-62610-94-1
UT WOS:000378638100039
ER

PT J
AU Cheng, Can-Hong
TI Inheritance of resistance to Pseudomonas syringae pv. actinidiae and
   genetic correlations with fruit characters in a diploid Actinidia
   chinensis (kiwifruit) population
SO EUPHYTICA
VL 198
IS 2
BP 305
EP 315
DI 10.1007/s10681-014-1107-3
PD JUL 2014
PY 2014
AB Bacterial canker of kiwifruit, caused by a virulent strain of
   Pseudomonas syringae pv. actinidiae (Psa), has resulted in serious
   damage to kiwifruit industry worldwide. The variability and inheritance
   of resistance to Psa and fruit characters in a disconnected factorial
   mating population of diploid Actinidia chinensis Planch were
   investigated. Significant variation in all characters was found, and
   this appeared to be under polygenic control. Results indicated the
   extent and nature of genetic variation in Psa resistance available in
   our breeding gene pool. Estimates of narrow-sense heritability were
   moderate-high to high for Psa resistance, fruit weight, dry matter
   content (DM) and soluble solids contents (SSC), but low for fruit number
   per vine. The moderate-high heritability for Psa resistance indicated a
   genetic control of the observed variation, and selection for Psa
   resistance could be possible. Psa resistance had a high negative genetic
   correlation with fruit number per vine, but a moderate positive
   correlation with fruit weight, DM and SSC. The results implied that
   yield penalty of Psa resistance might exist in kiwifruit. Thus,
   selection strategies based on Psa resistance need to take account of its
   negative correlation with fruit number per vine. Male and female parents
   useful for improving Psa resistance and fruit characters simultaneously
   were identified. Two full-sib families were outstanding, as they
   combined high degrees of resistance to Psa with high yield components
   and reasonable amounts of DM and SSC.
RI Cheng, Canhong/R-9830-2017
OI Cheng, Canhong/0000-0003-0105-3924
ZA 0
Z8 0
ZS 0
ZR 0
TC 10
ZB 7
Z9 10
SN 0014-2336
EI 1573-5060
UT WOS:000337041800013
ER

PT J
AU He, Leiming
   Cui, Kaidi
   Song, Yufei
   Zhang, Zhengqun
   Li, Beixing
   Mu, Wei
   Liu, Feng
TI A precisely targeted application strategy of dipping young cucumber
   fruit in fungicide to control cucumber gray mold
SO PEST MANAGEMENT SCIENCE
VL 74
IS 11
BP 2432
EP 2437
DI 10.1002/ps.5055
PD NOV 2018
PY 2018
AB BACKGROUND: Gray mold is a ubiquitous destructive plant disease found
   worldwide. To avoid the shortcomings of conventional spraying systems
   for controlling this disease, such as high selection pressure on
   Botrytis cinerea for resistance and fungicide waste resulting from spray
   drift, a precisely targeted application strategy of dipping young
   cucumber fruit in a mixture of fungicide and forchlorfenuron (plant
   growth regulator, PGR) during the bloom period to control cucumber gray
   mold was developed in the current study.
   RESULTS: Without leaving above-limit residues in cucumber fruits,
   dipping in fludioxonil at 30 mg L-1 provided a greater efficacy (85.4%)
   against cucumber gray mold than did spraying at 100 mg L-1 (76.4%).
   Importantly, fludioxonil mixed with forchlorfenuron from 25 to 35 mg L-1
   increased the yield of cucumbers by 26.2-36.7% compared to dipping fruit
   only in forchlorfenuron. The increased yield may be a benefit of
   controlling gray mold.
   CONCLUSION: Dipping fruit in fungicides and PGRs seems to be a potential
   precisely targeted application strategy to not only control cucumber
   gray mold effectively but also, through the action of PGRs, to increase
   the cucumber yield. This novel application method is believed to have a
   bright prospect in cucumber production in Chinese solar glasshouses. (C)
   2018 Society of Chemical Industry
RI Zhang, Zhengqun/AAW-8239-2020; liu, feng/D-2803-2017; Liu, Feng/
OI Liu, Feng/0000-0002-0271-3632
ZR 0
TC 2
ZS 0
ZB 2
Z8 1
ZA 0
Z9 3
SN 1526-498X
EI 1526-4998
UT WOS:000446996500006
PM 29704289
ER

PT S
AU Pancino, B.
   Ferrucci, D.
   Passeri, N.
   Grassi, P.
   Cassoni, G.
BE Costa, G
   Ferguson, AR
TI Kiwifruit Quality Standards
SO VII INTERNATIONAL SYMPOSIUM ON KIWIFRUIT
SE Acta Horticulturae
IS 913
BP 535
EP 538
DI 10.17660/ActaHortic.2011.913.72
PD 2011
PY 2011
AB An economic evaluation of the economic outputs of kiwifruit organic,
   integrated and conventional production systems was undertaken to compare
   the three cultivation methods from a market and farm management point of
   view. A case study was used; yield, fruit size, qualitative
   characteristics and prices obtained from the three different systems
   were obtained. Outcomes of the comparison between organic, integrated
   and conventional production systems will provide input to formulate some
   future management and market decisions.
CT 7th International Symposium on Kiwifruit
CY NOV 25, 2011
CL Faenza, ITALY
Z8 0
ZA 0
ZR 0
TC 0
ZB 0
ZS 0
Z9 0
SN 0567-7572
BN 978-90-66056-04-6
UT WOS:000305940900072
ER

PT J
AU Wang, Nannan
   He, Haohao
   Lacroix, Christelle
   Morris, Cindy
   Liu, Zhande
   Ma, Fengwang
TI Soil fertility, leaf nutrients and their relationship in kiwifruit
   orchards of China's central Shaanxi province
SO SOIL SCIENCE AND PLANT NUTRITION
VL 65
IS 4
BP 369
EP 376
DI 10.1080/00380768.2019.1624481
EA JUN 2019
PD JUL 4 2019
PY 2019
AB Understanding soil fertility and leaf nutrients provides the basis for
   optimizing fertilization for fruit crop production. However, for central
   Shaanxi province of China, the largest kiwifruit-producing region in the
   world, limited information is available on soil fertility and leaf
   nutrients of these orchards. Here, we assessed 17 soil fertility
   parameters and 12 leaf elements for 116 kiwifruit orchards in central
   Shaanxi. The investigated region included five locations: Zhouzhi, Mei,
   Yangling, Wugong and Qishan. The soils in this region had an average pH
   of 7.54 and exchangeable Ca of 5.68 g/kg, indicating that the soils were
   calcareous. Over a quarter of the orchards were deficient in soil
   organic matter. Although over 50% of the soils were excessive in NO3--N
   and over 25% both deficient and excessive in P and K, more than 65.0% of
   the orchards were deficient in leaf N, P and K, implying the low NPK use
   efficiency in central Shaanxi. Moreover, Cl and Zn deficiencies as well
   as Cu and Ca excesses were found in both soil and leaf diagnosis.
   Analysis of variance showed that, among the study locations, Zhouzhi was
   characterized by low soil pH, low soil/leaf Ca and high soil/leaf N,
   whereas Wugong was featured by high soil/leaf Na. Correlation analysis
   indicated that soil pH positively correlated with soil Ca, and both
   parameters negatively correlated with soil N, P, Fe, Mn, Cu and Cl (P <
   0.01). Additionally, soil N, Ca, Mn and Cl positively correlated with
   the corresponding leaf elements (P < 0.001). These results could be used
   to guide the sustainable nutrient management of kiwifruit production in
   central Shaanxi.
RI Wang, Nannan/; Lacroix, Christelle/G-9569-2011
OI Wang, Nannan/0000-0001-8261-2323; Lacroix,
   Christelle/0000-0001-8808-4752
ZS 0
ZR 0
TC 1
Z8 0
ZB 1
ZA 0
Z9 1
SN 0038-0768
EI 1747-0765
UT WOS:000472918900001
ER

PT J
AU Yang, Lili
   Zhu, Zhijun
   Zhang, Jinshui
   Gao, Yimin
   Wang, Xingmei
   Liu, Gaoyuan
   Li, Na
   Ma, Long
   Tong, Yan-an
TI Response of kiwifruit yield and fruit quality to chloride-containing
   fertilizers
SO AGRONOMY JOURNAL
VL 112
IS 2
BP 1012
EP 1020
DI 10.1002/agj2.20074
PD MAR-APR 2020
PY 2020
AB A 3-yr field experiment was conducted to determine the effects of
   chloride-containing fertilizer application on the yield and fruit
   quality of kiwifruit and the distribution of chloride ions (Cl-) in
   plants and soil. Five chlorine treatments were applied in a 10-yr-old
   kiwifruit (Actinidia deliciosa 'Hayward') orchard: (1) CO(NH2)(2) +
   Ca(H2PO4)(2) + K2SO4 (control, 0 kg Cl ha(-1)); (2) CO(NH2)(2) +
   Ca(H2PO4)(2) + 1/2KCl + 1/2K(2)SO(4) (170 kg Cl ha(-1)); (3) CO(NH2)(2)
   + Ca(H2PO4)(2) + KCl (340 kg Cl ha(-1)); (4) 1/2CO(NH2)(2) + 1/2NH(4)Cl
   + Ca(H2PO4)(2) + KCl (910 kg Cl ha(-1)); and (5) NH4Cl + Ca(H2PO4)(2) +
   KCl (1480 kg Cl ha(-1)). In terms of the 3-yr average (2015-2017), a
   higher yield of kiwifruit was obtained under chlorine treatments at
   levels of 170 and 340 kg Cl ha(-1), which increased by 18 and 12.5%
   compared with the control. Despite no significant differences in fruit
   soluble solids, titratable acid, and soluble sugar contents, all
   chlorine treatments, especially 910 and 1480 kg Cl ha(-1), resulted in
   less vitamin C content after 3 yr of application compared with the
   control. Increasing chlorine application increased Cl- concentrations in
   both the plants and soil; however, maximum concentrations did not exceed
   the safe concentrations (<20 g kg(-1) and < 400 mg kg(-1),
   respectively). In conclusion, applying a restricted amount of
   chloride-containing fertilizers (170-340 kg Cl ha(-1)) could increase
   kiwifruit yield under the experimental conditions, with no harm to plant
   leaves or soil.
ZR 0
Z8 1
TC 0
ZS 0
ZB 0
ZA 0
Z9 1
SN 0002-1962
EI 1435-0645
UT WOS:000543787300028
ER

PT J
AU Penman, David
TI Editorial: Food security and science
SO NEW ZEALAND JOURNAL OF CROP AND HORTICULTURAL SCIENCE
VL 40
IS 1
BP 1
EP 1
DI 10.1080/01140671.2011.644301
PD 2012
PY 2012
Z8 0
TC 0
ZA 0
ZB 0
ZS 0
ZR 0
Z9 0
SN 0114-0671
UT WOS:000304592500001
ER

PT J
AU Deng, Jianjun
   Sun, Tran
   Cao, Wei
   Fan, Daidi
   Cheng, Ni
   Wang, Bini
   Gao, Hui
   Yang, Haixia
TI EXTRACTION OPTIMIZATION AND FUNCTIONAL PROPERTIES OF PROTEINS FROM KIWI
   FRUIT (ACTINIDIA CHINENSIS PLANCH.) SEEDS
SO INTERNATIONAL JOURNAL OF FOOD PROPERTIES
VL 17
IS 7
BP 1612
EP 1625
DI 10.1080/10942912.2013.772197
PD AUG 9 2014
PY 2014
AB Kiwi fruit (Actinidia chinensis Planch.) seed proteins, as solid wastes
   in food industries, remain underutilized. Response surface methodology
   for kiwi fruit seed proteins extraction optimization results showed that
   pH and solid/liquid ratio were the most important factors affecting the
   yield. Maximum yield (613.7 g/kg total protein) was obtained when
   temperature, pH, extraction time, and solid/liquid ratio were 33.9
   degrees C, pH 9.14, 49.2 min, and 1:8.4 (w/v), respectively. Kiwi fruit
   seed protein had more proteins or peptides with low molecular weights,
   showing a better digestibility. Functional properties results indicated
   that kiwi fruit seed protein as potential ingredients could be used as a
   substitute for soybean protein for food processing.
RI Jianjun, Deng/U-5306-2019; Yang, Haixia/AAH-3819-2020; Fan, daidi/J-1128-2017; cao, wei/
OI Jianjun, Deng/0000-0002-3057-6997; Yang, Haixia/0000-0002-4410-9257;
   cao, wei/0000-0001-9615-3754
TC 10
ZS 1
ZA 0
Z8 2
ZB 5
ZR 0
Z9 12
SN 1094-2912
EI 1532-2386
UT WOS:000334067200017
ER

PT J
AU Mejía Valvas, Rhodes Leopoldo
   Gómez Pando, Luz
   Pinedo Taco, Rember Emilio
   Mendoza Vilcahuamán, Hugo
   Pajuelo Roldán, Clay Eusterio
TI Niveles de fertilización inorgánica en tres variedades de kiwicha
   (Amaranthus caudatus L.) en Ancash, Perú
X1 Inorganic fertilization levels in three varieties of kiwicha (Amaranthus
   caudatus L.) in Ancash, Peru
SO Idesia (Arica)
VL 38
IS 1
BP 75
EP 84
PD 2020-03
PY 2020
AB ABSTRACT Kiwicha (Amaranthus cuadatus L.) is an alternative source of
   protein of vegetable origin, grown mostly in temporary and with low
   yields, so it is important to develop efficient management practices of
   varieties and fertilization levels to increase their productivity. The
   study was conducted with the objective of determining the interaction of
   two varieties of kiwicha (Oscar Blanco, Centenario) and the Caracino
   ecotype with three levels of fertilization (NPK), under a Randomized
   Complete Block Design (DBCA) with a factorial arrangement 3v x 3f and
   four repetitions in conditions of the town of Mato province of Huaylas,
   Ancash. The variables under study were: plant height, days of flowering,
   and days of maturation, weight of a thousand grains, yield and protein
   con tent. With the dose of 120-100-80 the highest values were found for
   yield, plant height and number of days at maturation, with 2105.58 kg
   ha-1, 90.50 cm and 123.83 days, respectively; while with the dose
   18-46-30 in weight of one thousand grains and protein content with 1.12
   g and 20.19%, respectively. The Centennial variety resulted in the
   highest values for yield and weight of 1000 grains with 2104.75 and 1.09
   g; while in protein content the Caracino ecotype with 20.01% was higher
   compared to Oscar Blanco (18.72%) and Centenario (18.35%).
X4 RESUMEN La kiwicha (Amaranthus caudatus L.), considerada fuente
   alternativa de proteína de origen vegetal, es cultivada mayormente
   enzonas de temporal con bajos rendimientos. Por ello es importante
   desarrollar prácticas de manejo eficiente de los insumos y recursos como
   variedades y niveles de fertilización para incrementar su productividad.
   El estudio se realizó con el objetivo de determinar la interacción de
   dos variedades de kiwicha (Oscar Blanco, Centenario) y el ecotipo
   Caracino con tres niveles de fertilización (NPK), bajo un Diseño de
   Bloque Completo al Azar (DBCA) con un arreglo factorial 3V x 3F y cuatro
   repeticiones en condiciones de la localidad de Mato, provincia de
   Huaylas, Ancash. Las variables en estudio fueron altura de planta, días
   a la floración, días a la maduración, peso de mil granos, rendimiento y
   contenido de proteína. Con la dosis de 120-100-80 se hallaron los
   mayores valores para rendimiento, altura de planta y número de días a la
   maduración, con 2105,58 kg ha-1, 90,50 cm y 123,83 días,
   respectivamente, mientras que con la dosis 18-46-30 en peso de mil
   granos y contenido de proteína con 1,12 g y 20,19%, respectivamente. La
   variedad Centenario alcanzó los mayores valores para rendimiento y peso
   de 1000 granos con 2104,75 kg ha-1 y 1,09 g, mientras que en contenido
   de proteína el ecotipo Caracino con 20,01% resultó mayor respecto a
   Oscar Blanco (18,72%) y Centenario (18,35%).
OI Pinedo, Rember/0000-0001-5910-9332
Z8 0
ZA 0
TC 0
ZR 0
ZS 0
ZB 0
Z9 0
SN 0718-3429
UT SCIELO:S0718-34292020000100075
ER

PT J
AU Serna Cock, Liliana
   Torres Valenzuela, Laura Sofia
   Ayala Aponte, Alfredo
TI CHANGES IN MECHANICAL PROPERTIES OF MINIMALLY-PROCESSED YELLOW PITAHAYA
   TREATED WITH 1-MCP
SO DYNA-COLOMBIA
VL 79
IS 174
BP 71
EP 78
PD AUG 2012
PY 2012
AB The mechanical properties stress of yield limit (sigma(L)), modulus of
   deformability (Ed), failure stress (sigma(F)), and Hencky strain at
   failure (epsilon(HF)), of minimally-processed yellow pitahaya treated
   with 200 mu gL(-1) 1-MCP during storage (10 +/- 1 degrees C, 85% RH) was
   evaluated. Mechanical analysis of the fruit was performed using a
   stress-strain curve. The samples were subjected to uniaxial compression
   test at break. The results showed that the samples treated with I-MCP
   showed the highest values of stress of yield limit, modulus of
   deformability and failure stress. This indicates that the application of
   1-MCP provides greater firmness to the fruit and may represent an
   alternative to reduce undesirable changes in texture during storage.
RI Valenzuela, Laura Sofia Torres/Y-1952-2019
OI Valenzuela, Laura Sofia Torres/0000-0001-8032-1901
ZR 0
ZS 2
ZB 0
TC 1
Z8 0
ZA 0
Z9 3
SN 0012-7353
UT WOS:000308517200011
ER

PT S
AU Xiloyannis, C.
   Montanaro, G.
   Dichio, B.
BE Costa, G
   Ferguson, AR
TI Sustainable Orchard Management, Fruit Quality and Carbon Footprint
SO VII INTERNATIONAL SYMPOSIUM ON KIWIFRUIT
SE Acta Horticulturae
IS 913
BP 269
EP 273
DI 10.17660/ActaHortic.2011.913.34
PD 2011
PY 2011
AB This paper discusses some key issues of sustainable kiwifruit production
   by addressing a number of orchard practices with the multiple objectives
   of improving fruit quality, increasing soil fertility and minimising the
   environmental impacts of kiwifruit production. Increasing soil-carbon
   inputs by recycling prunings and cover-crop biomass and by the
   application of composts all contribute to the build-up of soil carbon.
   They also enhance soil-water retention and fertility and fruit yield and
   quality. The need for an improved methodology for assessment of the
   carbon footprint of kiwifruit production is discussed including aspects
   of orchard management which will improve soil carbon inputs. This paper
   focuses on mineral nutrition, providing information for the development
   of a best fertilisation plan. In particular, it offers advice on how to
   improve fruit calcium nutrition. A criterion is proposed for optimal
   irrigation scheduling based on the concept of a soil-water threshold
   above which soil water should be maintained at all times. The volume of
   soil explored by the roots of young vines is discussed with a view to
   increasing irrigation efficiency.
CT 7th International Symposium on Kiwifruit
CY NOV 25, 2011
CL Faenza, ITALY
RI Montanaro, Giuseppe/F-4354-2012; Montanaro, Giuseppe/Z-1208-2019; xiloyannis, cristos/; dichio, bartolomeo/
OI Montanaro, Giuseppe/0000-0002-1172-7526; Montanaro,
   Giuseppe/0000-0002-1172-7526; xiloyannis, cristos/0000-0002-5970-3953;
   dichio, bartolomeo/0000-0003-0726-7982
ZB 3
ZS 0
ZA 0
ZR 0
TC 3
Z8 0
Z9 3
SN 0567-7572
EI 2406-6168
BN 978-90-66056-04-6
UT WOS:000305940900034
ER

PT J
AU Yuliarti, Oni
   Matia-Merino, Lara
   Goh, Kelvin T.
   Mawson, John
   Brennan, Charles
TI Characterisation of gold kiwifruit pectin isolated by enzymatic
   treatment
SO INTERNATIONAL JOURNAL OF FOOD SCIENCE AND TECHNOLOGY
VL 47
IS 3
BP 633
EP 639
DI 10.1111/j.1365-2621.2011.02887.x
PD MAR 2012
PY 2012
AB Pectin was extracted from gold kiwifruit by four commercial enzyme
   preparations (Celluclast 1.5 L, Cytolase CL, Cellulyve TR 400 and
   NS33048). The chosen enzymes were used either in single or in
   combination, with and without protease addition. The recovered pectin
   was characterised and compared for the yield, total nonstarch
   polysaccharide and neutral sugar composition, protein and ash, pectin,
   molecular weight distribution and the viscosity. Results indicated that
   enzyme-extracted gold kiwifruit pectin was rich in galacturonic acid.
   Purified pectin yield, and their physicochemical composition and
   rheological property (viscosity), was significantly affected by the type
   of enzyme used. The pectin extracted by Celluclast 1.5 L demonstrated to
   be the most viscous and recorded the highest in molecular weight (Mw)
   (1.65 x 106 g mol1) compared with the other extracts. The extract Mw and
   their distribution were discussed and related to their viscosity
   behaviour.
RI Brennan, Charles/AAG-5494-2021; Kelvin Kim Tha, GOH/AAD-6328-2020; Brennan, charles s/E-4135-2012; Mawson, Andrew J/B-7619-2019; Goh, Kelvin KT/
OI Brennan, Charles/0000-0003-2479-8478; Brennan, charles
   s/0000-0003-2479-8478; Mawson, Andrew J/0000-0002-8413-5281; Goh, Kelvin
   KT/0000-0002-3453-3468
ZR 0
ZS 0
TC 12
ZB 8
ZA 0
Z8 0
Z9 12
SN 0950-5423
EI 1365-2621
UT WOS:000300567800026
ER

PT J
AU Xiong, Yun
   Yan, Pei
   Du, Kui
   Li, Mingzhang
   Xie, Yue
   Gao, Ping
TI Nutritional component analyses of kiwifruit in different development
   stages by metabolomic and transcriptomic approaches
SO JOURNAL OF THE SCIENCE OF FOOD AND AGRICULTURE
VL 100
IS 6
BP 2399
EP 2409
DI 10.1002/jsfa.10251
EA FEB 2020
PD APR 2020
PY 2020
AB BACKGROUND Metabolites in kiwifruit greatly influence nutritional
   values; however, the dynamic changes in nutrient composition and the
   gene expression level of yellow kiwifruit have not been studied so far.
   To investigate the types and accumulation patterns of metabolites, a
   metabolomics approach utilizing liquid chromatography-electrospray
   ionization mass spectrometry and transcriptomics were used to analyze
   the yellow flesh of kiwifruit cultivar 'jinshi 1' collected at different
   stages of days after full bloom.
   RESULTS In total, 285 metabolites were identified over the kiwifruit
   developmental stages. The composition of the metabolites of kiwifruit at
   different stages of development was different. The organic acids
   contents and their derivatives were higher at the initial stage of
   development and then gradually decreased. The lipids and amino acids
   contents fluctuated at different stages of development but did not
   change significantly. Transcript profiles throughout yellow kiwifruit
   development were constructed and analyzed, with a focus on the
   biosynthesis and metabolism of compounds such as sugars, organic acids
   and ascorbic acid, which are indispensable for the development and
   formation of quality fruit. The transcript levels of genes involved in
   sucrose and starch metabolism were consistent with the change in soluble
   sugar and starch content throughout kiwifruit development. The
   metabolism of ascorbic acid was primarily through the l-galactose
   pathway.
   CONCLUSION Our metabolome and transcriptome approach identified dynamic
   changes in five types of nutrient metabolite levels, and correlations
   among such levels, in developing fruit. The results provide information
   that can be used by metabolic engineers and molecular breeders to
   improve kiwifruit quality. (c) 2020 Society of Chemical Industry
ZB 2
Z8 0
ZR 0
ZA 0
ZS 0
TC 4
Z9 4
SN 0022-5142
EI 1097-0010
UT WOS:000513012600001
PM 31917468
ER

PT J
AU Kumar, P. Suresh
   Basar, J.
TI Influence of different degrees and stages of summer pruning on the vine
   characteristics, fruit yield and quality of kiwifruit cv. Hayward
SO INDIAN JOURNAL OF HORTICULTURE
VL 68
IS 4
BP 466
EP 471
PD DEC 2011
PY 2011
AB The present experiment was conducted in the mid hills of Ziro, Arunachal
   Pradesh, which is located at 93 degrees 5' to 940 2 ' E longitude 270 5
   ' to 270 75 ' N latitude at an elevation of 1,564 amsl. During summer
   pruning, the shoots were pruned back to different pruning degrees viz.,
   pruning at 25 cm after the last fruit (D(1)), pruning 50 cm after the
   last fruit (D(2)) and pruning at 100 cm after the last fruit (D(3)) of
   the bearing shoot. All the summer pruning treatments were performed on 3
   different stages i.e., at complete petal fall (S(1)), 15 days after
   petal fall (S(2)) and 30 days after petal fall (S(3)). It was revealed
   that the summer pruning done by heading back of the bearing shoots at 1
   m after the last fruit at complete petal fall stage (D(3)S(1)) resulted
   in higher yield with more proportion of 'A' and 'B' grade fruits in
   comparison to control and other treatments. D(3)S(1) exhibited the
   highest fruit weight, fruit size, photosynthetic rate, sugars, TSS and
   sugar: acid ratio. Correlation studies showed the positive relation
   among many growth, yield and chemical parameters. Summer pruning done by
   heading back of the bearing shoots at 100 cm after the last fruit at
   complete petal fall stage (D(3)S(1)) might be recommended for added
   profit in kiwifruit cultivation in the region.
OI Paramasivam, Suresh Kumar/0000-0002-3090-6888
ZS 0
TC 0
ZB 0
ZR 0
ZA 0
Z8 0
Z9 0
SN 0972-8538
UT WOS:000299240400004
ER

PT J
AU El-Yazal, Mohamed A. Seif
   Rady, Mostafa M.
   Seif, Samir A.
TI Foliar-applied dormancy-breaking chemicals change the content of
   nitrogenous compounds in the buds of apple (Malus sylvestris Mill. cv.
   Anna) trees
SO JOURNAL OF HORTICULTURAL SCIENCE & BIOTECHNOLOGY
VL 87
IS 4
BP 299
EP 304
PD JUL 2012
PY 2012
AB Dormancy breaking agents (DBA) are typically applied to deciduous fruit
   trees to overcome the adverse effect of warm late-Winter temperatures on
   buds. The ability of hydrogen cyanamide (Dormex (TM)), potassium nitrate
   (KNO3), or mineral oil (MO) to break dormancy in buds of apple (Malus
   sylvestris Mill.) 'Anna' trees, and their impact on metabolic changes in
   the contents of total proteins, total free amino acids, and organic
   amino-nitrogen compounds (OA-NC) in buds during bud break were
   determined. The ability to break dormancy occurred after two foliar
   applications of Dormex (TM), KNO3, or MO at concentrations of 4% (v/v),
   8% (w/v), or 6% (v/v), respectively. In general, Dormex (TM) was more
   effective than KNO3 or MO at breaking dormancy, shortening the duration
   of flowering, increasing the percentages of bud break and fruit-set,
   fruit yield, and the contents of total free amino acids, and OA-NC. Our
   results indicated that Dormex (TM) provided an effective early treatment
   for stimulating bud break, reducing the flowering period, increasing
   fruit yield and regulating the contents of nitrogenous compounds in
   apple buds.
RI Rady, Mostafa/J-6280-2012
OI Rady, Mostafa/0000-0001-8254-5263
TC 3
Z8 0
ZS 0
ZR 0
ZB 3
ZA 0
Z9 3
SN 1462-0316
UT WOS:000307479700003
ER

PT S
AU Guo, X. M.
   Wang, G. X.
   Gao, R. F.
BE Costa, G
   Ferguson, AR
TI Temporal and Spatial Changes of Chlorophyll Fluorescence Characteristics
   of Postharvest Kiwifruit (Actinidia deliciosa 'Changan 4')
SO VII INTERNATIONAL SYMPOSIUM ON KIWIFRUIT
SE Acta Horticulturae
IS 913
BP 559
EP 565
DI 10.17660/ActaHortic.2011.913.76
PD 2011
PY 2011
AB Chlorophyll fluorescence characteristics of kiwifruit (Actinidia
   deliciosa (A. Chev.) C.F. Liang et A.R. Ferguson 'Changan 4') at
   postharvest were studied. Photosynthetic pigment concentrations in outer
   pericarp (OP), inner pericarp (IP) and axile placenta (AP) were
   determined and maximal PS II quantum yield (Fv/Fm), effective PS II
   quantum yield (Y(II)), coefficient of photochemical quenching (qP),
   coefficient of non-photochemical quenching (NPQ), apparent electron
   transport rate (ETR) were compared. Contents of chlorophyll (Chl) a, Chl
   b, Chl a+b and carotenoid (Car.) decreased and the proportion of
   light-harvesting Chl to reactive center Chl increased as indicated by
   increasing Chl a/b in the same tissue zone with storage; content of the
   pigments reduced in the orders of OP, IP and AP while the proportion
   increased as indicated by decreasing Chl a/b in the same order of tissue
   zone in the same stage. Except that Y(II), qP and ETR were all zero in
   AP and its peripheral part (PP), Fv/Fm, Y(II), NPQ, qP and ETR declined
   in the corresponding tissue zone with the progress of fruit ripening;
   along the long axis from the distal end to the base of the fruit in the
   same stage, the changing trend of these parameters were identical in OP
   and IP, while Fv/Fm and NPQ of PP and AP presented an upward trend after
   the first drop. And these parameters decreased in the order of OP, IP
   and AP in the same stage. It is concluded that OP and IP of the fruit
   still have a certain degree of photochemical activity after harvest.
CT 7th International Symposium on Kiwifruit
CY NOV 25, 2011
CL Faenza, ITALY
ZA 0
Z8 0
ZS 0
TC 0
ZR 0
ZB 0
Z9 0
SN 0567-7572
BN 978-90-66056-04-6
UT WOS:000305940900076
ER

PT J
AU Jae, Shin Hyun
AU 최문희
   김민주
   전영진
TI Quality Changes of Fresh Vegetable and Fruit Juice by Various Juicers
Z1 주스제조 장치에 따른 채소 및 과일 주스의 품질 변화
SO Korean Society for Biotechnology and Bioengineering Journal
VL 29
IS 3
BP 145
EP 154
PD 2014
PY 2014
AB A fresh vegetable and fruit juice has become anew healthy food available
   for detoxification, dieting andhealth. This paper presents the useful
   information about thequality changes of fresh juice according to
   different juicer.Quality of fresh juice could be evaluated by several
   factorssuch as juice yield, enzyme activity, antioxidant activity,
   polyphenolcontents, and anti-inflammatory activity. The juiceyields of
   12 different vegetables and fruits were comparedusing 6 different
   juicers and it was observed that the yield ofslow juicer was better than
   that of conventional blender.Among 12 samples, the juice yield of grape
   is the best and thepH of the juice was in the acidic range of 3 and 4.
   Kiwi andgrapefruit were the best in terms of protease enzyme
   activitiesby Hemoglobin units on the tyrosine basis and
   Spectrophotometricacid protease unit and papain units on the
   tyrosinebasis of KFDA protocols. The total polyphenol contents werealso
   high in kiwi and grapefruit. The antioxidant activity
   bydiphenyl-1-picrylhydrazyl (DPPH), superoxide dismutase(SOD), and
   radical scavenging assay were high in the order ofkiwi, grapefruit,
   grape, tomato, and orange. Anti-inflammatoryactivities were also assay
   for 12 samples with 6 juicers. Itcan be concluded that of fresh fruit
   and vegetable juice providesa source of antioxidant components and
   enzymes withhigh activity. And the enzyme activities could be used as
   oneof the quality indicator of fresh juice. Concerning the juicersused
   in this study, slow juicer could be recommended to preparethe fresh
   juice in terms of the juice quality.
ZR 0
ZS 0
ZB 0
TC 1
ZA 0
Z8 0
Z9 1
SN 1225-7117
UT KJD:ART001895809
ER

PT J
AU Zhang, C.
   Wang, W. Z.
   Diao, Y. Z.
   Liu, X. L.
TI First Report of Fruit Decay on Pepper Caused by Diaporthe actinidiae in
   China.
SO PLANT DISEASE
VL 100
IS 8
BP 1778
EP 1778
DI 10.1094/PDIS-07-15-0835-PDN
PD AUG 2016
PY 2016
Z8 0
ZR 0
ZA 0
ZS 0
TC 1
ZB 1
Z9 1
SN 0191-2917
EI 1943-7692
UT WOS:000380299200044
ER

PT J
AU Famiani, F.
   Baldicchi, A.
   Farinelli, D.
   Cruz-Castillo, J. G.
   Marocchi, F.
   Mastroleo, M.
   Moscatello, S.
   Proietti, S.
   Battistelli, A.
TI Yield affects qualitative kiwifruit characteristics and dry matter
   content may be an indicator of both quality and storability
SO SCIENTIA HORTICULTURAE
VL 146
BP 124
EP 130
DI 10.1016/j.scienta.2012.08.009
PD OCT 15 2012
PY 2012
AB Yield and fruit characteristics from nine orchards of the cultivar
   'Hayward' were investigated in 2007-2008. The two-year average yield
   ranged from 24 t/ha to 49 t/ha. Yield was negatively related (P <= 0.01)
   to fruit dry matter content (DMC) and total titratable acidity (TTA) at
   harvest and total soluble solids (TSS) and flesh firmness after 5 months
   of storage. Fruit DMC at harvest was positively related to TSS (P <=
   0.001) and flesh firmness (P <= 0.01) after 5 months of storage. At
   harvest, fruit DMC was also positively related (P <= 0.001) to
   non-structural carbohydrate content (glucose + fructose + sucrose +
   starch); moreover, the non-structural carbohydrate content was
   positively related (P <= 0.05) to TEA and citrate and malate contents.
   Fruit DMC at harvest was also positively related (P <= 0.05) to the
   content of structural material, estimated as the difference between DMC
   and the measured non-structural carbohydrates and titratable organic
   acids. The content of fruit structural material at harvest was
   positively related (P <= 0.05) to flesh firmness after 5 months of
   storage. After 5 months of storage, also the TSS was positively related
   (P <= 0.01) to the flesh firmness. Finally, there was a positive
   relationship (P <= 0.05) between fruit starch content and flesh firmness
   after 5 months of storage. The results showed that a very high fruit
   load can have negative effects on fruit DMC and TTA at harvest and TSS
   and flesh firmness after storage. Moreover, a higher DMC, besides being
   related with a higher TSS in ripe fruits, was also associated with a
   higher TTA and organic acids content and the retaining of higher flesh
   firmness during storage. This indicates that fruit DMC may be an
   indicator of both eating quality and storability of kiwifruits. (C) 2012
   Elsevier B.V. All rights reserved.
RI Farinelli, Daniela/D-2178-2012; Battistelli, Alberto/AAX-7377-2020; Proietti, Simona/; Battistelli, Alberto/; Famiani, Franco/L-9202-2015
OI Farinelli, Daniela/0000-0002-7791-6987; Proietti,
   Simona/0000-0003-4136-9800; Battistelli, Alberto/0000-0002-8613-4688;
   Famiani, Franco/0000-0002-9634-7951
Z8 1
ZA 0
ZB 12
TC 18
ZR 0
ZS 2
Z9 20
SN 0304-4238
EI 1879-1018
UT WOS:000310946300018
ER

PT S
AU Montanaro, G.
   Tataranni, G.
   Mazzeo, M.
   Dichio, B.
BE Xiloyannis, C
TI Transpiration and Calcium Accumulation in Apricot Fruit
SO XIV INTERNATIONAL SYMPOSIUM ON APRICOT BREEDING AND CULTURE
SE Acta Horticulturae
VL 862
BP 429
EP 432
PD 2010
PY 2010
AB The seasonal variation of transpiration rate and accumulation of calcium
   (Ca) in fruit of apricot (Prunus armeniaca L.) are presented. Midday
   transpiration rate (open system ADC-LCA4) was higher just after
   fruit-set peaking at about 0.5 mmol m(-2) s(-1); thereafter it declined
   and reached the lowest value three weeks later. In parallel, Ca was
   linearly accumulated within the early four weeks of fruit development
   reaching 80% of the final content. Afterwards it slowly increased and
   reached about 6 mg per fruit at harvest time. Results suggest that
   transpiration decline can be held to account for the early cessation of
   Ca import into the fruit. Opportunities for field manipulation to
   increase fruit Ca content are discussed.
CT 14th International Symposium on Apricot Breeding and Culture
CY JUN 16-20, 2008
CL Matera, ITALY
SP Int Soc Hort Sci (ISHS)
RI Montanaro, Giuseppe/F-4354-2012; Montanaro, Giuseppe/Z-1208-2019; dichio, bartolomeo/
OI Montanaro, Giuseppe/0000-0002-1172-7526; Montanaro,
   Giuseppe/0000-0002-1172-7526; dichio, bartolomeo/0000-0003-0726-7982
ZB 0
ZA 0
Z8 0
ZR 0
TC 0
ZS 0
Z9 0
SN 0567-7572
BN 978-90-66053-56-4
UT WOS:000313516500066
ER

PT J
AU Pham, Nghia Duc
   Martens, W
   Karim, M A
   Joardder, M U H
TI Nutritional quality of heat-sensitive food materials in intermittent
   microwave convective drying.
SO Food & nutrition research
VL 62
DI 10.29219/fnr.v62.1292
PD 2018
PY 2018
AB Background: The retention of health promoting components in
   nutrient-rich dried food is significantly affected by the dehydration
   method. Theoretical and experimental investigations reported in the
   literature have demonstrated that intermittent microwave convective
   drying (IMCD) can effectively improve the drying performance. However,
   the impact of this advanced drying method on the quality food has not
   been adequately investigated.
   Design: A programmable NN-SD691S Panasonic inverter microwave oven (1100
   W, 2450 MHz) was employed for the experiments. The microwave power level
   was set at 100 W and ran for 20 seconds at different power ratios and
   the constant hot air conditions was set to a temperature of 60°C and
   0.86 m/s air velocity.
   Objective: In this study, natural bioactive compounds (ascorbic acid and
   total polyphenol), water activity, colour and microstructure
   modifications which can occur in IMCD were investigated, taking
   kiwifruit as a sample.
   Results and Discussion: The microwave (MW) power ratio (PR) had
   significant impact on different quality attributes of dried samples. The
   results demonstrate that applying optimum level MW power and
   intermittency could be an appropriate strategy to significantly improve
   the preservation of nutrient contents, microstructure and colour of the
   dried sample. The IMCD at PR 1:4 was found to be the ideal drying
   condition with the highest ascorbic acid retention (3.944 mg/g DM),
   lowest colour change (DeltaERGB = 43.86) and a porous microstructure.
   However, the total polyphenol content was better maintained (3.701 mg
   GAE/g DM) at higher microwave density (PR 1:3). All samples attained a
   desirable level of water activity which is unsusceptible for
   microorganism growth and reproduction.
   Conclusion: Overall, IMCD significantly improved the drying performance
   and product quality compared to traditional convective drying.
RI Joardder, M.U.H./Q-2997-2019; Karim, Azharul/
OI Joardder, M.U.H./0000-0002-5732-9443; Karim, Azharul/0000-0001-9074-0384
Z8 0
ZA 0
TC 3
ZS 0
ZR 0
ZB 1
Z9 3
SN 1654-661X
UT MEDLINE:30349446
PM 30349446
ER

PT S
AU Lamichhane, Jay Ram
BE Sparks, DL
TI Bacterial Diseases of Crops: Elucidation of the Factors that Lead to
   Differences Between Field and Experimental Infections
SO ADVANCES IN AGRONOMY, VOL 134
SE Advances in Agronomy
VL 134
BP 227
EP 246
DI 10.1016/bs.agron.2015.06.006
PD 2015
PY 2015
AB Diseases caused by plant pathogenic bacteria have attained great concern
   worldwide as they are responsible for severe economic losses throughout
   the cultivated areas. Although studies performed in experimental
   conditions have provided many new insights into chemical and molecular
   signaling between plants and bacterial pathogens during pathogenesis,
   little is known about the factors that interact in natural field
   conditions. In particular, a wide gap exists between these two systems
   in terms of disease occurrence and severity. This review attempts to
   highlight the possible reasons that make natural field conditions
   different from the experimental ones, which might be useful to bridge
   the current gap and to facilitate the development of adequate control
   measures.
OI Lamichhane, Jay Ram/0000-0001-9780-0941
Z8 0
ZR 0
TC 8
ZB 6
ZS 0
ZA 0
Z9 8
SN 0065-2113
BN 978-0-12-803051-6; 978-0-12-803323-4
UT WOS:000363311100006
ER

PT J
AU Kim, yoonsook
   Choi, Heedon
   Jung, Yongjin
AU 우승미
   김옥미
   최인욱
TI Condition of Acetic Acid Fermentation and Effect of Oligosaccharide
   Addition on Kiwi Vinegar
Z1 참다래 식초 초산발효조건 및 올리고당 첨가의 영향
S1 한국식품저장유통학회지
VL 14
IS 1
BP 100
EP 104
PD 2007
PY 2007
AB This study was designed to investigate quality characteristics and
   conditions of acetic acid fermentation of kiwi vinegar following
   addition of oligosaccharide. During the acid fermentation, alcohol
   concentration and total acidity were shown to be 6% and 1.0%,
   respectively, with the highest acetic acid yield. Acetic acid
   fermentation of kiwi following addition of oligosaccharide showed the
   highest acetic acid yield with 15% oligosaccharide. Free forms of sugars
   in kiwi vinegar were detected to be fructose, glucose and maltose.
   Organic acid of kiwi vinegar were malic, lactic, acetic, citric and
   succinic acid. Total content of organic acid was shown to be the highest
   with 15% oligosaccharide. Mineral content was shown to be lower when
   oligosaccharide amount was increased. In conclusion, oligosaccharide
   addition has an insignificant effect on acetic acid fermentation of
   kiwi, and was evaluated to be suitable at 15% .
AK 본 연구에서는 참다래 식초 개발을 위하여 초산발효 조건 및 올리고당 첨가에 따른 품질 특성을 조사하였다. 그 결과 초기알코올 농도
   6%, 초기산도 1%에서 7일 동안 발효시켰을 때 총산이 가장 높게 나타났다. 올리고당 첨가에 따른 영향에서 총산은 올리고당
   15% 첨가구에서 5.03%로 가장 높게 나타내었다. 참다래 식초의 유리당은 fructose, glucose 및 maltose가
   확인되었으며 총 유리당은 올리고당 첨가량이 많을수록 높게 나타났다. 유기산은 malic, lactic, acetic, citric
   및 succinic acid가 확인되었으며 총 유기산 함량은 올리고당 15% 첨가구에서 가장 높게 나타났다. 올리고당 첨가량에
   따른 무기질 함량은 올리고당 첨가량이 높을수록 무기질함량이 조금씩 감소하는 것으로 나타났다. 이상의 결과 올리고당 첨가는 참다래
   초산발효에 미치는 영향은 크지 않았으며 단맛을 고려할 때 약 15% 첨가가 적당한 수준으로 나타났다.
TC 0
ZR 0
ZA 0
ZB 0
Z8 0
ZS 0
Z9 0
SN 1738-7248
UT KJD:ART001043665
ER

PT J
AU Besedina, T.D.
   Tutberidze, Ts. V.
   Thoria, G.B.
Z2 Беседина, Т.Д.
   Тутберидзе, Ц.В.
   Тория, Г.Б.
TI Agroecological regionalization of <i>Actinidia deliciosa </i>(kiwi) in
   humid subtropics of Russia
FT Агроэкологическое районирование актинидии деликатесной (<i>Actinidia
   deliciosa</i>) во влажных субтропиках России
SO Horticulture and viticulture
S1 Садоводство и виноградарство
IS 6
BP 46
EP 51
DI 10.18454/VSTISP.2016.6.3917
PD 2016
PY 2016
AB Evaluation of agroecological factors on the cultivation of A. deliciosa
   was carried out on the basis of the influence of meteorological
   conditions on crop yield during the stages of plant growth for the
   further development of numerical models “weather - yield”. The variety
   specific reaction to weather conditions changes was determined. The
   probability of death of Actinidia plants from low temperatures in winter
   and spring, which on the territory of the humid subtropics is limited to
   0-25 % of years, depending on the altitudinal zonality was established.
   Equilibrium density not higher than 1,3 g/cm3 was selected as
   suitability criteria of soils under actinidia plants. The ecological map
   of Actinidia deliciosa placement in humid subtropics of Russia was
   developed using a range of indicators (weather, soil, cultivar and
   relief).
Z4 Оценка агроэкологических факторов возделывания A. deliciosa проведена на
   основе анализа влияния метеорологических условий на урожай по фазам
   развития культуры для дальнейшей разработки количественных моделей
   «погода - урожай». Определена специфика реакции сортов на изменения
   погодных условий. Установлена вероятность гибели растений актинидии от
   низких температур в зимний и весенний периоды, которая на территории
   влажных субтропиков ограничена 0-25 % лет в зависимости от высотной
   зональности. Показателем пригодности почв под культуру стала равновесная
   плотность, не превышающая 1,3 г/см3. По комплексу показателей (погода,
   почва, сорт и рельеф) разработана агроэкологическая карта размещения A.
   deliciosa во влажно-субтропической зоне России.
ZR 1
ZA 0
ZB 0
ZS 0
Z8 0
TC 0
Z9 1
SN 0235-2591
UT RSCI:27487866
ER

PT J
AU Yuliarti, Oni
   Goh, Kelvin K. T.
   Matia-Merino, Lara
   Mawson, John
   Brennan, Charles
TI Extraction and characterisation of pomace pectin from gold kiwifruit
   (Actinidia chinensis)
SO FOOD CHEMISTRY
VL 187
BP 290
EP 296
DI 10.1016/j.foodchem.2015.03.148
PD NOV 15 2015
PY 2015
AB Gold kiwifruit pomace extracted using citric acid, water and enzyme
   (Celluclast 1.5L) were studied in terms of pectin yield, protein, ash,
   non-starch polysaccharide, galacturonic acid (GalA), neutral sugar
   composition, molar mass (M-w), viscosity and degree of branching.
   Water-extracted pectin was considered closest to its native form. Enzyme
   extracted pectin showed the highest yield (similar to 4.5% w/w) as
   compared with the acid and water extraction methods (similar to 3.6-3.8%
   w/w). Pectin obtained from different extraction methods showed different
   degree of branching. The M-w and root mean square (RMS) radius varied
   with the extraction methods with values of 8.4 x 10(5) g/mol and 92 nm,
   8.5 x 10(5) g/mol and 102 nm, 6.7 x 10(5) g/mol and 52 nm for acid,
   water and enzymatic extraction methods, respectively. Similar trend was
   observed for pectin viscosity, with water-extracted pectin giving a
   slightly higher viscosity followed by acid and enzyme-extracted pectin.
   This study showed that gold kiwifruit pomace pectin has potential
   application in food products. (C) 2015 Elsevier Ltd. All rights
   reserved.
RI Brennan, charles s/E-4135-2012; Brennan, Charles/AAG-5494-2021; Kelvin Kim Tha, GOH/AAD-6328-2020; Mawson, Andrew J/B-7619-2019; Goh, Kelvin KT/
OI Brennan, charles s/0000-0003-2479-8478; Brennan,
   Charles/0000-0003-2479-8478; Mawson, Andrew J/0000-0002-8413-5281; Goh,
   Kelvin KT/0000-0002-3453-3468
ZA 0
ZR 1
ZB 28
ZS 0
TC 47
Z8 0
Z9 48
SN 0308-8146
EI 1873-7072
UT WOS:000355885400040
PM 25977029
ER

PT J
AU Greer, D H
   Laing, W A
TI Photoinhibition of photosynthesis in intact kiwifruit (Actinidia
   deliciosa) leaves: Changes in susceptibility to photoinhibition and
   recovery during the growth season.
SO Planta
VL 186
IS 3
BP 418
EP 25
DI 10.1007/BF00195323
PD 1992-Feb
PY 1992
AB Kiwifruit (Actinidia deliciosa (A. Chev.) C.F. Liang et A.R. Ferguson)
   plants grown in an outdoor enclosure were exposed to the natural
   conditions of temperature and photon flux density (PFD) over the growing
   season (October to May). Temperatures ranged from 14 to 21° C while the
   mean monthly maximum PFD varied from 1000 to 1700 mumol · m(-2) · s(-1),
   although the peak PFDs exceeded 2100 mumol · m(-2) · s(-1). At
   intervals, the daily variation in chlorophyll fluorescence at 692 nm and
   77K and the photon yield of O2 evolution in attached leaves was
   monitored. Similarly, the susceptibility of intact leaves to a standard
   photoinhibitory treatment of 20° C and a PFD of 2000 mumol · m(-2) ·
   s(-1) and the ability to recover at 25° C and 20 mumol · m(-2) · s(-2)
   was followed through the season. On a few occasions, plants were
   transferred either to or from a shade enclosure to assess the
   suceptibility to natural photoinhibition and the capacity for recovery.
   There were minor though significant changes in early-morning
   fluorescence emission and photon yield throughout the growing season.
   The initial fluorescence, Fo, and the maximum fluorescence, Fm, were,
   however, significantly and persistently different from that in
   shade-grown kiwifruit leaves, indicative of chronic photoinhibition
   occurring in the sun leaves. In spring and autumn, kiwifruit leaves were
   photoinhibited through the day whereas in summer, when the PFDs were
   highest, no photoinhibition occurred. However, there was apparently no
   non-radiative energy dissipation occurring then also, indicating that
   the kiwifruit leaves appeared to fully utilize the available excitation
   energy. Nevertheless, the propensity for kiwifruit leaves to be
   susceptible to photoinhibition remained high throughout the season. The
   cause of a discrepancy between the severe photoinhibition under
   controlled conditions and the lack of photoinhibition under comparable,
   natural conditions remains uncertain. Recovery from photoinhibition, by
   contrast, varied over the season and was maximal in summer and declined
   markedly in autumn. Transfer of shade-grown plants to full sun had a
   catastrophic effect on the fluorescence characteristics of the leaf and
   photon yield. Within 3 d the variable fluorescence, Fv, and the photon
   yield were reduced by 80 and 40%, respectively, and this effect
   persisted for at least 20 d. The restoration of fluorescence
   characteristics on transfer of sun leaves to shade, however, was very
   slow and not complete within 15 d. 
RI Greer, Dennis/ABA-7947-2020; Laing, William A/E-3636-2010
OI Laing, William A/0000-0003-0458-6590
ZS 0
ZB 31
TC 36
ZA 0
ZR 0
Z8 1
Z9 37
SN 0032-0935
UT MEDLINE:24186739
PM 24186739
ER

PT J
AU Larbi, Ajmi
   Morales, Fermin
   Abadia, Anunciacion
   Abadia, Javier
TI Changes in iron and organic acid concentrations in xylem sap and
   apoplastic fluid of iron-deficient Beta vulgaris plants in response to
   iron resupply
SO JOURNAL OF PLANT PHYSIOLOGY
VL 167
IS 4
BP 255
EP 260
DI 10.1016/j.jplph.2009.09.007
PD 2010
PY 2010
AB In this study, the effects of Fe resupply on the composition of the
   xylem sap and apoplastic fluid of Fe-deficient sugar beet plants were
   investigated. Experiments were carried out in growth chambers with
   plants grown in hydroponics, and Fe resupply to Fe-deficient plants was
   carried out by adding 45 mu M Fe(III)-EDTA to the nutrient solution. In
   the short term (within 24 h), Fe resupply caused marked changes in the
   xylem sap and apoplastic fluid composition and in leaf physiological
   parameters when de novo chlorophyl1 (Ch1) synthesis was still beginning.
   Major changes included: (i) 10- and 5-fold increases in Fe
   concentrations in apoplastic fluid and xylem sap, respectively: (ii)
   marked decreases in the concentrations of organic acids in apoplastic
   fluid, but not in xylem sap and (iii) large decreases in the citrate/Fe
   ratios, both in apoplastic fluid and in xylem sap. Two to four days
   after Fe resupply, xylem sap and apoplastic fluid Fe and organic acid
   concentrations and pH reached values Similar to those obtained in
   Fe-sufficient leaves. Leaf mesophyll ferric chelate-reductase (FC-R)
   activities and photosynthetic rates increased gradually during recovery
   from Fe deficiency. (C) 2009 Elsevier GmbH. All rights reserved.
RI Morales, Fermin/A-7981-2008; Abadia, Anunciacion/A-7474-2010; Abadia, Javier/H-3123-2019
OI Morales, Fermin/0000-0003-1834-4322; Abadia,
   Anunciacion/0000-0003-3609-7070; Abadia, Javier/0000-0001-5470-5901
TC 28
ZS 0
ZB 27
ZA 0
ZR 0
Z8 1
Z9 29
SN 0176-1617
EI 1618-1328
UT WOS:000275285100002
PM 19854536
ER

PT S
AU Decorte, J.
   Debersaques, F.
   Mekers, O.
BE Huang, H
   Zhang, Q
TI Seasonal Patterns of Leaf Mineral Content of Kiwiberry Cultivars
SO VIII INTERNATIONAL SYMPOSIUM ON KIWIFRUIT
SE Acta Horticulturae
VL 1096
BP 471
EP 477
PD 2015
PY 2015
AB Although the kiwiberry (Actinidia arguta) is a recently introduced
   commercial crop in Belgium, it already covers over 30 ha and this area
   is increasing steadily every year. With the canes growing up to 4 m per
   year, kiwiberry plants are considered as fast growing. As the vines are
   so vigorous, growth control is a considerable challenge for the growers
   and an adequate fertilizer management is necessary to obtain healthy
   kiwifruit vines, an optimum productivity, and an optimal fruit size.
   Because information on this matter is scarce, in this study we set out
   to gain more insight into the fertilization and nutrient needs of the
   kiwiberry plant. As a first step to optimize the fertilization, the
   mineral leaf composition of five A. arguta cultivars, 'Issai', 'Weiki',
   'Geneva', 'Kiwino' and 'Ambrosia grande' was monitored during the
   growing season of 2012. We determined the content of nitrogen,
   phosphorus, potassium, calcium, magnesium, sulphur, boron, copper, zinc,
   iron, manganese, and sodium in adult leaves of mature, fruit bearing
   plants without deficiency symptoms sampled at 5 time points. A clear
   seasonal pattern for most of the nutrients was uncovered. Whereas, the
   potassium content decreased throughout the growing season, for nitrogen,
   phosphorus, copper and zinc, after an initial decline, a constant level
   or even a slight increase was measured. The calcium, magnesium and boron
   content showed an increasing trend during the growing season. Finally,
   for the remaining nutrients, no or a cultivar-dependent trend was
   observed.
CT 8th International Symposium on Kiwifruit
CY SEP 18-22, 2014
CL Dujiangyan, PEOPLES R CHINA
SP Int Soc Hort Sci
ZA 0
Z8 0
ZR 0
ZS 0
ZB 3
TC 3
Z9 3
SN 0567-7572
BN 978-94-62610-94-1
UT WOS:000378638100058
ER

PT J
AU Hickson, R. E.
   Lopez-Villalobos, N.
   Kenyon, P. R.
   Morris, S. T.
TI Breed effects and heterosis for productivity traits at first calving of
   Angus, Holstein Friesian, Jersey and crossbred beef cows
SO ANIMAL PRODUCTION SCIENCE
VL 54
IS 9
BP 1381
EP 1387
DI 10.1071/AN14223
PD 2014
PY 2014
AB Feed requirements for maintenance contribute a large proportion of the
   feed requirements of a beef cow so lighter cows may be more efficient
   producers of weaned calves, provided that such cows do not result in a
   comparative reduction in calf weaning weight. Beef-cross-dairy cows have
   increased milk yield compared with straight-bred beef cows and have the
   potential to wean heavier calves. Crossbred cows may also offer
   potential increases in production through heterosis. This experiment
   examined the performance of straight-bred Angus (AA), Holstein Friesian
   (FF) and Jersey (JJ) cows and of Angus-sired F1 crossbreds with Holstein
   Friesian (AF), Jersey (AJ) and Holstein Friesian-cross-Jersey
   (Kiwicross; AK) cows to identify breed and heterosis effects on milk
   intake and liveweight of calves and liveweight, reproductive performance
   and fatness of cows in their first lactation. Days to calving and
   weaning rate from first joining were similar among genotypes, but only
   50% of FF cows conceived to second joining, compared with 90-98% for the
   other genotypes (P < 0.05). Estimated milk intake of calves was least (P
   < 0.05) for calves born to AA cows, and was generally similar (P > 0.05)
   among calves born to crossbred cows. There were positive heterosis
   effects between Angus and Jersey and between Angus and Holstein Friesian
   on milk intake of the calf. Straight-bred FF cows weaned the heaviest
   calves (least-squaresmean + s.e.: 241 +/- 5 kg; P < 0.05). Calves born
   to AF and AK cows were weaned at similar liveweight (229 +/- 3 kg and
   226 +/- 4 kg, respectively; P > 0.05), and were heavier (P < 0.05) than
   calves born to JJ and AJ cows, which were similar (208 +/- 5 kg and 215
   +/- 3 kg, respectively; P > 0.05). Calves born to AA cows were lightest
   at weaning (196 +/- 3 kg; P < 0.05). Estimates of heterosis for weaning
   weight were 11 +/- 4 kg (P < 0.01) between Angus and Holstein Friesian,
   and 14 +/- 4 kg (P < 0.001) between Angus and Jersey. Angus-cross-dairy
   cows offered production advantages over straight-bred AA cows as dam
   lines in a terminal cross. These advantages were partially due to
   heterosis.
RI Hickson, Rebecca/AAS-5249-2021; Morris, Steve/AAA-8539-2019; Lopez-Villalobos, Nicolas/
OI Hickson, Rebecca/0000-0002-9609-9599; Lopez-Villalobos,
   Nicolas/0000-0001-6611-907X
ZS 0
ZA 0
ZB 8
ZR 0
Z8 0
TC 4
Z9 8
SN 1836-0939
EI 1836-5787
UT WOS:000340553000043
ER

PT J
AU Peace, Angela
   Pattemore, David
   Broussard, Melissa
   Fonseka, Dilini
   Tomer, Nathan
   Bosque-Perez, Nilsa A.
   Crowder, David
   Shaw, Allison K.
   Jesson, Linley
   Howlett, Brad G.
   Jochym, Mateusz
   Li, Jing
TI Orchard layout and plant traits influence fruit yield more strongly than
   pollinator behaviour and density in a dioecious crop
SO PLOS ONE
VL 15
IS 10
AR e0231120
DI 10.1371/journal.pone.0231120
PD OCT 23 2020
PY 2020
AB Mutualistic plant-pollinator interactions are critical for the
   functioning of both non-managed and agricultural systems. Mathematical
   models of plant-pollinator interactions can help understand key
   determinants in pollination success. However, most previous models have
   not addressed pollinator behavior and plant biology combined.
   Information generated from such a model can inform optimal design of
   crop orchards and effective utilization of managed pollinators like
   western honey bees (Apis mellifera), and help generate hypotheses about
   the effects of management practices and cultivar selection. We expect
   that the number of honey bees per flower and male to female flower ratio
   will influence fruit yield. To test the relative importance of these
   effects, both singly and simultaneously, we utilized a delay
   differential equation model combined with Latin hypercube sampling for
   sensitivity analysis. Empirical data obtained from historical records
   and collected in kiwifruit (Actinidia chinensis) orchards in New Zealand
   were used to parameterize the model. We found that, at realistic bee
   densities, the optimal orchard had 65-75% female flowers, and the most
   benefit was gained from the first 6-8 bees/1000 flowers, with
   diminishing returns thereafter. While bee density significantly impacted
   fruit production, plant-based parameters-flower density and male:female
   flower ratio-were the most influential. The predictive model provides
   strategies for improving crop management, such as choosing cultivars
   which have their peak bloom on the same day, increasing the number of
   flowers with approximately 70% female flowers in the orchard, and
   placing enough hives to maintain more than 6 bees per 1000 flowers to
   optimize yield.
RI Jesson, Linley/G-3285-2018; Peace, Angela/
OI Jesson, Linley/0000-0003-4969-160X; Peace, Angela/0000-0001-8200-8839
ZB 0
ZA 0
ZS 0
TC 0
Z8 0
ZR 0
Z9 0
SN 1932-6203
UT WOS:000586649400021
PM 33095783
ER

PT J
AU Novoselov, M.Yu.
   Drobysheva, L.V.
   Zyatchina, G.P.
   Piskovatskaya, R.G.
   Tolmacheva, E.V.
   Starshinova, O.A.
   Makaeva, A.M.
Z2 Новоселов, М.Ю.
   Дробышева, Л.В.
   Зятчина, Г.П.
   Писковацкая, Р.Г.
   Толмачева, Е.В.
   Старшинова, О.А.
   Макаева, А.М.
TI ASSESSMENT OF FORAGE PRODUCTIVITY OF PROMISING BREEDING SPECIMENS OF
   PERENNIAL CLOVER AND BIRDSFOOT TREFOIL
FT Оценка кормовой продуктивности перспективных селекционных образцов
   многолетних клеверов и лядвенца рогатого
SO Dostizheniya nauki i tekhniki APK
S1 Достижения науки и техники АПК
VL 32
IS 2
BP 25
EP 28
DI 10.24411/0235-2451-2018-10206
PD 2018
PY 2018
AB It is presented the results of examination of breeding samples of
   perennial clover (meadow, white and hybrid) and birdsfoot trefoil in
   competitive tests. Over two cycles of the research tetraploid ultra
   early maturing variety samples No 416, No 404, SGP-7, and Mars x R2S
   were selected with the productivity of green mass of 50-53 t/ha, of dry
   matter - 10.6-11.3 t/ha and with the crude protein yield of 1.65-1.70
   t/ha. These values were close to those of the standard ‘VIK 84', but the
   samples reached the cut maturity earlier by 6-9 days. Early maturing
   forms TOS-3 and TOS-4 exceeded the standard by 5-7% in green matter
   productivity (54-55 t/ha). Variety-microbial system No 63+KR-2 had the
   productivity of green mass of 54.1 t/ha, of dry matter - 11.8 t/ha, of
   crude protein - 1.73 t/ha. Among the diploid numbers, No 1217 was the
   best, which is higher than the standard ‘VIK 77' in the yield of green
   mass by 15%, of dry matter - by 13%, of the accumulation of crude
   protein - by 12%. Variety-microbial systems VIК 7 + KS-18 and Topaz +
   KS-7 and ultra-early maturing samples M3R and No 177 were similar to the
   standard ‘VIK 77' in productivity but had a shorter vegetation period
   (on 4-16 days). Among the hybrids of white clover, samples F7 Kiwi x
   Espanso, F4 Volat x Gomel'sky, F4 Titan x Gigant and Lugovik variety
   exceeded the standard ‘VIK 70' in productivity of green mass and dry
   matter by 19.1 -36.2% and 27.4-45.2%, respectively. The best samples of
   hybrid clover SGP-2, Krasavik, and Tetra Latvia exceeded the standard in
   green and dry matter productivity and crude protein yield by 7.1-12.7%,
   13.4-24.4% and 11.4-21.1%, respectively. The perspective samples of
   birdsfoot trefoil SGP-6 and SGP-13 exceeded the standard by 23 and 19%
   in green and dry matter productivity.
Z4 Изложены результаты оценки селекционных образцов многолетних клеверов
   (лугового, ползучего, гибридного) и лядвенца рогатого в конкурсном
   испытании. За два цикла исследований выделились тетраплоидные
   ультраскороспелые сортообразцы № 416, № 404, СГП-7 и Марс х
   Р<sub>2</sub>С с продуктивностью зеленой массы 50-53 т/га, сухой массы -
   10,6-11,3 т/га и сбору сырого протеина 1,65-1,70 г/га близкими
   кстандарту ВИК 84, но созревающие на 6-9 дней раньше; раннеспелые
   образцы ТОС-3 и TOC-4, превысившие по продуктивности зеленой массы
   (54-55 т/га) стандартна 5-7 %; сорто-микробная система № 63+КР-2 с
   продуктивностью зеленой массы 54,1 т/ га, сухой массы - 11,8 т/га и
   сбору сырого протеина 1,73 т/ га. Среди диплоидных номеров лучшим
   оказались № 1217, который превзошел стандарт ВИК 77 по урожайности
   зеленой массы на 15 %, сухой - на 13 %, накоплению сырого протеина - на
   12 %; сорто-микробные системы ВИК 7+КС-18 и Топаз+КС-7 и
   ультраскороспелые номера М<sub>3</sub>Р и № 177, близкие к ВИК 77 по
   продуктивности, но отличающиеся сокращенным (на 4-16 дней) вегетационным
   периодом. Из гибридов клевера ползучего выделились образцы F<sub>7</sub>
   Киви х Espanso, F<sub>4</sub> Волат * Гомельский, F<sub>4</sub> Титан *
   Гигант, а также сорт Луговик, которые по урожайности зеленой и сухой
   массы превысили стандарт ВИК 70 на 19,1-36,2 % и 27,4-45,2 %
   соответственно. Лучшие образцы клевера гибридного СГП-2, Красавики Тетра
   Латвия превзошли стандарт по урожайности зеленой, сухой массы и сбору
   сырого протеина на 7,1-12,7%, 13,4-24,4 % и 11,4-21,1 % соответственно.
   Перспективные сортообразцы лядвенца рогатого СГП-6 и СГП-13 по
   урожайности зеленой и сухой массы превысили стандарт на 23 и 19%
   соответственно.
ZA 0
TC 0
ZR 1
ZB 0
Z8 0
ZS 0
Z9 1
SN 0235-2451
UT RSCI:32768048
ER

PT J
AU Ma, Tingting
   Sun, Xiangyu
   Zhao, Jinmei
   You, Yilin
   Lei, Yushan
   Gao, Guitian
   Zhan, Jicheng
TI Nutrient compositions and antioxidant capacity of kiwifruit (Actinidia)
   and their relationship with flesh color and commercial value
SO FOOD CHEMISTRY
VL 218
BP 294
EP 304
DI 10.1016/j.foodchem.2016.09.081
PD MAR 1 2017
PY 2017
AB The nutritional quality and antioxidant capacity of China domestic
   kiwifruit and imported kiwifruit with different prices and the
   relationships of retail price among cultivars, nutritional qualities and
   flesh color were investigated. Results showed that cultivar was the main
   factor influencing nutritional quality, though the product region could
   also affect the cultivar characteristics to some extent. Additionally,
   nutritional quality and antioxidant capacity of kiwifruit had no
   relationship to the product region. What's more, there was no
   correlation among the nutrient compositions, antioxidant capacity and
   retail price of kiwifruit. At the same time, the flesh color was
   associated with greater commercial value but was not higher nutritional
   quality or antioxidant capacity. Thus indicates to consumers that
   imported kiwifruit were not all superior to local versions, and the
   priciest kiwifruit did not equal to the most nutritious kiwifruit, also
   the color kiwifruit. There still need more research to help consumers to
   choose kiwifruit. (C) 2016 Elsevier Ltd. All rights reserved.
ZA 0
TC 53
Z8 8
ZS 0
ZR 0
ZB 34
Z9 61
SN 0308-8146
EI 1873-7072
UT WOS:000386409700039
PM 27719912
ER

PT S
AU Boyd, L.
   Barnett, A.
   Civolani, C.
   Fini, E.
BE Pestana, M
   Correia, PJ
TI Whole Plant Excavations to Determine Nutritional Requirements in
   'Hort16A' Kiwifruit Vines
SO VI INTERNATIONAL SYMPOSIUM ON MINERAL NUTRITION OF FRUIT CROPS
SE Acta Horticulturae
VL 868
BP 171
EP 176
PD 2010
PY 2010
AB The timing and magnitude of biomass and nutrient accumulation in mature,
   field-grown 'Hort16A' kiwifruit vines was determined by excavating
   entire vines at three-weekly intervals for an entire season. The vines
   were planted in the mid 1980s and the 'Hort16A' was grafted onto the
   'Hayward' rootstock in 1997. Results were compared with a similar study
   carried out on 6-year-old 'Hayward' vines in the late 1980s. The total
   biomass of the 'Hort16A' vines was larger than that of the 'Hayward'
   vines. The total biomass of the perennial components in the 'Hort16A'
   and 'Hayward' vines was 48.2 (+/- 2.2) and 29.5 (+/- 1.0) kg DW vine
   respectively. The total biomass of the new season's growth was 42 kg DW
   in the 'Hort16A' vines with an additional 2.7 kg removed in summer
   prunings during the season. Fruit comprised 22 kg (49%) of the new
   season's growth in the 'Hort16A' vines. In comparison, the total new
   seasons' growth was 30 kg DW vine in the 'Hayward' vines, of which fruit
   comprised 14 kg or 47%. Nitrogen uptake occurred in both cultivars
   before budburst and nitrogen, and phosphorus reserves from perennial
   components were utilised during the summer. The reserves were largely
   replenished by the time of fruit harvest.
CT 6th International Symposium on Mineral Nutrition of Fruit Crops
CY MAY 19-23, 2008
CL Faro, PORTUGAL
SP Int Soc Hort Sci (ISHS)
OI Barnett, Andrew M/0000-0002-5266-2925
ZS 0
ZB 5
TC 6
Z8 0
ZA 0
ZR 0
Z9 6
SN 0567-7572
BN 978-90-66054-69-1
UT WOS:000313520000019
ER

PT J
AU D'Evoli, L.
   Moscatello, S.
   Baldicchi, A.
   Lucarini, M.
   Cruz-Castillo, J. G.
   Aguzzi, A.
   Gabrielli, P.
   Proietti, S.
   Battistelli, A.
   Famiani, F.
   Boehm, V.
   Lombardi-Boccia, G.
TI POST-HARVEST QUALITY, PHYTOCHEMICALS AND ANTIOXIDANT ACTIVITY IN ORGANIC
   AND CONVENTIONAL KIWIFRUIT (ACTINIDIA DELICIOSA, CV. HAYWARD)
SO ITALIAN JOURNAL OF FOOD SCIENCE
VL 25
IS 3
BP 362
EP 368
PD 2013
PY 2013
AB The study provides original data on quality attributes and nutritional
   profile of organic and conventional kiwifruit grown in Italy (Lazio
   region). Data on macronutrients (protein, lipid, carbohydrate) total
   dietary fiber, minerals, trace elements, organic acids (citric, malic,
   oxalic) and bioactive molecules including ascorbic acid, carotenoids
   (lutein and beta-carotene), tocopherols (alpha-tocopherol,
   gamma-tocopherol, gamma-tocotrienol) content are reported. Organic
   orchards displayed a lower yield but higher fruit performances (flesh
   firmness, dry matter, soluble solids) than conventional ones. Ascorbic
   acid content was significantly higher in organic kiwifruit (66 mg/100 g)
   than in conventional one (53 mg/100 g). Both lutein and beta-carotene
   content was higher in organic kiwifruit than in conventional one. No
   significant differences in tocopherol content between cultivation
   systems were observed. Antioxidant activity was significantly higher (p
   < 0.001) in organic than in conventional fruit mirroring the trend
   reported for ascorbic acid.
RI Battistelli, Alberto/AAX-7377-2020; Lucarini, Massimo/AAL-9254-2020; Gabrielli, Paolo/AAE-2800-2019; Proietti, Simona/; Famiani, Franco/L-9202-2015; Battistelli, Alberto/
OI Proietti, Simona/0000-0003-4136-9800; Famiani,
   Franco/0000-0002-9634-7951; Battistelli, Alberto/0000-0002-8613-4688
ZR 0
TC 9
ZS 2
ZB 6
Z8 0
ZA 0
Z9 9
SN 1120-1770
EI 2239-5687
UT WOS:000329468100015
ER

PT S
AU Osti, F.
   Di Marco, S.
BE Costa, G
   Ferguson, AR
TI Further Evidence on the Relationship between Sodium Content in the Soil
   and Incidence of Wood Decay in Kiwifruit
SO VII INTERNATIONAL SYMPOSIUM ON KIWIFRUIT
SE Acta Horticulturae
IS 913
BP 489
EP 493
DI 10.17660/ActaHortic.2011.913.65
PD 2011
PY 2011
AB Wood decay is a recent chronic wood disease caused by different fungi
   with a complex aetiology not clear. This harmful and spread disease is
   characterized by a correlation between yield losses and oliar symptoms,
   which in turn have an erratic nature as esca of grapevine. A survey is
   being carried out on 10-year-old, in which wood decay appeared for the
   first time in 2003. Each year and in each, the incidence of the disease
   was assessed by recording the percentage of vines with foliar symptoms.
   Moreover, in each vineyard the content of exchangeable sodium in the
   soil was evaluated.
CT 7th International Symposium on Kiwifruit
CY NOV 25, 2011
CL Faenza, ITALY
RI Osti, Fabio/B-7674-2015; Di Marco, Stefano/B-7347-2015
OI Osti, Fabio/0000-0002-6748-6274; Di Marco, Stefano/0000-0002-2786-4277
TC 1
ZS 0
ZB 1
Z8 0
ZR 0
ZA 0
Z9 1
SN 0567-7572
EI 2406-6168
BN 978-90-66056-04-6
UT WOS:000305940900065
ER

PT J
AU Cerutti, Alessandro K.
   Beccaro, Gabriele L.
   Bagliani, Marco
   Donno, Dario
   Bounous, Giancarlo
TI Multifunctional Ecological Footprint Analysis for assessing
   eco-efficiency: a case study of fruit production systems in Northern
   Italy
SO JOURNAL OF CLEANER PRODUCTION
VL 40
BP 108
EP 117
DI 10.1016/j.jclepro.2012.09.028
PD FEB 2013
PY 2013
AB Sustainable farming in the fruit production systems of the Piemonte
   Region of Northern Italy was examined using a multifunctional Ecological
   Footprint based method. The analysis is based on the quantification of
   four different ecological footprint applications related to different
   functional units: tons of product, nutrient content in the fruit
   produced, hectare of crop and 1000(sic) of revenue. Of the major fruit
   production in the region, apricot and nectarine show the best overall
   performance from an ecological and economic point of view. This result
   is mainly due to the low input requirements of the cultivation
   processes, combined with a good product mass and the high market value
   of the fruit. Kiwifruit production had the worst overall ranking due to
   the high requirement of agronomical inputs and a low market value of the
   final product. The problems and the key aspects of a multifunctional
   assessment are discussed from a methodological point of view. The
   results highlight that standard Ecological Footprint Analysis alone does
   not allow for the complete evaluation of the environmental profile of
   different production systems. (c) 2012 Elsevier Ltd. All rights
   reserved.
RI Donno, Dario/C-2692-2014; Donno, Dario/H-5126-2019; Bagliani, Marco/L-9652-2019; Cerutti, Alessandro/; BECCARO, GABRIELE LORIS/
OI Donno, Dario/0000-0002-9104-2067; Donno, Dario/0000-0002-9104-2067;
   Bagliani, Marco/0000-0003-4918-8852; Cerutti,
   Alessandro/0000-0002-6456-6885; BECCARO, GABRIELE
   LORIS/0000-0003-4175-2404
ZB 15
ZR 0
ZS 0
TC 45
ZA 0
Z8 6
Z9 51
SN 0959-6526
EI 1879-1786
UT WOS:000312173200014
ER

PT J
AU Nazir, Nowsheen
   Sharma, M. K.
   Khalil, Aroosa
TI Effect of exogenous application of plant growth regulators on vine
   growth, yield and quality attributes in kiwifruit cv. Hayward
SO INDIAN JOURNAL OF HORTICULTURE
VL 75
IS 1
BP 153
EP 156
DI 10.5958/0974-0112.2018.00028.2
PD MAR 2018
PY 2018
AB Present investigation was carried out on 11-year-old vines of kiwifruit
   cv. Hayward trained on a T bar trellis system for two years. Four
   different plant growth regulators viz., GA 3 (25 & 50 mg l(-1)), BA (10
   & 20 mg l(-1)), 2,4-D (10 & 25 mg l(-1)), TRIA (10 & 20 mg l(-1)) and a
   natural extract (4 g ml(-1)) were sprayed four weeks after full bloom.
   All the growth regulators proved effective in improving vine growth,
   yield and physico-chemical characteristics of fruits as compared to
   control. Maximum shoot growth (157.27 & 153.49 cm) was observed with the
   application of 50 mg l(-1) GA(3). Maximum leaf area (190.25 & 188.34
   cm(2)) was obtained with 25 mg l(-1) of GA(3). The highest fruit
   retention (86.19 & 81.06%) and yield per vine (57.98 & 54.82 kg) was
   recorded with 10 mg l(-1) 2,4-D. Advancement in harvest maturity was
   noted with 10 mg l(-1) TRIA. Among all the treatments, application of 25
   mg l(-1) GA(3) followed by 10 mg l(-1) 2,4-D proved to be more effective
   in improving fruit physical characteristics viz., fruit weight, fruit
   length & fruit diameter; and chemical characteristics viz., total
   soluble solids and total sugars.
OI Khalil, Aroosa/0000-0002-1725-415X
ZR 0
ZS 1
TC 1
Z8 0
ZA 0
ZB 0
Z9 1
SN 0972-8538
EI 1875-8711
UT WOS:000465616600028
ER

PT S
AU Thorp, T. G.
   Barnett, A. M.
BE Costa, G
   Ferguson, AR
TI Increasing Productivity of Alternate Year Cropping Systems for ZESPRI
   (R) GOLD Kiwifruit ('Hort16A')
SO VII INTERNATIONAL SYMPOSIUM ON KIWIFRUIT
SE Acta Horticulturae
IS 913
BP 321
EP 326
DI 10.17660/ActaHortic.2011.913.42
PD 2011
PY 2011
AB Alternate Year Cropping (AYC) is a string-assisted growing system that
   is used to crop a single row of vines over the combined pergola area of
   two rows, in every second year. Non-cropping vines are required only to
   grow replacement fruiting canes trained onto strings extended high above
   the fruiting canopy of adjacent cropping vines. In the following year,
   the roles are reversed; the fruiting canopy of the previously cropped
   vines is totally removed and the replacement cane canopy produced on the
   non-cropping vines is tied down, once again to extend across two rows.
   For ZESPRI (R) GOLD kiwifruit ('Hort16A') in New Zealand, yields of up
   to 18,000 Class 1 trays/ha (59.4 t/ha) have been achieved with AYC.
   Projects were established in 2006 to see if yields of AYC vines could be
   further increased by using: reflective ground covers, applying minimal
   pruning to retain more leaf area and closer cane spacing to give more
   canes and thus more fruit per vine. Reflective ground covers used for
   the whole growing season increased the number of flowers and fruit per
   cane and subsequently increased vine yields by 2,330 trays (13%) to
   19,896 trays/ha (65.7 t/ha) of Class 1 fruit. Fruit weight (FW) was not
   affected, even with the higher crop, yet fruit also had higher dry
   matter concentration (DM) than fruit from control vines. Increased leaf
   area per vine had no apparent effect: vines with intensive summer
   pruning and thus low leaf area produced fruit with similar FW and DM to
   fruit from vines with minimal summer pruning and high leaf area.
   Increasing yield potential crop load by increasing the number of canes
   per vine reduced average FW from 108 to 100 g, so there was no net gain
   in yield of Class 1 trays. In conclusion, better irradiance in the
   existing canopy through use of reflective ground covers induced a 13%
   increase in yield; whereas neither increased canopy leaf area nor
   increased numbers of fruit per vine resulted in higher commercial
   yields.
CT 7th International Symposium on Kiwifruit
CY NOV 25, 2011
CL Faenza, ITALY
ZS 0
Z8 0
ZA 0
ZB 0
ZR 0
TC 0
Z9 0
SN 0567-7572
BN 978-90-66056-04-6
UT WOS:000305940900042
ER

PT J
AU Drummond, Lynley
TI The composition and nutritional value of kiwifruit.
SO Advances in food and nutrition research
VL 68
BP 33
EP 57
DI 10.1016/B978-0-12-394294-4.00003-1
PD 2013
PY 2013
AB Understanding the nutrient composition of kiwifruit is central to
   discussions of the nutritional value and potential health benefits of
   kiwifruit. Until recently, there were only limited validated data
   providing extensive compositional information available as reference
   values for common commercial cultivars. As a genus, Actinidia is diverse
   in both form and composition; however, there are several notable
   compounds that, within the context of fruit, are the signature of
   Actinidia: vitamin C, actinidin, fiber, vitamin E, and for selected
   cultivars, the persistence of chlorophyll in the mature fruit. Kiwifruit
   is also known as a nutritionally dense fruit, based on the level of
   nutrients present. The high amount of vitamin C in kiwifruit is the
   primary driver of such nutritional scores. Recently, a new approach to
   estimating the true energy value of kiwifruit has shown that kiwifruit
   delivers less available energy relative to other foods than is assumed
   based on traditional measures of food energy content. This, together
   with the key nutritional elements of kiwifruit, supports its position as
   a highly nutritious, low-calorie fruit with the potential to deliver a
   range of health benefits.
OI Drummond, Lynley/0000-0002-1350-8132
ZR 1
TC 37
ZA 0
ZB 29
Z8 1
ZS 0
Z9 40
SN 1043-4526
UT MEDLINE:23394981
PM 23394981
ER

PT J
AU Nghia Duc Pham
   Martens, W.
   Karim, M. A.
   Joardder, M. U. H.
TI Nutritional quality of heat-sensitive food materials in intermittent
   microwave convective drying
SO FOOD & NUTRITION RESEARCH
VL 62
AR 1292
DI 10.2921/fnr.v62.1292
PD OCT 10 2018
PY 2018
AB Background: The retention of health promoting components in
   nutrient-rich dried food is significantly affected by the dehydration
   method. Theoretical and experimental investigations reported in the
   literature have demonstrated that intermittent microwave convective
   drying (IMCD) can effectively improve the drying performance. However,
   the impact of this advanced drying method on the quality food has not
   been adequately investigated.
   Design: A programmable NN-SD691S Panasonic inverter microwave oven (1100
   W, 2450 MHz) was employed for the experiments. The microwave power level
   was set at 100 W and ran for 20 seconds at different power ratios and
   the constant hot air conditions was set to a temperature of 60 degrees C
   and 0.86 m/s air velocity.
   Objective: In this study, natural bioactive compounds (ascorbic acid and
   total polyphenol), water activity, colour and microstructure
   modifications which can occur in IMCD were investigated, taking
   kiwifruit as a sample.
   Results and Discussion: The microwave (MW) power ratio (PR) had
   significant impact on different quality attributes of dried samples. The
   results demonstrate that applying optimum level MW power and
   intermittency could be an appropriate strategy to significantly improve
   the preservation of nutrient contents, microstructure and colour of the
   dried sample. The IMCD at PR 1:4 was found to be the ideal drying
   condition with the highest ascorbic acid retention (3.944 mg/g DM),
   lowest colour change (A(ERGB) = 43.86) and a porous microstructure.
   However, the total polyphenol content was better maintained (3.701 mg
   GAE/g DM) at higher microwave density (PR 1:3). All samples attained a
   desirable level of water activity which is unsusceptible for
   microorganism growth and reproduction.
   Conclusion: Overall, IMCD significantly improved the drying performance
   and product quality compared to traditional convective drying.
ZB 0
ZA 0
ZS 0
Z8 0
ZR 0
TC 5
Z9 5
SN 1654-6628
EI 1654-661X
UT WOS:000455939600001
ER

PT J
AU Henare, Sharon J
   Rutherfurd, Shane M
TI Digestion of kiwifruit fiber.
SO Advances in food and nutrition research
VL 68
BP 187
EP 203
DI 10.1016/B978-0-12-394294-4.00010-9
PD 2013
PY 2013
AB Dietary fiber affects the digestion and absorption of nutrients in the
   gastrointestinal tract. Moreover, it is generally believed that fiber
   largely escapes digestion in the human small intestine and is therefore
   mainly a substrate for microbial fermentation in the hindgut. Kiwifruit
   is a food naturally high in dietary fiber, yet the impact of dietary
   kiwifruit on nutrient availability has not been reported. The digestion
   of kiwifruit has been investigated but only in in vitro digestion
   studies. With its naturally high nonstarch polysaccharide content, it
   would be expected that kiwifruit would possess the characteristics of a
   good source of fiber for nutrition and health. Kiwifruit contains
   soluble and nonsoluble fiber components, both of which would be expected
   to affect the physical attributes of digesta as it transits the
   gastrointestinal tract. This chapter summarizes fiber digestion in
   general and current knowledge of kiwifruit fiber digestion in the
   gastrointestinal tract.
RI Henare, Sharon J/R-3866-2016; Rutherfurd, Shane M/D-8254-2011
OI Henare, Sharon J/0000-0003-4552-5911; 
ZB 4
ZA 0
TC 7
ZR 0
Z8 1
ZS 1
Z9 7
SN 1043-4526
UT MEDLINE:23394988
PM 23394988
ER

PT J
AU Torreiro, Yarima
   Perez, Leticia
   Pineiro, Gonzalo
   Pedras, Francisco
   Rodriguez-Abalde, Angela
TI The Role of Energy Valuation of Agroforestry Biomass on the Circular
   Economy
SO ENERGIES
VL 13
IS 10
AR 2516
DI 10.3390/en13102516
PD MAY 2020
PY 2020
AB The use of biomass has increased significantly in recent years. In this
   context, the use of not valued high-potential biomass (NVHPB) is
   emerging as a suitable alternative. This is the case of pruning vine,
   pruning kiwi, scrub (heather, gorse, broom) and forest pruning. The
   objective of this research was to study the potential of six selected
   agroforestry biomasses as biofuels in thermochemical processes. For that
   purpose, biomass was collected by specific machinery. Proximate and
   ultimate analyses were carried out as well as the inorganic compounds'
   determination. Then, natural and forced drying were conducted. Low
   heating values (LHV) between 17 and 20 MJ/kg (dry basis) were achieved
   in all analyzed cases. Granulometric reduction, biomass classification
   and densification took place. Finally, energy recovery tests through
   microcogeneration were carried out. Values close to 97% in cogeneration
   efficiency were reached (9% net electric yield and 88% thermal yield),
   offering an alternative to obtain clean energy.
RI Perez-Rial, Leticia/AAT-2956-2021; Rodriguez-Abalde, Angela/T-8047-2017
OI Perez-Rial, Leticia/0000-0003-4427-9229; Rodriguez-Abalde,
   Angela/0000-0003-4733-6700
ZS 0
ZR 0
ZB 0
TC 3
Z8 0
ZA 0
Z9 3
EI 1996-1073
UT WOS:000539257300109
ER

PT J
AU Cruz-Castillo, J. G.
   Woolley, D. J.
   Famiani, F.
TI Effects of defoliation on fruit growth, carbohydrate reserves and
   subsequent flowering of 'Hayward' kiwifruit vines
SO SCIENTIA HORTICULTURAE
VL 125
IS 4
BP 579
EP 583
DI 10.1016/j.scienta.2010.05.004
PD JUL 26 2010
PY 2010
AB A partial defoliation study was carried out on 'Hayward' kiwifruit vines
   with the aim of evaluating effects on fruit yield, changes in
   concentration of carbohydrates, and return bloom. At full bloom,
   'Hayward' kiwifruit vines trained to the pergola system were submitted
   to 0% (control), 50% and 75% defoliation in the 2.0 m wide central
   horizontal area of the canopy. This area represents the vine
   'replacement cane zone' (RCZ), whereas the remaining external area
   represents the 'fruiting zone' (FZ). Removing 50% of the leaves resulted
   in a small (-9 g in the RCZ and -3.3g in the FZ), but significant,
   reduction in fruit weight compared to the control vines. More severe
   defoliation (75%) reduced fruit weight by 13 g in the RCZ and 7 g in the
   FZ. The defoliation treatment reduced the concentrations of starch and
   total soluble carbohydrates (glucose + fructose + sucrose) in the shoots
   and starch in trunk bark compared to those in control vines. The
   treatments caused a large reduction in return bloom, expressed as number
   of flowers per winter bud, by about 25% and 53% in vines with 50% and
   75% defoliation, respectively. (C) 2010 Elsevier B.V. All rights
   reserved.
RI Famiani, Franco/L-9202-2015
OI Famiani, Franco/0000-0002-9634-7951
Z8 0
ZB 13
TC 13
ZS 1
ZA 0
ZR 0
Z9 15
SN 0304-4238
EI 1879-1018
UT WOS:000280660000007
ER

PT S
AU Mueller, K.
   Deurer, M.
   Clothiers, B. E.
   Holmes, A.
BE Snyder, RL
   OrtegaFarias, S
   Carlile, WR
   Raviv, M
   Nichols, M
   Clothier, B
   Goodwin, I
   Gentile, R
TI Eco-efficiency of organic and integrated kiwifruit production
SO XXIX INTERNATIONAL HORTICULTURAL CONGRESS ON HORTICULTURE: SUSTAINING
   LIVES, LIVELIHOODS AND LANDSCAPES (IHC2014): INTERNATIONAL SYMPOSIA ON
   WATER, ECO-EFFICIENCY AND TRANSFORMATION OF ORGANIC WASTE IN
   HORTICULTURAL PRODUCTION
SE Acta Horticulturae
VL 1112
BP 447
EP 453
DI 10.17660/ActaHortic.2016.1112.60
PD 2016
PY 2016
AB Kiwifruit is one of New Zealand's highest earning horticultural export
   products. Our objectives were (1) to compare the financial and
   environmental performance of organic and integrated kiwifruit production
   systems, and (2) to identify a sustainable kiwifruit production system
   in the Bay of Plenty, the most important kiwifruit growing region in New
   Zealand, postulating that sustainability encompasses both low
   environmental impact and profitability. We restricted the assessment of
   the orchards' environmental performance to greenhouse gas emissions and
   calculated the carbon footprint of the orchard phase. Eco-efficiency
   defined on an area basis as NZD net profit per kg greenhouse gas
   emissions (1 NZD = 0.83 USD, 31/10/2013) was our sustainability measure.
   We conducted a survey of 40 kiwifruit orchards with integrated and
   BioGro certified organic management systems. The organic orchards were
   substantially outperforming the integrated kiwifruit orchards in terms
   of net profit, in spite of similar production costs and lower yields,
   due to the higher market price. The carbon footprints for the two
   management systems were comparable. Our analysis revealed fertilizer use
   and the N-associated emissions as hot spots for greenhouse gas emissions
   from kiwifruit orchards. Opportunities to reduce greenhouse gas
   emissions arise in the background system of fertilizer production,
   packaging, storage and transport, and the optimization of nutrient-use
   efficiency in the orchard. Taking into account the profitability of the
   orchards, the eco-efficiency of organic orchards was significantly
   higher than that of integrated orchards. We demonstrated that the metric
   of eco-efficiency can enhance product differentiation for customers and
   can also assist orchardists to find the most sustainable management
   system. However, the volatility of commodity markets and in particular
   the unpredictability of thin markets such as organic produce markets and
   changing consumer preferences remain challenges.
CT 29th International Horticultural Congress on Horticulture - Sustaining
   Lives, Livelihoods and Landscapes (IHC) / International Symposia on
   Water, Eco-Efficiency and Transformation of Organic Waste in
   Horticultural Production
CY AUG 17-22, 2014
CL Brisbane, AUSTRALIA
SP Int Soc Hort Sci
RI Mueller, Karin/J-5871-2013; Clothier, Brent E/H-3124-2013
OI Mueller, Karin/0000-0002-5224-0984; Clothier, Brent
   E/0000-0003-1901-0324
ZA 0
Z8 0
ZS 0
ZR 0
TC 1
ZB 1
Z9 1
SN 0567-7572
BN 978-94-62611-06-1
UT WOS:000391239000060
ER

PT J
AU Heo, Jae-Young
   Lee, Young Han
AU 위윤숙
   최달현
TI Effect of Wood-derived Biochar Application on the Soil Microbial
   Community in Upland Field
SO Korean Journal of Soil Science & Fertilizer
S1 한국토양비료학회지(Korean Journal of Soil Science and Fertilizer)
VL 53
IS 1
BP 50
EP 58
DI 10.7745/KJSSF.2019.52.1.051
PD 2020
PY 2020
AB This study evaluated the effects of biochar from the pyrolysis pine on
   the soil microbial communities by fattyacid methyl ester (FAME) in
   upland field. The nutrient management for lettuce cultivation at silt
   loam soilwas treated with four rates of biochar 0 (CFB1), 60 (CFB2), 120
   (CFB3), and 240 kg 10a-1 (CFB4) withchemical fertilizer (14.3 kg 10a-1
   N, 15.7 kg 10a-1 P2O5, and 12.1 kg 10a-1 K2O), no fertilizer (NF), and
   pig manurecompost 2 ton 10a-1 with chemical fertilizer (CFC). Compared
   to the NF, the soil microbial biomass (totalFAMEs), Gram-negative
   bacteria biomass, arbuscular mycorrhizal fungi (AMF) biomass, and total
   glomalinconcentration were significantly increased after biochar
   amendments treatment, while the microbialbiomasses were not significant
   between CFB1 and biochar treatments. CFB3 and CFB4 had a
   significantlylower ratio of cy19:0 to 18:1ω7c when compared with that of
   CFC (P < 0.05), which indicates that a decreasein microbial stress was
   caused by organic matter soil inputs without competition from other
   microbes.Community of actinomycetes in CFC soil was significantly larger
   than those in biochar treatment soils (P <0.05) indicating actinomycetes
   are potentially responsible for the microbial community
   differentiationbetween CFC and biochar treatments in upland field.
Z8 0
ZA 0
ZB 0
ZR 0
TC 0
ZS 0
Z9 0
SN 0367-6315
UT KJD:ART002565802
ER

PT S
AU Suezawa, K.
   Fukuda, T.
   Mizutani, R.
   Yamashita, T.
   Otani, M.
   Abe, M.
   Kataoka, I
   Beppu, K.
BE Antunes, MD
   Gallego, PP
TI Field performance of tetraploid Actinidia chinensis 'Sanuki Gold' on
   Actinidia rufa rootstocks
SO IX INTERNATIONAL SYMPOSIUM ON KIWIFRUIT
SE Acta Horticulturae
VL 1218
BP 413
EP 418
DI 10.17660/ActaHortic.2018.1218.57
PD 2018
PY 2018
AB Kiwifruit was introduced into Japan in the 1980s, and 'Hayward' has been
   the main cultivar for 40 years. The vines planted at that time have
   aged, and have been replanted in later years. However, young newly
   planted plants occasionally declined, because of poor soil conditions.
   Although seedlings of Actinidia deliciosa kiwifruit have been commonly
   used for the rootstock, the need to select rootstocks that are tolerant
   of suboptimal soil conditions is increasing. In this report, the
   performance of tetraploid Actinidia chinensis 'Sanuki Gold' vines
   grafted on several rootstocks was compared in a field with poor
   drainage. Tetraploid A. chinensis `Sanuki Gold' grafted on several
   rootstocks (A. deliciosa, A. chinensis, Actinidia arguta, Actinidia
   rufa, and A. rufa x A. chinensis) were planted in a rice paddy field
   with poor drainage, and fruiting started 3 years later. Vine growth,
   photosynthetic rate, root respiration, crop yield, fruit quality and
   storability were then monitored for 5 years. Vines grafted on A. rufa
   and hybrid (A. rufa x A. chinensis) rootstocks were more vigorous than
   those grafted on A. chinensis or A. arguta, and the canopy expanded
   quickly. Vines on A. rufa rootstock showed the highest photosynthetic
   rate and root respiratory activity. The vigor of vines on A. chinensis
   and A. arguta rootstock was obviously weak, and many of them died. Yield
   and fruit quality were better on A. rufa rootstock than on A. chinensis
   or A. arguta. A. rufa rootstock is suggested to be applicable to
   tetraploid A. chinensis `Sanuki Gold' planted under poor soil
   conditions.
CT 9th International Symposium on Kiwifruit
CY SEP 06-09, 2017
CL Porto, PORTUGAL
SP Int Soc Horticultural Sci
ZR 0
ZS 0
TC 0
ZB 0
Z8 0
ZA 0
Z9 0
SN 0567-7572
EI 2406-6168
BN 978-94-62612-15-0
UT WOS:000664205500055
ER

PT S
AU Maleki, S.
   Maleki-Zanjani, B.
   Gallego, P. P.
BE Antunes, MD
   Gallego, PP
TI Kiwifruit status in Iran: management and production
SO IX INTERNATIONAL SYMPOSIUM ON KIWIFRUIT
SE Acta Horticulturae
VL 1218
BP 39
EP 44
DI 10.17660/ActaHortic.2018.1218.5
PD 2018
PY 2018
AB Here we report some information about the kiwifruit industry in Iran
   since the introduction of the species in the 1970s. Kiwifruit acreage
   and yield have greatly increased in the past 25 years, from 100 ha and
   200 t in 1990 to 11,600 ha and over 300,000 t, with yields around 26-29
   t ha(-1), in 2016. The main cultivars are Actinidia deliciosa 'Hayward'
   (accounting for 100% of exports), and the yellow-fleshed Actinidia
   chinensis 'Hort. 16A, introduced in 2003. The Caspian Sea region of the
   northern provinces of Iran has appropriate environmental and climatic
   conditions for kiwifruit culture, especially Guilan, Mazandaran and
   Golestan provinces. These regions are characterized by optimal climatic
   conditions (rainy with high humidity) and by rich and fertile soils with
   pH 5.5-5.6 suitable for kiwifruit cultivation. Orchards are mainly
   trained to the T-bar system, and the planting density is about 500 vines
   ha(-1); pollination is done with bees (8 hives ha(-1)), and the
   male:female vine ratio is 1:8, considered a proper distribution for
   Iranian conditions. As far as pests and diseases are concerned,
   nematodes and fungi [such as Phytophthora spp. (gummosis, root-rot)] in
   addition to pests [mainly Pseudaulacaspis pentagona (crab louse)], are
   the most frequent. Both biological control (Prospaltella perniciosi)
   and/or chemical treatments (Diazinon) are performed. Pseudomonas
   syringae pv. actinidiae (Psa) is not a major problem for kiwifruit
   cultivation in Iran, although the disease has been reported by some
   growers.
CT 9th International Symposium on Kiwifruit
CY SEP 06-09, 2017
CL Porto, PORTUGAL
SP Int Soc Horticultural Sci
RI Gallego, Pedro Pablo/K-3591-2013
OI Gallego, Pedro Pablo/0000-0002-4622-1728
ZA 0
ZR 0
TC 0
ZS 0
Z8 0
ZB 0
Z9 0
SN 0567-7572
EI 2406-6168
BN 978-94-62612-15-0
UT WOS:000664205500005
ER

PT J
AU Sivakumaran, Sivalingam
   Huffman, Lee
   Sivakumaran, Subathira
   Drummond, Lynley
TI The nutritional composition of Zespri (R) SunGold Kiwifruit and Zespri
   (R) Sweet Green Kiwifruit
SO FOOD CHEMISTRY
VL 238
SI SI
BP 195
EP 202
DI 10.1016/j.foodchem.2016.08.118
PD JAN 1 2018
PY 2018
AB The composition of kiwifruit is important for understanding the
   nutritional value of kiwifruit for consumption. Our aim was to develop a
   reference nutritional composition profile for a gold-fleshed kiwifruit
   Zespri (R) SunGold Kiwifruit and a green-fleshed kiwifruit Zespri (R)
   Sweet Green Kiwifruit. Ten representative single-replicate (10 growers)
   samples, each containing 40 fruit, were prepared for both kiwifruit
   varieties. Samples were analysed for macronutrients, minerals, and
   vitamins. The analytical results reveal that the nutrient composition of
   SunGold and Sweet Green are largely similar to other commercially
   available kiwifruits. However, a key difference is the elevated levels
   of vitamin C in SunGold (161 mg/100 g edible flesh) and Sweet Green,
   (150 mg/100 g), compared to 85 mg/100 g commonly found for the green
   'Hayward' variety. Levels of dietary fibre, potassium, vitamin E, and
   folate are similar to other commercial kiwifruit Zespri (R) Gold
   Kiwifruit ('Hort16A') and Green Kiwifruit ('Hayward'), confirming
   kiwifruit as a good source of these nutrients. (C) 2016 Elsevier Ltd.
   All rights reserved.
CT 11th International Food Data Conference (IFDC) on Food Composition and
   Public Health Nutrition
CY NOV 03-05, 2015
CL Natl Inst Nutr, Hyderabad, INDIA
HO Natl Inst Nutr
RI Drummond, Lynley/AAJ-6055-2020; Huffman, Lee/D-6210-2019
OI Drummond, Lynley/0000-0002-1350-8132; Huffman, Lee/0000-0002-3641-7049
ZR 0
Z8 5
ZB 17
ZS 0
TC 26
ZA 0
Z9 30
SN 0308-8146
EI 1873-7072
UT WOS:000411351200029
PM 28867093
ER

PT S
AU Shen, Yanqiu
   Liang, Dong
   Lei, Zhi
   Wang, Qin
   Xu, Nengqin
   Xia, Hui
BE Kim, YH
TI Effects of exogenous melatonin on antioxidant activity of kiwi seedlings
   under weak light
SO PROCEEDINGS OF THE 2017 2ND INTERNATIONAL CONFERENCE ON CIVIL,
   TRANSPORTATION AND ENVIRONMENTAL ENGINEERING (ICCTE 2017)
SE AER-Advances in Engineering Research
VL 135
BP 197
EP 200
PD 2017
PY 2017
AB In this study, kiwifruit seedlings were used as the materials, were
   applied 100 mu mol/L melatonin (MT) solution by root irrigation, to
   investigated the effects of MT on kiwifruit' antioxidant activity under
   low light. The results showed the content of TPC, TFC and TFAC of kiwi
   leaves under MT treatment were significantly higher than that under
   water and weak light treatments. The antioxidant capacity was measured
   by three different methods (FRAP, DPPH and ABTS), showed MT treatment
   significantly increased free radical scavenging ability of kiwi leaves.
   The indexes of MT treatment showed a trend of first increased and then
   decreased and last increased. The results provided a theoretical basis
   for improving the yield and quality of kiwifruit.
CT 2nd International Conference on Civil, Transportation and Envirionmental
   Engineering (ICCTE)
CY MAY 10-11, 2016
CL Shenzhen, PEOPLES R CHINA
ZB 0
TC 0
ZA 0
Z8 0
ZR 0
ZS 0
Z9 0
SN 2352-5401
BN 978-94-6252-353-1
UT WOS:000426729600033
ER

PT J
AU Hess, Melanie
   Druet, Tom
   Hess, Andrew
   Garrick, Dorian
TI Fixed-length haplotypes can improve genomic prediction accuracy in an
   admixed dairy cattle population
SO GENETICS SELECTION EVOLUTION
VL 49
AR 54
DI 10.1186/s12711-017-0329-y
PD JUL 3 2017
PY 2017
AB Background: Fitting covariates representing the number of haplotype
   alleles rather than single nucleotide polymorphism (SNP) alleles may
   increase genomic prediction accuracy if linkage disequilibrium between
   quantitative trait loci and SNPs is inadequate. The objectives of this
   study were to evaluate the accuracy, bias and computation time of
   Bayesian genomic prediction methods that fit fixed-length haplotypes or
   SNPs. Genotypes at 37,740 SNPs that were common to Illumina BovineSNP50
   and high-density panels were phased for similar to 58,000 New Zealand
   dairy cattle. Females born before 1 June 2008 were used for training,
   and genomic predictions for milk fat yield (n = 24,823), live-weight (n
   = 13,283) and somatic cell score (n = 24,864) were validated within
   breed (predominantly Holstein-Friesian, predominantly Jersey, or admixed
   KiwiCross) in later-born females. Covariates for haplotype alleles of
   five lengths (125, 250, 500 kb, 1 or 2 Mb) were generated and rare
   haplotypes were removed at four thresholds (1, 2, 5 or 10%), resulting
   in 20 scenarios tested. Genomic predictions fitting covariates for
   either SNPs or haplotypes were calculated by using BayesA, BayesB or
   BayesN. This is the first study to quantify the accuracy of genomic
   prediction using haplotypes across the whole genome in an admixed
   population.
   Results: A correlation of 0.349 +/- 0.016 between yield deviation and
   genomic breeding values was obtained for milk fat yield in
   Holstein-Friesians using BayesA fitting covariates. Genomic predictions
   were more accurate with short haplotypes than with SNPs but less
   accurate with longer haplotypes than with SNPs. Fitting only the most
   frequent haplotype alleles reduced computation time with little decrease
   in prediction accuracy for short haplotypes. Trends were similar for all
   traits and breeds and there was little difference between Bayesian
   methods.
   Conclusions: Fitting covariates for haplotype alleles rather than SNPs
   can increase prediction accuracy, although it decreased drastically for
   long (>500 kb) haplotypes. In this population, fitting 250 kb haplotypes
   with a 1% frequency threshold resulted in the highest genomic prediction
   accuracy and fitting 125 kb haplotypes with a 10% frequency threshold
   improved genomic prediction accuracy with comparable computation time to
   fitting SNPs. This increased accuracy is likely to increase genetic gain
   by changing the ranking of selection candidates.
RI Garrick, Dorian/Q-3239-2019; Garrick, Dorian/P-9628-2019; Hess, Melanie/; Druet, Tom/
OI Garrick, Dorian/0000-0001-8640-5372; Hess, Melanie/0000-0002-7502-0036;
   Druet, Tom/0000-0003-1637-1706
Z8 0
TC 23
ZB 18
ZR 1
ZA 0
ZS 0
Z9 23
SN 0999-193X
EI 1297-9686
UT WOS:000405342400001
PM 28673233
ER

PT J
AU JIN, KOH YOUNG
   Kim, Gyounghee
AU 임명택
   정인호
   한태웅
   차주훈
   신종섭
TI Survey on the Occurrence of Abiotic Diseases on Kiwifruit in Korea
SO The Plant Pathology Journal
VL 23
IS 4
BP 308
EP 313
PD 2007
PY 2007
AB A survey of the occurrence of abiotic diseases onkiwifruit (Actinidia
   deliciosa) trees was conducted atsixty-two kiwifruit orchards in
   twenty-one locations ofJeonnam and Jeju Provinces in Korea during the
   2007growing season. Various kinds of abiotic diseases weredetected on
   the kiwifruit trees. Malformed fruits causedby incomplete pollination
   were commonly observedamong the normally growing fruits on almost all of
   thekiwifruit trees examined. Fruits imbued with wire rust,fruits
   scratched or girdled by the wire and fruits injuredby sunscald occurred
   in all of the examined orchards.Abnormal growth of girdled branches by
   the fence wire,dead trees killed by excessive soil moisture due to
   poordraining and leaf chlorosis by nutrient deficiencies werefound in
   some orchards. Leaf spotting by herbicide andleaf scorch or blight by
   excessively high temperaturewere observed. Leaf blight on young shoots
   by late frostand bark split on trunks by freeze occurred in
   severalopen-field orchards. Flooding and strong wind damagesby attack of
   typhoon ‘Nari’ were also found during thesurvey period. Cup-shaped
   leaves frequently occurredon young shoots in early spring and the
   incidence of thesyndrome tends to increase annually in recent
   years,which are not etiologically defined until now.
ZA 0
ZB 1
ZR 0
TC 1
ZS 0
Z8 0
Z9 1
SN 1598-2254
UT KJD:ART001209067
ER

PT S
AU Pellegrino, S.
   Costamagna, F.
   Noferini, M.
   Costa, G.
BE Costa, G
   Ferguson, AR
TI Monitoring of 'Hayward' (Actinidia deliciosa) Fruit Ripening in
   North-West Italy
SO VII INTERNATIONAL SYMPOSIUM ON KIWIFRUIT
SE Acta Horticulturae
IS 913
BP 665
EP 669
DI 10.17660/ActaHortic.2011.913.93
PD 2011
PY 2011
AB The ripening stage at harvest affect fruit quality at consumption and
   storage life. When harvest is performed early, fruits loose quality and
   may undergo a precocious softening during storage. In North-western
   areas of Italy (Piedmont region) latitude imposes harvest period that
   might compromise between a minimum ripening stage at harvest and the
   risk of yield losses due to fall early frosts and this situation further
   complicate the definition of the proper harvest time. To assess more
   precisely the harvest, a monitoring of the maturation and ripening
   evolution of 'Hayward' fruits was performed with both destructive and
   non-destructive methods. Fruits characterized by different ripening
   stage were also used for a sensory analysis to characterize and evaluate
   fruit organoleptic quality.
CT 7th International Symposium on Kiwifruit
CY NOV 25, 2011
CL Faenza, ITALY
ZB 1
ZA 0
TC 3
ZR 0
ZS 0
Z8 0
Z9 3
SN 0567-7572
EI 2406-6168
BN 978-90-66056-04-6
UT WOS:000305940900093
ER

PT J
AU Zhang, Cheng
   Long, You-Hua
   Wang, Qiu-Ping
   Li, Jiao-Hong
   An, Hua-Ming
   Wu, Xiao-Mao
   Li, Ming
TI The effect of preharvest 28.6% chitosan composite film sprays for
   controlling the soft rot on kiwifruit and its defence responses
SO HORTICULTURAL SCIENCE
VL 46
IS 4
BP 180
EP 194
DI 10.17221/84/2018-HORTSCI
PD 2019
PY 2019
AB This study evaluated the effects of preharvest plant 28.6% chitosan
   composite film (CTS-Fh) sprays on the postharvest quality and diseases
   in kiwifruit (Actinidia deliciosa cv. 'Guichang'), it was screened and
   prepared by mixing chitosan, calcium, dextrin, ferulic acid and
   auxiliaries. 28.6% CTS-Fh solutions at different concentrations were
   sprayed three times during the fruit growing season. The obtained
   results show that 28.6% CTS-Fh sprays remarkably promoted the
   improvement of the yield and quality of the kiwifruit, significantly (P
   < 0.05) increased the Ca content and firmness, delayed the fruit
   ripening and softening, and enhanced the storability. Moreover, the
   kiwifruit soft rot was effectively controlled; the control efficiency
   was 61.68-88.79%. Additionally, the 28.6% CTS-Fh sprays significantly (P
   < 0.05) increased the content and activity of some defence-related
   secondary metabolites and enzymes, and could also increase the cell wall
   compactness in the kiwifruit. These results suggest that 28.6% CTS-Fh
   might trigger several defence responses in the kiwifruit against
   pathogenic infections. The doses of 28.6% CTS-Fh 200-400 dilution times
   were recommended for the practical application with regards to the
   production of kiwifruit.
Z8 0
ZA 0
ZR 0
ZS 0
ZB 1
TC 2
Z9 2
SN 0862-867X
EI 1805-9333
UT WOS:000504884400003
ER

PT J
AU Montanaro, Giuseppe
   Dichio, Bartolomeo
   Lang, Alexander
   Mininni, Alba N.
   Xiloyannis, Cristos
TI Fruit calcium accumulation coupled and uncoupled from its transpiration
   in kiwifruit
SO JOURNAL OF PLANT PHYSIOLOGY
VL 181
BP 67
EP 74
DI 10.1016/j.jplph.2015.04.004
PD JUN 1 2015
PY 2015
AB Accumulation of Ca in several fleshy fruit is often supposed to depend,
   among others, by climatic variables driving fruit transpiration. This
   study tests the whole causal chain hypothesis: VPD. fruit transpiration.
   Ca accumulation. Also there are evidences that relationship between
   fruit transpiration and Ca content is not always clear, hence the
   hypothesis that low VPD reduces the fraction of xylemic water destined
   to transpiration was tested by examining the water budget of fruit.
   Attached fruits of Actinidia deliciosa were subjected to Low (L) and
   High (H) VPD. Their transpiration was measured from early after
   fruit-set to day 157 after full bloom (DAFB). Fruits were picked at 70,
   130 and 157 DAFB for Ca and K determinations and for water budget
   analysis.
   Cumulative transpired water was similar to 70 g and similar to 16 g H2O
   f(-1) in HVPD and LVPD, respectively. Calcium accumulated linearly (R-2
   = 0.71) with cumulative transpiration when VPD was high, while
   correlation was weaker (R-2 = 0.24) under LVPD. Under low VPD the
   fraction of xylem stream destined to transpiration declined to 40-50%.
   Results suggest that Ca accumulation is coupled to cumulative
   transpiration under high VPD because under that condition cumulative
   transpiration equals xylem stream (which carry the nutrient). At LVPD,
   Ca gain by fruit is uncoupled from transpiration because similar to 60%
   of the xylemic water is needed to sustain fruit growth. Results will
   apply to most fruits (apples, tomatoes, capsicum, grapes etc.) since
   most suffer Ca deficiency disorders and grow in changing environments
   with variable VPD, also they could be supportive for the implementation
   of fruit quality models accounting also for mineral compositions and for
   a reinterpretation of certain field practices aimed at naturally improve
   fruit Ca content. (C) 2015 Elsevier GmbH. All rights reserved.
RI Montanaro, Giuseppe/Z-1208-2019; Montanaro, Giuseppe/F-4354-2012; Mininni, Alba/ABB-5617-2020; xiloyannis, cristos/; dichio, bartolomeo/
OI Montanaro, Giuseppe/0000-0002-1172-7526; Montanaro,
   Giuseppe/0000-0002-1172-7526; xiloyannis, cristos/0000-0002-5970-3953;
   dichio, bartolomeo/0000-0003-0726-7982
ZR 0
ZB 15
ZS 2
ZA 0
Z8 0
TC 21
Z9 22
SN 0176-1617
EI 1618-1328
UT WOS:000355927300009
PM 25982084
ER

PT J
AU Jang, Yong-Seok
   Lee, Moon-Ho
   Lee, Byung-Sil
   Hwang, Suk In
TI A New Cultivar of the Hardy Kiwifruit, “Chil-Bo”, with Large Fruit and
   High Productivity
SO KOREAN JOURNAL OF BREEDING SCIENCE
S1 한국육종학회지
VL 39
IS 3
BP 367
EP 368
PD 2007
PY 2007
AB Hardy Kiwifruit (A. arguta (Sieb. & Zucc.) Planch. ex Miq.) is one of
   the valuable species due to their edible fruits, high content of
   nutritious substances, especially abundant of vitamin C, and distinctive
   flavor and medicinal usage. Therefore, we have developed a new cultivar
   of A. arguta with large fruits and high yielding. For this, 168
   candidate plants were collected from wild population in 12 locations
   from 4 provinces (Chungbuk, Gangwon, Gyeongnam, and Jeonbuk) from 1985
   to 1987. A clone bank that contained highly productive, superior
   genotypes of A. arguta was assembled in 1988, and 32 excellent clones
   were selected in 1996 through clone tests for growth and fruiting. From
   these clones, we have regularly investigated yield trials for the
   fruiting characteristics for evaluation of major agronomic traits, which
   are the average of Fruit Length (FL), Fruit Width (FW), Weight of Fruit
   (WF) and Individual Yield (IY), during consecutive 6 years (1997~2002).
   Finally, we have selected the new A.arguta cultivar, “Chil-Bo” with
   large fruits and high yielding and registered as a new variety
   denomination and certificated for variety production and merchandising
   in 2006 (Table 1). This cultivar is characterized by a tetraploid plant
   and spheroid type in the fruit shape, and is particularly characterized
   by large fruit size (Fig. 1). The major agronomic traits of this
   cultivar showed the large selection effect with an average of 28.4 mm
   (FL), 36.9 mm (FW), 18.2 g (WF), and 24.2 kg (IY), which are -12.1%,
   22.6%, 12.4%, and 210.3% compared to the mean of 29 sample trees,
   respectively (Table 2).
Z8 0
ZS 0
TC 0
ZR 0
ZB 0
ZA 0
Z9 0
SN 0250-3360
UT KJD:ART001079818
ER

PT J
AU El-Yazal, Mohamed A. Seif
   El-Yazal, Samir A. Seif
   Rady, Mostafa M.
TI Exogenous dormancy-breaking substances positively change endogenous
   phytohormones and amino acids during dormancy release in 'Anna' apple
   trees
SO PLANT GROWTH REGULATION
VL 72
IS 3
BP 211
EP 220
DI 10.1007/s10725-013-9852-1
PD APR 2014
PY 2014
AB A 2-season trial was conducted to verify the effects of foliar
   applications of some dormancy-breaking substances (DBS) on dormancy
   release in buds of 'Anna' apple (Malus sylvestris, Mill) trees, as well
   as on metabolic changes in the contents of phytohormones, proline and
   arginine in buds during their release from dormancy. The efficiency of
   early bud break induced by Dormex (TM), potassium nitrate, mineral oil,
   calcium nitrate and thiourea was noticed in varying degrees. Although
   Dormex (TM) was distinguished, all DBS hastened bud break, shortened
   flowering duration, improved bud break% and fruit-set%, increased the
   contents of gibberellic acid, indole-3-acetic acid, proline and
   arginine, but reduced abscisic acid content in buds as compared to the
   control. These results were positively reflected in the final tree
   yield. Accordingly, it is concluded that the use of Dormex (TM), at a
   rate of 4 %, could be recommended for reaching bud break as early as
   possible and improving 'Anna' apple tree yield under the short winters
   in Egypt and similar regions by regulating the contents of proline,
   arginine and phytohormones in buds.
TC 17
ZB 12
ZA 0
ZS 0
ZR 0
Z8 1
Z9 19
SN 0167-6903
EI 1573-5087
UT WOS:000332665500001
ER

PT J
AU Jang, Yong-Seok
   Lee, Moon-Ho
   Lee, Byung-Sil
TI A New Cultivar of the Hardy Kiwifruit, “Dae-Sung”, with Large Fruit and
   High Productivity
SO KOREAN JOURNAL OF BREEDING SCIENCE
S1 한국육종학회지
VL 39
IS 3
BP 365
EP 366
PD 2007
PY 2007
AB Hardy Kiwifruit (A. arguta (Sieb. & Zucc.) Planch. ex Miq.) is one of
   the valuable species due to their edible fruits, high content of
   nutritious substances, especially abundant of vitamin C, and distinctive
   flavor and medicinal usage. Therefore, we have developed a new cultivar
   of A. arguta with large fruits and high yielding. For this, 168
   candidate plants were collected from wild populations in 12 locations
   from 4 provinces (Chungbuk, Gangwon, Gyeongnam, and Jeonbuk) from 1985
   to 1987. A clone bank that contained highly productive, superior
   genotypes of A. arguta was assembled in 1988, and 32 excellent clones
   were selected in 1996 through the clone tests for growth and fruiting.
   From these clones, we have been regularly investigated yield trials for
   the fruiting characteristics to evaluation of major agronomic traits,
   which are the average of Fruit Length (FL), Fruit Width (FW), Weight of
   Fruit (WF) and Individual Yield (IY), during consecutive 6 years
   (1997~2002). Finally, we have selected the new A. arguta cultivar,
   “Dae-Sung” with large fruits and high yielding and registered as a new
   variety denomination and certificated for variety production and
   merchandising in 2006 (Table 1). This cultivar is characterized by a
   diploid plant and oblong type in the fruit shape, and is particularly
   characterized by large fruit size (Fig. 1, Table 3). The major agronomic
   traits of this cultivar showed the large selection effect with an
   average of 41.6 mm (FL), 29.9 mm (FW), 18.9 g (WF), and 25.9 kg (IY),
   which are 28.8%, -0.7%, 16.7%, and 232.0% compared to the mean of 29
   sample trees, respectively (Table 2).
Z8 0
ZR 0
ZB 0
ZA 0
ZS 0
TC 0
Z9 0
SN 0250-3360
UT KJD:ART001079817
ER

PT J
AU Towantakavanit, Korsak
   Park, Yong Seo
   Gorinstein, Shela
TI Bioactivity of wine prepared from ripened and over-ripened kiwifruit
SO CENTRAL EUROPEAN JOURNAL OF BIOLOGY
VL 6
IS 2
BP 205
EP 215
DI 10.2478/s11535-010-0118-x
PD APR 2011
PY 2011
AB In order to evaluate the fruit maturity value of 'Hayward' kiwifruit
   (Actinidia deliciosa) as material for wine production, ripened and
   over-ripened fruit samples were analyzed. In addition, the effect of
   pectinase enzyme treatment on physicochemical characteristics of the
   wine during the fermentation process was also examined. The results
   showed that wine production from ripening kiwifruit took almost twice as
   long as from over-ripened fruit. The yield of wine production was
   increased from 63.35% to 66.19% by using riper kiwifruits and adding
   pectinase before amelioration. The soluble solid content (13.5%) in the
   wine produced from over-ripened fruits increased in comparison with the
   wine produced from ripened samples (10.3%). In both groups there was a
   decrease to 5 degrees Brix at the end of fermentation. Difference of
   fruit maturity did not have a significant effect on acidy, pH, nor color
   of wine. The highest scores of total acceptance estimated during
   fermentation were for wine made from over-ripened fruits. Total
   phenolics content and antioxidant activities were similar in both wine
   groups while the mineral content, especially potassium, in wine made
   from over-ripened kiwifruit was higher than wine produced from ripened
   fruits. In conclusion, the quality characteristics of kiwifruit wine
   made from over-ripened fruit treated with pectinase showed higher values
   of wine in many aspects such as sensory value, alcohol and total
   phenolics content, antioxidant activity, minerals and production yield.
RI Gorinstein, Shela/K-7753-2019
ZS 0
Z8 0
ZR 0
TC 5
ZA 0
ZB 1
Z9 5
SN 1895-104X
EI 1644-3632
UT WOS:000287457200010
ER

PT J
AU Castro, Helena
   Siopa, Catarina
   Casais, Vinicius
   Castro, Mariana
   Loureiro, Joao
   Gaspar, Hugo
   Dias, Maria Celeste
   Castro, Silvia
TI Spatiotemporal Variation in Pollination Deficits in an Insect-Pollinated
   Dioecious Crop
SO PLANTS-BASEL
VL 10
IS 7
AR 1273
DI 10.3390/plants10071273
PD JUL 2021
PY 2021
AB Inadequate quantity and quality of pollen reaching the stigmas decreases
   the sexual reproductive output of plants, compromising yield. Still, the
   current extent of pollen limitation affecting yield (i.e., pollination
   deficits) is poorly quantified. This study is aimed at quantifying
   pollination deficits in kiwifruit orchards, a dioecious plant with a
   fruit caliber and market value largely dependent on pollination
   services. For that, we set up a pollination experiment and quantified
   services and yield provided by current pollination vectors, and under
   optimal pollination, over two years in a total of twenty-three orchards
   covering the kiwifruit production range in Portugal. We characterized
   nine fruit traits and used: (1) fruit weight to calculate pollination
   deficits and relate them with pollinator diversity and abundance, and
   environmental variables; and (2) production values, fruit caliber, and
   market values to calculate economic impact of pollination deficits.
   Results showed that pollination deficits were variable in time and space
   and were significantly and negatively correlated with pollinator
   abundance, while the opposite pattern was obtained for production,
   supporting the notion that a higher pollinator's abundance is related to
   lower pollination deficits and higher yields. Understanding the factors
   affecting pollination deficits is crucial to depict the need for
   nature-based solutions promoting pollinators and to resort to management
   practices assisting pollination.
RI Loureiro, Joao/B-4830-2008; Casais, Vinicius/; Dias, Maria Celeste/K-7622-2015; Castro, Mariana/; Siopa, Catarina/
OI Loureiro, Joao/0000-0002-9068-3954; Casais,
   Vinicius/0000-0001-8666-6855; Dias, Maria Celeste/0000-0002-3083-6218;
   Castro, Mariana/0000-0001-7603-6876; Siopa, Catarina/0000-0002-5289-9287
ZS 0
ZR 0
ZB 0
Z8 0
TC 0
ZA 0
Z9 0
EI 2223-7747
UT WOS:000677039100001
PM 34206665
ER

PT J
AU Skaggs, K. E.
   Irmak, S.
TI CHARACTERIZATION OF NIGHTTIME EVAPOTRANSPIRATION AND OTHER SURFACE
   ENERGY FLUXES AND INTERACTIONS WITH MICROCLIMATIC VARIABLES IN
   SUBSURFACE DRIP AND CENTER-PIVOT IRRIGATED SOYBEAN FIELDS
SO TRANSACTIONS OF THE ASABE
VL 54
IS 3
BP 941
EP 952
PD MAY-JUN 2011
PY 2011
AB The lack of knowledge and data on the driving forces of nighttime
   (nocturnal) evapotranspiration (ET) for various vegetation surfaces
   under different climatic and management conditions led this study to
   investigate the magnitude of nighttime ET (ET(night)) and its
   interactions with other nighttime surface energy fluxes, i.e., soil heat
   flux (G(night)), sensible heat flux (H(night)), and net radiation
   (R(n,night)), and microclimatic variables, i.e. wind speed at 3 m
   (u(3,night)), vapor pressure deficit (VPD(night)), and air temperature
   (T(night)). Soybean [(Glycine max (L.) Merr..] canopies under two
   different irrigation methods in subsurface drip- and center-pivot
   irrigated (SDI and CP) fields in south central Nebraska were studied.
   Hourly energy flux and meteorological data from the SDI field for the
   2007 and 2008 seasons and front the CP field for 2008 were analyzed. The
   study period was divided into five sub-periods based on plant and canopy
   development to evaluate nighttime energy balances and driving forces at
   various plant growth and development stages. The five sub-periods are:
   pre-planting (from mid-March to plant emergence, EM), early season (from
   emergence to full canopy cover, leaf area index, LAI < 3, ES),
   mid-season (LAI >= 3, MS), late season (full canopy cover to harvest,
   LAI < 3, LS), and bare soil (from harvest to mid-November, PH). In 2007,
   seven nights had greater than 0.50 mm per night of ET and there were 13
   such nights in 2008. Daily ET(night) was a maximum of 35% (0.42 mm
   night(-1)) and 55% (0.48 mm night(-1)) of daily total ET (sum of hourly
   (ET(SOH)) in 2007 and 2008, respectively. The maximum ET(night) usually
   occurred on windy nights. During LS in 2007, ET(night) averaged 5% of
   ET(SOH). In 2008, ET(night) was greatest (0.17 nun night(-1)) during ES;
   ET(night) rates were also high (0.11 mm night-1) during EM. During these
   two periods, ET(night) accounted for 4% and 6% of ET(SOH)). The
   variables that had the most impact in driving the ET(night) varied with
   the stage of growth. For example, in 2008, during EM when ET(night)
   averaged over 6% of daily ET(SOH) at 0.11 mm night(-1), ET(night) was
   significantly (p < 0.05) correlated to u(3,night). ET(night) was
   significantly correlated to H(night) in ES when ET(night) was about 4%
   of ET(SOH) at 0.17 mm night(-1) and during MS when ETnight was at a
   minimum. However, ET(night) was not significantly correlated to any of
   the microclimate variables during LS when ET(night) was -3% of ET(SOH)
   at -0.04 mm night(-1). ET(night) was significantly correlated to
   u(3,night) and R(n-night) during PH when ET(night) was 2% of ET(SOH) at
   0.03 mm night(-1). ET(night) values at the SDI and CP fields were
   typically within 0.20 mm night(-1) of each other, with ET(night) at the
   CP field averaging 0.03 mm night(-1) greater. Maximum ET(night) was
   about the same at the two fields (1.72 and 1.92 min for SDI and CP) and
   occurred on the same day. However, negative ET fluxes occurred more
   frequently and with greater magnitude at the SDI field. The
   contributions of H and G to ET(night) at the CP field were similar to
   those at the SDI field.
   While nighttime fluxes away from the canopy wer generally greater at CP,
   the similarity of ET(night) at the SDI and CP fields (particularly the
   maximum ET(night) occurring on the same day) suggests that ET(night) is
   highly a function of regional weather conditions, while microclimate
   conditions contribute to variations in magnitude.
Z8 0
ZR 0
ZA 0
ZB 0
ZS 0
TC 4
Z9 4
SN 2151-0032
UT WOS:000292800800018
ER

PT S
AU Paulauskiene, Aurelija
   Pranckietis, Viktoras
   Taraseviciene, Zivile
   Butkute, Vale
GP LITHUANIAN UNIV AGRICULTURE
TI Productivity of Actinidia Kolomikta Cultivars and Fruits Chemical
   Composition
SO RURAL DEVELOPMENT 2009, PROCEEDINGS, VOL 4, BOOK 1, PROCEEDINGS
SE Rural Development
BP 372
EP 375
PD 2009
PY 2009
AB Actinidia kolomikta is a very valuable horticulture plant because of a
   high level of vitamin C in fruits. Hardy kiwi was introduced in
   Lithuania about 100 years ago. In Lithuanian University of Agriculture
   seedlings of Actinidia kolomikta have been selected and investigated
   since 1972. In 1996 four cultivars of A. kolomikta 'Lande', 'Paukstes
   Sakarva', 'Laiba' and 'Lanke' were entered in,Lithuanian National List
   of Plant Varieties". These cultivars are characterized by particular
   chemical composition, tolerant to the surrounding conditions and low
   temperature, diseases and pest resistant. Twenty years investigation
   results show that the cultivars differ in their productivity.
   The purpose of this work was to investigate and evaluate yield and
   chemical composition of A. kolomikta fruits. The amount of dry matter,
   soluble solids, vitamin C and soluble sugars was determined. The
   investigation data shows that 'Lande' produces the biggest yield of
   fruits - 16.04 t ha(-1). The biggest amounts of dry matters were
   established in fruits of 'Laiba' cultivar plants - 23.95 %. The highest
   content of soluble solids (12.57 %) was accumulated in 'Lande' fruits.
   The biggest amounts of vitamin C were in fruits of 'Paukstes Sakarva' -
   4670 mg kg(-1). Dispersive analysis showed no significant differences
   among total soluble sugars content in fruits of different A. kolomikta
   cultivars.
CT 4th International Scientific Conference on Rural Development
CY OCT 15-17, 2009
CL Lithuanian Univ Agr Akad, Noreikiskes, LITHUANIA
HO Lithuanian Univ Agr Akad
RI Taraseviciene, Zivile/AAT-8261-2020; Paulauskiene, Aurelija/AAC-3377-2020
ZB 0
ZA 0
ZS 0
ZR 1
Z8 0
TC 1
Z9 2
SN 1822-3230
BN *****************
UT WOS:000274845200064
ER

PT S
AU Asteggiano, L.
   Giordani, L.
   Bevilacqua, A.
   Vittone, G.
   Costa, G.
BE Costa, G
   Ferguson, AR
TI Ten Years of Research on Complementary Pollination of Kiwifruit
SO VII INTERNATIONAL SYMPOSIUM ON KIWIFRUIT
SE Acta Horticulturae
IS 913
BP 615
EP 620
DI 10.17660/ActaHortic.2011.913.84
PD 2011
PY 2011
AB Several equipment for complementary pollination have been recently
   developed in order to speed up the operation and allow to operate on
   large orchards. Trials were carried out since 2001 to assess the
   efficacy of different pollination methods different equipment as related
   to different bloom stages and to different pollen amounts, as well as
   wet and dry pollen application methods. Fruit quality was improved in
   most treatments and the best results, comparable to hand pollination
   were obtained with the Biotac blower and with the sprayer
   tractor-mounted equipment at full bloom stage. The large difference in
   yield obtained with the last equipment at full bloom stage or two days
   later proved that time of application is crucial for complementary
   pollination. Time of pollen application was more effective than the
   amount of pollen distributed. The positive results obtained with both
   Biotac blower applied at time T and sprayer tractor-mounted two days
   earlier suggested that the most suitable application time might be
   different for dry and wet pollination. The main results obtained since
   2001 are reported here.
CT 7th International Symposium on Kiwifruit
CY NOV 25, 2011
CL Faenza, ITALY
ZA 0
Z8 0
ZR 0
ZB 0
TC 0
ZS 0
Z9 0
SN 0567-7572
BN 978-90-66056-04-6
UT WOS:000305940900084
ER

PT S
AU Beatson, R. A.
   Alspach, P. A.
   Currie, A. J.
   Harris-Virgin, P. M.
   White, A.
BE Costa, G
   Ferguson, AR
TI Genetic Parameters for Fruit Traits of Interspecific Actinidia Hybrids
SO VII INTERNATIONAL SYMPOSIUM ON KIWIFRUIT
SE Acta Horticulturae
IS 913
BP 89
EP 96
DI 10.17660/ActaHortic.2011.913.9
PD 2011
PY 2011
AB The genus Actinidia contains many species that have an array of novel
   traits of potential commercial interest. We have initiated an
   interspecific hybridisation programme to introgress some of these novel
   traits into commercial kiwifruit. Thus we need to have an understanding
   of the genetic behaviour of interspecific hybrids. We report on the
   fruiting characteristics of two interspecific Actinidia hybrid
   populations. Plants were harvested over five seasons (2006-2010). Key
   traits measured included average fruit weight, estimated yield, dry
   matter, soluble solids, fruit firmness, titratable acidity and vitamin C
   content. A mixed modelling approach for the analysis of data was used to
   derive estimates of narrow sense heritability for four traits and the
   genetic correlations between them. In addition, empirical breeding
   values were obtained for each genotype and selection indices developed.
   The implications of these estimates in breeding for improved commercial
   cultivars of Actinidia species are discussed.
CT 7th International Symposium on Kiwifruit
CY NOV 25, 2011
CL Faenza, ITALY
RI Currie, Alastair/F-1388-2010; Beatson, Ron/G-3363-2014; White, Anne/D-4851-2016; Beatson, Ron/
OI Currie, Alastair/0000-0002-6049-6971; White, Anne/0000-0002-7106-6440;
   Beatson, Ron/0000-0002-8807-798X
TC 2
ZB 2
Z8 0
ZS 0
ZR 0
ZA 0
Z9 2
SN 0567-7572
EI 2406-6168
BN 978-90-66056-04-6
UT WOS:000305940900009
ER

PT J
AU Thompson, Andrew B.
   Spiers, James D.
   Coneva, Elina
   Kessler, J. Raymond, Jr.
TI Methods to Enhance Marketable Yield of New Auburn Kiwifruit Varieties
   (Actinidia chinensis and A. deliciosa)
SO HORTSCIENCE
VL 49
IS 9
BP S21
EP S22
SU S
PD SEP 2014
PY 2014
RI Coneva, Elina D/A-5474-2008
ZA 0
TC 0
Z8 0
ZB 0
ZS 0
ZR 0
Z9 0
SN 0018-5345
EI 2327-9834
UT WOS:000536063500044
ER

PT S
AU Cacioppo, O.
   Marcon, M.
   Tacconi, G.
BE Vanneste, JL
TI Pedoclimatic Web Monitoring System for Pseudomonas syringae pv.
   actinidiae (Psa) and Orchard Management
SO I INTERNATIONAL SYMPOSIUM ON BACTERIAL CANKER OF KIWIFRUIT
SE Acta Horticulturae
VL 1095
BP 129
EP 133
PD 2015
PY 2015
AB The collection of soil and climate data from kiwifruit orchards can
   constitute a reference for the proper management of kiwifruit
   cultivation, in particular for control of Pseudomonas syringae pv.
   actinidiae (Psa), plant nutrition and irrigation. The optimization of
   irrigation, fertilization, and copper treatment resulted in sustainable
   production of kiwifruit at reduced costs. The climate monitoring system
   can also be applied in field trials to study diseases epidemiology and
   orchard management.
CT 1st International Symposium on Bacterial Canker of Kiwifruit
CY NOV 19-22, 2013
CL Mt Maunganui, NEW ZEALAND
SP Int Soc Horticultural Sci
TC 0
ZR 0
ZA 0
ZS 0
ZB 0
Z8 0
Z9 0
SN 0567-7572
BN 978-94-62610-93-4
UT WOS:000378382500015
ER

PT J
AU Chen, Wenrong
   He, Zhenli L.
   Yang, Xiao E.
   Mishra, Suren
   Stoffella, Peter J.
TI CHLORINE NUTRITION OF HIGHER PLANTS: PROGRESS AND PERSPECTIVES
SO JOURNAL OF PLANT NUTRITION
VL 33
IS 7
BP 943
EP 952
AR PII 921880970
DI 10.1080/01904160903242417
PD 2010
PY 2010
AB Chlorine (Cl) occurs predominantly as Cl- in soil and plant. It is an
   essential micronutrient of higher plants and participates in several
   physiological metabolism processes. Its functions in plant growth and
   development include osmotic and stomatal regulation, evolution of oxygen
   in photosynthesis, and disease resistance and tolerance. At adequate
   levels of supply, Cl improves the yields and quality of many crops such
   as onions and cotton if the soils are deficient in this nutrient. When
   excessive, Cl can be as a major component of salinity stress and toxic
   to plants. This paper provides a brief review of current progresses on
   Cl nutrition of higher plants.
RI He, Zhenli/A-4773-2008; He, Zhenli/R-1494-2016
ZS 1
Z8 1
ZA 0
ZR 0
ZB 23
TC 29
Z9 31
SN 0190-4167
EI 1532-4087
UT WOS:000277542200001
ER

PT J
AU Zambelli, P.
   Fernandez-Arrojo, L.
   Romano, D.
   Santos-Moriano, P.
   Gimeno-Perez, M.
   Poveda, A.
   Gandolfi, R.
   Fernandez-Lobato, M.
   Molinari, F.
   Plou, F. J.
TI Production of fructooligosaccharides by mycelium-bound
   transfructosylation activity present in Cladosporium cladosporioides and
   Penicilium sizovae
SO PROCESS BIOCHEMISTRY
VL 49
IS 12
BP 2174
EP 2180
DI 10.1016/j.procbio.2014.09.021
PD DEC 2014
PY 2014
AB Different filamentous fungi isolated from molasses and jams (kiwi and
   fig) were screened for fruc-tooligosaccharides (FOS) producing activity.
   Two strains, identified as Penicilium sizovae (CK1) and Cladosporium
   cladosporioides (CF(2)15), were selected on the basis of the FOS yield
   and kestose/nystose ratio. In both strains the activity was mostly
   mycelium-bound. Starting from 600 g/L of sucrose, maximum FOS yield was
   184 and 339 g/L for P. sizovae and C. cladosporioides, respectively.
   Interestingly, the highest FOS concentration with C cladosporioides was
   reached at 93% sucrose conversion, which indicated a notable
   transglycosylation to hydrolysis ratio. The main FOS in the reaction
   mixtures were identified by HPAEC-PAD chromatography. C cladosporioides
   synthesized mainly 1-kestose (158 g/L), nystose (97 g/L),
   F-1-fructosylnystose (19 g/L), 6-kestose (12 g/L), neokestose (10 g/L)
   and a disaccharide (34 g/L) that after its purification and NIVIR
   analysis was identified as blastose [Fru-beta(2 -> 6)-Glc]. P. sizovae
   was very selective for the formation of F-1-FOS (in particular
   1-kestose) with minor contribution of neoFOS and negligible of
   levan-type FOS. (C) 2014 Elsevier Ltd. All rights reserved.
RI Poveda, Ana M/A-9534-2015; Gimeno, Maria/AAN-1908-2020; Santos-Moriano, Paloma/T-2025-2018; Lobato, Maria Fernandez/F-1338-2016; Arrojo, Lucia Fernandez/AAO-4071-2021; Molinari, Francesco/K-7719-2013; Plou, Francisco J./; Gandolfi, Raffaella/G-3813-2017; ROMANO, DIEGO/
OI Poveda, Ana M/0000-0001-5060-2307; Santos-Moriano,
   Paloma/0000-0003-0265-916X; Lobato, Maria Fernandez/0000-0003-0778-7443;
   Molinari, Francesco/0000-0003-1958-423X; Plou, Francisco
   J./0000-0003-0831-893X; Gandolfi, Raffaella/0000-0003-2145-8574; ROMANO,
   DIEGO/0000-0002-2448-1692
TC 26
ZS 0
ZB 20
ZR 0
ZA 0
Z8 0
Z9 26
SN 1359-5113
EI 1873-3298
UT WOS:000347761100020
ER

PT S
AU Rawlingson, C. N.
BE Antunes, MD
   Gallego, PP
TI Polyamines in kiwifruit and as a putative seed-produced factor
SO IX INTERNATIONAL SYMPOSIUM ON KIWIFRUIT
SE Acta Horticulturae
VL 1218
BP 199
EP 205
DI 10.17660/ActaHortic.2018.1218.27
PD 2018
PY 2018
AB There is a correlation between seed number and fruit size in kiwifruit
   Actinidia chinensis var. deliciosa. Investigations also suggest there
   may be a "seed-produced factor" released by kiwifruit seeds that could
   promote cell division in surrounding tissue. This study was carried out
   to determine the concentrations of free polyamines in kiwifruit seeds
   compared with other fruit tissue and whether these polyamines could
   potentially be the putative seed-produced factor. Fruit were
   periodically harvested from -7 to 168 days after full bloom (DAFB),
   separated into seed, inner pericarp (IP) and outer pericarp (OP) from 17
   DAFB, and the concentrations of the polyamines putrescine (PUT),
   spermidine (SPD) and spermine (SPM) measured. Concurrently, fruit were
   harvested periodically between 30 and 168 DAFB with seeds removed,
   floated on nutrient solution for 6 days and seed diffusates were
   analysed for polyamines. Results showed that PUT and SPD were the
   polyamines present in highest concentration in all fruit parts. PUT and
   SPD concentrations were significantly greater in seed than IP or OP
   tissue at their peak, between 17 and 30 DAFB, before falling gradually
   to similar concentrations at 48 DAFB. Seeds extracted from fruit showed
   that all three polyamines diffused out in vitro, with PUT diffusing at
   the fastest rate over the critical cell division period and peaking in
   seeds from fruit harvested at 50 DAFB. Possible roles of polyamines in
   kiwifruit growth are discussed.
CT 9th International Symposium on Kiwifruit
CY SEP 06-09, 2017
CL Porto, PORTUGAL
SP Int Soc Horticultural Sci
Z8 0
ZA 0
ZB 0
TC 0
ZS 0
ZR 0
Z9 0
SN 0567-7572
EI 2406-6168
BN 978-94-62612-15-0
UT WOS:000664205500027
ER

PT S
AU Rana, V. S.
   Bhardwaj, V.
   Rana, N.
BE Costa, G
   Ferguson, AR
TI Influence of CPPU Alone and in Combination with Other Plant
   Bio-Regulators on Fruit Yield, Quality and Harvest Maturity of 'Allison'
   Kiwifruit
SO VII INTERNATIONAL SYMPOSIUM ON KIWIFRUIT
SE Acta Horticulturae
IS 913
BP 401
EP 410
DI 10.17660/ActaHortic.2011.913.54
PD 2011
PY 2011
AB The investigations were conducted on 23-year-old 'Allison' kiwifruit
   vines having uniform growth and vigour. The experiment was laid out in
   Randomized Block Design with ten treatments, comprising of CPPU alone
   and in combination with GA(3) and 2,4-D. The fruits were dipped in these
   bio-regulators at 2 and 3 weeks after full bloom. Highest fruit yields
   were achieved with application of 5 ppm CPPU + 60 ppm GA(3) + 15 ppm
   2,4-D and the lowest fruit yields resulted when fruit were not treated.
   This treatment also produced the maximum yield of 'A' (>80 g) and 'B'
   (50-80 g) grade fruit and minimum 'C' (<50 g) grade fruits at both
   dipping times. Fruit weight and size were also highest with this
   treatment. Highest total soluble solids (TSS), total sugars and sugar:
   acid ratios were obtained with this treatment at 2 weeks after full
   bloom and minimum were recorded in untreated vines. The effect of
   treatments and harvesting date on the quality parameters exhibited
   increase of TSS up to the fifth harvest. Titratable acidity declined
   rapidly up to the fourth harvest and then more slowly. After storage,
   this treatment also recorded higher TSS and lower titratable acidity.
CT 7th International Symposium on Kiwifruit
CY NOV 25, 2011
CL Faenza, ITALY
OI rana, vishal/0000-0002-0153-7112
ZA 0
ZR 0
ZB 0
ZS 0
TC 0
Z8 0
Z9 0
SN 0567-7572
EI 2406-6168
BN 978-90-66056-04-6
UT WOS:000305940900054
ER

PT J
AU Liu, Zhe
   Guo, Qiao
   Feng, Zhaoyang
   Liu, Zhande
   Li, Haiyang
   Sun, Yifan
   Liu, Cunshou
   Lai, Hangxian
TI Long-term organic fertilization improves the productivity of kiwifruit
   (Actinidia chinensis Planch.) through increasing rhizosphere microbial
   diversity and network complexity
SO APPLIED SOIL ECOLOGY
VL 147
AR 103426
DI 10.1016/j.apsoil.2019.103426
PD MAR 2020
PY 2020
AB The effects of organic soil amendments on rhizosphere microbial
   communities have been studied in many crop species. However, there is
   little research on rhizosphere microbial communities in kiwifruit
   (Actinidia chinensis Planch.), which is a valuable fruit tree species.
   Therefore, the objective of this study was to explore changes in
   community composition and co-occurrence networks of bacteria and fungi
   in the rhizosphere of kiwifruit under long-term organic fertilization
   regimes. Organic amendments (mainly pig and sheep dung compost) were
   applied at rates of 10, 20, and 40 Mg ha(-1) y(-1) over 9 years, with
   chemical fertilizers (N 287.5, P 115 kg ha(-1) y(-1), and K 115 kg
   ha(-1) y(-1)) applied as the control. Results showed that in addition to
   soil pH and nutrients (e.g., carbon and nitrogen), the yield and quality
   of kiwifruit were improved by the application of organic amendments
   compared with the control. Organic amendments also increased bacterial
   diversity and relative abundance of plant growth-promoting bacteria
   (including Pseudomonas, Chrysosporium, and Burkholderia) in the
   rhizosphere of kiwifruit. Conversely, the relative abundance of plant
   pathogenic fungi (including Fusarium) was reduced due to the application
   of organic amendments. Network analysis indicated that organic
   amendments stimulated the formation of functional groups and activated
   antagonism or mutualism between microbial taxa. Spearman's correlation
   analysis revealed that the relative abundance of potentially beneficial
   microorganisms including Burkholderia and Devosia was positively
   correlated with fruit yield or quality. In conclusion, long-term organic
   fertilization regimes might improve the productivity of kiwifruit by
   increasing rhizosphere microbial diversity and network complexity.
OI Liu, Zhe/0000-0001-6658-0974
ZS 0
Z8 1
ZB 5
TC 6
ZR 0
ZA 0
Z9 7
SN 0929-1393
EI 1873-0272
UT WOS:000505575100043
ER

PT J
AU Lagos, Luis O.
   Lama, Waldo
   Hirzel, Juan
   Souto, Camilo
   Lillo, Mario
TI REGULATED DEFICIT IRRIGATION EVALUATION ON KIWI (Actinidia deliciosa)
   PRODUCTION
SO AGROCIENCIA
VL 51
IS 4
BP 359
EP 372
PD MAY-JUN 2017
PY 2017
AB Controlled deficit irrigation (CDI) is a management strategy where water
   is applied according to the crop phenological stages. As a result,
   different irrigation management conditions can produce significant
   changes in production, fruit quality and the reduction in the applied
   total water volume. The objective of this research was to evaluate the
   effect of CDI on the production and quality of kiwi (Actinidia
   deliciosa) Hayward, in Chile. During the production cycles from 2009 to
   2012 four water restriction periods were applied: 1) from 10 d to 30 d
   before flowering, 2) when fruits reached 60 % of their final weight, 3)
   when fruits reached more than 70 % of the final weight, and 4) when
   fruits reached more than 80 % of their final weight. The results of each
   restriction period were compared with a control treatment which had a
   100 % evapotranspiration replacement. The experimental design was
   completely randomized in blocks with four replicates per treatment. The
   experimental unit was of three rows of seven plants each. Treatment
   means were compared by the Tukey test (p <= 0.05). Throughout the study,
   soil moisture, water status of the plant, applied water volume, fruit
   development and uniformity were measured. The main results were the
   decrease of water volume and its associated costs of pumping between 24
   and 60 % compared to the control treatment; the applied CDI showed
   significant differences (p <= 0.05) on the size in the evaluated years.
   With CDI there was good uniformity in 24.2 % of the fruits without
   effects on productivity (p <= 0.05).
ZS 0
ZR 0
ZA 0
TC 1
Z8 1
ZB 0
Z9 2
SN 1405-3195
UT WOS:000404378900001
ER

PT J
AU Mueller, Karin
   Holmes, Allister
   Deurer, Markus
   Clothier, Brent E.
TI Eco-efficiency as a sustainability measure for kiwifruit production in
   New Zealand
SO JOURNAL OF CLEANER PRODUCTION
VL 106
BP 333
EP 342
DI 10.1016/j.jclepro.2014.07.049
PD NOV 1 2015
PY 2015
AB Assessing the sustainability of orchards focuses on quantifying
   environmental impacts and resource consumption. Sustainable orchards
   also have to be profitable and socially responsible. We aimed to
   identify sustainable kiwifruit production in the Bay of Plenty, New
   Zealand, by considering orchards' environmental and economic
   performance. We conducted a survey of 40 orchards with different
   cultivars (Actinidia deliciosa 'Hayward' (green) v. Actinidia chinensis
   'Hort16A' (gold)) and management (integrated v. BioGro certified
   organic). Assessment of environmental performance was restricted to
   greenhouse gas emissions (carbon footprint of the orchard phase). We
   defined eco-efficiency on an area basis as NZD net profit per kg
   greenhouse gas emissions (1 NZD = 0.83 USD, 31/10/2013). Carbon
   footprints for the cultivars and management systems were comparable. The
   choice of functional unit, namely land area and 1 kg of produce, did not
   affect the result. Our analysis revealed fertilizer use and the
   N-associated emissions as hot spots for greenhouse gas emissions.
   Opportunities to reduce greenhouse gas emissions arise in the background
   system of fertilizer production, packaging, storage and transport, and
   the optimization of nutrient-use efficiency in the orchard. The
   integrated system had insignificantly higher greenhouse gas emissions
   than the organic system. Taking into account the profitability of the
   orchards, the eco-efficiency of organic orchards was significantly
   higher than that of integrated orchards. We demonstrated that the metric
   of eco-efficiency can enhance product differentiation for customers and
   can also assist orchardists to find the most sustainable management
   system. However, the volatility of commodity markets and changing
   consumer preferences remain challenges. (C) 2014 Elsevier Ltd. All
   rights reserved.
RI Mueller, Karin/J-5871-2013; Clothier, Brent E/H-3124-2013
OI Mueller, Karin/0000-0002-5224-0984; Clothier, Brent
   E/0000-0003-1901-0324
TC 40
ZB 12
ZA 0
ZR 0
Z8 1
ZS 0
Z9 41
SN 0959-6526
EI 1879-1786
UT WOS:000359955900033
ER

PT J
AU McAtee, Peter A.
   Brian, Lara
   Curran, Ben
   van der Linden, Otto
   Nieuwenhuizen, Niels J.
   Chen, Xiuyin
   Henry-Kirk, Rebecca A.
   Stroud, Erin A.
   Nardozza, Simona
   Jayaraman, Jay
   Rikkerink, Erik H. A.
   Print, Cris G.
   Allan, Andrew C.
   Templeton, Matthew D.
TI Re-programming of Pseudomonas syringae pv. actinidiae gene expression
   during early stages of infection of kiwifruit
SO BMC GENOMICS
VL 19
AR 822
DI 10.1186/s12864-018-5197-5
PD NOV 15 2018
PY 2018
AB Background: Pseudomonas syringae is a widespread bacterial species
   complex that includes a number of significant plant pathogens. Amongst
   these, P. syringae pv. actinidiae (Psa) initiated a worldwide pandemic
   in 2008 on cultivars of Actinidia chinensis var. chinensis. To gain
   information about the expression of genes involved in pathogenicity we
   have carried out transcriptome analysis of Psa during the early stages
   of kiwifruit infection.
   Results: Gene expression in Psa was investigated during the first five
   days after infection of kiwifruit plantlets, using RNA-seq. Principal
   component and heatmap analyses showed distinct phases of gene expression
   during the time course of infection. The first phase was an immediate
   transient peak of induction around three hours post inoculation (HPI)
   that included genes that code for a Type VI Secretion System and
   nutrient acquisition (particularly phosphate). This was followed by a
   significant commitment, between 3 and 24 HPI, to the induction of genes
   encoding the Type III Secretion System (T3SS) and Type III Secreted
   Effectors (T3SE). Expression of these genes collectively accounted for
   6.3% of the bacterial transcriptome at this stage. There was
   considerable variation in the expression levels of individual T3SEs but
   all followed the same temporal expression pattern, with the exception of
   hopAS1, which peaked later in expression at 48 HPI. As infection
   progressed over the time course of five days, there was an increase in
   the expression of genes with roles in sugar, amino acid and sulfur
   transport and the production of alginate and colanic acid. These are
   both polymers that are major constituents of extracellular
   polysaccharide substances (EPS) and are involved in biofilm production.
   Reverse transcription-quantitative PCR (RT-qPCR) on an independent
   infection time course experiment showed that the expression profile of
   selected bacterial genes at each infection phase correlated well with
   the RNA-seq data.
   Conclusions: The results from this study indicate that there is a
   complex remodeling of the transcriptome during the early stages of
   infection, with at least three distinct phases of coordinated gene
   expression. These include genes induced during the immediate contact
   with the host, those involved in the initiation of infection, and
   finally those responsible for nutrient acquisition.
RI Nardozza, Simona/E-8032-2010; McAtee, Peter/O-3991-2017; Rikkerink, Erik H A/B-5752-2011; Stroud, Erin/
OI Nardozza, Simona/0000-0001-8881-4647; McAtee, Peter/0000-0003-1569-6680;
   Rikkerink, Erik H A/0000-0003-4682-5078; Stroud,
   Erin/0000-0002-7900-4279
Z8 0
ZB 11
ZA 0
ZS 0
ZR 0
TC 11
Z9 11
SN 1471-2164
UT WOS:000450535600004
PM 30442113
ER

PT J
AU Castelan-Munoz, Natalia
   Herrera, Joel
   Cajero-Sanchez, Wendy
   Arrizubieta, Maite
   Trejo, Carlos
   Garcia-Ponce, Berenice
   de la Paz Sanchez, Maria
   Alvarez-Buylla, Elena R.
   Garay-Arroyo, Adriana
TI MADS-Box Genes Are Key Components of Genetic Regulatory Networks
   Involved in Abiotic Stress and Plastic Developmental Responses in Plants
SO FRONTIERS IN PLANT SCIENCE
VL 10
AR 853
DI 10.3389/fpls.2019.00853
PD JUL 10 2019
PY 2019
AB Plants, as sessile organisms, adapt to different stressful conditions,
   such as drought, salinity, extreme temperatures, and nutrient
   deficiency, via plastic developmental and growth responses. Depending on
   the intensity and the developmental phase in which it is imposed, a
   stress condition may lead to a broad range of responses at the
   morphological, physiological, biochemical, and molecular levels.
   Transcription factors are key components of regulatory networks that
   integrate environmental cues and concert responses at the cellular
   level, including those that imply a stressful condition. Despite the
   fact that several studies have started to identify various members of
   the MADS-box gene family as importantmolecular components involved in
   different types of stress responses, we still lack an integrated view of
   their role in these processes. In this review, we analyze the function
   and regulation of MADS-box gene family members in response to drought,
   salt, cold, heat, and oxidative stress conditions in different
   developmental processes of several plants. In addition, we suggest that
   MADS-box genes are key components of gene regulatory networks involved
   in plant responses to stress and plant developmental plasticity in
   response to seasonal changes in environmental conditions.
RI de la Paz Sanchez, Maria/G-7881-2012; Garay-Arroyo, Adriana/D-8934-2019; Garcia-Ponce, Berenice/
OI de la Paz Sanchez, Maria/0000-0003-4153-5119; Garay-Arroyo,
   Adriana/0000-0003-1575-6284; Garcia-Ponce, Berenice/0000-0002-7312-0754
TC 39
ZS 0
Z8 0
ZB 26
ZA 0
ZR 0
Z9 39
SN 1664-462X
UT WOS:000474710600001
PM 31354752
ER

PT J
AU Hu, Zhe
   Ge, Shengbo
   Yang, Jun
   Li, Yiyang
   Bi, Huitao
   Zheng, Dongfang
   Zhao, Yong
   Peng, Wanxi
   Zhang, Zhonfeng
TI Original Molecular characteristics and function of elliptical Kiwifruit
SO JOURNAL OF KING SAUD UNIVERSITY SCIENCE
VL 32
IS 3
BP 1884
EP 1888
PD APR 2020
PY 2020
ZA 0
ZB 0
TC 0
ZS 0
Z8 0
ZR 0
Z9 0
SN 1018-3647
EI 2213-686X
UT WOS:000528950800014
ER

PT J
AU Ku, Yong Li
   Xu, Guo Yi
   Zhao, Hua
   Dong, Tian Wang
   Cao, Cui Ling
TI [Effects of microbial fertilizer on soil improvement and fruit quality
   of kiwifruit in old orchard.]
FT 微生物肥料对猕猴桃高龄果园土壤改良和果实品质的影响.
SO Ying yong sheng tai xue bao = The journal of applied ecology
VL 29
IS 8
BP 2532
EP 2540
DI 10.13287/j.1001-9332.201808.025
PD 2018-Aug
PY 2018
AB The continuous cropping obstacles caused by the increase of kiwifruit
   planting period resulted in imbalance of soil microbial community
   structure, and decrease of soil enzyme activity and physicochemical
   indicators, which substantially reduced both the quality and yield of
   kiwifruit. Under the field conditions, the traditional fertilization of
   fruit farmers was used as a control (CK) to study the effects of two
   different microbial fertilizers, JF and KF, which had been verified the
   growth promotion of kiwifruit aseptic seedlings test, on soil microbial
   community structure, soil enzyme activities, soil physicochemical
   characters during different growth periods of kiwifruit (germination
   period, florescence period, fruit enlargement period, fruit ripening
   period and next year germination period), as well as fruit quality. The
   results showed that both fertilizers significantly increased the ratio
   of bacteria with fungi and the ratio of actinomycetes with fungi in the
   kiwifruit orchard soil, indicating that they could improve and balance
   the soil microbial community structure. The enzymes activity in
   kiwifruit orchard soil with the addition of both fertilizers were
   significantly higher than that in CK, and among which sucrose, urease,
   phosphatase and polyphenol oxidase were increased by 17.9%-83.5%,
   7.9%-83.0%, 7.3%-45.4% and 8.1%-140.3%, respectively. JF and KF
   increased soil fertility (the concentrations of available nitrogen,
   phosphorus, potassium, total nitrogen, total phosphorus, total
   potassium, and organic matter content significantly increased) and
   decreased soil pH (a decrease of 0.29 to 0.34). After application of
   microbial ferti-lizer, the content of vitamin C, soluble sugar, soluble
   protein and other contents of kiwifruit increased, and the titratable
   acid content decreased. Therefore, the application of both fertilizers
   could balance soil microbial community structure, enhance soil
   fertility, and improve the fruit quality of kiwifruit. Our results
   provide robust theoretical basis for the application of microbial
   fertilizers in the old-aged kiwifruit orchards.
AB 猕猴桃种植年限增加导致的连作障碍使土壤微生物结构失调、土壤酶活性及理化指标降低,进而严重降低了猕猴桃品质和产量.在大田试验条件下,本研究以果农传
   统施肥为对照,探究两种对猕猴桃幼苗有促生作用的微生物肥料JF和KF(通过无菌苗试验验证促生效果)对猕猴桃不同生育时期(发芽期、开花期、果实膨大期
   、果实成熟期、次年发芽期)土壤微生物结构、土壤酶活性、理化指标以及果实品质的影响.结果表明:两种微生物肥料均能显著提高猕猴桃果园土壤细菌、放线菌
   与真菌的比值,改善和平衡土壤微生物群落结构;同时显著提高猕猴桃果园土壤酶活性,其中蔗糖酶、脲酶、磷酸酶和多酚氧化酶较对照分别高17.9%～83.
   5%、7.9%～83.0%、7.3%～45.4%和8.1%～140.3%;增强土壤肥力(速效氮、磷、钾、全氮、全磷、全钾、有机质含量显著提高),
   降低土壤pH(较对照下降0.29～0.34个单位).施用微生物肥料后猕猴桃果实维生素C、可溶性糖、可溶性蛋白等含量升高,可滴定酸含量下降.因此施
   用两种微生物肥料均能平衡土壤微生物群落结构,增强土壤肥力,提高猕猴桃果实品质.该研究结果可为微生物肥料在高龄猕猴桃果园的应用提供有力的理论依据.
ZB 4
ZA 0
TC 1
Z8 7
ZR 0
ZS 0
Z9 8
SN 1001-9332
UT MEDLINE:30182592
PM 30182592
ER

PT J
AU Marszalek, Krystian
   Mitek, Marta
   Skapska, Sylwia
TI Effect of Continuous Flow Microwave and Conventional Heating on the
   Bioactive Compounds, Colour, Enzymes Activity, Microbial and Sensory
   Quality of Strawberry Puree
SO FOOD AND BIOPROCESS TECHNOLOGY
VL 8
IS 9
BP 1864
EP 1876
DI 10.1007/s11947-015-1543-7
PD SEP 2015
PY 2015
AB The impact of continuous microwave heating (MV) at 90 and 120 A degrees
   C for 10 s and at 80 and 90 A degrees C for 7 s, as well as conventional
   thermal processing (CTP) at 90 A degrees C for 15 min, on the quality of
   strawberry pur,e was studied. Product quality was determined, covering
   total polyphenols, anthocyanins, phenolic acids, flavonols and vitamin C
   content, as well as colour parameters, enzymatic activity, and finally,
   the sensory and microbiological quality. CTP caused higher degradation
   of polyphenols (ca. 7 %), anthocyanins (ca. 20 %) and vitamin C (ca. 48
   %) compared to MV at 120 A degrees C. Changes of the colour of
   MV-preserved pur,e were insignificant (dE < 2), whereas CTP caused
   significant changes (dE > 3). Only MV at 120 A degrees C and CTP
   effectively decreased the level of total microbial count (< 1 log
   cfu/g), but considering enzymes activity, only CTP was effective,
   inactivating ca. 98 and 100 % of polyphenol oxidase (PPO) and peroxidase
   (POD), respectively. The most effective inactivation of PPO (82 %) and
   POD (88 %) after MV was noted at 120 A degrees C, but the best
   compromise between colour and nutrient preservation and enzyme
   inactivation was achieved at the MV at 90 A degrees C. Considering the
   obtained results, it can be concluded that the microwave heating better
   preserved the quality of strawberry puree than conventional heat
   pasteurization.
RI Marszalek, Krystian/AAA-7741-2019; Marszalek, Krystian/
OI Marszalek, Krystian/0000-0003-2121-0704
ZB 22
TC 38
Z8 3
ZS 0
ZR 0
ZA 0
Z9 41
SN 1935-5130
EI 1935-5149
UT WOS:000358664200005
ER

PT J
AU Malone, Jonathan
   Spiers, James D.
   Dozier, William A.
   Woods, Floyd M.
   Coneva, Elina
   Wilkins, Bryan S.
TI Influence of Fruit Thinning and BenefitKiwi (R) on Fruit Size and
   Quality of 'AU Golden Dragon', 'AU Golden Sunshine', and 'Hort16A'
   Kiwifruit
SO HORTSCIENCE
VL 47
IS 9
BP S18
EP S18
SU S
PD SEP 2012
PY 2012
RI Coneva, Elina D/A-5474-2008
ZB 0
Z8 0
ZR 0
ZA 0
TC 0
ZS 0
Z9 0
SN 0018-5345
EI 2327-9834
UT WOS:000536060200046
ER

PT S
AU Decorte, J.
   Debersaques, F.
BE Antunes, MD
   Gallego, PP
TI Positive effects of foliar nutrition on yield and storage life of
   kiwiberry
SO IX INTERNATIONAL SYMPOSIUM ON KIWIFRUIT
SE Acta Horticulturae
VL 1218
BP 579
EP 585
DI 10.17660/ActaHortic.2018.1218.79
PD 2018
PY 2018
AB Although kiwiberry (Actinidia arguta) is becoming an important crop
   worldwide, there is still very little information about its requirement
   for mineral nutrients. A research project was launched focusing on
   foliar nutrition for multiple reasons: 1) fertilization is important
   both for fruit size and fruit quality; 2) the efficacy of foliar
   nutrition is high; 3) there are fewer losses compared to soil
   fertilization; 4) quick adjustments can be made to the fertilization
   regime; and 5) there is less chance that nutrients become fixed in the
   soil. Foliar fertilization field trials were conducted on the cultivars
   'Geneva', 'Weiki' and 'Issai' in four mature kiwiberry orchards in
   Belgium and the Netherlands over a 2-year period. Based on soil
   analyses, the ideal soil fertilization was determined for each site. In
   a randomized block design three different treatments were compared: 100%
   soil fertilization as a control; 50% soil fertilization combined with a
   complete foliar nutrition program; and a complete foliar nutrition
   program with main, meso and chelated trace elements, without soil
   fertilization. In this paper, the results of the second year, 2015, are
   reported. Even in the rich soils of Belgium and the Netherlands very
   good results were achieved with foliar fertilization. Overall for the
   three cultivars, the best yields were obtained when soil and foliar
   fertilization were combined, with an average productivity gain of 16%
   compared to the control. Berries from plants that received only foliar
   nutrition had the greatest firmness after storage for 4 weeks at 1
   degrees C. The increased firmness differed strongly by cultivar: 'Issai'
   +5.3 kg cm(-2), 'Geneva' +1.9 kg cm(-2) and 'Weiki' +0.5 kg cm(-2). From
   these data, we conclude that foliar fertilization is a valuable tool to
   optimize yield and storage life of kiwiberry.
CT 9th International Symposium on Kiwifruit
CY SEP 06-09, 2017
CL Porto, PORTUGAL
SP Int Soc Horticultural Sci
ZS 0
ZR 0
ZA 0
Z8 0
ZB 0
TC 0
Z9 0
SN 0567-7572
EI 2406-6168
BN 978-94-62612-15-0
UT WOS:000664205500077
ER

PT J
AU Coelho, Renata
   Kanda, Luis R. S.
   Hamerski, Fabiane
   Masson, Maria Lucia
   Corazza, Marcos L.
TI Extraction of Kiwifruit Seed (Actinidia Deliciosa) Oil Using Compressed
   Propane
SO JOURNAL OF FOOD PROCESS ENGINEERING
VL 39
IS 4
BP 335
EP 344
DI 10.1111/jfpe.12225
PD AUG 2016
PY 2016
AB This study reports the extraction of kiwifruit seed oil using compressed
   propane as solvent and its modeling based on the Brunauer-ETmmett-Teller
   theory of adsorption. Temperature and pressure were the variables
   investigated on the kinetics of extraction. The overall extraction
   yields were compared with the Soxhlet extraction with n-hexane. Most of
   extraction conditions using compressed propane have presented high
   extraction rates and overall extraction yield of 31.71.4%. The kinetic
   model used showed to be able and very reliable to correlate the
   different conditions of extraction with compressed propane. Furthermore,
   the alternative extraction technique investigated in this work was found
   to be suitable for the oil extraction from kiwifruit seeds after short
   times of extraction.
   Practical ApplicationsCompressed propane extraction is an
   environment-friendly technology that can be efficiently used in oilseed
   extractions. A product that is free of residual solvent and without
   degradation of thermolabile compounds highlights the use of compressed
   propane as solvent for applications in food, cosmetic and pharmaceutical
   industries. The kiwifruit seed oil, which is predominately constituted
   by -linolenic acid (ALA), was efficiently extracted using compressed
   propane with a maximum extraction yield in a short time of extraction.
   The mathematical model applied to represent the kinetics of extraction
   is based on three parameters with physical meaning and it may be easily
   and reliably used in modeling, design, simulation and optimization, as
   well as in the scale-up of this extraction process.
RI Masson, Maria Lucia/K-2542-2019; Corazza, Marcos L/A-5248-2013; Masson, Maria/G-2489-2012; Kanda, Luis Ricardo/
OI Masson, Maria Lucia/0000-0001-6574-6477; Corazza, Marcos
   L/0000-0003-2305-1989; Masson, Maria/0000-0001-6574-6477; Kanda, Luis
   Ricardo/0000-0001-9426-6042
ZB 3
ZS 1
ZA 0
Z8 0
TC 17
ZR 0
Z9 17
SN 0145-8876
EI 1745-4530
UT WOS:000379974600003
ER

PT J
AU Nawi, Nazmi Mat
   Chen, Guangnan
   Jensen, Troy
TI Visible and shortwave near infrared spectroscopy for predicting sugar
   content of sugarcane based on a cross-sectional scanning method
SO JOURNAL OF NEAR INFRARED SPECTROSCOPY
VL 21
IS 4
BP 289
EP 297
DI 10.1255/jnirs.1060
PD 2013
PY 2013
AB The need for a reliable in-field quality measurement in the sugarcane
   industry is growing as the quality of sugarcane could vary significantly
   across the field. However, current monitoring systems in this industry
   only monitor crop yield and do not have the ability to measure the
   product quality. Thus, the potential of the visible/shortwave near
   infrared (vis/SW-NIR) spectroscopic technique as a low-cost alternative
   to predict sugar content from sugarcane stalks was investigated. Two
   hundred and ninety-two internode samples were extracted from three
   different sugarcane varieties to assess the ability of this technique.
   Each sample was cut into four sections and the spectra collected from
   the cross-sectional surface of each section were later correlated with
   its sugar content (degrees Brix). Partial least square (PLS) models were
   developed using calibration samples. The best model predicted samples in
   a prediction set had a coefficient of determination (r(2)) of 0.87 and
   root means square error of prediction (RMSEP) of 1.45 degrees Brix. The
   value of the ratio of the standard deviation to the standard error of
   prediction (RPD) was 2. The variations of degrees Brix and prediction
   accuracy along the individual internode were 8.7 and 13%, respectively.
   These results indicated the vis/SW-NIR spectroscopy could be applied to
   predict degrees Brix values from sugarcane stalks based on a
   cross-sectional scanning method.
RI Nawi, Nazmi Mat/ABD-5784-2020
OI Nawi, Nazmi Mat/0000-0002-5916-5745
ZS 1
ZR 0
TC 15
Z8 0
ZB 3
ZA 0
Z9 15
SN 0967-0335
UT WOS:000326258600007
ER

PT J
AU Afshar-Mohammadian, Mansour
   Rezadoost, Mohammad Hossein
   Fallah, Seyyed Fatemeh
TI Comparative analysis and innovation of a simple and rapid method for
   high-quality RNA and DNA extraction of kiwifruit.
SO MethodsX
VL 5
BP 352
EP 361
DI 10.1016/j.mex.2018.03.008
PD 2018
PY 2018
AB RNA and DNA extraction is a requirement for the study of gene expression
   and has an increasingly important role in genetic studies of all fleshy
   fruits. RNA and DNA extraction is difficult in kiwifruit due to the
   significant amount of polysaccharides and polyphenols compounds. So far,
   no commercial kit has been developed specifically for high-quality RNA
   and DNA extraction in kiwifruit and the common protocols for RNA
   extraction have poor yields. This study developed a new protocol for
   high quality RNA extraction in Actinidia deliciosa. According to the
   results, the average yield of RNA extraction of fruit and leaf of A.
   deliciosa was 2180.7 ng/mul (545.175 mug/g FW) and 3424.9 ng/mul
   (856.225 mug/g FW), respectively with A260/A280 between 1.95 to 2.07 and
   A260/A230 higher than 2 indicating high RNA purity. While the averages
   yield of RNA extraction using previous methods from kiwifruit and leaf
   was 23 mug/g FW and 527 mug/g FW, respectively. Also, the average yields
   of genomic DNA from kiwifruit ranged from 52 to 98 ng/mul with A260/A230
   between 0.60 to 1.64 and A260/A280 between 1.40 to 1.48. To our
   knowledge, this is the first report of a highly efficient and rapid
   method of RNA and DNA extraction in kiwifruit which can be used for a
   broad spectrum of the all fleshy fruits.
OI Afshar-Mohammadian, Mansour/0000-0002-8908-0224
ZS 0
ZR 0
Z8 0
ZB 3
TC 4
ZA 0
Z9 4
SN 2215-0161
UT MEDLINE:30050755
PM 30050755
ER

PT J
AU Tapia Iturrieta, Luis
   Cooper Cortés, Tomás
TI EVALUACIÓN DE LA COMPETITIVIDAD DEL KIWI NEOZELANDÉS Y CHILENO EN EL
   MERCADO DE EE.UU. ENTRE LOS AÑOS 1994-2004
X1 EVALUATION OF THE KIWIFRUITS COMPETITIVENESS FROM NEW ZEALAND AND CHILE
   IN THE USA MARKET BETWEEN YEARS 1994-2004
SO Idesia (Arica)
VL 24
IS 3
BP 27
EP 31
DI 10.4067/S0718-34292006000300004
PD 2006-12
PY 2006
AB The exports of kiwifruit (Actinidia chinensis Planch.) from the south
   hemisphere to the USA markets are dominated by exports originated from
   New Zealand and Chile, both countries take advantage for the off season
   production. This paper analyses the average evolution of the exports,
   price and yields in both countries for the period 1994-2004, settling
   that initial breach of income by Chilean sale of kiwifruit has tended to
   narrow in favor of New Zealand kiwifruit. The relation of price is
   dominated by New Zealand and the yield that country registers is a
   double of Chilean kiwifruit according to the FAO information.
   Considering this situation the competitiveness of Chilean kiwifruit in
   the USA market is difficult to maintain and the breach of the income by
   sale continued extending itself in favor of New Zealand.
X4 Las exportaciones de kiwi (Actinidia chinensis Planch.), provenientes
   del hemisferio sur y orientadas al mercado de EE.UU., son dominadas por
   los envíos originados desde Nueva Zelandia y Chile; ambos países
   aprovechan la condición de producción de contraestación. En este
   artículo se analiza para el período entre los años 1994-2004 la
   evolución que han alcanzado las exportaciones de ambos países, los
   precios medios y los rendimientos (ton/ha), estableciéndose que la
   brecha inicial de ingre-sos por venta a favor de los kiwis chilenos ha
   tendido a estrecharse a favor de los kiwis neozelandeses. La relación de
   precios es también dominada por Nueva Zelandia y los rendimientos medios
   que registra este país son el doble del kiwi chileno, de acuerdo a los
   antecedentes de FAO. Considerando esta situación, la competitividad del
   kiwi chileno en el mercado de EE.UU. es difícil de sostener y la brecha
   de los ingresos por venta continuará ampliándose a favor de Nueva
   Zelandia.
ZB 0
TC 1
ZA 0
ZR 0
Z8 0
ZS 1
Z9 1
SN 0718-3429
UT SCIELO:S0718-34292006000300004
ER

PT J
AU Ampatzidis, Y. G.
   Vougioukas, S. G.
TI Field experiments for evaluating the incorporation of RFID and barcode
   registration and digital weighing technologies in manual fruit
   harvesting
SO COMPUTERS AND ELECTRONICS IN AGRICULTURE
VL 66
IS 2
BP 166
EP 172
DI 10.1016/j.compag.2009.01.008
PD MAY 2009
PY 2009
AB In this paper two methods are proposed for automatically matching bins
   containing harvested fruits with Corresponding trees, during harvesting
   in orchards, where GPS data may be unavailable due to foliage. Both
   methods use a long-range radio frequency identification (RFID) antenna
   located on the harvesting platform for tree identification. Bin
   registration is accomplished in the first method by passive RFID tags
   attached to the bins, whereas the second method uses a barcode reader
   located on the platform, and low-cost barcode tags on the bins.
   Additionally, a digital scale is used with both methods to measure the
   yield distribution in the field, during the loading of the bins.
   An experimental evaluation of these methods was performed during peach
   and kiwi harvesting in two different fields in Northern Greece. The aim
   was to estimate the tree and bin detection accuracies of both methods
   and their effect on the bin loading time. Statistical analysis of the
   data showed that when compared to the current standard harvesting
   procedure, RFID bin registration did not affect the amount of time to
   stack a bin on the platform (loading time), whereas barcode bin
   registration increased this time by 14%. It was also found that the use
   of the particular scale increased the loading time by almost 33% in both
   bin registration methods. Finally, the detection accuracy for the trees
   was 100% in all experiments and for the bins it was almost 100% for the
   RFID and 100% for the barcode reader. The results suggest that barcode
   technology can be used reliably for bin registration, without delaying
   the harvesting. Tree detection with long-range RFID technology was
   reliable; however tree growth combined with other factors Such as wind,
   sunlight, etc., might decrease the tree detection accuracy over long
   periods of time. Finally, the bins had better be weighed at the
   packinghouse in order to generate the yield Map, unless a much faster
   scale can be used in the field. (C) 2009 Elsevier B.V. All rights
   reserved.
RI Vougioukas, Stavros/AAH-1871-2020; Ampatzidis, Yiannis/
OI Vougioukas, Stavros/0000-0003-2758-8900; Ampatzidis,
   Yiannis/0000-0002-3660-3298
Z8 4
ZA 0
TC 43
ZS 1
ZB 26
ZR 0
Z9 49
SN 0168-1699
EI 1872-7107
UT WOS:000265776800008
ER

PT J
AU Carr, Anitra C
   Pullar, Juliet M
   Moran, Stephanie
   Vissers, Margreet C M
TI Bioavailability of vitamin C from kiwifruit in non-smoking males:
   determination of 'healthy' and 'optimal' intakes.
SO Journal of nutritional science
VL 1
BP e14
EP e14
DI 10.1017/jns.2012.15
PD 2012
PY 2012
AB Vitamin C is an essential nutrient in humans and must be obtained
   through the diet. The aim of this study was to determine vitamin C
   uptake in healthy volunteers after consuming kiwifruit (Actinidia
   chinensis var. Hort. 16A), and to determine the amount of fruit required
   to raise plasma vitamin C to 'healthy' (i.e. >50mol/l) and 'optimal' or
   saturating levels (i.e. >70mol/l). Leucocyte and urinary vitamin C
   levels were also determined. A total of fifteen male university students
   with below average levels of plasma vitamin C were selected for the
   study. Weekly fasting blood samples were obtained for a 4-week lead-in
   period and following supplementation with, sequentially, half, one, two
   and three Gold kiwifruit per d for 4-6 weeks each, followed by a final
   4-week washout period. The results showed that addition of as little as
   half a kiwifruit per d resulted in a significant increase in plasma
   vitamin C. However, one kiwifruit per d was required to reach what is
   considered healthy levels. Increasing the dose of kiwifruit to two per d
   resulted in further increases in plasma vitamin C levels as well as
   increased urinary output of the vitamin, indicating that plasma levels
   were saturating at this dosage. Dividing the participants into high and
   low vitamin C groups based on their baseline plasma and leucocyte
   vitamin C levels demonstrated that it is critical to obtain a study
   population with low initial levels of the vitamin in order to ascertain
   a consistent effect of supplementation. 
OI , Anitra/0000-0002-5890-2977
ZB 24
Z8 0
TC 32
ZR 0
ZA 0
ZS 1
Z9 33
SN 2048-6790
UT MEDLINE:25191543
PM 25191543
ER

PT J
AU Montoya, Carlos A.
   Saigeman, Stuart
   Rutherfurd, Shane M.
   Moughan, Paul J.
TI The digestion of kiwifruit (Actinidia deliciosa) fibre and the effect of
   kiwifruit on the digestibility of other dietary nutrients
SO FOOD CHEMISTRY
VL 197
BP 539
EP 545
DI 10.1016/j.foodchem.2015.10.136
PN A
PD APR 15 2016
PY 2016
AB The effect of dietary kiwifruit inclusion level on the digestibility of
   kiwifruit fibre and dietary nutrients was studied. Ileal cannulated pigs
   (50 +/- 1.9 kg) were fed a fibre-free diet for seven days (n = 14)
   followed by kiwifruit-containing diets (133 or 266 g kiwifruit/kg dry
   matter) (n = 7) for 44 days followed by the fibre-free diet (n = 14) for
   seven days. Faecal and ileal samples were collected on days 5, 11, 21,
   35, 49 and 56. The soluble kiwifruit fibre was highly digested in the
   foregut (80%), and the insoluble fibre in the hindgut (95%). Increasing
   the kiwifruit inclusion level decreased the apparent ileal and faecal
   digestibilities of several nutrients (P < 0.05), including the faecal
   digestibility of insoluble kiwifruit fibre and led to higher ileal and
   faecal concentrations of short-chain fatty acids (P < 0.05). The
   decreased digestibility was explained by the lower digestibility of
   kiwifruit itself. The duration of kiwifruit consumption per se did not
   affect dietary nutrient digestibility (P > 0.05). (C) 2015 Elsevier Ltd.
   All rights reserved.
RI Rutherfurd, Shane M/D-8254-2011; Montoya, Carlos A./
OI Montoya, Carlos A./0000-0001-6953-8624
ZB 3
TC 6
ZA 0
Z8 0
ZS 0
ZR 0
Z9 6
SN 0308-8146
EI 1873-7072
UT WOS:000366985900070
PM 26616986
ER

PT J
AU Gil, Maria I
   Aguayo, Encarna
   Kader, Adel A
TI Quality changes and nutrient retention in fresh-cut versus whole fruits
   during storage.
SO Journal of agricultural and food chemistry
VL 54
IS 12
BP 4284
EP 96
DI 10.1021/jf060303y
PD 2006-Jun-14
PY 2006
AB The influences of processing and storage on the quality indices and
   nutritional content of fresh-cut fruits were evaluated in comparison to
   whole fruits stored for the same duration but prepared on the day of
   sampling. Fresh-cut pineapples, mangoes, cantaloupes, watermelons,
   strawberries, and kiwifruits and whole fruits were stored for up to 9
   days in air at 5 degrees C. The postcutting life based on visual
   appearance was shorter than 6 days for fresh-cut kiwifruit and shorter
   than 9 days for fresh-cut pineapple, cantaloupe, and strawberry. On the
   other hand, fresh-cut watermelon and mango pieces were still marketable
   after 9 days at 5 degrees C. Losses in vitamin C after 6 days at 5
   degrees C were < or = 5% in mango, strawberry, and watermelon pieces,
   10% in pineapple pieces, 12% in kiwifruit slices, and 25% in cantaloupe
   cubes. No losses in carotenoids were found in kiwifruit slices and
   watermelon cubes, whereas losses in pineapples were the highest at 25%
   followed by 10-15% in cantaloupe, mango, and strawberry pieces after 6
   days at 5 degrees C. No significant losses in total phenolics were found
   in any of the fresh-cut fruit products tested after 6 days at 5 degrees
   C. Light exposure promoted browning in pineapple pieces and decreased
   vitamin C content in kiwifruit slices. Total carotenoids contents
   decreased in cantaloupe cubes and kiwifruit slices, but increased in
   mango and watermelon cubes in response to light exposure during storage
   at 5 degrees C for up to 9 days. There was no effect of exposure to
   light on the content of phenolics. In general, fresh-cut fruits visually
   spoil before any significant nutrient loss occurs.
RI Aguayo, Encarna/F-9454-2016; Gil, Maria Isabel/AAB-1929-2019; Gil, Maria Isabel/D-2237-2012
OI Aguayo, Encarna/0000-0002-0052-4168; Gil, Maria
   Isabel/0000-0003-4340-7727; Gil, Maria Isabel/0000-0003-4340-7727
ZS 14
Z8 8
ZR 0
ZB 121
ZA 0
TC 230
Z9 246
SN 0021-8561
UT MEDLINE:16756358
PM 16756358
ER

PT J
AU Yuliarti, Oni
   Matia-Merino, Lara
   Goh, Kelvin K. T.
   Mawson, John A.
   Brennan, Charles S.
TI Effect of Celluclast 1.5L on the Physicochemical Characterization of
   Gold Kiwifruit Pectin
SO INTERNATIONAL JOURNAL OF MOLECULAR SCIENCES
VL 12
IS 10
BP 6407
EP 6417
DI 10.3390/ijms12106407
PD OCT 2011
PY 2011
AB The effects of Celluclast 1.5L concentration on the physicochemical
   characterization of gold kiwifruit pectin was evaluated. Varying the
   enzyme concentration affected the pectin yield and pectin
   physicochemical properties. The viscosity of extracted pectin was
   largely dependent on the enzyme concentration. Celluclast 1.5L with
   medium concentration exhibited the highest viscosity. Varying the enzyme
   concentration also influenced the molecular weight distribution. High
   molecular weight (M-w) pectin (1.65 x 10(6) g/mol) was obtained when the
   medium concentration was used. Overall, the study clearly reflects the
   importance of taking into consideration the amount of cellulytic enzyme
   added in order to determine the final quality of pectin.
RI Kelvin Kim Tha, GOH/AAD-6328-2020; Brennan, Charles/AAG-5494-2021; Mawson, Andrew J/B-7619-2019; Brennan, charles s/E-4135-2012; Goh, Kelvin KT/
OI Brennan, Charles/0000-0003-2479-8478; Mawson, Andrew
   J/0000-0002-8413-5281; Brennan, charles s/0000-0003-2479-8478; Goh,
   Kelvin KT/0000-0002-3453-3468
ZS 1
ZB 14
Z8 0
ZA 0
ZR 0
TC 19
Z9 21
EI 1422-0067
UT WOS:000296569600004
PM 22072895
ER

PT S
AU Thorp, T. G.
   Barnett, A. M.
   Blattmann, M.
   Hedderley, D.
   Mayston, R.
BE Antunes, MD
   Gallego, PP
TI Optimising vine management to increase yields and improve quality of
   Zespri (R) SunGold kiwifruit (Actinidia chinensis var. chinensis
   'Zesy002')
SO IX INTERNATIONAL SYMPOSIUM ON KIWIFRUIT
SE Acta Horticulturae
VL 1218
BP 397
EP 404
DI 10.17660/ActaHortic.2018.1218.55
PD 2018
PY 2018
AB When summer pruning kiwifruit vines, the objective is to grow the
   required wood types to produce next season's crop. The main task when
[truncated: 802,736 more chars]
