# Supplementary material for: Effects of irrigation and fertilization management on kiwifruit yield, water use efficiency and quality in China: A meta-analysis
Source: Front Plant Sci. 2025 Oct 15;16:1534702. doi: 10.3389/fpls.2025.1534702 (PMC12568633; doi:10.3389/fpls.2025.1534702)
Supplement: Supplementary file 2 [file DataSheet1.zip › endnote导入数据/李亚杰/savedrecs (1).ciw]

FN Clarivate Analytics Web of Science
VR 1.0
PT J
AU Chauhan, Neena
   Chandel, J. S.
TI Growth, productivity, leaf nutrient contents and water-use efficiency of
   kiwifruit (Actinidia deliciosa) under drip and basin irrigation system
SO INDIAN JOURNAL OF AGRICULTURAL SCIENCES
VL 80
IS 7
BP 584
EP 587
PD JUL 2010
PY 2010
AB A field trial was conducted during 2005-07 to study the comparative
   performance of drip irrigation and conventional basin irrigation on
   growth, yield and fruit quality and water-use efficiency in kiwifruit
   (Actinidia deliciosa Chev.). Five Irrigation treatments, viz drip
   irrigation with 'V' volume, 0.8 'V' volume and 0.6 'V' volume of water
   and basin irrigation at 80% of field capacity and with 'V' volume of
   water were given to 18-year-old kiwifruit vines. The result revealed
   that drip irrigation with 'V' volume of water gave significantly higher
   vine growth (165.70 cm), fruit size (67.65 mm length and 45.75 mm
   breadth) and weight (71.45 g) compared with other levels of drip and
   basin irrigation. Leaf nutrients contents (2.97% N, 0.26% P, 2.21% K and
   0.91% Mg) were significantly higher in drip irrigation with 'V' volume
   of water. However, water-use efficiency was found highest in drip
   irrigation with 0.6 'V' volume of water, besides saving of 25.32% water
   in drip irrigation with 'V' volume of water yielded 16.25% more fruits
   of better size and quality as compared to basin irrigation. The vines
   irrigated with 'V' volume of water with drip method registered 23.01%
   increase in shoot growth, 16.52% increase in yield and 13.25% increase
   in fruit weight over conventional basin method of irrigation.
RI Chauhan, Neena/AAR-8139-2021; Chauhan, Neena/AAR-6346-2021; Chandel, JS/
OI Chauhan, Neena/0000-0001-7005-5064; Chandel, JS/0000-0002-2076-9314
ZR 0
Z8 0
ZB 0
ZA 0
ZS 0
TC 0
Z9 0
SN 0019-5022
EI 2394-3319
UT WOS:000280212000003
ER

PT J
AU Zheng, Shunsheng
   Cui, Ningbo
   Gong, Daozhi
   Wang, Yaosheng
   Hu, Xiaotao
   Feng, Yu
   Zhang, Yixuan
TI Relationship between stable carbon isotope discrimination and water use
   efficiency under deficit drip irrigation of kiwifruit in the humid areas
   of South China
SO AGRICULTURAL WATER MANAGEMENT
VL 240
AR 106300
DI 10.1016/j.agwat.2020.106300
PD OCT 1 2020
PY 2020
AB In order to explore the application value of the stable carbon isotope
   discrimination method in improving water use efficiency (WUE) and
   productivity of kiwifruit under deficit drip irrigation, five water
   deficit levels (55 %, 65 %, 75 %, 85 % and 100 % of full irrigation)
   with thirteen treatments were established at three growth stages in
   field-grown kiwifruit. The leaf stable carbon isotope discrimination
   (Delta(L)) at different growth stages and fruit stable carbon isotope
   discrimination (Delta(F)) at fruit maturation stage of kiwifruit were
   determined; the changes of WUE at leaf and yield levels were analyzed,
   and the indicating effect of carbon isotope discrimination (Delta C-13)
   on the WUE of kiwifruit was also verified. The results showed that
   moderate water deficit improved the WUEi (photosynthesis
   rate/transpiration rate, P-n/T-r) and WUEn (photosynthesis rate/stomatal
   conductance, P-n/P-s) of kiwifruit at each growth stage. Compared with
   full irrigation (CK), the yield (Y) and WUFy (yield/crop
   evapotranspiration, Y/ET) of low water deficit treatment (LD) at fruit
   maturation stage increased by 14.75 % and 23.74 %, respectively. There
   were significant relationships between Delta(L) and Delta(F) versus WUE,
   C-i/C-a (the specific value of intercellular CO2 concentration and
   ambient atmosphere CO2 concentration), CE (carboxylation rate), ET (crop
   evapotranspiration) and Y under deficit drip irrigation, respectively.
   Delta(L) was negatively correlated with WUEn (coefficient of
   determination, R-2 = 0.4844, P < 0.01) over the whole growth period,
   whereas Delta(F) was positively correlated with Y (R-2 = 0.2805, P <
   0.05) and ET (R-2 = 0.9267, P < 0.01), respectively. Overall, this study
   verifies that Delta(L) can be used as a useful evaluation index of WUEn,
   and Delta(F) is an important indicator of quantifying Y and ET of
   kiwifruit under deficit drip irrigation.
RI Wang, Yaosheng/F-9337-2011
OI Wang, Yaosheng/0000-0002-2657-7057
Z8 0
ZR 0
TC 2
ZA 0
ZS 0
ZB 1
Z9 2
SN 0378-3774
EI 1873-2283
UT WOS:000546646400005
ER

PT J
AU Nabavi-Pelesaraei, Ashkan
   Rafiee, Shahin
   Hosseinzadeh-Bandbafha, Homa
   Shamshirband, Shahaboddin
TI Modeling energy consumption and greenhouse gas emissions for kiwifruit
   production using artificial neural networks
SO JOURNAL OF CLEANER PRODUCTION
VL 133
BP 924
EP 931
DI 10.1016/j.jclepro.2016.05.188
PD OCT 1 2016
PY 2016
AB The purpose of this study was to apply artificial neural networks (ANNs)
   for forecasting and sensitivity analysis of energy inputs and GHG
   emissions of three groups of kiwifruit orchards of different sizes in
   Guilan Province, Iran. The initial data were collected from 80 kiwifruit
   producers in Langroud City, Guilan Province. The total energy input and
   output were estimated at 37.32 GJ ha(-1) and 43.44 GJ ha-1,
   respectively. The ANOVA (analysis of variance) results showed
   significant variance among the different orchard sizes from an energy
   input point of view. The results revealed that the highest share of
   energy input was that of nitrogen fertilizer use in kiwifruit
   production. The main reason for the overuse of nitrogen fertilizer is
   government subsidies provided for chemical fertilizers, followed by high
   levels of nitrogen leaching due to high rainfall. The average values of
   some energy indices, such as energy use efficiency, energy productivity,
   net energy and energy intensiveness, were calculated as 1.16, 0.61 x
   10(-3) kg GJ(-1), 6.12 GJ ha(-1) and 3.27 x 10(-3) GJ $(-1),
   respectively. The average total GHG emissions were calculated as 1310 kg
   CO2eq. ha(-1). Nitrogen fertilizer had the highest share in GHG
   emissions for kiwifruit production, with 26.17% of total emissions. The
   12-9-9-2 structure ANN model was the best topology for predicting yield
   and GHG (greenhouse gas) emissions of kiwifruit production in the
   studied area. The coefficients of determination (R-2) of the best
   topology calculated were 0.987 and 0.992 for yield and greenhouse gas
   emissions, respectively, indicating the high correlation in the model.
   The results of model sensitivity analysis indicated that diesel fuel and
   nitrogen fertilizer were the most sensitive inputs for kiwifruit yield
   and greenhouse gas emissions, reflecting the important role of nitrogen
   fertilizer in the excess energy consumption and greenhouse gas emissions
   of kiwifruit orchards. According to the current study, it is suggested
   for new policies to be adopted to reduce nitrogen fertilizer
   consumption. (C) 2016 Elsevier Ltd. All rights reserved.
RI Nabavi-Pelesaraei, Ashkan/AAO-7241-2020; S.Band, Shahab/AAD-3311-2021; Hosseinzadeh-bandbafha, Homa/AAF-1101-2019; S.Band, Shahab/ABI-7388-2020; Shamshirband, Shahaboddin/; Hosseinzadeh-Bandbafha, Homa/
OI Nabavi-Pelesaraei, Ashkan/0000-0003-2823-6616; S.Band,
   Shahab/0000-0001-6109-1311; S.Band, Shahab/0000-0002-8963-731X;
   Shamshirband, Shahaboddin/0000-0002-6605-498X; Hosseinzadeh-Bandbafha,
   Homa/0000-0002-1120-9219
ZR 0
TC 40
Z8 0
ZS 0
ZA 0
ZB 9
Z9 40
SN 0959-6526
EI 1879-1786
UT WOS:000381545200084
ER

PT J
AU Nikkhah, Amin
   Emadi, Bagher
   Soltanali, Hamzeh
   Firouzi, Saeed
   Rosentrater, Kurt A.
   Allahyari, Mohammad Sadegh
TI Integration of life cycle assessment and Cobb-Douglas modeling for the
   environmental assessment of kiwifruit in Iran
SO JOURNAL OF CLEANER PRODUCTION
VL 137
BP 843
EP 849
DI 10.1016/j.jclepro.2016.07.151
PD NOV 20 2016
PY 2016
AB This paper aimed at evaluating the environmental impacts of kiwifruit
   production in Guilan province of Iran using Life Cycle Assessment (LCA)
   methodology and Cobb-Douglas (CD) modeling. For this purpose, a
   functional unit (FU) equal to one tonne kiwifruit was applied based on
   ISO 14,040 methods. Data were obtained from 84 kiwifruit producers using
   a questionnaire during 2012-2013. Seven impact categories were selected
   to be evaluated using the life cycle of kiwifruit in the region. The
   results of data analysis revealed that the amounts of emissions,
   including NH3, N2O, NOx, CO2, CH4 and SO2, for one tonne production of
   kiwifruit were 2.00, 0.34, 0.30, 45.08, 0.06 and 0.15, respectively.
   Characterization indices included global warming potential,
   acidification, terrestrial eutrophication, land use, the depletion of
   fossil resources, the depletion of phosphate, and the depletion of
   potash were calculated as 152.18 kg CO(2)eq, 3.53 kg SO(2)eq, 9.15 kg
   NO(x)eq, 0.32 ha, 531.23 MJ, 2.57 kg P2O5 and 0.83 kg K2O, respectively.
   Indicators for environmental index (Eco-indeX) and resource depletion
   (RDI) were 0.35 and 0.45, respectively. High potentials for
   environmental impacts due to depletion of phosphate resources and
   eutrophication in the RDI and Eco-indeX Indicators were found. The
   results of LCA + CD showed that the impacts of inputs, including diesel
   fuel, phosphate and potash fertilizers on the yield of kiwifruit were
   positive, while the impacts of urea fertilizer on the yield was
   negative. To conclude, due to the high environmental impacts of urea
   fertilizer and its negative effect on kiwifruit yield, it is recommended
   to replace urea with other sources of nitrogen fertilizer which have
   lower environmental impacts. (C) 2016 Elsevier Ltd. All rights reserved.
RI Allahyari, Mohammad Sadegh/J-8277-2017; Firouzi, Saeed/AAS-7288-2021; Soltanali, Hamzeh/AAA-3934-2020; Nikkhah, Amin/AAK-3366-2020; Nikkhah, Amin/
OI Allahyari, Mohammad Sadegh/0000-0002-6734-2692; Soltanali,
   Hamzeh/0000-0002-1972-1030; Nikkhah, Amin/0000-0002-3008-2401
ZS 0
ZB 6
ZR 0
TC 18
Z8 0
ZA 0
Z9 18
SN 0959-6526
EI 1879-1786
UT WOS:000391079300074
ER

PT J
AU Calderon-Orellana, Arturo
   Silva, Diego I.
   Bastias, Richard M.
   Bambach, Nicolas
   Aburto, Felipe
TI Late-season plastic covering delays the occurrence of severe water
   stress and improves intrinsic water use efficiency and fruit quality in
   kiwifruit vines
SO AGRICULTURAL WATER MANAGEMENT
VL 249
AR 106795
DI 10.1016/j.agwat.2021.106795
PD APR 30 2021
PY 2021
AB Kiwifruit is widely recognized as a fruit crop sensitive to water stress
   due to low stomatal regulation. Unfortunately, many of the most
   important kiwifruit producing areas have been affected by increasing
   water scarcity due to climate change. Protected cultivation may be used
   in kiwifruit vines not only to mitigate water stress and potential
   reductions in fruit quality but also to increase intrinsic water use
   efficiency. At the beginning of fruit maturation, two environmental
   conditions (uncovered and covered with a transparent plastic covering)
   were assessed in mature kiwifruit plants (Actinidia deliciosa Chev. cv.
   Hayward) subjected to conventional and deficit irrigation regimes in San
   Nicolas, Chile, for two consecutive seasons. The results showed that
   covered plants under deficit irrigation required twice the time to
   exhibit severe water stress levels (similar to-1.3 MPa) than plants
   under open-field conditions. Despite changes in solar radiation quantity
   and quality due to the transparent plastic covering, differences in
   rates of water stress occurrence between cover treatments in
   deficit-irrigated vines were not explained by differences in soil
   desiccation or stomatal conductance. The delay in severe water stress
   onset led to considerable water savings and caused no reductions in
   either yield or fruit quality, which increased water productivity
   between 21% and 71%. Fruit from covered plants subjected to deficit
   irrigation exhibited higher firmness at greater maturity (>7.0 Brix).
   The increase in water productivity in severely water-stressed kiwifruit
   vines, when using late-season plastic canopy cover, confirms that
   protected cultivation can be an excellent tool to reduce the impact of
   limited irrigation in many kiwifruit producing areas affected by water
   scarcity.
RI Bastias, Richard M./P-8763-2019; Aburto, Felipe/
OI Bastias, Richard M./0000-0001-8260-7591; Aburto,
   Felipe/0000-0001-9472-930X
ZS 0
ZA 0
ZB 0
TC 0
Z8 0
ZR 0
Z9 0
SN 0378-3774
EI 1873-2283
UT WOS:000629261300001
ER

PT J
AU Parent, Serge-Etienne
   Barlow, Philip
   Parent, Leon E.
TI Nutrient Balances of New Zealand Kiwifruit (Actinidia deliciosa cv.
   Hayward) at High Yield Level
SO COMMUNICATIONS IN SOIL SCIENCE AND PLANT ANALYSIS
VL 46
SI SI
BP 256
EP 271
DI 10.1080/00103624.2014.989031
SU 1
PD FEB 27 2015
PY 2015
AB The productivity of kiwifruit (Actinidia deliciosa) orchards varies
   widely in New Zealand. We hypothesized that such variation was
   attributable in part to nutrient imbalance. However, nutrient imbalance
   is currently diagnosed using critical nutrient ranges that are noisy and
   biased. Unbiased diagnosis can be performed using the isometric log
   ratio (ilr) technique for ad hoc balances. Our objective was to present,
   calibrate, and validate ilr balance standards to diagnose nutrient
   problems in New Zealand kiwifruit orchards. We collected leaf analytical
   data [nitrogen (N), sulfur (S), chloride (Cl), phosphorus (P), potassium
   (K), calcium (Ca), magnesium (Mg), boron (B), copper (Cu), zinc (Zn),
   manganese (Mn), and iron (Fe)] in 433 kiwifruit orchards grown under
   conventional or organic farming in various agroecological zones of the
   North Island of New Zealand. Nutrients were arranged into sound balances
   illustrated by a mobile-fulcrums-buckets metaphor with balance sliders
   at fulcrums (domain of balances where statistics are computed) and
   concentrations in buckets (domain of concentrations where nutrient
   levels are examined relatively to each other). We developed optimum
   ranges of ilr balances to reach high yield levels and computed a
   nutrient imbalance predictor as the Mahalanobis distance. The critical
   Mahalanobis distance was 4.45 +/- 0.13 at high yield level (>44049 +/-
   334kgha(-1)), averaged from a five-fold cross-validation test; the test
   performance was 85 percent using the receiver operating characteristic
   curve, indicating that the test was informative for diagnostic purposes.
   After assessing relative nutrient levels in the concentrations domain,
   the most limiting nutrients appeared to be Cl, Mg, and Fe in poor-yield
   imbalanced specimens and Cl and S in organic orchards. Indeed, kiwifruit
   has high demand for Cl. Balance standards should be further tested in
   field trials.
CT Thirteenth International Symposium on Soil and Plant Analysis (ISSPA)
CY APR 09-12, 2013
CL Queenstown, NEW ZEALAND
SP Soil & Plant Anal Council, Inc; Australasian Soil & Plant Anal Council
   Inc; AGMARDT; ARL; Balance; Hill Lab; DKSH; Elementar; IPNI; Agilent
   Technol; Agresearch; ALP; Bruker; CSBP; Massey Univ, Fertilizer & Lime
   Res Ctr; Lincoln Univ; MEP instruments; Perkin-Elmer; Perten; Plant &
   Food Res; Univ Waikato
RI Parent, Serge-Etienne/AAM-9252-2020
OI Parent, Serge-Etienne/0000-0003-1679-2287
ZR 0
Z8 0
ZA 0
ZS 0
TC 7
ZB 6
Z9 7
SN 0010-3624
EI 1532-2416
UT WOS:000351900900022
ER

PT J
AU Mostashari-Rad, Fatemeh
   Nabavi-Pelesaraei, Ashkan
   Soheilifard, Farshad
   Hosseini-Fashami, Fatemeh
   Chau, Kwok-Wing
TI Energy optimization and greenhouse gas emissions mitigation for
   agricultural and horticultural systems in Northern Iran
SO ENERGY
VL 186
AR 115845
DI 10.1016/j.energy.2019.07.175
PD NOV 1 2019
PY 2019
AB The objective of this study is to comprehensively optimize energy usage
   and determine mitigation of greenhouse gas (GHG) emissions in
   agricultural and horticultural crops of Guilan Province, Iran. For this
   purpose, required data are collected from eggplant, garlic, tea,
   hazelnut, kiwifruit and tangerine producers through questionnaires. In
   this study, GHG emissions are investigated under both On-Farm and
   Off-Farm sectors. Data envelopment analysis method is employed for the
   optimization of GHG emissions and energy flow. The highest and lowest
   energy consumption are related to tea and kiwifruit production,
   respectively. Results show that kiwifruit and eggplant have the highest
   scores in technical efficiency whilst tangerine and tea have the highest
   values in pure technical efficiency. The largest amount of energy is
   saved in kiwifruit orchards with 8316.29 MJ ha(-1). Nitrogen fertilizer
   and diesel fuel have the topmost energy saving potential in most crops.
   Kiwifruit orchards have the highest potential for mitigation of GHG gas
   emissions (520.79 kg CO2 (eq). ha(-1)). Results show that an appropriate
   usage of nitrogen fertilizer and replacement by organic fertilizer will
   mitigate GHG emissions as well as energy consumption. It can be
   concluded that GHG emissions can be mitigated by energy optimization in
   all the studied crops. (C) 2019 Elsevier Ltd. All rights reserved.
OI Mostashari-Rad, Fatemeh/0000-0003-0646-4490; Nabavi-Pelesaraei,
   Ashkan/0000-0003-2823-6616; Hosseini-Fashami,
   Fatemeh/0000-0002-3896-5516
Z8 0
ZB 8
ZR 0
TC 43
ZS 0
ZA 0
Z9 43
SN 0360-5442
EI 1873-6785
UT WOS:000492797300039
ER

PT J
AU Montanaro, Giuseppe
   Dichio, Bartolomeo
   Lang, Alexander
   Mininni, Alba N.
   Nuzzo, Vitale
   Clearwater, Michael J.
   Xiloyannis, Cristos
TI Internal versus external control of calcium nutrition in kiwifruit
SO JOURNAL OF PLANT NUTRITION AND SOIL SCIENCE
VL 177
IS 6
BP 819
EP 830
DI 10.1002/jpln.201400396
PD DEC 2014
PY 2014
AB Higher calcium (Ca) concentration in several fleshy fruit including
   kiwifruit is a pre-requisite for lower incidence of Ca-related diseases
   and improved fruit nutritional value. This review examines the internal
   and external factors operating along the soil-to-fruit pathway that are
   involved in the uptake and partitioning of Ca in kiwifruit vines. After
   a brief description of fruit growth and the dynamic of nutrient
   accumulation during fruit development, the review considers the role of
   soil Ca concentration and availability, root elongation, mass flow in
   the apoplast, fruit transpiration, competition between fruit and highly
   transpiring leaves, weather variables and soil moisture. How fruit
   morphological and anatomical traits, including skin anatomy, xylem
   development and hydraulic resistance, influence physiological processes
   such as transpiration and impact on Ca accumulation is also discussed.
   The review highlights that approximately 80% of the total Ca content of
   fruit is accumulated during the early weeks after fruit-set, suggesting
   that failure of good fruit Ca nutrition at that time may lead to poor
   fruit Ca content at harvest. Therefore, based on the analysis of the
   internal and external factors that influence Ca accumulation,
   recommendations are made for orchard practices that maximize Ca
   accumulation in the kiwifruit berry, including optimal pollination,
   nutrient and irrigation management, and manipulation of canopy
   architecture.
RI Montanaro, Giuseppe/F-4354-2012; Montanaro, Giuseppe/Z-1208-2019; Mininni, Alba/ABB-5617-2020; Clearwater, Mike/AAU-9562-2020; NUZZO, Vitale/; dichio, bartolomeo/; Clearwater, Michael/; xiloyannis, cristos/
OI Montanaro, Giuseppe/0000-0002-1172-7526; Montanaro,
   Giuseppe/0000-0002-1172-7526; NUZZO, Vitale/0000-0002-4373-6363; dichio,
   bartolomeo/0000-0003-0726-7982; Clearwater, Michael/0000-0002-8563-0671;
   xiloyannis, cristos/0000-0002-5970-3953
ZS 1
ZA 0
ZR 0
ZB 22
TC 28
Z8 0
Z9 29
SN 1436-8730
EI 1522-2624
UT WOS:000345978200001
ER

PT J
AU Ma, Tingting
   Sun, Xiangyu
   Zhao, Jinmei
   You, Yilin
   Lei, Yushan
   Gao, Guitian
   Zhan, Jicheng
TI Nutrient Compositions and Antioxidant Capacity of Kiwifruit (Actinidia)
   and their relationship with flesh color and commercial value (vol 218,
   pg 294, 2017)
SO FOOD CHEMISTRY
VL 224
BP 439
EP 439
DI 10.1016/j.foodchem.2016.12.004
PD JUN 1 2017
PY 2017
ZA 0
Z8 0
ZB 0
ZR 0
ZS 0
TC 0
Z9 0
SN 0308-8146
EI 1873-7072
UT WOS:000394631400058
PM 28159291
ER

PT S
AU Lago, M. C. F.
   Castro, J.
   Briones, M. J. I.
   Gallego, P. P.
   Barreal, M. E.
BE Huang, H
   Zhang, Q
TI Effect of Agricultural Management on Kiwifruit Nutritional Plant Status,
   Fruit Quality and Yield
SO VIII INTERNATIONAL SYMPOSIUM ON KIWIFRUIT
SE Acta Horticulturae
VL 1096
BP 79
EP 86
PD 2015
PY 2015
AB Kiwifruit (Actinidia deliciosa) is intensively cultivated in Spain,
   mainly under conventional agricultural management (CONV). However,
   integrated (INT) and organic (ORG) systems have been recently introduced
   in order to decrease the negative environmental impacts associated with
   CONV practices. Here, we investigated the effects of three management
   systems (CONV, INT and ORG) on the nutrient allocation in kiwifruit
   orchards by measuring the content of potassium (K), calcium (Ca),
   magnesium (Mg) and boron (B) in soils, leaves and fruits to assess the
   overall soil and plant nutritional status, fruit quality and yield.
   Soil, leaves and fruit samples were collected monthly. Results showed
   that the greatest effective cation exchange capacity (ECEC) and the
   lowest Ca: Mg ratio were found in the soils from the CONV management. In
   contrast, the highest K: Mg ratio was found in the INT soils. Both
   ratios can be related to Ca2+ and Mg2+ absorption problems by kiwifruit
   plants. Foliar macronutrient disorders were not detected; however,
   deficient B concentrations were measured in those plants growing under
   INT and CONV systems, which were likely to decrease fruit yields. ORG
   kiwifruits showed higher Ca2+, K+, P and B concentrations than those
   under INT and CONV practices and had better quality (higher Ca: P
   index). Finally, more marketable fruits were produced under ORG
   managements. Our results illustrate that a well-balanced soil
   nutritional status is essential for reducing plant nutritional
   deficiencies and promoting fruit quality and yield. The low-external
   input ORG systems provided these suitable conditions and a better
   nutritive value of the kiwifruits produced.
CT 8th International Symposium on Kiwifruit
CY SEP 18-22, 2014
CL Dujiangyan, PEOPLES R CHINA
SP Int Soc Hort Sci
RI Gallego, Pedro Pablo/K-3591-2013; Barreal, M Esther/K-6157-2014; Briones, Maria J. I./K-7577-2014
OI Gallego, Pedro Pablo/0000-0002-4622-1728; Barreal, M
   Esther/0000-0001-9401-5796; 
ZB 4
ZS 0
ZA 0
Z8 0
TC 4
ZR 0
Z9 4
SN 0567-7572
BN 978-94-62610-94-1
UT WOS:000378638100005
ER

PT J
AU Fu, Longsheng
   Liu, Zhihao
   Majeed, Yaqoob
   Cui, Yongjie
TI Preparation of Papers for IFAC Conferences & Symposia: Kiwifruit yield
   estimation using image processing by an Android mobile phone
SO IFAC PAPERSONLINE
VL 51
IS 17
BP 185
EP 190
DI 10.1016/j.ifacol.2018.08.137
PD 2018
PY 2018
AB Advanced electronic technology makes mobile phone suitable for image
   processing technology on fruit yield estimation. A new method was
   proposed to estimate yield of kiwifruit orchard via image processing
   using an Android mobile phone. Image processing was used to select
   significant color channels and their threshold for segmentation,
   generate binarized image, and remove noise. A fruit-counting algorithm
   was developed to calculate the number of kiwifruit by identifying the
   number of fruit calyxes. Image area was estimated by the pixels
   proportion of a reference board hung under the canopy. Finally, yield
   was calculated by multiplying the proportion of the image in
   three-dimensional space with the number of kiwifruit in an image and the
   kiwifruit orchard area. Under natural conditions, the performance of the
   fruit counting algorithm software was validated with 100 kiwifruit
   images. The proposed method achieved a good precision and recognition
   ratio of 76.4%. Results showed the pixels area of the reference board
   could be correctly detected. It is reliable to estimate the yield of
   kiwifruit orchard by recognizing the number of kiwifruit and the area of
   the reference board. The results indicated that the approach could be
   utilized to estimate the fruit yield of a kiwifruit orchards, which is
   valuable information to forecast yield, and plan harvest schedules. (C)
   2018, IFAC (International Federation of Automatic Control) Hosting by
   Elsevier Ltd. All rights reserved.
CT 6th International-Federation-of-Automatic-Control (IFAC) Conference on
   Bio-Robotics (BIOROBOTICS)
CY JUL 13-15, 2018
CL Beijing, PEOPLES R CHINA
SP Int Federat Automat Control
RI Majeed, Yaqoob/AAM-2712-2020
OI Majeed, Yaqoob/0000-0003-1782-3436
ZS 0
TC 3
ZB 2
ZA 0
ZR 0
Z8 0
Z9 3
SN 2405-8963
UT WOS:000444516000036
ER

PT J
AU Henare, Sharon J.
   Rutherford, Shane M.
   Drummond, Lynley N.
   Borges, Valentine
   Boland, Mike J.
   Moughan, Paul J.
TI Digestible nutrients and available (ATP) energy contents of two
   varieties of kiwifruit (Actinidia deliciosa and Actinidia chinensis)
SO FOOD CHEMISTRY
VL 130
IS 1
BP 67
EP 72
DI 10.1016/j.foodchem.2011.06.055
PD JAN 1 2012
PY 2012
AB A model, which combines a dual in vivo-in vitro digestibility assay and
   stoichiometric relationships describing nutrient catabolism, has been
   recently developed to allow prediction of the available energy (AE)
   content of a food in terms of its ATP yield. The model uses the growing
   pig as an in vivo model for upper gastrointestinal tract digestion in
   humans. Terminal ileal digesta from the pig are incubated with human
   faecal inocula (in vitro fermentation model) to simulate human hindgut
   fermentation. The respective in vivo and in vitro digestibility assays
   provide predictions of the ileal absorbed and hindgut-fermented nutrient
   contents of a food which are then used to predict ATP production
   post-absorption, based on known stoichiometric relationships. In this
   study, the model was used to determine the AE contents of fresh, ripe
   Hayward (Actinidia deliciosa var Hayward) and Hort16A (Actinidia
   chinensis var Hort16A) kiwifruit. Kiwifruit pulp, containing 3 g kg(-1)
   of titanium dioxide, included as an indigestible marker, was fed to
   growing pigs and terminal ileal digesta were collected. Heal nutrient
   digestibilities were determined. A sample of digesta was incubated in
   vitro with a fresh human faecal inoculum and the fermentable organic
   matter determined. The predicted available (ATP) energy contents of the
   Hayward and Hort16A kiwifruits were 5.9 and 6.2 kJ g(-1) dry matter,
   respectively, approximately 44-47% of the determined apparent digestible
   energy (ADE) content. The AE contents of the kiwifruit, expressed
   relative to the AE content of dextrin (a highly digestible source of
   glucose) were 0.57 and 0.61 for Hayward and Hort16A, respectively.
   Comparable ratios for metabolisable energy (ME) were 0.74 and 0.73. The
   predicted AE from kiwifruit was much lower than the predicted ME from
   kiwifruit when compared to dextrin. The ME values overestimate the
   energy content of kiwifruit that is available to the cell. AE was not
   only lower than ME but the two energy systems ranked the kiwifruit types
   differently in terms of energy supply to the body. The relatively low
   energy content per unit of dry matter and high water content of
   kiwifruit make kiwifruit an ideal weight loss food. (C) 2011 Elsevier
   Ltd. All rights reserved.
RI Henare, Sharon J/R-3866-2016; Boland, Mike/H-7170-2016; Drummond, Lynley/AAJ-6055-2020
OI Henare, Sharon J/0000-0003-4552-5911; Boland, Mike/0000-0001-8134-2181;
   Drummond, Lynley/0000-0002-1350-8132
ZR 0
Z8 0
TC 15
ZA 0
ZB 13
ZS 0
Z9 15
SN 0308-8146
UT WOS:000295666100009
ER

PT S
AU Zhao, Z.
   Tong, Y.
   Wang, J.
BE Poovarodom, S
   Yingjajaval, S
TI Nutrient Uptake and Distribution in Field-Grown Kiwifruit Vines
SO VII INTERNATIONAL SYMPOSIUM ON MINERAL NUTRITION OF FRUIT CROPS
SE Acta Horticulturae
VL 984
BP 219
EP 226
PD 2013
PY 2013
AB Mineral nutrients like nitrogen (N), phosphorus (P), potassium (K) are
   important components of kiwifruit vines, needed for increasing yields
   and improving fruit quality for human health; they are also essential to
   the functioning of the ecosystem, and may cause pollution if dispersed
   in the environment. Ten-year-old Qin Mei (Actinidia deliciosa 'Qinmei')
   kiwifruit trees were used as experiment materials. Three trees were
   selected for each of the six samplings along the season. Sampling began
   on March 28 (sprouting and foliage growing) and then they were carried
   out on May 18 (young fruit), July 9 (fruit expansion), September 8
   (fruit maturity), November 6 (defoliation) and January 11 (dormancy).
   Samples of fruits, leaves, shoots, branches, trunks, and roots were
   collected separately each time. The roots distribution, and biomass,
   element content and accumulation in different organs in different
   periods were studied. The results showed that N, P and K accumulated in
   fall were used to meet demand during the growth resumption in spring the
   following year. For a fruit production of 40.2 t/ha 217 kg/ha N, 37
   kg/ha P and 168 kg/ha K, were yearly absorbed. NPK distribution within
   kiwifruit vines during harvesting period were 52%, 48% and 62% in
   fruits, 19%, 17% and 23% in leaves, 22%, 19% and 12% in stem and 7%, 16%
   and 3% in roots, respectively. Nutrient removals in each ton of fruits
   were 5.39 kg N, 0.92 kg P and 4.18 kg K.
CT 7th International Symposium on Mineral Nutrition of Fruit Crops
CY MAY 19-25, 2012
CL Chanthaburi, THAILAND
SP Int Soc Hort Sci (ISHS)
ZB 3
TC 3
Z8 0
ZA 0
ZS 0
ZR 0
Z9 3
SN 0567-7572
BN 978-90-66052-99-4
UT WOS:000323639300024
ER

PT J
AU Wang, N. N.
   Chen, Y. L.
   Liu, B.
   Yu, H. Y.
   Hao, Y.
   He, H. H.
   Liu, Z. D.
   Ma, F. W.
TI Identification of the productivity-limiting nutrients of Xuxiang
   kiwifruit (Actiniadia chinensis) in China's central Shaanxi province by
   analyzing soil fertility and leaf elements
SO INDIAN JOURNAL OF AGRICULTURAL SCIENCES
VL 89
IS 4
BP 617
EP 623
PD APR 2019
PY 2019
AB A survey was initiated to identify the productivity-limiting nutrients
   of Xuxiang kiwifruit (Actiniadia chinensis Lindl.) orchards in central
   Shaanxi province in China during 2016-2017. For this purpose 149
   kiwifruit orchards were selected for leaf sampling and 59 of them were
   randomly selected for soil analysis. These investigated orchards were
   divided into two subpopulations: high-productivity subpopulation (21
   orchards) and low-productivity subpopulation (128 orchards) according to
   the fruit yield and appearance as well as vine growth performance. The
   nutrient concentrations in leaves of high-productivity subpopulation
   were used to compute the norms of the diagnosis and recommendation
   integrated system (DRIS), and in low-productivity orchards the order of
   nutrient requirement was found to be Zn>Mn>K>Fe>Cl>P>B>Ca>Mg>Cu>N. Among
   them, the deficient nutrients were Zn, Mn and K, while the excessive
   ones were N, Cu and Mg. However, the limiting elements in various
   locations and orchard ages differed. These results obtained from leaf
   analysis were further validated by soil fertility evaluation using
   sufficiency range, 94.9%, 83.1%, 76.3%, 32.2% and 23.7% of the orchards
   were high in pH, Ca, Mg, nitrate N and Cu respectively. By contrast,
   approximately 70% of the soils were low in Fe, Mn, Zn and Cl, and over
   30% low in K, P and OM. Results obtained could be used for guiding the
   sustainably-integrated nutrient management for kiwifruit orchards in
   central Shaanxi and other regions with similar environmental conditions.
TC 0
ZS 0
ZB 0
Z8 0
ZR 0
ZA 0
Z9 0
SN 0019-5022
UT WOS:000466198200007
ER

PT S
AU Gong, H. J.
   Li, J. W.
   Ye, K. Y.
   Jiang, Q. S.
   Liu, P. P.
BE Huang, H
   Zhang, Q
TI Effect of Altitudes on Leaf Photosynthetic Characteristics and Fruit
   Nutrition of 'Hongyang' Kiwifruit (Actinidia chinensis)
SO VIII INTERNATIONAL SYMPOSIUM ON KIWIFRUIT
SE Acta Horticulturae
VL 1096
BP 295
EP 301
PD 2015
PY 2015
AB To research the influence of different altitude on photosyntshetic
   characteristics and fruit nutrition of 'Hongyang' kiwifruit, the light
   response curve of 'Hongyang' kiwifruit planted at Ziyuan (higher
   altitude) and Xingan (lower altitude) of Guangxi were measured, by using
   Li-6400 portable photosynthesis system, and the soluble solids, Vc,
   soucar, titrable acidity and pigments content in fruit were measured.
   The results showed that 'Hongyang' kiwifruit of Xingan with higher light
   saturation point (LSP, 396.628 mu mol m(-2) s(-1)) and lower light
   compensation point (LCP, 38.589 mu mol m(-2) s(-1)), the maximum net
   photosynthetic rate (Pmax, 17.007 mu mol m(-2) s(-1)), water use
   efficiency (WUE) and light use efficiency (LUE) were all higher than
   'Hongyang' kiwifruit of Ziyuan. The fruit of Xingan get higher
   chlorophyll and carotenoid content but anthocyanin content was lower,
   its total sugar, sucrose was significently higher but Vc was a little
   lower than Ziyuan. The lower altitude can make the photosynthetic
   ability stronger, and the quality of fruit better.
CT 8th International Symposium on Kiwifruit
CY SEP 18-22, 2014
CL Dujiangyan, PEOPLES R CHINA
SP Int Soc Hort Sci
ZR 0
ZB 0
ZA 0
Z8 0
TC 0
ZS 0
Z9 0
SN 0567-7572
BN 978-94-62610-94-1
UT WOS:000378638100032
ER

PT J
AU Sivakumaran, Sivalingam
   Huffman, Lee
   Sivakumaran, Subathira
   Drummond, Lynley
TI The nutritional composition of Zespri (R) SunGold Kiwifruit and Zespri
   (R) Sweet Green Kiwifruit
SO FOOD CHEMISTRY
VL 238
SI SI
BP 195
EP 202
DI 10.1016/j.foodchem.2016.08.118
PD JAN 1 2018
PY 2018
AB The composition of kiwifruit is important for understanding the
   nutritional value of kiwifruit for consumption. Our aim was to develop a
   reference nutritional composition profile for a gold-fleshed kiwifruit
   Zespri (R) SunGold Kiwifruit and a green-fleshed kiwifruit Zespri (R)
   Sweet Green Kiwifruit. Ten representative single-replicate (10 growers)
   samples, each containing 40 fruit, were prepared for both kiwifruit
   varieties. Samples were analysed for macronutrients, minerals, and
   vitamins. The analytical results reveal that the nutrient composition of
   SunGold and Sweet Green are largely similar to other commercially
   available kiwifruits. However, a key difference is the elevated levels
   of vitamin C in SunGold (161 mg/100 g edible flesh) and Sweet Green,
   (150 mg/100 g), compared to 85 mg/100 g commonly found for the green
   'Hayward' variety. Levels of dietary fibre, potassium, vitamin E, and
   folate are similar to other commercial kiwifruit Zespri (R) Gold
   Kiwifruit ('Hort16A') and Green Kiwifruit ('Hayward'), confirming
   kiwifruit as a good source of these nutrients. (C) 2016 Elsevier Ltd.
   All rights reserved.
CT 11th International Food Data Conference (IFDC) on Food Composition and
   Public Health Nutrition
CY NOV 03-05, 2015
CL Natl Inst Nutr, Hyderabad, INDIA
HO Natl Inst Nutr
RI Drummond, Lynley/AAJ-6055-2020; Huffman, Lee/D-6210-2019
OI Drummond, Lynley/0000-0002-1350-8132; Huffman, Lee/0000-0002-3641-7049
ZR 0
Z8 5
ZB 17
ZS 0
TC 26
ZA 0
Z9 30
SN 0308-8146
EI 1873-7072
UT WOS:000411351200029
PM 28867093
ER

PT J
AU Mohammadi, Ali
   Rafiee, Shahin
   Mohtasebi, Seyed Saeid
   Rafiee, Hamed
TI Energy inputs - yield relationship and cost analysis of kiwifruit
   production in Iran
SO RENEWABLE ENERGY
VL 35
IS 5
BP 1071
EP 1075
DI 10.1016/j.renene.2009.09.004
PD MAY 2010
PY 2010
AB This study examines energy consumption of inputs and output used in
   kiwifruit production, and to find relationship between energy inputs and
   yield in Mazandaran, Iran. For this purpose, the data were collected
   from 86 kiwifruit orchards which were selected based on random sampling
   method. The results indicated that total energy inputs were 30285.62 MJ
   ha(-1). About 47% of this was generated by total fertilizer including
   farmyard manure, 28% from diesel fuel and machinery. About 70% of the
   total energy inputs used in kiwifruit production was indirect while only
   about 30% was direct. Econometric estimation results revealed that
   energy inputs of human labour, water for irrigation, total fertilizer
   and machinery contributed significantly to the yield. The impact of
   human labour energy (0.17) was found the highest among the other inputs
   in kiwifruit production. The results also showed that direct, indirect
   and renewable and non-renewable, energy forms had a positive impact on
   output level. Cost analysis showed that total cost of kiwifruit
   production was obtained as 6063.81 $ ha(-1). The productivity (4.05 kg
   $(-1)) was obtained by dividing kiwifruit yield by total production
   cost. (C) 2009 Elsevier Ltd. All rights reserved.
RI Mohtasebi, Seyed Saeid/S-7386-2019; Mohammadi, Ali/G-8740-2019; Mohtasebi, Seyed Saeid/
OI Mohammadi, Ali/0000-0002-8300-2786; Mohtasebi, Seyed
   Saeid/0000-0002-4031-1095
ZR 0
ZA 0
Z8 0
ZS 2
ZB 28
TC 121
Z9 126
SN 0960-1481
UT WOS:000274117600023
ER

PT J
AU Mekhalfi, Mohamed Lamine
   Nicolo, Carlo
   Ianniello, Ivan
   Calamita, Federico
   Goller, Rino
   Barazzuol, Maurizio
   Melgani, Farid
TI Vision System for Automatic On-Tree Kiwifruit Counting and Yield
   Estimation
SO SENSORS
VL 20
IS 15
AR 4214
DI 10.3390/s20154214
PD AUG 2020
PY 2020
AB Yield estimation is an essential preharvest practice among most
   large-scale farming companies, since it enables the predetermination of
   essential logistics to be allocated (i.e., transportation means,
   supplies, labor force, among others). An overestimation may thus incur
   further costs, whereas an underestimation entails potential crop waste.
   More interestingly, an accurate yield estimation enables stakeholders to
   better place themselves in the market. Yet, computer-aided precision
   farming is set to play a pivotal role in this respect. Kiwifruit
   represents a major produce in several countries (e.g., Italy, China, New
   and Zealand). However, up to date, the relevant literature remains short
   of a complete as well as automatic system for kiwifruit yield
   estimation. In this paper, we present a fully automatic and noninvasive
   computer vision system for kiwifruit yield estimation across a given
   orchard. It consists mainly of an optical sensor mounted on a
   minitractor that surveys the orchard of interest at a low pace.
   Afterwards, the acquired images are fed to a pipeline that incorporates
   image preprocessing, stitching, and fruit counting stages and outputs an
   estimated fruit count and yield estimation. Experimental results
   conducted on two large kiwifruit orchards confirm a high plausibility
   (i.e., errors of 6% and 15%) of the proposed system. The proposed yield
   estimation solution has been in commercial use for about 2 years. With
   respect to the traditional manual yield estimation carried out by
   kiwifruit companies, it was demonstrated to save a significant amount of
   time and cut down on estimation errors, especially when speaking of
   large-scale farming.
RI Mekhalfi, Mohamed Lamine/AAA-4596-2019; Calamita, Federico/AAO-8104-2021
OI Calamita, Federico/0000-0002-6752-3602
ZB 0
ZR 0
ZA 0
Z8 0
ZS 0
TC 1
Z9 1
EI 1424-8220
UT WOS:000559256100001
PM 32751295
ER

PT J
AU Monro, John
   Bentley-Hewitt, Kerry
   Mishra, Suman
TI Kiwifruit Exchanges for Increased Nutrient Richness with Little Effect
   on Carbohydrate Intake, Glycaemic Impact, or Insulin Response
SO NUTRIENTS
VL 10
IS 11
AR 1710
DI 10.3390/nu10111710
PD NOV 2018
PY 2018
AB Background: Kiwifruit are nutrient-rich and have properties which
   indicate a low glycaemic impact compared with many cooked cereal foods,
   suggesting that they may be used for dietary enrichment of vitamin C
   without glycaemic cost. Aim: To develop tables for equi-carbohydrate and
   equi-glycaemic partial exchange of kiwifruit for glycaemic carbohydrate
   foods. Method: The available carbohydrate content of Zespri (R) Green
   and Zespri (R) SunGold kiwifruit was determined as sugars released
   during in vitro digestive analysis. Glycaemic potency was determined as
   grams of glucose equivalents (GGEs) in a clinical trial using 200 g (a
   two-kiwifruit edible portion) of each cultivar, non-diabetic subjects (n
   = 20), and a glucose reference. GGE values were also estimated for a
   range of carbohydrate foods in the New Zealand Food Composition Database
   for which available carbohydrate and glycaemic index values were
   available. The values allowed exchange tables to be constructed for
   either equi-carbohydrate or equi-glycaemic partial exchange of kiwifruit
   for the foods. Results: GGE values of both kiwifruit cultivars were low
   ("Hayward", 6.6 glucose equivalents/100 g; "Zesy002", 6.7 glucose
   equivalents/100 g). Partial equi-carbohydrate substitution of foods in
   most carbohydrate food categories substantially increased vitamin C with
   little change in glycaemic impact, while equi-glycaemic partial
   substitution by kiwifruit could be achieved with little change in
   carbohydrate intake. Conclusion: Equi-carbohydrate partial exchange of
   kiwifruit for starchy staple foods is a means of greatly increasing
   nutrient richness in a diet without the physiological costs of increased
   glycaemia and insulin responses or carbohydrate intake.
RI Mishra, Suman/B-4721-2011
OI Mishra, Suman/0000-0002-5449-5833
ZA 0
ZB 0
ZS 0
Z8 0
TC 0
ZR 0
Z9 0
SN 2072-6643
UT WOS:000451547700148
PM 30413045
ER

PT J
AU Ma, Tingting
   Sun, Xiangyu
   Zhao, Jinmei
   You, Yilin
   Lei, Yushan
   Gao, Guitian
   Zhan, Jicheng
TI Nutrient compositions and antioxidant capacity of kiwifruit (Actinidia)
   and their relationship with flesh color and commercial value
SO FOOD CHEMISTRY
VL 218
BP 294
EP 304
DI 10.1016/j.foodchem.2016.09.081
PD MAR 1 2017
PY 2017
AB The nutritional quality and antioxidant capacity of China domestic
   kiwifruit and imported kiwifruit with different prices and the
   relationships of retail price among cultivars, nutritional qualities and
   flesh color were investigated. Results showed that cultivar was the main
   factor influencing nutritional quality, though the product region could
   also affect the cultivar characteristics to some extent. Additionally,
   nutritional quality and antioxidant capacity of kiwifruit had no
   relationship to the product region. What's more, there was no
   correlation among the nutrient compositions, antioxidant capacity and
   retail price of kiwifruit. At the same time, the flesh color was
   associated with greater commercial value but was not higher nutritional
   quality or antioxidant capacity. Thus indicates to consumers that
   imported kiwifruit were not all superior to local versions, and the
   priciest kiwifruit did not equal to the most nutritious kiwifruit, also
   the color kiwifruit. There still need more research to help consumers to
   choose kiwifruit. (C) 2016 Elsevier Ltd. All rights reserved.
ZA 0
TC 53
Z8 8
ZS 0
ZR 0
ZB 34
Z9 61
SN 0308-8146
EI 1873-7072
UT WOS:000386409700039
PM 27719912
ER

PT J
AU Monro, John
TI Kiwifruit - A double agent for glycaemic control and nutrient
   enhancement
SO DIABETES RESEARCH AND CLINICAL PRACTICE
VL 120
MA LN15-1
BP S38
EP S38
SU 1
PD OCT 2016
PY 2016
Z8 0
ZA 0
ZB 0
TC 0
ZS 0
ZR 0
Z9 0
SN 0168-8227
EI 1872-8227
UT WOS:000416113300121
ER

PT J
AU Zhao Zuoping
   Duan Min
   Yan Sha
   Liu Zhifeng
   Wang Qi
   Fu Jing
   Tong Yan'an
TI Effects of different fertilizations on fruit quality, yield and soil
   fertility in field-grown kiwifruit orchard
SO INTERNATIONAL JOURNAL OF AGRICULTURAL AND BIOLOGICAL ENGINEERING
VL 10
IS 2
BP 162
EP 171
DI 10.3965/j.ijabe.20171002.2569
PD MAR 2017
PY 2017
AB Kiwifruit yield and quality and soil nutrients were investigated in a
   kiwifruit orchard after long-term fertilization to understand the
   relationship between kiwifruit growth and soil nutrition. Seven
   fertilization treatments with three replications were applied in a
   continuous four-year period, including no fertilizer (CK); phosphorus
   (P) and potassium (K) fertilizers (PK); N and K fertilizers (NK); N and
   P fertilizers (NP); N, P and K fertilizers (NPK); 1.5 times of N, P and
   K fertilizers (1.5NPK); and chemical fertilizers plus swine manure
   (NPKM). Fertilization increased kiwifruit yield at the rate of 450 kg
   N/hm(2), 225 kg P2O5/hm(2), 300 kg K2O/hm(2). The average yield
   decreased in a descending order for NPKM (44.6 t/hm(2)), 1.5NPK (42.6
   t/hm2), NPK (42.0 t/hm(2)), NK (38.0 t/hm(2)), NP (36.7 t/hm(2)), PK
   (36.4 t/hm(2)) and CK (34.1 t/hm(2)). The sugar to acid ratio (S: A) was
   the highest (10.9) in 2012, and the soluble sugar increased by 15.7%
   after four-year NPKM fertilization. The NPKM fertilization also
   significantly increased the vitamin C, soluble solid and firmness. The
   soil organic carbon contents at 0-20 cm, 20-40 cm and 40-60 cm in depth
   under the NPKM treatment were 27%, 29% and 139% higher than that of the
   CK treatment, respectively. The available N contents at 0-20 cm, 20-40
   cm and 40-60 cm in depth in the 1.5NPK treatment were 180%, 114% and
   133% higher than that in the CK treatment, respectively. Balanced
   fertilization with N, P, K and organic manure is important to soil
   fertility, which may increase yield and improve quality in field-grown
   kiwifruit orchard.
RI Duan, Min/AAG-7806-2020
ZB 12
Z8 0
ZR 0
ZS 0
ZA 0
TC 13
Z9 13
SN 1934-6344
EI 1934-6352
UT WOS:000399207000017
ER

PT S
AU Xiloyannis, C.
   Montanaro, G.
   Dichio, B.
BE Milatovic, D
   Milivojevic, J
   Nikolic, D
TI Sustainable orchard management in semi-arid areas to improve water use
   efficiency and soil fertility
SO III BALKAN SYMPOSIUM ON FRUIT GROWING
SE Acta Horticulturae
VL 1139
BP 425
EP 429
DI 10.17660/ActaHortic.2016.1139.74
PD 2016
PY 2016
AB Due to the impact of climate changes (mainly increased temperature and
   precipitation changes) as combined with poor orchard management (e.g.,
   continuous tillage, use of mineral fertilisers) on soil fertility,
   orchard management should be revised. Improvement of orchard management
   practices aimed at increasing soil fertility traits (e.g., soil organic
   carbon, microbial community, soil porosity) will be beneficial for soil
   conservation and also for improvement of water use efficiency at farm
   scale through improved soil water holding capacity. This paper mainly
   focuses on some effects on orchards grown under semi-arid environment of
   changed soil management practices from conventional (soil tillage,
   mineral fertilisers, burning of pruning residues) to sustainable
   (no-tillage, pruning residues and cover crop retention, compost
   application) on soil microbial biomass, organic carbon (SOC), mineral
   nutrients availability and water use efficiency. Results show that a
   7/10-year period of changed practices significantly increased SOC
   concentration and soil microbial biomass at Mediterranean fruit tree
   orchards and that yield was improved by 30-50% as compared with that
   recorded in conventional managed orchards. The positive effect of carbon
   addition on reserves of soil nutrients (N, P, K, Ca, Mg) is also
   reported. Seasonal volumes of irrigation water are reduced by 30% in
   orchards under sustainable management practices, contributing to improve
   water use efficiency.
CT 3rd Balkan Symposium on Fruit Growing
CY SEP 16-18, 2015
CL Belgrade, SERBIA
SP Int Soc Horticultural Sci
RI Montanaro, Giuseppe/Z-1208-2019; Montanaro, Giuseppe/F-4354-2012
OI Montanaro, Giuseppe/0000-0002-1172-7526; Montanaro,
   Giuseppe/0000-0002-1172-7526
ZB 2
ZA 0
TC 5
ZS 0
ZR 0
Z8 0
Z9 5
SN 0567-7572
BN 978-94-62611-24-5
UT WOS:000385238300074
ER

PT J
AU Henare, Sharon J
   Rutherfurd, Shane M
TI Digestion of kiwifruit fiber.
SO Advances in food and nutrition research
VL 68
BP 187
EP 203
DI 10.1016/B978-0-12-394294-4.00010-9
PD 2013
PY 2013
AB Dietary fiber affects the digestion and absorption of nutrients in the
   gastrointestinal tract. Moreover, it is generally believed that fiber
   largely escapes digestion in the human small intestine and is therefore
   mainly a substrate for microbial fermentation in the hindgut. Kiwifruit
   is a food naturally high in dietary fiber, yet the impact of dietary
   kiwifruit on nutrient availability has not been reported. The digestion
   of kiwifruit has been investigated but only in in vitro digestion
   studies. With its naturally high nonstarch polysaccharide content, it
   would be expected that kiwifruit would possess the characteristics of a
   good source of fiber for nutrition and health. Kiwifruit contains
   soluble and nonsoluble fiber components, both of which would be expected
   to affect the physical attributes of digesta as it transits the
   gastrointestinal tract. This chapter summarizes fiber digestion in
   general and current knowledge of kiwifruit fiber digestion in the
   gastrointestinal tract.
RI Henare, Sharon J/R-3866-2016; Rutherfurd, Shane M/D-8254-2011
OI Henare, Sharon J/0000-0003-4552-5911; 
ZB 4
ZA 0
TC 7
ZR 0
Z8 1
ZS 1
Z9 7
SN 1043-4526
UT MEDLINE:23394988
PM 23394988
ER

PT J
AU Liu, Yunhong
   Zeng, Ya
   Guo, Linge
   Sun, Xue
TI Drying process and quality characteristics of contact ultrasound
   reinforced heat pump drying on kiwifruit slices
SO JOURNAL OF FOOD PROCESSING AND PRESERVATION
VL 43
IS 10
AR e14162
DI 10.1111/jfpp.14162
EA AUG 2019
PD OCT 2019
PY 2019
AB Contact ultrasound reinforced heat pump drying (CUHPD) experiments of
   kiwifruit slices were performed to investigate the effect of ultrasound
   application on drying process, microstructure, and several nutrient
   components of kiwifruit slices. The results showed that the CUHPD of
   kiwifruit slices was an internal diffusion-controlled process, in which
   ultrasound application could improve the dehydration rate significantly,
   and higher ultrasonic power led to shorter drying time. Scanning
   electric microscopy results illustrated that the ultrasound treatment
   could produce more micropores and larger microchannels inside kiwifruit
   slices, and thus reduce the hardness and brittleness values. Both
   ultrasonic power and drying temperature could significantly affect the
   total phenolic content, VC content, and total sugar content. Contact
   ultrasound application in the heat pump drying (HPD) process was
   conducive to improve the nutrient contents at all drying temperatures.
   Hence, contact ultrasound application is a promising way to effectively
   promote the dehydration rate and to improve the product quality of HPD
   on kiwifruit slices. Heat pump drying (HPD) is one of the modern drying
   methods and has some excellent advantages such as energy-saving and easy
   operation. However, it has a certain disadvantage like long drying time
   for those agricultural materials with great internal mass transfer
   resistance. In this study, the contact ultrasound reinforcing technology
   was applied to accelerate internal water transfer and improve the drying
   rate of HPD on kiwifruits. The results showed that the contact
   ultrasound application could produce a significant reinforcing effect on
   internal moisture diffusion and dehydration rate, and then reduce the
   drying time. The increase in ultrasonic power was conducive to improve
   dried kiwifruit's quality and protect nutrient components in kiwifruit
   slices compared with single HPD. Therefore, CUHPD is a promising drying
   method for kiwifruits and can even be effectively applied for other
   agricultural product drying. Practical applications
ZA 0
ZR 0
Z8 0
TC 1
ZS 0
ZB 0
Z9 1
SN 0145-8892
EI 1745-4549
UT WOS:000481794900001
ER

PT J
AU Montoya, Carlos A.
   Saigeman, Stuart
   Rutherfurd, Shane M.
   Moughan, Paul J.
TI The digestion of kiwifruit (Actinidia deliciosa) fibre and the effect of
   kiwifruit on the digestibility of other dietary nutrients
SO FOOD CHEMISTRY
VL 197
BP 539
EP 545
DI 10.1016/j.foodchem.2015.10.136
PN A
PD APR 15 2016
PY 2016
AB The effect of dietary kiwifruit inclusion level on the digestibility of
   kiwifruit fibre and dietary nutrients was studied. Ileal cannulated pigs
   (50 +/- 1.9 kg) were fed a fibre-free diet for seven days (n = 14)
   followed by kiwifruit-containing diets (133 or 266 g kiwifruit/kg dry
   matter) (n = 7) for 44 days followed by the fibre-free diet (n = 14) for
   seven days. Faecal and ileal samples were collected on days 5, 11, 21,
   35, 49 and 56. The soluble kiwifruit fibre was highly digested in the
   foregut (80%), and the insoluble fibre in the hindgut (95%). Increasing
   the kiwifruit inclusion level decreased the apparent ileal and faecal
   digestibilities of several nutrients (P < 0.05), including the faecal
   digestibility of insoluble kiwifruit fibre and led to higher ileal and
   faecal concentrations of short-chain fatty acids (P < 0.05). The
   decreased digestibility was explained by the lower digestibility of
   kiwifruit itself. The duration of kiwifruit consumption per se did not
   affect dietary nutrient digestibility (P > 0.05). (C) 2015 Elsevier Ltd.
   All rights reserved.
RI Rutherfurd, Shane M/D-8254-2011; Montoya, Carlos A./
OI Montoya, Carlos A./0000-0001-6953-8624
ZB 3
TC 6
ZA 0
Z8 0
ZS 0
ZR 0
Z9 6
SN 0308-8146
EI 1873-7072
UT WOS:000366985900070
PM 26616986
ER

PT J
AU Guo, Kaibin
   Guo, Zhen
   Guo, Yun
   Qiao, Guang
TI The effects of soil nutrient on fruit quality of 'Hayward' kiwifruit
   (Actinidia chinensis) in Northwest China
SO EUROPEAN JOURNAL OF HORTICULTURAL SCIENCE
VL 85
IS 6
BP 471
EP 476
DI 10.17660/eJHS.2020/85.6.11
PD DEC 2020
PY 2020
AB Attempts had been made to provide clear insight on the performance of
   fruit quality and the status of soil nutrient and to explain the soil
   nutrient factors that predominantly affect the fruitquality of
   kiwifruit. The 8-year-old kiwifruit cultivar 'Hayward, which is grown in
   Zhouzhi County (33 degrees 42'N, 108 degrees 37'E), Shanxi Province,
   China, was used as the material in the study. The results of the Pearson
   correlation coefficient illustrated that the soil organic matter (OM)
   content was positively related to the soil property except the soil pH.
   Moreover, based on the canonical correlation analysis (CCA), the
   canonical variables alkaline hydrolyzable-N (AN), available iron (AFe),
   available boron (AB), and pH of the soil property index and the fruit
   quality parameters fresh weight of single fruit (FW), fruit shape index
   (Fl), total soluble solids (TSS), titratable acidity (TA), and total
   soluble sugar (SS) were selected. The best regression equation (model)
   indicated that the effects of the soil nutrient somewhat varied among
   'Hayward' fruit quality in Northwest of China. Specifically, the FW and
   SS were positively related to soil AN, while FI was negatively related
   to soil AB and PH; TSS showed a positive correlation with soil AFe,
   whereas TA was positively related to soil AN(x(3)), AFe(x(6)) and
   PH(x(9)). Soil pH is an important factor affecting the availability of
   soil nutrient, and its effect on fruit quality is probably affected the
   absorption of soil nutrient.
ZB 0
ZA 0
ZR 0
Z8 0
TC 0
ZS 0
Z9 0
SN 1611-4426
EI 1611-4434
UT WOS:000611789900011
ER

PT J
AU Montanaro, G.
   Dichio, B.
   Xiloyannis, C.
TI Shade mitigates photoinhibition and enhances water use efficiency in
   kiwifruit under drought
SO PHOTOSYNTHETICA
VL 47
IS 3
BP 363
EP 371
DI 10.1007/s11099-009-0057-9
PD SEP 2009
PY 2009
AB We tested the hypotheses that a reduction of incident light of 50 % over
   sun-acclimated leaves of water stressed kiwifruit (Actinidia deliciosa
   var. deliciosa) would (1) reduce stomatal limitations to carbon supply
   and (2) mitigate the inactivation of the primary photochemistry
   associated with photosystem (PS) II, thereby this increases carbon gain
   and water-use efficiency (WUE). Groups of field-grown vines were either
   shaded or left naturally exposed and subjected to progressive water
   stress in order to study moderately and severely droughted vines, while
   other groups were well irrigated. Daily variations in leaf gas exchange
   and midday chlorophyll (Chl) a fluorescence were determined once plants
   had -0.6 MPa (moderate stress) and -1.0 MPa pre-down leaf water
   potential (severe stress). Variations in Chl pigment content and
   specific leaf area (SLA) are also discussed. Results reveal that 50 %
   shade application maintained efficiency of PSII close to 0.8 even under
   severe drought so that to prevent its large decline (0.65) recorded in
   sunlit leaves. Under moderate stress level stomata behaviour dominated
   upon metabolic impairments of PSII. Reduction of irradiance increased
   WUE (15-20 %) in droughted vines, representing a valuable intervention
   to save photosynthetic apparatus and improve WUE in vines experiencing
   typical Mediterranean summer stresses.
RI Montanaro, Giuseppe/F-4354-2012; Montanaro, Giuseppe/Z-1208-2019; dichio, bartolomeo/; xiloyannis, cristos/
OI Montanaro, Giuseppe/0000-0002-1172-7526; Montanaro,
   Giuseppe/0000-0002-1172-7526; dichio, bartolomeo/0000-0003-0726-7982;
   xiloyannis, cristos/0000-0002-5970-3953
Z8 13
ZB 18
TC 16
ZR 0
ZS 0
ZA 0
Z9 29
SN 0300-3604
UT WOS:000271672900007
ER

PT J
AU Drummond, Lynley
TI The composition and nutritional value of kiwifruit.
SO Advances in food and nutrition research
VL 68
BP 33
EP 57
DI 10.1016/B978-0-12-394294-4.00003-1
PD 2013
PY 2013
AB Understanding the nutrient composition of kiwifruit is central to
   discussions of the nutritional value and potential health benefits of
   kiwifruit. Until recently, there were only limited validated data
   providing extensive compositional information available as reference
   values for common commercial cultivars. As a genus, Actinidia is diverse
   in both form and composition; however, there are several notable
   compounds that, within the context of fruit, are the signature of
   Actinidia: vitamin C, actinidin, fiber, vitamin E, and for selected
   cultivars, the persistence of chlorophyll in the mature fruit. Kiwifruit
   is also known as a nutritionally dense fruit, based on the level of
   nutrients present. The high amount of vitamin C in kiwifruit is the
   primary driver of such nutritional scores. Recently, a new approach to
   estimating the true energy value of kiwifruit has shown that kiwifruit
   delivers less available energy relative to other foods than is assumed
   based on traditional measures of food energy content. This, together
   with the key nutritional elements of kiwifruit, supports its position as
   a highly nutritious, low-calorie fruit with the potential to deliver a
   range of health benefits.
OI Drummond, Lynley/0000-0002-1350-8132
ZR 1
TC 37
ZA 0
ZB 29
Z8 1
ZS 0
Z9 40
SN 1043-4526
UT MEDLINE:23394981
PM 23394981
ER

PT J
AU Torkashvand, Ali Mohammadi
   Ahmadipour, Afsoon
   Mousavi Khaneghah, Amin
TI Estimation of kiwifruit yield by leaf nutrients concentration and
   artificial neural network
SO JOURNAL OF AGRICULTURAL SCIENCE
VL 158
IS 3
BP 185
EP 193
AR PII S002185962000043X
DI 10.1017/S002185962000043X
PD APR 2020
PY 2020
AB There is a fundamental concern regarding the prediction of kiwifruit
   yield based on the concentration of nutrients in the leaf (2-3 months
   before fruits harvesting). For this purpose, the current study was
   designed to employ an artificial neural network (ANN) to evaluate the
   kiwi yield of Hayward cultivar. In this regard, 31 kiwi orchards (6-7
   years old) in different parts of Rudsar, Guilan Province, Iran, with 101
   plots (three trees in every plot) were selected. The complete leaves of
   branches with fruits were harvested, and the concentration of nitrogen,
   potassium, calcium, and magnesium measured. After fruit harvesting in
   late November, the fruit yield of each plot was evaluated along with the
   fresh and dry weights of the fruit. The ANN analyses were carried out
   using a multi-layer perceptron with the Langburge-Marquardt training
   algorithm. Using calcium (Ca) as input data (Ca-model) was more accurate
   than using nitrogen (N-model). The maximum R(2)and the lowest root mean
   square error was obtained when all nutrients and related ratios were
   considered as input variables. Since the difference between the proposed
   model and the model fitted by the calcium variable (Ca-model) was only
   about 6%, the Ca-model is recommended.
RI Khaneghah, Amin Mousavi/A-5925-2012
OI Khaneghah, Amin Mousavi/0000-0001-5769-0004
Z8 0
TC 2
ZB 1
ZS 0
ZR 0
ZA 0
Z9 2
SN 0021-8596
EI 1469-5146
UT WOS:000567827700004
ER

PT J
AU Xiong, Yun
   Yan, Pei
   Du, Kui
   Li, Mingzhang
   Xie, Yue
   Gao, Ping
TI Nutritional component analyses of kiwifruit in different development
   stages by metabolomic and transcriptomic approaches
SO JOURNAL OF THE SCIENCE OF FOOD AND AGRICULTURE
VL 100
IS 6
BP 2399
EP 2409
DI 10.1002/jsfa.10251
EA FEB 2020
PD APR 2020
PY 2020
AB BACKGROUND Metabolites in kiwifruit greatly influence nutritional
   values; however, the dynamic changes in nutrient composition and the
   gene expression level of yellow kiwifruit have not been studied so far.
   To investigate the types and accumulation patterns of metabolites, a
   metabolomics approach utilizing liquid chromatography-electrospray
   ionization mass spectrometry and transcriptomics were used to analyze
   the yellow flesh of kiwifruit cultivar 'jinshi 1' collected at different
   stages of days after full bloom.
   RESULTS In total, 285 metabolites were identified over the kiwifruit
   developmental stages. The composition of the metabolites of kiwifruit at
   different stages of development was different. The organic acids
   contents and their derivatives were higher at the initial stage of
   development and then gradually decreased. The lipids and amino acids
   contents fluctuated at different stages of development but did not
   change significantly. Transcript profiles throughout yellow kiwifruit
   development were constructed and analyzed, with a focus on the
   biosynthesis and metabolism of compounds such as sugars, organic acids
   and ascorbic acid, which are indispensable for the development and
   formation of quality fruit. The transcript levels of genes involved in
   sucrose and starch metabolism were consistent with the change in soluble
   sugar and starch content throughout kiwifruit development. The
   metabolism of ascorbic acid was primarily through the l-galactose
   pathway.
   CONCLUSION Our metabolome and transcriptome approach identified dynamic
   changes in five types of nutrient metabolite levels, and correlations
   among such levels, in developing fruit. The results provide information
   that can be used by metabolic engineers and molecular breeders to
   improve kiwifruit quality. (c) 2020 Society of Chemical Industry
ZB 2
Z8 0
ZR 0
ZA 0
ZS 0
TC 4
Z9 4
SN 0022-5142
EI 1097-0010
UT WOS:000513012600001
PM 31917468
ER

PT S
AU Peng, J.
   Xiao, W.
   Huang, D.
   Xiao, R.
   Wang, Z.
BE Costa, G
   Ferguson, AR
TI Effects of Ground Mulching with Rice Chaff on Soil Condition and Plant
   Growth of Kiwifruit
SO VII INTERNATIONAL SYMPOSIUM ON KIWIFRUIT
SE Acta Horticulturae
IS 913
BP 283
EP 288
DI 10.17660/ActaHortic.2011.913.36
PD 2011
PY 2011
AB High temperatures and drought in summer significantly affect fruit
   yield, quality, appearance and storage life of kiwifruit. It is
   important to find a solution to overcome these problems. Using rice
   chaff as the covering material, we studied the effects of ground
   mulching on soil conditions and plant growth of kiwifruit in Changsha
   from 2006. The results showed that rice chaff had strong water-holding
   capacity, with saturated moisture content up to 1.4 times its own
   weight. Both chaff and chaff plus reflective film treatments
   substantially lowered the soil temperatures, and maintained them more
   constant. At the same time, chaff and chaff plus reflective film
   treatments reduced soil moisture loss effectively and increased soil
   available nutrient pools rapidly. Defoliation of kiwifruit plants was
   significantly reduced as a result.
CT 7th International Symposium on Kiwifruit
CY NOV 25, 2011
CL Faenza, ITALY
ZB 0
Z8 0
ZR 0
ZA 0
TC 0
ZS 0
Z9 0
SN 0567-7572
BN 978-90-66056-04-6
UT WOS:000305940900036
ER

PT S
AU Atak, A.
BE Antunes, MD
   Gallego, PP
TI Modern approaches in new kiwifruit plantations in Turkey
SO IX INTERNATIONAL SYMPOSIUM ON KIWIFRUIT
SE Acta Horticulturae
VL 1218
BP 451
EP 458
DI 10.17660/ActaHortic.2018.1218.62
PD 2018
PY 2018
AB Y Kiwifruit has been one of the most profitable fruit species in the
   orchard business in Turkey for more than 25 years. In Turkey, the volume
   of kiwifruit production is relatively lower than that in China, Italy,
   New Zealand, and Chile. However, Turkey is one of the top countries in
   the world in terms of production area. Most kiwifruit orchards are quite
   new. Furthermore, production is increasing every year. Clearly, quality
   will be much more important in the near future; therefore, kiwifruit
   growers will have to use modern techniques that will improve the quality
   of the fruits to ensure better taste. In the first few years, because of
   lack of technical knowledge, many kiwifruit orchards were run with
   incorrect systems. Nowadays, with improved knowledge, modern kiwifruit
   orchards have been started in different regions throughout Turkey. At
   the start, the yield was only 20-30 t ha(-1); however, in recent years,
   it has risen to 40-50 t ha(-1). Intensive use of fertigation and
   plant-growth regulators has contributed to increased yield. Ridge
   planting in groundwater and employing water sprinklers are methods used
   in modern orchards. An extensive minisprinkler system has been
   introduced to protect new orchards from frost. Also, the method of using
   a net system to cover the plants is gaining widespread adoption in
   Turkey. Growers are building artificial windbreaks using polythene
   fabric. A proper sanitary management plan would involve controlling the
   presence of Pseudomonas syringae pv. actinidiae (Psa) in kiwifruit
   orchards. In this ever-changing world, kiwifruit farming needs to use
   new cultivars, training systems, disease-, pest- and weed-control
   techniques, fertilization strategies and irrigation systems, which
   should be adapted to changes. Otherwise, it will fall to competition and
   lose its profitability. While cultivars are the obvious and visible
   innovations, improved production and postharvest systems are also
   important for the success of the orchard business. Therefore, when
   considering the increasingly competitive conditions in the orchard
   industry, all techniques must be applied as a holistic approach to
   ensure quality production.
CT 9th International Symposium on Kiwifruit
CY SEP 06-09, 2017
CL Porto, PORTUGAL
SP Int Soc Horticultural Sci
RI ATAK, Arif/J-2913-2018
OI ATAK, Arif/0000-0001-7251-2417
ZA 0
Z8 0
ZS 0
ZB 0
TC 0
ZR 0
Z9 0
SN 0567-7572
EI 2406-6168
BN 978-94-62612-15-0
UT WOS:000664205500060
ER

PT J
AU Vance, A. J.
   Strik, B. C.
TI Seasonal changes in leaf nutrient concentration of male and female hardy
   kiwifruit grown in Oregon
SO EUROPEAN JOURNAL OF HORTICULTURAL SCIENCE
VL 83
IS 4
BP 247
EP 258
DI 10.17660/eJHS.2018/83.4.5
PD AUG 2018
PY 2018
AB Leaf nutrient concentration of hardy kiwifruit [Actinidia arguta var.
   arguta (Siebold and Zucc.) Planch. ex Miq.] was evaluated throughout two
   growing seasons (2008-2009) for determinate and indeterminate shoots of
   female ('Ananasnaya') and male vines. While research has been conducted
   on the more commonly grown fuzzy kiwifruit (A. chinensis var. deliciosa
   C.F.Liang & A.R.Ferguson), little is known about the nutrient
   requirements, leaf tissue sufficiency levels, or optimum time and method
   of leaf sampling in hardy kiwifruit. The objectives of this study were
   to determine whether leaf sampling should be conducted based on
   phenology or calendar date, and to identify best practices for sampling.
   Leaves were sampled from determinate and indeterminate shoot types
   separately from male and female vines every 2 weeks from mid-May to late
   October, starting when flower buds reached 6 mm in diameter and
   finishing after fruit harvest. Leaf nutrient concentration varied by
   year, plant gender, and shoot type for many nutrients and sampling
   dates. Key plant developmental stages were 2 weeks earlier in 2009 than
   2008 despite fewer cumulative growing degree days (GDD) at each
   phenological stage in 2009, except at harvest when there were more GDD
   in 2009. Patterns of change in nutrient concentration were similar
   between years, and did not always match the 2-week shift in phenology.
   Female vines had higher concentrations of N, K, S, Cu, and Zn early in
   the season, but were similar to males later in the season. For other
   nutrients, including P, Mg, Ca, Fe, and Mn, females had consistently
   higher leaf concentrations across the whole season. Shoot type affected
   the concentration of many nutrients in both female and male vines for
   many sampling dates, but generally followed the same pattern of change
   through the season. The currently recommended leaf sampling time for
   kiwifruit vines in the northern hemisphere is August. While there were
   phenological differences between years, calendar-based sampling in
   mid-to late-August provided a better window of relative stability for
   most nutrients than phenology-based sampling for female vines. When
   compared to existing available standards for fuzzy kiwifruit, the hardy
   kiwifruit in this study often fell outside of the recommended ranges
   and, for B, into the excessive range, suggesting revisions to nutrient
   standards for hardy kiwifruit in Oregon may be appropriate.
ZR 0
ZA 0
ZB 2
ZS 0
TC 3
Z8 0
Z9 3
SN 1611-4426
EI 1611-4434
UT WOS:000444243200005
ER

PT J
AU Jopia, Alberto
   Zambrano, Francisco
   Perez-Martinez, Waldo
   Vidal-Paez, Paulina
   Molina, Julio
   de la Hoz Mardones, Felipe
TI Time-Series of Vegetation Indices (VNIR/SWIR) Derived from Sentinel-2
   (A/B) to Assess Turgor Pressure in Kiwifruit
SO ISPRS INTERNATIONAL JOURNAL OF GEO-INFORMATION
VL 9
IS 11
AR 641
DI 10.3390/ijgi9110641
PD NOV 2020
PY 2020
AB Simple Summary: Measures of plant water status on kiwifruit were
   evaluated using Sentinel-2 (A/B) for two seasons in Central Chile.
   For more than ten years, Central Chile has faced drought conditions,
   which impact crop production and quality, increasing food security risk.
   Under this scenario, implementing management practices that allow
   increasing water use efficiency is urgent. The study was carried out on
   kiwifruit trees, located in the O'Higgins region, Chile for season
   2018-2019 and 2019-2020. We evaluate the time-series of nine vegetation
   indices in the VNIR and SWIR regions derived from Sentinel-2 (A/B)
   satellites to establish how much variability in the canopy water status
   there was. Over the study's site, eleven sensors were installed in five
   trees, which continuously measured the leaf's turgor pressure (Yara
   Water-Sensor). A strong Spearman's (rho) correlation between turgor
   pressure and vegetation indices was obtained, having -0.88 with EVI and
   -0.81 with GVMI for season 2018-2019, and lower correlation for season
   2019-2020, reaching -0.65 with Rededge1 and -0.66 with EVI. However, the
   NIR range's indices were influenced by the vegetative development of the
   crop rather than its water status. The red-edge showed better
   performance as the vegetative growth did not affect it. It is necessary
   to expand the study to consider higher variability in kiwifruit's water
   conditions and incorporate the sensitivity of different wavelengths.
OI Perez-Martinez, Waldo/0000-0002-3670-6190; Zambrano,
   Francisco/0000-0001-6896-8534
Z8 0
TC 0
ZR 0
ZB 0
ZS 0
ZA 0
Z9 0
EI 2220-9964
UT WOS:000593431200001
ER

PT S
AU Vaz, A.
   Moura, M. L.
   Mourao, I
   Pereira, A. M.
BE Antunes, MD
   Gallego, PP
TI Effect of Bacillus subtilis on fruit yield and quality in Actinidia
   deliciosa orchards infected with bacterial canker in the north of
   Portugal
SO IX INTERNATIONAL SYMPOSIUM ON KIWIFRUIT
SE Acta Horticulturae
VL 1218
BP 253
EP 259
DI 10.17660/ActaHortic.2018.1218.34
PD 2018
PY 2018
AB Bacterial canker of kiwifruit, caused by Pseudomonas syringae pv.
   actinidae (Psa), a disease included in the EPPO A2 List, has been
   registered in the north of Portugal since 2010. The relationship between
   the bacterium and cultural practices, namely the application of the
   biological control agent Bacillus subtilis in kiwifruit orchards in
   Portugal, is poorly understood. The most damaging phase of the disease
   occurs in winter and involves damage of the main vine structure and
   overwintering canes, and also in spring, during pollen spread, thus
   reducing subsequent yield and fruit quality. The main objective of this
   study was to evaluate the effect of B. subtilis Serenade Max (R) on
   kiwifruit yield and quality in infected orchards of different ages. Two
   orchards (Actinidia deliciosa 'Hayward') with typical symptoms of Psa
   were selected for yield and quality assays. Thirty plants were selected
   from the young orchard (6 years old) and other 30 plants were selected
   from the old orchard (30 years old), both located in Valenca, northwest
   Portugal. This work showed that the use of B. subtilis as a biological
   control agent against Psa did not affect overall kiwifruit quality,
   namely the longitudinal and length diameters of fruit, the total soluble
   solids content, firmness, pH, titratable acidity and dry matter, but
   contributed significantly to increased yield in the younger orchard
   compared with the older orchard.
CT 9th International Symposium on Kiwifruit
CY SEP 06-09, 2017
CL Porto, PORTUGAL
SP Int Soc Horticultural Sci
RI Mourao, Isabel/B-3582-2019; Moura, Luisa/
OI Mourao, Isabel/0000-0003-4890-6584; Moura, Luisa/0000-0001-6465-081X
ZR 0
ZS 0
TC 0
ZA 0
ZB 0
Z8 0
Z9 0
SN 0567-7572
EI 2406-6168
BN 978-94-62612-15-0
UT WOS:000664205500033
ER

PT J
AU Testolin, R.
   Ferguson, A. R.
TI Kiwifruit (Actinidia spp.) production and marketing in Italy
SO NEW ZEALAND JOURNAL OF CROP AND HORTICULTURAL SCIENCE
VL 37
IS 1
BP 1
EP 32
DI 10.1080/01140670909510246
PD MAR 2009
PY 2009
AB We review the development and current status of the Italian kiwifruit
   (Actinidia spp.) industry and highlight some of the differences between
   it and the kiwifruit industries of other countries, especially New
   Zealand. The Italian kiwifruit industry is important both nationally and
   internationally. Italy produces more kiwifruit than any other country
   apart, possibly, from China. Italy and New Zealand are the world's two
   biggest kiwifruit exporters. The first kiwifruit orchards were
   established in Italy only 40 years ago and by 2007 they occupied 26 700
   ha and produced 400-500 000 t fruit each year. Most Italian kiwifruit
   plantings are of the cultivar 'Hayward' but there are now orchards of
   several new cultivars, including yellow-fleshed kiwifruit. The
   cultivation methods used in Italy are similar to those in New Zealand
   but there are some regional differences. The biggest difference with New
   Zealand is in the marketing of the crop. Nearly all kiwifruit from New
   Zealand are exported whereas most Italian kiwifruit are consumed within
   Italy or in other countries of the European Union.
RI Testolin, Raffaele/J-5306-2019
ZS 0
TC 46
Z8 3
ZA 0
ZR 0
ZB 32
Z9 51
SN 0114-0671
EI 1175-8783
UT WOS:000265660500001
ER

PT S
AU Tsadilas, C. D.
   Raptis, P.
   Tsitouras, A.
   Tziouvalekas, M.
BE Antunes, MD
   Gallego, PP
TI Characteristics of Pinios river delta soils in Greece cultivated with
   kiwifruit
SO IX INTERNATIONAL SYMPOSIUM ON KIWIFRUIT
SE Acta Horticulturae
VL 1218
BP 443
EP 449
DI 10.17660/ActaHortic.2018.1218.61
PD 2018
PY 2018
AB Kiwifruit (Actinidia chinensis Planch.) is a crop introduced to Greece
   about 45 years ago, which soon spread in the country, mostly in the
   Pieria, Imathia, Larissa, and Epirus areas. Nowadays, at the country
   level, about 6000 ha are cultivated with kiwifruit, showing an
   increasing trend. About half of this area is in the estuary of the
   Pinios river, located in the eastern part of the prefecture of Larissa.
   The purpose of the present study was to investigate the physico-chemical
   characteristics of the soils on which kiwifruit is grown in order to
   propose possible ameliorative measures. Over 150 composite surface-soil
   samples were selected from the whole area and analysed for basic soil
   physico-chemical and chemical properties related to kiwifruit growth
   [pH, electrical conductivity (EC), organic matter, calcium carbonate
   content, available P, K, and B, and metallic micronutrients Fe, Mn, Cu
   and Zn]. In addition, information from the soil map of the area such as
   soil texture and soil drainage was combined, and relevant thematic maps
   were created. Furthermore, leaf samples from 36 groves were selected at
   appropriate times and analysed for basic macro- and micronutrients (N,
   P, K, Ca, Mg, B, Fe, Mn, Cu, and Zn). Water samples from the basic water
   sources of the area also were selected and analysed for properties
   related to their quality for irrigation [pH, EC, sodium adsorption ratio
   (SAR), cations (Ca2+, Mg2+, Na+, K+), anions (CO3-, SO42-, NO3-) and B].
   According to these results, most of the area cultivated with kiwifruit
   has medium drainage, but there are also areas with poorly drained soils.
   Almost all the soils studied have high CaCO3 content, medium EC, lower
   than desirable exchangeable K and available P but higher than critical B
   content. In conclusion, these soils are not ideal for kiwifruit growth,
   needing ameliorative measures and special care in nutrient management.
CT 9th International Symposium on Kiwifruit
CY SEP 06-09, 2017
CL Porto, PORTUGAL
SP Int Soc Horticultural Sci
OI Tziouvalekas, Miltiadis/0000-0002-0928-6725; Tsadilas,
   Christos/0000-0002-5634-4561
ZB 0
ZA 0
ZR 0
ZS 0
Z8 0
TC 0
Z9 0
SN 0567-7572
EI 2406-6168
BN 978-94-62612-15-0
UT WOS:000664205500059
ER

PT J
AU Woodward, T. J.
   Clearwater, M. J.
TI Spatial variation in 'Hayward' kiwifruit fruit size and orchard yield
   within a growing region across seasons
SO NEW ZEALAND JOURNAL OF CROP AND HORTICULTURAL SCIENCE
VL 40
IS 3
BP 187
EP 199
DI 10.1080/01140671.2011.639377
PD 2012
PY 2012
AB Between-orchard variation in average fruit size and yield at commercial
   harvest of 341 conventionally managed commercial 'Hayward' kiwifruit
   orchards within the Te Puke growing region of New Zealand was spatially
   modelled over consecutive growing seasons (2003-08). The magnitude of
   between-orchard variation in average yield was three-fold higher than
   that of between-orchard variation in average fruit size, both within and
   across seasons. Within seasons there were spatial patterns to the
   distribution of average fruit size and yields between orchards. The
   temporal consistency of the spatial variation enabled segregation of the
   Te Puke growing region into geographic zones containing orchards that
   produced statistically distinct fruit size and yield outcomes at harvest
   in five out of the six seasons studied. Although the location of an
   orchard within the Te Puke growing region had an effect on the yield and
   average size of the fruit produced, orchard location was only weakly
   predictive of average fruit size and yield outcomes. Therefore we
   conclude that, in this situation, zonation between orchards should not
   be where the effort in managing variation in 'Hayward' kiwifruit orchard
   productivity is concentrated.
RI Clearwater, Mike/AAU-9562-2020; Clearwater, Michael/
OI Clearwater, Michael/0000-0002-8563-0671
TC 4
Z8 0
ZR 0
ZB 3
ZA 0
ZS 0
Z9 4
SN 0114-0671
UT WOS:000308295100003
ER

PT J
AU Demir, Zeynep
   Isik, Dogan
TI EFFECTS OF COVER CROP TREATMENTS ON SOME SOIL QUALITY PARAMETERS AND
   YIELD IN A KIWIFRUIT ORCHARD IN TURKEY
SO FRESENIUS ENVIRONMENTAL BULLETIN
VL 28
IS 9
BP 6988
EP 6997
PD 2019
PY 2019
AB Effects of different cover crops on some soil quality parameters and
   yield of a kiwifruit orchard located in Samsun province of Turkey were
   investigated. For this purpose, Festuca rubra subsp. rubra (FRR),
   Trifolium repens (TR), Festuca arundinacea (FA), T. repens (40%) + F.
   rubra rubra (30%) + F. Arundinacea (30%) mixture (TFF), Vicia villosa
   (VV) and Trifolium meneghinianum (TM) were used as cover crops in a
   kiwifruit orchard with loamy soil. Experiment also included a plot
   mechanically cultivated (MC), herbicide treatment (HC) and bare control
   plot (BC). Soil samples were taken from two different depth (0-20 and
   2040 cm) and samples were subjected to analyses for some soil quality
   parameters. It was observed that cover crop treatments improved soil
   quality attributes. TR treatment compared with the other treatments
   showed the highest increases in OM of 83.73%, SSI of 9.38%, F of 14.60%
   and the largest decrease in BD of 13.04%. Cover crop treatments
   increased organic matter contents in the following order; HC (1.50%) <
   BC (1.59%) < MC (1.72%) < TM (2.29%) < FRR (2.34%) < FA (2.37%) < TFF
   (2.43%) < VV (2.83%) < TR (2.94%). While the highest mean kiwifruit
   yield (130.71 kg/ha) were found in the TM, the lowest mean kiwifruit
   yield (36.20 kg/ha) were obtained with in the MC. It was concluded based
   on current findings that cover crops may be incorporated into cropping
   systems to improve soil quality parameters and may have significant
   contributions to sustainable soil management.
RI ISIK, DOGAN/AAL-7826-2021; ISIK, Dogan/AAB-6939-2021
OI ISIK, DOGAN/0000-0002-0554-2912; 
TC 11
Z8 0
ZS 1
ZB 5
ZA 0
ZR 0
Z9 11
SN 1018-4619
EI 1610-2304
UT WOS:000485852800076
ER

PT S
AU Mowat, A. D.
   Hoyte, S. M.
   Holmes, A. W.
   Elmer, P. A. G.
   Reglinski, T. R.
   Miller, S. A.
   Saunders, S. J.
BE Vanneste, JL
TI Effect of Nitrogen Source on the Susceptibility of Two Kiwifruit
   Seedling Genotypes to Bacterial Canker
SO I INTERNATIONAL SYMPOSIUM ON BACTERIAL CANKER OF KIWIFRUIT
SE Acta Horticulturae
VL 1095
BP 161
EP 167
PD 2015
PY 2015
AB An incursion of a virulent biovar of Pseudomonas syringae pv. actinidiae
   (Psa biovar 3 or Psa-V) bacterial canker in New Zealand has caused
   significant economic impact for the kiwifruit industry. In the worst
   case, this pathogen has resulted in the loss and replacement of whole
   vines. The phenotypic expression of susceptibility of kiwifruit vines to
   a given strain of Psa is a function of genetics, environment and
   management. The mineral composition of cultivated kiwifruit vines can be
   influenced by management practices, such as chemical fertilizer
   application, as well as by incorporating composted organic matter in the
   soil. For other crops, the susceptibility of plants to fungal and
   bacterial pathogens can be influenced by plant nutrition. Nitrogen is
   one of the major nutrients applied to kiwifruit. Does nitrogen influence
   the susceptibility of kiwifruit plants to bacterial canker? To answer
   this question we aimed to falsify the following three null hypotheses.
   Susceptibility to Psa is not influenced by rate of nitrogen, source of
   nitrogen, or by interaction with nitrogen and genotype. Seedlings of
   Actinidia deliciosa 'Hayward' and A. chinensis 'Hort16A' were grown in
   sterile pumice supplied with one of six nutrient-based treatments. The
   first, a control, was based on a standard nutrient solution suitable for
   kiwifruit seedling growth. The second and third treatments were based on
   low and high rates of nitrate applied with the standard solution,
   respectively. The fourth and fifth treatments were based on low and high
   rates of ammonium applied with the standard solution, respectively. A
   sixth treatment, based on plants treated with a foliar Actigard (TM) and
   the standard solution provided a positive control. At the four-leaf
   stage, seedlings were stab inoculated with a high concentration of Psa.
   Symptom expression was monitored over time in detail and then summarised
   as a binary score for plants without or with any sign of symptom
   expression within a treatment. The key finding was that the symptom
   expression for A. deliciosa 'Hayward' seedlings treated with a high rate
   of nitrate was the same 25 days after Psa inoculation as the seedlings
   treated with Actigard (TM), but was significantly lower than those
   seedlings treated with the standard nutrient solution. For A. deliciosa
   'Hayward' seedlings, symptom expression was significantly higher for the
   high ammonium treatment than for the Actigard (TM), low ammonium and
   standard nutrient solution treatments 13 days after inoculation. For A.
   chinensis 'Hort16A' seedlings, no significant differences in survival
   were observed between nitrate, ammonium, Actigard (TM) or the standard
   nutrient treatments.
CT 1st International Symposium on Bacterial Canker of Kiwifruit
CY NOV 19-22, 2013
CL Mt Maunganui, NEW ZEALAND
SP Int Soc Horticultural Sci
RI Reglinski, Tony/C-7845-2011; Elmer, Philip A G/L-6359-2017; Reglinski, Tony/AAB-4862-2021; Hoyte, Stephen/K-7908-2017
OI Reglinski, Tony/0000-0001-6549-8813; Elmer, Philip A
   G/0000-0002-6622-7481; Hoyte, Stephen/0000-0003-0694-8436
TC 1
ZS 0
ZA 0
ZB 1
ZR 0
Z8 0
Z9 1
SN 0567-7572
EI 2406-6168
BN 978-94-62610-93-4
UT WOS:000378382500019
ER

PT J
AU Moon, Doo-Gyung
   Son, Daniel
   Song, Eun Young
AU 김천환
   성기철
   김성철
   임찬규
TI Soil Chemical Properties and Leaf Nutrition Composition of Kiwifruit
   (Actinidia deliciosa cv. ‘Hayward’) Tree in Jeju
Z1 제주지역 ‘헤이워드’ 참다래 과원 토양의 화학적 성질과 잎의 양분조성
SO Journal of Agriculture & Life Science
S1 농업생명과학연구
VL 47
IS 1
BP 21
EP 28
PD 2013
PY 2013
AB For the diagnosis of kiwifruit (Actinidia deliciosa cv. ‘Hayward’) in
   Jeju, 110 orchards were selected and leaves of kiwifruit were analyzed
   for investigating their nutritional statement. The results obtained are
   summarized as follows ;1) The most suitable time for sampling of leaves
   of kiwifruits were from the middle of July to the early August when the
   concentration of macro-nutrient elements was less variable. 2) The
   average contents of leaf elements in 'Hayward' kiwifruit were ;N 2.74, P
   0.20, K 1.91, Ca 1.91, Mg 0.51%, and Fe 147.0, Mn 160.1, Zn 54.0mg/kg,
   respectively. 3) The estimated critical levels of  'Hayward' kiwifruit
   leaf for macro-nutrients were ; N2.5~3.0, P0.16~0.24, K1.80~2.44,Ca1.95
   ~2.63, and Mg0.39~0.63%, respectively. 5) The soil chemical properties
   of kiwifruit 'Hayward' orchards  were ; pH5.46, OM 9.69%, available P2O5
   220.7 mg/kg, K 1.1, Ca 4.91, Mg 1.48 c㏖/kg, CEC 16.18 c㏖c/kg,
   respectively.
AK 제주지역 참다래 과원의 영양진단을 통해 참다래 수체 내 영양상태를 파악하여 시비기준을 설정하기 위해 제주지역의 참다래 과원 110
   곳의 토양과 참다래 잎을 조사하였다. 참다래 수체의 영양진단을 위한 엽채취 시기는 엽내 성분 함량이 가장 안정된 시기인 7월
   중순~8월초가 가장 적당하였다. 참다래 엽내 무기성분 평균함량은 질소 2.74, 인산 0.20, 칼륨 1.91, 칼슘 1.91,
   마그네슘 0.51% ,철 147.0, 망간 160.1, 아연 54.0mg/kg 이었다. 엽내 무기성분 함량의 예상 임계치를
   설정하여 정상 범위를 구한 결과, 질소는 2.5~3.0, 인산은 0.16~ 0.24, 칼륨은 1.80~2.44, 칼슘은
   1.95~2.63, 마그네슘은 0.39~0.63%였다. 제주지역 참다래원 토양의 이화학성은 pH 5.46, 유기물 9.69%,
   유효인산 220.7 mg/kg, 치환성 칼륨 1.1, 칼슘 4.1, 마그네슘 1.48 c㏖/kg, 양이온 치환용량 16.18
   c㏖c/kg이었다.
Z8 0
ZB 0
ZR 0
TC 0
ZA 0
ZS 0
Z9 0
SN 1598-5504
UT KJD:ART001747588
ER

PT J
AU Stonehouse, Welma
   Gammon, Cheryl S.
   Beck, Kathryn L.
   Conlon, Cathryn A.
   von Hurst, Pamela R.
   Kruger, Rozanne
TI Kiwifruit: our daily prescription for health
SO CANADIAN JOURNAL OF PHYSIOLOGY AND PHARMACOLOGY
VL 91
IS 6
BP 442
EP 447
DI 10.1139/cjpp-2012-0303
PD JUN 2013
PY 2013
AB Kiwifruit are unequalled, compared with other commonly consumed fruit,
   for their nutrient density, health benefits, and consumer appeal.
   Research into their health benefits has focussed on the cultivars
   Actinidia deliciosa 'Hayward' (green kiwifruit) and Actinidia chinensis
   'Hort 16A', ZESPRI (R) (gold kiwifruit). Compared with other commonly
   consumed fruit, both green and gold kiwifruit are exceptionally high in
   vitamins C, E, K, folate, carotenoids, potassium, fibre, and
   phytochemicals acting in synergy to achieve multiple health benefits.
   Kiwifruit, as part of a healthy diet, may increase high-density
   lipoprotein cholesterol, and decrease triglycerides, platelet
   aggregation, and elevated blood pressure. Consuming gold kiwifruit with
   iron-rich meals improves poor iron status, and green kiwifruit aids
   digestion and laxation. As a rich source of antioxidants, they may
   protect the body from endogenous oxidative damage. Kiwifruit may support
   immune function and reduce the incidence and severity of cold or
   flu-like illness in at-risk groups such as older adults and children.
   However, kiwifruit are allergenic, and although symptoms in most
   susceptible individuals are mild, severe reactions have been reported.
   While many research gaps remain, kiwifruit with their multiple health
   benefits have the potential to become part of our "daily prescription
   for health."
RI Stonehouse, Welma/H-2316-2013; Beck, Kathryn Louise/; Kruger, Rozanne/
OI Stonehouse, Welma/0000-0002-2856-4962; Beck, Kathryn
   Louise/0000-0003-1825-1927; Kruger, Rozanne/0000-0003-2117-3237
TC 41
ZB 25
ZR 0
Z8 1
ZA 0
ZS 2
Z9 43
SN 0008-4212
EI 1205-7541
UT WOS:000320030700007
PM 23746068
ER

PT J
AU Ku, Yong Li
   Xu, Guo Yi
   Zhao, Hua
   Dong, Tian Wang
   Cao, Cui Ling
TI [Effects of microbial fertilizer on soil improvement and fruit quality
   of kiwifruit in old orchard.]
FT 微生物肥料对猕猴桃高龄果园土壤改良和果实品质的影响.
SO Ying yong sheng tai xue bao = The journal of applied ecology
VL 29
IS 8
BP 2532
EP 2540
DI 10.13287/j.1001-9332.201808.025
PD 2018-Aug
PY 2018
AB The continuous cropping obstacles caused by the increase of kiwifruit
   planting period resulted in imbalance of soil microbial community
   structure, and decrease of soil enzyme activity and physicochemical
   indicators, which substantially reduced both the quality and yield of
   kiwifruit. Under the field conditions, the traditional fertilization of
   fruit farmers was used as a control (CK) to study the effects of two
   different microbial fertilizers, JF and KF, which had been verified the
   growth promotion of kiwifruit aseptic seedlings test, on soil microbial
   community structure, soil enzyme activities, soil physicochemical
   characters during different growth periods of kiwifruit (germination
   period, florescence period, fruit enlargement period, fruit ripening
   period and next year germination period), as well as fruit quality. The
   results showed that both fertilizers significantly increased the ratio
   of bacteria with fungi and the ratio of actinomycetes with fungi in the
   kiwifruit orchard soil, indicating that they could improve and balance
   the soil microbial community structure. The enzymes activity in
   kiwifruit orchard soil with the addition of both fertilizers were
   significantly higher than that in CK, and among which sucrose, urease,
   phosphatase and polyphenol oxidase were increased by 17.9%-83.5%,
   7.9%-83.0%, 7.3%-45.4% and 8.1%-140.3%, respectively. JF and KF
   increased soil fertility (the concentrations of available nitrogen,
   phosphorus, potassium, total nitrogen, total phosphorus, total
   potassium, and organic matter content significantly increased) and
   decreased soil pH (a decrease of 0.29 to 0.34). After application of
   microbial ferti-lizer, the content of vitamin C, soluble sugar, soluble
   protein and other contents of kiwifruit increased, and the titratable
   acid content decreased. Therefore, the application of both fertilizers
   could balance soil microbial community structure, enhance soil
   fertility, and improve the fruit quality of kiwifruit. Our results
   provide robust theoretical basis for the application of microbial
   fertilizers in the old-aged kiwifruit orchards.
AB 猕猴桃种植年限增加导致的连作障碍使土壤微生物结构失调、土壤酶活性及理化指标降低,进而严重降低了猕猴桃品质和产量.在大田试验条件下,本研究以果农传
   统施肥为对照,探究两种对猕猴桃幼苗有促生作用的微生物肥料JF和KF(通过无菌苗试验验证促生效果)对猕猴桃不同生育时期(发芽期、开花期、果实膨大期
   、果实成熟期、次年发芽期)土壤微生物结构、土壤酶活性、理化指标以及果实品质的影响.结果表明:两种微生物肥料均能显著提高猕猴桃果园土壤细菌、放线菌
   与真菌的比值,改善和平衡土壤微生物群落结构;同时显著提高猕猴桃果园土壤酶活性,其中蔗糖酶、脲酶、磷酸酶和多酚氧化酶较对照分别高17.9%～83.
   5%、7.9%～83.0%、7.3%～45.4%和8.1%～140.3%;增强土壤肥力(速效氮、磷、钾、全氮、全磷、全钾、有机质含量显著提高),
   降低土壤pH(较对照下降0.29～0.34个单位).施用微生物肥料后猕猴桃果实维生素C、可溶性糖、可溶性蛋白等含量升高,可滴定酸含量下降.因此施
   用两种微生物肥料均能平衡土壤微生物群落结构,增强土壤肥力,提高猕猴桃果实品质.该研究结果可为微生物肥料在高龄猕猴桃果园的应用提供有力的理论依据.
ZB 4
ZA 0
TC 1
Z8 7
ZR 0
ZS 0
Z9 8
SN 1001-9332
UT MEDLINE:30182592
PM 30182592
ER

PT J
AU Huang, Di
   Li, Wenfeng
   Shao, Hongjun
   Gao, Anning
   Yang, Xingbin
TI Colour, Texture, Microstructure and Nutrient Retention of Kiwifruit
   Slices Subjected to Combined Air-Impingement Jet Drying and Freeze
   Drying
SO INTERNATIONAL JOURNAL OF FOOD ENGINEERING
VL 13
IS 7
AR 20160344
DI 10.1515/ijfe-2016-0344
PD JUL 2017
PY 2017
AB The aim of this study was to select an appropriate drying technique from
   air-impingement jet drying (AIJD), hot air drying (HAD) and microwave
   drying (MWD) which can be combined with freeze drying (FD). Results
   showed that AIJD with relatively high efficiency, low energy consumption
   and good drying quality was suitable to be combined with FD. To further
   improve the drying technology of kiwifruits, the energy consumption and
   quality of dried kiwifruit with different conversion point during
   combined FD and AIJD were also tested. The energy consumption obtained
   for AIJD+FD and FD+AIJD was lower than that obtained for FD alone. Among
   the products, the kiwifruit processed by AIJD+FD not only showed better
   attractive green colour and higher sweetness perception, but also
   revealed higher rehydration ratio than FD and FD+AIJD kiwifruits, which
   was positively related to microstructure changes. The best AIJD+FD
   process, from nutrient retention and antioxidant activity
   considerations, was the combination of 65 min AIJD pre-drying and FD
   finish drying. Therefore, AIJD pre-drying and FD finish drying as a
   promising way with short drying time and strong nutrient retention
   capacity may be applied to the drying processing of agricultural
   products.
TC 5
ZS 0
ZB 3
Z8 1
ZR 0
ZA 0
Z9 6
SN 2194-5764
EI 1556-3758
UT WOS:000406655800003
ER

PT S
AU Mueller, K.
   Deurer, M.
   Clothiers, B. E.
   Holmes, A.
BE Snyder, RL
   OrtegaFarias, S
   Carlile, WR
   Raviv, M
   Nichols, M
   Clothier, B
   Goodwin, I
   Gentile, R
TI Eco-efficiency of organic and integrated kiwifruit production
SO XXIX INTERNATIONAL HORTICULTURAL CONGRESS ON HORTICULTURE: SUSTAINING
   LIVES, LIVELIHOODS AND LANDSCAPES (IHC2014): INTERNATIONAL SYMPOSIA ON
   WATER, ECO-EFFICIENCY AND TRANSFORMATION OF ORGANIC WASTE IN
   HORTICULTURAL PRODUCTION
SE Acta Horticulturae
VL 1112
BP 447
EP 453
DI 10.17660/ActaHortic.2016.1112.60
PD 2016
PY 2016
AB Kiwifruit is one of New Zealand's highest earning horticultural export
   products. Our objectives were (1) to compare the financial and
   environmental performance of organic and integrated kiwifruit production
   systems, and (2) to identify a sustainable kiwifruit production system
   in the Bay of Plenty, the most important kiwifruit growing region in New
   Zealand, postulating that sustainability encompasses both low
   environmental impact and profitability. We restricted the assessment of
   the orchards' environmental performance to greenhouse gas emissions and
   calculated the carbon footprint of the orchard phase. Eco-efficiency
   defined on an area basis as NZD net profit per kg greenhouse gas
   emissions (1 NZD = 0.83 USD, 31/10/2013) was our sustainability measure.
   We conducted a survey of 40 kiwifruit orchards with integrated and
   BioGro certified organic management systems. The organic orchards were
   substantially outperforming the integrated kiwifruit orchards in terms
   of net profit, in spite of similar production costs and lower yields,
   due to the higher market price. The carbon footprints for the two
   management systems were comparable. Our analysis revealed fertilizer use
   and the N-associated emissions as hot spots for greenhouse gas emissions
   from kiwifruit orchards. Opportunities to reduce greenhouse gas
   emissions arise in the background system of fertilizer production,
   packaging, storage and transport, and the optimization of nutrient-use
   efficiency in the orchard. Taking into account the profitability of the
   orchards, the eco-efficiency of organic orchards was significantly
   higher than that of integrated orchards. We demonstrated that the metric
   of eco-efficiency can enhance product differentiation for customers and
   can also assist orchardists to find the most sustainable management
   system. However, the volatility of commodity markets and in particular
   the unpredictability of thin markets such as organic produce markets and
   changing consumer preferences remain challenges.
CT 29th International Horticultural Congress on Horticulture - Sustaining
   Lives, Livelihoods and Landscapes (IHC) / International Symposia on
   Water, Eco-Efficiency and Transformation of Organic Waste in
   Horticultural Production
CY AUG 17-22, 2014
CL Brisbane, AUSTRALIA
SP Int Soc Hort Sci
RI Mueller, Karin/J-5871-2013; Clothier, Brent E/H-3124-2013
OI Mueller, Karin/0000-0002-5224-0984; Clothier, Brent
   E/0000-0003-1901-0324
ZA 0
Z8 0
ZS 0
ZR 0
TC 1
ZB 1
Z9 1
SN 0567-7572
BN 978-94-62611-06-1
UT WOS:000391239000060
ER

PT S
AU Shen, Yanqiu
   Liang, Dong
   Lei, Zhi
   Wang, Qin
   Xu, Nengqin
   Xia, Hui
BE Kim, YH
TI Effects of exogenous melatonin on antioxidant activity of kiwi seedlings
   under weak light
SO PROCEEDINGS OF THE 2017 2ND INTERNATIONAL CONFERENCE ON CIVIL,
   TRANSPORTATION AND ENVIRONMENTAL ENGINEERING (ICCTE 2017)
SE AER-Advances in Engineering Research
VL 135
BP 197
EP 200
PD 2017
PY 2017
AB In this study, kiwifruit seedlings were used as the materials, were
   applied 100 mu mol/L melatonin (MT) solution by root irrigation, to
   investigated the effects of MT on kiwifruit' antioxidant activity under
   low light. The results showed the content of TPC, TFC and TFAC of kiwi
   leaves under MT treatment were significantly higher than that under
   water and weak light treatments. The antioxidant capacity was measured
   by three different methods (FRAP, DPPH and ABTS), showed MT treatment
   significantly increased free radical scavenging ability of kiwi leaves.
   The indexes of MT treatment showed a trend of first increased and then
   decreased and last increased. The results provided a theoretical basis
   for improving the yield and quality of kiwifruit.
CT 2nd International Conference on Civil, Transportation and Envirionmental
   Engineering (ICCTE)
CY MAY 10-11, 2016
CL Shenzhen, PEOPLES R CHINA
ZB 0
TC 0
ZA 0
Z8 0
ZR 0
ZS 0
Z9 0
SN 2352-5401
BN 978-94-6252-353-1
UT WOS:000426729600033
ER

PT S
AU Castro, J.
   Barreal, M. E.
   Briones, M. J., I
   Gallego, P. P.
BE Antunes, MD
   Gallego, PP
TI Effects of farming practices on the structure of earthworm communities
   in kiwifruit orchards
SO IX INTERNATIONAL SYMPOSIUM ON KIWIFRUIT
SE Acta Horticulturae
VL 1218
BP 419
EP 425
DI 10.17660/ActaHortic.2018.1218.58
PD 2018
PY 2018
AB In Galicia (north-west Spain), growing kiwifruit is an important
   economic activity, since more than 15,000 t of fruit are produced every
   year. Conventional farming practices have been traditionally employed to
   maximize yield; however, they involve the use of large amounts of
   inorganic fertilizers, pesticides, herbicides and plant-growth
   regulators, which have negative effects on the soil environment.
   Earthworms play a key role in soil organic matter transformations, soil
   fertility and nutrient cycling. Their low mobility and strong
   sensitivity to environmental perturbations make them a suitable group
   for investigating the effects of management practices on agro-ecosystem
   function. In this study, we determined the abundance, biomass, diversity
   and structure of earthworm communities in two orchards where kiwifruit
   is grown either conventionally (CONV) or organically (ORG). Earthworms
   were hand-sorted in the field (quadrats: 50x50x20 cm) and identified to
   species level. Results showed that earthworm abundance and biomass as
   well as biodiversity exhibited important changes in response to farming
   practices. Accordingly, the earthworm populations in the CONV soils were
   less numerous and more species poor, whereas ORG practice promoted
   earthworm abundance and biomass and the presence of those species with
   greater bioturbation effects (burrowing and soil mixing), such as
   Lumbricus friendi. Fertility losses and impoverished soil structure are
   anticipated in the CONV treatments as a result of these profound
   alterations in earthworm community structure.
CT 9th International Symposium on Kiwifruit
CY SEP 06-09, 2017
CL Porto, PORTUGAL
SP Int Soc Horticultural Sci
RI Gallego, Pedro Pablo/K-3591-2013; Barreal, M. Esther/K-6157-2014
OI Gallego, Pedro Pablo/0000-0002-4622-1728; Barreal, M.
   Esther/0000-0001-9401-5796
ZB 1
ZS 0
Z8 0
ZA 0
TC 1
ZR 0
Z9 1
SN 0567-7572
EI 2406-6168
BN 978-94-62612-15-0
UT WOS:000664205500056
ER

PT J
AU Mostashari-Rad, Fatemeh
   Ghasemi-Mobtaker, Hassan
   Taki, Morteza
   Ghahderijani, Mohammad
   Kaab, Ali
   Chau, Kwok-wing
   Nabavi-Pelesaraei, Ashkan
TI Exergoenvironmental damages assessment of horticultural crops using
   ReCiPe2016 and cumulative exergy demand frameworks
SO JOURNAL OF CLEANER PRODUCTION
VL 278
AR 123788
DI 10.1016/j.jclepro.2020.123788
PD JAN 1 2021
PY 2021
AB Horticultural inputs have various potential environmental impacts, which
   can be simultaneously evaluated by using the life cycle assessment (LCA)
   method. It is considered an appropriate evaluation tool to analyze
   ecosystems through recognizing, quantifying, and appraising resources
   depleted and released within the environment. Accordingly, in this work,
   environmental damages of horticultural crops are evaluated by using LCA
   technique and CExD analysis under different cropping systems including
   citrus, hazelnut, kiwifruit, tea, and watermelon in Guilan province of
   Iran. By applying LCA method and ReCiPe2016, three environmental
   indicators including human health, ecosystem and resources of the
   horticultural crops are determined. Functional unit is considered as 10
   ton of horticultural crops yield. From the environmental viewpoint,
   On-Orchard emission and nitrogen fertilizer have the highest emissions
   in all systems, whilst more pollution is generated in hazelnut
   production than those in other horticultural crops. Results in CExD show
   that, amongst all studied horticultural crops, the hazelnut production
   entails higher energy amount. A comparison of environmental impacts and
   energy forms show that citrus production is the best, owing to the
   lowest values of emissions among horticultural productions. As such,
   this crop is suggested for horticultural crop cultivation. Generally, it
   can be concluded that modeling of citrus cropping system for other
   crops, utilization of organic fertilizers, replacement of worn out
   equipment and improvement of irrigation system can attain more
   sustainable horticultural production. (C) 2020 Elsevier Ltd. All rights
   reserved.
RI Taki, Morteza/AAQ-8359-2021; Nabavi-Pelesaraei, Ashkan/AAO-7241-2020; Ghahderijani, Mohammad/AAU-7089-2021
OI Taki, Morteza/0000-0002-3059-4984; Nabavi-Pelesaraei,
   Ashkan/0000-0003-2823-6616; Ghahderijani, Mohammad/0000-0003-4862-1351
ZS 0
ZR 0
ZB 5
ZA 0
Z8 0
TC 19
Z9 19
SN 0959-6526
EI 1879-1786
UT WOS:000592389000006
ER

PT J
AU Mahmoud, Y. I.
   Farag, S.
TI Kiwifruit ameliorates gentamicin induced histological and histochemical
   alterations in the kidney of albino mice
SO BIOTECHNIC & HISTOCHEMISTRY
VL 92
IS 5
BP 357
EP 362
DI 10.1080/10520295.2017.1318222
PD 2017
PY 2017
AB Gentamicin is an antibiotic used worldwide for treating Gram-negative
   bacterial infections. Gentamicin causes nephrotoxicity in up to 25% of
   therapeutic cases owing to increased production of free radicals.
   Kiwifruit are nutrient-dense fruits that have proven effective for
   ameliorating many pathological conditions caused by oxidative stress. We
   investigated the possible prophylactic and therapeutic effects of
   kiwifruit on the changes in renal histology and histochemistry caused by
   gentamicin. Intramuscular injection of mice with gentamicin for 10
   consecutive days was nephrotoxic as indicated by epithelial
   vacuolization, glomerular atrophy and tubular necrosis. Necrotic tubule
   cells lost most of their polysaccharides and structural proteins.
   Co-administration of kiwifruit with gentamicin prevented nephrotoxic
   changes to a modest degree. When administered subsequent to gentamicin
   intoxication, kiwifruit ameliorated significantly the histological and
   histochemical alterations caused by gentamicin. Our findings support the
   use of kiwifruit in cases of acute renal injury due to gentamicin.
RI Mahmoud, Yomna Ibrahim/H-6872-2019
OI Mahmoud, Yomna Ibrahim/0000-0002-9273-7661
ZR 0
ZS 0
ZA 0
ZB 3
TC 4
Z8 0
Z9 4
SN 1052-0295
EI 1473-7760
UT WOS:000407627200008
PM 28598694
ER

PT J
AU Yuliarti, Oni
   Matia-Merino, Lara
   Goh, Kelvin T.
   Mawson, John
   Brennan, Charles
TI Characterisation of gold kiwifruit pectin isolated by enzymatic
   treatment
SO INTERNATIONAL JOURNAL OF FOOD SCIENCE AND TECHNOLOGY
VL 47
IS 3
BP 633
EP 639
DI 10.1111/j.1365-2621.2011.02887.x
PD MAR 2012
PY 2012
AB Pectin was extracted from gold kiwifruit by four commercial enzyme
   preparations (Celluclast 1.5 L, Cytolase CL, Cellulyve TR 400 and
   NS33048). The chosen enzymes were used either in single or in
   combination, with and without protease addition. The recovered pectin
   was characterised and compared for the yield, total nonstarch
   polysaccharide and neutral sugar composition, protein and ash, pectin,
   molecular weight distribution and the viscosity. Results indicated that
   enzyme-extracted gold kiwifruit pectin was rich in galacturonic acid.
   Purified pectin yield, and their physicochemical composition and
   rheological property (viscosity), was significantly affected by the type
   of enzyme used. The pectin extracted by Celluclast 1.5 L demonstrated to
   be the most viscous and recorded the highest in molecular weight (Mw)
   (1.65 x 106 g mol1) compared with the other extracts. The extract Mw and
   their distribution were discussed and related to their viscosity
   behaviour.
RI Brennan, Charles/AAG-5494-2021; Kelvin Kim Tha, GOH/AAD-6328-2020; Brennan, charles s/E-4135-2012; Mawson, Andrew J/B-7619-2019; Goh, Kelvin KT/
OI Brennan, Charles/0000-0003-2479-8478; Brennan, charles
   s/0000-0003-2479-8478; Mawson, Andrew J/0000-0002-8413-5281; Goh, Kelvin
   KT/0000-0002-3453-3468
ZR 0
ZS 0
TC 12
ZB 8
ZA 0
Z8 0
Z9 12
SN 0950-5423
EI 1365-2621
UT WOS:000300567800026
ER

PT J
AU Afshar-Mohammadian, Mansour
   Rezadoost, Mohammad Hossein
   Fallah, Seyyed Fatemeh
TI Comparative analysis and innovation of a simple and rapid method for
   high-quality RNA and DNA extraction of kiwifruit.
SO MethodsX
VL 5
BP 352
EP 361
DI 10.1016/j.mex.2018.03.008
PD 2018
PY 2018
AB RNA and DNA extraction is a requirement for the study of gene expression
   and has an increasingly important role in genetic studies of all fleshy
   fruits. RNA and DNA extraction is difficult in kiwifruit due to the
   significant amount of polysaccharides and polyphenols compounds. So far,
   no commercial kit has been developed specifically for high-quality RNA
   and DNA extraction in kiwifruit and the common protocols for RNA
   extraction have poor yields. This study developed a new protocol for
   high quality RNA extraction in Actinidia deliciosa. According to the
   results, the average yield of RNA extraction of fruit and leaf of A.
   deliciosa was 2180.7 ng/mul (545.175 mug/g FW) and 3424.9 ng/mul
   (856.225 mug/g FW), respectively with A260/A280 between 1.95 to 2.07 and
   A260/A230 higher than 2 indicating high RNA purity. While the averages
   yield of RNA extraction using previous methods from kiwifruit and leaf
   was 23 mug/g FW and 527 mug/g FW, respectively. Also, the average yields
   of genomic DNA from kiwifruit ranged from 52 to 98 ng/mul with A260/A230
   between 0.60 to 1.64 and A260/A280 between 1.40 to 1.48. To our
   knowledge, this is the first report of a highly efficient and rapid
   method of RNA and DNA extraction in kiwifruit which can be used for a
   broad spectrum of the all fleshy fruits.
OI Afshar-Mohammadian, Mansour/0000-0002-8908-0224
ZS 0
ZR 0
Z8 0
ZB 3
TC 4
ZA 0
Z9 4
SN 2215-0161
UT MEDLINE:30050755
PM 30050755
ER

PT S
AU Peticila, Adrian
   Scaeteanu, Gina Vasile
   Madjar, Roxana
   Stanica, Florin
   Asanica, Adrian
BE Cimpeanu, SM
   Fintineru, G
   Beciu, S
TI Fertilization effect on mineral nutrition of Actinidia Deliciosa (kiwi)
   cultivated on different substrates
SO CONFERENCE AGRICULTURE FOR LIFE, LIFE FOR AGRICULTURE
SE Agriculture and Agricultural Science Procedia
VL 6
BP 132
EP 138
DI 10.1016/j.aaspro.2015.08.049
PD 2015
PY 2015
AB The kiwifruit or Chinese gooseberry represents an important
   horticultural crop in New Zealand, Italy, and China and nowadays, there
   are concerns regarding this culture in Romania, for instance the mild
   microclimates where peach, apricot and almond trees grow. The interest
   for this culture increased worldwide with consumer acceptance of
   kiwifruit, having in view health benefits associated with its
   consumption: source of antioxidants, decrease of lipids in blood,
   improvement of gastrointestinal laxation. The research conducted at
   UASVM Bucharest greenhouse was designed as a trifactorial experiment
   (factor a = cultivar/hybrid, factor b = fertilization system, factor c =
   substrate) with the aim to investigate the effects of nutrient solutions
   application on mineral nutrition of Actinidia deliciosa. It were used
   two types of substrates formulated from manure, peat, fallow soil and
   sand in different ratio and the biological testing material was
   represented by cultivars 'Hayward', 'Tomuri' and hybrid AD-20 varieties
   from kiwi plant collection of the Faculty of Horticulture. Repeatedly,
   every 20 days it were applied nutrient solutions (Coic - Lesant and
   Cesneacov) and after 90 days from rooting cuttings plantation were
   performed biometric measurements and were collected leaves for chemical
   analyses (total forms of nitrogen, phosphorus and potassium). The
   results indicated that accumulation of macroelements in kiwi leaves
   varied according to the kiwi cultivar/hybrid meanwhile application of
   nutrient solutions on to substrates generated significand differences.
   (C) 2015 The Authors. Published by Elsevier B.V.
CT 4th International Conference on Agriculture for Life, Life for
   Agriculture
CY JUN 04-06, 2015
CL Bucharest, ROMANIA
SP Univ Agronom Sci Vet Med Bucharest
RI Stanica, Florin/AAM-2444-2020; Scaeteanu, Gina Vasile/A-6790-2019; Maria, Madjar Roxana/AAB-5908-2021; Stanica, Florin/D-2387-2015
OI Stanica, Florin/0000-0003-3560-881X
Z8 1
TC 3
ZS 0
ZB 1
ZA 0
ZR 0
Z9 4
SN 2210-7843
BN *****************
UT WOS:000380846200020
ER

PT J
AU D'Evoli, L.
   Moscatello, S.
   Baldicchi, A.
   Lucarini, M.
   Cruz-Castillo, J. G.
   Aguzzi, A.
   Gabrielli, P.
   Proietti, S.
   Battistelli, A.
   Famiani, F.
   Boehm, V.
   Lombardi-Boccia, G.
TI POST-HARVEST QUALITY, PHYTOCHEMICALS AND ANTIOXIDANT ACTIVITY IN ORGANIC
   AND CONVENTIONAL KIWIFRUIT (ACTINIDIA DELICIOSA, CV. HAYWARD)
SO ITALIAN JOURNAL OF FOOD SCIENCE
VL 25
IS 3
BP 362
EP 368
PD 2013
PY 2013
AB The study provides original data on quality attributes and nutritional
   profile of organic and conventional kiwifruit grown in Italy (Lazio
   region). Data on macronutrients (protein, lipid, carbohydrate) total
   dietary fiber, minerals, trace elements, organic acids (citric, malic,
   oxalic) and bioactive molecules including ascorbic acid, carotenoids
   (lutein and beta-carotene), tocopherols (alpha-tocopherol,
   gamma-tocopherol, gamma-tocotrienol) content are reported. Organic
   orchards displayed a lower yield but higher fruit performances (flesh
   firmness, dry matter, soluble solids) than conventional ones. Ascorbic
   acid content was significantly higher in organic kiwifruit (66 mg/100 g)
   than in conventional one (53 mg/100 g). Both lutein and beta-carotene
   content was higher in organic kiwifruit than in conventional one. No
   significant differences in tocopherol content between cultivation
   systems were observed. Antioxidant activity was significantly higher (p
   < 0.001) in organic than in conventional fruit mirroring the trend
   reported for ascorbic acid.
RI Battistelli, Alberto/AAX-7377-2020; Lucarini, Massimo/AAL-9254-2020; Gabrielli, Paolo/AAE-2800-2019; Proietti, Simona/; Famiani, Franco/L-9202-2015; Battistelli, Alberto/
OI Proietti, Simona/0000-0003-4136-9800; Famiani,
   Franco/0000-0002-9634-7951; Battistelli, Alberto/0000-0002-8613-4688
ZR 0
TC 9
ZS 2
ZB 6
Z8 0
ZA 0
Z9 9
SN 1120-1770
EI 2239-5687
UT WOS:000329468100015
ER

PT J
AU Amirjani, Amirmostafa
   Bagheri, Mozhgan
   Heydari, Mojgan
   Hesaraki, Saeed
TI Label-free surface plasmon resonance detection of hydrogen peroxide; a
   bio-inspired approach
SO SENSORS AND ACTUATORS B-CHEMICAL
VL 227
BP 373
EP 382
DI 10.1016/j.snb.2015.12.062
PD MAY 2016
PY 2016
AB In this study, silver nanoparticles were synthesized using Kiwifruit
   extract. Response surface methodology (RSM) was successfully used to
   study the effects of AgNO3 concentration and the quantity of Kiwifruit
   extract on the production of biosynthesized silver nanoparticles. A
   suitable model between the factors (AgNO3 concentration and the quantity
   of Kiwifruit extract) and the response (production yield) was
   statistically developed. Based on the statistical analysis, the first
   order of extract volume has the most impact on the production yield of
   silver nanoparticles. Also, the production yield is affected by the
   second order term of extract volume more significantly than AgNO3
   concentration. Further, the interaction between both factors is
   statistically significant. Under the optimum conditions (AgNO3
   concentration >1.9 x 10(-3) M and amount of Kiwifruit extract
   approximate to 1.0 ml); silver nanoparticles in the mean size of 20 nm
   with stability more than 12 months were synthesized. Also, a localized
   surface plasmon resonance sensor based on silver nanoparticles was
   developed for determination of H2O2. This sensor has a linear range of
   5.0 x 10(-5)-5.0 x 10(-3) M with a limit of detection value as low as
   5.0 x 10(-7) M. The applicability of the sensor was demonstrated by
   analysis of H2O2 in packing sterilant solutions and interference study.
   (C) 2015 Elsevier B.V. All rights reserved.
RI Heydari, Mojgan/AAF-5644-2019; Amirjani, Amirmostafa/AAS-5487-2020; Hesaraki, Saeed/
OI Amirjani, Amirmostafa/0000-0003-4345-1752; Hesaraki,
   Saeed/0000-0001-9147-5850
TC 26
ZA 0
ZR 0
ZS 0
Z8 1
ZB 4
Z9 26
SN 0925-4005
UT WOS:000369944200048
ER

PT S
AU Okada, S.
   Iwasaki, A.
   Kataoka, I
   Suenaga, K.
   Kato-Noguchi, H.
BE Antunes, MD
   Gallego, PP
TI Isolation and identification of a phytotoxic substance in kiwifruit
   leaves
SO IX INTERNATIONAL SYMPOSIUM ON KIWIFRUIT
SE Acta Horticulturae
VL 1218
BP 207
EP 212
DI 10.17660/Actal-lortic.2018.1218.28
PD 2018
PY 2018
AB The yield of kiwifruit [Actinidia deliciosa (A. Chev.) C.F. Liang et
   A.R. Ferguson] often decreases after 20 years of cultivation. Replanted
   young kiwifruit plants cannot grow well in fields where aged trees were
   previously cultivated. Phytotoxicity is considered one possible reason
   for this problem. However, allelopathic or phytotoxic substances from
   kiwifruit have not been reported. This study aimed to isolate and
   identify potentially allelopathic active substances in kiwifruit leaves.
   Extracts from kiwifruit leaves inhibited the growth of cress, suggesting
   that kiwifruit leaf extracts may contain growth-inhibitory substances.
   The extracts were then purified using a silica-gel column, Sephadex
   LH-20 column, ODS cartridge, and HPLC. The inhibitory activity of all
   fractions obtained in each purification step was determined by the cress
   bioassay. Quercitrin was finally isolated and identified as a growth
   -inhibitory substance. This substance inhibited cress root growth by
   more than 50% of control at 3 mM. The aglycone of quercitrin, quercetin,
   did not significantly inhibit cress growth. Quercitrin may work as an
   allelopathic substance and cause the kiwifruit replant problem. Further
   study is in progress to investigate the influence of kiwifruit leaf
   extracts and these flavonoids on kiwifruit seedlings.
CT 9th International Symposium on Kiwifruit
CY SEP 06-09, 2017
CL Porto, PORTUGAL
SP Int Soc Horticultural Sci
OI Iwasaki, Arihiro/0000-0002-3775-5066; KATO-NOGICHI,
   HISASHI/0000-0002-8636-4870
Z8 0
ZR 0
ZA 0
ZB 0
TC 0
ZS 0
Z9 0
SN 0567-7572
EI 2406-6168
BN 978-94-62612-15-0
UT WOS:000664205500028
ER

PT J
AU Tapia Iturrieta, Luis
   Cooper Cortés, Tomás
TI EVALUACIÓN DE LA COMPETITIVIDAD DEL KIWI NEOZELANDÉS Y CHILENO EN EL
   MERCADO DE EE.UU. ENTRE LOS AÑOS 1994-2004
X1 EVALUATION OF THE KIWIFRUITS COMPETITIVENESS FROM NEW ZEALAND AND CHILE
   IN THE USA MARKET BETWEEN YEARS 1994-2004
SO Idesia (Arica)
VL 24
IS 3
BP 27
EP 31
DI 10.4067/S0718-34292006000300004
PD 2006-12
PY 2006
AB The exports of kiwifruit (Actinidia chinensis Planch.) from the south
   hemisphere to the USA markets are dominated by exports originated from
   New Zealand and Chile, both countries take advantage for the off season
   production. This paper analyses the average evolution of the exports,
   price and yields in both countries for the period 1994-2004, settling
   that initial breach of income by Chilean sale of kiwifruit has tended to
   narrow in favor of New Zealand kiwifruit. The relation of price is
   dominated by New Zealand and the yield that country registers is a
   double of Chilean kiwifruit according to the FAO information.
   Considering this situation the competitiveness of Chilean kiwifruit in
   the USA market is difficult to maintain and the breach of the income by
   sale continued extending itself in favor of New Zealand.
X4 Las exportaciones de kiwi (Actinidia chinensis Planch.), provenientes
   del hemisferio sur y orientadas al mercado de EE.UU., son dominadas por
   los envíos originados desde Nueva Zelandia y Chile; ambos países
   aprovechan la condición de producción de contraestación. En este
   artículo se analiza para el período entre los años 1994-2004 la
   evolución que han alcanzado las exportaciones de ambos países, los
   precios medios y los rendimientos (ton/ha), estableciéndose que la
   brecha inicial de ingre-sos por venta a favor de los kiwis chilenos ha
   tendido a estrecharse a favor de los kiwis neozelandeses. La relación de
   precios es también dominada por Nueva Zelandia y los rendimientos medios
   que registra este país son el doble del kiwi chileno, de acuerdo a los
   antecedentes de FAO. Considerando esta situación, la competitividad del
   kiwi chileno en el mercado de EE.UU. es difícil de sostener y la brecha
   de los ingresos por venta continuará ampliándose a favor de Nueva
   Zelandia.
ZB 0
TC 1
ZA 0
ZR 0
Z8 0
ZS 1
Z9 1
SN 0718-3429
UT SCIELO:S0718-34292006000300004
ER

PT S
AU Debersaques, F.
   Mekers, O.
BE Costa, G
   Ferguson, AR
TI Influence of Chlorine on Shoot Growth of Kiwiberry (Actinidia arguta
   (Sieb. et Zucc.) Planch. ex Miq.)
SO VII INTERNATIONAL SYMPOSIUM ON KIWIFRUIT
SE Acta Horticulturae
IS 913
BP 345
EP 351
DI 10.17660/ActaHortic.2011.913.45
PD 2011
PY 2011
AB Actinidia species show a relatively high uptake of N, K, Cl and Ca.
   Nitrogen is an important nutrient for good cane growth, but too much
   nitrogen causes excessive vegetative growth, poor yields, and increased
   winter injury. Applications of nitrogen at the end of the fruiting
   season enhance fruit size but are discouraged as fruit then tend to
   store poorly. Special attention should also be paid to boron (B) and
   sodium (Na) as the kiwifruit is extremely sensitive to excess of both
   elements in the soil. Actinidia deliciosa needs comparatively high
   concentrations of chloride for optimum growth. Therefore, unless the
   natural soil is high in Cl (>150 mg/kg) and/or low in N, K should be
   preferably applied as KCl. K is more readily absorbed by kiwifruit in
   its chloride form than as sulfate. Yield differences up to 30% have been
   recorded in relation to the chloride content of the soil. Until now
   there were only few studies examining chlorine effects and content in
   Actinidia arguta. Some experiments with young plants in pot culture were
   performed. The vegetative plant parts were analyzed to study the effects
   of chloride on the growth and development of 3 cultivars ('Jumbo',
   'Ken's Red' and 'Maki'). The results clearly show that also this species
   has a great demand of chloride for optimal growth.
CT 7th International Symposium on Kiwifruit
CY NOV 25, 2011
CL Faenza, ITALY
Z8 0
ZR 0
ZS 0
ZB 3
TC 3
ZA 0
Z9 3
SN 0567-7572
EI 2406-6168
BN 978-90-66056-04-6
UT WOS:000305940900045
ER

PT J
AU McGhie, Tony K
TI Secondary metabolite components of kiwifruit.
SO Advances in food and nutrition research
VL 68
BP 101
EP 24
DI 10.1016/B978-0-12-394294-4.00006-7
PD 2013
PY 2013
AB Both green and gold kiwifruit contain high concentrations of vitamin C,
   and much of the "health story" of kiwifruit involves this vitamin.
   Kiwifruit also contain other compounds that are bioactive and beneficial
   to health. In this chapter, the secondary metabolite composition of
   kiwifruit is presented. Although there are limited compositional data
   for kiwifruit published in the scientific literature, the concentrations
   of 42 compounds have been documented. Included are compounds that are
   often associated with "healthfulness," such as the vitamins (A, C, E,
   and K), carotenoids (lutein and beta-carotene), folate, and antioxidant
   phenolic compounds. Metabolite discovery is advancing rapidly with the
   introduction of "metabolomic" studies where the goal is to identify and
   measure the complete metabolite composition of a sample. In a
   metabolomic experiment using liquid chromatography and high-resolution
   mass spectrometry, it was possible to measure more than 500 metabolites
   in kiwifruit extracts. The large number of detectable metabolites
   present suggests that there is an abundance of kiwifruit metabolites
   still to be discovered. Such studies will provide a more complete
   understanding of the metabolite composition of kiwifruit that will lead
   to new and improved hypotheses as to the function and effects of
   kiwifruit metabolites, including their relevance to human health.
ZR 0
ZA 0
ZB 9
ZS 0
Z8 0
TC 11
Z9 12
SN 1043-4526
UT MEDLINE:23394984
PM 23394984
ER

PT J
AU Zhou, Zhongxian
   Song, Zhenzhen
   Fu, Longsheng
   Gao, Fangfang
   Li, Rui
   Cui, Yongjie
TI Real-time kiwifruit detection in orchard using deep learning on Android
   (TM) smartphones for yield estimation
SO COMPUTERS AND ELECTRONICS IN AGRICULTURE
VL 179
AR 105856
DI 10.1016/j.compag.2020.105856
PD DEC 2020
PY 2020
AB Fast and accurate detection of kiwifruit in orchard under natural
   environment is the primary technology for yield estimation. Deep
   learning has become a prevalent way of fruit detection and achieved
   outstanding results. Besides, easy-carry smartphones are getting popular
   and powerful. In this paper, single shot multibox detector (SSD) with
   two lightweight backbones MobileNetV2 and InceptionV3 were employed to
   develop an Android APP named KiwiDetector for field kiwifruit detection.
   An 8-bit quantization method was used to compress model size and improve
   detection speed by quantizing weight tensor and activation function data
   of convolutional neural networks from 32-bit floating point to 8-bit
   integer. Detection test was performed on 100 selected kiwifruit field
   images with resolution of 3,968 x 2,976 pixels using the four models on
   a HUAWEI P20 smartphone. Results showed that MobileNetV2, quantized
   MobileNetV2, InceptionV3, and quantized InceptionV3 obtained true
   detected rate (TDR) of 90.8%, 89.7%, 87.6%, and 72.8%, respectively. The
   TDR of MobileNetV2 and quantized MobileNetV2 was generally consistent
   and higher than InceptionV3 and quantized InceptionV3. For processing an
   image on the smartphone, MobileNetV2, quantized MobileNetV2,
   InceptionV3, and quantized InceptionV3 took about 163 ms, 103 ms, 1085
   ms, and 685 ms with model sizes of 17.5 MB, 4.5 MB, 96.1 MB, and 24.1
   MB, respectively. Quantized MobileNetV2 reached a significant TDR with
   the fastest detection speed and the smallest model size. The results
   indicated that the proposed Android APP is promising for yield
   estimation.
ZA 0
ZS 0
ZR 0
TC 3
Z8 0
ZB 2
Z9 3
SN 0168-1699
EI 1872-7107
UT WOS:000596396200002
ER

PT J
AU Ma, Tingting
   Lan, Tian
   Ju, Yanlun
   Cheng, Guo
   Que, Zhiluo
   Geng, Tonghui
   Fang, Yulin
   Sun, Xiangyu
TI Comparison of the nutritional properties and biological activities of
   kiwifruit (Actinidia) and their different forms of products: towards
   making kiwifruit more nutritious and functional
SO FOOD & FUNCTION
VL 10
IS 3
BP 1317
EP 1329
DI 10.1039/c8fo02322k
PD MAR 2019
PY 2019
AB The nutritional properties and biological activities of kiwifruit and
   their different products made from same raw kiwifruit were investigated.
   Compared with the more common Hayward variety, three new kiwifruit
   varieties, namely Qinmei, Hongyang and Huayou, showed better nutritional
   properties and biological activities. After processing into different
   products, the nutritional properties and biological activities of
   kiwifruit changed substantially but still showed a correlation with the
   variety's characteristics. Processing kiwifruit into juice, wine and
   vinegar retained a higher vitamin C and polyphenol content than dried
   slices and jam and demonstrated better biological activities, while
   dried slices and jam provided more mineral elements than the three
   liquid products. In addition, the fermentation products wine and vinegar
   showed a similar nutritional composition that were present at a higher
   concentration than in juice, which indicated that fermentation helps in
   the dissolution of nutrient substances, while the thermal processing
   products dried slices and jam showed a similar nutritional composition.
   Consuming original kiwifruit supplies a more comprehensive nutritional
   composition than from any kiwifruit products.
OI Sun, Xiangyu/0000-0002-3417-9323
ZR 0
ZS 0
Z8 2
TC 34
ZA 0
ZB 19
Z9 36
SN 2042-6496
EI 2042-650X
UT WOS:000463805200047
PM 30694282
ER

PT J
AU Yildirim, Bilge
   Yesiloglu, Turgut
   Uysal-Kamiloglu, Muge
   Incesu, Meral
   Tuzcu, Onder
   Cimen, Berken
TI Pomological characterisation of different kiwifruit (Actinidia
   deliciosa) cultivars in Adana (Turkey)
SO AFRICAN JOURNAL OF AGRICULTURAL RESEARCH
VL 6
IS 6
BP 1378
EP 1382
PD MAR 18 2011
PY 2011
AB Kiwifruit production in Turkey has increased very rapidly in recent
   years due to the high nutritional content, especially of vitamin. The
   performance and pomological characteristics of seven kiwifruit
   (Actinidia deliciosa) cultivars ('Hayward', 'Bruno', 'Monty', 'Abbott',
   'Elmwood', 'Fatma' and 'Tere') were investigated during 2002 to 2007 in
   the Eastern Mediterranean region, Adana (Turkey). The fruit yield was
   determined every year from 2002 to 2007, and fruit quality was evaluated
   between 2002 and 2005. The highest yield per vine was obtained from
   'Hayward' and 'Bruno', whereas the lowest yield was from 'Fatma' and
   'Monty'. 'Elmwood' had the largest fruit size followed by 'Hayward'. The
   smallest fruit size was obtained from 'Tere' followed by 'Abbott' and
   'Monty'. Vitamin C contents of these cultivars ranged from 78.00 to
   52.38 mg ascorbic acid /100 g f.w. Fruit of Elmwood and Monty contained
   the highest concentrations of ascorbic acid followed by Hayward. For
   this area, it appears that the 'Hayward' variety is the most productive,
   has the largest fruit and highest vitamin C content.
RI Cimen, Berken/C-3834-2014; Yesiloglu, Turgut/F-4874-2018
OI Cimen, Berken/0000-0002-9376-1823; 
ZB 3
Z8 0
TC 5
ZA 0
ZS 0
ZR 0
Z9 5
SN 1991-637X
UT WOS:000292258100014
ER

PT J
AU Towantakavanit, Korsak
   Park, Yong Seo
   Gorinstein, Shela
TI Bioactivity of wine prepared from ripened and over-ripened kiwifruit
SO CENTRAL EUROPEAN JOURNAL OF BIOLOGY
VL 6
IS 2
BP 205
EP 215
DI 10.2478/s11535-010-0118-x
PD APR 2011
PY 2011
AB In order to evaluate the fruit maturity value of 'Hayward' kiwifruit
   (Actinidia deliciosa) as material for wine production, ripened and
   over-ripened fruit samples were analyzed. In addition, the effect of
   pectinase enzyme treatment on physicochemical characteristics of the
   wine during the fermentation process was also examined. The results
   showed that wine production from ripening kiwifruit took almost twice as
   long as from over-ripened fruit. The yield of wine production was
   increased from 63.35% to 66.19% by using riper kiwifruits and adding
   pectinase before amelioration. The soluble solid content (13.5%) in the
   wine produced from over-ripened fruits increased in comparison with the
   wine produced from ripened samples (10.3%). In both groups there was a
   decrease to 5 degrees Brix at the end of fermentation. Difference of
   fruit maturity did not have a significant effect on acidy, pH, nor color
   of wine. The highest scores of total acceptance estimated during
   fermentation were for wine made from over-ripened fruits. Total
   phenolics content and antioxidant activities were similar in both wine
   groups while the mineral content, especially potassium, in wine made
   from over-ripened kiwifruit was higher than wine produced from ripened
   fruits. In conclusion, the quality characteristics of kiwifruit wine
   made from over-ripened fruit treated with pectinase showed higher values
   of wine in many aspects such as sensory value, alcohol and total
   phenolics content, antioxidant activity, minerals and production yield.
RI Gorinstein, Shela/K-7753-2019
ZS 0
Z8 0
ZR 0
TC 5
ZA 0
ZB 1
Z9 5
SN 1895-104X
EI 1644-3632
UT WOS:000287457200010
ER

PT J
AU Sims, Ian M
   Monro, John A
TI Fiber: composition, structures, and functional properties.
SO Advances in food and nutrition research
VL 68
BP 81
EP 99
DI 10.1016/B978-0-12-394294-4.00005-5
PD 2013
PY 2013
AB Kiwifruit dietary fiber consists of cell-wall polysaccharides that are
   typical of the cell walls of many dicotyledonous fruits, being composed
   of pectic polysaccharides, hemicelluloses, and cellulose. The kiwifruit
   pectic polysaccharides consist of homo- and rhamnogalacturonans with
   various neutral, (arabino)-galactan side chains, while the
   hemicelluloses are mostly xyloglucan and xylan. The proportions of
   pectic polysaccharide, hemicellulose, and cellulose in both green
   'Hayward' and 'Zespri Gold' are similar and are little affected by in
   vitro exposure to gastric and small intestinal digestion. The hydration
   properties of the kiwifruit-swelling and water retention capacity-are
   also unaffected by foregut digestion, indicating that the functional
   properties of kiwifruit fiber survive in the foregut. However, in the
   hindgut, kiwifruit fiber is fermented, but whole kiwifruit consumed in
   association with slowly fermented fiber leads to distal displacement of
   fermentation, indicating that hindgut benefits of kiwifruit may result
   from its interaction with other dietary sources of fiber.
RI Monro, John/A-7736-2011
OI Monro, John/0000-0001-6111-5571
ZA 0
ZB 11
ZS 0
Z8 0
TC 15
ZR 0
Z9 15
SN 1043-4526
UT MEDLINE:23394983
PM 23394983
ER

PT J
AU Zhang, Cheng
   Long, You-Hua
   Wang, Qiu-Ping
   Li, Jiao-Hong
   An, Hua-Ming
   Wu, Xiao-Mao
   Li, Ming
TI The effect of preharvest 28.6% chitosan composite film sprays for
   controlling the soft rot on kiwifruit and its defence responses
SO HORTICULTURAL SCIENCE
VL 46
IS 4
BP 180
EP 194
DI 10.17221/84/2018-HORTSCI
PD 2019
PY 2019
AB This study evaluated the effects of preharvest plant 28.6% chitosan
   composite film (CTS-Fh) sprays on the postharvest quality and diseases
   in kiwifruit (Actinidia deliciosa cv. 'Guichang'), it was screened and
   prepared by mixing chitosan, calcium, dextrin, ferulic acid and
   auxiliaries. 28.6% CTS-Fh solutions at different concentrations were
   sprayed three times during the fruit growing season. The obtained
   results show that 28.6% CTS-Fh sprays remarkably promoted the
   improvement of the yield and quality of the kiwifruit, significantly (P
   < 0.05) increased the Ca content and firmness, delayed the fruit
   ripening and softening, and enhanced the storability. Moreover, the
   kiwifruit soft rot was effectively controlled; the control efficiency
   was 61.68-88.79%. Additionally, the 28.6% CTS-Fh sprays significantly (P
   < 0.05) increased the content and activity of some defence-related
   secondary metabolites and enzymes, and could also increase the cell wall
   compactness in the kiwifruit. These results suggest that 28.6% CTS-Fh
   might trigger several defence responses in the kiwifruit against
   pathogenic infections. The doses of 28.6% CTS-Fh 200-400 dilution times
   were recommended for the practical application with regards to the
   production of kiwifruit.
Z8 0
ZA 0
ZR 0
ZS 0
ZB 1
TC 2
Z9 2
SN 0862-867X
EI 1805-9333
UT WOS:000504884400003
ER

PT S
AU Cacioppo, O.
   Marcon, M.
   Tacconi, G.
BE Vanneste, JL
TI Pedoclimatic Web Monitoring System for Pseudomonas syringae pv.
   actinidiae (Psa) and Orchard Management
SO I INTERNATIONAL SYMPOSIUM ON BACTERIAL CANKER OF KIWIFRUIT
SE Acta Horticulturae
VL 1095
BP 129
EP 133
PD 2015
PY 2015
AB The collection of soil and climate data from kiwifruit orchards can
   constitute a reference for the proper management of kiwifruit
   cultivation, in particular for control of Pseudomonas syringae pv.
   actinidiae (Psa), plant nutrition and irrigation. The optimization of
   irrigation, fertilization, and copper treatment resulted in sustainable
   production of kiwifruit at reduced costs. The climate monitoring system
   can also be applied in field trials to study diseases epidemiology and
   orchard management.
CT 1st International Symposium on Bacterial Canker of Kiwifruit
CY NOV 19-22, 2013
CL Mt Maunganui, NEW ZEALAND
SP Int Soc Horticultural Sci
TC 0
ZR 0
ZA 0
ZS 0
ZB 0
Z8 0
Z9 0
SN 0567-7572
BN 978-94-62610-93-4
UT WOS:000378382500015
ER

PT J
AU Eady, Sarah L.
   Wallace, Alison J.
   Hedderley, Duncan I.
   Bentley-Hewitt, Kerry L.
   Butts, Christine A.
TI The Effects on Immune Function and Digestive Health of Consuming the
   Skin and Flesh of Zespri(R)SunGold Kiwifruit (Actinidia
   Chinensisvar.Chinensis'Zesy002') in Healthy and IBS-Constipated
   Individuals
SO NUTRIENTS
VL 12
IS 5
AR 1453
DI 10.3390/nu12051453
PD MAY 2020
PY 2020
AB Irritable bowel syndrome (IBS) is a common gastrointestinal disorder
   that results in constipation (IBS-C) or diarrhoea with abdominal pain,
   flatulence, nausea and bloating. Kiwifruit (Actinidiaspp.) are
   nutrient-dense fruit with a number of reported health benefits that
   include lowering glycaemic response, improving cardiovascular and
   inflammatory biomarkers, and enhancing gut comfort and laxation. This
   study investigated the effect of consuming three whole Zespri(R)SunGold
   kiwifruit (Actinidia chinensisvar.chinensis'Zesy002') with or without
   skin on cytokine production and immune and gut health in healthy people
   and those with IBS-C symptoms. This study enrolled thirty-eight
   participants in a 16 week randomized cross-over study (19 healthy and 19
   participants with IBS-C). Participants were randomized to consume either
   three kiwifruit without eating the skin or three kiwifruit including the
   skin for 4 weeks each, with a 4 week washout in between each
   intervention. There was a significant decrease in the pro-inflammatory
   cytokine, TNF-alpha, for both the healthy and the IBS-C participants
   when they consumed whole kiwifruit and skin, and also for the healthy
   participants when they ate whole kiwifruit without the skin (p< 0.001).
   The kiwifruit interventions increased bowel frequency and significantly
   reduced the gastrointestinal symptom rating scale constipation and
   Birmingham IBS pain scores for both participant groups. We have
   demonstrated that consuming the skin of SunGold kiwifruit might have
   beneficial effects on gastrointestinal health that are not produced by
   consuming the flesh alone.
CT Annual Scientific Meeting of the Nutrition-Society-of-New-Zealand -
   Beyond Nutrition
CY NOV 28-29, 2019
CL Eastern Inst Technol, Napier, NEW ZEALAND
HO Eastern Inst Technol
SP Nutr Soc New Zealand
RI Butts, Christine A/I-4875-2015; Wallace, Alison/; Bentley-Hewitt, Kerry/J-9309-2015
OI Butts, Christine A/0000-0002-5565-1455; Wallace,
   Alison/0000-0002-9315-8530; Bentley-Hewitt, Kerry/0000-0003-3501-9716
TC 1
ZR 0
ZB 1
Z8 0
ZA 0
ZS 0
Z9 1
EI 2072-6643
UT WOS:000542272700309
PM 32443433
ER

PT S
AU Rawlingson, C. N.
BE Antunes, MD
   Gallego, PP
TI Polyamines in kiwifruit and as a putative seed-produced factor
SO IX INTERNATIONAL SYMPOSIUM ON KIWIFRUIT
SE Acta Horticulturae
VL 1218
BP 199
EP 205
DI 10.17660/ActaHortic.2018.1218.27
PD 2018
PY 2018
AB There is a correlation between seed number and fruit size in kiwifruit
   Actinidia chinensis var. deliciosa. Investigations also suggest there
   may be a "seed-produced factor" released by kiwifruit seeds that could
   promote cell division in surrounding tissue. This study was carried out
   to determine the concentrations of free polyamines in kiwifruit seeds
   compared with other fruit tissue and whether these polyamines could
   potentially be the putative seed-produced factor. Fruit were
   periodically harvested from -7 to 168 days after full bloom (DAFB),
   separated into seed, inner pericarp (IP) and outer pericarp (OP) from 17
   DAFB, and the concentrations of the polyamines putrescine (PUT),
   spermidine (SPD) and spermine (SPM) measured. Concurrently, fruit were
   harvested periodically between 30 and 168 DAFB with seeds removed,
   floated on nutrient solution for 6 days and seed diffusates were
   analysed for polyamines. Results showed that PUT and SPD were the
   polyamines present in highest concentration in all fruit parts. PUT and
   SPD concentrations were significantly greater in seed than IP or OP
   tissue at their peak, between 17 and 30 DAFB, before falling gradually
   to similar concentrations at 48 DAFB. Seeds extracted from fruit showed
   that all three polyamines diffused out in vitro, with PUT diffusing at
   the fastest rate over the critical cell division period and peaking in
   seeds from fruit harvested at 50 DAFB. Possible roles of polyamines in
   kiwifruit growth are discussed.
CT 9th International Symposium on Kiwifruit
CY SEP 06-09, 2017
CL Porto, PORTUGAL
SP Int Soc Horticultural Sci
Z8 0
ZA 0
ZB 0
TC 0
ZS 0
ZR 0
Z9 0
SN 0567-7572
EI 2406-6168
BN 978-94-62612-15-0
UT WOS:000664205500027
ER

PT J
AU Carr, Anitra C
   Pullar, Juliet M
   Moran, Stephanie
   Vissers, Margreet C M
TI Bioavailability of vitamin C from kiwifruit in non-smoking males:
   determination of 'healthy' and 'optimal' intakes.
SO Journal of nutritional science
VL 1
BP e14
EP e14
DI 10.1017/jns.2012.15
PD 2012
PY 2012
AB Vitamin C is an essential nutrient in humans and must be obtained
   through the diet. The aim of this study was to determine vitamin C
   uptake in healthy volunteers after consuming kiwifruit (Actinidia
   chinensis var. Hort. 16A), and to determine the amount of fruit required
   to raise plasma vitamin C to 'healthy' (i.e. >50mol/l) and 'optimal' or
   saturating levels (i.e. >70mol/l). Leucocyte and urinary vitamin C
   levels were also determined. A total of fifteen male university students
   with below average levels of plasma vitamin C were selected for the
   study. Weekly fasting blood samples were obtained for a 4-week lead-in
   period and following supplementation with, sequentially, half, one, two
   and three Gold kiwifruit per d for 4-6 weeks each, followed by a final
   4-week washout period. The results showed that addition of as little as
   half a kiwifruit per d resulted in a significant increase in plasma
   vitamin C. However, one kiwifruit per d was required to reach what is
   considered healthy levels. Increasing the dose of kiwifruit to two per d
   resulted in further increases in plasma vitamin C levels as well as
   increased urinary output of the vitamin, indicating that plasma levels
   were saturating at this dosage. Dividing the participants into high and
   low vitamin C groups based on their baseline plasma and leucocyte
   vitamin C levels demonstrated that it is critical to obtain a study
   population with low initial levels of the vitamin in order to ascertain
   a consistent effect of supplementation. 
OI , Anitra/0000-0002-5890-2977
ZB 24
Z8 0
TC 32
ZR 0
ZA 0
ZS 1
Z9 33
SN 2048-6790
UT MEDLINE:25191543
PM 25191543
ER

PT S
AU Friend, A. P.
   Palmer, J. W.
   Seymour, S. M.
   Diack, R. N.
BE Theron, K
TI Potential of Clonal Rootstocks for Devigoration and Enhanced Fruit
   Characteristics in Kiwifruit Orchards
SO X INTERNATIONAL SYMPOSIUM ON INTEGRATING CANOPY, ROOTSTOCK AND
   ENVIRONMENTAL PHYSIOLOGY IN ORCHARD SYSTEMS
SE Acta Horticulturae
VL 1058
BP 429
EP 434
PD 2014
PY 2014
AB Current canopy management in kiwifruit orchards is labour intensive,
   involving extensive removal and manipulation of both shoots and leaves.
   Excessive vigour is a major problem, and is thought to be a factor in
   the low harvest index of kiwifruit. Commercial kiwifruit culture relies
   almost entirely on vigorous seedling rootstocks. The development of
   devigorating, clonal rootstocks would create an opportunity to increase
   harvest index and vine productivity. A randomised replicated trial of
   'Hort16A' grafted on to 62 different genotypes was established to
   evaluate the potential of developing a devigorating kiwifruit rootstock.
   Consistent differences in vine vigour across the genotypes were
   identified, with canopy size ranging between 2.1 and 35.4 linear metres
   of fruiting cane per vine. Yield efficiency ranged between 0.13 and 1.19
   kg fresh weight per metre of canopy. A number of genotypes produced
   fruit with high dry matter concentration (DMC) across a range of vine
   vigour. Fruit DMC and soluble solids concentration (SSC), ranged from
   15.6 to 17.9% and 9.2 to 12.3 degrees Brix, respectively at harvest,
   with high fruit DMC and SSC occurring across a range of rootstock
   vigours. The results suggest there is potential to select kiwifruit
   rootstocks that can control vine vigour and enhance fruit quality.
CT 10th International Symposium on Integrating Canopy, Rootstock and
   Environmental Physiology in Orchard Systems
CY DEC 03-06, 2012
CL Stellenbosch, SOUTH AFRICA
SP Int Soc Hort Sci
RI Friend, Adam/B-5295-2011
OI Friend, Adam/0000-0003-0995-2203
ZB 2
Z8 0
ZR 0
ZS 0
TC 2
ZA 0
Z9 2
SN 0567-7572
BN 978-94-62610-48-4
UT WOS:000358040500052
ER

PT J
AU Williams, Henry
   Nejati, Mahla
   Hussein, Salome
   Penhall, Nicky
   Lim, Jong Yoon
   Jones, Mark Hedley
   Bell, Jamie
   Ahn, Ho Seok
   Bradley, Stuart
   Schaare, Peter
   Martinsen, Paul
   Alomar, Mohammad
   Patel, Purak
   Seabright, Matthew
   Duke, Mike
   Scarfe, Alistair
   MacDonald, Bruce
TI Autonomous pollination of individual kiwifruit flowers: Toward a robotic
   kiwifruit pollinator
SO JOURNAL OF FIELD ROBOTICS
VL 37
IS 2
BP 246
EP 262
DI 10.1002/rob.21861
PD MAR 2020
PY 2020
AB There is an increasing concern that the traditional approach of natural
   kiwifruit pollination by bees may not be sustainable. The alternatives
   are currently too costly for most growers due to high labor requirements
   or inefficient usage of expensive pollen. This paper presents a
   performance evaluation of a novel kiwifruit pollinating robot designed
   to provide a more efficient, reliable, and cost-effective means of
   producing kiwifruit. The robot comprises a novel air-assisted sprayer, a
   machine vision system employing convolution neural networks, and a
   flower targeting system for efficient and effective application of
   pollen to individual flowers. We show that this pollination system is
   capable of individually targeting and pollinating 79.5% of flowers at
   3.5 km/hr while using comparable amounts of pollen to commercial
   Cambrian operators. Furthermore, flowers that were successfully
   pollinated at 1 km/hr grew into the first robotically pollinated
   kiwifruit which were comparable in quality to commercially grown
   kiwifruit. However, the overall fruit set was found to be well below
   commercial requirements and further work on increasing the overall yield
   is required.
OI Jones, Mark/0000-0003-3387-2932; Williams, Henry/0000-0003-4510-0219
ZB 0
ZS 0
TC 3
Z8 0
ZA 0
ZR 0
Z9 3
SN 1556-4959
EI 1556-4967
UT WOS:000513834800005
ER

PT J
AU Lee, Mi Kyung
   yoosungyung
   Kim, Tae Wan
   Ku, Hyun‐Hwoi
TI Application of Chlorophyll Fluorescence Imaging Technique to Estimate
   Fresh Weight in Kiwifruit
Z1 엽록소 형광이미징 기술을 이용한 키위과일의 생체중 예측
SO Korean Journal of Environmental Agriculture
S1 한국환경농학회지
VL 39
IS 2
BP 138
EP 141
DI 10.5338/KJEA.2020.39.2.18
PD 2020
PY 2020
AB BACKGROUND: Fresh weight is one of the major quality measurement factors
   in determining the quality of fresh fruits. A practical method has been
   developed for rapid and non-destructive measurement using the
   Chlorophyll Fluorescence Image (CFI) technique to estimate changes in
   fresh weight of post-harvest products.METHODS AND RESULTS: Kiwifruit
   (Actinidia deliciosa) was used and measured for the fresh weight and CFI
   under different temperature conditions at 0, 10, and 20℃, from 0 to 21
   days after storage (DAS). We observed the fresh weight of kiwifruit and
   measured the surface image for determining Fv/Fm value in terms of
   maximum quantum yield on each day. To estimate freshness of kiwifruit we
   applied linear regression between the measured fruit weights and Fv/Fm
   values. Results showed that fruit weights were reduced by 4% at 0℃, 6%
   at 10℃, and 14% at 20℃ for 21 days, respectively. And also, the value of
   Fv/Fm was shown as decreasing trend at all temperature conditions,
   especially at 20 ℃. Fv/Fm values showed highly significant correlation
   (R2>0.9) with fresh weight of kiwifruit at all different storage
   temperatures.CONCLUSION: Thus, CFI technique can be useful to estimate
   the fresh weight of kiwifruit.
ZB 0
ZS 0
ZR 0
TC 0
Z8 0
ZA 0
Z9 0
SN 1225-3537
UT KJD:ART002600677
ER

PT S
AU Goksel, Z.
   Atak, A.
BE Huang, H
   Zhang, Q
TI Kiwifruit Processing Studies
SO VIII INTERNATIONAL SYMPOSIUM ON KIWIFRUIT
SE Acta Horticulturae
VL 1096
BP 99
EP 107
PD 2015
PY 2015
AB The kiwifruit is unique because of its high nutritional content,
   different flavours, vitamins, minerals, antioxidants, phytochemicals and
   fibre content. In terms of nutrient content, the kiwifruit is amongst
   the richest fruits: it is also very valuable in terms of health. It is
   usually consumed fresh but in recent years along with increased
   production, industrial use is increasing. It is used in the canned food
   industry, for marmalades, fruit sauces and candies and for fruit juice
   concentrates, either separately or mixed with strawberries or apples.
   The fruit is also canned, dried, frozen, and used for the preparation of
   nectars. In addition, kiwifruit are used in the cosmetic industry for
   production of lip balm, aromas, soap, shampoo, shower gel, and other
   products. However, most kiwifruit are eaten fresh and only a small
   proportion of the crop is processed. There are several reasons why
   kiwifruit processing has not developed further. The main problem is the
   characteristics of the fresh fruit: the instability of these
   characteristics means that standard processing technologies cannot be
   used.
   New processing options that are now being tested by different
   researchers include low temperature extraction, hot air-vacuum drying,
   high-pressure processing, UV-treatment, pervaporation, and rapid
   sterilisation. In particular, different techniques are used to remove
   polyphenols from kiwifruit juices during processing and storage. The
   effects of these techniques on the preservation of the health
   attributes, especially those due to polyphenols, micronutrients, aroma
   and volatile compounds are being investigated. In this study, different
   processing studies conducted by different researchers in Turkey and the
   rest of the world are examined in detail as a guide to further work.
CT 8th International Symposium on Kiwifruit
CY SEP 18-22, 2014
CL Dujiangyan, PEOPLES R CHINA
SP Int Soc Hort Sci
RI ATAK/J-2913-2018
OI ATAK/0000-0001-7251-2417
ZR 0
TC 0
Z8 0
ZA 0
ZS 0
ZB 0
Z9 0
SN 0567-7572
EI 2406-6168
BN 978-94-62610-94-1
UT WOS:000378638100008
ER

PT J
AU Li, Dongxing
   Zhu, Fan
TI Physicochemical properties of kiwifruit starch
SO FOOD CHEMISTRY
VL 220
BP 129
EP 136
DI 10.1016/j.foodchem.2016.09.192
PD APR 1 2017
PY 2017
AB Three varieties of golden kiwifruit (Actinidia chinensis) (Gold3, Gold9
   and Hort16A) were collected at the commercial harvesting time, and
   physicochemical properties of starches from core and outer pericarp were
   studied. Starch contents (dry weight basis) in outer pericarp and core
   tissues ranged from 38.6 to 51.8% and 34.6 to 40.7%, respectively. All
   the kiwifruit starches showed B-type polymorph. Compared to the outer
   pericarp starches, amylose content and enzyme susceptibility of core
   starches were higher, and the degree of crystallinity, granule size and
   gelatinization parameters of core starches were somewhat lower. This
   suggests different biosynthetic properties between these two starches.
   The enthalpy changes of gelatinization of outer pericarp starches were
   high (similar to 21 J/g). Rheological properties of outer pericarp
   starches were compared with normal maize and potato starches showed high
   yield stress of flow properties. This study revealed the unique
   properties of kiwifruit starch among various types of starches. (C) 2016
   Elsevier Ltd. All rights reserved.
RI Zhu, Fan/K-4040-2014; Nie, Shaoping/K-1124-2019
ZA 0
ZS 1
ZR 0
TC 26
Z8 0
ZB 21
Z9 27
SN 0308-8146
EI 1873-7072
UT WOS:000388112500017
PM 27855880
ER

PT J
AU Guzel, Melih
   Akpinar, Ozlem
TI Valorisation of fruit by-products: Production characterization of
   pectins from fruit peels
SO FOOD AND BIOPRODUCTS PROCESSING
VL 115
BP 126
EP 133
DI 10.1016/j.fbp.2019.03.009
PD MAY 2019
PY 2019
AB The aim of the study is to determine the physical, chemical, structural
   and thermal properties of the pectins obtained from melon rinds,
   kiwifruit and pomeganate peels and compared with the pectins obtained
   from apple and orange peel used in the commercial pectin production
   process. Pectins extractions from these wastes were performed with
   citric acid, at 80 degrees C and 60 min. All pectins, extracted, were
   found to be high methoxyl pectines. The water holding capacity of the
   melon rind, kiwifruit and pomegranate peels pectins were lower than the
   orange and apple peel pectins while the thermal stability of the
   kiwifruit peel pectin was close to the apple and orange peel pectins.
   The morphological structures of the extracted pectins showed that they
   had micro-fractures and hollow openings. The crystallinity of the melon
   rinds, kiwifruit and pomegranate peel pectins were smilar to orange peel
   pectin. The result of this study showed that the kiwifruit peel had
   advantages in terms of commercial pectin production due to its high
   pectin yield, water holding capacity, esterification degree and thermal
   stability. (C) 2019 Institution of Chemical Engineers. Published by
   Elsevier B.V. All rights reserved.
ZR 0
ZA 0
TC 37
ZB 20
ZS 0
Z8 1
Z9 38
SN 0960-3085
EI 1744-3571
UT WOS:000469895900014
ER

PT J
AU Yang, Lili
   Zhu, Zhijun
   Zhang, Jinshui
   Gao, Yimin
   Wang, Xingmei
   Liu, Gaoyuan
   Li, Na
   Ma, Long
   Tong, Yan-an
TI Response of kiwifruit yield and fruit quality to chloride-containing
   fertilizers
SO AGRONOMY JOURNAL
VL 112
IS 2
BP 1012
EP 1020
DI 10.1002/agj2.20074
PD MAR-APR 2020
PY 2020
AB A 3-yr field experiment was conducted to determine the effects of
   chloride-containing fertilizer application on the yield and fruit
   quality of kiwifruit and the distribution of chloride ions (Cl-) in
   plants and soil. Five chlorine treatments were applied in a 10-yr-old
   kiwifruit (Actinidia deliciosa 'Hayward') orchard: (1) CO(NH2)(2) +
   Ca(H2PO4)(2) + K2SO4 (control, 0 kg Cl ha(-1)); (2) CO(NH2)(2) +
   Ca(H2PO4)(2) + 1/2KCl + 1/2K(2)SO(4) (170 kg Cl ha(-1)); (3) CO(NH2)(2)
   + Ca(H2PO4)(2) + KCl (340 kg Cl ha(-1)); (4) 1/2CO(NH2)(2) + 1/2NH(4)Cl
   + Ca(H2PO4)(2) + KCl (910 kg Cl ha(-1)); and (5) NH4Cl + Ca(H2PO4)(2) +
   KCl (1480 kg Cl ha(-1)). In terms of the 3-yr average (2015-2017), a
   higher yield of kiwifruit was obtained under chlorine treatments at
   levels of 170 and 340 kg Cl ha(-1), which increased by 18 and 12.5%
   compared with the control. Despite no significant differences in fruit
   soluble solids, titratable acid, and soluble sugar contents, all
   chlorine treatments, especially 910 and 1480 kg Cl ha(-1), resulted in
   less vitamin C content after 3 yr of application compared with the
   control. Increasing chlorine application increased Cl- concentrations in
   both the plants and soil; however, maximum concentrations did not exceed
   the safe concentrations (<20 g kg(-1) and < 400 mg kg(-1),
   respectively). In conclusion, applying a restricted amount of
   chloride-containing fertilizers (170-340 kg Cl ha(-1)) could increase
   kiwifruit yield under the experimental conditions, with no harm to plant
   leaves or soil.
ZR 0
Z8 1
TC 0
ZS 0
ZB 0
ZA 0
Z9 1
SN 0002-1962
EI 1435-0645
UT WOS:000543787300028
ER

PT J
AU Shiri, Mohammad Ali
   Ghasemnezhad, Mahmood
   Moghadam, Javad Fatahi
   Ebrahimi, Reza
TI EFFICIENCY OF CaCl2 SPRAY AT DIFFERENT FRUIT DEVELOPMENT STAGES ON THE
   FRUIT MINERAL NUTRIENT ACCUMULATION IN CV. HAYWARD KIWIFRUIT
SO JOURNAL OF ELEMENTOLOGY
VL 21
IS 1
BP 195
EP 209
DI 10.5601/jelem.2015.20.2.927
PD MAR 2016
PY 2016
AB Despite the importance of calcium in many fruit species and the effects
   of calcium application, there is little or no reliable information on
   the effect of CaCl2 spray at different fruit development stages on the
   fruit mineral nutrient content during the growing season and at harvest.
   Therefore, this study has been conducted to evaluate the effect of
   calcium chloride (CaCl2, 15 g L-1) spray at different fruit development
   stages on the accumulation Ca and other macronutrients in cv. Hayward
   kiwifruit grown at two locations. In order to find the absorbality of Ca
   at different spraying times, fruits were harvested 7 days after a Ca
   treatment. Additionally, the mineral composition of kwifruit was
   determined at the stage of harvest ripeness. The results showed that the
   absorbality of Ca by kiwifruit from Ca spray decreased significantly
   with the progressing fruit development. The highest fruit Ca content was
   found when the fruit plants were sprayed at 35+80 DAFB and 35+80+120
   DAFB, irrespectively of the location of an orchard. At a later Ca
   spraying application, the N content in kiwifruit significantly
   decreased, but the K and Mg content slightly increased. In contrast, the
   K/Ca, N/Ca, Mg/Ca and (K+Mg)/Ca ratios of CaCl2 sprayed fruits was lower
   than in the control and the ratio values were more balanced in the Ca
   treated fruit than in the control. Overall, three CaCl2 (15 g L-1)
   sprays could effectively improve the fruit quality by balancing the Ca
   ratio to other macronutrients. Therefore, Ca spray treatments could be a
   recommended treatment in growing cv. Hayward kiwifruit.
RI fattahi moghadam, javad/M-9517-2017; Shiri, Mohammad Ali/E-4763-2019
OI fattahi moghadam, javad/0000-0002-5213-804X; Shiri, Mohammad
   Ali/0000-0001-5834-8980
Z8 0
ZB 1
ZS 0
TC 4
ZA 0
ZR 0
Z9 4
SN 1644-2296
UT WOS:000372384100017
ER

PT J
AU Boland, Mike
TI Kiwifruit proteins and enzymes: actinidin and other significant
   proteins.
SO Advances in food and nutrition research
VL 68
BP 59
EP 80
DI 10.1016/B978-0-12-394294-4.00004-3
PD 2013
PY 2013
AB Protein is a minor but significant component of kiwifruit. Crude protein
   is typically measured at about 1% of fresh weight; however, soluble
   protein is much less, around 0.3%. The difference can be accounted for
   by nonprotein nitrogen and insoluble protein, such as polypeptide chains
   forming part of the cell wall. Kiwifruit soluble protein is mostly
   accounted for by the proteolytic enzyme actinidin and its inactive
   forms, a so-called thaumatin-like protein and an unusual protein called
   kiwellin, which has no known function. Actinidin is the predominant
   enzyme in kiwifruit and can play a role in aiding the digestive process.
   There is also a wide range of enzymes involved in the ripening of
   kiwifruit, particularly enzymes involved in polysaccharide and
   oligosaccharide metabolism and in the development of flavor and aroma
   compounds. Whether the enzymatic actions of these have any effect during
   the consumption and digestion of kiwifruit is not known, although any
   noticeable effect is unlikely. Some enzymes are likely to have an effect
   on flavor, texture, and nutritional values, during storage, processing,
   and preparation of kiwifruit.
RI Boland, Mike/H-7170-2016
OI Boland, Mike/0000-0001-8134-2181
ZS 1
TC 22
ZB 15
ZA 0
ZR 0
Z8 0
Z9 23
SN 1043-4526
UT MEDLINE:23394982
PM 23394982
ER

PT J
AU Yuliarti, Oni
   Goh, Kelvin K. T.
   Matia-Merino, Lara
   Mawson, John
   Brennan, Charles
TI Extraction and characterisation of pomace pectin from gold kiwifruit
   (Actinidia chinensis)
SO FOOD CHEMISTRY
VL 187
BP 290
EP 296
DI 10.1016/j.foodchem.2015.03.148
PD NOV 15 2015
PY 2015
AB Gold kiwifruit pomace extracted using citric acid, water and enzyme
   (Celluclast 1.5L) were studied in terms of pectin yield, protein, ash,
   non-starch polysaccharide, galacturonic acid (GalA), neutral sugar
   composition, molar mass (M-w), viscosity and degree of branching.
   Water-extracted pectin was considered closest to its native form. Enzyme
   extracted pectin showed the highest yield (similar to 4.5% w/w) as
   compared with the acid and water extraction methods (similar to 3.6-3.8%
   w/w). Pectin obtained from different extraction methods showed different
   degree of branching. The M-w and root mean square (RMS) radius varied
   with the extraction methods with values of 8.4 x 10(5) g/mol and 92 nm,
   8.5 x 10(5) g/mol and 102 nm, 6.7 x 10(5) g/mol and 52 nm for acid,
   water and enzymatic extraction methods, respectively. Similar trend was
   observed for pectin viscosity, with water-extracted pectin giving a
   slightly higher viscosity followed by acid and enzyme-extracted pectin.
   This study showed that gold kiwifruit pomace pectin has potential
   application in food products. (C) 2015 Elsevier Ltd. All rights
   reserved.
RI Brennan, charles s/E-4135-2012; Brennan, Charles/AAG-5494-2021; Kelvin Kim Tha, GOH/AAD-6328-2020; Mawson, Andrew J/B-7619-2019; Goh, Kelvin KT/
OI Brennan, charles s/0000-0003-2479-8478; Brennan,
   Charles/0000-0003-2479-8478; Mawson, Andrew J/0000-0002-8413-5281; Goh,
   Kelvin KT/0000-0002-3453-3468
ZA 0
ZR 1
ZB 28
ZS 0
TC 47
Z8 0
Z9 48
SN 0308-8146
EI 1873-7072
UT WOS:000355885400040
PM 25977029
ER

PT J
AU Cheng, Can-Hong
TI Inheritance of resistance to Pseudomonas syringae pv. actinidiae and
   genetic correlations with fruit characters in a diploid Actinidia
   chinensis (kiwifruit) population
SO EUPHYTICA
VL 198
IS 2
BP 305
EP 315
DI 10.1007/s10681-014-1107-3
PD JUL 2014
PY 2014
AB Bacterial canker of kiwifruit, caused by a virulent strain of
   Pseudomonas syringae pv. actinidiae (Psa), has resulted in serious
   damage to kiwifruit industry worldwide. The variability and inheritance
   of resistance to Psa and fruit characters in a disconnected factorial
   mating population of diploid Actinidia chinensis Planch were
   investigated. Significant variation in all characters was found, and
   this appeared to be under polygenic control. Results indicated the
   extent and nature of genetic variation in Psa resistance available in
   our breeding gene pool. Estimates of narrow-sense heritability were
   moderate-high to high for Psa resistance, fruit weight, dry matter
   content (DM) and soluble solids contents (SSC), but low for fruit number
   per vine. The moderate-high heritability for Psa resistance indicated a
   genetic control of the observed variation, and selection for Psa
   resistance could be possible. Psa resistance had a high negative genetic
   correlation with fruit number per vine, but a moderate positive
   correlation with fruit weight, DM and SSC. The results implied that
   yield penalty of Psa resistance might exist in kiwifruit. Thus,
   selection strategies based on Psa resistance need to take account of its
   negative correlation with fruit number per vine. Male and female parents
   useful for improving Psa resistance and fruit characters simultaneously
   were identified. Two full-sib families were outstanding, as they
   combined high degrees of resistance to Psa with high yield components
   and reasonable amounts of DM and SSC.
RI Cheng, Canhong/R-9830-2017
OI Cheng, Canhong/0000-0003-0105-3924
ZA 0
Z8 0
ZS 0
ZR 0
TC 10
ZB 7
Z9 10
SN 0014-2336
EI 1573-5060
UT WOS:000337041800013
ER

PT J
AU Hunter, Denise C.
   Greenwood, Jeffrey
   Zhang, Jingli
   Skinner, Margot A.
TI Antioxidant and 'Natural Protective' Properties of Kiwifruit
SO CURRENT TOPICS IN MEDICINAL CHEMISTRY
VL 11
IS 14
BP 1811
EP 1820
PD JUL 2011
PY 2011
AB Kiwifruit are nutrient-dense fruit with a reputation for promoting good
   health. Although this could be attributed to the high vitamin C content
   of kiwifruit, other phytochemicals could also provide health benefits.
   Kiwifruit are commonly reported to be a good source of vitamin E and in
   addition contain phenolics and carotenoids. The antioxidant properties
   of kiwifruit have received attention as possible mechanisms for their
   health-promoting effects. In this review, the antioxidant capacity of
   kiwifruit is discussed in the context of biologically relevant in vitro
   assays for predicting antioxidant activity in a biological setting
   compared with chemical antioxidant assays, and the ability of kiwifruit
   to protect cells from dying after exposure to an oxidative insult by
   hydrogen peroxide (cytoprotection). Some recent data are included, where
   extracts from twenty kiwifruit genotypes, derived from germplasm held at
   The New Zealand Institute for Plant & Food Research Ltd, were compared
   for their cellular antioxidant activity and cytoprotection, using human
   gut-derived epithelial cell lines. Our knowledge of how this type of
   result is currently reflected in vivo is summarised, together with the
   'naturally protective' properties of kiwifruit that involve modulating
   immune responses in a positive way. Finally, the ways in which these
   antioxidant and natural protective properties of kiwifruit may influence
   human health and wellness are discussed.
RI Hunter, Denise/E-8195-2010
OI Hunter, Denise/0000-0002-1560-0258
ZB 19
ZA 0
Z8 1
ZS 1
ZR 0
TC 26
Z9 29
SN 1568-0266
EI 1873-5294
UT WOS:000292759700006
PM 21506926
ER

PT J
AU Zhang, Meihua
   Sun, Dongyuan
   Niu, Zuirong
   Yan, Jixuan
   Zhou, Xiaolei
   Kang, Xia
TI Effects of combined organic/inorganic fertilizer application on growth,
   photosynthetic characteristics, yield and fruit quality of Actinidia
   chinesis cv 'Hongyang'
SO GLOBAL ECOLOGY AND CONSERVATION
VL 22
AR e00997
DI 10.1016/j.gecco.2020.e00997
PD JUN 2020
PY 2020
AB In China, Hongyang Kiwifruit (Actinidia chinesis) is considered to be
   economically valuable because of its appealing red flesh, unique flavor
   and beneficial metabolites. A continuous 3-year field experiment was
   conducted in a private orchard in Dujiangyan, Sichuan Province, China,
   to determine the effect of different NPK ratios and organic fertilizer
   application on growth and yield. Approximately 162 vines were selected
   in a completely random design with nine fertilization treatments (PK;
   NK; NP; NPK; 2NPK; N2PK; NP2K; NPK + OM (organic matter)). Data on leaf
   number, leaf area, stem diameter, photosynthetic parameters, leaf N, P
   and K, chlorophyll content, yield and fruit quality were collected from
   individual kiwi vines for each treatment during the years 2011-2013. The
   application of inorganic fertilizer significantly increased fruit yield,
   leaf number, and leaf area and stem diameter increment as well as leaf
   photosynthetic rates and the concentrations of N, P and K in the leaves.
   However, the fruit yields were reduced in the unbalanced fertilizer
   treatments, NP, NK, and PK and in excess nutrient treatments, 2NPK,
   N2PK, NP2K, in contrast to the optimum NPK treatment. This was due to
   lower leaf photosynthetic rates and fewer photo-assimilates being
   available to the fruit. Moreover, the addition of organic fertilizer
   along with inorganic fertilizer (optimum NPK) did not increase plant
   growth, photosynthetic rates or fruit yields compared with only NPK
   fertilizer application, but significantly enhanced the fruit quality as
   a result of improving fruit chemical composition, such as soluble solids
   and reduced sugar. (C) 2020 The Authors. Published by Elsevier B.V.
Z8 2
ZA 0
TC 3
ZS 0
ZR 0
ZB 1
Z9 5
SN 2351-9894
UT WOS:000539263800024
ER

PT J
AU Vajari, Mahsa Ashouri
   Eshghi, Saeid
   Moghadam, Javad Fatahi
   Gharaghani, Ali
TI Late season mineral foliar application improves nutritional reserves and
   flowering of kiwifruit
SO SCIENTIA HORTICULTURAE
VL 232
BP 22
EP 28
DI 10.1016/j.scienta.2017.12.055
PD FEB 17 2018
PY 2018
AB Proper management of late season mineral nutrition in kiwifruit orchards
   is necessary to maintain sufficient carbohydrate and mineral reserves
   for efficient growth and yield in the following season. The present
   study was conducted in order to investigate the influence of urea
   (0.25%, 0.5% and 1%), zinc sulfate (1000, 1500 and 2000 mg l(-1)) and
   boric acid (500, 1000 and 1500 mg l(-1)) foliar application, both alone
   and combined, on physiological and biochemical characteristics and
   mineral nutrients concentration in leaf and bud tissues and, flowering
   of kiwifruit cv Hayward in Guilan, Iran during two years. In order to
   determine the best application time in late season, foliar application
   was applied at three different times: September 17, October7 and October
   28. Leaf and bud samples were collected three weeks after the last
   foliar application. Although combined foliar application of urea (1%),
   zinc sulfate (2000 mg l(-1)) and boric acid (1500 mgl(-1)) significantly
   increased leaves chlorophyll concentration and boron, zinc, soluble
   carbohydrate and starch content of leaf and bud tissues in the fall,
   however this consistent elevation in almost all measured parameters was
   not found in other experimental fertilization treatments compared to
   control vines. Likewise, bud break, and flowering shoot percentage, and
   total number of flowers and abnormal flowers percentage was
   significantly improved in the following growth season by urea (1%), zinc
   sulfate (2000 mg l(-1)) and boric acid (1500 mg l(-1)) treatment in
   comparison with control group. There were no significant differences
   among the treated and non-treated vines regarding shoots growth, leaf
   abscission and the beginning of winter rest of the kiwifruit vines.
   Considering all measured parameters, we conclude October 28 was the best
   spraying time. These results suggest that urea (1%), zinc sulfate (2000
   mg l(-1)) and boric acid (1500 mg l(-1)) treatment on October 28 can be
   used as a proper way to improve mineral and carbohydrate reserves of
   kiwifruit orchards to use in next growing season.
RI Eshghi, Saeid/W-8849-2018
OI Eshghi, Saeid/0000-0001-6458-2634
ZS 0
ZR 0
ZA 0
Z8 0
TC 5
ZB 6
Z9 6
SN 0304-4238
EI 1879-1018
UT WOS:000424721800003
ER

PT S
AU Abdullah, F.
   Woolley, D. J.
BE Abdullah, H
   Latifah, MN
TI Effects of Bark Inversion on Fruit Weight, Size and Dry Matter
   Concentration of Green Kiwifruit (Actinidia deliciosa 'Hayward')
SO VII INTERNATIONAL POSTHARVEST SYMPOSIUM
SE Acta Horticulturae
VL 1012
BP 213
EP 218
PD 2013
PY 2013
AB A study was conducted to evaluate the effect of bark inversion on fruit
   weight, size and dry matter concentration of green kiwifruit (Actinida
   deliciosa 'Hayward'). Kiwifruit growers received higher payment for
   their fruits if they could produce larger fruits with high dry matter
   concentration. In order to regulate fruit quality in kiwifruit,
   application of plant growth regulators, both natural and synthetic were
   used by kiwifruit growers. However, using plant growth regulators might
   be costly and sometimes may give negative effects to environment.
   Currently, only girdling technique is used as a cultural practice for
   regulating fruit quality in kiwifruit. As far as we know, there were no
   studies conducted on bark inversion in kiwifruit. In this present study,
   selected kiwifruit vines were subjected to bark inversion during late
   summer 2010 fruiting season. The vines without any bark inversion were
   treated as a control vines. Fruit lengths, maximum and minimum fruit
   diameter, were measured one week after the application of bark inversion
   and after harvesting. Fruit fresh weight, fruit dry weight, fruit size
   (fruit length x fruit diameter) and dry matter concentration were also
   evaluated at harvest. Preliminary results showed that fruit fresh
   weight, dry weight and fruit size at harvest from the bark inversion
   vines were significantly increased compared with control. Similarly, the
   dry matter concentration was also significantly higher in fruits from
   bark inversion than control vines. Additionally, bark inversion also
   affects the fruit length and the diameter increment of fruit at harvest.
CT 7th International Postharvest Symposium
CY JUN 25-29, 2012
CL Kuala Lumpur, MALAYSIA
SP Int Soc Hort Sci
ZB 0
ZR 0
ZA 0
Z8 0
ZS 0
TC 0
Z9 0
SN 0567-7572
EI 2406-6168
BN 978-90-66057-26-5
UT WOS:000334712600023
ER

PT J
AU Zhou, Yue
   Zhao, Xupeng
   Wu, Xiuhua
   Zhang, Yanling
   Zhang, Lin
   Luo, Keming
   Tang, Shaohu
TI [Agrobacterium-mediated transformation of LJAMP2 gene into 'Red Sun'
   kiwifruit and its molecular identification].
SO Sheng wu gong cheng xue bao = Chinese journal of biotechnology
VL 30
IS 6
BP 931
EP 42
PD 2014-Jun
PY 2014
AB Bacterial canker caused by Pseudomonas syringae pv. Actinidiae is one of
   the most important diseases of kiwifruit (Actinidia chinensis) and leads
   to considerable yield losses. In order to obtain transgenic plants with
   resistance for 'Red Sun' kiwifruit to canker disease, a non-specific
   lipid transfer protein-like antimicrobial protein gene (LJAMP2) from
   motherwort (Leonurus japonicus) was introduced into 'Red Sun' kiwifruit
   through Agrobacterium-mediated transformation. After two days of
   co-cultivation with A. tumefaciens strain LBA4404 harboring 35S:LJAMP2,
   the transformed explants were transferred to the selection medium
   containing 25 mg/L kanamycin+3.0 mg/L BA+1.0 mg/L NAA. The regeneration
   efficiency of kanamycin-resistant shoots reached to 85%. All (100%) of
   kanamycin-resistant shoots rooted on half-strength MS medium
   supplemented with 0.8 mg/L IBA and a total of 40 regenerated plantlets
   were obtained. PCR and histochemical GUS activity analysis show that 23
   of 40 lines (57.50%) were positive, suggesting that the LJAMP2 gene was
   integrated into the genome of 'Red Sun' kiwifruit. Taken together, we
   established an efficient genetic transformation method for 'Red Sun'
   kiwifruit using A. tumefaciens and the transformation frequency reached
   5.11%. This protocol will be useful for the genetic breeding of 'Red
   Sun' kiwifruit for improvement of disease resistance.
ZR 0
TC 1
Z8 6
ZB 1
ZA 0
ZS 0
Z9 7
SN 1000-3061
UT MEDLINE:25212010
PM 25212010
ER

PT J
AU JIN, KOH YOUNG
   Kim, Gyounghee
AU 임명택
   정인호
   한태웅
   차주훈
   신종섭
TI Survey on the Occurrence of Abiotic Diseases on Kiwifruit in Korea
SO The Plant Pathology Journal
VL 23
IS 4
BP 308
EP 313
PD 2007
PY 2007
AB A survey of the occurrence of abiotic diseases onkiwifruit (Actinidia
   deliciosa) trees was conducted atsixty-two kiwifruit orchards in
   twenty-one locations ofJeonnam and Jeju Provinces in Korea during the
   2007growing season. Various kinds of abiotic diseases weredetected on
   the kiwifruit trees. Malformed fruits causedby incomplete pollination
   were commonly observedamong the normally growing fruits on almost all of
   thekiwifruit trees examined. Fruits imbued with wire rust,fruits
   scratched or girdled by the wire and fruits injuredby sunscald occurred
   in all of the examined orchards.Abnormal growth of girdled branches by
   the fence wire,dead trees killed by excessive soil moisture due to
   poordraining and leaf chlorosis by nutrient deficiencies werefound in
   some orchards. Leaf spotting by herbicide andleaf scorch or blight by
   excessively high temperaturewere observed. Leaf blight on young shoots
   by late frostand bark split on trunks by freeze occurred in
   severalopen-field orchards. Flooding and strong wind damagesby attack of
   typhoon ‘Nari’ were also found during thesurvey period. Cup-shaped
   leaves frequently occurredon young shoots in early spring and the
   incidence of thesyndrome tends to increase annually in recent
   years,which are not etiologically defined until now.
ZA 0
ZB 1
ZR 0
TC 1
ZS 0
Z8 0
Z9 1
SN 1598-2254
UT KJD:ART001209067
ER

PT J
AU Yuliarti, Oni
   Matia-Merino, Lara
   Goh, Kelvin K. T.
   Mawson, John A.
   Brennan, Charles S.
TI Effect of Celluclast 1.5L on the Physicochemical Characterization of
   Gold Kiwifruit Pectin
SO INTERNATIONAL JOURNAL OF MOLECULAR SCIENCES
VL 12
IS 10
BP 6407
EP 6417
DI 10.3390/ijms12106407
PD OCT 2011
PY 2011
AB The effects of Celluclast 1.5L concentration on the physicochemical
   characterization of gold kiwifruit pectin was evaluated. Varying the
   enzyme concentration affected the pectin yield and pectin
   physicochemical properties. The viscosity of extracted pectin was
   largely dependent on the enzyme concentration. Celluclast 1.5L with
   medium concentration exhibited the highest viscosity. Varying the enzyme
   concentration also influenced the molecular weight distribution. High
   molecular weight (M-w) pectin (1.65 x 10(6) g/mol) was obtained when the
   medium concentration was used. Overall, the study clearly reflects the
   importance of taking into consideration the amount of cellulytic enzyme
   added in order to determine the final quality of pectin.
RI Kelvin Kim Tha, GOH/AAD-6328-2020; Brennan, Charles/AAG-5494-2021; Mawson, Andrew J/B-7619-2019; Brennan, charles s/E-4135-2012; Goh, Kelvin KT/
OI Brennan, Charles/0000-0003-2479-8478; Mawson, Andrew
   J/0000-0002-8413-5281; Brennan, charles s/0000-0003-2479-8478; Goh,
   Kelvin KT/0000-0002-3453-3468
ZS 1
ZB 14
Z8 0
ZA 0
ZR 0
TC 19
Z9 21
EI 1422-0067
UT WOS:000296569600004
PM 22072895
ER

PT S
AU Xu, Nengqin
   Liang, Dong
   Wang, Qin
   Lei, Zhi
   Shen, Yanqiu
   Xia, Hui
BE Kim, YH
TI Effects of Exogenous Melatonin on Kiwifruit Seedlings Growth under Weak
   Light Treatment
SO PROCEEDINGS OF THE 2017 2ND INTERNATIONAL CONFERENCE ON CIVIL,
   TRANSPORTATION AND ENVIRONMENTAL ENGINEERING (ICCTE 2017)
SE AER-Advances in Engineering Research
VL 135
BP 228
EP 231
PD 2017
PY 2017
AB To investigate the effect of exogenous melatonin (MT) on the growth of
   kiwifruit seedling under weak light treatment, in this study, kiwifruit
   seedling was used as the experimental material, applied 100 mu mol/L MT
   solution by root irrigation, and determined physiological indexes under
   low light intensity. The results provide theoretical basis for improving
   the yield and quality of kiwifruit. The results showed that the
   chlorophyll and carotenoid content of kiwifruit leaves increased
   significantly under weak light treatment, but there was no significant
   relationship between the application of MT; The content of soluble sugar
   decreased firstly and then increased, the contents of soluble protein,
   CAT and POD increased substantially; Root irrigation MT solution can
   increased the degradation of soluble sugar and CAT, change the trend of
   soluble protein content and POD.
   Kiwifruit was called as the 'King of VC', due to its rich nutrition,
   medicine and VC content. In recent years, agricultural facility has
   developed rapidly, but the facilities cover and frame structure have a
   bad effect on light conditions, and spring or autumn seasons often
   appear cloudy and rainy for several days, which cause plants grow in low
   light stress. Melatonin (MT) is a small molecule that is widely present
   in animals, prokaryotes and plants, it has been widely concerned since
   its discovery in the pineal gland of cattle since 1958 [1]. MT has the
   ability to scavenge free radicals to protect cells from injury and
   improve the ability of plants to resist stress in plants, such as
   resistance to heavy metal stress, anti-aging, salt tolerant, disease
   resistant, drought resistant, anti UV capacity. In this experiment,
   one-year-old wild kiwifruit seedling was used as materials, processing
   from the aspects of photosynthetic pigment content, osmotic adjustment
   substances and antioxidant enzymes; the function of MT in delaying leaf
   senescence was analyzed from physiological level, which provided a
   theoretical basis for the rational use of MT to solve the problem of
   weak light stress.
CT 2nd International Conference on Civil, Transportation and Envirionmental
   Engineering (ICCTE)
CY MAY 10-11, 2016
CL Shenzhen, PEOPLES R CHINA
ZS 0
ZR 0
ZB 0
TC 0
ZA 0
Z8 0
Z9 0
SN 2352-5401
BN 978-94-6252-353-1
UT WOS:000426729600040
ER

PT J
AU Yi, Junjie
   Kebede, Biniam
   Kristiani, Kristiani
   Grauwet, Tara
   Van Loey, Ann
   Hendrickx, Marc
TI Minimizing quality changes of cloudy apple juice: The use of kiwifruit
   puree and high pressure homogenization
SO FOOD CHEMISTRY
VL 249
BP 202
EP 212
DI 10.1016/j.foodchem.2017.12.088
PD MAY 30 2018
PY 2018
AB Cloud loss, enzymatic browning, and flavor changes are important quality
   defects of cloudy fruit juices determining consumer acceptability. The
   development of clean label options to overcome such quality problems is
   currently of high interest. Therefore, this study investigated the
   effect of kiwifruit puree (clean label ingredient) and high pressure
   homogenization on quality changes of cloudy apple juice using a
   multivariate approach. The use of kiwifruit puree addition and high
   pressure homogenization resulted in a juice with improved uniformity and
   cloud stability by reducing particle size and increasing viscosity and
   yield stress (p < 0.01). Furthermore, kiwifruit puree addition reduced
   enzymatic browning (triangle E* < 3), due to the increased ascorbic acid
   and contributed to a more saturated and bright yellow color, a better
   taste balance, and a more fruity aroma of juice. This work demonstrates
   that clean label options to control quality degradation of cloudy fruit
   juice might offer new opportunities.
RI Hendrickx, Marc EG/C-9342-2009; Grauwet, Tara/N-5529-2018; Kebede, Biniam/AAG-8853-2020; Van Loey, Ann/
OI Hendrickx, Marc EG/0000-0002-3823-0851; Grauwet,
   Tara/0000-0002-5156-4792; Kebede, Biniam/0000-0001-5774-9539; Van Loey,
   Ann/0000-0002-9164-7760
TC 22
Z8 2
ZB 11
ZR 0
ZA 0
ZS 0
Z9 24
SN 0308-8146
EI 1873-7072
UT WOS:000424220800027
PM 29407925
ER

PT J
AU Castro, Helena
   Siopa, Catarina
   Casais, Vinicius
   Castro, Mariana
   Loureiro, Joao
   Gaspar, Hugo
   Dias, Maria Celeste
   Castro, Silvia
TI Spatiotemporal Variation in Pollination Deficits in an Insect-Pollinated
   Dioecious Crop
SO PLANTS-BASEL
VL 10
IS 7
AR 1273
DI 10.3390/plants10071273
PD JUL 2021
PY 2021
AB Inadequate quantity and quality of pollen reaching the stigmas decreases
   the sexual reproductive output of plants, compromising yield. Still, the
   current extent of pollen limitation affecting yield (i.e., pollination
   deficits) is poorly quantified. This study is aimed at quantifying
   pollination deficits in kiwifruit orchards, a dioecious plant with a
   fruit caliber and market value largely dependent on pollination
   services. For that, we set up a pollination experiment and quantified
   services and yield provided by current pollination vectors, and under
   optimal pollination, over two years in a total of twenty-three orchards
   covering the kiwifruit production range in Portugal. We characterized
   nine fruit traits and used: (1) fruit weight to calculate pollination
   deficits and relate them with pollinator diversity and abundance, and
   environmental variables; and (2) production values, fruit caliber, and
   market values to calculate economic impact of pollination deficits.
   Results showed that pollination deficits were variable in time and space
   and were significantly and negatively correlated with pollinator
   abundance, while the opposite pattern was obtained for production,
   supporting the notion that a higher pollinator's abundance is related to
   lower pollination deficits and higher yields. Understanding the factors
   affecting pollination deficits is crucial to depict the need for
   nature-based solutions promoting pollinators and to resort to management
   practices assisting pollination.
RI Loureiro, Joao/B-4830-2008; Casais, Vinicius/; Dias, Maria Celeste/K-7622-2015; Castro, Mariana/; Siopa, Catarina/
OI Loureiro, Joao/0000-0002-9068-3954; Casais,
   Vinicius/0000-0001-8666-6855; Dias, Maria Celeste/0000-0002-3083-6218;
   Castro, Mariana/0000-0001-7603-6876; Siopa, Catarina/0000-0002-5289-9287
ZS 0
ZR 0
ZB 0
Z8 0
TC 0
ZA 0
Z9 0
EI 2223-7747
UT WOS:000677039100001
PM 34206665
ER

PT J
AU Dichio, Bartolomeo
   Montanaro, Giuseppe
   Sofo, Adriano
   Xiloyannis, Cristos
TI Stem and whole-plant hydraulics in olive (Olea europaea) and kiwifruit
   (Actinidia deliciosa)
SO TREES-STRUCTURE AND FUNCTION
VL 27
IS 1
BP 183
EP 191
DI 10.1007/s00468-012-0787-3
PD FEB 2013
PY 2013
AB A field study and an experiment under controlled conditions using
   pressure-flux relationships were conducted to compare the stem and
   whole-plant conductance in olive (Olea europaea) and kiwifruit
   (Actinidia deliciosa) species. Anatomical observations were also made on
   one-year-old stem to determine the conductive area of vessels (A (ves))
   and the total xylem area (A (xyl)). Results show that A (ves) of
   kiwifruit twigs was similar to 2.5-fold of that in olive twigs, and the
   hydraulically weighted mean diameter was up to threefold that of the
   olive ones. One-year-old olive twigs had lower hydraulic conductivity
   (k) than the kiwifruit, while values of leaf-specific conductivity (i.e.
   k normalised per unit leaf area) were higher than the kiwifruit (i.e.
   similar to 49 and 29 x 10(-6) kg m(-1) s(-1) MPa-1, respectively). In
   the field experiment, the flux of sap (heat balance method) and
   differences in water potential through the soil-plant system (Delta P)
   were used for both species to calculate the whole-plant conductance that
   was normalised per unit leaf area (leaf-specific whole-plant
   conductance, K (plant,LA)). Values of K (plant,LA) are attributable to
   the combined effect of the Delta P and anatomical features of conduits.
   Olive species showed a larger Delta P (2.4 MPa at midday) than the
   kiwifruit (0.5 MPa) which contributed to lower K (plant,LA) in Olea than
   the Actinidia plants. This information, combined with vessel density
   data, contributes to explain differences amidst olive and kiwifruit
   species, in terms of susceptibility to some drought-related hydraulic
   impairments induced by the Mediterranean environment.
RI Montanaro, Giuseppe/F-4354-2012; Montanaro, Giuseppe/Z-1208-2019; Sofo, Adriano/L-6668-2014; dichio, bartolomeo/; xiloyannis, cristos/
OI Montanaro, Giuseppe/0000-0002-1172-7526; Montanaro,
   Giuseppe/0000-0002-1172-7526; Sofo, Adriano/0000-0003-0305-308X; dichio,
   bartolomeo/0000-0003-0726-7982; xiloyannis, cristos/0000-0002-5970-3953
ZR 0
ZA 0
Z8 0
ZS 0
ZB 16
TC 19
Z9 19
SN 0931-1890
EI 1432-2285
UT WOS:000313732500018
ER

PT B
AU Li, Jie
   Zhang, Lei
   Sun, Cui-yu
   Li, Feng
   Zhou, Xing-hua
BE Yun, Z
TI Geographic Information Systems in Soil Organic Matter Content Analysis
SO 2011 INTERNATIONAL CONFERENCE ON FUZZY SYSTEMS AND NEURAL COMPUTING
   (FSNC 2011), VOL VI
BP 262
EP 265
PD 2011
PY 2011
AB We studied the kiwifruit growing soil nutrient in Zhouzhi County of
   Shanxi Province. We used different Kriging interpolation methods
   provided by ArcGIS to identify the best way to analyze soil nutrients.
   The results show that almost all the Kriging methods could reflect
   organic percentage and the universal kriging method will have more
   accuracy than others which makes it the fittest method for this space
   continuous issue on the soil nutrient.
CT International Conference on Fuzzy Systems and Neural Computing (FSNC
   2011)
CY FEB 20-21, 2011
CL Hong Kong, PEOPLES R CHINA
SP Hong Kong Educ Soc; Huazhong Univ Sci & Technol; IEEE Beijing Nanchang
   Sect IAS Chapter
Z8 0
ZS 0
TC 0
ZB 0
ZR 0
ZA 0
Z9 0
BN 978-1-4244-9216-9
UT WOS:000398331100062
ER

PT J
AU Gil, Maria I
   Aguayo, Encarna
   Kader, Adel A
TI Quality changes and nutrient retention in fresh-cut versus whole fruits
   during storage.
SO Journal of agricultural and food chemistry
VL 54
IS 12
BP 4284
EP 96
DI 10.1021/jf060303y
PD 2006-Jun-14
PY 2006
AB The influences of processing and storage on the quality indices and
   nutritional content of fresh-cut fruits were evaluated in comparison to
   whole fruits stored for the same duration but prepared on the day of
   sampling. Fresh-cut pineapples, mangoes, cantaloupes, watermelons,
   strawberries, and kiwifruits and whole fruits were stored for up to 9
   days in air at 5 degrees C. The postcutting life based on visual
   appearance was shorter than 6 days for fresh-cut kiwifruit and shorter
   than 9 days for fresh-cut pineapple, cantaloupe, and strawberry. On the
   other hand, fresh-cut watermelon and mango pieces were still marketable
   after 9 days at 5 degrees C. Losses in vitamin C after 6 days at 5
   degrees C were < or = 5% in mango, strawberry, and watermelon pieces,
   10% in pineapple pieces, 12% in kiwifruit slices, and 25% in cantaloupe
   cubes. No losses in carotenoids were found in kiwifruit slices and
   watermelon cubes, whereas losses in pineapples were the highest at 25%
   followed by 10-15% in cantaloupe, mango, and strawberry pieces after 6
   days at 5 degrees C. No significant losses in total phenolics were found
   in any of the fresh-cut fruit products tested after 6 days at 5 degrees
   C. Light exposure promoted browning in pineapple pieces and decreased
   vitamin C content in kiwifruit slices. Total carotenoids contents
   decreased in cantaloupe cubes and kiwifruit slices, but increased in
   mango and watermelon cubes in response to light exposure during storage
   at 5 degrees C for up to 9 days. There was no effect of exposure to
   light on the content of phenolics. In general, fresh-cut fruits visually
   spoil before any significant nutrient loss occurs.
RI Aguayo, Encarna/F-9454-2016; Gil, Maria Isabel/AAB-1929-2019; Gil, Maria Isabel/D-2237-2012
OI Aguayo, Encarna/0000-0002-0052-4168; Gil, Maria
   Isabel/0000-0003-4340-7727; Gil, Maria Isabel/0000-0003-4340-7727
ZS 14
Z8 8
ZR 0
ZB 121
ZA 0
TC 230
Z9 246
SN 0021-8561
UT MEDLINE:16756358
PM 16756358
ER

PT J
AU Zhao, Lei
   Cao, Mengji
   Huang, Qianru
   Jing, Mingpeng
   Bao, Wenwu
   Zhang, Yuanle
   Hou, Caiting
   Wu, Yunfeng
   Wang, Qiao-Chun
TI Occurrence and molecular characterization of Actinidia virus C (AcVC), a
   novel vitivirus infecting kiwifruit (Actinidia spp.) in China
SO PLANT PATHOLOGY
VL 69
IS 4
BP 775
EP 782
DI 10.1111/ppa.13171
EA MAR 2020
PD MAY 2020
PY 2020
AB Kiwifruit (Actinidia spp.) is an economically important fruit crop in
   the world. China is the largest producer of kiwifruit in terms of both
   acreage and yield. In this study, a novel virus, tentatively named
   Actinidia virus C (AcVC), was discovered in Actinidia deliciosa
   'Xuxiang' grown in commercial kiwifruit fields in the Shaanxi province,
   a major kiwifruit-growing region in China. Sequencing of the complete
   genome showed that AcVC has 7,668 nucleotides (not including the
   poly-(A) sequence). Complete genome comparison and phylogenetic analysis
   showed that AcVC is most closely related to AcVA and then to AcVB. AcVC
   shares 69.2% nucleotide identity with AcVA (GenBank accession number ).
   Based on these data, Actinidia virus C is assigned as a new tentative
   member of the genus Vitivirus in the family Betaflexiviridae. AcVC was
   found to infect A. deliciosa and A. chinesis, the two major cultivated
   kiwifruits. Infection frequency of AcVC varied with the
   kiwifruit-growing regions and cultivars in the Shaanxi province of
   China.
OI Wang, Qiaochun/0000-0001-8651-4907; Cao, Mengji/0000-0003-0396-262X
ZS 0
ZA 0
TC 4
ZR 0
ZB 3
Z8 0
Z9 4
SN 0032-0862
EI 1365-3059
UT WOS:000522674400001
ER

PT J
AU Carey, P. L.
   Benge, J. R.
   Haynes, R. J.
TI Comparison of soil quality and nutrient budgets between organic and
   conventional kiwifruit orchards
SO AGRICULTURE ECOSYSTEMS & ENVIRONMENT
VL 132
IS 1-2
BP 7
EP 15
DI 10.1016/j.agee.2009.02.017
PD JUL 2009
PY 2009
AB Three long-term (> 10 years) systems of kiwifruit production were
   compared at 36 sites with respect to simple input/output nutrient
   budgets, extractable soil nutrient levels, soil organic matter status,
   the size and activity of the soil microbial biomass, earthworm numbers
   and key soil physical properties. These systems were (i) conventional
   production of the green-fleshed variety 'Hayward' (Green), (ii) organic
   production of 'Hayward' (Organic) and (iii) conventional production of
   the yellow/gold-fleshed variety 'Hort 16A' (Gold). Crop yields and
   nutrient removals were least for Organic and greatest for Gold, with
   Green being intermediate. The major nutrients removed in the harvested
   crop were K and N. Simple input/output nutrient budgets showed that
   inputs greatly exceeded removals in the harvested crop for all nutrients
   considered (i.e. N, P, S, K, Mg, Ca) in all three systems, suggesting
   nutrient inputs could be reduced. Soil organic C and total N content
   were greater under Organic and Gold than Green whilst extractable P was
   least under Organic. Soluble C, basal respiration and metabolic quotient
   were unaffected by production system whilst microbial biomass C and N
   were greatest under Organic. Within systems, organic C, total N,
   microbial biomass C and N and mineralisable N were greater between plant
   rows than below the vine canopies whilst the reverse was the case for
   metabolic quotient and extractable P. Soil bull( density was least and
   water content at field capacity and earthworm numbers were greatest
   under the organic systems. It was concluded that long-term soil
   fertility can be maintained adequately under organic management and
   added benefits are increased organic matter content, a larger microbial
   biomass and improved soil physical condition. Although Organic orchards
   generally produce less fruit than their Green Counterparts, mainly
   because of fertiliser differences and the absence of synthetic growth
   regulators, comparatively good returns and surpluses can still be
   achieved. (C) 2009 Elsevier B.V. All rights reserved.
OI Carey, Peter/0000-0002-2301-2528
ZR 0
ZA 0
ZB 16
TC 24
ZS 2
Z8 2
Z9 27
SN 0167-8809
EI 1873-2305
UT WOS:000266684400002
ER

PT S
AU Maleki, S.
   Maleki-Zanjani, B.
   Gallego, P. P.
BE Antunes, MD
   Gallego, PP
TI Kiwifruit status in Iran: management and production
SO IX INTERNATIONAL SYMPOSIUM ON KIWIFRUIT
SE Acta Horticulturae
VL 1218
BP 39
EP 44
DI 10.17660/ActaHortic.2018.1218.5
PD 2018
PY 2018
AB Here we report some information about the kiwifruit industry in Iran
   since the introduction of the species in the 1970s. Kiwifruit acreage
   and yield have greatly increased in the past 25 years, from 100 ha and
   200 t in 1990 to 11,600 ha and over 300,000 t, with yields around 26-29
   t ha(-1), in 2016. The main cultivars are Actinidia deliciosa 'Hayward'
   (accounting for 100% of exports), and the yellow-fleshed Actinidia
   chinensis 'Hort. 16A, introduced in 2003. The Caspian Sea region of the
   northern provinces of Iran has appropriate environmental and climatic
   conditions for kiwifruit culture, especially Guilan, Mazandaran and
   Golestan provinces. These regions are characterized by optimal climatic
   conditions (rainy with high humidity) and by rich and fertile soils with
   pH 5.5-5.6 suitable for kiwifruit cultivation. Orchards are mainly
   trained to the T-bar system, and the planting density is about 500 vines
   ha(-1); pollination is done with bees (8 hives ha(-1)), and the
   male:female vine ratio is 1:8, considered a proper distribution for
   Iranian conditions. As far as pests and diseases are concerned,
   nematodes and fungi [such as Phytophthora spp. (gummosis, root-rot)] in
   addition to pests [mainly Pseudaulacaspis pentagona (crab louse)], are
   the most frequent. Both biological control (Prospaltella perniciosi)
   and/or chemical treatments (Diazinon) are performed. Pseudomonas
   syringae pv. actinidiae (Psa) is not a major problem for kiwifruit
   cultivation in Iran, although the disease has been reported by some
   growers.
CT 9th International Symposium on Kiwifruit
CY SEP 06-09, 2017
CL Porto, PORTUGAL
SP Int Soc Horticultural Sci
RI Gallego, Pedro Pablo/K-3591-2013
OI Gallego, Pedro Pablo/0000-0002-4622-1728
ZA 0
ZR 0
TC 0
ZS 0
Z8 0
ZB 0
Z9 0
SN 0567-7572
EI 2406-6168
BN 978-94-62612-15-0
UT WOS:000664205500005
ER

PT J
AU Li, Huihe
   Liao, Qinhong
   Ran, Lie
TI Study on the effect of soil beneficial microorganisms on the growth of
   kiwifruit
SO BIOMEDICAL RESEARCH-INDIA
VL 28
SI SI
BP S200
EP S207
PD 2017
PY 2017
AB In our country, the consumption demand of the kiwifruit has increased
   year by year. Every year, we need to import a large amount of kiwifruit
   from abroad to meet the domestic consumption demand. In order to improve
   the growth of kiwifruit, promote its good growth and development, and
   improve the yield, study on the effect of beneficial microorganisms on
   the growth of kiwifruit has a very important significance. By setting up
   the control analysis experiment, the experimental group and the control
   group were compared and analyzed, in order to explore the specific
   effects of beneficial microorganisms on the growth of kiwifruit. The
   experimental group was added with nitrogen fixing bacteria, phosphate
   dissolving bacteria and potassium bacteria. In addition, the growth
   environment of the control group and the experimental group was the
   same, and the growth of the plant of kiwifruit was determined. The
   culture was developed over a period of 90 days. Through the comparative
   analysis, it can be seen that the growth and development of the
   experimental group with beneficial microorganisms in the soil was better
   than that of the control group, and the disease resistance was better,
   which could absorb the elements such as Nitrogen (N), Phosphorous (P),
   Potassium (K) and so on. It can be concluded that the beneficial
   microorganisms in optimized soil can contribute to the growth and
   development of kiwifruit, and it can be used in the production practice.
TC 0
Z8 0
ZS 0
ZB 0
ZA 0
ZR 0
Z9 0
SN 0970-938X
EI 0976-1683
UT WOS:000413260700025
ER

PT J
AU Ha Vu Hong Nguyen
   Savage, Geoffrey
TI Oxalate contents of kiwifruit (Actinidia deliciosa) juice extracted by
   pressing or enzyme extraction
SO JOURNAL OF FOOD AGRICULTURE & ENVIRONMENT
VL 11
IS 2
BP 228
EP 230
PD 2013
PY 2013
AB Kiwifruit juice is a popular drink made from fruit that does not meet
   the standard shape and size required for direct consumption of the
   fruit. Extraction of the juice and pasteurisation may have an effect on
   the oxalate concentration of the processed juice. Total and soluble
   oxalate contents of extracted and processed juice were determined by
   HPLC chromatography. The levels were determined in the juice and pomace
   of pressed and enzyme-treated fruit and in the juice following
   pasteurisation. Oxalate contents of peeled green kiwifruit (Actinidia
   deliciosa var. Hayward) were 21.2 +/- 0.33, 6.9 +/- 0.03, 14.3 +/- 0.05
   (mg/100 g fresh weight) for total, soluble and insoluble oxalates,
   respectively. Treatment of the homogenised kiwifruit at 21 degrees C for
   four hours with pectolase increased (p < 0.01) the yield of extracted
   juice. Higher levels of total and soluble oxalates (p < 0.01) were found
   in green kiwifruit juice obtained by enzymatic extraction compared with
   juice obtained by pressing. Most of the insoluble oxalate from the fresh
   kiwifruit was retained in the pomace during juice extraction. Soluble
   oxalate made up 59.3% of the total oxalate in the juice extracted by
   pressing while it constituted 66.8% of the juice extracted by enzyme
   extraction, compared with 32.7% in the fresh pealed tissue.
   Pasteurisation at 90 degrees C significantly (p < 0.01) reduced the
   soluble oxalate content of both the pressed and enzyme treated kiwifruit
   juice but had no effect on the total oxalate content of the two juices.
RI Nguyen, Ha/X-3794-2019
ZR 0
TC 2
ZS 0
ZB 1
Z8 0
ZA 0
Z9 2
SN 1459-0255
EI 1459-0263
UT WOS:000321973300001
ER

PT J
AU Cheng, C-H
   Datson, P. M.
   Hilario, E.
   Deng, C. H.
   Manako, K., I
   McNeilage, M.
   Bomert, M.
   Hoeata, K.
TI Genomic predictions in diploid Actinidia chinensis (kiwifruit)
SO EUROPEAN JOURNAL OF HORTICULTURAL SCIENCE
VL 84
IS 4
BP 213
EP 217
DI 10.17660/eJHS.2019/84.4.3
PD AUG 2019
PY 2019
AB Kiwifruit are dioecious, long-lived, perennial, woody vines. The
   consequences for kiwifruit breeding include lengthy breeding cycles,
   large planting areas and selection of male parents by progeny tests,
   which are expensive and time-consuming. Also, most economically
   important traits, such as yield, fruit quality and disease resistance,
   are complex because of their polygenic (quantitative) nature. Genomic
   selection in kiwifruit has been made possible because of the development
   of restriction enzymebased genotyping-by-sequencing (GBS), together with
   new statistical methods for analysing genotypic data. However,
   information on model robustness and guidelines for model selection are
   lacking in kiwifruit. In this study, a training population consisted of
   88 plants, including four of the parents and 84 seedlings, which were
   randomly selected from a diploid Actinidia chinensis breeding
   population. Of these, 78 were used as a training set and 10 were used as
   a validation set. Random tagging GBS (rtGBS) libraries were constructed
   using the restriction enzyme BamHI and sequenced on Illumina (R)
   HiSeq2000 platform in Single-end mode. A total of 8372 SNP markers were
   obtained on all 88 individuals. Three statistical models, RR-BLUP (ridge
   regression best linear unbiased predictor), GBLUP (genomic best linear
   unbiased predictor), and LASSO (least absolute shrinkage and selection
   operator), were used to estimate GEBVs (genomic estimated breeding
   values) for nine traits. The correlations between predicted GEBVs and
   observed phenotypic data or breeding values estimated from phenotypic
   data of the validation set were calculated to measure the reliabilities
   of the predicted GEBVs. The correlations ranged from 0.48 to 0.91 for
   red intensity, fruit weight, yield, and fruit firmness at 60, 90 and 120
   days of storage, whereas negative correlations were obtained for dry
   matter, soluble solids content and Pseudamanas syringae pv. actinldlae
   (Psa) resistance. Possible reasons for the negative correlations were
   discussed. Our results showed that the GBLUP model can be used to
   predict GEBVs in kiwifruit breeding.
OI , Pepe/0000-0002-8794-9985; Manako, Kelvina/0000-0001-6606-8030
TC 0
ZS 0
ZR 0
Z8 0
ZA 0
ZB 0
Z9 0
SN 1611-4426
EI 1611-4434
UT WOS:000484764200003
ER

PT B
AU Li, Jie
   Zhang, Lei
   Sun, Cui-yu
   Li, Feng
   Zhou, Xing-hua
BE Deng, W
TI Geographic Information Systems in Soil Organic Matter Content Analysis
SO 2011 AASRI CONFERENCE ON ARTIFICIAL INTELLIGENCE AND INDUSTRY
   APPLICATION (AASRI-AIIA 2011), VOL 3
BP 428
EP 431
PD 2011
PY 2011
AB We studied the kiwifruit growing soil nutrient in Zhouzhi County of
   Shanxi Province. We used different Kriging interpolation methods
   provided by ArcGIS to identify the best way to analyze soil nutrients.
   The results show that almost all the Kriging methods could reflect
   organic percentage and the universal kriging method will have more
   accuracy than others which makes it the fittest method for this space
   continuous issue on the soil nutrient.
CT AASRI Conference on Artificial Intelligence and Industry Application
   (AASRI-AIIA 2011)
CY MAY 23-24, 2011
CL Male, MALDIVES
SP Amer Appl Sci Res Inst
ZR 0
ZB 0
Z8 0
TC 0
ZA 0
ZS 0
Z9 0
BN 978-1-937728-02-1
UT WOS:000398852700102
ER

PT J
AU Blouin, A. G.
   Pearson, M. N.
   Chavan, R. R.
   Woo, E. N. Y.
   Lebas, B. S. M.
   Veerakone, S.
   Ratti, C.
   Biccheri, R.
   MacDiarmid, R. M.
   Cohen, D.
TI VIRUSES OF KIWIFRUIT (ACTINIDIA SPECIES)
SO JOURNAL OF PLANT PATHOLOGY
VL 95
IS 2
BP 221
EP 235
PD JUL 2013
PY 2013
AB Kiwifruit (Actinidia deliciosa) was introduced to New Zealand more than
   one hundred years ago and the New Zealand-raised cv. Hayward is now the
   dominant cultivar grown worldwide. Further accessions of kiwifruit seed
   and scionwood have been sourced from China for research and breeding. In
   one importation consignment, the first virus naturally infecting
   kiwifruit, Apple stem grooving virus (ASGV), was identified following
   symptoms observed in quarantined plants (2003). Since that time a
   further 12 viruses have been identified in kiwifruit. We classify these
   13 viruses into three groups.
   The first group comprises the non-specialist viruses and includes
   Alfalfa mosaic virus (AMV) and Cucumber mosaic virus (CMV) both members
   of the family Bromoviridae. The group also includes a further five
   viruses that appear to have limited effect on kiwifruit: two
   tobamoviruses, Ribgrass mosaic virus (RMV) and Turnip vein clearing
   virus (TVCV); a tombusvirus, Cucumber necrosis virus (CNV); a novel
   potexvirus; and Apple stem gooving virus (ASGV, genus Capillovirus).
   Most of the viruses classified in this first group are cosmopolitan and
   sometimes orchard weeds provide reservoirs for infection.
   The second group comprises the kiwifruit-adapted viruses. This group
   includes three novel viruses. i.e. two vitiviruses, Actinidia virus A
   (AcVA) and Actinidia virus B (AcVB), and a citrivirus closely related to
   Citrus leaf blotch virus (CLBV). In addition, preliminary evidence of a
   novel virus belonging to the Closteroviridae family has been obtained.
   The third group of viruses induces disease in kiwifruit. To date only
   two viruses have caused significant damage to kiwifruit within
   commercial orchards. In New Zealand, Cherry leaf roll virus (CLRV) has
   been detected on kiwifruit associated with symptoms including leaf
   spots, fruit malformation, reduction in yield, bark cracking and cane
   wilting. Pelargonium zonate spot virus (PZSV) has been detected in Italy
   associated with severe symptoms on leaves and fruit.
RI MacDiarmid, Robin/H-5715-2013; Blouin, Arnaud/; RATTI, CLAUDIO/
OI MacDiarmid, Robin/0000-0002-7057-2018; Blouin,
   Arnaud/0000-0003-1360-1529; RATTI, CLAUDIO/0000-0002-5640-2143
TC 30
Z8 8
ZR 0
ZA 0
ZB 22
ZS 0
Z9 38
SN 1125-4653
EI 2239-7264
UT WOS:000322575200001
ER

PT J
AU Ali, Maratab
   Raza, Muhammad Ammar
   Li, Shenge
   Huan, Chen
   Zheng, Xiaolin
TI 1-Methylcyclopropene treatment controls ethanol accumulation associated
   with regulation of mitochondrial energy metabolism in kiwifruit
   (Actinidia deliciosa) cv. "Bruno" during storage at room temperature
SO JOURNAL OF FOOD BIOCHEMISTRY
VL 44
IS 7
AR e13273
DI 10.1111/jfbc.13273
EA MAY 2020
PD JUL 2020
PY 2020
AB In this paper, the effects of 1-methylcyclopropene (1-MCP) treatment on
   the ethanol accumulation and mitochondrial energy metabolism in
   kiwifruit (Actinidia deliciosa) cv. "Bruno" were investigated during
   storage at room temperature (24 +/- 1 degrees C). The results showed
   that 1-MCP treatment significantly reduced the ethanol accumulation,
   maintained higher levels of adenosine triphosphate (ATP) content and
   energy charge (EC), enhanced enzymes activities involved in
   mitochondrial energy metabolism, such as succinic dehydrogenase,
   cytochrome C oxidase, H+-adenosine triphosphatase (H+-ATPase), and
   Ca2+-adenosine triphosphatase (Ca2+-ATPase), and regulated the
   NADH/NAD(+) ratio, and pyruvate to tricarboxylic acid cycle (TCA) by
   suppressing the glutamate-pyruvate transaminase and promoting the
   pyruvate dehydrogenase activity, and decarboxylation of citric acid in
   harvested kiwifruit. These shifts in mitochondrial energy metabolism and
   oxidative phosphorylation correlated the higher ATP yield and an
   elevated EC with lower ethanol accumulation (13.71% of those in the
   control fruit) under 1-MCP treatment, and reduced the susceptibility of
   ethanol related off-flavor disorder in kiwifruit during storage.
   Practical applications A kiwifruit (Actinidia deliciosa) cv. "Bruno," a
   major cultivated kiwifruit in China, is prone to accumulate ethanol
   sharply after respiratory climacteric during storage. Ethanol has been
   accounted as a vital aroma volatile metabolite in various fruits.
   However, over accumulation of ethanol often leads to the development of
   alcohol off-flavor disorder, particularly in typical climacteric fruit
   such as kiwifruit. This work was aimed to maintain the flavor quality of
   kiwifruit cv. "Bruno" via improving the mitochondrial energy metabolism
   and functional TCA cycle, and limiting the ethanol accumulation under
   1-MCP treatment. Thus, 1-MCP treatment could be beneficial to prevent
   the occurrence of alcohol off-flavor disorder along with sustainment of
   the flavor quality of kiwifruit cv. "Bruno" during storage at room
   temperature.
RI Ali, Maratab/AAK-5962-2020
TC 2
ZR 0
ZB 1
Z8 0
ZS 0
ZA 0
Z9 2
SN 0145-8884
EI 1745-4514
UT WOS:000535038700001
PM 32449545
ER

PT J
AU Liu, Zhe
   Guo, Qiao
   Feng, Zhaoyang
   Liu, Zhande
   Li, Haiyang
   Sun, Yifan
   Liu, Cunshou
   Lai, Hangxian
TI Long-term organic fertilization improves the productivity of kiwifruit
   (Actinidia chinensis Planch.) through increasing rhizosphere microbial
   diversity and network complexity
SO APPLIED SOIL ECOLOGY
VL 147
AR 103426
DI 10.1016/j.apsoil.2019.103426
PD MAR 2020
PY 2020
AB The effects of organic soil amendments on rhizosphere microbial
   communities have been studied in many crop species. However, there is
   little research on rhizosphere microbial communities in kiwifruit
   (Actinidia chinensis Planch.), which is a valuable fruit tree species.
   Therefore, the objective of this study was to explore changes in
   community composition and co-occurrence networks of bacteria and fungi
   in the rhizosphere of kiwifruit under long-term organic fertilization
   regimes. Organic amendments (mainly pig and sheep dung compost) were
   applied at rates of 10, 20, and 40 Mg ha(-1) y(-1) over 9 years, with
   chemical fertilizers (N 287.5, P 115 kg ha(-1) y(-1), and K 115 kg
   ha(-1) y(-1)) applied as the control. Results showed that in addition to
   soil pH and nutrients (e.g., carbon and nitrogen), the yield and quality
   of kiwifruit were improved by the application of organic amendments
   compared with the control. Organic amendments also increased bacterial
   diversity and relative abundance of plant growth-promoting bacteria
   (including Pseudomonas, Chrysosporium, and Burkholderia) in the
   rhizosphere of kiwifruit. Conversely, the relative abundance of plant
   pathogenic fungi (including Fusarium) was reduced due to the application
   of organic amendments. Network analysis indicated that organic
   amendments stimulated the formation of functional groups and activated
   antagonism or mutualism between microbial taxa. Spearman's correlation
   analysis revealed that the relative abundance of potentially beneficial
   microorganisms including Burkholderia and Devosia was positively
   correlated with fruit yield or quality. In conclusion, long-term organic
   fertilization regimes might improve the productivity of kiwifruit by
   increasing rhizosphere microbial diversity and network complexity.
OI Liu, Zhe/0000-0001-6658-0974
ZS 0
Z8 1
ZB 5
TC 6
ZR 0
ZA 0
Z9 7
SN 0929-1393
EI 1873-0272
UT WOS:000505575100043
ER

PT S
AU Pacheco, C.
   Calouro, F.
   Santos, F.
   Vieira, S.
   Neves, N.
   Curado, F.
   Rodrigues, S.
BE Pestana, M
   Correia, PJ
TI Influence of Nitrogen and Potassium Fertilization on Mineral Composition
   of Kiwifruit
SO VI INTERNATIONAL SYMPOSIUM ON MINERAL NUTRITION OF FRUIT CROPS
SE Acta Horticulturae
VL 868
BP 319
EP 325
PD 2010
PY 2010
AB Physiological disorders during fruit storage are common, leading to
   important losses of marketable yield, and can be strongly affected by
   the mineral composition of fruits at harvest. The present study was
   conducted for three years and was based on experimental data obtained
   from a fertilizer trial arranged as a completely randomized block
   design, with three replications, established in an orchard in the
   Portuguese Region of Bairrada. The aim was to evaluate the influence of
   nitrogen and potassium fertilization on the yield and fruit mineral
   composition of Actinidia deliciosa 'Hayward'. Three levels of nitrogen
   (30, 60 and 90 kg ha(-1) N) and four levels of potassium (0, 45, 90 and
   135 kg ha(-1) K2O) were used, arranged into 12 experimental treatments.
   Nitrogen and potassium were applied annually, since 2004. Total yield
   and its distribution according to fruit size and deformed fruits were
   evaluated from each plot. A sample of 16 fruits of each marketable fruit
   size was taken from each plot and analysed for mineral composition. The
   supply of 90 kg ha(-1) N significantly increased nitrogen and sulphur
   fruit concentration, as compared to the application of 30 or 60 kg
   ha(-1) N. Conversely, the lowest level of nitrogen led to the highest
   potassium, zinc and boron fruit concentration. Fruit potassium
   concentration was significantly increased by potassium fertilization. A
   significant NxK fertilization interaction was observed on fruit calcium
   concentration. The lowest calcium concentration was found in
   experimental treatments N3K2 and N3K3 (with the highest level of
   nitrogen fertilizer (90 kg ha(-1) N, associated with 90 kg ha(-1) K2O
   and 135 kg ha(-1) K2O). Fruits from plants fertilized with the highest
   nitrogen rate showed higher N/Ca and K/Ca ratios than those fertilized
   with 30 kg ha(-1) N. The application of 90 kg ha(-1) K2O also caused a
   significant increase in fruit K/Ca ratio, although without significant
   differences from the highest potassium application level (135 kg ha(-1)
   K2O).
CT 6th International Symposium on Mineral Nutrition of Fruit Crops
CY MAY 19-23, 2008
CL Faro, PORTUGAL
SP Int Soc Hort Sci (ISHS)
ZB 1
ZA 0
ZR 0
Z8 0
TC 1
ZS 0
Z9 1
SN 0567-7572
EI 2406-6168
BN 978-90-66054-69-1
UT WOS:000313520000042
ER

PT S
AU Abdullah, F.
   Woolley, D. J.
   van Hooijdonk, B. M.
   Friend, A. P.
BE Huang, H
   Zhang, Q
TI Interspecific Hybrid Kiwifruit Rootstocks Have Potential to Modify Scion
   Architecture and Vigour of Young 'Hayward' Vines
SO VIII INTERNATIONAL SYMPOSIUM ON KIWIFRUIT
SE Acta Horticulturae
VL 1096
BP 241
EP 246
PD 2015
PY 2015
AB Knowledge of how rootstocks affect scion architecture and vigour in
   kiwifruit is limited, unlike for some fruit crops. For example, in
   apple, scion dwarfing by 'Malling 9' ('M9') rootstock can be measured
   within the first two years following grafting. Architectural
   modifications imposed by 'M9' on the scion include early shoot
   termination and therefore less node neo-formation, and fewer sylleptic
   shoots. Currently in kiwifruit, there are no vigour-controlling
   rootstocks that reduce scion vigour in ways similar to those in apple.
   To elucidate the potential of Actinidia rootstocks on vigour control and
   altered scion architecture of kiwifruit, 'Hayward' scions grafted onto
   thirteen hybrid rootstocks were assessed at 8 and 14 months following
   grafting. Inter-specific hybrid rootstocks affected the early growth and
   altered initial shoot architecture of the 'Hayward' scion. For example,
   rootstocks modified the trunk cross-sectional area and proleptic
   budbreak of the 'Hayward' primary shoot. The lengths of long and short
   proleptic shoots of the scion from particular rootstocks were also
   slightly reduced, thus reducing the total length of proleptic shoots on
   grafted scions. Based on this promising evidence, selected Actinidia
   rootstocks show some potential to modify scion architecture and vigour
   during initial vine development. Vine architecture and components of
   yield will be further assessed in subsequent years as these vines
   mature.
CT 8th International Symposium on Kiwifruit
CY SEP 18-22, 2014
CL Dujiangyan, PEOPLES R CHINA
SP Int Soc Hort Sci
RI van Hooijdonk, Ben/L-1985-2016; Friend, Adam/B-5295-2011
OI van Hooijdonk, Ben/0000-0003-3096-5893; Friend, Adam/0000-0003-0995-2203
ZB 0
Z8 0
ZS 0
TC 0
ZR 0
ZA 0
Z9 0
SN 0567-7572
EI 2406-6168
BN 978-94-62610-94-1
UT WOS:000378638100026
ER

PT S
AU Pancino, B.
   Ferrucci, D.
   Passeri, N.
   Grassi, P.
   Cassoni, G.
BE Costa, G
   Ferguson, AR
TI Kiwifruit Quality Standards
SO VII INTERNATIONAL SYMPOSIUM ON KIWIFRUIT
SE Acta Horticulturae
IS 913
BP 535
EP 538
DI 10.17660/ActaHortic.2011.913.72
PD 2011
PY 2011
AB An economic evaluation of the economic outputs of kiwifruit organic,
   integrated and conventional production systems was undertaken to compare
   the three cultivation methods from a market and farm management point of
   view. A case study was used; yield, fruit size, qualitative
   characteristics and prices obtained from the three different systems
   were obtained. Outcomes of the comparison between organic, integrated
   and conventional production systems will provide input to formulate some
   future management and market decisions.
CT 7th International Symposium on Kiwifruit
CY NOV 25, 2011
CL Faenza, ITALY
Z8 0
ZA 0
ZR 0
TC 0
ZB 0
ZS 0
Z9 0
SN 0567-7572
BN 978-90-66056-04-6
UT WOS:000305940900072
ER

PT J
AU Qiu, Guo-liang
   Zhuang, Qi-guo
   Li, Yu-fei
   Li, Si-yu
   Chen, Cun
   Li, Zheng-hao
   Zhao, Yu-yang
   Yang, Yi
   Liu, Zhi-bin
TI Correlation between fruit weight and nutritional metabolism during
   development in CPPU-treated Actinidia chinensis 'Hongyang'
SO PEERJ
VL 8
AR e9724
DI 10.7717/peerj.9724
PD AUG 14 2020
PY 2020
AB Forchlorfenuron, N-(2-chloro-4-pyridyl)-N-phenylurea (CPPU), is often
   used to promote fruit growth and improve production. The role of CPPU in
   kiwifruit growth has been established. However, the correlation between
   fruit weight and nutritional metabolism during development after CPPU
   treatments remains largely undetermined. Here, we surveyed the
   variations in weight and nutrient components of the `Hongyang' kiwifruit
   (Actinidia chinensis) when CPPU was sprayed on fruit 25 days after
   anthesis. The CPPU application did not significantly influence the dry
   matter, soluble solids, starch, vitamin C or protein concentrations.
   However, the fresh weight, length and maximum diameter were
   significantly increased compared with the control. Moreover, in fruit of
   the same developmental stage, the fructose, glucose and soluble sugar
   levels increased after the CPPU treatment, compared with the control. On
   the contrary, citric, quinic and titratable acid concentrations
   decreased. However, a correlation analysis between fresh weight and the
   nutritional contents revealed that CPPU did not affect the
   concentrations of the most abundant organic acids (quinic and citric)
   and sugars (glucose, fructose and sucrose), compared with control fruit
   of the same weight. Therefore, CPPU applications enhance 'Hongyang'
   kiwifruit weight/size. However, there were no significant differences in
   the nutritional qualities of treated and untreated fruit having the same
   weights.
TC 2
ZR 0
ZS 0
Z8 0
ZB 2
ZA 0
Z9 2
SN 2167-8359
UT WOS:000559733100011
PM 32864222
ER

PT J
AU Towantakavanit, Korsak
   Park, Yong Seo
   Gorinstein, Shela
TI Quality properties of wine from Korean kiwifruit new cultivars
SO FOOD RESEARCH INTERNATIONAL
VL 44
IS 5
BP 1364
EP 1372
DI 10.1016/j.foodres.2011.01.028
PD JUN 2011
PY 2011
AB Several domestic varieties of kiwifruit including Actinidia deliciosa
   cv. 'Hayward', 'Daeheung', 'Monty', 'Arimold', 'Hyangrok' and A.
   chinensis cv. 'Haenam' and 'Golden King' were utilized for the
   processing of wines. Kiwifruit wines were analyzed for sugar content,
   alcohol, acidity, pH, color, total phenols and antioxidant activity by
   radical scavenging assay ABTS. The soluble solid content of the
   kiwifruit must ranged between 22 and 25% and then was fermented at 14
   degrees C during 4 months. The amount of alcohol productions differed
   especially during the first week of fermentation. Among cultivars,
   'Haenam' and 'Arimold' were relatively slower than other wines with
   regard to alcohol production rate. The yield of wine production was
   increased from 63.35% to 66.19% in weight by using processing with
   pectinase.
   The 'L' values of wine made from 'Hayward' and 'Monty' were lower and
   darker than those of wines prepared from other cultivars. Wine made from
   'Daeheung' had total phenols of 790 mg L-1, which was the highest among
   wines, followed by 'Haenam' and 'Golden King'. 'Daeheung' also showed
   the highest antioxidant activity (22.55 mM TE L-1), while 'Arimold'
   showed the lowest one (10.91 mM TE L-1). The mean overall acceptability
   scores among kiwifruit wines ranged between 3.8 and 4.5. The sensory
   evaluations were higher in 'Golden King', 'Monty', 'Daeheung',
   'Arimold'. and 'Hayward' than those of 'Haenam', Jinmi', and 'Hyangrok'.
   However, for commercial kiwifruit wine production not only overall
   sensory acceptance, but also functional properties such as total phenols
   and antioxidant activity, and fruit cultivation volume should be
   concerned. Therefore, three of kiwifruit cultivars which are 'Golden
   King', 'Daeheung', and 'Hayward' had the most desirable characteristics
   suitable for kiwifruit wine production. (C) 2011 Elsevier Ltd. All
   rights reserved.
RI Gorinstein, Shela/K-7753-2019
ZA 0
TC 12
ZR 0
ZS 3
Z8 1
ZB 6
Z9 15
SN 0963-9969
EI 1873-7145
UT WOS:000296797900030
ER

PT J
AU Pramanick, K. K.
   Kashyap, Poonam
   Kishore, D. K.
   Sharma, Y. P.
TI Effect of summer pruning and CPPU on yield and quality of kiwi fruit
   (Actinidia deliciosa)
SO JOURNAL OF ENVIRONMENTAL BIOLOGY
VL 36
IS 2
BP 351
EP 356
PD MAR 2015
PY 2015
AB A field experiment was conducted on bearing vines of kiwifruit cv.
   Abbott to find the effect of CPPU (N-(2-chloro-4-pyridyI)-N-phenylurea)
   and summer pruning on fruit yield, fruit size and quality. CPPU greatly
   stimulated fruit growth indicating that it can be a powerful tool for
   improving kiwifruit cropping. Application of CPPU at 10 ppm
   concentration was done by dipping the fruits for 10 sec in the aqueous
   solution of compound at petal fall and 30 days after petal fall. CPPU
   applied fruits increased size by 20-70 g over control. Summer pruning
   along with CPPU application proved to be more effective in obtaining
   fruits of high grades with increased fruit weight (95.37 g fruit(-1))
   and high quality. Summer pruning, when done by pinching1/5th at Petal
   Fall stage + CPPU dipping (10 ml l(-4)) and pinching 1/5th continued
   till harvest, at one month interval resulted in increased fruit yield
   (54.80 kg vine(-1)), high TSS (17.6 0 Brix), high total sugar (9.85%),
   advanced ripening by one week and reduced flesh firmness.
Z8 0
ZA 0
ZR 0
ZS 0
TC 2
ZB 1
Z9 2
SN 0254-8704
UT WOS:000351799900003
PM 25895255
ER

PT J
AU Wang, Nannan
   He, Haohao
   Lacroix, Christelle
   Morris, Cindy
   Liu, Zhande
   Ma, Fengwang
TI Soil fertility, leaf nutrients and their relationship in kiwifruit
   orchards of China's central Shaanxi province
SO SOIL SCIENCE AND PLANT NUTRITION
VL 65
IS 4
BP 369
EP 376
DI 10.1080/00380768.2019.1624481
EA JUN 2019
PD JUL 4 2019
PY 2019
AB Understanding soil fertility and leaf nutrients provides the basis for
   optimizing fertilization for fruit crop production. However, for central
   Shaanxi province of China, the largest kiwifruit-producing region in the
   world, limited information is available on soil fertility and leaf
   nutrients of these orchards. Here, we assessed 17 soil fertility
   parameters and 12 leaf elements for 116 kiwifruit orchards in central
   Shaanxi. The investigated region included five locations: Zhouzhi, Mei,
   Yangling, Wugong and Qishan. The soils in this region had an average pH
   of 7.54 and exchangeable Ca of 5.68 g/kg, indicating that the soils were
   calcareous. Over a quarter of the orchards were deficient in soil
   organic matter. Although over 50% of the soils were excessive in NO3--N
   and over 25% both deficient and excessive in P and K, more than 65.0% of
   the orchards were deficient in leaf N, P and K, implying the low NPK use
   efficiency in central Shaanxi. Moreover, Cl and Zn deficiencies as well
   as Cu and Ca excesses were found in both soil and leaf diagnosis.
   Analysis of variance showed that, among the study locations, Zhouzhi was
   characterized by low soil pH, low soil/leaf Ca and high soil/leaf N,
   whereas Wugong was featured by high soil/leaf Na. Correlation analysis
   indicated that soil pH positively correlated with soil Ca, and both
   parameters negatively correlated with soil N, P, Fe, Mn, Cu and Cl (P <
   0.01). Additionally, soil N, Ca, Mn and Cl positively correlated with
   the corresponding leaf elements (P < 0.001). These results could be used
   to guide the sustainable nutrient management of kiwifruit production in
   central Shaanxi.
RI Wang, Nannan/; Lacroix, Christelle/G-9569-2011
OI Wang, Nannan/0000-0001-8261-2323; Lacroix,
   Christelle/0000-0001-8808-4752
ZS 0
ZR 0
TC 1
Z8 0
ZB 1
ZA 0
Z9 1
SN 0038-0768
EI 1747-0765
UT WOS:000472918900001
ER

PT J
AU Coelho, Renata
   Kanda, Luis R. S.
   Hamerski, Fabiane
   Masson, Maria Lucia
   Corazza, Marcos L.
TI Extraction of Kiwifruit Seed (Actinidia Deliciosa) Oil Using Compressed
   Propane
SO JOURNAL OF FOOD PROCESS ENGINEERING
VL 39
IS 4
BP 335
EP 344
DI 10.1111/jfpe.12225
PD AUG 2016
PY 2016
AB This study reports the extraction of kiwifruit seed oil using compressed
   propane as solvent and its modeling based on the Brunauer-ETmmett-Teller
   theory of adsorption. Temperature and pressure were the variables
   investigated on the kinetics of extraction. The overall extraction
   yields were compared with the Soxhlet extraction with n-hexane. Most of
   extraction conditions using compressed propane have presented high
   extraction rates and overall extraction yield of 31.71.4%. The kinetic
   model used showed to be able and very reliable to correlate the
   different conditions of extraction with compressed propane. Furthermore,
   the alternative extraction technique investigated in this work was found
   to be suitable for the oil extraction from kiwifruit seeds after short
   times of extraction.
   Practical ApplicationsCompressed propane extraction is an
   environment-friendly technology that can be efficiently used in oilseed
   extractions. A product that is free of residual solvent and without
   degradation of thermolabile compounds highlights the use of compressed
   propane as solvent for applications in food, cosmetic and pharmaceutical
   industries. The kiwifruit seed oil, which is predominately constituted
   by -linolenic acid (ALA), was efficiently extracted using compressed
   propane with a maximum extraction yield in a short time of extraction.
   The mathematical model applied to represent the kinetics of extraction
   is based on three parameters with physical meaning and it may be easily
   and reliably used in modeling, design, simulation and optimization, as
   well as in the scale-up of this extraction process.
RI Masson, Maria Lucia/K-2542-2019; Corazza, Marcos L/A-5248-2013; Masson, Maria/G-2489-2012; Kanda, Luis Ricardo/
OI Masson, Maria Lucia/0000-0001-6574-6477; Corazza, Marcos
   L/0000-0003-2305-1989; Masson, Maria/0000-0001-6574-6477; Kanda, Luis
   Ricardo/0000-0001-9426-6042
ZB 3
ZS 1
ZA 0
Z8 0
TC 17
ZR 0
Z9 17
SN 0145-8876
EI 1745-4530
UT WOS:000379974600003
ER

PT J
AU Wulfsohn, Dvoralai
   Aravena Zamora, Felipe
   Potin Tellez, Camilla
   Zamora Lagos, Ines
   Garcia-Finana, Marta
TI Multilevel systematic sampling to estimate total fruit number for yield
   forecasts
SO PRECISION AGRICULTURE
VL 13
IS 2
BP 256
EP 275
DI 10.1007/s11119-011-9245-2
PD APR 2012
PY 2012
AB Early forecasting of fruit orchard yield is important for market
   planning and for growers and exporters to plan labour, bins, storage and
   purchase of packing materials. Large variations in tree yield pose a
   challenge for accurate yield estimation. We evaluated a three-level
   systematic sampling procedure for unbiased estimation of fruit number
   for yield forecasts. In the Spring of 2009 we estimated the total number
   of fruit in several rows of each of 14 commercial fruit orchards growing
   apple (11 groves), kiwifruit (two groves), and table grapes (one grove)
   in central Chile. Survey times were 10-100 min for apples (depending on
   vigour), 85 min for the table grapes, and 85 and 150 min for the
   kiwifruit. During harvest in the Fall, the fruit were counted to obtain
   the true number. Yields ranged from lows of several thousand (grape
   bunches), to highs of more than 40 000 fruit (apples, kiwifruit).
   Absolute true errors (defined as the absolute difference between the
   estimate and the true value, divided by the true value) were less than
   5% in six orchards, between 5 and 10% in a further five orchards and 13%
   in one orchard. In two apple orchards we obtained absolute true errors
   of about 20%. Error analysis based on systematic sub-sampling across
   each sampling stage was used to determine how to distribute sampling
   effort to achieve a total coefficient of error of 10%. We discuss the
   extension of the procedure for yield estimation at the full orchard
   scale for any target precision.
ZS 0
ZA 0
ZB 17
ZR 0
Z8 0
TC 23
Z9 23
SN 1385-2256
EI 1573-1618
UT WOS:000301525200007
ER

PT J
AU Malone, Jonathan
   Spiers, James D.
   Dozier, William A.
   Woods, Floyd M.
   Coneva, Elina
   Wilkins, Bryan S.
TI Influence of Fruit Thinning and BenefitKiwi (R) on Fruit Size and
   Quality of 'AU Golden Dragon', 'AU Golden Sunshine', and 'Hort16A'
   Kiwifruit
SO HORTSCIENCE
VL 47
IS 9
BP S18
EP S18
SU S
PD SEP 2012
PY 2012
RI Coneva, Elina D/A-5474-2008
ZB 0
Z8 0
ZR 0
ZA 0
TC 0
ZS 0
Z9 0
SN 0018-5345
EI 2327-9834
UT WOS:000536060200046
ER

PT J
AU Scortichini, Marco
   Ferrante, Patrizia
   Marcelletti, Simone
   Petriccione, Milena
TI Omics, epidemiology and integrated approach for the coexistence with
   bacterial canker of kiwifruit, caused by Pseudomonas syringae pv.
   actinidiae
SO ITALIAN JOURNAL OF AGRONOMY
VL 9
IS 4
BP 163
EP 165
DI 10.4081/ija.2014.606
PD 2014
PY 2014
AB Bacterial canker of kiwifruit, caused by Pseudomonas syringae pv.
   actinidiae, is a destructive disease found in all major areas of
   production of green-fleshed (Actinidia deliciosa) and yellow-fleshed (A.
   chinensis) kiwifruit of the world (i.e, Europe, China, New Zealand and
   Chile). A series of studies and field trials concerning epidemiology,
   agronomical techniques, new bactericides effectiveness as well as
   molecular typing analysis, genomic and proteomic, allowed us to
   elucidate the cycle of disease of the pathogen, to dissect its main
   genomic features, to point out the plant proteins involved in
   resistance/tolerance to the bacterium, to modify some basic agronomical
   techniques and to propose new compounds that currently, at least in the
   province of Latina and Rome, Italy, allow the farmers to coexist with
   the pathogen by reaching the full yield and quality of the crop as
   before the appearance of the disease.
RI Petriccione, Milena/AAK-9864-2020; Scortichini, Marco/; Petriccione, Milena/; FERRANTE, PATRIZIA/
OI Scortichini, Marco/0000-0003-1565-9097; Petriccione,
   Milena/0000-0001-5284-0333; FERRANTE, PATRIZIA/0000-0001-7577-9096
ZR 0
TC 6
ZS 0
Z8 0
ZA 0
ZB 6
Z9 6
SN 1125-4718
EI 2039-6805
UT WOS:000366211900005
ER

PT J
AU Meroi Arcerito, Facundo R.
   De Feudis, Leonardo L.
   Amarilla, Leonardo D.
   Galetto, Leonardo
   Mitton, Giulia
   Fernandez, Natalia
   Szawarski, Nicolas
   Corti, Camila
   Olivera, Eugenia
   Iglesias, Azucena
   Gende, Liesel
   Damiani, Natalia
   Eguaras, Martin
   Maggi, Matias
TI Fragrance addition improves visitation by honeybees and fruit quality in
   kiwifruit (Actinidia deliciosa)
SO JOURNAL OF THE SCIENCE OF FOOD AND AGRICULTURE
VL 101
IS 12
BP 5082
EP 5088
DI 10.1002/jsfa.11153
EA MAR 2021
PD SEP 2021
PY 2021
AB BACKGROUND Kiwifruit is an important horticultural crop all over the
   world and its development is important in Argentina. This dioecious crop
   has a short blooming period with nectarless flowers, and its fruit
   production depends on cross-pollination. Here, we tested whether
   kiwifruit quality increases by using honeybees exposed to female flowers
   treated with an artificial fragrance. The three experimental treatments
   were: A, sprinkled female flowers with 1:1 sugar syrup + Lavandula
   hybrida extract solution (a new attractant substance especially
   developed for this study named Lavandin Grosso); B, sprinkled female
   flowers with 1:1 water + sugar syrup (female flowers with additional
   sugar syrup reward); C (control; female flowers exposed to honeybees).
   RESULTS The results showed a higher number of visits of honeybees to the
   female flowers sprinkled with the attractant substance, Lavandin Grosso,
   as well as higher fruit quality (weight, number of seeds, regularity in
   fruit size).
   CONCLUSION Our study demonstrates the potential of fragrance-treated
   flowers to improve yield production in kiwifruit. (c) 2021 Society of
   Chemical Industry
RI Fernandez, Natalia Jorgelina/AAM-7369-2021; Meroi Arcerito, Facundo Rene/
OI Meroi Arcerito, Facundo Rene/0000-0002-7788-5033
ZR 0
ZS 0
Z8 0
TC 0
ZA 0
ZB 0
Z9 0
SN 0022-5142
EI 1097-0010
UT WOS:000623486000001
PM 33570749
ER

PT S
AU Xiloyannis, C.
   Montanaro, G.
   Dichio, B.
BE Costa, G
   Ferguson, AR
TI Sustainable Orchard Management, Fruit Quality and Carbon Footprint
SO VII INTERNATIONAL SYMPOSIUM ON KIWIFRUIT
SE Acta Horticulturae
IS 913
BP 269
EP 273
DI 10.17660/ActaHortic.2011.913.34
PD 2011
PY 2011
AB This paper discusses some key issues of sustainable kiwifruit production
   by addressing a number of orchard practices with the multiple objectives
   of improving fruit quality, increasing soil fertility and minimising the
   environmental impacts of kiwifruit production. Increasing soil-carbon
   inputs by recycling prunings and cover-crop biomass and by the
   application of composts all contribute to the build-up of soil carbon.
   They also enhance soil-water retention and fertility and fruit yield and
   quality. The need for an improved methodology for assessment of the
   carbon footprint of kiwifruit production is discussed including aspects
   of orchard management which will improve soil carbon inputs. This paper
   focuses on mineral nutrition, providing information for the development
   of a best fertilisation plan. In particular, it offers advice on how to
   improve fruit calcium nutrition. A criterion is proposed for optimal
   irrigation scheduling based on the concept of a soil-water threshold
   above which soil water should be maintained at all times. The volume of
   soil explored by the roots of young vines is discussed with a view to
   increasing irrigation efficiency.
CT 7th International Symposium on Kiwifruit
CY NOV 25, 2011
CL Faenza, ITALY
RI Montanaro, Giuseppe/F-4354-2012; Montanaro, Giuseppe/Z-1208-2019; xiloyannis, cristos/; dichio, bartolomeo/
OI Montanaro, Giuseppe/0000-0002-1172-7526; Montanaro,
   Giuseppe/0000-0002-1172-7526; xiloyannis, cristos/0000-0002-5970-3953;
   dichio, bartolomeo/0000-0003-0726-7982
ZB 3
ZS 0
ZA 0
ZR 0
TC 3
Z8 0
Z9 3
SN 0567-7572
EI 2406-6168
BN 978-90-66056-04-6
UT WOS:000305940900034
ER

PT J
AU Zenginbal, Hamdi
   Ozcan, Muharrem
TI EFFECT OF ALTITUDE ON GROWTH-DEVELOPMENT AND FRUIT QUALITY ATTRIBUTES OF
   KIWIFRUIT (Actinidia deliciosa PLANCH) CULTIVATION
SO PAKISTAN JOURNAL OF AGRICULTURAL SCIENCES
VL 55
IS 4
BP 843
EP 851
DI 10.21162/PAKJAS/18.5417
PD DEC 2018
PY 2018
AB This study was carried out to determine the variation of vine
   growth-development and fruit quality characteristics of 'Hayward' and
   'Matua' kiwifruit cultivars at different altitude in Ardesen district of
   Rize (Turkey) province during two growing seasons in 2013-14.
   Significant differences in phenological dates of kiwifruit cultivars,
   cultivated at different altitudes were observed in both years.
   Generally, the kiwifruit cultivars, grown at 20 m altitude sprouted 7
   days early and dropped their leaves 9-10 days later when compared to the
   cultivars, grown at 610 m altitude. Besides, the vegetative growth of
   vines was normal at all altitudes and the annual shoot diameter and
   length decreased with increase in altitude. With increase in altitude,
   the leaf area, number of leaf, bud, flower, and fruit on shoot decreased
   in both kiwifruit cultivars. The lowest values for leaf area, number of
   leaf, bud, flower, and fruit on shoot were detected in vines grown at
   610 m altitude and the highest means were reached in vines grown at 20
   and 210 m altitudes. The width, length index, weight, firmness, TS S, pH
   of fruit and yield values of 'Hayward' cultivar decreased with increase
   in altitude. The highest values were recorded from orchard at 20 and 210
   m altitude. Acidity and firmness of fruit increased with increase in
   altitude and the highest acidity and firmness was taken from 610 m
   altitude. Effect of altitude was found non-significant for vitamin C
   content in both years. The results suggested that the cultivars at
   various altitudes were performed better but the new commercial
   cultivations of 'Hayward' and 'Matua' kiwifruit cultivars must be made
   in areas with up to 210 m altitude.
ZR 0
ZS 0
ZB 0
TC 0
ZA 0
Z8 0
Z9 0
SN 0552-9034
EI 2076-0906
UT WOS:000448193500014
ER

PT S
AU Gallego, P. P.
BE Antunes, MD
   Gallego, PP
TI Kiwifruit production and research in Spain
SO IX INTERNATIONAL SYMPOSIUM ON KIWIFRUIT
SE Acta Horticulturae
VL 1218
BP 23
EP 29
DI 10.17660/ActaHortic.2018.1218.3
PD 2018
PY 2018
AB Kiwifruit culture started in Spain in 1969, when the Galician visionary
   entrepreneur and businessman Jose Fernandez Lopez founded the first
   kiwifruit company named Productores de Actinidia Chinensis SA. He was
   also the first orchardist, who purchased his first vines (100 plants) of
   'Hayward' in France. The first exports were to Germany, because nobody
   in Spain knew the fruit and the price was so high (around 0.60 per
   fruit). Later, in the 1980s, kiwifruit production increased quickly from
   45 to 357 ha, and what was more important for kiwifruit market, more
   than 10,000 t were imported from New Zealand. This awakened the interest
   of a few more business people to the kiwifruit industry, due to huge
   demand and high prices of kiwifruit. Following them, many small fruit
   producers replaced apple and citrus orchards with kiwifruit, reaching a
   total production of 21,000 t and importation of 160,000 t today. In this
   review, I will describe in detail the history of the consumption and
   production of kiwifruit, the main areas of production, the main
   cultivar, the production systems, orchard management (conventional,
   integrated and organic), phytosanitary problems (pest and diseases), the
   characteristics of the kiwifruit industry, and also the untold story of
   the research done in Spanish research centres and universities since the
   1990s.
CT 9th International Symposium on Kiwifruit
CY SEP 06-09, 2017
CL Porto, PORTUGAL
SP Int Soc Horticultural Sci
RI Gallego, Pedro Pablo/K-3591-2013
OI Gallego, Pedro Pablo/0000-0002-4622-1728
ZA 0
Z8 0
ZB 1
ZS 0
ZR 0
TC 1
Z9 1
SN 0567-7572
EI 2406-6168
BN 978-94-62612-15-0
UT WOS:000664205500003
ER

PT J
AU Gullo, Gregorio
   Branca, Valentino
   Dattola, Agostino
   Zappia, Rocco
   Inglese, Paolo
TI Effect of summer pruning on some fruit quality traits in Hayward
   kiwifruit
SO FRUITS
VL 68
IS 4
BP 315
EP 322
DI 10.1051/fruits/2013077
PD JUL-AUG 2013
PY 2013
AB Introduction. The aim of our study was to analyze the effect of various
   levels of light availability in the fruit microenvironment (induced by
   summer pruning) on some fruit quality traits. Materials and methods. Two
   levels of summer pruning were set: removal of either 30% or 60% of the
   canopy leaf area. These treatments were compared with the control
   (unpruned vines). Two canopy layers (upper and lower) were identified in
   each treatment and in the control vines. At harvest, yield per cane and
   per shoot was recorded in the two canopy layers; fruit fresh weight,
   flesh firmness, total soluble solid content and total titratable acidity
   were measured. Fruit Total Antioxidant Capacity (TAC) and Total
   Polyphenols (TPH) were determined at kiwifruit harvest and post-harvest
   (60 days after storage at 1 degrees C) in relation to their position
   within the canopy (layer) and to the pruning treatment applied. Results.
   Removing 60% of the canopy leaf area induced higher titratable acidity
   and flesh firmness of kiwifruits at harvest; it reduced fruit weight and
   crop yield, but increased TAC and TPH compared with kiwifruits of
   control. Removing 30% leaf area did not reduce mean fruit weight and
   crop yield; it increased TAC and TPH at harvest by 20%. Post-harvest TAC
   and TPH evolution did not differ among treatments. Discussion and
   conclusion. Pergola-trained kiwifruit vines showed good performances in
   terms of crop yield and fruit quality when summer pruning reduced the
   Leaf Area Index (LAI) to 3. More intense pruning resulted in a
   significant increase in fruit TAC, but reduced fruit weight and crop
   yield, and delayed softening of pulp.
OI Inglese, Paolo/0000-0001-7394-4633
ZR 0
ZS 0
TC 3
ZA 0
Z8 0
ZB 1
Z9 3
SN 0248-1294
EI 1625-967X
UT WOS:000322859500005
ER

PT J
AU Cruz-Castillo, J. G.
   Woolley, D. J.
   Famiani, F.
TI Effects of defoliation on fruit growth, carbohydrate reserves and
   subsequent flowering of 'Hayward' kiwifruit vines
SO SCIENTIA HORTICULTURAE
VL 125
IS 4
BP 579
EP 583
DI 10.1016/j.scienta.2010.05.004
PD JUL 26 2010
PY 2010
AB A partial defoliation study was carried out on 'Hayward' kiwifruit vines
   with the aim of evaluating effects on fruit yield, changes in
   concentration of carbohydrates, and return bloom. At full bloom,
   'Hayward' kiwifruit vines trained to the pergola system were submitted
   to 0% (control), 50% and 75% defoliation in the 2.0 m wide central
   horizontal area of the canopy. This area represents the vine
   'replacement cane zone' (RCZ), whereas the remaining external area
   represents the 'fruiting zone' (FZ). Removing 50% of the leaves resulted
   in a small (-9 g in the RCZ and -3.3g in the FZ), but significant,
   reduction in fruit weight compared to the control vines. More severe
   defoliation (75%) reduced fruit weight by 13 g in the RCZ and 7 g in the
   FZ. The defoliation treatment reduced the concentrations of starch and
   total soluble carbohydrates (glucose + fructose + sucrose) in the shoots
   and starch in trunk bark compared to those in control vines. The
   treatments caused a large reduction in return bloom, expressed as number
   of flowers per winter bud, by about 25% and 53% in vines with 50% and
   75% defoliation, respectively. (C) 2010 Elsevier B.V. All rights
   reserved.
RI Famiani, Franco/L-9202-2015
OI Famiani, Franco/0000-0002-9634-7951
Z8 0
ZB 13
TC 13
ZS 1
ZA 0
ZR 0
Z9 15
SN 0304-4238
EI 1879-1018
UT WOS:000280660000007
ER

PT J
AU Srisook, Witchaya
   Lim, Chan-Kyu
   Oh, Eun Ui
   Yi, Kyunguk
   Kim, Seong-Cheol
   Park, Kyo Sun
   Song, Kwan Jeong
TI Effect of Artificial Defoliation on Cane Regrowth and Fruit Development
   in 'Jecy Gold' Kiwifruit
SO HORTICULTURE ENVIRONMENT AND BIOTECHNOLOGY
VL 56
IS 1
BP 22
EP 26
DI 10.1007/s13580-015-0119-9
PD FEB 2015
PY 2015
AB Leaves of kiwifruit have long petiole and large size, so that they are
   easily damaged by strong wind. This study Was performed to evaluate the
   effect of leaves loss by typhoon damage on fruit quality and yield and
   new cane growth with artificial defoliation. Five-year-old 'Jecy Gold'
   kiwifruit vines gown in a plastic house were used in this study.
   Artificial defoliation was done on August 23 (100 days after anthesis)
   at the different defoliation levels, such as 0 (control), 50, 75, and
   100% Cane regrowth by axillary bud burst, cane bark carbohydrate
   reserve, and fruit quality and yield were investigated. Severe
   defoliation at 75 and 100% level showed significantly higher axillaiy
   budburst than the control and the 50% defoliation. Especially, the 100%
   defoliation induced a few abnormal off-season flowering. Starch and
   sucrose contents were significantly declined during the first 2 weeks
   after defoliation at the 75 and 100% defoliation. However, other soluble
   carbohydrate reserves including fructose, glucose, and myo-inositol were
   not affected sigtificantly. Fruit drop was promoted and the mean fruit
   weight, firmness, and soluble solid concentrations were lower by the
   defoliation. Our results indicated that the loss of leaves above 50%
   would induce a transient shortage of assimilate supply and reduce fruit
   quality and yield significantly.
ZB 1
ZA 0
Z8 0
ZR 0
ZS 0
TC 2
Z9 2
SN 2211-3452
EI 2211-3460
UT WOS:000351165700004
ER

PT J
AU Wang, Nannan
   Dong, Xiaoke
   Chen, Yuanlei
   Ma, Baiquan
   Yao, Chunchao
   Ma, Fengwang
   Liu, Zhande
TI Direct and Bicarbonate-Induced Iron Deficiency Differently Affect Iron
   Translocation in Kiwifruit Roots
SO PLANTS-BASEL
VL 9
IS 11
AR 1578
DI 10.3390/plants9111578
PD NOV 2020
PY 2020
AB Bicarbonate-induced iron (Fe) deficiency (+Bic) is frequently observed
   in kiwifruit orchards, but more research attention has been paid to
   direct Fe deficiency (-Fe) in plants, including kiwifruit. Here we
   compared the differences of kiwifruit plants between -Fe and +Bic in:
   (1) the traits of Fe-57 uptake and translocation within plants, (2) Fe
   forms in roots, and (3) some acidic ions and metabolites in roots. The
   concentration of Fe-57 derived from nutrient solution ((57)Fedfs) in
   roots was less reduced in +Bic than -Fe treatment, despite similar
   decrease in shoots of both treatments. +Bic treatment increased
   (57)Fedfs distribution in fine roots but decreased it in new leaves and
   stem, thereby displaying the inhibition of (57)Fedfs translocation from
   roots to shoots and from fine roots to xylem of coarse roots. Moreover,
   +Bic imposition induced the accumulation of water-soluble Fe and
   apoplastic Fe in roots. However, the opposite was observed in
   -Fe-treated plants. Additionally, the cell wall Fe and hemicellulose Fe
   in roots were less reduced by +Bic than -Fe treatment. +Bic treatment
   also triggered the reduction in H+ extrusion and the accumulation of
   NH4+, succinic acid, and some amino acids in roots. These results
   suggest that, contrary to -Fe, +Bic treatment inhibits Fe translocation
   to shoots by accumulating water-soluble and apoplastic Fe and slowing
   down the release of hemicellulose Fe in the cell wall in kiwifruit
   roots, which may be related to the decreased H+ extrusion and the
   imbalance between C and N metabolisms.
OI Ma, Fengwang/0000-0003-0608-2521; Ma, Baiquan/0000-0001-5066-8269
ZB 1
ZA 0
ZS 0
ZR 0
TC 2
Z8 0
Z9 2
EI 2223-7747
UT WOS:000594391000001
PM 33202654
ER

PT J
AU Shan, Tingting
   Wei, Jianping
   Wang, Yuan
   Zhao, Xubo
   Zhao, Yuyao
   Ge, Qian
   Yuan, Yahong
   Yue, Tianli
TI Effects of different pesticides treatments on the nutritional quality of
   kiwifruit
SO JOURNAL OF FOOD SCIENCE
VL 86
IS 6
BP 2346
EP 2357
DI 10.1111/1750-3841.15763
EA MAY 2021
PD JUN 2021
PY 2021
AB Pesticides are widely used in the process of kiwifruit growth to promote
   fruit expansion. This study was aimed to assess the effects of
   pesticides on the quality of kiwifruit by applying high and normal
   concentrations of forchlorfenuron (CPPU) and thidiazuron (TDZ) to
   "Xuxiang" (XX) green kiwifruit and "Jinyan" (JY) gold kiwifruit. Sixty
   kiwifruit trees were used to comprehensively evaluate the effects on the
   pulp and whole kiwifruit. In addition to the weight gain effect and
   basic physical-chemical properties (vitamin C, total protein, glucose
   and fructose, organic acids), the main nutritional qualities (in vitro
   and cellular antioxidant activity (CAA), and dietary minerals) were also
   evaluated. The vitamin C content of XX was not affected by pesticides,
   but the use of CPPU reduced vitamin C of JY pulp by 23% (p < 0.05).
   Pesticides did not reduce the antioxidant values of XX pulp in vitro but
   significantly reduced CAA values (32%-47%). In JY pulp, pesticides
   treatments had no significant effect on antioxidant values in vitro
   except that CPPU treatments significantly reduced the ferric reducing
   antioxidant power (FRAP) value by 21% (p < 0.05). Reasonable use of
   pesticides can effectively improve taste of kiwifruit, increasing
   kiwifruit weight and the content of certain nutrients.
   Practical Application Based on observed changes in nutritional
   components, CPPU may be more suitable for XX while TDZ may be more
   suitable for JY. The significance of this study may affect kiwifruit
   farmers and ultimately help improve the sensory quality of kiwifruit.
OI yuan, yuan yahong/0000-0002-2208-1310
ZR 0
ZB 0
ZA 0
Z8 0
ZS 0
TC 0
Z9 0
SN 0022-1147
EI 1750-3841
UT WOS:000653152100001
PM 34028014
ER

PT S
AU Nardozza, S.
   Boldingh, H.
   Richardson, A.
   Walter, M.
   Kashuba, P.
   Seelye, R.
   Clearwater, M.
   Gould, N.
BE Vanneste, JL
TI Kiwifruit Xylem Sap: Composition and In Vitro Growth of a Virulent
   Strain of Pseudomonas syringae pv. actinidiae
SO I INTERNATIONAL SYMPOSIUM ON BACTERIAL CANKER OF KIWIFRUIT
SE Acta Horticulturae
VL 1095
BP 123
EP 128
PD 2015
PY 2015
AB Pseudomonas syringae pv. actinidiae (Psa) biovar 3 (also known as Psa-V)
   is a devastating bacterial pathogen of kiwifruit vines, and the causal
   agent of bacterial canker. The disease causes symptoms ranging from leaf
   spotting to woody cankers that produce exudate. Several Pseudomonas
   syringae pathovars are able to colonise distant plant tissues by
   systemic movement within the host. Published studies of kiwifruit Psa
   suggest bacteria may spread systemically through xylem vessels. The aim
   of this work is to understand how xylem sap composition, and therefore
   nutrient availability, can affect the ability of Psa biovar 3 to
   proliferate in xylem. We have examined the composition of the xylem saps
   of different kiwifruit cultivars throughout the season at three sites in
   New Zealand and using in vitro growth studies, tested the ability of a
   virulent Psa biovar 3 strain to proliferate on these xylem sap samples.
   Our results show that xylem sap metabolite profiles change both during
   the season and between cultivars. In vitro Psa growth in xylem sap was
   dependent on the plant phenological stage and cultivar. This information
   will be used to develop management practices to manipulate Psa-host
   interactions and to select more tolerant cultivars.
CT 1st International Symposium on Bacterial Canker of Kiwifruit
CY NOV 19-22, 2013
CL Mt Maunganui, NEW ZEALAND
SP Int Soc Horticultural Sci
RI Richardson, Annette/L-2374-2016; Walter, Monika/L-2986-2017; Boldingh, Helen L/L-5606-2016; Nardozza, Simona/E-8032-2010; Clearwater, Mike/AAU-9562-2020; Gould, Nick/L-2362-2016; Clearwater, Michael/; Kashuba, Margaret P/
OI Richardson, Annette/0000-0001-9239-4673; Walter,
   Monika/0000-0003-2419-9416; Boldingh, Helen L/0000-0001-5754-9254;
   Nardozza, Simona/0000-0001-8881-4647; Gould, Nick/0000-0003-0209-316X;
   Clearwater, Michael/0000-0002-8563-0671; Kashuba, Margaret
   P/0000-0003-0442-8023
ZR 0
TC 3
ZA 0
Z8 0
ZS 0
ZB 3
Z9 3
SN 0567-7572
BN 978-94-62610-93-4
UT WOS:000378382500014
ER

PT J
AU Wolber, Frances M
   Beck, Kathryn L
   Conlon, Cathryn A
   Kruger, Marlena C
TI Kiwifruit and mineral nutrition.
SO Advances in food and nutrition research
VL 68
BP 233
EP 56
DI 10.1016/B978-0-12-394294-4.00013-4
PD 2013
PY 2013
AB Dietary minerals are essential nutrients that drive key cellular and
   physiological functions. Each mineral is absorbed in the gut via unique,
   complex pathways that can involve a cascade of receptors and binding
   proteins. Foods can both provide dietary minerals and contain components
   that impact the bioavailability of minerals in the digestive system.
   Kiwifruit exceeds most other fruits in its content of key micronutrients
   including potassium, phosphorus, magnesium, calcium, iron, and folate.
   It also contains exceedingly high levels of ascorbic acid, which
   increases the bioavailability of nonheme iron and can impact on calcium
   absorption. Recent research in cells, animals, and humans has
   demonstrated that kiwifruit, particularly the gold variety, can increase
   the uptake and retention of the essential dietary minerals iron,
   calcium, phosphorus, and magnesium.
OI Beck, Kathryn Louise/0000-0003-1825-1927
ZB 6
ZR 0
ZA 0
ZS 0
TC 8
Z8 0
Z9 9
SN 1043-4526
UT MEDLINE:23394991
PM 23394991
ER

PT J
AU Vissers, Margreet C M
   Carr, Anitra C
   Pullar, Juliet M
   Bozonet, Stephanie M
TI The bioavailability of vitamin C from kiwifruit.
SO Advances in food and nutrition research
VL 68
BP 125
EP 47
DI 10.1016/B978-0-12-394294-4.00007-9
PD 2013
PY 2013
AB Vitamin C is an essential component of the diet for humans, and an
   adequate intake is important not only for the prevention of scurvy but
   also to limit the risk of developing chronic diseases such as heart
   disease and cancer. To achieve a regular and adequate intake, daily
   consumption of fresh fruit and vegetables is recommended. The vitamin C
   content of food varies widely, however, and plasma levels generally
   reflect the amount consumed, regardless of its origin. Kiwifruit are one
   of the premier dietary sources of vitamin C, with all commercially
   important varieties having high content, and with one serving delivering
   the bulk of the recommended dietary intake. Recent studies have shown
   that the addition of kiwifruit to a marginal vitamin C diet markedly
   improves plasma vitamin C levels and can increase them to both healthy
   and optimal levels.
RI Bozonet, Stephanie/AAM-8574-2020; , Anitra/
OI Bozonet, Stephanie/0000-0002-6375-4999; , Anitra/0000-0002-5890-2977
ZA 0
ZR 0
ZB 12
Z8 0
TC 20
ZS 0
Z9 22
SN 1043-4526
UT MEDLINE:23394985
PM 23394985
ER

PT J
AU Monro, John A
TI Kiwifruit, carbohydrate availability, and the glycemic response.
SO Advances in food and nutrition research
VL 68
BP 257
EP 71
DI 10.1016/B978-0-12-394294-4.00014-6
PD 2013
PY 2013
AB An appreciable proportion, about 10%, of the dry weight of kiwifruit
   consists of primary cell walls. About 80% of dry matter is available
   carbohydrate consisting of glucose, fructose, and sucrose, and about 10%
   is digestible protein. The cell wall component, being nonstarch
   polysaccharide, is undigested in the stomach and small intestine, so the
   component increases in relative concentration in the gut lumen where its
   physicochemical properties may be important in modulating carbohydrate
   digestion and absorption. Released from the constraint of fruit
   structure, the dietary fiber swells to four times its original volume
   during in vitro digestion. When the digested remnants are allowed to
   settle into a packed but uncompressed state, as in the gut, they reduce
   the rate of glucose diffusion by about 40% and profoundly reduce digesta
   mixing, especially in the presence of a low background of soluble
   viscous polysaccharide. An in vitro estimation of the glycemic index
   (GI) of carbohydrate in kiwifruit, and in vivo estimates show the
   carbohydrate to be of low GI. On a whole fruit basis because of the high
   water content of kiwifruit, a 100g kiwifruit would be equivalent to
   about 5g (1 teaspoon) of glucose in its effect on blood glucose; thus,
   kiwifruit have low glycemic impact and are suitable for those with
   diabetes.
ZS 0
Z8 0
ZB 8
ZA 0
ZR 0
TC 8
Z9 9
SN 1043-4526
UT MEDLINE:23394992
PM 23394992
ER

PT J
AU Yuliarti, Oni
   Matia-Merino, Lara
   Goh, Kelvin K. T.
   Mawson, John
   Williams, Martin A. K.
   Brennan, Charles
TI Characterization of gold kiwifruit pectin from fruit of different
   maturities and extraction methods
SO FOOD CHEMISTRY
VL 166
BP 479
EP 485
DI 10.1016/j.foodchem.2014.06.055
PD JAN 1 2015
PY 2015
AB Studies on gold kiwifruit pectins are limited. In this work, the
   characterization of pectin isolated from two different stages of
   maturity of gold kiwifruit, namely early harvested fruit (EHF) and main
   harvested fruit (MHF) isolated by three methods (acid, water, enzymatic)
   was carried out. Pectins isolated from MHF were higher in galacturonic
   acid content (52-59% w/w) and weight-average molecular weights (M-w,
   1.7-3.8 x 10(6) g/mol) compared with EHF pectins (29-49% w/w and 0.2-1.7
   x 10(6) g/mol respectively). Enzymatic treatment gave the highest yield
   but lowest in M-w, viscosity and mechanical spectra for both maturities.
   The pectin of both maturities was classified as high-methoxyl pectin
   with the degree of esterification ranged from 82% to 90%.
   Water-extracted MHF pectin molecules had the highest RMS radius (182.7
   nm) and M-w (3.75 x 10(6) g/mol). The water extraction method appeared
   to retain the native state of pectin molecules compared with acid and
   enzymatic extraction methods based on the M-w and viscosity data. (C)
   2014 Elsevier Ltd. All rights reserved.
RI Brennan, charles s/E-4135-2012; Brennan, Charles/AAG-5494-2021; Kelvin Kim Tha, GOH/AAD-6328-2020; Mawson, Andrew J/B-7619-2019; Goh, Kelvin KT/
OI Brennan, charles s/0000-0003-2479-8478; Brennan,
   Charles/0000-0003-2479-8478; Mawson, Andrew J/0000-0002-8413-5281; Goh,
   Kelvin KT/0000-0002-3453-3468
ZR 0
ZA 0
Z8 2
ZS 0
ZB 26
TC 41
Z9 44
SN 0308-8146
EI 1873-7072
UT WOS:000342654200064
PM 25053083
ER

PT J
AU Taguchi, Hiromu
   Watanabe, Satoshi
   Hirao, Takashi
   Akiyama, Hiroshi
   Sakai, Shinobu
   Watanabe, Takahiro
   Matsuda, Rieko
   Urisu, Atsuo
   Maitani, Tamio
TI Specific detection of potentially allergenic kiwifruit in foods using
   polymerase chain reaction.
SO Journal of agricultural and food chemistry
VL 55
IS 5
BP 1649
EP 55
DI 10.1021/jf0624446
PD 2007-Mar-07
PY 2007
AB Kiwifruit (Actinidia deliciosa and Actinidia chinensis) is allergenic to
   sensitive patients, and, under Japanese regulations, it is one of the
   food items that are recommended to be declared on food labeling as much
   as possible. To develop PCR-based methods for the detection of trace
   amounts of kiwifruit in foods, two primer pairs targeting the ITS-1
   region of the Actinidia spp. were designed using PCR simulation
   software. On the basis of the known distribution of a major kiwifruit
   allergen (actinidin) within the Actinidia spp., as well as of reports on
   clinical and immunological cross-reactivities, one of the primer pairs
   was designed to detect all Actinidia spp. and the other to detect
   commercially grown Actinidia spp. (i.e., kiwifruit, Actinidia arguta,
   and their interspecific hybrids) except for Actinidia polygama. The
   specificity of the developed methods using the designed primer pairs was
   verified by performing PCR experiments on 8 Actinidia spp. and 26 other
   plants including fruits. The methods were considered to be specific
   enough to yield target-size products only from the target Actinidia spp.
   and to detect no target-size products from nontarget species. The
   methods were sensitive enough to detect 5-50 fg of Actinidia spp. DNA
   spiked in 50 ng of salmon testis DNA used as a carrier (1-10 ppm of
   kiwifruit DNA) and 1700 ppm (w/w) of fresh kiwifruit puree spiked in a
   commercial plain yogurt (corresponding to ca. 10 ppm of kiwifruit
   protein). These methods would be expected to be useful in the detection
   of hidden kiwifruit and its related species in processed foods.
ZB 12
ZR 0
ZS 0
ZA 0
TC 16
Z8 0
Z9 16
SN 0021-8561
UT MEDLINE:17288438
PM 17288438
ER

PT J
AU Salzano, Anna Maria
   Sobolev, Anatoly
   Carbone, Virginia
   Petriccione, Milena
   Renzone, Giovanni
   Capitani, Donatella
   Vitale, Monica
   Minasi, Paola
   Pasquariello, Maria Silvia
   Novi, Gianfranco
   Zambrano, Nicola
   Scortichini, Marco
   Mannina, Luisa
   Scaloni, Andrea
TI A proteometabolomic study of Actinidia deliciosa fruit development
SO JOURNAL OF PROTEOMICS
VL 172
BP 11
EP 24
DI 10.1016/j.jprot.2017.11.004
PD FEB 10 2018
PY 2018
AB Green-fleshed kiwifruit is worldwide appreciated for its flavor and
   macronutrients that are related to its physiological development. Fruit
   ripe stage for harvesting does not correspond to an optimal edible
   condition due to firmness/acidity pome characteristics; this is overcome
   with postharvest fruit processing. To describe the metabolic
   pathways/molecular effectors underlying Actinidia deliciosa cv. Hayward
   porno physiological development, kiwifruits were harvested at four
   growth stages (from fruit set to physiological maturity), and
   corresponding outer endocarp samples were analysed for metabolite and
   protein content. Combined NMR/LC-UV/ESI-IT-MSn procedures quantified 46
   metabolites at these developmental stages; similarly, integrated
   2D-DIGE/nLC-ESI-LIT-MS/MS analyses described corresponding proteomic
   changes. Quantitative protein dynamics showed that components related to
   disease/defense, protein destination/storage, metabolism, energy and
   cell structure functions were highly affected at specific moments of
   fruit development, suggesting a rationale to pomological and metabolite
   content characteristics at those times. Bioinformatic interaction
   prediction revealed a main network of differentially represented
   proteins, which may control metabolic changes in developing kiwifruit.
   Main pome allergens were also quantified, demonstrating their highest
   levels at the mature stage. By aligning kiwifruit development to a
   proteometabolomic representation, this investigation integrates previous
   metabolic observations and provides a reference framework for further
   physiological/nutritional studies, also allowing cross comparison among
   crop species.
   Biological significance: Compared with some other fruits, green-fleshed
   kiwifruit is unique for its nutrient density, health benefits, and
   consumer appeal; in fact, it is exceptionally rich in vitamins,
   carotenoids, potassium, fibre and phytochemicals acting in synergy to
   achieve multiple health advantages. However, kiwifruit is allergenic,
   and although symptoms in most susceptible individuals are mild, severe
   reactions have also been described. In the course of their 6-month
   development, kiwifruit undergoes radical changes in its morphology and
   chemical composition; these modifications may highly affect fruit
   nutraceutical and allergenic properties. To gain a better understanding
   of the molecular processes regulating metabolite concentration during
   fruit development but also affecting general pomological
   characteristics, a time-course metabolomic and proteomic analysis of
   kiwifruit flesh tissues was undertaken. Combined information on modified
   levels of 46 metabolites and 241 proteins showed that molecular
   processes underlying central and secondary metabolism, energy, cell
   structure, protein destination/storage, disease/defense kiwifruit
   functions were highly affected during fruit development, providing a
   rationale to the corresponding changes in organic acids, sugars, amino
   acids, polyphenols, fatty acids, phospholipids and allergens content,
   but also to the corresponding modifications in pome firmness, pulp
   colour, protein and total solid content. By providing original
   information on fruit development, this multiomic study integrates
   previous metabolomic/transcriptomic observations in describing molecular
   mechanisms associated with nutritional and agronomic traits of great
   interest for kiwifruit molecular breeding.
RI Petriccione, Milena/AAK-9864-2020; Sobolev, Anatoly/AAX-1170-2020; Salzano, Anna Maria/C-7139-2012; Scaloni, Andrea/; RENZONE, GIOVANNI/B-5650-2015; VITALE, MONICA/; Zambrano, Nicola/B-9352-2014
OI Sobolev, Anatoly/0000-0001-8709-7666; Salzano, Anna
   Maria/0000-0001-7192-8760; Scaloni, Andrea/0000-0001-9362-8515; RENZONE,
   GIOVANNI/0000-0003-3621-6391; VITALE, MONICA/0000-0003-1517-7426;
   Zambrano, Nicola/0000-0001-9395-3481
Z8 0
ZB 4
ZA 0
TC 7
ZR 0
ZS 0
Z9 7
SN 1874-3919
EI 1876-7737
UT WOS:000423655300002
PM 29133123
ER

PT J
AU Zhao, Zhibo
   Zhu, Qiaomei
   Zhi, Taihui
   Li, Qingyan
   Long, Youhua
   Fan, Rong
TI First Report of Fruit Blotch on Kiwifruit Caused by Fusarium avenaceum
   in China
SO PLANT DISEASE
VL 104
IS 5
BP 1545
EP 1546
DI 10.1094/PDIS-10-19-2075-PDN
PD MAY 2020
PY 2020
OI Zhao, Zhibo/0000-0001-5043-1384
TC 0
ZB 0
Z8 0
ZS 0
ZR 0
ZA 0
Z9 0
SN 0191-2917
EI 1943-7692
UT WOS:000530736500053
ER

PT J
AU Lu Yong-li
   Kang Ting-ting
   Gao Jing-bo
   Chen Zhu-jun
   Zhou Jian-bin
TI Reducing nitrogen fertilization of intensive kiwifruit orchards
   decreases nitrate accumulation in soil without compromising crop
   production
SO JOURNAL OF INTEGRATIVE AGRICULTURE
VL 17
IS 6
BP 1421
EP 1431
DI 10.1016/S2095-3119(17)61899-9
PD JUN 2018
PY 2018
AB Excessive nitrogen (N) fertilization of high value horticultural crops
   is a common problem that not only increases the cost to farmers, but
   also negatively affects crop growth and the environment. A three-year
   field experiment was conducted in an intensive kiwifruit orchard in
   Shaanxi Province, China to compare the effects of reduced N
   fertilization applied as urea (U), and controlled release urea (CRU) on
   the N nutrition of kiwi vines, fruit yield and quality, and nitrate-N
   accumulation in the soil profile. The three treatments included a
   conventional N application rate (CF-U, 900 kg N ha(-1) yr(-1) as urea),
   two reduced N fertilization treatments where the amount of N fertilizer
   applied as U and CRU was reduced by 25% in 2013 and 2014, and by 45% in
   2015. The 25 and 45% reduced N treatments had no adverse effects on the
   N concentrations in leaves and pruning branches and the fruit yield and
   quality of kiwi vines. However, they significantly enhanced the partial
   factor productivity of applied N (PFPN) and the economic benefits, and
   reduced nitrate accumulation in the 0-200 cm soil profile. The same
   benefits of reduced N fertilization were observed for both the U and CRU
   treatments, but the CRU treatment had the added benefit of decreasing
   the loss of nitrate through leaching. We concluded that the current
   level of N fertilization in kiwi orchards is very excessive, and
   reducing the N fertilizer rate by 25-45% could not only guarantee fruit
   yield, but also reduce N accumulation and loss.
ZR 0
ZB 6
ZA 0
ZS 0
Z8 2
TC 9
Z9 11
SN 2095-3119
UT WOS:000438562800022
ER

PT J
AU Buwalda, J G
   Smith, G S
TI Accumulation and partitioning of dry matter and mineral nutrients in
   developing kiwifruit vines.
SO Tree physiology
VL 3
IS 3
BP 295
EP 307
DI 10.1093/treephys/3.3.295
PD 1987-Sep
PY 1987
AB Size, dry weight and mineral nutrient content of fruit, leaves, shoots,
   canes, leader, stem and roots of kiwifruit (Actinidia deliciosa (A.
   Chev.) C.F. Liang et A.R. Ferguson var. deliciosa) vines, aged from one
   to five years, were measured. The distribution of fruit yield among
   single canes was examined in three of the vines. Total dry weight
   increased from a mean of 1.29 kg vine(-1) for one-year-old vines to 29.2
   kg vine(-1) for five-year-old vines. The proportion of total dry weight
   in roots declined from the first to the third year (55 to 40%) and then
   remained approximately constant, whereas the proportion of dry weight in
   fruits increased from the first to the third year before attaining a
   more or less constant value. The proportion of total canopy dry weight
   contained in the current season's growth (fruit, leaves and shoots)
   averaged 75% for all ages. Roots of five-year-old vines had only
   penetrated a small proportion of the total soil volume available. Total
   fruit yield increased linearly with number of floral shoots for whole
   vines and single canes within vines, but with cane size (length or dry
   weight) for whole vines only. The productivity of single canes declined
   from 2.5 kg m(-1) for canes shorter than 0.25 m to about 1.1 kg m(-1)
   for canes longer than 1.0 m, in accordance with a declining bud density
   with increasing cane length. For vines of all ages, mineral nutrient
   concentrations in various tissues were similar, except that Ca in leaves
   and S in leaves and shoots increased with vine age. Major sites of
   accumulation of N, Ca, Mg, S, Fe, Mn and B were the leaves, whereas P
   and K accumulated predominantly in the fruits, Zn in the leader, and Na
   and Cu in the roots. Estimated annual mineral nutrient uptake increased
   with vine size and fruit yield, and for five-year-old vines the values
   per hectare were 141 kg N, 19 kg P, 169 kg K, 161 kg Ca, 28 kg Mg, 32 kg
   S, and less than 2 kg for Na and all micronutrients. The nutrient
   content of the harvested fruit provided an inaccurate estimate of annual
   nutrient uptake of the developing vines.
RI Buwalda, James/I-7919-2013
OI Buwalda, James/0000-0003-4212-715X
ZS 0
TC 21
Z8 0
ZB 18
ZR 0
ZA 0
Z9 22
EI 1758-4469
UT MEDLINE:14975822
PM 14975822
ER

PT J
AU Jung, Byung Joon
   Cho, Hye Sung
   Park, Moon Young
   Cho, Youn Sup
TI 'Mansu', a Hardy Kiwifruit (Actinidia arguta Planch. et Miq.) Cultivar
   with Improved Storage Life
SO KOREAN JOURNAL OF HORTICULTURAL SCIENCE & TECHNOLOGY
VL 34
IS 5
BP 755
EP 760
DI 10.12972/kjhst.20160079
PD OCT 2016
PY 2016
AB In general, the storage life of hardy kiwifruit (Actinidia arguta) is
   approximately one month, even in cold storage, which is a limiting
   factor for its commercialization due to the short marketing period. This
   short shelf life is in contrast to those of green kiwifruit (A.
   deliciosa, 6 to 8 months) and gold kiwifruit (A. chinensis, 4 to 6
   months). To increase the storage life of hardy kiwifruit, we performed a
   cross between A. arguta (a local collection, 'Hy2-1', female) and A.
   deliciosa ('Matua', male) at Wando station at the Fruit Research
   Institute of JARES, Korea in 1999. After the first selection in 2006, we
   clonally propagated the hybrid plants by grafting them onto A. arguta
   seedlings in Gwangyang and Haenam province, Korea. We performed the
   final selection of this cultivar in 2012 and applied for plant
   protection rights from the Korea Forest Research Institute in 2013.
   Several experimental orchards have been established for commercial
   production. 'Mansu' begins to flower on May 20 in Gwangyang. The
   horticultural maturity date in 'Mansu', when the soluble solid content
   reaches 7 degrees Bx, is October 15, whereas that of the control variety
   ('Chiak') is October 5. The average fruit size of 'Mansu' is
   approximately 15 g. The soluble solid content of 'Mansu' is
   approximately 16 to 17 degrees Bx after ripening. The total yield of
   mature 'Mansu' vines is estimated to be 2.2 to 2.5 tons per 10a. The
   fruit firmness of 'Mansu' exceeded 1.5 kg/5 mmempty set until 70 days
   after storage (at 0 and 1 degrees C). Therefore, 'Mansu' fruits have
   much longer storability than the control. The cultivation and production
   of 'Mansu' may extend the marketing period for hardy kiwifruit.
ZS 0
ZR 0
TC 4
ZB 3
Z8 1
ZA 0
Z9 5
SN 1226-8763
UT WOS:000387772100010
ER

PT S
AU Zhao, Xuewen
   Xia, Hui
   Xie, Yue
   Li, Mingzhang
   Wang, Yongzhi
   Liang, Dong
BE Kim, YH
TI Oxidation resistance of exogenous melatonin on leaves of kiwifruit
   seedlings under copper stress
SO PROCEEDINGS OF THE 2017 2ND INTERNATIONAL CONFERENCE ON CIVIL,
   TRANSPORTATION AND ENVIRONMENTAL ENGINEERING (ICCTE 2017)
SE AER-Advances in Engineering Research
VL 135
BP 216
EP 219
PD 2017
PY 2017
AB In this study, the wild kiwifruit seedlings were used as the research
   object to investigate the oxidation resistance of exogenous melatonin on
   leaves of kiwifruit seedlings under copper stress, adopting the root
   irrigation method. The results showed that exogenous melatonin
   effectively increased the content of proline in leaves of kiwifruit
   seedlings under copper stress, enhanced the osmotic adjustment ability
   of plant cells, increased the antioxidant substances and improve the
   antioxidant capacity, reduced the toxicity of copper stress on kiwifruit
   and promote the tolerance of plants. The results indicated that
   exogenous melatonin could availably alleviate the toxicity of copper
   stress on kiwifruit seedlings and increase the tolerance of plants to
   heavy metal stress.
CT 2nd International Conference on Civil, Transportation and Envirionmental
   Engineering (ICCTE)
CY MAY 10-11, 2016
CL Shenzhen, PEOPLES R CHINA
ZB 0
TC 0
ZA 0
Z8 0
ZS 0
ZR 0
Z9 0
SN 2352-5401
BN 978-94-6252-353-1
UT WOS:000426729600037
ER

PT J
AU Lee, Ju-Yeon
   Oh, Young-Ju
AU 오현정
   임자훈
   임상빈
TI Effects of Anticaking Agents on the Physicochemical Properties of
   Freeze-dried Kiwifruit Powders
Z1 고화방지제의 첨가가 참다래 동결건조분말의 물리화학적 특성에 미치는 영향
SO Culinary Science & Hospitality Research
VL 20
IS 1
BP 178
EP 188
DI 10.20878/cshr.2014.20.1.014
PD 2014
PY 2014
AB Two kinds of anticaking agents (dextrin, polydextrose) were combined
   with kiwifruit paste at 5% w/w ratioand freeze-dried to prepare a
   powdered material. The physiochemical characteristics of kiwifruit
   powders withanticaking agents were compared with those without
   anticaking agents as the control. The yield was higherin the powders
   with anticaking agents than the control. Moisture content, acidity, and
   total phenolics werelower in the powders with anticaking agents than the
   control. The contents of vitamin C was higher in thepowders with
   anticaking agents than the control, but was no significant difference
   with different anticakingagent types. There were no significant
   differences in free sugar content (fructose, glucose, total sugar)
   andorganic acid content (oxalic acid, lactic acid, total) depending on
   the anticaking agent types. Hunter’s L-valuewas significantly high in
   the order of the samples with dextrin, the control, and polydextrose,
   while a-valueshowed an opposite tendency. Browning index, water
   solubility, and swelling power didn't show anysignificant difference.
   However, the hygroscopicities with elapsed time were lower in the
   powders withanticaking agents than the control. Therefore, the kiwifruit
   powder combined with dextrin or polydextrose asan anticaking agent at 5%
   w/w ratio could be used as a food biomaterial with a good quality in
   moisture,vitamim C, color value, browning index, water solubility, and
   hygroscopicity.
AK 제주에서 육성된 참다래(한라골드)의 식품 소재화를 위한 방안으로 과육에 고화방지제를 첨가한 분말형 시제품을 제조하였다. 즉,
   참다래 과육페이스트 100%(대조구), 참다래 과육 페이스트95%+polydextrose 5%, 참다래 과육
   페이스트95%+dextrin 5% 등 3개 시료를 제조한 다음, 동결건조 후 분말화한 각 시제품에 대하여 품질특성을 조사하였다.
   참다래 분말 수율은 고화방지제 첨가구가 대조구에 비해 유의적으로 높았다. 수분함량, 산도, 총페놀 함량은 고화방지제 첨가구가
   대조구에 비해 유의적으로 낮았다. 비타민C 함량은 고화방지제 첨가구가 대조구에 비해 유의적으로 높은 반면, 고화방지제 첨가구
   간에는차이가 없었다. 유리당(fructose, glucose, totalsugar) 및 유기산(oxalic acid, lactic
   acid, total organicacid)의 함량은 고화방지제 첨가구간에 차이가 없었다. 전반적으로 색도는 모든 시험군에서 높은
   L값과 낮은 a값을 나타내었으며, 고화방지제 종류에 따른 갈변도의 차이는 나타나지 않았다. 과육 분말의
   용해도(59.57∼64.84%)및 팽윤력은 시료간에 유의적인 차이가 없었으나, 시간에 따른 흡습성은 고화방지제 첨가구가
   대조구에비하여 유의적으로 낮음을 보였다. 위의 결과로부터 고화방지제 첨가(5% 수준) 과육 분말은 무첨가 과육분말에 비하여 비타민
   C의 유지율이 높고, 수분함량이 낮고, 시간에 따른 흡습성이 낮아우수한 분말 품질 특성을 보였다.
Z8 0
ZR 0
ZA 0
ZB 0
TC 0
ZS 0
Z9 0
SN 2466-0752
UT KJD:ART001856318
ER

PT S
AU Costa, G.
   Ferguson, A. R.
BE Vanneste, JL
TI Bacterial Canker of Kiwifruit: Response to a Threat
SO I INTERNATIONAL SYMPOSIUM ON BACTERIAL CANKER OF KIWIFRUIT
SE Acta Horticulturae
VL 1095
BP 27
EP 40
PD 2015
PY 2015
AB Bacterial canker of kiwifruit caused by a virulent strain of Pseudomonas
   syringae pv. actinidiae (Psa) is having a major effect on kiwifruit
   industries throughout the world. Already many orchards have been
   destroyed, especially those of the newer kiwifruit cultivars with gold
   fruit flesh, and continued cultivation of some of these has become
   commercially non-viable. The disease can also affect 'Hayward', if to a
   lesser extent, and we do not yet know the longer-term prospects for this
   cultivar. Eradication of the disease seems unrealistic so we have to
   learn how to live with it, to prevent or minimize its spread and to help
   kiwifruit vines to survive. Much of the scientific effort so far has
   focused on the bacterium, its genetics and biology and the possible
   origins of the virulent strains. The epidemiology of the disease has
   also been studied, how the bacteria penetrate into the vine and chemical
   methods that might control development of the infection. The results
   obtained with different chemicals have been often contradictory. Even
   so, many orchards are sprayed with several active ingredients - no
   longer can kiwifruit be considered as needing few protective sprays.
   More rigorous orchard hygiene and restrictions on the movement of
   nursery plants may help to limit the spread of the disease. Cultural
   practices have been tested to determine what relationship they might
   have with severity of the symptoms but in at least some cases the
   effects on yield and on fruit quality have been ignored or not properly
   assessed. Breeding or selection of resistant or tolerant cultivars seems
   the ideal solution. Priorities in breeding programmes must change and
   selection for disease resistance has obviously become more important.
   However, a disease-resistant cultivar with poor fruit quality is not a
   solution and breeding programmes are likely to take time.
CT 1st International Symposium on Bacterial Canker of Kiwifruit
CY NOV 19-22, 2013
CL Mt Maunganui, NEW ZEALAND
SP Int Soc Horticultural Sci
ZB 7
ZS 0
Z8 0
TC 7
ZA 0
ZR 0
Z9 7
SN 0567-7572
EI 2406-6168
BN 978-94-62610-93-4
UT WOS:000378382500002
ER

PT S
AU Cheng, C. H.
BE Huang, H
   Zhang, Q
TI Genetic Evaluation and Multiple Trait Selection for Resistance to
   Pseudomonas syringae pv. actinidiae and Fruit Characters in Diploid
   Actinidia chinensis (Kiwifruit) Populations
SO VIII INTERNATIONAL SYMPOSIUM ON KIWIFRUIT
SE Acta Horticulturae
VL 1096
BP 207
EP 213
PD 2015
PY 2015
AB Bacterial canker of kiwifruit, caused by a virulent strain of
   Pseudomonas syringae pv. actinidiae (Psa), has seriously damaged the
   kiwifruit industry worldwide. A quantitative genetic approach was used
   to understand genetic variation in fruit characters and in resistance to
   the pathogen in two disconnected factorial mating populations of diploid
   Actinidia chinensis Planch. Heritabilities and genetic correlations were
   estimated, using a mixed model method based on restricted maximum
   likelihood method with pedigree information. Significant variation in
   all characters was found, and this appeared to be under polygenic
   control. Results indicated the extent and nature of genetic variation in
   Psa resistance available in our breeding gene pool. Estimates of
   narrow-sense heritability were high for dry matter (DM) (0.72) and
   soluble solids contents (SSC) (0.90), but lower for Psa resistance
   (0.42), yield (0.50), and fruit weight (0.59). The moderate heritability
   for Psa resistance indicated some genetic control of the observed
   variation, and that selection for Psa resistance could be possible. Psa
   resistance had a negative genetic correlation with yield (-0.62), but a
   positive correlation with DM (0.46) and SSC (0.59). There was no genetic
   correlation with fruit weight in these populations. The results implied
   that a yield penalty of Psa resistance might exist in kiwifruit.
   Estimated breeding values for multiple traits were calculated for all
   female seedlings, using multivariate pedigree-BLUP (best linear unbiased
   prediction). Parents useful for improving Psa resistance, yield and DM
   simultaneously were identified.
CT 8th International Symposium on Kiwifruit
CY SEP 18-22, 2014
CL Dujiangyan, PEOPLES R CHINA
SP Int Soc Hort Sci
RI Cheng, Canhong/R-9830-2017
OI Cheng, Canhong/0000-0003-0105-3924
ZS 0
ZA 0
ZB 0
TC 0
Z8 0
ZR 0
Z9 0
SN 0567-7572
EI 2406-6168
BN 978-94-62610-94-1
UT WOS:000378638100022
ER

PT J
AU Zhong, Caihong
   Wang, Shengmei
   Jiang, Zhengwang
   Huang, Hongwen
TI 'Jinyan', an Interspecific Hybrid Kiwifruit with Brilliant Yellow Flesh
   and Good Storage Quality
SO HORTSCIENCE
VL 47
IS 8
BP 1187
EP 1190
DI 10.21273/HORTSCI.47.8.1187
PD AUG 2012
PY 2012
ZB 15
ZR 0
ZA 0
Z8 5
TC 13
ZS 0
Z9 18
SN 0018-5345
EI 2327-9834
UT WOS:000307684700037
ER

PT S
AU Xia, Hui
   Huang, Xiaojing
   Wang, Jin
   Lv, Xiulan
   Liang, Dong
BE Jiang, ZY
TI Physiological Effects of Exogenous Melatonin on Leaves of Kiwifruit
   Seedlings under Drought Stress
SO PROCEEDINGS OF THE 2017 3RD INTERNATIONAL FORUM ON ENERGY, ENVIRONMENT
   SCIENCE AND MATERIALS (IFEESM 2017)
SE AER-Advances in Engineering Research
VL 120
BP 1259
EP 1262
PD 2017
PY 2017
AB Melatonin is a small molecular substance widely found in higher plants
   and can improve plant resistance to stress ability. To investigate the
   effects of melatonin on the response mechanism and drought resistance
   kiwifruit seedlings, one-year-old seedlings of kiwifruit and root
   irrigation method were used to study the physiological effects of
   exogenous melatonin on kiwifruit seedlings under drought stress. The
   results showed that the relative electrical conductivity, soluble sugar
   content, proline content and total flavanol (TFAC) content of kiwifruit
   seedlings in the drought-treated group are increasing and the soluble
   protein content decreases first and then increases when compared with
   the control group (CK); root irrigation MT solution can effectively
   reduce the relative conductivity of kiwifruit seedlings leaves, and
   significantly increase soluble sugar, soluble protein, proline and TFAC
   content. The results show that MT can effectively reduce the harm of
   drought stress, improve kiwifruit adapt to drought stress environment.
CT 3rd International Forum on Energy, Environment Science and Materials
   (IFEESM)
CY NOV 25-26, 2017
CL Shenzhen, PEOPLES R CHINA
ZA 0
TC 0
ZB 0
ZS 0
Z8 0
ZR 0
Z9 0
SN 2352-5401
BN 978-94-6252-453-8
UT WOS:000426813400230
ER

PT S
AU Beatson, R. A.
   Alspach, P. A.
   Currie, A. J.
   Harris-Virgin, P. M.
   White, A.
BE Costa, G
   Ferguson, AR
TI Genetic Parameters for Fruit Traits of Interspecific Actinidia Hybrids
SO VII INTERNATIONAL SYMPOSIUM ON KIWIFRUIT
SE Acta Horticulturae
IS 913
BP 89
EP 96
DI 10.17660/ActaHortic.2011.913.9
PD 2011
PY 2011
AB The genus Actinidia contains many species that have an array of novel
   traits of potential commercial interest. We have initiated an
   interspecific hybridisation programme to introgress some of these novel
   traits into commercial kiwifruit. Thus we need to have an understanding
   of the genetic behaviour of interspecific hybrids. We report on the
   fruiting characteristics of two interspecific Actinidia hybrid
   populations. Plants were harvested over five seasons (2006-2010). Key
   traits measured included average fruit weight, estimated yield, dry
   matter, soluble solids, fruit firmness, titratable acidity and vitamin C
   content. A mixed modelling approach for the analysis of data was used to
   derive estimates of narrow sense heritability for four traits and the
   genetic correlations between them. In addition, empirical breeding
   values were obtained for each genotype and selection indices developed.
   The implications of these estimates in breeding for improved commercial
   cultivars of Actinidia species are discussed.
CT 7th International Symposium on Kiwifruit
CY NOV 25, 2011
CL Faenza, ITALY
RI Currie, Alastair/F-1388-2010; Beatson, Ron/G-3363-2014; White, Anne/D-4851-2016; Beatson, Ron/
OI Currie, Alastair/0000-0002-6049-6971; White, Anne/0000-0002-7106-6440;
   Beatson, Ron/0000-0002-8807-798X
TC 2
ZB 2
Z8 0
ZS 0
ZR 0
ZA 0
Z9 2
SN 0567-7572
EI 2406-6168
BN 978-90-66056-04-6
UT WOS:000305940900009
ER

PT S
AU Thorp, T. G.
   Barnett, A. M.
   Blattmann, M.
   Hedderley, D.
   Mayston, R.
BE Antunes, MD
   Gallego, PP
TI Optimising vine management to increase yields and improve quality of
   Zespri (R) SunGold kiwifruit (Actinidia chinensis var. chinensis
   'Zesy002')
SO IX INTERNATIONAL SYMPOSIUM ON KIWIFRUIT
SE Acta Horticulturae
VL 1218
BP 397
EP 404
DI 10.17660/ActaHortic.2018.1218.55
PD 2018
PY 2018
AB When summer pruning kiwifruit vines, the objective is to grow the
   required wood types to produce next season's crop. The main task when
   winter pruning is to remove excess wood, retaining only the required
   number of winter buds to be able to produce the desired crop load and
   fruit size profile for the next season. As a general principle, it is
   better to select and grow smaller-diameter fruiting wood (canes) during
   summer, because these require less pruning, which will result in
   improvements in fruit yield and quality. This principle was tested with
   the new goldfleshed Actinidia chinensis var. chinensis 'Zesy002'
   (marketed as Zespri (R) SunGold kiwifruit). Two sets of vines with
   either relatively small or large average cane diameters (12.7 and 13.7
   mm, respectively) were established in a replicated block design, during
   summer pruning in year 1. Winter bud and flower numbers were adjusted on
   these vines in years 2 and 3 to produce vines with either standard or
   high crop loads. In year 2, vines with small canes and high crop load
   produced the equivalent of 95.0 t ha(-1) (26,394 class I trays ha(-1))
   compared with 77.4 t ha(-1) on vines with a standard crop load. Large
   cane vines produced 91.4 and 84.8 t ha(-1) on high and standard
   crop-load vines, respectively. Average fruit dry matter (DM) was 18.0
   and 18.5% on vines with high and standard crop load, respectively. In
   year 3, following a mild winter, vines produced fewer flowers per winter
   bud than in previous years, especially on the small cane/high crop load
   vines. These vines produced just 75.8 t ha(-1) in year 3, a yield
   reduction of 20.2% compared with the previous season. Large cane/high
   crop load vines produced 83.8 t ha(-1) in year 3, a reduction of 8.3%.
   This study confirms that even relatively small changes in average cane
   diameter can have a significant impact on the ability of 'Zesy002'
   kiwifruit vines to produce consistently high yields.
CT 9th International Symposium on Kiwifruit
CY SEP 06-09, 2017
CL Porto, PORTUGAL
SP Int Soc Horticultural Sci
OI Barnett, Andrew M/0000-0002-5266-2925
ZA 0
TC 0
ZB 0
Z8 0
ZS 0
ZR 0
Z9 0
SN 0567-7572
EI 2406-6168
BN 978-94-62612-15-0
UT WOS:000664205500053
ER

PT J
AU Li, Huanhuan
   Tang, Wei
   Liu, Kui
   Zhang, Lin
   Tang, Xiaofeng
   Miao, Min
   Liu, Yongsheng
TI First Report of Fusarium fujikuroi Causing Brown Leaf Spot on Kiwifruit
SO PLANT DISEASE
VL 104
IS 5
BP 1560
EP 1561
DI 10.1094/PDIS-10-19-2112-PDN
PD MAY 2020
PY 2020
ZR 0
ZS 0
ZB 1
ZA 0
TC 1
Z8 0
Z9 1
SN 0191-2917
EI 1943-7692
UT WOS:000530736500083
ER

PT S
AU Zhao, Xuewen
   Xia, Hui
   Wang, Xiu
   Guo, Yulun
   Yuan, Xuezhen
   Yang, Lei
   Liang, Dong
BA Yarlagadda, P
TI Effects of exogenous melatonin on antioxidant properties of kiwifruit
   seedling leaves under copper stress
SO PROCEEDINGS OF THE 2017 6TH INTERNATIONAL CONFERENCE ON ENERGY,
   ENVIRONMENT AND SUSTAINABLE DEVELOPMENT (ICEESD 2017)
SE AER-Advances in Engineering Research
VL 129
BP 836
EP 839
PD 2017
PY 2017
AB The one-year-old wild Actinidia deliciosa seedlings were used as
   materials, by root irrigation of 0.1 mu mol.L-1 MT solution and 15 mu
   mol.L-1 copper sulfate solution, to investigate the effects of exogenous
   melatonin on antioxidant properties of kiwifruit leaves under copper
   stress. The results showed that the relative electrolyte leakage, MDA
   content of kiwifruit seedlings gradually increased, while H2O2 content,
   SOD activity, POD activity and CAT activity increased first and then
   decreased under copper stress. With the application of exogenous
   melatonin, the relative electrolyte leakage and the accumulation of H2O2
   and MDA were effectively reduced in kiwifruit seedlings leaves under
   copper stress, while the soluble protein content and the activity of
   SOD, POD and CAT were increased. The results indicated that melatonin
   could reduce the toxicity of copper stress on kiwifruit seedlings and
   improve the resistance of kiwifruit.
CT 6th International Conference on Energy, Environment and Sustainable
   Development (ICEESD)
CY MAR 11-12, 2017
CL Zhuhai, PEOPLES R CHINA
SP Jiangsu Univ Sci & Technol; Shanghai Univ Elect Power
Z8 0
ZA 0
ZS 0
ZR 0
ZB 0
TC 0
Z9 0
SN 2352-5401
BN 978-94-6252-328-9
UT WOS:000414083700168
ER

PT S
AU Hernandez, G.
   Craig, R.
BE Huang, H
   Zhang, Q
TI Effects of Alternatives to Hydrogen Cyanamide on Commercial 'Hort16A'
   Kiwifruit Production
SO VIII INTERNATIONAL SYMPOSIUM ON KIWIFRUIT
SE Acta Horticulturae
VL 1096
BP 109
EP 115
PD 2015
PY 2015
AB The restriction of Hydrogen Cyanamide (HC) for dormancy interruption of
   Kiwifruit in the European Union leads to a concern among many New
   Zealand growers, who wonder about how long the product will be available
   in their market. A completely randomized block experiment in Auckland
   region compares the performance of two available alternative dormancy
   breaking treatments of Zespri (R) gold kiwifruit (Actinida chinensis
   Planch. 'Hort16A'), Erger (R) (ER) and Armobreak (R) (AB) with HC - Hi
   Cane (R) - and with the untreated control, during two years of diverse
   winter chill, from 510 h below 7 degrees C of the 2010 winter to only
   301 of the 2011 winter. 'Hort16A' kiwifruit shows low sensitivity to
   different levels of winter chill exposure. Either after an average or a
   mild chilling, the alternatives to HC improved the % BB and KFl/WB of
   the control and HC, especially if applied at a late date, nearer to the
   Date of Natural Budbreak (DNB).
CT 8th International Symposium on Kiwifruit
CY SEP 18-22, 2014
CL Dujiangyan, PEOPLES R CHINA
SP Int Soc Hort Sci
TC 0
ZA 0
ZR 0
ZB 0
ZS 0
Z8 0
Z9 0
SN 0567-7572
BN 978-94-62610-94-1
UT WOS:000378638100009
ER

PT J
AU Li, Minghe
   Guo, Xiaodan
   Chen, Yajing
   Zhang, Ke
   Bai, Qiao
   Gao, Zhenpeng
   Long, Fangyu
TI The degradation of forchlorfenuron in the model kiwifruit juice by
   ultrasonic treatment
SO JOURNAL OF FOOD PROCESSING AND PRESERVATION
VL 44
IS 5
AR e14424
DI 10.1111/jfpp.14424
EA MAR 2020
PD MAY 2020
PY 2020
AB Forchlorfenuron (CPPU), as a plant growth regulator, is widely applied
   to promote fruits and vegetables yield. The degradation of CPPU in model
   kiwifruit juice by sonication was investigated in the present study.
   Results showed that bath sonication was effective in eliminating CPPU in
   model kiwifruit juice, and the ultrasonic power, time and temperature
   significantly influenced the degradation of phorate (p < .05). The
   maximum degradations were achieved 72.01% after the ultrasonic treatment
   at 600 W, 45 degrees C for 40 min. The primary and secondary factor
   order of the key factors of ultrasonic treatment was temperature >
   treatment time > power through analysis of variance for response surface
   quadratic model. Furthermore, 3-hydroxyphenyl-forchlorfenuron and
   4-hydroxyphenyl-forchlorfenuron were identified as the degradation
   products of CPPU by UPCL-Q-TOF-MS.
   Practical applications Kiwifruit had grown throughout the world owing to
   its good taste, flavor, and significant nutritional. Forchlorfenuron
   (1-(2-chloro-4-pyridyl)-3-phenylurea) is the most widely used plant
   growth regulators (PGR) for kiwifruit cultivation and protection.
   Ultrasonic treatment may effectively degrade PGR residues and mostly
   retain the sensory and nutritional quality of the product. Compared to
   other thermal treatments, forchlorfenuron subjected to ultrasonic
   treatment maybe show better removal efficiency. Thus, as an easy
   operation and low-cost processing technology, ultrasonic technique may
   be commercially useful to develop forchlorfenuron residues in Kiwifruit
   juice and other PGR residues.
   Catalogue Number of Chemicals Forchlorfenuron (purity > 99%) (PubChem
   CID: 93379); N-propyl Ethylenediamine (PubChem CID: 15659); Citric Acid
   (PubChem CID: 311); Trisodium Citrate (PubChem CID: 6224); Saccharose
   (PubChem CID: 5988); Hydrochloric Acid (PubChem CID: 313); Acetonitrile
   (PubChem CID: 6342); Glacial Acetic Acid (PubChem CID: 176); Anhydrous
   Magnesium Sulfate (PubChem CID: 24083); Anhydrous Sodium Acetate
   (PubChem CID: 517045).
Z8 0
TC 1
ZR 0
ZB 1
ZS 0
ZA 0
Z9 1
SN 0145-8892
EI 1745-4549
UT WOS:000517504700001
ER

PT J
AU Jin, Mijing
   Gan, Sufu
   Jiao, Jianqing
   He, Yiheng
   Liu, Hui
   Yin, Xueren
   Zhu, Qinggang
   Rao, Jingping
TI Genome-wide analysis of the bZIP gene family and the role of AchnABF1
   from postharvest kiwifruit (Actinidia chinensis cv. Hongyang) in osmotic
   and freezing stress adaptations
SO PLANT SCIENCE
VL 308
AR 110927
DI 10.1016/j.plantsci.2021.110927
PD JUL 2021
PY 2021
AB Chilling injury (CI) is a barrier to the refrigeration of kiwifruit,
   resulting in decreased fruit quality and increased nutrient loss during
   storage. Understanding the molecular basis underlying the cold response
   and its regulation in refrigerated kiwifruit is therefore highly
   important. Basic (region) leucine zipper (bZIP) transcription factors
   (TFs) have been widely studied for their roles in abiotic stress
   resistance in various species. In this study, we identified 81 bZIP
   family proteins in kiwifruit and classified them into 11 groups. Further
   transcriptome analysis revealed that the expression of members of the
   AREB/ABF family was strongly induced by low temperature and abscisic
   acid (ABA). Ectopic expression of AchnABF1 enhanced plant cold tolerance
   by upregulating the expression of several key genes associated with
   ABA-dependent and ABA-independent pathways in Arabidopsis thaliana.
   Reactive oxygen species (ROS) metabolism was suggested to be involved in
   the AchnABF1-mediated osmotic stress response. For instance, enhanced
   ROS-scavenging ability was observed in transgenic plants with enhanced
   activity of catalase (CAT) and peroxidase (POD), which resulted in
   decreased in situ O-2(center dot-) and H2O2 accumulation, ion leakage,
   and malondialdehyde (MDA) content under various abiotic stresses. In
   addition, AchnABF1 also participated in the osmotic stress response
   during both the germination and postgermination stages. We concluded
   that AchnABF1 may play an important role in kiwifruit during
   refrigeration.
RI Yin, Xue-ren/B-3893-2008; Zhu, Qinggang/
OI Yin, Xue-ren/0000-0002-1282-4432; Zhu, Qinggang/0000-0002-8786-2169
ZA 0
Z8 0
ZR 0
TC 0
ZB 0
ZS 0
Z9 0
SN 0168-9452
EI 1873-2259
UT WOS:000655697100001
PM 34034875
ER

PT J
AU Massah, Jafar
   Vakilian, Keyvan Asefpour
   Shabanian, Mostafa
   Shariatmadari, Seyed Mehdi
TI Design, development, and performance evaluation of a robot for yield
   estimation of kiwifruit
SO COMPUTERS AND ELECTRONICS IN AGRICULTURE
VL 185
AR 106132
DI 10.1016/j.compag.2021.106132
PD JUN 2021
PY 2021
AB One of the applications of robotic farmer-assistant platforms equipped
   with machine vision systems is the evaluation of production yield before
   harvest without damaging the product. In this situation, farmers receive
   proper information for harvesting and post-harvesting management to
   decide about the required human resources, harvesting equipment, storage
   space, transportation, and product marketing. In this study, a machine
   vision system on a tracked vehicle was designed and developed for yield
   estimation of kiwifruit by traveling along the kiwifruit trellis.
   Several features, i.e., intensity histogram, the histogram of oriented
   gradients, shape context, and local binary pattern, were extracted from
   the images captured from the plants, and the number of kiwifruits in the
   images was predicted using the support vector machine (SVM). To improve
   the performance of the SVM, its parameters were optimized using
   evolutionary optimization methods, namely, particle swarm optimization
   (PSO), ant colony optimization (ACO), differential evolution (DE), and
   genetic algorithm (GA). The performance of the proposed method was
   compared with several deep learning techniques. The R2 of predicting the
   number of kiwifruits in the images was obtained equal to 0.96, 0.91,
   0.73, 0.83, 0.90, and 0.63 for the proposed method, FCN-8S, ZFNet,
   AlexNet, GoogleNet, and ResNet, respectively. Furthermore, the results
   showed that the SVM enhanced with PSO exerted the highest area under the
   precision-recall curve compared to the deep learning methods. The
   findings of this study can be useful for the proper implementation of
   precision agriculture and the management of agricultural inputs.
RI Vakilian, Keyvan Asefpour/H-2275-2019
OI Vakilian, Keyvan Asefpour/0000-0001-5035-7727
ZB 0
ZA 0
Z8 0
ZS 0
ZR 0
TC 0
Z9 0
SN 0168-1699
EI 1872-7107
UT WOS:000649648600002
ER

PT J
AU Torres-Ruiz, Jose M.
   Perulli, Giulio Demetrio
   Manfrini, Luigi
   Zibordi, Marco
   Velasco, Gerardo Lopez
   Anconelli, Stefano
   Pierpaoli, Emanuele
   Corelli-Grappadelli, Luca
   Morandi, Brunella
TI Time of irrigation affects vine water relations and the daily patterns
   of leaf gas exchanges and vascular flows to kiwifruit (Actinidia
   deliciosa Chev.)
SO AGRICULTURAL WATER MANAGEMENT
VL 166
BP 101
EP 110
DI 10.1016/j.agwat.2015.12.012
PD MAR 1 2016
PY 2016
AB The cultivation of Actinidia deliciosa requires high amounts of water
   and innovative approaches for optimizing its irrigation scheduling are
   needed. This paper tests the possibility to improve the kiwi vine
   physiological performances by changing the timing of water supply during
   the day. Two irrigation treatments were applied in a 'Hayward'
   commercial orchard, both providing 100% of crop evapotranspiration (ETc)
   but differing for the time of the day when irrigation was applied: early
   in the morning (M) or at midday/early afternoon (A). The daily patterns
   of soil water content, stem, fruit-bearing branch, leaf and fruit water
   potentials, sap flow along the branch, leaf gas exchanges, fruit growth,
   phloem, xylem and transpiration flows to/from the fruit were monitored
   at different times during the season: 6, 9, 11 and 18 weeks after full
   bloom (WAFB). In most dates A irrigation increased trunk, stem and leaf
   water potentials, as well as leaf gas exchanges, during the afternoon,
   i.e., when the highest air vapor pressure deficits (VPDs) were recorded.
   As fruit pressure potential was unaffected by the treatments, fruit from
   "A" irrigated vines took advantage of a higher stem-to-fruit water
   potential gradient. In response to this, at 11 WAFB, when the highest
   VPDs were recorded, "A" fruit experienced a higher xylem flow during the
   afternoon. Fruit growth was slightly improved at this time of the day
   but did not show any significant difference between treatments on a
   cumulative daily basis, probably due to the amount of water supplied
   (100% ETc). This work shows how the hour of irrigation can affect the
   vine physiological performances. Although further investigation is
   needed, supplying water in the afternoon, when environmental conditions
   are more stressing, has the potential of improving kiwifruit vine water
   status, leaf gas exchanges, and xylem flows to the fruit, and this may
   provide a new approach at increasing water use efficiency in this crop.
   (C) 2015 Elsevier B.V. All rights reserved.
RI Grappadelli, Luca Corelli/F-4923-2012; manfrini, Luigi/D-8087-2014; Torres-Ruiz, Jose Manuel/I-6587-2012; Manfrini, Luigi/; Morandi, Brunella/
OI Grappadelli, Luca Corelli/0000-0003-2692-8790; Torres-Ruiz, Jose
   Manuel/0000-0003-1367-7056; Manfrini, Luigi/0000-0003-4776-0608;
   Morandi, Brunella/0000-0001-6368-2975
ZA 0
ZB 7
Z8 0
ZS 0
ZR 0
TC 8
Z9 8
SN 0378-3774
EI 1873-2283
UT WOS:000369454000010
ER

PT J
AU Wang, Nannan
   Jiao, Xueyi
   Guo, Tianli
   Li, Cuiying
   Liu, Zhande
   Ma, Fengwang
TI Time course of physiological responses in kiwifruit induced by
   bicarbonate
SO TREES-STRUCTURE AND FUNCTION
VL 33
IS 6
BP 1711
EP 1722
DI 10.1007/s00468-019-01892-9
PD DEC 2019
PY 2019
AB Key message Ionic imbalance is one adaptive strategy of kiwifruit to
   bicarbonate, as indicated mainly by NH4+ accumulation and increased
   NH4+/NO3- in bicarbonate-treated roots as well as decreased NH4+/NO3- in
   bicarbonate-treated leaves. Bicarbonate-induced leaf chlorosis is
   frequently observed in kiwifruit orchards. A time-course experiment was
   conducted to investigate the effects of bicarbonate stress on the
   growth, root acidification, and organic acid and nutrient concentrations
   of kiwifruit plants treated for 7, 14, 21, 28, and 42 days in
   hydroponics. After 21 days of bicarbonate treatment, the kiwifruit vines
   exhibited leaf chlorosis, as indicated by decreased SPAD, chlorophyll a
   and b as well as carotenoid. Moreover, bicarbonate treatment induced
   NH4+ accumulation and NO3- reduction in roots from day 21 onward,
   thereby increasing the ratio of NH4+ to NO3- in roots, and the opposite
   was true for leaves that seemed to respond to bicarbonate earlier than
   roots but in an inconsistent manner. Before leaf chlorosis, bicarbonate
   imposition induced succinic acid accumulation and K reduction in roots
   from day 14 onward. However, the K concentration increased in
   bicarbonate-treated leaves from day 28 onward. Bicarbonate treatment
   also reduced P in all plant parts and Fe in leaves from day 21 onward,
   lowered Zn and enhanced Ca and Mg in roots from day 28 onward. In
   addition, bicarbonate treatment increased citric acid and ferric chelate
   reductase (FCR) activity in roots at days 7 and 14, but decreased citric
   acid and H+ extrusion at day 28 and decreased FCR activity at day 42,
   respectively, indicating that root acidification is duration dependent.
   These results suggest that, except for succinic acid accumulation, ionic
   imbalance in the whole kiwifruit plants (particularly N form's shift)
   might be an alternative strategy to adapt to bicarbonate stress.
TC 1
ZA 0
ZS 0
Z8 0
ZB 1
ZR 0
Z9 1
SN 0931-1890
EI 1432-2285
UT WOS:000494830600015
ER

PT J
AU Yuan, H.
   Martin, P.
   Fullerton, C.
   Gould, N.
   Hall, A.
   Burdon, J.
TI Refining the estimation of kiwifruit size from linear fruit dimensions
SO SCIENTIA HORTICULTURAE
VL 262
AR 108878
DI 10.1016/j.scienta.2019.108878
PD FEB 27 2020
PY 2020
AB The ability to predict kiwifruit yield and size profile allows fine
   tuning of on-orchard vine management processes to maximise fruit growth
   rate. Fruit growth curves for kiwifruit are usually determined from
   repeated measurements of fruit length (L), and the minimum (D1) and
   maximum (D2) diameters, leading to models for estimating fruit weight. A
   reduction in estimated fruit weight has been reported for fruit late in
   development. In this paper, the relationship between fruit dimensions
   and fruit size (weight and/or volume) has been investigated for
   Actinidia chinensis var. deliciosa 'Hayward' and A. chinensis var.
   chinensis 'Zesy002' (marketed as Zespri (R) SunGold Kiwifruit; commonly
   called Gold3). It was hypothesised that a change in the relative
   dimensions of the fruit might occur as the fruit softened. It was found
   that the three linear dimensions of the fruit used in the estimation of
   fruit weight did decrease slightly as the fruit changed to rapid
   softening, with a larger change in 'Zesy002' than 'Hayward'. A
   consistent gradual increase in fruit density occurred for both cultivars
   over the period fruit were monitored, even after the cessation of dry
   matter accumulation. It is suggested that the apparent late season
   'shrinkage' of kiwifruit when monitoring fruit growth on the vine is
   largely an artefact of the application of a single model based on linear
   fruit dimensions at all stages of development. This approach disregards
   other changes in the fruit shape and softening associated changes that
   affect fruit density. Inclusion of a fruit age element into the
   equations estimating fruit size improves the accuracy, but without
   defining specifically the aspect of biology driving the changing
   relationship.
RI Gould, Nick/L-2362-2016
OI Gould, Nick/0000-0003-0209-316X
Z8 0
ZB 2
ZA 0
TC 3
ZR 0
ZS 0
Z9 3
SN 0304-4238
EI 1879-1018
UT WOS:000508751700011
ER

PT J
AU Gullo, Gregorio
   Dattola, Antonio
   Vonella, Vincenzo
   Zappia, Rocco
TI Effects of photoselective colour nets on the vegetative, productive, and
   qualitative behaviour of kiwifruit, jintao cultivar
SO JOURNAL OF BERRY RESEARCH
VL 11
IS 1
BP 1
EP 19
DI 10.3233/JBR-200530
PD 2021
PY 2021
AB BACKGROUND: In the Mediterranean basin, the solar radiation received is
   very high for many tree species over several hours of the day during the
   summer. Using a photoselective net can improve the climatic conditions
   and also modify the quality of light received.
   OBJECTIVE: This study aimed to evaluate the influence of the colour of
   photoselective nets on the yield and quality of Actinidia chinensis.
   MATERIALS: The experiment was carried out in Southern Italy on an
   orchard of Jintao kiwifruit. Photoselective nets of different colours
   were used: black, red, yellow, white, and grey. The resulting fruits
   were compared to those of plants in the open field. A randomised block
   design was adopted. Environmental, vegetative, leaf gas exchange
   parameter, yield, and fruit quality were defined. All data were analysed
   using the Variance Analysis (ANOVA) and the Principal Component Analysis
   (PCA).
   RESULTS: Photoselectivity influenced production. The best results were
   obtained under the red net in terms of production and fertility indices.
   Fruit size, maturation indices, and nutraceutical parameters were also
   higher under the red net. Among the nets, the grey net induced the worst
   tree productivity results and the worst fruit quality parameters.
   However, all nets showed better results compared to the open field.
   CONCLUSION: The photoselective net strongly influenced the yield and
   quality of Jintao kiwifruit and the better results compared to the open
   field. The red net proved to be the best performer for the environment
   where the experiment was carried out.
TC 0
ZB 0
ZR 0
ZS 0
Z8 0
ZA 0
Z9 0
SN 1878-5093
EI 1878-5123
UT WOS:000626775300001
ER

PT J
AU Sun-Waterhouse, Dongxiao
   Waterhouse, Geoffrey I. N.
TI Spray-Drying of Green or Gold Kiwifruit Juice-Milk Mixtures; Novel
   Formulations and Processes to Retain Natural Fruit Colour and
   Antioxidants
SO FOOD AND BIOPROCESS TECHNOLOGY
VL 8
IS 1
BP 191
EP 207
DI 10.1007/s11947-014-1397-4
PD JAN 2015
PY 2015
AB This study describes novel formulations and approaches to produce
   reconstitutable (in water) spray dried kiwifruit milk powders that
   possess the intrinsic fruit colour and antioxidants of kiwifruits. Novel
   feed formulations, containing the aqueous fraction of green or gold
   kiwifruit puree, skim milk, fortifying zinc (in the form of zinc
   citrate) and a minimal amount of maltodextrin (3 % w/w), were spray
   dried at a relatively low inlet temperature (150 A degrees C) to produce
   kiwifruit juice-milk powders with good dissolution efficiency (complete
   dissolution in 21-28 s), low water activity (0.22-0.28) and high
   retention of vitamin C, phenolics and carotenoid antioxidants. Both the
   green and gold kiwifruit juice-milk powders were pseudoplastic-like
   materials. Their reconstituted aqueous solutions had viscosity of 2-23
   mPa A center dot s and exhibited a shear rate dependence. Adding
   kiwifruit pulp residue to the feed solution at a mass ratio of 25:75
   significantly enhanced the dissolution efficiency and the natural
   kiwifruit colour of the product powders without affecting the total
   phenolic and vitamin C contents. Preheating the feed solution to 50 A
   degrees C for 1 min had a positive impact on the physicochemical
   attributes and bioactive profile of kiwifruit juice-milk powders,
   including a greater retention of initial kiwifruit juice colour, lower
   water activity, better dissolution efficiency and a higher total
   phenolic content. The powders obtained in this study contain multiple
   health-promoting nutrients and bioactives including kiwifruit
   antioxidants and milk proteins, and can be used in beverages or as
   functional ingredients for nutraceutical applications.
RI Waterhouse, Geoffrey/G-1688-2011
OI Waterhouse, Geoffrey/0000-0002-3296-3093
Z8 0
ZS 1
ZB 15
ZA 0
ZR 0
TC 35
Z9 35
SN 1935-5130
EI 1935-5149
UT WOS:000347446700017
ER

PT J
AU Ahn, Jeong Joon
AU 도기석
   정봉남
   최경산
   좌재호
TI Impact of Climate Change on Yield Loss Caused by Bacterial Canker on
   Kiwifruit in Korea
Z1 기후변화 시나리오에 따른 미래 참다래 궤양병 피해 예측
SO Korean Journal of Agricultural and Forest Meteorology
S1 한국농림기상학회지
VL 18
IS 2
BP 65
EP 73
DI 10.5532/KJAFM.2016.18.2.65
PD 2016
PY 2016
AB We estimated the averaged maximum incidences of bacterial canker at
   suitable sites for kiwifruit cultivation in 2020s and 2050s using
   D-PSA-K model with RCP4.5 and RCP8.5 climate change scenarios. Though
   there was a little difference between the estimation using RCP4.5 and
   that using RCP8.5, the estimated maximum disease incidences were more
   than 75% at all the suitable sites in Korea except for some southern
   coastal areas and Jeju island under the assumption that there are a
   plenty of infections to cause the symptoms. We also analyzed the
   intermediate and final outputs of D-PSA-K model to find out the trends
   on the change in disease incidence affected by climate change. Whereas
   increase of damage to kiwifruit canes in a non-frozen environment caused
   by bacterial canker was estimated at almost all the suitable sites in
   both the climate change scenarios, rate of necrosis increase caused by
   the bacterial canker pathogen in a frozen environment during the last
   overwintering season was predicted to be reduced at almost all the
   suitable sites in both the climate change scenarios. Directions of
   change in estimated maximum incidence varied with sites and scenarios.
   Whereas the maximum disease incidence at 3.14% of suitable sites for
   kiwifruit cultivation in 2020s under RCP4.5 scenario was estimated to
   increase by 10% or more in 2050s, the maximum disease incidence at
   25.41% of the suitable sites under RCP8.5 scenario was estimated so.
AK RCP4.5와 RCP8.5 미래 기후 변화 시나리오자료와 참다래 궤양병 피해 예측 모형인 D-PSA-K, 미래 참다래 재배적지
   지도를 활용하여 궤양병의 미래 피해를 예측하고 참다래 궤양병의 발생 변화의 경향성을 찾아 보았다. 병원 세균에 의한 감염이 충분히
   있다는 가정 아래에서 RCP4.5와 RCP8.5 시나리오의 2020년대와 2050년대에서 궤양병의 최대이병주율은 제주도와 남해안
   일부 지역을 제외한 대부분의 지역에서 75% 이상으로 나타날 것으로 예측되었다. 두 시나리오들 모두에서 월동기 저온 환경이 없다는
   가정 아래에서의 참다래 궤양병에 의한 가지 피해량은 거의 모든 재배가능지에서 증가될 것으로 예측된 반면에 월동기 저온에 의한 가지
   피해량 증가율은 거의 모든 재배가능지에서 감소할 것으로 예측되었다. 지역 및 시나리오별로 궤양병 피해의 증가 및 감소의 경향은
   다르게 나타날 것으로 예측되었다. RCP4.5 시나리오에서 2050년대에 2020년대에 비하여 10% 이상 최대이병주율의 증가가
   일어날 것으로 예측된 참다래 재배 가능지는 전체 재배 가능지의 3.14%, RCP8.5 시나리오에 서는 25.41%였다.
ZR 0
Z8 0
TC 0
ZS 0
ZB 0
ZA 0
Z9 0
SN 1229-5671
UT KJD:ART002126671
ER

PT S
AU Sanchez, M. C.
   Clemente, G. E.
   Yommi, A. K.
   Alippi, A. M.
   Ridao, A. C.
BE Antunes, MD
   Gallego, PP
TI Absence of Pseudomonas syringae pv. actinidiae from kiwifruit leaves and
   flowers from Buenos Aires Province, Argentina
SO IX INTERNATIONAL SYMPOSIUM ON KIWIFRUIT
SE Acta Horticulturae
VL 1218
BP 351
EP 357
DI 10.17660/ActaHortic.2018.1218.49
PD 2018
PY 2018
AB Argentina has around 1000 ha of kiwifruit orchards in Buenos Aires
   Province. The country is recognized as free of Pseudomonas syringae pv.
   actinidiae ( Psa). In 2013, the National Sanitary Service (SENASA)
   imposed measures to avoid the entry of this pathogen to kiwifruit
   production areas. In this way, a vigilance plan was established and the
   introduction of plant material was regulated. In March 2015, three
   infected samples with Psa were detected in orchards in the south-east of
   Buenos Aires Province, and they were immediately eradicated by SENASA.
   The objective of this work was to identify the bacteria associated with
   kiwifruit leaf spots and flower blights in commercial orchards of
   Actinidia deliciosa `Hayward' in Buenos Aires Province during the
   2015-2016 growing season. In spring and autumn, plant tissues were
   collected from 100-ha areas located in the north and south-east of the
   province. Bacterial isolates were obtained from flowers and leaves by
   tissue mashing and inoculation on nutrient agar supplemented with 5%
   sucrose (NSA). Primary identification of isolates was performed by
   biochemical and physiological tests. To confirm their identity,
   duplex-PCR tests were performed, including negative and positive
   controls (no template and Psa DNA, respectively). From symptomatic and
   asymptomatic samples, 120 bacterial isolates were obtained. Thirty of
   these isolates were morphologically similar to Psa, forming
   white-creamy, convex, domed and mucoid colonies on NSA. Also, all of
   them were Gram-negative, produced a green fluorescent pigment on King's
   B medium and their metabolism was aerobic. However, none of these
   strains examined produced any bands following amplification by PCR with
   Psa-specific primers. Our results show the absence of Psa in the
   analysed samples. Further studies are needed to identify these non-Psa
   bacteria associated with kiwifruit leaf spots and flower blight.
CT 9th International Symposium on Kiwifruit
CY SEP 06-09, 2017
CL Porto, PORTUGAL
SP Int Soc Horticultural Sci
OI Yommi, Alejandra/0000-0001-6945-8683
ZA 0
ZS 0
TC 0
Z8 0
ZB 0
ZR 0
Z9 0
SN 0567-7572
EI 2406-6168
BN 978-94-62612-15-0
UT WOS:000664205500047
ER

PT J
AU Carr, Anitra C.
   Bozonet, Stephanie M.
   Vissers, Margreet C. M.
TI A Randomised Cross-Over Pharmacokinetic Bioavailability Study of
   Synthetic versus Kiwifruit-Derived Vitamin C
SO NUTRIENTS
VL 5
IS 11
BP 4451
EP 4461
DI 10.3390/nu5114451
PD NOV 2013
PY 2013
AB Kiwifruit are a rich source of vitamin C and also contain numerous
   phytochemicals, such as flavonoids, which may influence the
   bioavailability of kiwifruit-derived vitamin C. The aim of this study
   was to compare the relative bioavailability of synthetic versus
   kiwifruit-derived vitamin C using a randomised cross-over
   pharmacokinetic study design. Nine non-smoking males (aged 18-35 years)
   received either a chewable tablet (200 mg vitamin C) or the equivalent
   dose from gold kiwifruit (Actinidia chinensis var. Sungold). Fasting
   blood and urine were collected half hourly to hourly over the eight
   hours following intervention. The ascorbate content of the plasma and
   urine was determined using HPLC with electrochemical detection. Plasma
   ascorbate levels increased from 0.5 h after the intervention (P =
   0.008). No significant differences in the plasma time-concentration
   curves were observed between the two interventions (P = 0.645). An
   estimate of the total increase in plasma ascorbate indicated complete
   uptake of the ingested vitamin C tablet and kiwifruit-derived vitamin C.
   There was an increase in urinary ascorbate excretion, relative to
   urinary creatinine, from two hours post intervention (P < 0.001). There
   was also a significant difference between the two interventions, with
   enhanced ascorbate excretion observed in the kiwifruit group (P =
   0.016). Urinary excretion was calculated as similar to 40% and similar
   to 50% of the ingested dose from the vitamin C tablet and kiwifruit
   arms, respectively. Overall, our pharmacokinetic study has shown
   comparable relative bioavailability of kiwifruit-derived vitamin C and
   synthetic vitamin C.
RI Bozonet, Stephanie/AAM-8574-2020; Vissers, Margreet C M/T-4159-2017; , Anitra/
OI Bozonet, Stephanie/0000-0002-6375-4999; , Anitra/0000-0002-5890-2977
TC 17
ZR 0
ZS 0
ZA 0
ZB 12
Z8 0
Z9 17
SN 2072-6643
UT WOS:000328628600013
PM 24284610
ER

PT J
AU Zhao, Zhibo
   Gao, Xiaoning
   Yang, Donghe
   Huang, Lili
   Qin, Huqiang
   Kang, Zhensheng
   Wang, Nana
TI Field detection of canker-causing bacteria on kiwifruit trees:
   Pseudomonas syringae pv. actinidiae is the major causal agent
SO CROP PROTECTION
VL 75
BP 55
EP 62
DI 10.1016/j.cropro.2015.05.008
PD SEP 2015
PY 2015
AB Bacterial canker of kiwifruit, caused by Pseudomonas syringae pv.
   actinidiae (Psa), is thought to be responsible for severe damage to
   kiwifruit cultivation and production worldwide. However, several
   etiology issues impede disease management. As similar symptoms on
   kiwifruit could be affected by P. syringae pv. syringae (Pss), it is not
   known whether Psa is the only pathogen causing the current canker
   disease. In this study, we identified a P. syringae strain M209 isolated
   from canker tissue of kiwifruit based on biochemical characteristics,
   pathogenicity test and multi-locus sequence analysis. M209 caused mild
   canker lesions and leaf spots on kiwifruit, and it belongs to P.
   syringae genomospecies 2, showing distinct differences compared to the
   previously reported Psa-LV (less virulent) strains in pathogenicity and
   classification. We developed a multiplex PCR to evaluate the
   distribution of Psa, Pss and M209-representing populations. The PCR
   procedure was optimized and further validated for detecting pure
   isolates, as well as in artificially and naturally infected plant
   tissues. We used the PCR assay to detect 130 representative samples from
   50 orchards in Shaanxi Province of China during 2013-2014, which covers
   the largest area of kiwifruit cultivation. The results indicated that
   Psa was the dominating pathogenic microbe responsible for canker
   symptoms on kiwifruit, while Pss and M209 were infrequent and less
   important pathogens in kiwifruit orchards in Shaanxi. In summary, a new
   canker-inducing strain on kiwifruit was identified, a reliable multiplex
   PCR for detecting three canker-inducing P. syringae populations was
   developed and applied, and the pathogen causing severe kiwifruit canker
   disease was determined in Shaanxi such that Psa should be the focus of
   disease management. (C) 2015 Elsevier Ltd. All rights reserved.
RI Zhao, Zhibo/AAA-3701-2020
OI Zhao, Zhibo/0000-0001-5043-1384
ZB 10
Z8 2
ZS 0
ZR 0
ZA 0
TC 10
Z9 12
SN 0261-2194
EI 1873-6904
UT WOS:000358628900008
ER

PT S
AU Atak, A.
BE Huang, H
   Zhang, Q
TI Kiwifruit Research and Production in Turkey
SO VIII INTERNATIONAL SYMPOSIUM ON KIWIFRUIT
SE Acta Horticulturae
VL 1096
BP 63
EP 67
PD 2015
PY 2015
AB Total world kiwifruit production outside China is currently 1,412,455 t,
   the total planted area is 98,656 ha, and the production area is
   increasing each year (FAO, 2012). Cultivation of kiwifruit started in
   Europe in the 1960s. Towards the end of last century, kiwifruit were
   introduced to Turkey by the Ataturk Central Horticultural Research
   Institute in Yalova. Since then, each year has seen increasing interest.
   Today, Turkey, in terms of kiwifruit plantings, is amongst the more
   important producers. But productivity is low as most orchards in Turkey
   are still young; total yields will increase rapidly in the next few
   years.
   Commercial orchards are generally A. deliciosa 'Hayward' and cultivation
   of other species or cultivars is very limited. Especially in the
   northern part of Turkey, climatic conditions are suitable for kiwifruit.
   The two most common support systems are the T-bar and the pergola and
   these are used, with some modifications. Psa (Pseudomonas syringae pv.
   actinidiae) is so far not a serious problem in Turkey but root rots and
   water-logging problems in heavy soils are very common, so ridge planting
   is widely used. Frost protection in the form of fogging is also
   beginning to be used at higher altitudes. In contrast to New Zealand,
   irrigation of kiwifruit in Turkey is essential and is commonly done by
   mini-sprinkler systems in the Marmara and the Central Black Sea Regions.
   In the past, there was little irrigation of orchards in the Eastern
   Black Sea Region, but more recently irrigation systems have been
   installed.
   Consumption of fresh kiwifruit is likely to increase as the Turkish
   kiwifruit industry develops. Kiwifruit producers in Turkey are organized
   into small producer associations. However, these have not yet combined
   to form a national association. Such a combined national organization
   would make it much easier to solve problems of production, storage,
   packaging and marketing of Turkish kiwifruit.
   Kiwifruit research in Turkey first began in the 1990s at the Yalova
   Ataturk Horticultural Central Research Institute. The number of
   kiwifruit-related research programmes is increasing each year. The
   studies so far have concentrated on rooting of cuttings, climate
   change-adaptation, packaging, cold storage and fruit quality issues.
CT 8th International Symposium on Kiwifruit
CY SEP 18-22, 2014
CL Dujiangyan, PEOPLES R CHINA
SP Int Soc Hort Sci
RI ATAK/J-2913-2018
OI ATAK/0000-0001-7251-2417
ZR 0
ZA 0
TC 3
Z8 0
ZB 3
ZS 0
Z9 3
SN 0567-7572
EI 2406-6168
BN 978-94-62610-94-1
UT WOS:000378638100003
ER

PT J
AU Montoya, Carlos A.
   Rutherfurd, Shane M.
   Moughan, Paul J.
TI Kiwifruit fibre level influences the predicted production and absorption
   of SCFA in the hindgut of growing pigs using a combined in vivo-in vitro
   digestion methodology
SO BRITISH JOURNAL OF NUTRITION
VL 115
IS 8
BP 1317
EP 1324
DI 10.1017/S0007114515002883
PD APR 28 2016
PY 2016
AB Combined in vivo (ileal cannulated pig) and in vitro (faecal
   inoculum-based fermentation) digestion methodologies were used to
   predict the production and absorption of SCFA in the hindgut of growing
   pigs. Ileal and faecal samples were collected from animals (n 7) fed
   diets containing either 25 or 50 g/kg DM of kiwifruit fibre from added
   kiwifruit for 14 d. Ileal and faecal SCFA concentrations normalised for
   food DM intake (DMI) and nutrient digestibility were determined. Ileal
   digesta were collected and fermented for 38 h using a fresh pig faecal
   inoculum to predict SCFA production. The predicted hindgut SCFA
   production along with the determined ileal and faecal SCFA were then
   used to predict SCFA absorption in the hindgut and total tract organic
   matter digestibility. The determined ileal and faecal SCFA
   concentrations (e.g. 8.5 and 4.4 mmol/kg DMI, respectively, for acetic
   acid for the low-fibre diet) represented only 0.2-3.2 % of the predicted
   hindgut SCFA production (e.g. 270 mmol/kg DMI for acetic acid).
   Predicted production and absorption of acetic, butyric and propionic
   acids were the highest for the high-fibre diet (P < 0.05), but these
   inter-diet differences were not observed for the ileal and faecal SCFA
   concentrations (P > 0.05). In conclusion, determined ileal and faecal
   SCFA concentrations represent only a small fraction of total SCFA
   production, and may therefore be misleading in relation to the effect of
   diets on SCFA production and absorption. Considerable quantities of SCFA
   are produced and absorbed in the hindgut of the pig by the fermentation
   of kiwifruit.
RI Rutherfurd, Shane M/D-8254-2011; Montoya, Carlos A./
OI Montoya, Carlos A./0000-0001-6953-8624
ZR 0
TC 22
ZB 17
ZA 0
Z8 1
ZS 0
Z9 23
SN 0007-1145
EI 1475-2662
UT WOS:000376672200001
PM 26277926
ER

PT J
AU Olatunji, J. R.
   Redding, G. P.
   Rowe, C. L.
   East, A. R.
TI Reconstruction of kiwifruit fruit geometry using a CGAN trained on a
   synthetic dataset
SO COMPUTERS AND ELECTRONICS IN AGRICULTURE
VL 177
AR 105699
DI 10.1016/j.compag.2020.105699
PD OCT 2020
PY 2020
AB Non-destructive crop yield estimation is a major ambition for the
   development of digital horticulture systems, where the goal is to have a
   machine that can look at fruit on the vine/tree and estimate key
   performance metrics such as fruit weight, size and shape. The on-orchard
   partial occlusion problem is a major obstacle for the creation of such
   systems, where it is not possible for a single camera/scanner to capture
   the complete fruit surface due to its limited field of view. In this
   work, a deep learning approach was taken to solve this problem. Framing
   the issue as an image-to-image translation problem, a Conditional
   Generative Adversarial Network was trained to realistically reconstruct
   the enclosed and complete surface of kiwifruit when supplied with
   incomplete surface data, where the surface data was missing due to
   occlusion. Rather than training the deep learning algorithm with
   empirically collected data, an alternative approach was taken: the model
   was trained using a synthesised dataset, a large collection of kiwifruit
   shapes generated computationally via a Monte-Carlo routine. This was an
   attempt to generalise the approach to be applicable to other crops and
   other domains, and to provide substantial savings in time, labour and
   material costs. The trained model was later applied to a smaller
   population of kiwifruit empirically scanned using an infrared scanner
   and could predict fruit weight with a mean absolute percentage error of
   less than 5% and was successful in realistically reconstructing the
   whole enclosed surface over a range of sizes, shapes and orientations.
ZR 0
Z8 0
ZS 0
ZB 0
ZA 0
TC 1
Z9 1
SN 0168-1699
EI 1872-7107
UT WOS:000571756100011
ER

PT J
AU Park, Yong Seo
   Ham, Kyung-Sik
   Kang, Seong-Gook
   Park, Yang-Kyun
   Namiesnik, Jacek
   Leontowicz, Hanna
   Leontowicz, Maria
   Ezra, Aviva
   Trakhtenberg, Simon
   Gorinstein, Shela
TI Organic and Conventional Kiwifruit, Myths versus Reality: Antioxidant,
   Antiproliferative, and Health Effects
SO JOURNAL OF AGRICULTURAL AND FOOD CHEMISTRY
VL 60
IS 28
BP 6984
EP 6993
DI 10.1021/jf3010614
PD JUL 18 2012
PY 2012
AB Comparison between organic and conventional kiwifruit cultivars
   'Hayward' and 'Bidan', which was done by four radical scavenging assays,
   ESI-MS, and DSC measurements, showed significant differences between the
   cultivars. Such results were not estimated in kiwifruit growing under
   organic and conventional conditions. The extraction of bioactive
   compounds was done by two different methods: sequential extraction with
   ethyl acetate followed by methanol and maceration with methanol and
   ethyl acetate. The highest yield of polyphenols was found in the new
   cultivar 'Bidan' in comparison with the classic 'Hayward', by direct
   extraction with methanol. This is the first investigation of 'Bidan'
   kiwifruit cultivar, grown under organic conditions and compared with
   'Hayward' organic. High contents of bioactive compounds and antioxidant
   and antiproliferative properties of the two kiwifruit cultivars justify
   their use as sources of valuable antioxidants. It is necessary to
   continue this study as a long-term experiment to eliminate the influence
   of seasonality.
RI Gorinstein, Shela/K-7753-2019; Leontowicz, Hanna/; Namiesnik, Jacek/
OI Leontowicz, Hanna/0000-0003-3090-2606; Namiesnik,
   Jacek/0000-0001-9598-2198
ZB 15
ZR 0
TC 21
ZS 0
ZA 0
Z8 1
Z9 24
SN 0021-8561
UT WOS:000306457700009
PM 22712722
ER

PT J
AU Greer, D H
   Laing, W A
TI Photoinhibition of photosynthesis in intact kiwifruit (Actinidia
   deliciosa) leaves: Changes in susceptibility to photoinhibition and
   recovery during the growth season.
SO Planta
VL 186
IS 3
BP 418
EP 25
DI 10.1007/BF00195323
PD 1992-Feb
PY 1992
AB Kiwifruit (Actinidia deliciosa (A. Chev.) C.F. Liang et A.R. Ferguson)
   plants grown in an outdoor enclosure were exposed to the natural
   conditions of temperature and photon flux density (PFD) over the growing
   season (October to May). Temperatures ranged from 14 to 21° C while the
   mean monthly maximum PFD varied from 1000 to 1700 mumol · m(-2) · s(-1),
   although the peak PFDs exceeded 2100 mumol · m(-2) · s(-1). At
   intervals, the daily variation in chlorophyll fluorescence at 692 nm and
   77K and the photon yield of O2 evolution in attached leaves was
   monitored. Similarly, the susceptibility of intact leaves to a standard
   photoinhibitory treatment of 20° C and a PFD of 2000 mumol · m(-2) ·
   s(-1) and the ability to recover at 25° C and 20 mumol · m(-2) · s(-2)
   was followed through the season. On a few occasions, plants were
   transferred either to or from a shade enclosure to assess the
   suceptibility to natural photoinhibition and the capacity for recovery.
   There were minor though significant changes in early-morning
   fluorescence emission and photon yield throughout the growing season.
   The initial fluorescence, Fo, and the maximum fluorescence, Fm, were,
   however, significantly and persistently different from that in
   shade-grown kiwifruit leaves, indicative of chronic photoinhibition
   occurring in the sun leaves. In spring and autumn, kiwifruit leaves were
   photoinhibited through the day whereas in summer, when the PFDs were
   highest, no photoinhibition occurred. However, there was apparently no
   non-radiative energy dissipation occurring then also, indicating that
   the kiwifruit leaves appeared to fully utilize the available excitation
   energy. Nevertheless, the propensity for kiwifruit leaves to be
   susceptible to photoinhibition remained high throughout the season. The
   cause of a discrepancy between the severe photoinhibition under
   controlled conditions and the lack of photoinhibition under comparable,
   natural conditions remains uncertain. Recovery from photoinhibition, by
   contrast, varied over the season and was maximal in summer and declined
   markedly in autumn. Transfer of shade-grown plants to full sun had a
   catastrophic effect on the fluorescence characteristics of the leaf and
   photon yield. Within 3 d the variable fluorescence, Fv, and the photon
   yield were reduced by 80 and 40%, respectively, and this effect
   persisted for at least 20 d. The restoration of fluorescence
   characteristics on transfer of sun leaves to shade, however, was very
   slow and not complete within 15 d. 
RI Greer, Dennis/ABA-7947-2020; Laing, William A/E-3636-2010
OI Laing, William A/0000-0003-0458-6590
ZS 0
ZB 31
TC 36
ZA 0
ZR 0
Z8 1
Z9 37
SN 0032-0935
UT MEDLINE:24186739
PM 24186739
ER

PT J
AU Fan, Liangqian
   Zhou, Xi
   Li, Yongsheng
   Ji, Lin
   Wu, Guoyan
   Li, Bei
   Cheng, Lin
   Long, Mei
   Deng, Wenwen
   Zou, Likou
TI The Influence of Effective Microorganisms on Microbes and Nutrients in
   Kiwifruit Planting Soil
SO APPLIED SCIENCES-BASEL
VL 6
IS 6
AR 168
DI 10.3390/app6060168
PD JUN 2016
PY 2016
AB To understand the effects of effective microorganisms (EMs) containing
   multiple strains on microbes and nutrients in kiwifruit planting soil,
   EMs prepared with four different strains were added to kiwifruit
   planting soil monthly from April to August. The counts of bacteria,
   fungi, actinomycetes, and total microbes were determined. The pH, total
   nitrogen (TN), alkali-hydrolyzable nitrogen (A-N), organic matter (OM),
   available potassium (A-K), and available phosphorus (A-P) of the soil
   were measured. Results indicated that the counts of bacteria, fungi,
   actinomycetes, and total microbes reached 60.33 x 10(5), 4.00 x 10(5),
   0.92 x 10(5), and 65.25 x 10(5) CFU/g, respectively, in August, all of
   which were higher than those of the control group (CK). The bacterial
   count of the experimental group (EG) was higher than that of the CK in
   August. The pH-values of the EG were always lower than those of the CK.
   In August, the TN content of the EG was 1.52 g/kg, which was higher than
   that of the CK (1.35 g/kg). A significant negative association between
   the actinomycetes count and TN (p < 0.05) was found. For A-N and OM, the
   content of the EG (A-N, 125.18 mg/kg; OM, 49.84 mg/kg) was roughly the
   same as that of the CK (A-N, 112.51 mg/kg; OM, 53.11 mg/kg) in August.
   However, the A-K and A-P contents of the EG (A-K, 145.25 mg/kg; A-P,
   111.25 mg/kg) were lower than those of the CK (A-K, 182.52 mg/kg; A-P,
   202.19 mg/kg) in August. Results show that application of EMs in
   kiwifruit planting soil can increase the counts of soil microbes and
   might promote the absorption of major nutrients for kiwifruit tree.
ZA 0
ZR 0
TC 2
ZB 2
Z8 0
ZS 0
Z9 2
EI 2076-3417
UT WOS:000379928200011
ER

PT J
AU Guthrie, Francesca
   Wang, Yiting
   Neeve, Natasha
   Quek, Siew Young
   Mohammadi, Khosrow
   Baroutian, Saeid
TI Recovery of phenolic antioxidants from green kiwifruit peel using
   subcritical water extraction
SO FOOD AND BIOPRODUCTS PROCESSING
VL 122
BP 136
EP 144
DI 10.1016/j.fbp.2020.05.002
PD JUL 2020
PY 2020
AB This study investigated the recovery of phenolic antioxidants from
   kiwifruit peels using sub critical water extraction (SWE) method. The
   use of water is particularly advantageous when extracting medically and
   commercially important phenolic compounds from food and food-processing
   by-products. The effects of extraction parameters (pH, temperature,
   solid:solvent ratio and time) on the recovery of polyphenols, flavonoids
   and the antioxidant activity of the extracts were studied. The optimum
   antioxidant extraction was found to be 160 degrees C, pH 2, and 2%
   solid:solvent ratio using 20 min extraction. Under the optimised
   condition, the total phenolic content (TPC) and total flavonoid content
   (TFC) were 51.2 (mg GAE/g DW) and 22.5 (mg CE/g DW), respectively.
   Comparing the subcritical water with conventional ethanol extraction
   revealed that the method is technically and economically feasible for
   extracting antioxidants from kiwifruit peels. (C) 2020 Institution of
   Chemical Engineers. Published by Elsevier B.V. All rights reserved.
ZA 0
ZB 0
ZS 0
TC 6
ZR 0
Z8 0
Z9 6
SN 0960-3085
EI 1744-3571
UT WOS:000558822000014
ER

PT J
AU Zeng, Ya
   Liu, Yunhong
   Zhang, Jiayi
   Xi, Huihan
   Duan, Xu
TI Effects of far-infrared radiation temperature on drying characteristics,
   water status, microstructure and quality of kiwifruit slices
SO JOURNAL OF FOOD MEASUREMENT AND CHARACTERIZATION
VL 13
IS 4
BP 3086
EP 3096
DI 10.1007/s11694-019-00231-3
PD DEC 2019
PY 2019
AB Far-infrared radiation (FIR) drying is an advanced technique that has
   recently been applied in food processing. In order to reveal the effects
   of FIR temperature on dehydration process and quality characteristics of
   kiwifruit slices, FIR drying experiments on kiwifruit slices were
   conducted. Low-field nuclear magnetic resonance, scanning electron
   microscopy, colorimeter and chemical analysis were applied to explore
   the dynamic water states, microstructure, color changes and nutritional
   components of kiwifruit slices at different FIR temperatures. The
   results showed that drying time reduced by 57.9% and average drying rate
   increased by 137.5% as FIR temperature increased from 120 to 280 degrees
   C. The water mobility and distribution in kiwifruits changed with the
   extension of drying time, and increasing FIR temperature could
   accelerate the migration and removal of moisture. Higher FIR temperature
   could produce more cavities and larger channels in dried samples. An
   increase in FIR temperature decreased L* but increased a* values of
   dried kiwifruits and affected total phenolic content, total flavonoids
   content and Vitamin C content. Therefore, FIR drying is a promising
   method to improve drying rate as well as protect product quality of
   kiwifruit slices.
RI Duan, Xu/AAO-4704-2021
OI Duan, Xu/0000-0003-1926-624X
Z8 0
ZB 1
ZS 0
ZA 0
TC 12
ZR 0
Z9 12
SN 2193-4126
EI 2193-4134
UT WOS:000493661900060
ER

PT J
AU Wang, Nannan
   Yao, Chunchao
   Li, Mingjun
   Li, Cuiying
   Liu, Zhande
   Ma, Fengwang
TI Anatomical and physiological responses of two kiwifruit cultivars to
   bicarbonate
SO SCIENTIA HORTICULTURAE
VL 243
BP 528
EP 536
DI 10.1016/j.scienta.2018.09.011
PD JAN 3 2019
PY 2019
AB Bicarbonate-induced chlorosis is a common agricultural problem that
   affects both the quantity and quality of fruit crops grown on calcareous
   soils. However, little is known about the responses of kiwifruit to
   bicarbonate stress. In the present study, we investigated the anatomical
   and physiological responses of two kiwifruit cultivars ('Nongdajinmi'
   and 'Xuxiang') grafted onto the same rootstock ('Qinmei') to bicarbonate
   (0.50 g/L CaCO3 and 0.84 g/L NaHCO3) under sand culture. After 35 days,
   bicarbonate-treated vines exhibited yellowing symptoms and decreased
   chlorophyll content in new expanded leaves. Bicarbonate imposition
   decreased N and Cu concentration in new leaves and P in old leaves.
   Moreover, bicarbonate decreased the dry weight of the new leaves and
   twigs and degenerated the chloroplast, particularly in 'Nongdajinmi',
   suggesting that 'Nongdajinmi' is more sensitive to bicarbonate than
   'Xuxiang'.
   However, bicarbonate treatment thickened palisade tissue and decreased
   the phenolic content in 'Nongdajinmi' and lowered the organic acid
   content and stomatal length, width and aperture size in 'Xuxiang'.
   Interestingly, bicarbonate raised Ca concentration in new leaves and
   reduced Mg in old leaves of 'Nongdajinmi', but the opposite was true for
   'Xuxiang'. These results implied that the two cultivars adopted two
   different mechanisms in response to bicarbonate stress. Our study
   contributes to better understanding the responsive mechanisms of
   kiwifruit to bicarbonate and the cultivar selections for kiwifruit
   orchards established on calcareous soils.
OI Wang, Nannan/0000-0001-8261-2323
TC 3
ZR 0
Z8 1
ZS 0
ZB 3
ZA 0
Z9 4
SN 0304-4238
EI 1879-1018
UT WOS:000450381800067
ER

PT S
AU Hernandez, G.
   Craig, R.
BE Huang, H
   Zhang, Q
TI Exploring Alternative Bud Break Enhancing Product in 'Hayward' and
   'Zesy002' (Gold3) by Painting Application
SO VIII INTERNATIONAL SYMPOSIUM ON KIWIFRUIT
SE Acta Horticulturae
VL 1096
BP 275
EP 285
PD 2015
PY 2015
AB Zespri International Limited has supported the research of alternative
   bud-break enhancers to hydrogen cyanamide (HC), given the potential for
   this chemical to be de-registered for use in the kiwifruit industry and
   the serious risks of production loss from current kiwifruit cultivars
   should this occur. The bud break and flowering patterns of kiwifruit
   cultivars 'Zesy002' (Gold3) and 'Hayward' were studied when treated with
   HC and alternative bud break enhancer Bluprins (R) (BP), through
   painting at five different application dates before natural bud break
   (DBNB) during 2013 winter. The 2013 winter chill for the area was 279 h
   below 7 degrees C compared to the 18 year average of 394 h, and this
   mild winter chilling condition challenge the effectiveness of the
   treatments studied. This investigation indicated that Gold3 shows more
   difficulties maintaining productivity after mild winters with an
   alternative bud break enhancer. 'Hayward' would have serious problems to
   find an economically sustainable bud break enhancer after a mild winter.
CT 8th International Symposium on Kiwifruit
CY SEP 18-22, 2014
CL Dujiangyan, PEOPLES R CHINA
SP Int Soc Hort Sci
ZR 0
ZS 0
ZB 0
TC 0
Z8 0
ZA 0
Z9 0
SN 0567-7572
BN 978-94-62610-94-1
UT WOS:000378638100030
ER

PT S
AU Froud, K.
   Cogger, N.
BE Vanneste, JL
TI Impact of Bacterial Canker of Kiwifruit (Pseudomonas syringae pv.
   actinidiae) on 'Hayward' Kiwifruit Productivity
SO I INTERNATIONAL SYMPOSIUM ON BACTERIAL CANKER OF KIWIFRUIT
SE Acta Horticulturae
VL 1095
BP 41
EP 43
PD 2015
PY 2015
AB Pseudomonas syringae pv. actinidiae (Psa-V or biovar 3), a bacterium
   that causes severe bacterial canker in kiwifruit, was first detected in
   New Zealand kiwifruit in November 2010. It has had a major impact on
   'Hort16A' (Actinidia chinensis) and may be impacting 'Hayward' (A.
   deliciosa) production. An observational study was conducted using
   existing industry data sets to investigate the impact of time infected
   with Psa-V on productivity. Psa-V infection status and date of diagnosis
   for 2,953 orchards were provided by Kiwifruit Vine Health, while Zespri
   provided productivity data. Linear regression models were constructed to
   determine the relationship between production and Psa-V infection in
   'Hayward' orchards. Results showed a significant relationship between
   the numbers of weeks Psa-V was detected in 'Hayward' orchards, however
   the effect was small. These results will inform the development of
   multivariable models to determine if this relationship between
   productivity and Psa-V remains while accounting for potential
   confounders including region, elevation, management and differences in
   Psa-V protective spray applications in future research. Completion of
   the multivariable modelling research will give greater insight into the
   impact of Psa-V on 'Hayward' productivity.
CT 1st International Symposium on Bacterial Canker of Kiwifruit
CY NOV 19-22, 2013
CL Mt Maunganui, NEW ZEALAND
SP Int Soc Horticultural Sci
TC 0
ZR 0
ZS 0
ZA 0
ZB 0
Z8 0
Z9 0
SN 0567-7572
EI 2406-6168
BN 978-94-62610-93-4
UT WOS:000378382500003
ER

PT J
AU Shahmiri, Shirdel F.
   Ebadi, A.
   Samar, S. M.
   Khalighi, A.
   Cherati, A.
TI MANAGEMENT OF IRON DEFICIENCY STRESS IN KIWIFRUIT TREES (ACTINIADIA
   DELICIOSA) BY SOIL INJECTION
SO APPLIED ECOLOGY AND ENVIRONMENTAL RESEARCH
VL 16
IS 1
BP 267
EP 279
DI 10.15666/aeer/1601_267279
PD 2018
PY 2018
AB A factorial experiment using the randomized complete block design was
   conducted in 2013-2014 to study the effects of methods of controlling
   iron deficiency stress, and the chlorosis resulting from it, on the
   qualitative and quantitative characters of kiwi fruits. The factors
   included three levels of iron sulfate, sulfuric acid and organic matter
   in four replications. Results showed that the treatments had a
   significant effect on SPAD readings, maximum leaf iron content, the
   largest proline content, vitamin C and crop yield in both years. The
   treatments did not significantly influence the TSS/TA index in the two
   years. In all, results indicate that injection of two kilograms of iron
   sulfate together with half a liter of sulfuric acid and four kilograms
   of organic matter can be a suitable replacement for iron chelates in
   correcting iron chlorosis, and in increasing the qualitative and
   quantitative yield of kiwi trees for a period of at least two years.
RI shirdel, fazl/AAP-2697-2021; cherati, ali/
OI shirdel, fazl/0000-0002-3357-6175; cherati, ali/0000-0002-1387-9750
ZS 0
ZB 1
Z8 0
TC 1
ZA 0
ZR 0
Z9 1
SN 1589-1623
EI 1785-0037
UT WOS:000424382600017
ER

PT J
AU Lago, Maria del Carmen F.
   Gallego, Pedro P.
   Briones, Maria J., I
TI Intensive Cultivation of Kiwifruit Alters the Detrital Foodweb and
   Accelerates Soil C and N Losses
SO FRONTIERS IN MICROBIOLOGY
VL 10
AR 686
DI 10.3389/fmicb.2019.00686
PD APR 4 2019
PY 2019
AB The detrital food web plays an important role in the functioning of
   agro-ecosystems due to their positive effect on organic matter
   transformations and nutrient supply to the growing crops, however, the
   activities of the organisms involved are strongly influenced by
   agricultural practices. In NW Spain, commercial Hayward kiwifruit
   (Actinidia chinensis var deliciosa) is intensively produced using
   conventional techniques (CONV), however, more sustainable methods, such
   as integrated (INT) and organic (ORG), have been increasingly adopted to
   decrease the negative impacts on the environment. We investigated the
   effects of these agricultural managements on earthworm abundance and
   functional diversity as well as microbial biomass and enzyme activity
   and evaluated the potential implications for nutrient retention and
   runoff in kiwifruit orchards. Our results showed that the CONV soils
   significantly contained fewer earthworms (ca. 80% less individuals than
   the INT and ORG systems), with their communities being mainly dominated
   by small epigeics, but a higher microbial biomass (0.53 +/- 0.06 mg C
   g(-1) dw soil compared to <0.25 mg C g(-1) dw soil in INT and ORG), and
   20% more activity of the enzymes involved in C (beta-glucosidase) and N
   mineralization (urease). Consequently, more C and N was lost from these
   soils (on average, > 37% more CO2, and five times more DIN) than from
   the less intensively managed soils. In contrast, the INT and ORG systems
   sustained a more complex and functionally diverse soil food web that
   lead to higher soil C and N retention. Therefore, agriculture management
   (i.e., intensive vs. less intensive) and its effects on the structure of
   the below-ground communities (i.e., microorganisms plus surface
   detritivores vs. deep burrowers plus geophagous forms) determine the
   nutrient sink/source function of these agro-ecosystems. These findings
   highlight the importance of including the contribution of soil biota to
   soil processes when optimizing fertilization loads and mitigating
   environmental impacts of agricultural practices.
RI Gallego, Pedro Pablo/K-3591-2013; Briones, Maria J. I./K-7577-2014
OI Gallego, Pedro Pablo/0000-0002-4622-1728; 
ZB 2
Z8 0
ZR 0
ZA 0
TC 2
ZS 0
Z9 2
SN 1664-302X
UT WOS:000463403400001
PM 31019497
ER

PT J
AU Zhang, Cheng
   Long, Youhua
   Li, Jiaohong
   Li, Ming
   Xing, Deke
   An, Huaming
   Wu, Xiaomao
   Wu, Yanyou
TI A Chitosan Composite Film Sprayed before Pathogen Infection Effectively
   Controls Postharvest Soft Rot in Kiwifruit
SO AGRONOMY-BASEL
VL 10
IS 2
AR 265
DI 10.3390/agronomy10020265
PD FEB 2020
PY 2020
AB Soft rot caused by Botryosphaeriadothidea and Phomopsis sp. is a
   critical disease in kiwifruit. In order to efficiently control soft rot,
   a 28.6% chitosan composite film (CCF) containing chitosan, dextrin,
   ferulic acid, calcium, and auxiliaries was successfully developed. The
   results showed that CCF had a strong inhibitory effect on mycelia growth
   of B. dothidea and Phomopsis sp., with mycelial EC50 values of 68.11 and
   50.34 mg L-1, respectively. The concentration of 0.71-1.42 g L-1 CCF had
   noticeably preventive and curative effects against soft rot. The spray
   of CCF before pathogen infection effectively reduced the incidence of
   soft rot, remarkably increased the content of resistance compounds, and
   activated the activity of defense enzymes. Moreover, it notably enhanced
   the yield and quality and prolonged the shelf life of kiwifruit.
   Therefore, the excellent control effects of CCF against soft rot might
   be associated with its film-forming property and antifungal activity,
   which prevent infection and induce plant defense mechanisms. The
   concentration of 0.71-1.42 g L-1 CCF was optimal for the field
   application before the onset of disease symptoms in plants with B.
   dothidea and Phomopsis sp.
ZA 0
ZR 0
ZS 0
Z8 2
TC 2
ZB 2
Z9 4
EI 2073-4395
UT WOS:000521366400152
ER

PT J
AU Wu, Lin
   Lan, Jianbin
   Xiang, Xiaoxue
   Xiang, Haiyang
   Jin, Zhao
   Khan, Sadia
   Liu, Yiqing
TI Transcriptome sequencing and endogenous phytohormone analysis reveal new
   insights in CPPU controlling fruit development in kiwifruit (Actinidia
   chinensis)
SO PLOS ONE
VL 15
IS 10
AR e0240355
DI 10.1371/journal.pone.0240355
PD OCT 12 2020
PY 2020
AB Kiwifruit (Actinidia chinensis) is a rich nutritious fruit crop owing to
   a markedly higher content of vitamin C and minerals. To promote fruit
   set and to increase the yield of kiwifruit, forchlorfenuron (CPPU) has
   been widely applied. However, the molecular details regarding CPPU
   controlling kiwifruit development, especially at the fastest fruit
   growth stage, remain unknown. In the present study, we measured the
   effect of CPPU on developmental regulation in red-fleshed kiwifruit
   (Actinidia chinensis'Hongyang'). Additionally, a cytological analysis
   was performed to clarify the precise changes in the cell structure of
   the CPPU-treated kiwifruits. Moreover, the concentration of endogenous
   phytohormones, including indoleacetic acid (IAA), zeatin (ZT),
   gibberellic acid 3 (GA(3)), and abscisic acid (ABA), were measured by
   Enzyme-linked Immunosorbent Assay (ELISA). Furthermore, RNA-Seq was
   performed to dissect the complicated molecular mechanisms, with a focus
   on biosynthesis, metabolism, and signaling compounds, such as endogenous
   hormones, sugars, and L-ascorbic acid. Our results demonstrated that
   CPPU treatment not only regulates the size and weight of a single fruit
   but also improves the quality in 'Hongyang' kiwifruit through the
   accumulation of both soluble sugar and vitamin C. It was also seen that
   CPPU regulates kiwifruit development by enhancing cell expansion of
   epidermal cells and parenchyma cells, while, promoting cell division of
   subepidermal cells. Additionally, CPPU significantly increased the
   gibberellin and cytokinin biosynthetic pathway and signaling, while
   repressing auxin and ABA biosynthetic pathway; thus, signaling plays an
   essential role in CPPU controlling kiwifruit development. Notably,
   transcriptomic analysis revealed that a total of 2244 genes, including
   352 unannotated genes, were differentially expressed in kiwifruits
   because of CPPU treatment, including 127 transcription factors. These
   genes are mainly enriched in plant hormone signal transduction,
   photosynthesis, MAPK signaling pathway, starch and sucrose metabolism,
   and phenylpropanoid biosynthesis. Overall, our results highlight that
   CPPU regulation of kiwifruit development is mainly associated with an
   antagonistic and/or synergistic regulatory role of endogenous
   phytohormones, and enhancing the energy supply. This provides new
   insights into the molecular details of CPPU controlling kiwifruit
   development at the fastest fruit growth stage, which is of agricultural
   importance for kiwifruit breeding and crop improvement.
ZB 0
TC 2
ZR 0
ZS 0
Z8 0
ZA 0
Z9 2
SN 1932-6203
UT WOS:000581811700012
PM 33044982
ER

PT J
AU Rombola, A D
   Bruggemann, W
   Lopez-Millan, A F
   Tagliavini, M
   Abadia, J
   Marangoni, B
   Moog, P R
TI Biochemical responses to iron deficiency in kiwifruit (Actinidia
   deliciosa).
SO Tree physiology
VL 22
IS 12
BP 869
EP 75
DI 10.1093/treephys/22.12.869
PD 2002-Aug
PY 2002
AB A comparative study of two kiwifruit genotypes (Actinidia deliciosa (A.
   Chev.) C.F. Liang et A.R. Ferguson var. deliciosa) with different
   tolerance to iron (Fe) deficiency was conducted to identify biochemical
   features associated with tolerance to Fe deficiency. After 14 days of
   growth in hydroponic culture under Fe-deficient and Fe-sufficient
   conditions, leaf chlorophyll concentration, activities of ferric chelate
   reductase (FCR), phosphoenolpyruvate carboxylase (PEPC) and citrate
   synthase in root extracts, concentrations of organic acids in roots,
   leaves and xylem sap, and xylem sap pH were measured. In response to Fe
   deficiency, the tolerant genotype D1 showed: (i) higher FCR activity
   associated with a longer lasting induction of FCR; (ii) higher PEPC
   activity; (iii) higher concentrations of citric acid in roots; and (iv)
   lower xylem sap pH compared with the susceptible genotype Hayward. These
   findings imply that induction of FCR and PEPC activities in roots in
   response to Fe deficiency are important physiological adaptations
   enabling Fe-efficient kiwifruit plants to tolerate Fe deficiency.
RI Lopez-Millan, Ana-Flor/A-7744-2010; Abadia, Javier/H-3123-2019
OI Abadia, Javier/0000-0001-5470-5901
ZR 0
TC 47
ZA 0
ZB 43
Z8 1
ZS 1
Z9 52
SN 0829-318X
UT MEDLINE:12184976
PM 12184976
ER

PT J
AU Wang, Rui
   Xie, Xiaolin
   Liu, Yanxiu
   Liu, Zhigang
   Xie, Guofang
   Ji, Ning
   Ma, Lizhi
   Tang, Mingquan
TI Facile and Low-Cost Preparation of Nb/Al Oxide Catalyst with High
   Performance for the Conversion of Kiwifruit Waste Residue to Levulinic
   Acid
SO CATALYSTS
VL 5
IS 4
BP 1636
EP 1648
DI 10.3390/catal5041636
PD DEC 2015
PY 2015
AB The kiwifruit industry is booming worldwide. As a result, a great deal
   of kiwifruit waste residue (KWR) containing monosaccharides is produced
   and discarded. This material shows great potential for the production of
   platform chemicals. In this study, a series of Nb/Al oxide catalysts
   were synthesized via a facile and low-cost coprecipitation method, and
   their structures were characterized using: thermal gravimetric analysis
   (TGA), XRD, FESEM, TEM, X-ray photoelectron spectroscopy (XPS), NH3-TPD,
   N-2 adsorption-desorption, and FTIR-Pyridine adsorption. Experimental
   results of sugar-to-levulinic acid (LA) conversion revealed that the
   20%Nb/Al oxide catalyst provided the highest catalytic performance and
   durability in terms of LA yield from fructose (74.2%) at 463 K after 10
   min and from glucose (47.5%) at 473 K after 15 min. Notably, the 20%
   Nb/Al oxide catalyst with a 10% dosage is capable of converting
   kiwifruit waste residue to LA at 473 K after 10 min. In conclusion, the
   enhanced catalytic performance was obtained due to the high acidity, and
   large surface areaof Nb/Al oxide catalyst.
ZB 4
ZA 0
Z8 0
ZR 0
TC 8
ZS 0
Z9 8
SN 2073-4344
UT WOS:000367535300001
ER

PT S
AU Suezawa, K.
   Fukuda, T.
   Mizutani, R.
   Yamashita, T.
   Otani, M.
   Abe, M.
   Kataoka, I
   Beppu, K.
BE Antunes, MD
   Gallego, PP
TI Field performance of tetraploid Actinidia chinensis 'Sanuki Gold' on
   Actinidia rufa rootstocks
SO IX INTERNATIONAL SYMPOSIUM ON KIWIFRUIT
SE Acta Horticulturae
VL 1218
BP 413
EP 418
DI 10.17660/ActaHortic.2018.1218.57
PD 2018
PY 2018
AB Kiwifruit was introduced into Japan in the 1980s, and 'Hayward' has been
   the main cultivar for 40 years. The vines planted at that time have
   aged, and have been replanted in later years. However, young newly
   planted plants occasionally declined, because of poor soil conditions.
   Although seedlings of Actinidia deliciosa kiwifruit have been commonly
   used for the rootstock, the need to select rootstocks that are tolerant
   of suboptimal soil conditions is increasing. In this report, the
   performance of tetraploid Actinidia chinensis 'Sanuki Gold' vines
   grafted on several rootstocks was compared in a field with poor
   drainage. Tetraploid A. chinensis `Sanuki Gold' grafted on several
   rootstocks (A. deliciosa, A. chinensis, Actinidia arguta, Actinidia
   rufa, and A. rufa x A. chinensis) were planted in a rice paddy field
   with poor drainage, and fruiting started 3 years later. Vine growth,
   photosynthetic rate, root respiration, crop yield, fruit quality and
   storability were then monitored for 5 years. Vines grafted on A. rufa
   and hybrid (A. rufa x A. chinensis) rootstocks were more vigorous than
   those grafted on A. chinensis or A. arguta, and the canopy expanded
   quickly. Vines on A. rufa rootstock showed the highest photosynthetic
   rate and root respiratory activity. The vigor of vines on A. chinensis
   and A. arguta rootstock was obviously weak, and many of them died. Yield
   and fruit quality were better on A. rufa rootstock than on A. chinensis
   or A. arguta. A. rufa rootstock is suggested to be applicable to
   tetraploid A. chinensis `Sanuki Gold' planted under poor soil
   conditions.
CT 9th International Symposium on Kiwifruit
CY SEP 06-09, 2017
CL Porto, PORTUGAL
SP Int Soc Horticultural Sci
ZR 0
ZS 0
TC 0
ZB 0
Z8 0
ZA 0
Z9 0
SN 0567-7572
EI 2406-6168
BN 978-94-62612-15-0
UT WOS:000664205500055
ER

PT J
AU Hu, Ting
   Gu, Jie
   Zhen, Lisha
   Lv, Rui
   Chang, Fan
   Jia, Feng'an
TI Influences of potassium solubilizing bacteria and K-feldspar on enzyme
   activities and metabolic activities of the bacterial communities in
   kiwifruit planting soil
SO JOURNAL OF GENERAL AND APPLIED MICROBIOLOGY
VL 67
IS 3
BP 106
EP 113
DI 10.2323/jgam.2020.08.003
PD 2021
PY 2021
AB A pot experiment was conducted with kiwifruit planting soil to evaluate
   the impacts of potassium solubilizing bacteria (KSB) and K-feldspar on
   the soil nutrient levels, enzyme activities, and microecological
   environment. The effects were investigated of three inoculation
   treatments (T1: K-feldspar, T2: KSB, and T3: KSB with K-feldspar) and a
   non-inoculation treatment (CK) on the enzyme activities and the
   metabolic activities of the bacterial communities in kiwifruit
   rhizosphere soil. The results showed that the total nitrogen, available
   phosphorus, available potassium, and organic matter contents in T3 were
   18.19%, 45.22%, 15.06%, and 4.17% higher, respectively, than those in CK
   at the end of the experiment (90 days). Compared with CK, T3
   significantly increased the invertase, urease, acid phosphatase, and
   polyphenol oxidase activities. T3 had a higher kiwifruit root activity,
   but there were no significant differences among the four treatments (P >
   0.05). T3 significantly altered the bacterial community diversity,
   increased the utilization of phenolic compounds and polymers, and
   decreased the utilization of amino acids. Redundancy analysis indicated
   that soil nutrients (total nitrogen, available phosphorus, and available
   potassium) and enzyme activities (urease and acid phosphatase) had more
   important effects on the metabolic activities of the bacterial
   communities. Co-inoculation enhanced the soil nutrients, enzyme
   activities, and bacterial community diversity. KSB co-inoculated with
   K-feldspar has the potential to improve the soil fertility, microbial
   metabolic activity and plant growth.
ZA 0
Z8 0
ZR 0
ZS 0
TC 0
ZB 0
Z9 0
SN 0022-1260
EI 1349-8037
UT WOS:000680456000004
PM 33790089
ER

PT S
AU Vattiprolu, N. M. R.
   Woolley, D. J.
   van Hooijdonk, B. M.
BE Costa, G
   Ferguson, AR
TI Effect of Gibberellins and Anti-Gibberellins on the Vegetative Growth of
   'Hayward' Kiwifruit (Actinidia deliciosa)
SO VII INTERNATIONAL SYMPOSIUM ON KIWIFRUIT
SE Acta Horticulturae
IS 913
BP 433
EP 439
DI 10.17660/ActaHortic.2011.913.58
PD 2011
PY 2011
AB Kiwifruit vines typically exhibit excessive vegetative vigour that can
   decrease harvest index and fruit quality. At present, there are no
   suitable size-controlling rootstocks for use in commercial kiwifruit
   production, and the hormonal mechanisms regulating shoot vigour of
   kiwifruit vines are poorly understood. In order to understand the role
   gibberellins (GAs) may have in stimulating shoot vigour, we treated
   lateral shoots of Actinida deliciosa 'Hayward' (green kiwifruit) with
   five concentrations (0, 500, 1000, 2000 and 4000 mg/L) of GA(3) +
   GA(4+7) applied as foliar sprays. The first application of GA(3) +
   GA(4+7) began at spring bud break (13 October 2009), with subsequent
   applications occurring every 14 days until the end of the growing
   season. To investigate whether inhibition of gibberellin biosynthesis
   could decrease shoot vigour, we also applied foliar sprays of
   paclobutrazol (PBZ) and prohexadione-calcium (Ca-Pro) at three different
   concentrations (0, 400, 600 and 0, 250, 350 mg/L for PBZ and Ca-Pro,
   respectively) three times at 14-day intervals beginning on 13 October
   2009. GA sprayed at 500 and 1000 mg/L increased the length and node
   number of lateral shoots, whilst 2000 and 4000 mg/L caused shoot tips to
   wither, but promoted internode elongation, and increased the formation
   of axillary shoots. Laterals treated with 250 mg/L Ca-Pro were 38%
   shorter than the controls by growth cessation. These results will be
   discussed in the light of the role of gibberellins in vegetative vigour
   and the steps at which gibberellin biosynthesis could be inhibited to
   reduce vigour of kiwifruit vines.
CT 7th International Symposium on Kiwifruit
CY NOV 25, 2011
CL Faenza, ITALY
RI van Hooijdonk, Ben/L-1985-2016
OI van Hooijdonk, Ben/0000-0003-3096-5893
ZR 0
ZB 0
Z8 0
ZS 0
ZA 0
TC 0
Z9 0
SN 0567-7572
BN 978-90-66056-04-6
UT WOS:000305940900058
ER

PT J
AU Podivinsky, E
   Walton, E F
   McLeay, P L
TI Extraction of RNA from kiwi fruit tissues.
SO BioTechniques
VL 16
IS 3
BP 396
EP 8
PD 1994-Mar
PY 1994
ZR 0
ZB 7
Z8 0
ZA 0
ZS 0
TC 8
Z9 8
SN 0736-6205
UT MEDLINE:7514421
PM 7514421
ER

PT S
AU Currie, M. B.
   Patterson, K. J.
   Snelgar, W. P.
   Blattmann, P.
BE Antunes, MD
   Gallego, PP
TI Girdling kiwifruit vines for commercial advantage: opportunities and
   risks
SO IX INTERNATIONAL SYMPOSIUM ON KIWIFRUIT
SE Acta Horticulturae
VL 1218
BP 405
EP 412
DI 10.17660/ActaHortic.2018.1218.56
PD 2018
PY 2018
AB Y Girdling, otherwise known as cincturing or ring barking, was tested
   for its ability to improve yield and quality of Actinidia chinensis var.
   deliciosa 'Hayward', A. chinensis var. chinensis 'Hort16A' and, more
   recently, A. chinensis var. chinensis 'Zesy002' kiwifruit grown
   commercially in New Zealand. Originally, we developed girdling of
   individual 1-year-old fruiting canes as a technique to increase fruit
   size for organic kiwifruit growers. However, the technique was rapidly
   adopted by growers of conventional kiwifruit. Girdles healed rapidly
   within 3-6 weeks of application, and plants recovered fully. Cane
   girdling was largely superseded by girdling of the main trunks, which
   resulted in similar benefits to cane girdling, but was faster to apply,
   responses were larger, and there was less variability of fruit
   characteristics within vines. However, there was some risk of negative
   plant responses if girdles were applied too deeply, so that the xylem
   tissue was damaged, or when girdles were applied late in the growing
   season. In both of these cases, girdles did not always heal before
   winter, and development of leaf canopies in spring was retarded. Timing
   of girdle applications was critical for response. Girdles applied soon
   after fruit set, during the rapid phase of fruit growth, increased fruit
   weight, while those applied during the starch accumulation phase
   increased dry-matter content of fruit and improved the eating quality of
   fruit. Girdles applied in autumn increased bud break and flower numbers
   of vines in the following season. The story of how girdling was
   developed for New Zealand kiwifruit growers is also an informative case
   study. It demonstrates that a significant extension plan is required for
   the rapid adoption of even a relatively simple new technology by a
   horticultural industry.
CT 9th International Symposium on Kiwifruit
CY SEP 06-09, 2017
CL Porto, PORTUGAL
SP Int Soc Horticultural Sci
ZA 0
ZS 0
Z8 0
TC 0
ZB 0
ZR 0
Z9 0
SN 0567-7572
EI 2406-6168
BN 978-94-62612-15-0
UT WOS:000664205500054
ER

PT J
AU Seal, A. G.
   Dunn, J. K.
   De Silva, H. N.
   McGhie, T. K.
   Lunken, R. C. M.
TI Choice of pollen parent affects red flesh colour in seedlings of diploid
   Actinidia chinensis (kiwifruit)
SO NEW ZEALAND JOURNAL OF CROP AND HORTICULTURAL SCIENCE
VL 41
IS 4
BP 207
EP 218
DI 10.1080/01140671.2013.803129
PD DEC 1 2013
PY 2013
AB Flowers of diploid Actinidia chinensis (kiwifruit) were hand-pollinated
   with pollen from either hexaploid A. deliciosa or diploid A. chinensis
   males and the subsequent fruit were evaluated. Following pollination
   with A. deliciosa pollen, fruit set, fresh weight, dry matter content,
   and seed weight and number were reduced. However, the most striking
   effect was on fruit flesh colour: the proportion of seedlings expressing
   red pigmentation, the intensity of pigmentation and the anthocyanin
   concentration were greatly reduced. The effects on maternal fruit
   tissues were probably indirect consequences of a reduction in the number
   of fertilized ovules due to partial pollen incompatibility. Effects on
   seed development could be explained largely by the ploidy difference
   between the seed and pollen parents. Growers should be cautious about
   using A. deliciosa pollen to pollinate diploid A. chinensis females,
   especially red-fleshed cultivars.
RI Seal, Alan/T-6599-2017; McGhie, Tony K/C-1459-2009
OI McGhie, Tony K/0000-0002-8016-0244
ZB 21
ZA 0
TC 24
ZS 0
Z8 5
ZR 0
Z9 29
SN 0114-0671
EI 1175-8783
UT WOS:000327930400004
ER

PT S
AU Lema, M. J.
   Rodriguez, P.
   Salinero, C.
   Veloso, F.
BE Pestana, M
   Correia, PJ
TI Seasonal Pattern of Accumulation of Nutrients by Kiwifruit 'Hayward' in
   Acid Soils of Northern Portugal
SO VI INTERNATIONAL SYMPOSIUM ON MINERAL NUTRITION OF FRUIT CROPS
SE Acta Horticulturae
VL 868
BP 231
EP 236
PD 2010
PY 2010
AB Kiwifruit production in Spain and Portugal is mainly developed on acid
   soils, where Ca supply to crops can be limited. Previous surveys in the
   same area concluded a widespread lack of Ca in leaves and kiwifruits;
   and, it is well established this nutrient is of utmost importance for
   fruit quality. The aim of this work is to record the changes in
   concentration, distribution and quantity of macronutrients in leaves and
   fruits and to report the effects of foliar fertilization in a
   high-producing orchard representative of acid soils. The experiment was
   conducted in Portugal on mature kiwifruit plants, weekly fertigated and
   alternatively supplied with foliar fertilization. Leaves and fruits
   analyzed for mineral concentration were sampled respectively four times
   and eight times from fruit set up to harvest, recording fresh and dry
   weight accumulation at the same time. Results showed that N and K
   accumulated by the fruit increased linearly through the entire growing
   season whereas the rate of Ca accumulation showed a sigmoid pattern,
   reaching its peak ten weeks after fruit set. There was a positive
   response to fertilization on leaf concentration of K, Ca, Mg and dry
   weight accumulation but a negative relationship with N concentration.
   This direct relationship was maintained for fruit N and K, whereas Ca
   and Mg was inversely related to foliar application. It seems that the
   more vigorous growth induced by additional fertilization reduced the Ca
   supply to fruit. The significance of the first weeks of fruit
   development on final Ca accumulation is also clearly stated.
CT 6th International Symposium on Mineral Nutrition of Fruit Crops
CY MAY 19-23, 2008
CL Faro, PORTUGAL
SP Int Soc Hort Sci (ISHS)
ZB 1
ZA 0
ZR 0
Z8 0
ZS 0
TC 1
Z9 1
SN 0567-7572
BN 978-90-66054-69-1
UT WOS:000313520000029
ER

PT J
AU Sun, Shihang
   Qi, Xiujuan
   Wang, Ran
   Lin, Miaomiao
   Fang, Jinbao
TI Evaluation of freezing tolerance in Actinidia germplasm based on
   relative electrolyte leakage
SO HORTICULTURE ENVIRONMENT AND BIOTECHNOLOGY
VL 61
IS 4
BP 755
EP 765
DI 10.1007/s13580-020-00272-4
EA AUG 2020
PD AUG 2020
PY 2020
AB Cold stress in winter can have a disastrous effect on kiwifruit yield
   and affect geographical distribution. However, freezing tolerance
   inActinidiagenotypes remains largely unknown. Here, we report changes in
   metabolite content and enzyme activity in the shoots
   ofActinidiagenotypes exposed to low-temperature stress (- 5 degrees C, -
   10 degrees C, - 15 degrees C, - 20 degrees C, - 25 degrees C and - 30
   degrees C). Moreover, the relative electrolyte leakage method was used
   to evaluate the freezing tolerance of kiwifruit germplasm; 51 genotypes
   from 16 species ofActinidiawere evaluated in total. The data revealed
   that relative electrolyte leakage, proline (Pro), soluble protein, and
   catalase (CAT) activity changed with different low temperatures. Results
   showed that among 16 species,A. kolomikta,A. polygama, andA. argutahad
   lower LT50 than other species.A. arguta, originating from the northeast
   of China, exhibited stronger freezing resistance than the ones from
   other places. There was little difference in freezing tolerance
   betweenA. chinensisandA. deliciosa. These findings provide new insights
   into the freezing tolerance ability and mechanisms of kiwifruit and
   further contribute to our understanding of the relationship between
   freezing tolerance and geographic distribution.
ZS 0
Z8 0
ZB 1
ZR 0
TC 7
ZA 0
Z9 7
SN 2211-3452
EI 2211-3460
UT WOS:000555345900001
ER

PT S
AU Ortas, I.
BE Mimmo, T
   Pii, Y
   Scandellari, F
TI Role of mycorrhizae on mineral nutrition of fruit trees
SO VIII INTERNATIONAL SYMPOSIUM ON MINERAL NUTRITION OF FRUIT CROPS
SE Acta Horticulturae
VL 1217
BP 271
EP 283
DI 10.17660/ActaHortic.2018.1217.34
PD 2018
PY 2018
AB Citrus, cherry, plum, peach, apple, pear, nectarine, apricot, grape,
   kiwifruit, pomegranate, fig, olive and pistachio along with several
   native fruits such as wild black cherry and pecan are important
   temperate horticultural fruit species which are of keen interest to
   farmers. The roots of these species are naturally inoculated with
   mycorrhizal fungi. As the harvest time of fruits under Mediterranean
   climatic conditions is earlier than in many other regions, consequently
   there is an economic advantage for horticultural producers. Many soils
   in the Mediterranean region are deficient in plant nutrients (such as N,
   P, Zn, Fe and Mn) due to high clay and lime contents, often coupled with
   alkaline pH and limited water resources. To achieve an optimum plant
   growth, and obtain good fruit yield, chemical fertilizers are used.
   However, the excess use of chemical fertilizers negatively affects
   viable soil microorganisms, especially mycorrhizal fungi. Recent trends
   for the protection of the environment and the demand for healthy and
   ecologically-produced food, suggest minimal or no use of chemicals in
   agricultural production. Mycorrhizal fungi can promote plant root growth
   in marginally poor soils and under environmental stress. Mycorrhizal
   inoculation can contribute to the production of high quality fruit trees
   with balanced mineral nutrient uptake. In this work, the effect of
   mycorrhizal fungi on growth and nutrient uptake of micro-propagated
   cherry, grapevine, fig and banana rootstocks were investigated during
   acclimation and plant establishment. Banana and fig plantlets were also
   produced through micro-propagation. Several types of mycorrhizal fungi
   were used. Mycorrhizal inoculated plants had high shoot and root dry
   weight, greater nutrient uptake than non-mycorrhizal plantlets. Under
   field conditions, the effect of several mycorrhizal species on orange,
   mandarin and lemon trees was successfully demonstrated. Mycorrhizal
   inoculation also significantly increased the P and Zn uptake. Different
   mycorrhizal fungi differentially affected nutrient uptake and this
   effect depended upon the species. Mycorrhizal dependency of a range of
   tree species was assessed. It has been found that many plants, including
   citrus, pistachio, cherry, banana and grapevine rootstocks are dependent
   on mycorrhizae for P nutrition. Overall, it is concluded that utilizing
   AM fungi can make a useful contribution to horticultural plant growth,
   nutrient uptake and also fruit quality.
CT 8th International Symposium on Mineral Nutrition of Fruit Crops
CY JUN 27, 2017
CL Bolzano, ITALY
SP Int Soc Hort Sci
Z8 0
ZS 1
ZB 4
TC 5
ZR 0
ZA 0
Z9 6
SN 0567-7572
EI 2406-6168
BN 978-94-62612-14-3
UT WOS:000467244200034
ER

PT J
AU Li, Dawei
   Han, Fei
   Liu, Xiaoli
   Lv, Haiyan
   Li, Lulu
   Tian, Hua
   Zhong, Caihong
TI Localized graft incompatibility in kiwifruit: Analysis of homografts and
   heterografts with different rootstock & scion combinations
SO SCIENTIA HORTICULTURAE
VL 283
AR 110080
DI 10.1016/j.scienta.2021.110080
PD JUN 1 2021
PY 2021
AB Kiwifruit is a popular type of edible and nutritious fruit of Actinidia
   chinensis Planchon. Extensive use of rootstocks is needed to control the
   traits of grafted cultivars, including vigor, early flowering, fruit
   quality and yield. However, this practice remains limited to a few
   Actinidia species, mainly due to inconsistent graft success and
   difficulties in predicting graft compatibility responses of proposed
   scion-rootstock combinations. Aiming to identify graft (in)compatibility
   and its potential mechanisms, we grafted 44 kiwifruit (Actinidia
   chinensis Planchon) cultivars and 18 different Actinidia species onto
   commercialized kiwifruit (Miliang) rootstocks to study the compatibility
   behavior of homo- and heterografts in the genus Actinidia. Based on
   phenotypic and histological observations, the kiwifruit homografts
   demonstrated high affinity between rootstocks and scions, whereas the
   heterografts exhibited obviously higher translocated graft
   incompatibility. In addition, there was no significant difference in
   graft success rate within the different homograft groups (diploid,
   tetraploid and hexaploid cultivars), but compared with the other
   species, the species belonging to Sect. Leiocarpae and used in
   heterografts presented an obviously lower success rate. When the
   internal anatomy of the graft unions was observed, the compatible
   rootstock and scion combinations presented consistent cell and vascular
   connections at the graft union, whereas the incompatible combinations
   were separated in many places by clusters of necrotic layers and
   abnormal vascular complexes. Correlation analysis further confirmed that
   the phylogenetic relatedness between rootstocks and scions was
   negatively correlated with grafting survival rate. This work not only
   indicates the relationship between genetic affinity coefficients and
   graft incompatibility but also is of practical interest to growers and
   breeders in terms of their choice of selecting optimal combinations of
   rootstocks and scions in the genus Actinidia.
Z8 0
ZB 0
ZA 0
ZS 0
ZR 0
TC 0
Z9 0
SN 0304-4238
EI 1879-1018
UT WOS:000653998500020
ER

PT J
AU Wilson, Renee
   Willis, Jinny
   Gearry, Richard B.
   Hughes, Alan
   Lawley, Blair
   Skidmore, Paula
   Frampton, Chris
   Fleming, Elizabeth
   Anderson, Angie
   Jones, Lizzie
   Tannock, Gerald W.
   Carr, Anitra C.
TI SunGold Kiwifruit Supplementation of Individuals with Prediabetes Alters
   Gut Microbiota and Improves Vitamin C Status, Anthropometric and
   Clinical Markers
SO NUTRIENTS
VL 10
IS 7
AR 895
DI 10.3390/nu10070895
PD JUL 2018
PY 2018
AB Kiwifruit are a nutrient dense food and an excellent source of vitamin
   C. Supplementation of the diet with kiwifruit enhances plasma vitamin C
   status and epidemiological studies have shown an association between
   vitamin C status and reduced insulin resistance and improved blood
   glucose control. In vitro experiments suggest that eating kiwifruit
   might induce changes to microbiota composition and function; however,
   human studies to confirm these findings are lacking. The aim of this
   study was to investigate the effect of consuming two SunGold kiwifruit
   per day over 12 weeks on vitamin C status, clinical and anthropometric
   measures and faecal microbiota composition in people with prediabetes.
   This pilot intervention trial compared baseline measurements with those
   following the intervention. Participants completed a physical activity
   questionnaire and a three-day estimated food diary at baseline and on
   completion of the trial. Venous blood samples were collected at each
   study visit (baseline, 6, 12 weeks) for determination of glycaemic
   indices, plasma vitamin C concentrations, hormones, lipid profiles and
   high-sensitivity C-reactive protein. Participants provided a faecal
   sample at each study visit. DNA was extracted from the faecal samples
   and a region of the 16S ribosomal RNA gene was amplified and sequenced
   to determine faecal microbiota composition. When week 12 measures were
   compared to baseline, results showed a significant increase in plasma
   vitamin C (14 mu mol/L, p < 0.001). There was a significant reduction in
   both diastolic (4 mmHg, p = 0.029) and systolic (6 mmHg, p = 0.003)
   blood pressure and a significant reduction in waist circumference (3.1
   cm, p = 0.001) and waist-to-hip ratio (0.01, p = 0.032). Results also
   showed a decrease in HbA1c (1 mmol/mol, p = 0.005) and an increase in
   fasting glucose (0.1 mmol/L, p = 0.046), however, these changes were
   small and were not clinically significant. Analysis of faecal microbiota
   composition showed an increase in the relative abundance of as yet
   uncultivated and therefore uncharacterised members of the bacterial
   family Coriobacteriaceae. Novel bacteriological investigations of
   Coriobacteriaceae are required to explain their functional relationship
   to kiwifruit polysaccharides and polyphenols.
OI , Anitra/0000-0002-5890-2977; Willis, Jinny/0000-0001-7215-0655
Z8 0
TC 11
ZR 0
ZA 0
ZB 7
ZS 0
Z9 11
EI 2072-6643
UT WOS:000447544900098
PM 30002355
ER

PT J
AU Conner, Tamlin S.
   Fletcher, Benjamin D.
   Pullar, Juliet M.
   Spencer, Emma
   Mainvil, Louise A.
   Vissers, Margreet C. M.
TI KiwiC for Vitality: Results of a Randomized Placebo-Controlled Trial
   Testing the Effects of Kiwifruit or Vitamin C Tablets on Vitality in
   Adults with Low Vitamin C Levels
SO NUTRIENTS
VL 12
IS 9
AR 2898
DI 10.3390/nu12092898
PD SEP 2020
PY 2020
AB Consumption of vitamin C-rich fruit and vegetables has been associated
   with greater feelings of vitality. However, these associations have
   rarely been tested in randomized controlled trials. The aim of the
   current study was to test the effects of eating a vitamin C-rich food
   (kiwifruit) on subjective vitality and whether effects are driven by
   vitamin C. Young adults (n = 167, 61.1% female, aged 18-35) with plasma
   vitamin C <40 mu mol/L were randomized into three intervention
   conditions: kiwifruit (2 SunGold (TM) kiwifruit/day), vitamin C (250 mg
   tablet/day), placebo (1 tablet/day). The trial consisted of a two-week
   lead-in, four-week intervention, and two-week washout. Plasma vitamin C
   and vitality questionnaires (total mood disturbance, fatigue, and
   well-being) were measured fortnightly. Self-reported sleep quality and
   physical activity were measured every second day through smartphone
   surveys. Nutritional confounds were assessed using a three-day food
   diary during each study phase. Plasma vitamin C reached saturation
   levels within two weeks for the kiwifruit and vitamin C groups.
   Participants consuming kiwifruit showed significantly improved mood and
   well-being during the intervention period; improvements in well-being
   were sustained during washout. Decreased fatigue and increased
   well-being were observed following intake of vitamin C alone, but only
   for participants with consistently low vitamin C levels during lead-in.
   Diet records showed that participants consuming kiwifruit reduced their
   fat intake during the intervention period. Intervention effects remained
   significant when adjusting for age and ethnicity, and were not explained
   by sleep quality, physical activity, BMI, or other dietary patterns,
   including fat intake. There were no changes in plasma vitamin C status
   or vitality in the placebo group. Whole food consumption of kiwifruit
   improved subjective vitality in adults with low vitamin C status.
   Similar, but not identical, changes were found for vitamin C tablets
   suggesting that additional properties of kiwifruit may contribute to
   improved vitality.
OI Vissers, Margreet/0000-0003-4261-0854; Spencer, Emma/0000-0001-7712-5643
Z8 0
TC 1
ZS 0
ZA 0
ZR 0
ZB 1
Z9 1
EI 2072-6643
UT WOS:000581990100001
PM 32971991
ER

PT S
AU Tagliavini, M.
   Scandellari, F.
BE Poovarodom, S
   Yingjajaval, S
TI Methodologies and Concepts in the Study of Nutrient Uptake Requirements
   and Partitioning in Fruit Trees
SO VII INTERNATIONAL SYMPOSIUM ON MINERAL NUTRITION OF FRUIT CROPS
SE Acta Horticulturae
VL 984
BP 47
EP 56
PD 2013
PY 2013
AB Relatively few published papers report the annual nutrient uptake by
   fruit trees, a fact that is surprising considering that it represents
   the backbone of proper fertilization in sustainable agriculture.
   Nutrient uptake by fruit trees can be quantitatively assessed by
   following the uptake of isotopically-labeled nutrients or by mass
   balances, the former being accurate but not always suitable for field
   studies. By the mass balances approach, that often involves tree
   excavations and is less accurate than isotopes, the amounts of nutrients
   taken up under field conditions can be approximated to the amount of
   nutrients contained in the new biomass produced by the tree in one year.
   The differential allocation of nutrients within the tree influences the
   extent of nutrients withdrawn from the system (by fruit harvesting) and
   of nutrient recycle (by internal recycling and through litter
   decomposition). Nutrient uptake along the season differs according to
   the tree species and the type of nutrient considered but, in general,
   trees tend to absorb nutrients faster in spring. Net uptake of nutrients
   like nitrogen and phosphorus lasts longer than that of potassium, which
   is remobilized in significant amounts from leaves to fruits in the last
   part of the season. Data on the amount and the dynamics of nutrient
   uptake are already available for many fruit trees. There is still a need
   to integrate this knowledge into user-friendly site-specific systems
   (predictive models), to be used by field-advisors and growers.
CT 7th International Symposium on Mineral Nutrition of Fruit Crops
CY MAY 19-25, 2012
CL Chanthaburi, THAILAND
SP Int Soc Hort Sci (ISHS)
RI Scandellari, Francesca/ABI-6248-2020
OI Scandellari, Francesca/0000-0002-2242-2656
ZB 6
ZA 0
TC 10
Z8 1
ZR 0
ZS 5
Z9 12
SN 0567-7572
BN 978-90-66052-99-4
UT WOS:000323639300003
ER

PT J
AU Ma, Xuemiao
   Li, Haixiao
   Xu, Yan
   Liu, Cunshou
TI Effects of organic fertilizers via quick artificial decomposition on
   crop growth
SO SCIENTIFIC REPORTS
VL 11
IS 1
AR 3900
DI 10.1038/s41598-021-83576-4
PD FEB 16 2021
PY 2021
AB Applying organic matters into the soil would help to improve soil
   quality and sustain crop production. In addition, the small molecular
   organic matters could be active in influencing soil nutrient cycling and
   crop development. Thus, this study has firstly induced a new technology
   of quick artificial decomposition to produce fertilizers containing
   small molecular organic compounds from crop residues and other
   biological wastes. The fertilizers were produced via the quick
   artificial decomposition from biological wastes. The small organic
   species in the fertilizers were identified by the LC-MS. Field
   experiments of kiwifruit were conducted to test the effects of
   fertilizers. In total, 341 species of small organic matters have been
   determined in the produced fertilizers. The results showed that the
   organic fertilizers could significantly increase the yields of kiwifruit
   by 15.2% in contrast with mineral fertilizer treatments. Whereas, the
   organic fertilizers could enhance the contents of nutritive components
   in kiwifruits. These results proved that the organic fertilizers
   containing more small organic matter could be more efficient in
   promoting crop production.
ZS 0
TC 0
ZB 0
ZR 0
ZA 0
Z8 0
Z9 0
SN 2045-2322
UT WOS:000626727200051
PM 33594152
ER

PT J
AU Chen, Zhujun
   Wang, Lei
   Wei, Ansheng
   Gao, Jingbo
   Lu, Yongli
   Zhou, Jianbin
TI Land-use change from arable lands to orchards reduced soil erosion and
   increased nutrient loss in a small catchment
SO SCIENCE OF THE TOTAL ENVIRONMENT
VL 648
BP 1097
EP 1104
DI 10.1016/j.scitotenv.2018.08.141
PD JAN 15 2019
PY 2019
AB China has been undergoing dramatic land-use change since the 1980s. More
   arable lands have been converted to orchards to produce high-value
   fruits. There is an urgent need to assess the effects of these land-use
   changes on soil erosion and nutrient loss in the country. In this study,
   the Revised Universal Soil Loss Equation model, geographical information
   systems, and, remote sensing data were used to evaluate the effects of
   land-use change on soil erosion and nutrient loss in the Yujiahe
   Catchment, where a significant portion of the arable land that grew
   wheat and maize between 1957 and 1989 was converted to kiwifruit
   orchards between 1990 and 2013. The total soil erosion from the
   catchment during 1957-2013 was in line with the sediments in the
   reservoir at the catchment outlet. Arable land was the major source of
   soil erosion and its erosion intensity was approximately ten times that
   of the orchards. The land-use change from arable land to orchard land
   since 1990 has reduced soil erosion intensity from severe to moderate.
   The arable land covering 28% of the catchment contributed to 81.3% of
   total organic matter loss and 80.4% of total nitrogen loss. However, the
   loss of available phosphorus mainly occurred in the orchards,
   representing 66.7% of the available phosphorus loss in the catchment.
   The soil erosion intensity of the arable land was highly sensitive to
   the land slope. We concluded that land use change from arable land to
   orchard land reduced soil erosion and increased the risk of nutrient
   loss from the catchment. (C) 2018 Elsevier B.V. All rights reserved.
OI Wang, Lei/0000-0002-8673-5221
TC 39
ZB 24
ZA 0
Z8 6
ZS 2
ZR 0
Z9 45
SN 0048-9697
EI 1879-1026
UT WOS:000447805500102
PM 30340256
ER

PT J
AU Hu, Zhe
   Ge, Shengbo
   Yang, Jun
   Li, Yiyang
   Bi, Huitao
   Zheng, Dongfang
   Zhao, Yong
   Peng, Wanxi
   Zhang, Zhonfeng
TI Original Molecular characteristics and function of elliptical Kiwifruit
SO JOURNAL OF KING SAUD UNIVERSITY SCIENCE
VL 32
IS 3
BP 1884
EP 1888
PD APR 2020
PY 2020
ZA 0
ZB 0
TC 0
ZS 0
Z8 0
ZR 0
Z9 0
SN 1018-3647
EI 2213-686X
UT WOS:000528950800014
ER

PT J
AU Srisook, Witchaya
   Lim, Chan Kyu
   UI, OH EUN
   Moon, DooGyung
   Song, Kwan Jeong
TI Effects of Defoliation Levels and Times on Return Bloom and Fruit
   Quality in the Following Two Years in ‘Jecy Gold’ Kiwifruit
SO The Journal of the Korean Society of International Agriculture
S1 한국국제농업개발학회지
VL 28
IS 4
BP 520
EP 525
DI 10.12719/KSIA.2016.28.4.520
PD 2016
PY 2016
AB The study aimed to evaluate the damage persistence during subsequent
   years in kiwifruit vines defoliated by strong wind such as typhoons.
   Artificial defoliation was treated on five-year-old ‘Jecy Gold’
   kiwifruit vines grown in a plastic house in year 2013 and 2014 by
   applying four levels of defoliation, i.e., 0, 50, 75, and 100% in August
   23, 2013 and 100% defoliation in July 28 and August 29, 2014,
   respectively. Return bloom and fruit quality were investigated in the
   following two years, 2014 and 2015.A significant reduction in number of
   flowers per shoot in the following year, 2014 was recorded for the vines
   with 50%, 75%, and 100% defoliations treated in 2013 compared to the
   control vines. The number of flowers per florescence was significantly
   reduced for defoliated vines. Nevertheless, the fruit quality
   parameters, i.e., fruit length, width, weight, firmness, TSS, acidity,
   and dry matter content were not significantly different for the
   defoliated vines compared to the control vines. The vines defoliated in
   2013 at 75% and 100% levels showed a significant reduction of number of
   flower per inflorescence in 2015 compared to the 0% defoliation.
   However, the number of flowers per shoot and fruit quality were not
   significantly different. Also, the number of flowers per inflorescence
   in 2015 was significantly reduced by July 28, 2014 or August 29, 2014
   defoliation compared to non-defoliated vines while the number of flowers
   per shoot, and fruit quality in 2015 were not significantly different
   between treatments and control vines. Accordance with the present
   findings, the flowering is considerably affected by the shortage of
   carbohydrate supply than the fruit quality of ‘Jecy Gold’ kiwifruit. In
   addition, the negative impacts of severe defoliation in flowering of
   ‘Jecy Gold’ kiwifruit might be persisted more than one season from the
   time of defoliation and consequently, the total yield might be reduced
   in the following seasons after defoliation.
AB The study aimed to evaluate the damage persistence during subsequent
   years in kiwifruit vines defoliated by strong wind such as typhoons.
   Artificial defoliation was treated on five-year-old ‘Jecy Gold’
   kiwifruit vines grown in a plastic house in year 2013 and 2014 by
   applying four levels of defoliation, i.e., 0, 50, 75, and 100% in August
   23, 2013 and 100% defoliation in July 28 and August 29, 2014,
   respectively. Return bloom and fruit quality were investigated in the
   following two years, 2014 and 2015. A significant reduction in number of
   flowers per shoot in the following year, 2014 was recorded for the vines
   with 50%, 75%, and 100% defoliations treated in 2013 compared to the
   control vines. The number of flowers per florescence was significantly
   reduced for defoliated vines. Nevertheless, the fruit quality
   parameters, i.e., fruit length, width, weight, firmness, TSS, acidity,
   and dry matter content were not significantly different for the
   defoliated vines compared to the control vines. The vines defoliated in
   2013 at 75% and 100% levels showed a significant reduction of number of
   flower per inflorescence in 2015 compared to the 0% defoliation.
   However, the number of flowers per shoot and fruit quality were not
   significantly different. Also, the number of flowers per inflorescence
   in 2015 was significantly reduced by July 28, 2014 or August 29, 2014
   defoliation compared to non-defoliated vines while the number of flowers
   per shoot, and fruit quality in 2015 were not significantly different
   between treatments and control vines.Accordance with the present
   findings, the flowering is considerably affected by the shortage of
   carbohydrate supply than the fruit quality of ‘Jecy Gold’ kiwifruit. In
   addition, the negative impacts of severe defoliation in flowering of
   ‘Jecy Gold’ kiwifruit might be persisted more than one season from the
   time of defoliation and consequently, the total yield might be reduced
   in the following seasons after defoliation.
ZB 0
Z8 0
ZA 0
TC 0
ZR 0
ZS 0
Z9 0
SN 1225-8504
UT KJD:ART002183129
ER

PT J
AU Guzel, Melih
   Akpinar, Ozlem
TI Preparation and characterization of bacterial cellulose produced from
   fruit and vegetable peels by Komagataeibacter hansenii GA2016
SO INTERNATIONAL JOURNAL OF BIOLOGICAL MACROMOLECULES
VL 162
BP 1597
EP 1604
DI 10.1016/j.ijbiomac.2020.08.049
PD NOV 1 2020
PY 2020
AB This study focused on the investigation of bacterial cellulose
   production potency of some fruit and vegetable peels (cucumber, melon,
   kiwifruit, tomato, apple, quince and pomegranate) with Komagataeibacter
   hansenii GA2016. Fruit and vegetable peels were hydrolyzed, used for
   bacterial cellulose (BC) production and their chemical, physical,
   thermal and structural features were compared to BC from Hestrin-Schramm
   medium(HSBC) and plant cellulose (CP). Except for pomegranate peel
   hydrolysate, all the fruit and vegetable peel hydrolysates supplied to
   K. hansenii GA2016 supported the BC production. Among the fruit and
   vegetable peel hydrolysates, the highest BC production was observed in
   kiwifruit peel hydrolysate (11.53%), while the lowest production was
   observed in apple peel hydrolysate (1.54%). Water-holding capacities of
   the BCs were ranged from 627.50% to 928.79% and higher than HSBC
   (609.30%), average fiber diameters were ranged from 47.64 nm to 61.11 nm
   and thinner than HSBC (74.29) and CP (10,420 nm), crystallinities were
   ranged from 80.27% to 92.96%, thermal capacities BCs were higher than
   HSBC and CP. For the BC productions, utilization of the fruit and
   vegetable peels as the sole nutrient source could reduce the production
   costs and among the polysaccharides, increase the use of BC in industry.
   (C) 2020 Elsevier B.V. All rights reserved.
OI GUZEL, MELIH/0000-0001-5374-8838
ZB 1
ZR 0
Z8 0
TC 5
ZA 0
ZS 0
Z9 5
SN 0141-8130
EI 1879-0003
UT WOS:000577949600009
PM 32777420
ER

PT S
AU Ferguson, A. R.
BE Huang, H
   Zhang, Q
TI Kiwifruit in the World-2014
SO VIII INTERNATIONAL SYMPOSIUM ON KIWIFRUIT
SE Acta Horticulturae
VL 1096
BP 33
EP 46
PD 2015
PY 2015
AB World commercial kiwifruit production now exceeds 2.4 million t a year.
   China produces about half the total production, about 1.2 million t per
   year. Commercial production started in China only in 1978 and plantings
   have now expanded to more than 100,000 ha. Shaanxi Province alone
   produces at least 600,000 t of kiwifruit each year, almost half of the
   total for China and more than any other single country in the world.
   Shaanxi, Sichuan and Hunan Provinces together produce about three
   quarters of the total Chinese production. The kiwifruit industry in
   China is different from that of other countries in the very rapid recent
   increases of both plantings and production, in the diversity of
   cultivars grown, in production being geared towards local consumption
   and in the infrastructure required for large-scale exports still
   developing. Currently, exports of fresh kiwifruit from China are less
   than 1% of the total Chinese production. The most important cultivar
   grown is 'Hayward' with 33% of total production and supplanting
   'Qinmei', which is now less popular. The five most widely planted
   cultivars 'Hayward', 'Qinmei', 'Xuxiang' and 'Miliang No 1', all
   green-fleshed Actinidia deliciosa, and 'Hongyang', red-centred A.
   chinensis, account for nearly two thirds of the total kiwifruit
   production in China.
   In order of production, Italy, New Zealand, Chile and Greece together
   are responsible for about 80% of the kiwifruit produced outside China.
   The Chilean production in 2014 was halved because of severe frosts last
   spring. New Zealand and Chile are dependent on exports. Italy and Greece
   also export considerable quantities of fruit. With the loss of many
   yellow-fleshed kiwifruit cultivars because of bacterial canker of
   kiwifruit caused by virulent biovars of Pseudomonas syringae pv.
   actinidiae (Psa), 'Hayward' fruit account for nearly all the kiwifruit
   in international trade. Since 'Hayward' is not a protected cultivar and
   is grown throughout the world, marketers see a need to distinguish their
   'Hayward' kiwifruit from those of their competitors.
   'Hort16A' from New Zealand was the first yellow-fleshed kiwifruit in
   production outside China and was the most important yellow-fleshed
   cultivar in international trade. Since the arrival of Psa in New
   Zealand, it has largely been replaced by 'Zesy002' (Gold3) which is yet
   to come into mature production. Other new green-fleshed, yellow-fleshed
   and red-fleshed cultivars are being grown in different countries but
   they are still minor contributors to international trade.
   Susceptibility to Psa must now be considered one of the most important
   characteristics in the selection of new kiwifruit cultivars.
CT 8th International Symposium on Kiwifruit
CY SEP 18-22, 2014
CL Dujiangyan, PEOPLES R CHINA
SP Int Soc Hort Sci
ZS 0
ZA 0
ZR 0
TC 27
ZB 25
Z8 0
Z9 29
SN 0567-7572
EI 2406-6168
BN 978-94-62610-94-1
UT WOS:000378638100001
ER

PT J
AU Nghia Duc Pham
   Martens, W.
   Karim, M. A.
   Joardder, M. U. H.
TI Nutritional quality of heat-sensitive food materials in intermittent
   microwave convective drying
SO FOOD & NUTRITION RESEARCH
VL 62
AR 1292
DI 10.2921/fnr.v62.1292
PD OCT 10 2018
PY 2018
AB Background: The retention of health promoting components in
   nutrient-rich dried food is significantly affected by the dehydration
   method. Theoretical and experimental investigations reported in the
   literature have demonstrated that intermittent microwave convective
   drying (IMCD) can effectively improve the drying performance. However,
   the impact of this advanced drying method on the quality food has not
   been adequately investigated.
   Design: A programmable NN-SD691S Panasonic inverter microwave oven (1100
   W, 2450 MHz) was employed for the experiments. The microwave power level
   was set at 100 W and ran for 20 seconds at different power ratios and
   the constant hot air conditions was set to a temperature of 60 degrees C
   and 0.86 m/s air velocity.
   Objective: In this study, natural bioactive compounds (ascorbic acid and
   total polyphenol), water activity, colour and microstructure
   modifications which can occur in IMCD were investigated, taking
   kiwifruit as a sample.
   Results and Discussion: The microwave (MW) power ratio (PR) had
   significant impact on different quality attributes of dried samples. The
   results demonstrate that applying optimum level MW power and
   intermittency could be an appropriate strategy to significantly improve
   the preservation of nutrient contents, microstructure and colour of the
   dried sample. The IMCD at PR 1:4 was found to be the ideal drying
   condition with the highest ascorbic acid retention (3.944 mg/g DM),
   lowest colour change (A(ERGB) = 43.86) and a porous microstructure.
   However, the total polyphenol content was better maintained (3.701 mg
   GAE/g DM) at higher microwave density (PR 1:3). All samples attained a
   desirable level of water activity which is unsusceptible for
   microorganism growth and reproduction.
   Conclusion: Overall, IMCD significantly improved the drying performance
[truncated: 552,208 more chars]
