# Supplementary material for: Effects of irrigation and fertilization management on kiwifruit yield, water use efficiency and quality in China: A meta-analysis
Source: Front Plant Sci. 2025 Oct 15;16:1534702. doi: 10.3389/fpls.2025.1534702 (PMC12568633; doi:10.3389/fpls.2025.1534702)
Supplement: Supplementary file 2 [file DataSheet1.zip › endnote导入数据/李亚杰/savedrecs (8).ciw]

FN Clarivate Analytics Web of Science
VR 1.0
PT S
AU Zhang, Lei
   Wang, Yanyun
   Liu, Wenbao
BE Chu, MJ
   Li, XG
   Lu, JZ
   Hou, XM
   Wang, X
TI A Study of Chinese Gooseberry Soil Evaluation Based on GIS
SO PROGRESS IN CIVIL ENGINEERING, PTS 1-4
SE Applied Mechanics and Materials
VL 170-173
BP 923
EP 927
DI 10.4028/www.scientific.net/AMM.170-173.923
PD 2012
PY 2012
AB In this article, with rich production of Chinese gooseberry in Zhouzhi
   County of Shaanxi Province as an example, conducted an application of
   GIS based soil fertilization management. First, soil nutrient data (9
   kinds) is interpolated as raster with GIS methods; then nutrient level
   is graded, and composite nutrient level is graded. At last, composite
   evaluation model, output-fertilize model is constructed. This method is
   a successful application of GIS based data management and spatial
   analysis in the use of soil fertilization management, and make soil
   nutrient data management with raster and soil nutrient data composite
   analysis as reality. So it is a useful request and is meaningful in
   theory and application realm.
CT 2nd International Conference on Civil Engineering, Architecture and
   Building Materials (CEABM 2012)
CY MAY 25-27, 2012
CL Yantai, PEOPLES R CHINA
SP Yantai Univ, Sch Civil Engn; Guizhou Univ, Coll Civil & Architecture
   Engn; Hainan Soc Theoret & Appl Mech
ZS 0
ZR 0
Z8 0
ZB 0
TC 0
ZA 0
Z9 0
SN 1660-9336
BN 978-3-03785-422-8
UT WOS:000310714200188
ER

PT J
AU Zhu, Zi-Chun
   Wu, Qing-Sheng
   Chen, Ping
   Yang, Xiao-Hong
TI One-step synthesis and antibacterial property of water-soluble silver
   nanoparticles by CGJ bio-template
SO JOURNAL OF NANOPARTICLE RESEARCH
VL 13
IS 10
BP 5347
EP 5353
DI 10.1007/s11051-011-0520-y
PD OCT 2011
PY 2011
AB In this article, a new synthetic method of nanoparticles with fresh
   Chinese gooseberry juice (CGJ) as bio-template was developed. One-step
   synthesis of highly water-soluble silver nanoparticles at room
   temperature without using any harmful reducing agents and special
   capping agent was fulfilled with this method. In the process, the
   products were obtained by adding AgNO(3) to CGJ, which was used as
   reducing agent, capping agent, and the bio-template. The products of
   silver nanoparticles with diameter of 10-30 nm have strong water
   solubility and excellent antibiotic function. With the same
   concentration 0.047 mu g mL(-1), the antibacterial effect of
   water-soluble silver particles by fresh CGJ was 53%, whereas only 27%
   for silver nanoparticles synthesized using the template method of fresh
   onion inner squama coat (OISC). The excellent water solubility of the
   products would enable them have better applications in the bio-medical
   field. The synthetic method would also have potential application in
   preparing other highly water-soluble particles, because of its simple
   apparatus, high yield, mild conditions, and facile operation.
ZB 1
TC 2
Z8 0
ZR 0
ZA 0
ZS 0
Z9 2
SN 1388-0764
UT WOS:000295609700089
ER

PT S
AU Peticila, Adrian
   Scaeteanu, Gina Vasile
   Madjar, Roxana
   Stanica, Florin
   Asanica, Adrian
BE Cimpeanu, SM
   Fintineru, G
   Beciu, S
TI Fertilization effect on mineral nutrition of Actinidia Deliciosa (kiwi)
   cultivated on different substrates
SO CONFERENCE AGRICULTURE FOR LIFE, LIFE FOR AGRICULTURE
SE Agriculture and Agricultural Science Procedia
VL 6
BP 132
EP 138
DI 10.1016/j.aaspro.2015.08.049
PD 2015
PY 2015
AB The kiwifruit or Chinese gooseberry represents an important
   horticultural crop in New Zealand, Italy, and China and nowadays, there
   are concerns regarding this culture in Romania, for instance the mild
   microclimates where peach, apricot and almond trees grow. The interest
   for this culture increased worldwide with consumer acceptance of
   kiwifruit, having in view health benefits associated with its
   consumption: source of antioxidants, decrease of lipids in blood,
   improvement of gastrointestinal laxation. The research conducted at
   UASVM Bucharest greenhouse was designed as a trifactorial experiment
   (factor a = cultivar/hybrid, factor b = fertilization system, factor c =
   substrate) with the aim to investigate the effects of nutrient solutions
   application on mineral nutrition of Actinidia deliciosa. It were used
   two types of substrates formulated from manure, peat, fallow soil and
   sand in different ratio and the biological testing material was
   represented by cultivars 'Hayward', 'Tomuri' and hybrid AD-20 varieties
   from kiwi plant collection of the Faculty of Horticulture. Repeatedly,
   every 20 days it were applied nutrient solutions (Coic - Lesant and
   Cesneacov) and after 90 days from rooting cuttings plantation were
   performed biometric measurements and were collected leaves for chemical
   analyses (total forms of nitrogen, phosphorus and potassium). The
   results indicated that accumulation of macroelements in kiwi leaves
   varied according to the kiwi cultivar/hybrid meanwhile application of
   nutrient solutions on to substrates generated significand differences.
   (C) 2015 The Authors. Published by Elsevier B.V.
CT 4th International Conference on Agriculture for Life, Life for
   Agriculture
CY JUN 04-06, 2015
CL Bucharest, ROMANIA
SP Univ Agronom Sci Vet Med Bucharest
RI Stanica, Florin/AAM-2444-2020; Scaeteanu, Gina Vasile/A-6790-2019; Maria, Madjar Roxana/AAB-5908-2021; Stanica, Florin/D-2387-2015
OI Stanica, Florin/0000-0003-3560-881X
Z8 1
TC 3
ZS 0
ZB 1
ZA 0
ZR 0
Z9 4
SN 2210-7843
BN *****************
UT WOS:000380846200020
ER

PT J
AU Ma, Ji
   Li, Hongxia
   Wang, Xingyu
   Guo, Min
TI Alternaria tenuissima Causing Fruit Scab Disease on Actinidia chinensis
   in Anhui Province, China
SO PLANT DISEASE
VL 104
IS 2
BP 569
EP 569
DI 10.1094/PDIS-09-19-1835-PDN
PD FEB 2020
PY 2020
ZA 0
TC 0
Z8 0
ZR 0
ZB 0
ZS 0
Z9 0
SN 0191-2917
EI 1943-7692
UT WOS:000569158400048
ER

PT J
AU SILVA-LAYA, SILVIA JOSEFINA
   PÉREZ-MARTÍNEZ, SIMÓN
   RÍOS-OSORIO, LEONARDO ALBERTO
TI Evaluación agroecológica de sistemas hortícolas de dos zonas del oriente
   antioqueño, Colombia
X1 Agroecological evaluation of horticultural systems of two zones in
   Eastern Antioquia, Colombia
SO Revista Colombiana de Ciencias Hortícolas
VL 10
IS 2
BP 355
EP 366
DI 10.17584/rcch.2016v10i2.5752
PD 2016-12
PY 2016
AB ABSTRACT Agroceology is a new paradigm of agricultural production that
   starts to spread in different regions with agricultural vocation of
   Colombia, however, it is necessary to know in detail the characteristics
   of these systems and their level of sustainability. The aim of this
   study was to assess the sustainability of two systems of agro-ecological
   production, mainly vegetables (broccoli, onion, lettuce, Chinese
   cabbage, carrot, tomato, cucumber, chard, basil, parsley, coriander,
   spinach, chili pepper, celery, zucchini, pumpkin, etc.) and fruit
   (avocado, lemon, tree tomato, blackberry and cape gooseberry) in Eastern
   Antioquia in Colombia. An observational, descriptive cross-sectional
   study was designed between March and October 2013. There were calculated
   and analyzed 20 status indicators, each was assigned a weighted value
   from 0 to 4. In the results, both farms showed similar values, but with
   differences in the B-Yield indicators and E-Density Relations with other
   groups. The most limiting in the rates of overall sustainability factor
   was the lack of generational change; and the integration of these
   experiences with the productive environment of their locality that is
   guided by the dominant agricultural model based on the green revolution.
X4 RESUMEN La agroecología es un nuevo paradigma de la producción agrícola
   que se empieza a extender en las diferentes regiones con vocación
   agrícola de Colombia, sin embargo, se hace necesario conocer en detalle
   las características de estos sistemas y su nivel de sostenibilidad. El
   objetivo de este estudio fue evaluar la sostenibilidad de dos sistemas
   de producción agroecológica, principalmente de hortalizas (brócoli,
   cebolla, lechuga, col china, zanahoria, tomate, pepino, acelga,
   albahaca, perejil, cilantro, espinaca, ají, apio, calabacín, calabaza,
   entre otros) y frutales (aguacate, limón, tomate de árbol, mora y
   uchuva) en el oriente antioqueño de Colombia. Se diseñó un estudio
   observacional, descriptivo de tipo transversal entre marzo y octubre de
   2013. Se calcularon y analizaron 20 indicadores de estado, a cada uno se
   le asignó un valor ponderado de 0 a 4. En los resultados, ambas fincas
   mostraron valores similares, pero con diferencias en los indicadores
   B-Rendimiento y en la E-Densidad de Relaciones con Otros Colectivos. El
   factor más limitante en los índices de sostenibilidad general fue la
   falta de relevo generacional; así como la integración de una de estas
   experiencias con el entorno productivo de su respectiva localidad que se
   orienta por el modelo agrícola dominante basado en la revolución verde.
Z8 0
ZS 3
ZR 0
ZA 0
ZB 2
TC 1
Z9 4
SN 2011-2173
UT SCIELO:S2011-21732016000200016
ER

PT J
AU Fukushima, Atsushi
   Nakamura, Michimi
   Suzuki, Hideyuki
   Yamazaki, Mami
   Knoch, Eva
   Mori, Tetsuya
   Umemoto, Naoyuki
   Morita, Masaki
   Hirai, Go
   Sodeoka, Mikiko
   Saito, Kazuki
TI Comparative Characterization of the Leaf Tissue of Physalis alkekengi
   and Physalis peruviana Using RNA-seq and Metabolite Profiling
SO FRONTIERS IN PLANT SCIENCE
VL 7
AR 1883
DI 10.3389/fpls.2016.01883
PD DEC 20 2016
PY 2016
AB The genus Physalis in the Solanaceae family contains several species of
   benefit to humans. Examples include P. alkekengi (Chinese-lantern plant,
   hozuki in Japanese) used for medicinal and for decorative purposes, and
   P. peruviana, also known as Cape gooseberry, which bears an edible,
   vitamin-rich fruit. Members of the Physalis genus are a valuable
   resource for phytochemicals needed for the development of medicines and
   functional foods. To fully utilize the potential of these phytochemicals
   we need to understand their biosynthesis, and for this we need genomic
   data, especially comprehensive transcriptome datasets for gene discovery
   We report the de novo assembly of the transcriptome from leaves of P.
   alkekengi and P. peruviana using Illumina RNA-seq technologies. We
   identified 75,221 unigenes in P. alkekengi and 54,513 in P. peruviana.
   All unigenes were annotated with gene ontology (GO), Enzyme Commission
   (EC) numbers, and pathway information from the Kyoto Encyclopedia of
   Genes and Genomes (KEGG). We classified unigenes encoding enzyme
   candidates putatively involved in the secondary metabolism and
   identified more than one unigenes for each step in terpenoid backbone-
   and steroid biosynthesis in P. alkekengi and P. peruviana. To measure
   the variability of the withanolides including physalins and provide
   insights into their chemical diversity in Physalis, we also analyzed the
   metabolite content in leaves of P. alkekengi and P. peruviana at five
   different developmental stages by liquid chromatography-mass
   spectrometry. We discuss that comprehensive transcriptome approaches
   within a family can yield a clue for gene discovery in Physalis and
   provide insights into their complex chemical diversity. The
   transcriptome information we submit here will serve as an important
   public resource for further studies of the specialized metabolism of
   Physalis species.
RI Yamazaki, Mami/A-9050-2010; Sodeoka, Mikiko/A-9952-2008; Fukushima, Atsushi/C-9279-2017; Saito, Kazuki/D-2670-2009; Knoch, Eva/J-4532-2019; Knoch, Eva/C-1686-2015; Suzuki, Hideyuki/J-7571-2016; Umemoto, Naoyuki/C-9712-2017; Hirai, Go/H-2376-2011; Hirai, Go/M-3752-2019; Morita, Masaki/C-9287-2017
OI Yamazaki, Mami/0000-0001-6157-5287; Sodeoka, Mikiko/0000-0002-1344-364X;
   Fukushima, Atsushi/0000-0001-9015-1694; Saito,
   Kazuki/0000-0001-6310-5342; Knoch, Eva/0000-0001-5316-9174; Knoch,
   Eva/0000-0001-5316-9174; Umemoto, Naoyuki/0000-0001-5507-0848; Hirai,
   Go/0000-0003-3420-555X; Hirai, Go/0000-0003-3420-555X; Morita,
   Masaki/0000-0003-2021-1529
ZS 0
ZA 0
Z8 0
TC 14
ZR 0
ZB 11
Z9 14
SN 1664-462X
UT WOS:000390055200001
PM 28066454
ER

PT J
AU Bieniek, Anna
   Draganska, Ewa
TI CONTENT OF MACROELEMENTS IN FRUITS OF UKRAINIAN CULTIVARS OF HARDY
   KIWIFRUIT AND ACTINIDIA CHARTA DEPENDING ON THE WEATHER CONDITIONS
   DURING THE PHENOLOGICAL PHASES
SO JOURNAL OF ELEMENTOLOGY
VL 18
IS 1
BP 23
EP 38
DI 10.5601/jelem.2013.18.1.02
PD MAR 2013
PY 2013
AB Actinidia arguta and Actinidia purpurea are fruit-bearing vines that
   have been gaining increased recognition among consumers who expect
   tasty, natural food produced in an unpolluted environment. The berries
   of these plants, known as Chinese gooseberries, are smaller than the
   well-known kiwi fruit, have smooth skin and contain many valuable
   bioactive substances. The quality of food quality can be characterized,
   among others, by its content of mineral components, of which many are
   present in the fruits of these species. The aim of the study was to
   determine the response of Ukrainian cultivars of Actinidia arguta and
   Actinidia purpurea grown in north-eastern Poland to weather conditions
   in phenological phases, expressed as a change in the content of
   macroelements in fruit. A correlation was found between the sum of
   temperatures and of precipitation in phenological phases in 2006-2011
   and the content of macroelements in fruits of the following cultivars:
   Figurnaja, Kijewskaja Gibrydnaja, Kijewskaja Krupnoplodnaja, Purpurowa
   Sadowaja and Sientiabrskaja. The research demonstrated that the
   concentrations of Ca, N, P, Mg and Na in fruit of the examined actinidia
   cultivars were significantly affected, positively or negatively, by the
   interaction between the cultivars and meteorological factors in
   individual phenophases. It was found that the content of macroelements
   in fruits of cv. Kijewskaja Krupnoplodnaja, Purpurowa Sadowaja and
   Sientiabrskaja was not significantly dependent on the daily temperatures
   in any of the examined phenophases. However, these cultivars
   significantly responded to the content of phosphorus, nitrogen,
   magnesium and sodium, depending on the sum of precipitation in the two
   first phenophases. For the cultivar Figurnaja, sums of temperatures in
   the phase from fruit setting to harvest were a factor significantly
   affecting the magnesium content. On the other hand, the sodium content
   in fruits of this cultivar was significantly negatively correlated with
   the sum of temperatures in the phase between the beginning of flowering
   and fruit setting.
OI Bieniek, Anna/0000-0002-5903-1405; Draganska, Ewa/0000-0002-8099-6359
ZB 3
ZA 0
Z8 0
ZR 0
TC 8
ZS 0
Z9 9
SN 1644-2296
UT WOS:000318196500002
ER

EF
