# Supplementary material for: Effects of irrigation and fertilization management on kiwifruit yield, water use efficiency and quality in China: A meta-analysis
Source: Front Plant Sci. 2025 Oct 15;16:1534702. doi: 10.3389/fpls.2025.1534702 (PMC12568633; doi:10.3389/fpls.2025.1534702)
Supplement: Supplementary file 2 [file DataSheet1.zip › endnote导入数据/知网/CNKI-637651803925031250.txt]

%0 Journal Article
%A 谢利华
%A 刘鹏
%A 方峥峥
%+ 陕西省岚皋县农业科技服务中心;岚皋县蔺河镇水利水保站;
%T 滴灌与微喷灌技术在山地猕猴桃园的应用
%J 西北园艺(果树)
%D 2021
%N 04
%K 微喷灌技术;猕猴桃园;空气控制阀;
%X <正>猕猴桃是需水量很大的作物,实现全生育期充足供水是保证猕猴桃产量与品质的关键技术。陕南地区降雨量较大,主要集中在7—9月,且山地的地表径流大,水土流失较严重。陕南的山地猕猴桃园坡度多在10°～35°,采用等高线立桩、顺坡向栽植(55～75株/亩)。为了对比筛选适用于山地猕猴桃园的节水灌溉技术,保证有效灌溉率,我们选择在陕西岚皋县的山地猕猴桃园区开展了滴灌和微喷灌对比试验,结果表明,微喷灌技术更适宜于山地猕猴桃生产。
%P 56-59
%@ 1004-4183
%L 61-1226/S
%W CNKI


%0 Journal Article
%A 温福欣
%+ 辽宁省丹东市林业和草原发展服务中心;
%T ‘长江1号’软枣猕猴桃栽培技术
%J 北方果树
%D 2021
%N 04
%K 猕猴桃栽培技术;猕猴桃产业;丹东地区;
%X <正>软枣猕猴桃(Actinidia arguta [Sieb.&Zucc] Planch.ex Miq.),属猕猴桃科猕猴桃属大型落叶藤本植物,俗称软枣子、藤梨、藤瓜、猴梨。果实表面光滑无毛,整果可食,是我国珍贵的抗寒果树资源[1]。‘长江1号’软枣猕猴桃是沈阳农业大学于2006年从野生种中选育的鲜食软枣猕猴桃早熟品种,在丹东地区长势强,枝蔓粗壮、短,以中长果枝结果为主,易形成花芽,具备连续结果能力,丰产,稳产。果实8月下旬成熟,长圆柱形,鲜绿色,果个整齐,外观好。果肉绿色,酸甜适口,风味浓郁。
%P 44-45
%@ 1001-5698
%L 21-1218/S
%W CNKI


%0 Journal Article
%A 路永莉
%A 周建斌
%A 海龙
%A 高晶波
%A 张春红
%A 李林芝
%A 冯家玉
%+ 甘肃农业大学资源与环境学院;西北农林科技大学资源环境学院/农业部西北植物营养与农业环境重点实验室;白银市平川区宝积镇人民政府;
%T 基于猕猴桃树体养分携出量确定果园合理施肥量—以周至县俞家河流域为例
%J 农业环境科学学报
%K 猕猴桃果园;;养分含量;;养分携出量;;施肥量
%X 为定量年生长周期内猕猴桃树体各器官养分含量及养分携出量，确定猕猴桃果园年养分需求量和合理施肥量，在猕猴桃年生长周期内采集秦美、哑特和华优3个品种猕猴桃树体各器官样品，测定养分含量，计算养分携出量。同时在参照研究区成龄果园树体养分贮藏量的基础上，通过果园养分吸收量推算猕猴桃果园合理施肥量。结果表明：不同品种猕猴桃果实产量、单果重、单叶重及叶个数、枝条修剪量间均没有显著性差异，各器官氮(N)、磷(P)、钾(K)养分含量亦无显著差异。猕猴桃果园每生长1 kg叶片吸收的养分量为：N 2.81 g、P 0.31 g、K 2.13 g；每收获1 kg鲜果移出的养分量为：N 1.40 g、P 0.47 g、K 2.23 g；每修剪1 kg枝条移出的养分量为：N 3.70 g、P 0.47 g、K 2.94 g。年生长周期内果园因叶片吸收、果实收获、枝条修剪和树体贮藏的总养分量为: N 162kg·hm~(-2)·a~(-1)、P 36kg·hm~(-2)·a~(-1)、K 146kg·hm~(-2)·a~(-1)，其中来自肥料的养分为：N 38 kg·hm~(-2)·a~(-1)、P 5.4kg· hm~(-2)·a~(-1)和K 20kg· hm~(-2)·a~(-1)。研究表明，不同品种成龄猕猴桃果园的推荐施肥量均为：N 380kg·hm~(-2)·a~(-1)、P 77kg·hm~(-2)·a~(-1)和K 87kg·hm~(-2)·a~(-1)，N：P_(2)O_(5)：K_(2)O为1：0.5：0.3。
%P 1-11
%@ 1672-2043
%L 12-1347/S
%W CNKI


%0 Journal Article
%A 潘丽珊
%A 任春光
%A 杨瑞
%A 苏文文
%A 吴佳伟
%A 吴迪
%A 李苇洁
%+ 贵州大学林学院;贵州省山地资源研究所;
%T 增施有机肥和菌肥对猕猴桃果实品质的影响
%J 经济林研究
%D 2021
%V 39
%N 02
%K 猕猴桃;;有机肥;;菌肥;;果实性状;;营养品质
%X 【目的】筛选能促进猕猴桃生长和提高果实品质的最佳处理,为猕猴桃合理施肥提供参考。【方法】以‘红阳’Actinidia chinensis ‘Hongyang’猕猴桃为试材,于壮果期,采用沟施方式,在施用复合肥的基础上,增施有机肥和菌肥,测定和统计各处理下猕猴桃果实的外观性状、内在品质及果实采后软腐病发生率。【结果】与对照相比,增施有机肥和菌肥后,猕猴桃果实的横纵径、果形指数无显著差异,各处理的单果质量不同程度有所增加,但与对照均无显著差异。其中复合肥、海藻甲壳素混施处理(处理2)中猕猴桃单果质量增加幅度最大,较对照增加了23.82%。增施有机肥和菌肥处理对果实中微量元素含量的影响显著。增施有机肥和菌肥后,除硼含量外,果实中其他元素含量均显著高于对照。其中,复合肥、菌肥、黄腐酸钾、海藻甲壳素混施处理(处理6)中果实钙和锌含量高于其他处理及对照,分别比对照显著增加了5.07%与5.44%;果实中锰含量最高的是复合肥、菌肥、黄腐酸钾混施处理(处理4),镁含量最高的是处理2,分别比对照显著增加了62.16%与72.13%。增施有机肥和菌肥后,果实的可溶性固形物含量、可溶性糖含量、可溶性蛋白含量和糖酸比均高于对照,维生素C含量除了处理2,其余处理均高于对照,处理6的果实维生素C含量最高,菌肥、黄腐酸钾、海藻甲壳素混施处理(处理5)次之,分别较对照高出26.86%和24.21%。增施有机肥和菌肥后,果实软腐病发病率均比对照低,且差异显著。处理6的发病率最低,较对照低41.07%。【结论】在施用复合肥的基础上,增施有机肥和菌肥可较好地改善猕猴桃果实的外观性状和内在品质,并减少果实病害发生,以复合肥、菌肥、黄腐酸钾、海藻甲壳素混施的增质效果最好。
%P 140-147
%@ 1003-8981
%L 43-1117/S
%W CNKI


%0 Journal Article
%A 赵英
%A 郭旭新
%A 樊会芳
%A 高志永
%+ 杨凌职业技术学院水利工程分院;西安理工大学西北旱区生态水利工程国家重点实验室;
%T 不同灌溉方式对猕猴桃园土壤团聚体结构和养分的影响
%J 水土保持学报
%D 2021
%V 35
%N 03
%K 地面灌溉;;微喷灌;;猕猴桃;;土壤团聚体
%X 为探究不同灌溉方式对猕猴桃园土壤结构和养分的影响,2017—2019年在陕西杨凌猕猴桃种植园布设地面灌溉、微喷灌2种处理,测定0—50 cm土层的土壤团聚体结构和有机质、碱解氮、速效磷和速效钾的含量,分析不同灌溉方式下土壤团聚体结构和养分的差异。结果表明:在0—50 cm土层,地面灌溉处理土壤中粒径分别为>5.0,2.0～5.0,1.0～2.0,0.5～1.0,0.25～0.5,<0.25 mm的颗粒在不同土层中的分布均匀程度高于微喷灌处理,2种灌溉方式下均以<0.25 mm的土壤颗粒分布最为均匀;微喷灌处理土壤中粒径>0.25 mm的水稳性大团聚体含量显著高于地面灌溉处理,土壤团聚体的平均质量直径(MWD)、几何平均直径(GMD)高于地面灌溉,而分形维数(D)低于地面灌溉,土壤氮磷钾总含量高于地面灌溉。微喷灌有利于保持猕猴桃园土壤结构的稳定性和土壤肥力,能促进土壤的可持续发展,是成龄猕猴桃园适宜的灌溉方式。
%P 320-325
%@ 1009-2242
%L 61-1362/TV
%W CNKI


%0 Journal Article
%A 王世明
%T 生物菌肥种类及用量对猕猴桃果实的品质影响
%J 中国果业信息
%D 2021
%V 38
%N 05
%K 生物菌肥;猕猴桃果实;施肥量;品质影响;
%X <正>据《中国土壤与肥料》2021年第2期《不同种类生物菌肥及用量对猕猴桃果实品质的影响》(作者包昌艳等)报道,以3年生贵长猕猴桃为供试品种,以不施肥为对照,菌肥Ⅰ(含解淀粉芽孢杆菌和地衣芽孢杆菌)、菌肥Ⅱ(含枯草芽孢杆菌)和菌肥Ⅲ(含枯草芽孢杆菌和地衣芽孢杆菌)3种生物菌肥,设3个施肥量,株施3、6和9 kg,研究了不同生物菌肥及施肥量对猕猴桃果实品质的影响,对比分析不同生物菌肥及施肥量的效果差异,并提出最优处理。
%P 61
%@ 1673-1514
%L 50-1173/S
%W CNKI


%0 Journal Article
%A 方毅
%A 杨正容
%A 毕勇
%A 李小春
%A 胡艳波
%A 刘湘林
%+ 湖北三峡职业技术学院;五峰土家族自治县农业农村局;长阳土家族自治县林业局;
%T 猕猴桃细菌性溃疡病综合防治技术研究
%J 安徽农业科学
%D 2021
%V 49
%N 10
%K 猕猴桃;;细菌性溃疡病;;综合防治
%X 从种苗选用、建园技术、抗溃管理、农药防治4方面,对猕猴桃细菌性溃疡病的综合防治技术进行了总结:(1)苗木检疫和组培育苗,可解决苗木不带病菌的问题;在抗溃理论指导下,选育出抗溃砧、穗育苗才是解决问题的最佳途径。(2)建园时起高垄和多埋施有机物,使园中不积水和大幅提高土壤有机质,创造有利于树体生长的生态环境。(3)在重施有机肥、增施磷钾肥、控施氮肥的施肥原则下合理施肥,控制初果期15 t/hm~2左右、盛果期30～45 t/hm~2的适宜载果量,可从保证猕猴桃树体健康上抑制溃疡病。(4)分别于芽膨大和展叶后使用石硫合剂和波尔多液进行预防;农药防治上以农用链霉素、土霉素、四霉素、铜制剂为主,以乙蒜素、中生菌、春雷霉素、代森锰锌、代森铵、代森锌等为辅,药剂的合理复配能起到增效作用;重点抓住采收后至落叶前、芽膨大至开花后、秋季雨季来临前3个防治时期,采用刮除病斑后涂药、树干注射和叶面喷药的施药方法,几种施药方法配合使用防治效果更佳。
%P 140-143+148
%@ 0517-6611
%L 34-1076/S
%W CNKI


%0 Journal Article
%A 李云风
%+ 四川大学;
%T 猕猴桃避雨生存环境的光伏滴灌技术研究
%J 南方农机
%D 2021
%V 52
%N 08
%K 猕猴桃;;避雨生存环境;;光伏滴灌技术
%X 光伏滴灌技术是一种依托于现代化技术的农业灌溉技术,它对于猕猴桃避雨栽培的发展具有重要的作用。光伏设施的工作原理为依靠钢架来构建起大棚,同时在其中设置太阳能组件,从而吸收太阳能并以此进行能量转化。该设施不但可以确保大棚内的猕猴桃在生长过程中拥有足够的光照,还可以为大棚内各种用电设施的运行提供能源保障,依靠太阳能所转化的电能运行滴灌系统,以此完成科学灌溉,最终实现猕猴桃产量的进一步增长。本文对猕猴桃避雨生存环境下的光伏滴灌技术进行了研究,深入分析了其优缺点以及经济价值,希望可以为后续的相关研究提供参考和借鉴。
%P 112-113
%@ 1672-3872
%L 36-1239/TH
%W CNKI


%0 Journal Article
%A 刘中新
%A 宋云
%+ 湖北省浠水县气象局;湖北省黄冈市气象局;
%T 设施灌溉猕猴桃成熟期预报方法研究
%J 农学学报
%D 2021
%V 11
%N 04
%K 猕猴桃;;成熟期;;预报;;可溶性固形物;;成熟熵;;积温;;日照
%X 根据收集到的猕猴桃果实生长后期采集的猕猴桃可溶性固形物含量检测数据资料,使用前期气象资料设计并计算猕猴桃成熟熵。选取猕猴桃当年末花期次日至检测日前一日≥0℃积温和累计日照时数作为计算猕猴桃成熟熵的气象因子,按其与猕猴桃可固含量的回归系数权重加权求和,得到成熟熵指数(H)的计算公式为:H=0.28Σ_T+0.72Σ_S,对猕猴桃成熟熵与可溶性固形物检测含量进行回归分析,建立可溶性固形物检测含量与猕猴桃成熟熵回归方程:G=-3.9875+0.0060H。根据回归方程计算得到的可溶性固形物含量值(G)与检测值最小误差0.03%,最大误差-0.96%,平均误差0.083%。参照猕猴桃成熟要求可溶性固形物含量≥8.0%标准,计算得到猕猴桃所需成熟熵为1949.06,预报2017—2019年猕猴桃成熟期与实况误差-1～2天,平均误差0.7天(偏迟)。运用本方法可根据气象因子计算当期猕猴桃可溶性固形物含量,结合后期气象要素预报,可提前计算预报猕猴桃成熟期,籍此可以摆脱对折光分析检测仪器的依赖,又能提前预报猕猴桃成熟期和上市期,为避免早采而造成对猕猴桃品牌形象的损害提供科学依据。
%P 68-73
%@ 2095-4050
%L 11-6016/S
%W CNKI


%0 Journal Article
%A 包昌艳
%A 赵晋
%A 贺占雪
%A 范永福
%A 姜存良
%A 邓浪
%A 周军
%A 王连春
%+ 西南林业大学林学院;云南省森林资源培育与利用协同创新中心;大理州农业科学推广研究院经济作物研究所;北方民族大学生物科学与工程学院;
%T 不同种类生物菌肥及用量对猕猴桃果实品质的影响
%J 中国土壤与肥料
%D 2021
%N 02
%K 猕猴桃;;果实品质;;生物菌肥;;主成分分析
%X 以3年生"贵长"猕猴桃为供试品种,以不施肥为对照,菌肥Ⅰ(含解淀粉芽孢杆菌和地衣芽孢杆菌)、菌肥Ⅱ(含枯草芽孢杆菌)和菌肥Ⅲ(含枯草芽孢杆菌和地衣芽孢杆菌)3种生物菌肥,设3个施肥量:3、6和9 kg/株,研究了不同生物菌肥及施肥量对猕猴桃果实品质的影响,对比分析不同生物菌肥及施肥量的效果差异,并提出最优处理。结果表明:不同施肥处理下果实可溶性固形物、Vc、还原糖、可溶性糖、可溶性蛋白含量、糖酸比显著改善。3种菌肥对果实品质影响效果综合表现为菌肥Ⅰ>菌肥Ⅲ>菌肥Ⅱ,对果实品质的影响差异主要表现在影响果实糖、酸含量,以菌肥Ⅰ对果实可溶性糖、可滴定酸含量和糖酸比的影响最大,相比CK分别显著提高了63.41%、-27.11%、139.38%,相比菌肥Ⅱ和菌肥Ⅲ平均显著增加了21.00%、-15.53%、51.23%。就施肥量而言,任何一种菌肥当施用量大于6 kg/株时均会对果实品质有显著促进作用,各果品指标随施肥量的增加而增加,但施肥9与6 kg/株时果品指标无显著差异。因此,以施用菌肥Ⅰ6 kg/株(处理M2)品质最佳,施菌肥Ⅲ6 kg/株(处理K2)次之。
%P 262-269
%@ 1673-6257
%L 11-5498/S
%W CNKI


%0 Journal Article
%A 苗永梅
%A 杨兰
%A 王核心
%+ 宝鸡职业技术学院;
%T 农用水泵远程控制开关的分析与设计
%J 科学技术创新
%D 2021
%N 09
%K 互联网;;GSM模块;;远程控制;;农业灌溉
%X 为解决陕西眉县猕猴桃浅井灌溉劳动简单、方式单一、重复性高问题,对现有的农用水泵进行改进,在本地开关上加装GSM模块,实现远程/本地两种控制功能,借用移动网络,以手机发送短信的形式实现对水泵的远程控制,解决了以前灌溉需要两个人配合完成,现在需要一个人就可以完成的问题,节约劳动力40%。
%P 181-182
%@ 2096-4390
%L 23-1600/N
%W CNKI


%0 Journal Article
%A 王清容
%+ 四川省苍溪县白鹤乡农业综合服务中心;
%T 红阳猕猴桃的秋冬季管理
%J 特种经济动植物
%D 2021
%V 24
%N 03
%K 红阳猕猴桃;;施肥;;防病;;防寒;;管理
%X 红阳猕猴桃抗病能力较弱,常在春季暴发溃疡病,只有抓好秋冬季管理,保护好树势、根系及伤口,做好施肥、防寒、防病等措施,方能减少翌年发病,实现产量和质量的双丰收。
%P 53+63
%@ 1001-4713
%L 22-1155/S
%W CNKI


%0 Journal Article
%A 李亚贵
%A 匡华夫
%+ 邵阳职业技术学院科研处;邵阳市农业科学研究院;
%T 湘中低丘红壤栽培猕猴桃高发生理性病害研究
%J 现代化农业
%D 2021
%N 03
%K 猕猴桃;;生理性病害;;发病机理;;综合防控;;湘中丘陵
%X 叶枯病、缺硼症是湘中低丘红壤地带人工栽培猕猴桃的高发生理性病害。文章以邵阳市新邵县、北塔区等两个猕猴桃园为试验点,对猕猴桃叶枯病、缺硼症进行了形态诊断与施肥诊断,分析了病害发病机理,提出了调节猕猴桃果园小气候条件、改善栽培土壤条件等综合防控措施。
%P 6-8
%@ 1001-0254
%L 23-1137/S
%W CNKI


%0 Journal Article
%A 罗双霞
%+ 陕西省西安市周至县农业农村局;
%T 优质猕猴桃高效生产技术要点
%J 农业工程技术
%D 2021
%V 41
%N 08
%K 猕猴桃;;建园;;疏花疏果;;水肥管理;;整形修剪;;病虫害;;防风防冻
%X 周至猕猴桃是陕西省西安市周至县特产,是中国国家地理标志产品。该文详细介绍了优质猕猴桃高效生产技术要点,包括科学建园、疏花疏果、水肥管理、整形修剪、病虫害防控、防风防冻措施等内容,以期提高猕猴桃的产量和质量,提高种植经济效益。
%P 80+82
%@ 1673-5404
%L 11-5436/S
%W CNKI


%0 Journal Article
%A 李保艳
%A 梁琪
%+ 陕西省勉县农业技术推广中心;陕西省旬阳县林业局;
%T 陕南坡地猕猴桃科学规划与规范栽植管理
%J 西北园艺(综合)
%D 2021
%N 02
%K 猕猴桃园;栽植管理;结果母枝;
%X <正>在陕西猕猴桃"东扩南移"战略引领下,为了兼顾秦岭巴山河谷川道、丘陵坡地等地域,突破陕南汉江沿岸平坝区域猕猴桃发展空间严重不足瓶颈,着力开展山地、坡地猕猴桃栽培技术模式,拓宽山区猕猴桃基地发展空间,建设秦岭南麓优质猕猴桃产业带,近年城固、南郑、勉县、
%P 24-26
%@ 1004-4183
%L 61-1226/S
%W CNKI


%0 Journal Article
%A 王西锐
%+ 陕西省农村科技开发中心;
%T 猕猴桃春季合理施肥机理
%J 西北园艺(综合)
%D 2021
%N 02
%K 猕猴桃;合理施肥;木质部导管;
%X <正>春季施肥一般有两个目的:促进枝蔓生长及促进花芽进一步分化,幼树以前一个目的为主,成龄结果树以后一个目的为主。生产中,一般都在萌芽前施肥,这其实不妥。化肥需要溶解于土壤的水中,然后主要通过木质部导管传导到地上部。木质部导管主要靠根压(没叶之前的伤流就是由根压引起)及叶片蒸腾失水产生的向上的蒸腾拉力,
%P 26
%@ 1004-4183
%L 61-1226/S
%W CNKI


%0 Journal Article
%A 胡娟
%A 陈梦军
%A 杨永奎
%A 邱炼
%A 李显航
%A 王旭莲
%+ 毕节市土肥站;毕节市中药材技术服务站;贵州大学农学院;
%T 黔西北山区不同配方施肥对猕猴桃产量的影响
%J 农技服务
%D 2021
%V 38
%N 01
%K 猕猴桃;;金圆;;配方施肥;;产量;;黔西北山区
%X 为探明不同配方施肥对黔西北山区猕猴桃产量的影响,指导猕猴桃种植科学施肥,以猕猴桃品种"金圆"为研究对象,进行"2+X"肥料田间试验,研究不同配方施肥对猕猴桃产量的影响。结果表明:在2种基础施肥试验中,测土配方施肥(TO)猕猴桃产量为1 517.52kg/667m~2,比常规施肥处理(T_C)高303.53kg/667m~2,增产率达25%;在优化配方施肥试验中,T_3处理[每株施基肥有机肥20kg、(NH_4)_2HPO_4 0.47kg、K_2SO_4 0.89kg、CH_4N_2O 0.30kg,萌芽肥CH_4N_2O 0.4kg,促花肥复合肥(16-8-21)0.5kg,壮果肥复合肥(16-8-21)0.4kg]的猕猴桃产量最高,达1 606.91kg/667m~2,均极显著(P<0.01)高于其余处理。
%P 40-42
%@ 1004-8421
%L 52-1058/S
%W CNKI


%0 Journal Article
%A 慈志娟
%A 孙阳
%A 王朋
%A 刘笑宏
%A 韩文璞
%A 张振英
%A 肖慧琳
%+ 山东省烟台市农业科学研究院;辽宁省经济林研究所;聊城市茌平区林业服务中心;烟台市芝罘区农业技术推广中心;
%T 猕猴桃防冻害措施简介
%J 烟台果树
%D 2021
%N 01
%K 猕猴桃;防冻害;根颈部;
%X <正>猕猴桃被称作维生素C之王,具有极高的营养价值,既可以鲜食,又可以加工成多种产品,发展前景非常广阔。但大多数猕猴桃品种抗冻害能力差,成为制约产业可持续发展的主要因素之一。为了保持猕猴桃的产量和优良品质,保障种植户的经济效益,种植户必须掌握猕猴桃防冻害技术,降低冻害对其产量和品质的影响。
%P 39
%@ 1005-9938
%L 37-1244/S
%W CNKI


%0 Journal Article
%A 梁琪
%A 李保艳
%+ 陕西省安康市旬阳县林业技术推广站;陕西省汉中市勉县农业技术推广中心;
%T 陕西猕猴桃丰产因素分析及对策
%J 基层农技推广
%D 2021
%V 9
%N 01
%K 猕猴桃;;产量;;品种;;田间管理;;陕西
%X 近年来陕西省猕猴桃种植产业发展迅速,文章旨在综合分析猕猴桃产量的影响因素,为猕猴桃丰产和降低猕猴桃生产投入提供对策建议。通过文献分析发现猕猴桃品种、气候因素(气温、日照和降雨)、施肥管理水平和栽培技术(修剪方法、负载量、结果部位和病虫害防治水平)等因素均会不同程度影响猕猴桃产量,其中品种和田间管理的影响最大。因此,在区域化种植中应针对性地选择适宜品种、采取科学管理措施并关注气候条件变化,提升果品品质。以期为陕西猕猴桃持续优化品种结构和扩大种植规模提供理论依据,助推脱贫攻坚和乡村振兴。
%P 96-99
%@ 2095-5049
%L 11-9329/S
%W CNKI


%0 Journal Article
%A 薛淑娟
%+ 石屏县经济作物技术推广站;
%T 猕猴桃种植管理技术
%J 南方农业
%D 2021
%V 15
%N 02
%K 猕猴桃;;种植管理;;技术
%X 猕猴桃营养丰富、风味独特,含有大量的维生素C,能够满足人们的营养需求,因此受到人们的欢迎与喜爱,也推动了猕猴桃种植行业的快速发展。种植户想要实现既定的经济效益,则要采取科学的管理和种植技术,进而提升品质和产量。基于此,概述了猕猴桃的种植管理技术。
%P 68-69
%@ 1673-890X
%L 50-1186/S
%W CNKI


%0 Journal Article
%A 樊郑伦
%A 刘军
%A 梁洁
%+ 陕西省周至县土壤肥料工作站;西安市灞桥区不动产服务中心;
%T 猕猴桃早春管理四件事
%J 西北园艺(综合)
%D 2021
%N 01
%K 猕猴桃园;根腐病;伤流期;晚霜冻害;
%X <正>2—3月份,猕猴桃栽培管理任务繁重,要集中做好施肥、防病、防晚霜冻、防治黄化病、绑蔓等工作,同时还要促进花蕾健壮发育,为优质、高产夯实基础。归纳起来,这一时间应重点做好以下四项工作。1树上树下相结合,巧施萌芽肥1.1土壤施肥春季萌芽肥能促进腋芽萌发和枝叶生长,为猕猴桃花期补充养分,提高坐果率。施肥时间一般在3月中下旬。肥料可选用高氮中磷低钾配方肥(或萌芽专用复合肥,氮25%～30%、磷10%～15%、钾5%～10%,用量50kg/亩),
%P 27-28
%@ 1004-4183
%L 61-1226/S
%W CNKI


%0 Journal Article
%A 戢小梅
%A 陈志伟
%A 翟敬华
%A 乐有章
%A 张鸿
%A 李秀丽
%A 张华
%+ 武汉市农业科学院林业果树研究所;
%T 学习先进经验，全面提升湖北省猕猴桃生产水平
%J 湖北农业科学
%D 2020
%V 59
%N S1
%K 猕猴桃(Actinidia Chinensis);;生产水平;;标准化;;湖北省
%X 通过参加全国猕猴桃标准化生产技术培训班,学习全国猕猴桃前沿生产技术,并观摩考察了陕西省周至县猕猴桃标准化生产模式、贮运加工生产线,结合湖北省省情和武汉市市情,提出了加快主推品种主推技术培育、加快生产规范化标准化建设、加快开展采后处理加工研发、加快推动区域公共品牌构建和加快探索都市猕猴桃发展模式的建议,以期为湖北省内猕猴桃产业的健康发展提供参考。
%P 228-232
%@ 0439-8114
%L 42-1255/S
%W CNKI


%0 Journal Article
%A 翟敬华
%A 戢小梅
%A 李秀丽
%A 陈镇
%A 陈志伟
%A 乐有章
%A 张鸿
%+ 武汉市农业科学院林业果树科学研究所;
%T 猕猴桃特征特性及繁殖栽培技术
%J 湖北农业科学
%D 2020
%V 59
%N S1
%K 猕猴桃;;特征特性;;高效栽培技术
%X 阐述了猕猴桃的植物学特征、生物学特性以及猕猴桃的繁殖方式,总结了猕猴桃的高效栽培技术要点,为生产者提供一定的参考。
%P 165-167+170
%@ 0439-8114
%L 42-1255/S
%W CNKI


%0 Journal Article
%A 陈绍荣
%A 邵建华
%A 王富荣
%A 陈锡东
%A 张明泽
%+ 江西省鹰潭市余江区农业农村粮食局;江苏省农业科学院农业资源与环境研究所;内蒙古东宝大田生物科技有限公司;
%T 骨钙粉型生物有机肥在猕猴桃生产中的应用试验初报
%J 肥料与健康
%D 2020
%V 47
%N 06
%K 生物有机肥;;生物发酵;;骨钙粉;;土壤修复;;增产提质;;大田肥效试验
%X 以牛骨提取胶原生产明胶后的废渣(骨钙粉)为原料,通过生物发酵工艺生产出骨钙粉型生物有机肥料并开展了猕猴桃大田肥效试验。3个试验点分别设置了骨钙粉型生物有机肥处理和对照处理,通过测定叶绿素相对含量、单果体积、单果质量、果实含糖量以及施肥前后土壤理化性状等指标,研究骨钙粉型生物有机肥底施或追施对猕猴桃产量及品质的影响。结果表明,骨钙粉型生物有机肥能提高叶绿素相对含量,降低黑头病发病率,增产效果明显,还能提高土壤有机质含量和产品品质。
%P 31-34
%@ 2096-7047
%L 31-2167/TQ
%W CNKI


%0 Journal Article
%A 张林军
%A 李建
%A 师慧叶
%A 李文智
%+ 陕西省眉县果业服务中心;陕西省眉县农业宣传信息培训中心;
%T 陕西省眉县猕猴桃化肥农药施用现状及减施增效技术
%J 陕西农业科学
%D 2020
%V 66
%N 12
%K 猕猴桃;;化肥农药;;减施增效技术;;生产管理
%X 在猕猴桃生产中,果农对化肥、农药的依赖度比较高,施用量过大,利用率低,生产成本显著增加;传统的药械和农药施用技术比较普遍。在以优选品种,测土配肥、平衡施肥,利用农业、生物、物理技术进行绿色防控,机械化高效生产为核心技术的化肥农药减施增效技术模式下生产的猕猴桃,平均产量增加了8.45%,可溶性固形物含量≥15%,提高了果实的品质和商品性。
%P 85-87
%@ 0488-5368
%L 61-1089/S
%W CNKI


%0 Journal Article
%A 余京华
%A 朱德平
%A 邓红军
%A 向胜华
%A 刘静
%A 王燕萍
%+ 湖北省宜昌市农业技术推广中心;
%T 猕猴桃溃疡病高效综合防控策略与方法
%J 中国农技推广
%D 2020
%V 36
%N 12
%K 猕猴桃溃疡病;;防控思路;;防控方法
%X 针对产业顽疾猕猴桃溃疡病,通过观察研究发病特性,提出了改环境、增树势、封孔口的防控思路,研究总结出高位嫁接、避雨栽培、密植控产、平衡施肥、生态调控、免疫诱导等防控新方法,为猕猴桃溃疡病高效综合防控提供重要参考。
%P 76-77
%@ 1002-381X
%L 11-2834/S
%W CNKI


%0 Journal Article
%A 杨鑫
%A 冯唐锴
%A 章慧芳
%A 徐灵
%A 韩文华
%+ 景德镇学院生物与环境工程学院;
%T 易落果猕猴桃果园土壤中五种矿质元素的研究——景德镇学院生物与环境工程学院科技扶贫成果
%J 景德镇学院学报
%D 2020
%V 35
%N 06
%K 猕猴桃;;落果;;土壤元素;;ICP-AES;;科技扶贫
%X 本文通过科技扶贫帮助当地农户实现脱贫的一个典型案例,即:帮助一果园基地探究猕猴桃落果的原因。采用微波消解ICP-AES法探究易落果猕猴桃果园土壤中五种矿质元素的含量情况。实验结果表明:该猕猴桃果园土壤中镁和铜的含量总体较丰富,比较适宜猕猴桃生长,但钾、钙、锌的含量比较缺乏。在猕猴桃的种植生产中应施加钾肥、钙肥和锌肥,不施或少施铜肥、镁肥,以避免污染环境和资源的浪费。
%P 72-76
%@ 2095-9699
%L 36-1340/G4
%W CNKI


%0 Journal Article
%A 张旭锐
%A 高建中
%+ 西北农林科技大学;
%T 关中地区猕猴桃种植技术及助力精准扶贫分析
%J 山西农经
%D 2020
%N 22
%K 关中地区;;猕猴桃;;种植;;精准扶贫
%X 猕猴桃不仅美味可口,而且含有非常丰富的维生素C、铁、钙等营养物质,老少皆宜,颇受消费者的青睐,市场销量极佳。介绍了猕猴桃的形态特征和种植技术,分析了关中地区发展猕猴桃种植产业助力精准扶贫的良好前景。
%P 100-101
%@ 1004-7026
%L 14-1065/F
%W CNKI


%0 Journal Article
%A 郑顺生
%A 崔宁博
%A 赵璐
%A 张艺璇
%A 龚道枝
%A 胡笑涛
%A 冯禹
%+ 四川大学水力学与山区河流开发保护国家重点实验室;西北农林科技大学旱区农业水土工程教育部重点实验室;中国农业科学院农业环境与可持续发展研究所作物高效用水与抗灾减损国家工程实验室;
%T 滴灌水分亏缺对猕猴桃生育前期光合特性的影响
%J 灌溉排水学报
%D 2020
%V 39
%N 11
%K 滴灌;;水分亏缺;;猕猴桃;;光合特性;;水分利用效率
%X 【目的】探究滴灌水分亏缺对南方季节性干旱区猕猴桃生育前期光合特性的调控效应,为南方季节性干旱区猕猴桃节水高产种植提供理论依据。【方法】以9a生"金艳"猕猴桃为研究试材,以充分灌溉为对照(CK),分别在抽梢展叶期(I)、开花坐果期(II)设置轻度、中度、偏重度及重度4种亏缺水平(记为LD、MD2、MD1及SD,灌水量分别为CK的85%、75%、65%、55%),分析了滴灌水分亏缺对猕猴桃生育前期叶片光合特性的影响。【结果】水分亏缺显著降低猕猴桃生育前期叶片净光合速率(Pn)、蒸腾速率(Tr)和气孔导度(gs),且降幅均随亏水度加重而增大,但Pn降幅小于Tr和gs;与CK相比,I-MD1处理和II-MD2处理的Pn分别降低16.3%和6.5%,但叶片瞬时水分利用效率(WUEi)、叶片内在水分利用效率(WUEn)分别较CK提高7.7%、15.6%和8.1%、18.2%(P<0.05);水分亏缺后复水显著提高猕猴桃叶片Pn,其中I-LD处理复水后Pn较CK提高4.2%(P<0.05),达到5.94μmol/(m2·s),出现超补偿效应;Tr、gs与水汽压差(Δe)均呈二次曲线关系,Δe小于25×102 Pa时,Tr随Δe增大显著增大,Δe大于17×102Pa时,gs随Δe增大而明显降低。【结论】I-LD处理可在抽梢展叶期节水15%的情况下使猕猴桃叶片Pn提高4.2%,II-MD2处理可节约25%开花坐果期灌溉用水且使猕猴桃WUEi、WUEn分别提高8.1%、18.2%,是南方季节性干旱区猕猴桃生育前期适宜的滴灌水分调控模式。
%P 19-28
%@ 1672-3317
%L 41-1337/S
%W CNKI


%0 Journal Article
%A 李颀
%A 白泽亮
%+ 陕西科技大学电气与控制工程学院;
%T 基于机器视觉的猕猴桃膨果期营养液预测
%J 中国科技论文
%D 2020
%V 15
%N 11
%K 机器视觉;;模糊聚类;;水肥一体化;;小波分析;;精准施肥
%X 针对目前陕西省猕猴桃膨果期存在水肥一体化营养液配比失调的问题,以陕西省眉县"秦美"猕猴桃为研究对象,首先基于超像素和模糊聚类算法完成复杂背景情况下的猕猴桃图像分割,通过对目标区域的像素值统计完成对猕猴桃膨果期生长速率的在线无损检测;其次通过提取的果实图像面积特征参数并结合环境信息参数,利用基于小波分析的多尺度信息融合算法建立营养液电导率(electrical conductivity,EC)和pH预测模型。模型将水肥调配与人为经验施肥对比,预测出该方法可有效节省肥水,并使果实膨大期的猕猴桃膨果率增加5.43%。利用机器视觉及施肥预测模型可以无损、准确地检测猕猴桃的果实膨大生长参数,并使营养液配比精度得到提高,为进一步的水肥一体化精准施肥提供参考依据。
%P 1234-1240
%@ 2095-2783
%L 10-1033/N
%W CNKI


%0 Journal Article
%A 吴超
%A 李顺雨
%A 王健
%+ 贵州省威宁自治县果业产业发展中心;贵州省威宁自治县特色农业产业服务中心;
%T 贵州威宁猕猴桃定植管理和整形修剪关键技术
%J 果树实用技术与信息
%D 2020
%N 11
%K 猕猴桃园;结果母枝;整形修剪;定植管理;
%X <正>猕猴桃栽培对自然条件的要求为年平均气温11.3～16.9℃;极端最高气温不超过42.6℃,极端最低气温不低于-15.8℃;初冬无急剧寒流,使气温突然下降到-12℃以下;≥10℃平均年有效积温4500～5200℃;生长期日平均气温不低于10～12℃,无大风;晚霜期绝对气温不低于-1℃;无霜期160～240天;年日照时数1300～2600小时;自然光照强度42%～45%;年降雨量1000毫米左右;空气相对湿度70%以上;以土层深厚,
%P 9-11
%L 21-1342/S
%W CNKI


%0 Journal Article
%A 梁小贤
%+ 陕西省西安市灞桥区农业农村局席王基层站;
%T 猕猴桃夏秋季管理关键技术
%J 基层农技推广
%D 2020
%V 8
%N 11
%K 猕猴桃;;管理;;技术
%X 文章通过对猕猴桃夏秋季生长特点、气候环境、养分需求等进行分析,从提高猕猴桃生产效益的角度,总结提炼出一些科学实用的生产措施和关键技术要点,形成了一套通俗、易懂、简单、明了、操作性强的生产技术,可指导果农田间生产操作,提高果农的生产管理水平,增加猕猴桃经济效益,实现丰产丰收。
%P 89-90
%@ 2095-5049
%L 11-9329/S
%W CNKI


%0 Journal Article
%A 黄兴成
%A 李渝
%A 杨胜玲
%A 张艳
%A 张雅蓉
%A 刘彦伶
%A 蒋太明
%+ 贵州省农业科学院土壤肥料研究所;农业农村部贵州耕地保育与农业环境科学观测实验站;贵州大学农学院;贵州省农业科学院茶叶研究所;
%T 有机肥替代化肥对猕猴桃产量和品质的影响
%J 贵州农业科学
%D 2020
%V 48
%N 11
%K 猕猴桃;;有机肥替代化肥;;产量;;品质
%X 为猕猴桃化肥减施模式提供科学依据,采用田间试验方法,研究不同有机肥替代比例(0%,10%,20%,30%,50%)对猕猴桃产量和品质的影响。结果表明:猕猴桃产量随着有机肥替代比例增加呈先增加后降低趋势,较单施化肥处理,有机肥替代20%化肥处理产量增加27.7%;有机肥替代化肥对猕猴桃商品果率无明显影响,但提升了猕猴桃中果和大果率;有机肥替代化肥各处理猕猴桃的干物质率、糖度、K含量均有提升。合理的有机肥替代化肥有利于猕猴桃产量和品质提升,在试验条件下以有机肥替代20%化肥的处理较优。
%P 27-29
%@ 1001-3601
%L 52-1054/S
%W CNKI


%0 Journal Article
%A 赵凤军
%+ 辽东学院小浆果研究所;
%T 软枣猕猴桃温室栽培技术
%J 北方果树
%D 2020
%N 06
%K 猕猴桃;土壤改良;温室栽培;结果母枝;
%X <正>软枣猕猴桃为光果猕猴桃,是猕猴桃属在中国分布最广泛的野生果树之一,是我国东北的优势资源,很有经济价值和开发利用前景[1]。近几年,软枣猕猴桃栽培面积迅速扩大,但也出现很多问题。如高接换头品种选择不当的、地块选择不当而致使病害严重的,露地栽培果实外观和内在品质差……因此,一些种植者开始尝试温室栽培。目前国外没有温室栽培软枣猕猴桃的,国内进行温室栽培软枣猕猴桃的主要在辽宁省的丹东、大连、营口等市,以丹东栽培面积最大,约6.67 hm~2。
%P 24-26
%@ 1001-5698
%L 21-1218/S
%W CNKI


%0 Journal Article
%A 侯凯
%A 梁洁
%A 刘军
%+ 陕西省周至县土壤肥料工作站;西安市灞桥区不动产服务中心;
%T 猕猴桃采果后管理三要点
%J 西北园艺(综合)
%D 2020
%N 06
%K 猕猴桃园;采果后;有机肥;
%X <正>1固垄清渠排湿控草1.1加固土垄,清理疏浚水渠一般在每年的7月下旬至8月上旬,雨水较多,容易造成猕猴桃园内土壤湿度偏大,一些猕猴桃田块因排水不畅也容易长时间积水,极易导致猕猴桃根系受沤后发生根腐病等一系列根系问题。所以,做好猕猴桃的清沟排湿,是猕猴桃采果后的一项重要工作内容。经过夏秋季大暴雨的冲击后,猕猴桃园内的树行土垄可能部分已经垮塌,周边的排水渠可能也出现污泥阻塞、抬高沟渠的情况。因此在采果后,
%P 30-31
%@ 1004-4183
%L 61-1226/S
%W CNKI


%0 Journal Article
%A 李纪华
%A 庞武献
%A 李雪
%A 杨浩
%A 郑金成
%+ 西峡县林业技术推广站;西峡县林业局;
%T 西峡县猕猴桃溃疡病发生原因及综合防治技术
%J 现代农业科技
%D 2020
%N 21
%K 猕猴桃溃疡病;;发生原因;;综合防治技术;;河南西峡
%X 本文分析了猕猴桃溃疡病发生的原因与危害症状,总结出农业防治和药剂交替防治相结合的综合防治方法,以期为猕猴桃溃疡病的防治提供参考。
%P 143-144
%@ 1007-5739
%L 34-1278/S
%W CNKI


%0 Journal Article
%A 祝曰胜
%+ 临朐县人民政府冶源街道办事处;
%T “泰山1号”猕猴桃引种表现及栽培管理技术
%J 乡村科技
%D 2020
%V 11
%N 30
%K “泰山1号”;;猕猴桃;;引种表现;;栽培管理技术
%X 猕猴桃因富含维生素C,成熟后口感好,越来越受人们青睐,但有些猕猴桃品种因受其适应性、抗逆性等因素影响,果实品质和丰产性会受到较大影响,经济效益不佳。近年来,随着猕猴桃品种的培育训化,尤其是"泰山1号"等品种,其抗逆性有了明显改善,品质得到优化,增加了农民收入,丰富了果品种类。基于此,本文以"泰山1号"猕猴桃的引种表现为出发点,论述其栽培管理技术,以期为猕猴桃的引种种植提供参考。
%P 115-116
%@ 1674-7909
%L 41-1412/S
%W CNKI


%0 Journal Article
%A 王世明
%T 套餐肥有效提升猕猴桃产量和品质
%J 中国果业信息
%D 2020
%V 37
%N 10
%K 猕猴桃;产量和品质;有效提升;
%X <正>据《农学学报》2020年第10期《套餐肥对猕猴桃产量、品质及经济效益的影响》(作者孙喜军等)报道,采用田间试验方法,设置济邦套餐肥(T1)和欣金谷套餐肥(T2)施肥处理,并以农民常规施用史丹利复合肥(CK)为对照,研究不同施肥处理对土壤理化性质和猕猴桃产量、品质及经济效益的影响,以期能为西安市周至县猕猴桃优质高效生产提供一定的参考依据。
%P 68
%@ 1673-1514
%L 50-1173/S
%W CNKI


%0 Journal Article
%A 彭秀华
%+ 宿松县林业局;
%T 红心猕猴桃栽培管理技术
%J 安徽农学通报
%D 2020
%V 26
%N 19
%K 红心猕猴桃;;栽培技术
%X 红心猕猴桃因其具有特殊经济性状和商品价值而广受猕猴桃育种者和消费者的青睐,该文对红心猕猴桃园地选择、品种选择栽植、水肥管理、花果管理、整形修剪、病虫害防治以及采收等技术措施进行了分析总结,提出了红心猕猴桃栽培管理技术。
%P 53-54
%@ 1007-7731
%L 34-1148/S
%W CNKI


%0 Journal Article
%A 孙喜军
%A 王虎
%A 吕爽
%A 蔡苗
%A 王小荣
%A 孟菁
%A 王安
%+ 西安市农业技术推广中心;
%T 套餐肥对猕猴桃产量、品质及经济效益的影响
%J 农学学报
%D 2020
%V 10
%N 10
%K 套餐肥;;猕猴桃;;产量;;品质;;经济效益;;周至县
%X 采用田间试验方法,设置济邦套餐肥(T1)和欣金谷套餐肥(T2)施肥处理,并以农民常规施用史丹利复合肥(CK)为对照,研究不同施肥处理对土壤理化性质和猕猴桃产量、品质及经济效益的影响,以期能为西安市周至县猕猴桃优质高效生产提供一定的参考依据。结果表明:(1)和CK相比,T1、T2处理虽对土壤容重和pH无明显影响,但有助于提高土壤有机质含量,并降低土壤电导率;(2)T1、T2处理较CK提高猕猴桃单果重和总产量,尤以T2处理效果最佳,其单果重和产量分别增长7.83%和19.50%;(3)和CK相比,T1、T2处理均可在一定程度上提高猕猴桃的可溶性固形物和维生素C含量,尤以T2处理效果最佳,其可溶性固形物和维生素C含量较CK分别提高28.10%和13.32%;(4)T1、T2处理较CK分别实现增收19.25%和26.41%,且T2的增收效果更为明显。总体来看,施用2种套餐肥,尤其是欣金谷套餐肥,能更好实现节本增效和增收目的。
%P 36-40
%@ 2095-4050
%L 11-6016/S
%W CNKI


%0 Journal Article
%A 周鹤
%A 张秋萍
%A 王程亮
%A 密森
%A 梅卓君
%A 牟惠忠
%+ 江阴市农业技术推广中心;无锡市农业技术推广总站;江阴市四小村果蔬专业合作社;
%T 江阴市猕猴桃设施栽培生产技术规程
%J 果农之友
%D 2020
%N 10
%K 猕猴桃果实;构建方法;结果母枝;生产技术规程;江阴市;
%X <正>目前江阴市猕猴桃种植面积500多亩,但设施化比例少,且近年受溃疡病影响面积削减严重,但有的种植大户通过设施化栽培有效抑制了溃疡病发病和蔓延,经济效益突显。现将猕猴桃设施栽培生产技术规程主要内容介绍如下(图1)。1建园1.1园地选择园地环境质量应符合GB/T18407.2的要求。宜选择排灌良好,适于搭建棚架的平地或规则的平缓地,其土层深厚,土壤有效土层在50厘米以上,土壤肥沃疏松,有机质含量在3%以上,土壤pH值6.0～7.0。
%P 55-58
%@ 1671-7759
%L 41-1343/S
%W CNKI


%0 Journal Article
%A 田野
%A 汶航
%+ 陕西省眉县农业机械技术推广服务中心;陕西省眉县佳益农农机专业合作社;
%T 2FH-1.2型果园施肥机研制与使用
%J 农机科技推广
%D 2020
%N 09
%K 施肥机;猕猴桃;双圆盘开沟器;出料口;
%X <正>陕西省眉县猕猴桃种植面积达30万亩,猕猴桃果园每年需要施肥作业4次。近年来果农大多采用手扶拖拉机或微耕机开沟,人工在沟内撒肥料并填埋的施肥方式,存在作业工序多、劳动强度大、人工费用高、工作效率低等问题,急需研制出适合在猕猴桃果园内施肥作业的高效施肥机。一、猕猴桃果园特点及机械化施肥技术要求猕猴桃果园最重要的特点是果树形成平顶棚架,与葡萄园类似,果树枝条在棚架上生长发育、
%P 54-56
%@ 1671-3036
%L 11-4693/TH
%W CNKI


%0 Journal Article
%A 王生源
%A 刘兴斌
%A 郭胜伟
%A 张春妮
%+ 榆林市林业科学研究所;
%T 猕猴桃栽培管理技术及病虫害防治
%J 农业技术与装备
%D 2020
%N 09
%K 猕猴桃;;栽培技术;;管理措施
%X 猕猴桃酸甜味美,并且含有多种营养元素,深受人们的喜爱。作为一种半阴性、攀茎类果树,猕猴桃对生长环境和条件有一定的要求,对猕猴桃栽培的管理也需要匹配相应的农业技术。探索研究相关技术,对猕猴桃进行科学的栽培管理,能够全面提高猕猴桃的品质和产量,满足人们对猕猴桃的需求。文章从猕猴桃的栽培环境与手法、猕猴桃的栽培管理技术、猕猴桃的施肥灌溉与修剪技术、猕猴桃的病虫害防治、猕猴桃的采收技术5个方面进行了分析探讨。
%P 81-82+85
%@ 1673-887X
%L 14-1343/TH
%W CNKI


%0 Journal Article
%A 吴迪
%A 李良良
%A 田奥
%A 韩振诚
%A 李苇洁
%+ 贵州省山地资源研究所;
%T 不同有机肥处理对喀斯特山地‘红阳’猕猴桃园土壤养分的影响
%J 中国果树
%D 2020
%N 05
%K 喀斯特山地;;猕猴桃;;有机肥;;土壤养分
%X 为探明不同有机肥处理对喀斯特山地‘红阳’猕猴桃园土壤养分的影响,参照贵州省水城县中等肥力水平,设置厩肥(T1)、厩肥+商品有机肥(T2)、商品有机肥(T3)、对照(CK)4个处理,在‘红阳’猕猴桃不同生育期采集土壤进行分析测试。结果表明:土壤有机质含量为T2>T1>T3>CK,土壤全氮、有效磷、速效钾含量均为T2>T3>T1>CK,土壤碱解氮含量为T3>T2>T1>CK,产量为T2>T3>T1>CK;施用有机肥可显著提高土壤有效磷和速效钾的含量,而有机质和全氮含量虽有所增加但不显著;在‘红阳’猕猴桃整个生育期,果园土壤中有机质含量的变化不明显,但N、P、K的消耗较大,且利用时期不同,N主要在萌芽期,P和K主要在开花期至果实成熟期。
%P 77-80
%@ 1000-8047
%L 21-1165/S
%W CNKI


%0 Journal Article
%A 熊茂林
%A 孙虹
%A 张清儒
%A 向晓强
%+ 陕西省汉中市农产品质量安全检验检测中心;陕西省城固县三合镇农业综合服务站;城固县农产品质量安全检验检测站;
%T 城固猕猴桃绿色生产种植技术
%J 西北园艺(综合)
%D 2020
%N 05
%K 猕猴桃产业;结果母枝;生产种植;
%X <正>陕西省城固县气候温润,热量充足,冬无严寒,夏无酷暑,土层深厚,土质疏松肥沃,中性微酸,降水丰沛,水资源丰富,水质洁净,有利于猕猴桃树体旺盛生长及养分积累。"城固猕猴桃"于2020年4月获农业农村部地理标志农产品登记保护。现依据NY/T 391、NY/T 393、NY/T394等有关标准,将城固猕猴桃绿色生产技术总结如下。1规范建园1.1环境要求基地要求环境质量良好,背风向阳,水资源充足,灌溉方便,排水良好,
%P 27-30
%@ 1004-4183
%L 61-1226/S
%W CNKI


%0 Journal Article
%A 梁洁
%A 侯凯
%A 刘军
%+ 陕西省周至县土壤肥料工作站;西安市灞桥区不动产服务中心;
%T 周至猕猴桃旱作节水技术七模式
%J 西北园艺(综合)
%D 2020
%N 05
%K 猕猴桃;施肥枪;周至县;微喷灌;旱作节水技术;
%X <正>猕猴桃为雌雄异株的大型落叶木质藤本植物。猕猴桃为肉质根,根皮率高达30%～50%。其主根不发达,侧根和须根发达。喜水又不耐积水,因此在猕猴桃人工栽培中,灌水已经成为猕猴桃生产中非常重要的技术环节。近几年,猕猴桃旱作节水技术的主导思想是:以旱作节水建设为手段,以培肥地力为中心,以增产、增收、增效为目的,围绕提高自然降水利用率和果园产出率,推广旱作技术。通过旱作节水技术调节土壤水分,使土壤达到水分平稳的重要措施。
%P 41-42
%@ 1004-4183
%L 61-1226/S
%W CNKI


%0 Journal Article
%A 王时茂
%A 曲婷
%A 胡皓翔
%A 徐肖阳
%A 高晶波
%A 陈竹君
%A 周建斌
%+ 西北农林科技大学资源环境学院;农业农村部西北植物营养与农业环境重点实验室;
%T 陕西秦岭北麓猕猴桃主产区水质动态变化研究
%J 农业环境科学学报
%D 2020
%V 39
%N 12
%K 种植模式;;秦岭北麓;;猕猴桃;;水质;;硝酸盐;;水化学因子
%X 为探究陕西秦岭北麓地区集约化猕猴桃生产对地表水及地下水水质的影响,在每月中旬定点监测了2019年度眉县主产区不同土地利用方式(居民区、果园区和自然植被区)下24个地下水(潜水和深水各12个)及8个地表水硝酸盐含量、电导率(EC)及盐基离子含量等。结果表明:自然植被区地表水硝酸盐含量变化平稳,未发现硝酸盐超标现象;而猕猴桃集中产区地下水及地表水硝酸盐超标严重,地表水超标率[>10 mg N·L~(-1),《地表水环境质量标准》(GB 3838—2002)]为31.82%,潜水位地下水超标率[>10 mg N·L~(-1),《地下水质量标准》(GB/T 14848—2017)]为93.27%,深水位地下水超标率(>10 mg N·L~(-1),GB/T 14848—2017)为57.41%。地下水及地表水硝酸盐含量变化与眉县施肥时期变化趋势基本一致,峰值主要出现在6月及11月施肥时期;9月潜水位地下水硝酸盐有明显下降,这与9月长时间的高降雨量有关。猕猴桃集中区地表水及地下水EC、Ca~(2+)、Mg~(2+)及Cl~-等离子含量相比居民区与自然植被区也显著增加,其中水体EC与NO_3~-、Cl~-、Ca~(2+)、Mg~(2+)、Na~+等离子含量间呈显著的正相关关系。研究表明,秦岭北麓猕猴桃产业的发展显著增加了地表水的硝酸盐含量,导致当地水质恶化。
%P 2853-2859
%@ 1672-2043
%L 12-1347/S
%W CNKI


%0 Journal Article
%A 朱拴祥
%A 薛云飞
%+ 陕西省眉县农业机械技术推广服务中心;
%T 猕猴桃全程机械化技术推广成效显著
%J 农机科技推广
%D 2020
%N 08
%K 猕猴桃产业;示范园;冷藏保鲜;机械化生产;全程机械化技术;农机合作社;成效显著;
%X <正>猕猴桃以其营养丰富、养颜美容、食用和药用价值、vc含量高而荣得"VC之冠、水果之王"的称谓,深受各界人士青睐。猕猴桃是眉县的主导产业,是贫困户脱贫致富的"金蛋蛋",全程机械化生产技术的推广,使猕猴桃在生产、加工、贮藏、包装等方面取得了显著成效,推动了眉县猕猴桃产业的发展。一、猕猴桃产业的基本情况1.面积与产量陕西省猕猴桃面积达到100万亩,产量达130万吨,面积和产量均稳居全国首位,
%P 46-48
%@ 1671-3036
%L 11-4693/TH
%W CNKI


%0 Journal Article
%A 田野
%A 汶航
%+ 陕西省眉县农业机械技术推广服务中心;陕西省眉县佳益农农机专业合作社;
%T 2FH-1.2型猕猴桃果园施肥机的研制与使用
%J 当代农机
%D 2020
%N 08
%K 机械化施肥技术;;猕猴桃果园施肥机;;设计;;工作原理;;使用;;维护;;经济效益
%X 阐述了猕猴桃果园特点及机械化施肥技术要求,介绍了2FH-1.2型猕猴桃果园施肥机设计、工作原理、安装与使用、维护与保养,进行了经济效益分析。
%P 59-61
%@ 1673-632X
%L 14-1339/S
%W CNKI


%0 Journal Article
%A 邱优辉
%+ 抚州职业技术学院;
%T 浅谈红心猕猴桃的栽培种植技术
%J 农业技术与装备
%D 2020
%N 08
%K 红心猕猴桃;;栽培;;种植技术
%X 文章基于红心猕猴桃的栽培种植技术,分析了在栽培种植过程中红心猕猴桃的生长及发育环境,提出了红心猕猴桃在生长过程中的生态化管理措施,期望为红心猕猴桃的栽培种植技术提供参考。
%P 141-142+144
%@ 1673-887X
%L 14-1343/TH
%W CNKI


%0 Journal Article
%A 李秀丽
%A 戴志刚
%A 陈志伟
%A 陈镇
%A 翟敬华
%A 戢小梅
%A 乐有章
%+ 武汉市农业科学院林业果树研究所;湖北省耕地质量与肥料工作总站;
%T 矿质元素对猕猴桃养分效应的研究进展
%J 湖北农业科学
%D 2020
%V 59
%N 16
%K 猕猴桃(Actinidia chinensis Planch);;矿质元素;;养分效应;;产量;;品质
%X 综述了矿质元素对猕猴桃(Actinidia chinensis Planch)土壤养分、树体营养、果实产量、品质和抗性的调控作用,矿质元素主要包括大量元素(氮、磷、钾)、中量元素(钙、镁、硫)、微量元素(氯、硼、锌、铁),介绍了养分之间的互作效应,以及适宜猕猴桃生长的土壤和叶片养分的含量范围,提出猕猴桃的养分研究应着重解决不同品种对土壤养分的需求规律以及树体养分的累积规律、养分高效利用机理、元素互作增效及平衡施肥等问题。
%P 5-10+16
%@ 0439-8114
%L 42-1255/S
%W CNKI


%0 Journal Article
%A 许家华
%A 李保艳
%A 虞洋
%A 程岚
%+ 陕西省勉县农业技术推广中心;
%T 陕南猕猴桃溃疡病影响因素探究
%J 基层农技推广
%D 2020
%V 8
%N 08
%K 猕猴桃溃疡病;;发病率;;影响;;因素
%X 陕西省汉中市是省内猕猴桃"南移"战略的重要部署地,而溃疡病严重制约了当地猕猴桃产业的发展。因此,文章旨在综合分析猕猴桃溃疡病的影响因素,为猕猴桃溃疡病区域化统防统治提供对策建议。通过文献收集、荟萃分析猕猴桃溃疡病诱发因素和致病原因发现,猕猴桃的品种、树龄、田间管理(栽培、施肥和病虫害防治等)、环境条件(温度、海拔和降水等)等因素均会不同程度地影响猕猴桃溃疡病发生和蔓延,并且品种和树龄的影响最大。因此,基于致病因素特征在区域化统防统治中应针对性地选择适宜品种、采取科学管理措施和关注气候条件变化,降低溃疡病的发生率。为陕南猕猴桃产业健康发展提供理论依据。
%P 95-98
%@ 2095-5049
%L 11-9329/S
%W CNKI


%0 Journal Article
%A 闫晓玉
%A 牛雨佳
%+ 眉县果业技术推广服务中心;
%T 高温季节猕猴桃果园管理技术
%J 果树实用技术与信息
%D 2020
%N 08
%K 猕猴桃;果园生草;斑衣蜡蝉;高温季节;
%X <正>夏至过后,陕西省关中地区气温迅速上升,开始进入高温季节。此时正值猕猴桃果实生长发育的关键时期,果园管理不当极易影响猕猴桃果实的生长发育,直接影响猕猴桃的产量和品质。现将高温期猕猴桃果园管理技术要点作以下介绍。1 灌水夏季高温季节为猕猴桃需水的关键时期,果园水分管理至关重要。要及时、科学、合理地灌水,确保果园水分供应。果园的土壤含水量应保持在田间持水量的65%～80%,当低于60%时就要灌水。灌水要注意以下三点。(1)灌水要做
%P 10-11
%L 21-1342/S
%W CNKI


%0 Journal Article
%A 李亮
%+ 陕西省周至县土壤肥料工作站;
%T 生物有机肥在猕猴桃生产上的应用效果
%J 广东蚕业
%D 2020
%V 54
%N 08
%K 猕猴桃;;施用生物有机肥试验;;效益评价
%X 猕猴桃施用生物有机肥对其生长发育、产量及效益会产生良好影响。结果表明:施用生物有机肥的处理(K1)比施用灭活后生物有机肥的处理(K2)亩增产分别为203.25 kg和160.96 kg,增产率分别为11.96%和8.18%;(K1)施加了生物有机肥,与(CK)没有施加有机肥的对照组相比,增值分别达到2 475.20元/亩、2 186.76元/亩,投入产出比达1∶3.95、1∶3.37,并能改善品质,提高经济效益。
%P 56-57
%@ 2095-1205
%L 44-1319/S
%W CNKI


%0 Journal Article
%A 廖家涛
%+ 安徽省六安市金寨县吴家店镇农业农村管理服务中心;
%T 猕猴桃高产栽培技术探究
%J 广东蚕业
%D 2020
%V 54
%N 07
%K 猕猴桃;;高产;;技术
%X 文章结合工作经验,论述了猕猴桃高产栽培技术要点。
%P 44-45
%@ 2095-1205
%L 44-1319/S
%W CNKI


%0 Journal Article
%A 王海荣
%A 安淼
%A 张坤鹏
%A 董娟华
%A 李国田
%+ 山东省果树研究所;临沂市农业农村局;
%T 金桃猕猴桃在泰安的引种表现及栽培技术
%J 落叶果树
%D 2020
%V 52
%N 04
%K 猕猴桃;;金桃;;引种表现;;栽培技术
%X 2014年,从中国科学院武汉植物园引进黄肉型猕猴桃品种金桃在泰安试栽。结果表明,金桃猕猴桃果实长圆柱形,果形指数1.55,平均单果重71.73g,果皮黄褐色,果面茸毛少,果肉金黄色,可溶性固形物含量15.7%,可滴定酸含量1.06%,每100g鲜果维生素C含量150mg。口感酸甜,品质佳。室温下可贮藏35天左右。5年生树每666.7m~2产量达1926kg。概述了其在泰山南麓地区的引种表现和栽培技术要点。
%P 38-40
%@ 1002-2910
%L 37-1125/S
%W CNKI


%0 Journal Article
%A 黄国辉
%+ 辽东学院小浆果研究所;
%T 软枣猕猴桃主要品种及栽培技术
%J 北方果树
%D 2020
%N 04
%K 猕猴桃属;雌能花;结果枝率;野生软枣猕猴桃;
%X <正>1软枣猕猴桃主要种类及品种1.1软枣猕猴桃主要种类猕猴桃属共66个种,分布于马来西亚至西伯利亚东部地区。中国分布有62个种,集中产地是秦岭以南和横断山脉以东的大陆地区。软枣猕猴桃是最耐寒的一个种,分布于我国东北到西南的十余个省区,朝鲜半岛、日本和俄罗斯远东地区也有分布,新西兰、美国、智利等国家已大量引种栽培。在我国主要分布于东北、华北、西北、长江流域及台湾地区,其中以东北的软枣猕猴桃资源最为丰富。
%P 44-47
%@ 1001-5698
%L 21-1218/S
%W CNKI


%0 Journal Article
%A 禾本
%T 欧洲：成智利最大猕猴桃输出市场
%J 中国果业信息
%D 2020
%V 37
%N 06
%K 猕猴桃;出口量;
%X <正>智利猕猴桃委员会近期的报告显示,智利猕猴桃采收季即将结束。该委员会主席Carlos Cruzat称,2020年智利猕猴桃产量有所上升,但果实个头偏小。干旱和极端高温对北方地区猕猴桃生产的负面影响大于南方。许多生产者接到干旱预警后,在灌溉方面付出了很大努力,取得了较好的效果。截至2020年第17周,智利猕猴桃出口30 700 t,比2019年减少了20%。至5月上旬,智利已对欧洲市场出口猕猴桃9 401 t,占其猕
%P 39
%@ 1673-1514
%L 50-1173/S
%W CNKI


%0 Journal Article
%A 滕召友
%A 田书元
%A 张红云
%+ 凤凰县土壤肥料技术服务站;
%T 凤凰县猕猴桃测土配方施肥技术指标体系研究与应用
%J 湖南农业科学
%D 2020
%N 06
%K 猕猴桃;;测土配方施肥;;“3414”方案;;指标体系;;应用
%X 采用"3414"试验方案,在代表凤凰县主要土壤种类的灰黄土上进行了猕猴桃肥效试验,以此建立测土配方施肥模型和技术指标体系。结果表明:土壤碱解氮含量>164 mg/kg的高肥力土壤,N、P_2O_5、K_2O的最佳施用量分别为12.67、5.48 、6.52 kg/667m~2,目标产量为2 815.16 kg/667m~2;土壤碱解氮含量99～164 mg/kg的中肥力土壤,N、P_2O_5、K_2O的最佳施用量分别为14.59、5.93、6.87 kg/667m~2,目标产量为2 276.24 kg/667m~2;土壤碱解氮含量<99 mg/kg的低肥力土壤,N、P_2O_5、K_2O的最佳施用量分别为14.80、6.39、8.23 kg/667m~2,目标产量为1 340.65 kg/667m~2。通过9个试点的应用示范,高、中、低不同地力等级土壤,采用推荐施肥分别比习惯施肥增产6.9%、7.3%和9.6%,节本增效669.4、556.9和398.2元/667m~2。
%P 34-37
%@ 1006-060X
%L 43-1099/S
%W CNKI


%0 Journal Article
%A 何灵芝
%A 张熙
%A 李华荣
%A 刘志荣
%+ 铜仁市土肥站;松桃县农业农村局;
%T 松桃县猕猴桃氮磷钾的合理施用量
%J 农技服务
%D 2020
%V 37
%N 06
%K 猕猴桃;;施肥;;氮磷钾;;肥效;;产量;;松桃
%X 为高效优质猕猴桃种植施肥提供科学依据,采用"2+X"氮磷钾肥总量控制试验设计比较了不同施肥量的猕猴桃产量收入差异。结果表明:在施N 7kg/667m~2、P_2O_58kg/667m~2、K_2O12kg/667m~2,N∶P_2O_5∶K_2O为1∶1.14∶1.71时,其产量、净产值、净投产比最大,分别可达1 489.5kg/667m~2、11 744.8元/667m~2、1∶69。建议松桃县种植户采用此氮磷钾肥施用量对猕猴桃施肥,并据实际生产情况合理调整。
%P 27-28
%@ 1004-8421
%L 52-1058/S
%W CNKI


%0 Journal Article
%A 吕岩
%+ 咸阳海升现代农业有限公司;
%T 猕猴桃花后施肥切勿成“害”
%J 西北园艺(果树)
%D 2020
%N 03
%K 猕猴桃园;促果肥;
%X <正>又到了猕猴桃花后促果肥、膨大肥施用关键期,农资经销商们备足了货,果农也卯足了劲儿。一年的收成就看落花后40～50天果实的生长了。5—7月(幼果迅速膨大期),猕猴桃园除了要抵御风害、热害、雹害、病害、虫害等自然灾害的侵袭,还要提防作务不当造成的"人为灾害",其中尤以"肥药害"居首。今天,我们就来说说猕猴桃花后管理中的"人害"——不当施肥。下面的表1是新西兰有关猕猴桃对部分营
%P 9-10
%@ 1004-4183
%L 61-1226/S
%W CNKI


%0 Journal Article
%A 朱拴祥
%A 薛云飞
%+ 陕西省眉县农业机械技术推广服务中心;
%T 对猕猴桃生产全程机械化的思考
%J 西北园艺(果树)
%D 2020
%N 03
%K 猕猴桃产业;生产全程机械化;机械化发展;农机合作社;农机农艺融合;农艺技术;机械作业;微耕机;农机部门;猕猴桃生产;
%X <正>大田粮食作物生产已经由机械化向自动化、智能化发展,小麦、玉米、水稻等主要农作物生产基本达到了全程机械化程度。而优势特色农产品机械化发展相对滞后,还处在由人工向半机械化、部分环节机械化起步阶段,而且大部分优势特色产业没有专用机械,严重制约机械化发展进程。下面,针对陕西眉县猕猴桃产业机械化发展过程中存在的问题,谈谈对提高猕猴桃全程机械化生产水平的思考。1眉县猕猴桃产业机械化发展现状截至2019年底,陕西眉县猕猴桃种植面积
%P 14-17
%@ 1004-4183
%L 61-1226/S
%W CNKI


%0 Journal Article
%A 李孟华
%A 张超
%A 陈海宁
%+ 金正大生态工程集团股份有限公司;养分资源高效开发与综合利用国家重点实验室;农业农村部植物营养与新型肥料创制重点实验室;
%T 全程营养解决方案对猕猴桃产量和品质的影响
%J 现代农业科技
%D 2020
%N 11
%K 猕猴桃;;全程营养解决方案;;产量;;品质
%X 在陕西省眉县以七年生徐香猕猴桃为试验材料,以改土养地、减肥增效、增产提质为目的,开展了全程营养解决方案对猕猴桃产量及品质的影响试验。结果表明,与传统施肥方法相比,全程营养解决方案试验区猕猴桃叶片叶绿素含量、叶片厚度和叶片重量分别提高12.2%、6.7%、7.1%,果实硬度增加1.06 N/cm~2,可溶性固形物提高1.90个百分点、VC含量提高7.4%,增产2 256.5 kg/hm~2,说明该方案适于在该地区推广。
%P 57-58
%@ 1007-5739
%L 34-1278/S
%W CNKI


%0 Journal Article
%A 陈艳萍
%+ 龙胜县乐江镇农业技术推广站;
%T 浅谈龙胜县红阳猕猴桃黑斑病的发生与防治
%J 农业开发与装备
%D 2020
%N 05
%K 红阳猕猴桃;;黑斑病;;防治措施;;龙胜县
%X 红阳猕猴桃品质好,营养丰富,口感极佳,在市场上广受欢迎,成为人们喜爱的水果之一,在市场上有较大的销售前景。龙胜县位于广西东北部桂林市西北部,是猕猴桃的重要产地,当地气候非常适宜发展种植猕猴桃。红阳猕猴桃自2005年引种龙胜以来已经十几年,积累了丰富的种植和管理经验,经过多年的实践摸索,当地的猕猴桃品质和成熟期优势明显,发展前景良好。目前影响猕猴桃生长的最大的威胁是花腐病和黑斑病,这些病害的发生,严重影响了当地的猕猴桃产业发展。主要结合龙胜县红阳猕猴桃黑斑病的症状及发生规律,探讨其防治措施,以期更有效地解决猕猴桃黑斑病的问题,促进龙胜县猕猴桃产业持续健康的发展。
%P 178+184
%@ 1673-9205
%L 32-1779/TH
%W CNKI


%0 Journal Article
%A 王世明
%T 不同微灌方式水分调控影响猕猴桃光合特性及产量
%J 中国果业信息
%D 2020
%V 37
%N 05
%K 猕猴桃;水分调控;光合特性;
%X <正>据《灌溉排水学报》2020年第4期《不同灌溉方式下水分调控对猕猴桃光合特性及产量的影响》(作者甘雨康等)报道,为了研究不同微灌方式下水分调控对猕猴桃叶片光合特性及产量的影响,以翠玉猕猴桃为研究试材,采用小管出流(X)、微喷灌(P)和滴灌(D)3种灌溉方式在猕猴桃全生育期实施85%灌水量的轻度亏水
%P 56
%@ 1673-1514
%L 50-1173/S
%W CNKI


%0 Journal Article
%A 姬飞燕
%T 高收益猕猴桃种植经验总结
%J 农业知识
%D 2020
%N 10
%K 猕猴桃;猕猴桃溃疡病;雌雄株;氮、磷、钾;经验总结;三元复合肥;
%X <正>一、基本情况栽植密度为4×2.5米,亩栽66株,共计1320株。其中雄株165株,雌雄株搭配比例为8∶1,雄株按雌雄株定植比例在果园中间行内栽植。二、主要经验1.高标准建园。秋挖坑,春栽植。于建园前1年秋季开挖宽80厘米、深60厘米的定植沟,沟内填埋作
%P 31-32
%@ 0546-9597
%L 37-1005/S
%W CNKI


%0 Journal Article
%A 赵晓伟
%+ 陕西省眉县果业技术推广服务中心;
%T 猕猴桃园水肥一体化的应用现状及发展建议
%J 果树资源学报
%D 2020
%V 1
%N 03
%K 猕猴桃;;水肥一体化;;应用现状;;建议
%X 近年来,水肥一体化在猕猴桃产业发展中迅速推广,文章对当前水肥一体化在猕猴桃园的应用现状进行了阐述,分析了应用中存在的问题并提出了发展建议,对进一步推广水肥一体化技术,推进猕猴桃生产提质增效具有重要意义。
%P 58-60
%@ 2096-8108
%L 14-1402/S
%W CNKI


%0 Journal Article
%A 李凯峰
%A 姜存良
%A 包昌艳
%A 贺占雪
%A 王连春
%+ 西南林业大学林学院;
%T 生物菌肥对猕猴桃生长和生理特性的影响
%J 中国果树
%D 2020
%N 03
%K 生物菌肥;;猕猴桃;;生长指标;;生理指标
%X 探究了生物菌肥对猕猴桃生长和生理特性的影响,旨在为猕猴桃的栽培提供理论依据。以3年生猕猴桃品种'Hort16A'为试验材料,通过施用不同浓度和种类的生物菌肥培养后,测定其干径增长量、叶长、叶宽、叶厚和叶片叶绿素、可溶性糖、可溶性蛋白含量。结果表明:每株施用6 kg生物菌肥B,猕猴桃植株的干径增长量、叶长、叶宽、叶厚最大,叶片中叶绿素和可溶性蛋白含量也最高;每株施用9 kg生物菌肥A,猕猴桃植株叶片中可溶性糖含量最高。综上认为,株施6 kg生物菌肥B最适宜'Hort16A'猕猴桃的生长。
%P 72-75
%@ 1000-8047
%L 21-1165/S
%W CNKI


%0 Journal Article
%A 肖春
%A 李玉琼
%A 耿礼祥
%A 张荣全
%A 龙幔
%A 罗惠引
%A 张辉
%+ 水城县东部农业产业园区管理委员会;
%T 红阳猕猴桃的特点及栽培技术要点
%J 南方农业
%D 2020
%V 14
%N 12
%K 红阳猕猴桃;;特点;;栽培技术
%X 红阳猕猴桃是猕猴桃品种中的红肉猕猴桃,其营养价值高,经济效益好,受到广大消费者和果农的青睐。随着种植的推广,红阳猕猴桃的种植技术也显著提高,从种植选址、苗木培植、棚架搭建到施肥授粉、疏花疏果、病虫害防治,都需要果农倾心浇筑。为加强果农对红阳猕猴桃的了解,结合红阳猕猴桃的特点和栽培技术进行阐述,以期得到更广泛的推广和运用。
%P 41-42
%@ 1673-890X
%L 50-1186/S
%W CNKI


%0 Journal Article
%A 王素云
%+ 安徽省太湖县小池镇农业综合服务中心;
%T 太湖县猕猴桃秋冬季管理技术
%J 现代农业科技
%D 2020
%N 08
%K 猕猴桃;;秋冬季管理;;安徽太湖
%X 猕猴桃近几年发展迅速,由于果农缺乏技术管理知识,导致猕猴桃生长树势凌乱、产量不高、品质下降。在整个生产季节中,猕猴桃的秋冬季管理非常重要。就太湖县具体情况,本文对猕猴桃秋冬季管理进行了总结,以供种植户参考。
%P 88-89
%@ 1007-5739
%L 34-1278/S
%W CNKI


%0 Journal Article
%A 甘雨康
%A 施浩然
%A 崔宁博
%A 康佳辉
%+ 西华大学能源与动力工程学院;四川大学水力学与山区河流开发保护国家重点实验室;南方丘陵山区节水农业研究四川省重点实验室;
%T 不同微灌方式下水分调控对猕猴桃光合特性及产量的影响
%J 灌溉排水学报
%D 2020
%V 39
%N 04
%K 灌溉方式;;亏水处理;;猕猴桃;;光合特性;;生理指标
%X 【目的】为了研究不同微灌方式下水分调控对猕猴桃叶片光合特性及产量的影响,以"翠玉"猕猴桃为研究试材。【方法】采用小管出流(X)、微喷灌(P)和滴灌(D)3种灌溉方式在猕猴桃全生育期实施85%灌水量的轻度亏水(LD)、70%灌水量的中度亏水(MD1)、55%灌水量的偏重度亏水(MD2)和40%灌水量的重度亏水(SD)处理,并设置100%灌水量的对照组(CK),研究了猕猴桃叶片胞间CO_2摩尔分数(Ci)、净光合速率(Pn)、气孔导度(Gs)、蒸腾速率(Tr)、羧化速率(CE)、瞬时水分利用效率(WUEi)、产量及产量水分利用效率(WUEET)在不同水分亏缺下的变化。【结果】与CK相比,D-MD1处理的日均WUEi及CE分别提高了8.5%和2.7%。P-MD1处理的日均Pn与CE较CK分别提高了10.7%和10.4%,X-MD1处理的日均Ci、Pn、CE较CK分别提高了10.9%、12.2%和11.4%。D、P和X三个处理的WUEET均较CK有不同程度的提高,但D、P和X的产量随着水分的亏缺程度的加大而下降,而滴灌各处理间无显著性差异。与CK相比D-MD1、P-MD1、X-MD1处理的产量分别提高了1.4%、1.6%、2.3%,重度亏水处理的产量显著低于其余水分处理,且其他各处理间无显著性差异。MD1处理在不降低产量的情况下,可以节约灌水同时提高WUEET,重度亏水与偏中度亏水间在WUEET无显著性差异,同时X-MD1的产量均高于其他处理。【结论】X-MD1处理是"翠玉"猕猴桃较为合适的灌溉水分亏缺模式。
%P 17-25
%@ 1672-3317
%L 41-1337/S
%W CNKI


%0 Journal Article
%A 吕述丽
%A 郭倩
%A 郭荧
%A 郭续华
%+ 遂川县农业农村局;
%T 猕猴桃生态栽培技术分析
%J 农村实用技术
%D 2020
%N 04
%K 猕猴桃;;生态;;栽培技术
%X 猕猴桃是人们喜爱的水果之一,有丰富的营养价值。为了更好的提高猕猴桃的产量和质量,应该采取科学的栽培技术,避免在生长过程中出现不利的因素,为猕猴桃的健康生长发育奠定基础。本文主要阐述了猕猴桃生态栽培技术分析,希望为相关的种植人员提供参考。
%P 60
%@ 1673-310X
%L 53-1171/S
%W CNKI


%0 Journal Article
%A 李晓静
%A 陈哲
%A 刘斐
%A 夏显力
%+ 西北农林科技大学经济管理学院;
%T 参与电商会促进猕猴桃种植户绿色生产技术采纳吗？——基于倾向得分匹配的反事实估计
%J 中国农村经济
%D 2020
%N 03
%K 电商;;绿色生产技术;;技术采纳;;倾向得分匹配;;反事实估计
%X 本文利用陕西、四川两省686户猕猴桃种植户的调查数据,在采用变异系数法度量猕猴桃种植户绿色生产技术采纳程度的基础上,利用倾向得分匹配法构建反事实框架,实证分析参与电商对猕猴桃种植户绿色生产技术采纳的影响效应。结果表明:猕猴桃种植户绿色生产子技术的重要性依次为测土配方施肥技术、物理防治技术、套袋技术、无公害农药使用技术、有机肥施用技术;在控制样本选择偏差后,参与电商对猕猴桃种植户绿色生产技术采纳有显著的正向影响;参与电商对不同资本禀赋的猕猴桃种植户绿色生产技术采纳的促进效应存在差异;参与电商通过提升产品价格预期、提升经济收益水平、提升信息获取能力、追求正向社会评价四条路径来影响猕猴桃种植户的绿色生产技术采纳。
%P 118-135
%@ 1002-8870
%L 11-1262/F
%W CNKI


%0 Journal Article
%A 花荣美
%+ 巢湖市林业局烔炀林业站;
%T 巢湖市红心猕猴桃种植技术
%J 农技服务
%D 2020
%V 37
%N 03
%K 红心猕猴桃;;栽培技术;;巢湖市
%X 介绍了巢湖市红心猕猴桃的建园、施肥、整形修剪、果实套袋和主要病虫害防治等种植技术。
%P 68-70
%@ 1004-8421
%L 52-1058/S
%W CNKI


%0 Journal Article
%A 胡满芳
%A 董敏聪
%+ 泰顺县农业农村局;泰顺县雅阳镇人民政府;
%T 红心猕猴桃栽培技术要点
%J 南方农业
%D 2020
%V 14
%N 08
%K 红心猕猴桃;;栽培技术;;要点
%X 浙江省泰顺县地处于浙江省最南端,是一个山区县,与福建省相邻,在浙江省温州市所辖范围内,全县"九山半水半分田",是我国的重点生态功能区。当地年平均气温16.2 ℃左右,降水量2 000 mm,无霜期242 d,山区内的土壤为砂质壤土,优越的地质条件与适宜的环境为红心猕猴桃的种植与栽培提供了良好的条件。基于此,简要介绍泰顺县红心猕猴桃栽培技术要点。
%P 17-18
%@ 1673-890X
%L 50-1186/S
%W CNKI


%0 Journal Article
%A 李伟超
%A 龚振岳
%A 罗伟雄
%A 邓冬梅
%A 姜波
%A 马崇坚
%+ 韶关市农业科技推广中心;广东省农业科学院果树研究所;韶关学院英东农业科学与工程学院;
%T 猕猴桃病虫害综合防治对策
%J 农业开发与装备
%D 2020
%N 02
%K 猕猴桃;;病虫害;;防治策略
%X 猕猴桃是一种营养元素极丰富的水果,入口酸甜,受到很多人的喜爱,其在我国的主要产地是西安,近些年来猕猴桃发展势头良好,已经成为很多地区农民增收的支柱产业。但是就目前的种植状态,猕猴桃病虫的发生对猕猴桃的产量和质量都产生了严重的影响,对种植户产生了很大的经济损失,也对猕猴桃种植产业发展产生了很大的影响。根据对猕猴桃病虫害的全面分析,得出其病虫害综合防治技术措施,为猕猴桃的病虫害的防治提供参考和借鉴。
%P 170+174
%@ 1673-9205
%L 32-1779/TH
%W CNKI


%0 Journal Article
%A 刘艺
%+ 贵州省贵阳市修文县农业农村局;
%T 修文县水肥一体化对猕猴桃产量与品质的影响
%J 农技服务
%D 2020
%V 37
%N 02
%K 猕猴桃;;水肥一体化;;产量;;品质;;修文县
%X 为修文县猕猴桃施肥灌水提供参考,将猕猴桃水肥一体化与传统施肥方式进行比较,并测定2种方式处理后猕猴桃的产量和品质。结果表明:传统施肥(A区)果树产量为19.2kg/株,水肥一体化(B区)为22.1kg/株。B区较A区的增产率为15.1%。B区猕猴桃单果重、果实硬度、维生素含量等品质指标均优于A区。表明,水肥一体化灌溉技术可有效提高猕猴桃的产量。
%P 17-18
%@ 1004-8421
%L 52-1058/S
%W CNKI


%0 Journal Article
%A 陈建萍
%A 王文贵
%A 钱荣志
%A 王充
%+ 句容市后白良种场;句容市农业农村局;
%T 猕猴桃高产栽培技术研究
%J 种子科技
%D 2020
%V 38
%N 02
%K 猕猴桃;;栽培技术;;高产
%X 猕猴桃中所包含的营养价值比其他水果的营养价值更高,猕猴桃除拥有十分丰富的纤维素和维生素外,还含有黄体素、氨基酸、胡萝卜素以及叶酸等多种微量元素,同时其含钙量也要高于葡萄柚和香蕉,维C含量高于柳橙。因此近年来,猕猴桃的销量逐年攀升,有着非常好的市场发展潜力,是很多农民都会选择栽培的水果。猕猴桃的主要品种包括秦美、徐香、魁蜜等,对于猕猴桃高产栽培技术进行了研究,希望能为猕猴桃栽培提供参考和帮助。
%P 61+64
%@ 1005-2690
%L 14-1160/S
%W CNKI


%0 Journal Article
%A 刘昭阳
%A 李海华
%A 卢炎
%+ 河北省洪崖山国有林场管理局;
%T 软枣猕猴桃优质高产栽培技术要点
%J 现代农村科技
%D 2020
%N 01
%K 软枣猕猴桃;;优质高产;;栽培技术
%X 软枣猕猴桃是猕猴桃科猕猴桃属大型落叶藤本植物,其果实口感极佳,营养价值丰富,素有"水果之王"的美誉,并且根、茎、叶、花均可入药,具有广阔的发展前景。本文分析了软枣猕猴桃优质高产栽培技术要点。
%P 41
%@ 1674-5329
%L 13-1394/S
%W CNKI


%0 Journal Article
%A 韩燕妮
%+ 咸阳职业技术学院;
%T 宝鸡地区发展猕猴桃种植促进乡村游
%J 农村实用技术
%D 2020
%N 01
%K 宝鸡地区;;猕猴桃;;乡村游
%X 猕猴桃含有丰富的维生素,号称水果中的王者,向来素有"水果之王"的美称。近几年来,猕猴桃也颇受市场消费者的青睐,其销量越来越走俏。宝鸡地区也开始发展猕猴桃种植,并且以发展猕猴桃种植产业来带动经济的发展,促进乡村游。
%P 49-51
%@ 1673-310X
%L 53-1171/S
%W CNKI


%0 Journal Article
%A 刘宁娟
%A 杨金娥
%+ 眉县农业技术推广服务中心;眉县果业局;
%T 猕猴桃园化学农药减量控害技术措施
%J 果农之友
%D 2020
%N 01
%X <正>猕猴桃也叫奇异果,它是水果界维生素含量很高的品种之一,被称为VC之王,经常食用具有美容养颜、清肠排毒以及预防多种疾病的功效,逐渐成为人们生活中的保健水果,确保果品质量安全是果品生产者的首要任务。目前猕猴桃主要病虫害有溃疡病、灰霉病、褐斑病、小薪甲、金龟子、盲蝽蟓、介壳虫等,在防治过程中,应坚持绿色防控目标,综合采用农业生态防治、生物防治、物理防治和科学用药等环境友好型措施,实现化学农药减量使用,达到安全、经济、高效、环保的目的。
%P 22-24
%@ 1671-7759
%L 41-1343/S
%W CNKI


%0 Journal Article
%A 翟培舜
%+ 贵阳市乌当区羊昌镇农业综合服务中心;
%T 浅析猕猴桃栽培管理技术
%J 种子科技
%D 2019
%V 37
%N 18
%K 猕猴桃;;栽培技术;;管理技术
%X 猕猴桃被誉为"水果之王",其味道酸甜可口,具有较高的营养价值。在栽培猕猴桃时,涉及到许多农业知识,因此需要运用科学技术,将猕猴桃的栽培管理技术作用发挥到最大。就猕猴桃的栽培管理技术进行了分析,供相关种植人员参考。
%P 78-79
%@ 1005-2690
%L 14-1160/S
%W CNKI


%0 Journal Article
%A 王亚国
%A 李衡
%A 郭培明
%A 雷玉山
%+ 陕西省农村科技开发中心;陕西省猕猴桃工程技术研究中心;陕西佰瑞猕猴桃研究院有限公司;
%T 陕西武功县猕猴桃园土壤养分调查与评价
%J 土壤
%D 2019
%V 51
%N 06
%K 陕西武功;;猕猴桃园;;土壤养分
%X 测定陕西武功县猕猴桃园土壤养分含量,评价土壤肥力状况,为指导果园科学施肥提供参考依据。本研究采集研究区10个代表性果园表层土壤样品,对其pH、有机质以及速效氮、磷、钾含量进行测定,结合相关分级标准,分析果园土壤肥力状况。结果表明:武功县猕猴桃园土壤pH在7.52～8.54,平均为8.16,属于弱碱性土壤;土壤有机质含量在10.78～26.73 g/kg,平均为18.43 g/kg,达到中量水平的土壤样品仅占25.1%,整体表现缺乏;土壤速效氮含量在47.60～254.16 mg/kg,平均为138.69 mg/kg,64.7%的土壤样品速效氮含量超过120 mg/kg,仅有8.0%的土壤样品速效氮含量缺乏;土壤有效磷含量在11.01～292.10 mg/kg,平均为59.22 mg/kg,达到丰富及以上水平的土壤样品占90.3%;土壤速效钾含量在32.81～458.20 mg/kg,平均为190.92 mg/kg,丰富、中量、缺乏的土壤样品分别占57.3%、28.2%、14.5%。研究区土壤pH、土壤有机质空间变异相对较小,土壤速效氮、磷、钾含量比较丰富,但空间分布不均衡。建议在今后土壤及施肥管理中,采取综合措施,适度降低土壤pH,以满足猕猴桃生长所需的土壤酸碱环境;加强有机肥的投入,逐年提高土壤有机质含量;控制氮、磷、钾化肥的施用,提高肥料利用率。
%P 1100-1105
%@ 0253-9829
%L 32-1118/P
%W CNKI


%0 Journal Article
%A 赫亮
%+ 辽宁省林业科学研究院;
%T 辽宁软枣猕猴桃优良品种选育及无公害栽培关键技术
%J 现代园艺
%D 2019
%V 42
%N 23
%K 辽宁地区;;软枣猕猴桃;;无公害栽培技术
%X 软枣猕猴桃大都野生于东北林区,尤其是长白山生产的软枣猕猴桃,果实翠绿、甘甜清爽、果肉多汁,富含Vc、氨基酸、Vp、类胡萝卜素和镁、铁、钾、钠等营养成分。此外,它还有滋养身体和润肺的作用,对高血压、心绞痛有一定的治疗效果。同时,软枣猕猴桃具有较强的抗病虫害能力,是一种理想的绿色食品和治疗性食品。总结了多年的栽培经验,介绍了其生物学特征、优良品种选育以及无公害栽培技术要点,为其广泛推广提供了科学依据。
%P 66-67
%@ 1006-4958
%L 36-1287/S
%W CNKI


%0 Journal Article
%A S.R.Green
%A B.E.Clothier
%A 李治菲
%A 陈淋
%+ 新西兰帕默斯顿北部Hort环境研究机构;四川华胜农业股份有限公司;
%T 根区部分湿润条件下猕猴桃根系对水分的吸收探讨
%J 湖北农机化
%D 2019
%N 22
%K 猕猴桃;;根系;;水分吸收
%X 通过对2株7年生猕猴桃树体树液和根系水分吸收的比例研究,想确认猕猴桃树体在不同土壤水分含量下,对根系水分在空间上转移的能力。TDR用来检测土壤水分体积含量的变化(θ)。热脉冲技术用来监测枝蔓和几条粗壮根系内的体液流动,以便了解在周围土壤水分含量变化时根系的反应情况。在灌溉之前,根系对水分的摄取与根系密度的变化之间有很多的相关性。然而在灌溉后在更湿润的土壤区域根系吸收更多的水分,而在相对干燥的地区根系对水分的吸收量减少。在TDR的监测下在灌溉后近表层根系吸水活性失调的现象很明显。猕猴桃会更偏向于利用近表层水分。同时,猕猴桃可以快速地调整其水分吸收模式在短短的几天内,从较为干燥的根区开始向更容易获得水分的区域去吸收水分。当根区完全湿润时,之前在干燥区域没有吸水活性的根系会迅速恢复活力吸收水分。根系在土壤重新湿润后的活性的确比在干燥土壤中的活性更高。新生根系的快速更新应该是导致其活性增强的内在原因。
%P 176-180
%@ 1009-1440
%L 42-1305/S
%W CNKI


%0 Journal Article
%A J.B.Reid&R.A.Petrie
%A 李治菲
%A 方莉
%+ 新西兰环境物理&生理技术研究所;四川华胜农业股份有限公司;
%T 土壤通气性对猕猴桃根系的影响分析
%J 湖北农机化
%D 2019
%N 21
%K 猕猴桃;;根系;;土壤通气性;;浸没;;涝害
%X 无论是在实验室还是在田间,在对猕猴桃根系的研究中都发现其对土壤的通气性反应十分敏感。然而,对于长势非常旺盛的猕猴桃树体在受涝害长达7d时,其叶片也没有表现出症状。据此,通过对猕猴桃根系和土壤通气性的深入研究来解释这一反常的现象,试验采用根管通气进行。其中一株长势旺盛的树体通过连续12d的灌溉来制造涝害处理,而另一株则在相同的时间内采取2次轻微的灌溉处理。2株树的吸收根系都表现出明显的变化,其中涝害处理的根系密度降低程度显著高于轻微灌溉的树体。树体涝害后根系会在土壤通气性变差之后很快被杀死;65%的最原始的根系已经死亡,尽管如此,地上部分并未表现出任何症状。结果表明,在常规条件下健壮的猕猴桃树体拥有大量的根系用来摄取水分,这些根系的数量超出了它自身生长所必需的量,而只有这样的树体才能在涝害中获得生存的机会。
%P 125-128
%@ 1009-1440
%L 42-1305/S
%W CNKI


%0 Journal Article
%A 余聪慧
%A 杨浩
%A 王小吉
%A 李瑞
%A 胡昌年
%+ 河南省西峡县经济林试验推广中心;西峡县林业局;
%T 猕猴桃施肥技术
%J 现代农业科技
%D 2019
%N 21
%K 猕猴桃;;施肥时间;;施肥量;;施肥技术要点
%X 本文结合猕猴桃生产管理实际,总结了猕猴桃的萌芽肥、膨大肥、优果肥及基肥的施肥时间、肥料种类、施肥量、施肥方法等技术要点,以期为广大猕猴桃种植者提供参考。
%P 97-98
%@ 1007-5739
%L 34-1278/S
%W CNKI


%0 Journal Article
%A 金博诣
%+ 丽水市莲都区峰源农业技术服务站;
%T 丽水市莲都区峰源乡高山猕猴桃种植技术及病虫害防治
%J 乡村科技
%D 2019
%N 31
%K 高山猕猴桃;;种植技术;;病虫害防治
%X 本文阐述浙江省丽水市莲都区峰源乡高山猕猴桃的种植概况和品种特性等,并从园地整理、施肥、灌溉、整枝等方面介绍猕猴桃种植的关键技术和病虫害防治措施,以便更好地推广猕猴桃种植技术。
%P 88+91
%@ 1674-7909
%L 41-1412/S
%W CNKI


%0 Journal Article
%A 王西锐
%+ 陕西省农村科技开发中心;
%T 猕猴桃栽培常见技术失误问题及解决途径
%J 山西果树
%D 2019
%N 06
%K 猕猴桃;毛细根;石硫合剂;常见技术;问题及解决;
%X <正>近年来,猕猴桃生产持续火热,投资猕猴桃产业的资本很多。但"高热"之下出现很多技术失误,导致投资效益低下,产出迟而少,影响产业健康发展。据笔者观察总结,提出一些失误类型,并提出陋见,以抛砖引玉,引起探讨,减少损失。1根系及施肥问题1.1根系过深许多园子建园时深挖施足基肥,无疑是对的。但栽植时着急,不等虚土沉实即行栽植,栽植后浇定
%P 92-93
%@ 1005-345X
%L 14-1127/S
%W CNKI


%0 Journal Article
%A 汪星
%A 陆静
%A 樊会芳
%A 高志永
%A 郭旭新
%A 赵英
%+ 宁夏大学农学院;杨凌职业技术学院水利工程分院;西安理工大学西北旱区生态水利工程国家重点实验室;
%T 灌溉和生草对猕猴桃园土壤质量的影响
%J 干旱地区农业研究
%D 2019
%V 37
%N 06
%K 猕猴桃园;;灌溉;;生草;;土壤质量
%X 为探明灌溉和生草对猕猴桃园土壤质量的影响,于2016—2017年在陕西省眉县猕猴桃园试验地分别布设地面灌溉+除草(Ⅰ)、地面灌溉+自然生草(Ⅱ)、滴灌+除草(Ⅲ)和滴灌+自然生草(Ⅳ)4种处理,对试验地0～50 cm土层的土壤机械组成、物理和化学性质进行了统计分析,并利用土壤质量综合指数对土壤质量进行了评价,结果表明:与其他处理相比,Ⅲ处理使0～30 cm土层土壤容重和砂粒质量分数分别降低了0.02～0.24g·cm~(-3)和0.36%～5.25%,使土壤孔隙度、田间持水量、黏粒质量分数和土壤粒径分形维数分别增大了0.17%～7.17%、0.59%～2.53%、0.99%～7.15%和0.01～0.13;Ⅳ处理在0～30 cm土层中的速效磷和碱解氮与Ⅰ、Ⅱ处理无差异,显著高于Ⅲ处理10.75～109.55 mg·kg~(-1)和20.74～78.91 mg·kg~(-1)(P<0.05),可使0～50 cm土层的速效钾、速效磷和碱解氮分别达到猕猴桃施肥标准的丰富、中等及中等水平;与其他处理相比,Ⅳ处理可使0～50 cm土层土壤黏粒质量分数增加了1.21%～2.66%,土壤粉粒质量分数减少了0.81%～1.41%,使土壤分形维数显著增加(P<0.05),土壤质量综合指数最大,达0.619。因此,滴灌+自然生草(Ⅳ)的管理方式是猕猴桃园土地可持续性利用的有效措施。
%P 101-107
%@ 1000-7601
%L 61-1088/S
%W CNKI


%0 Journal Article
%A 杨畅
%A 夏婕
%A 李秀双
%A 陈艳龙
%A 田霄鸿
%+ 西北农林科技大学资源环境学院/农业部西北植物营养与农业环境重点实验室;
%T “沃得天”微肥叶面喷施对猕猴桃产量和品质的影响
%J 干旱地区农业研究
%D 2019
%V 37
%N 06
%K “沃得天”微量元素水溶肥;;猕猴桃;;产量;;品质;;经济效益
%X 验证"沃得天"微肥(一种新型微量元素水溶肥)对猕猴桃果树的喷施肥效,为陕西省猕猴桃生产提质增效提供科学依据。试验设置了喷施新型微量元素水溶肥("沃得天"微肥1(W1)、"沃得天"微肥2(W2))、普通微量元素水溶肥(G1)、清水(当地地下水,CK1)4个处理,供试材料为"秦美"猕猴桃,田间采用完全随机区组设计,测定了叶片生长、果实产量和品质方面的指标,并综合评价了"沃得天"微肥的田间应用效果。结果表明,与对照相比,喷施W1和W2均显著提高了猕猴桃叶片的百叶重和百叶厚,百叶重分别增加22.6%和33.3%,百叶厚分别增加20%和27%;其中W2还能同时增加果实横、纵径,增幅为11.0%和12.9%,并能够显著提高叶片中Cu、Zn、Fe、Mn以及Ca的含量,其中与普通微肥相比增加Fe元素60～78 mg·kg~(-1)。喷施W1和W2分别增加猕猴桃单果重为11.3%和8.8%,增加了果实的固酸比,其中W2果实中Vc的含量显著增加了8.6%;W1和W2还不同程度增加了果实中多种微量元素和钙的含量,优化了猕猴桃果实外观和营养品质。另外,W1和W2处理猕猴桃分别增产8.11%和5.17%,增益8.83%和5.43%,而且2种"沃得天"新型微量元素肥料对猕猴桃增产提质效果均优于市售普通微肥。因此,叶面喷施"沃得天"新型微肥可以促进陕西"秦美"猕猴桃的生长发育,并且能在一定程度上调控叶片和果实对必需微量元素的累积,在提高果实品质和增产增收及优化猕猴桃肥料管理方面效果显著。
%P 193-198
%@ 1000-7601
%L 61-1088/S
%W CNKI


%0 Journal Article
%A 李晓莉
%A 翟慎红
%A 高燕春
%+ 淄博市农业农村事业服务中心(淄博市绿色食品开发管理办公室);淄博市博山区源泉镇人民政府;
%T 绿色食品猕猴桃生产技术规程
%J 农业开发与装备
%D 2019
%N 10
%K 绿色食品;;猕猴桃;;生产技术
%X 规定绿色食品猕猴桃的产地环境、品种(或苗木)选择、土壤改良、育苗、田间管理、采收、储藏、病虫草害防治、生产废弃物的处理。
%P 203-204
%@ 1673-9205
%L 32-1779/TH
%W CNKI


%0 Journal Article
%A 辛树权
%A 时东方
%A 李广洲
%A 李福森
%+ 长春师范大学生命科学学院;长春师范大学中心实验室;本溪林业发展服务中心;
%T 软枣猕猴桃平行棚架种植与下吊式小管出流技术应用研究
%J 长春师范大学学报
%D 2019
%V 38
%N 10
%K 软枣猕猴桃;;平行架;;栽培;;小管出流
%X 本文通过对软枣猕猴桃人工栽培实验研究,总结出了软枣猕猴桃在人工栽培情况的生长习性、环境要求、棚架搭建方式、灌溉方式设计、越冬与四季管理方法、病害防治等,为软枣猕猴桃栽培推广提供经验借鉴。
%P 104-107
%@ 2095-7602
%L 22-1409/G4
%W CNKI


%0 Journal Article
%A 孔浩
%+ 宣威市农业农村局;
%T 猕猴桃的种植技术探讨
%J 南方农业
%D 2019
%V 13
%N 29
%K 猕猴桃;;种植;;技术
%X 在人们的日常生活中,猕猴桃是一种比较常见的水果,不仅味道甜美,而且营养成分极为丰富,深受人们的喜爱,市场前景广阔。猕猴桃果树是一种半阴性果树,应避免受到阳光的曝晒,适合在山坡或者是沟谷等地区,土层深厚、疏松、通透性强的土壤中种植。基于此,探讨猕猴桃的种植技术。
%P 40+42
%@ 1673-890X
%L 50-1186/S
%W CNKI


%0 Journal Article
%A 库永丽
%A 徐国益
%A 赵骅
%A 曹翠玲
%T 腐植酸复合微生物肥料对高龄猕猴桃果园土壤改良及果实品质的影响
%J 腐植酸
%D 2019
%N 05
%K 猕猴桃;果园土壤;复合微生物肥料;果实品质;土壤改良;
%X <正>为了改善陕西省眉县高龄猕猴桃果园土壤存在由过量施肥及连作障碍导致的各项营养指标日趋恶化的严重问题,通过大田试验,以果农传统施肥为对照,研究3种不同腐植酸复合微生物肥料JY(500 g腐植酸+500 mL解磷菌)、KY(500 g腐植酸+500 g生防菌)、JKY(500 g腐植酸+250 mL解磷菌+250 g生防菌)对高龄猕猴桃生育期内(开花期、发芽期、果实膨大期、果
%P 71
%@ 1671-9212
%L 11-4736/TQ
%W CNKI


%0 Journal Article
%A 王西锐
%+ 陕西省农村科技开发中心;
%T 钙肥与猕猴桃
%J 西北园艺(果树)
%D 2019
%N 05
%K 猕猴桃园;钙含量;黑头病;
%X <正>猕猴桃也和其他作物一样,需要吸收多种养分,以达成生长发育要求。根据近年施肥实践,钙肥可能是猕猴桃目前的最小限制养分。1猕猴桃缺钙的表现1.1黑头病有专家研究,某些猕猴桃品种,如翠香,体内钙含量明显低,提示其对钙的吸收有障碍。与这个结论相契合的是,翠香黑头病十
%P 40-41
%@ 1004-4183
%L 61-1226/S
%W CNKI


%0 Journal Article
%A 余锦钦
%+ 贺州市八步区步头镇农业技术推广站;
%T 有机红心猕猴桃高产种植技术
%J 南方农业
%D 2019
%V 13
%N 27
%K 种植技术;;猕猴桃;;定植工作
%X 猕猴桃不仅口感好,而且有丰富的营养,广受人们喜爱。有机红心猕猴桃是近年来所研制的新品种,保证了猕猴桃的高营养,还提高了猕猴桃的质量,使得农户的经济收入大大提高。基于此,从合理选择有机猕猴桃种植土地角度出发,阐述了有机红心猕猴桃定植技术,论述了相关的灌溉、施肥以及修剪技术,阐述了有机红心猕猴桃病虫害防治技术。
%P 49-50
%@ 1673-890X
%L 50-1186/S
%W CNKI


%0 Journal Article
%A 李小艳
%A 杨红
%A 刘星谷
%A 蔡光泽
%+ 西昌学院;凉山州绿康猕猴桃研究所;
%T 金果猕猴桃在攀西地区的引种表现及关键栽培技术
%J 贵州农业科学
%D 2019
%V 47
%N 09
%K 猕猴桃;;金果;;引种表现;;栽培技术
%X 为攀西地区及类似生态区域推广种植猕猴桃及猕猴桃产业发展提供理论指导,以攀西地区的凉山州西昌市琅环乡金果猕猴桃为研究对象,分析其2016-2018年的引种栽培表现。结果表明:较国内其他产区,金果猕猴桃在凉山州种植的萌芽、开花、坐果等物候期均提前;果实采摘、落叶及伤流等物候期均延迟;果实品质优质,可溶性固形物、干物质、可溶性糖、总酸及抗坏血酸含量分别为17.7%、18.2%、11.42%、1.21g/100g和138mg/100g。从建园、水肥管理、病虫害管理及整形修剪等方面总结金果猕猴桃在凉山州的关键栽培技术。西昌市琅环乡种植的金果猕猴桃具有优质、耐贮藏及病虫害少等特点,是适宜该区域种植的优质猕猴桃品种。
%P 98-101
%@ 1001-3601
%L 52-1054/S
%W CNKI


%0 Journal Article
%A 唐非彦
%+ 山东省单县果品公司;
%T 猕猴桃的土壤改良与施肥技术总结
%J 山西果树
%D 2019
%N 05
%K 猕猴桃;;土壤改良;;施肥技术
%X 为了增强猕猴桃的生长质量,当地土壤必须中和高碱含量,并采用科学的土壤改良技术,促进和不断改善土壤的结构,以提高土壤的肥沃度和有机质含量,确保猕猴桃生长所需要的适当营养。
%P 30-31
%@ 1005-345X
%L 14-1127/S
%W CNKI


%0 Journal Article
%A 伍莉娟
%+ 福建省清流县经济作物技术推广站;
%T 徐香猕猴桃优质丰产栽培技术
%J 现代园艺
%D 2019
%V 42
%N 17
%K 徐香;;猕猴桃;;栽培技术
%X 徐香猕猴桃树体适应性强,生长势强,萌芽率、坐果率高,丰产稳产。果实品质优良、味甜浓香,树势较红阳强,比米良1号稍弱,市场前景看好,是猕猴桃优良品种之一。对徐香猕猴桃建园定植、土肥水管理、整形修剪、花果管理和病虫害防治等优质丰产栽培技术进行总结。
%P 80-81
%@ 1006-4958
%L 36-1287/S
%W CNKI


%0 Journal Article
%A 安艳奎
%A 舒博
%+ 汉中市汉台区武乡镇农业综合服务站;
%T 探讨猕猴桃种植综合管理技术
%J 种子科技
%D 2019
%V 37
%N 08
%K 猕猴桃;;种植;;综合管理
%X 猕猴桃作为一种有一定观赏价值、食疗价值和营养价值的水果,具有较大的市场需求量。因风味独特,富含大量对人体有益成分,特别是维生素C的含量在水果中稳居第一,使猕猴桃在消费者中大受欢迎。随着需求的增加,猕猴桃的种植面积也随之扩大,如何保证猕猴桃的产量和质量,满足消费者需求,提高消费者满意程度,就显得至关重要。
%P 106
%@ 1005-2690
%L 14-1160/S
%W CNKI


%0 Journal Article
%A 田野
%A 王新江
%+ 眉县农业机械技术推广服务中心;
%T 陕西眉县猕猴桃生产机械化促进农民增收的调查续与思考
%J 现代农机
%D 2019
%N 04
%K 猕猴桃生产;全程机械化;果品分选机;农民增收;果园机械化作业;
%X <正>眉县地处陕西秦岭北麓,境内气候温和,光照充足,雨量充沛,土壤有机质含量高,p H值在6.5～7.5之间,非常适合猕猴桃生长,是国内外专家公认的猕猴桃最佳优生区。眉县从1988年开始人工种植猕猴桃,历经30余年发展,目前全县猕猴桃种植面积达2万hm~2,占全县总耕地面积的85%,先后被国家农业部、国家质检总局、国家标准委确定为"全国优质猕猴桃生产基地县""国家猕猴桃标准化示范区""中国猕猴桃无公害科技示范县"等。猕猴桃已成为眉县经济快速发展和农民持续增收的支柱产业。
%P 24-28
%@ 1674-5604
%L 33-1357/S
%W CNKI


%0 Journal Article
%A 黄遵义
%+ 金寨县农业农村局;
%T 无公害猕猴桃种植技术
%J 农业与技术
%D 2019
%V 39
%N 15
%K 无公害;;猕猴桃;;种植技术;;分析研究
%X 农业作为我国重要的基础产业,在近些年的发展过程中始终占据着重要地位。我国在农业种植方面具有较为悠久的历史,在长时间的种植过程中也总结了较多的经验。随着近些年来经济的发展,各种具有较高经济价值的作物由于可以有效地促进国民经济的增长,使得种植者获得较高的经济效益而受到广泛关注。本文将就无公害猕猴桃的种植技术进行研究。
%P 95-96
%@ 1671-962X
%L 22-1159/S
%W CNKI


%0 Journal Article
%A 程辉
%A 胡星星
%+ 河南心连心化学工业集团股份有限公司;
%T 秋冬季猕猴桃溃疡病防治技术要点
%J 种子科技
%D 2019
%V 37
%N 09
%K 秋冬季;;猕猴桃;;溃疡病;;防治技术;;要点
%X 在众多树木病中,对猕猴桃最具威胁性的是猕猴桃溃疡病。猕猴桃溃疡病来势凶猛,传染力也十分可怕,很容易导致整个种植基地都受到危害,造成果实由于营养不良而畸形、发酸、品质低下等问题,使猕猴桃的售卖价值受到严重影响。主要研究讨论了在猕猴桃溃疡病高发的秋冬季节如何防范猕猴桃溃疡病的技术要点。
%P 121-122
%@ 1005-2690
%L 14-1160/S
%W CNKI


%0 Journal Article
%A 秦亚琼
%+ 铜陵国家农业科技园区管理委员会;
%T 猕猴桃花期降雨及涝害管理措施
%J 果农之友
%D 2019
%N 08
%K 猕猴桃;
%X <正>铜陵位于安徽省中南部,属长江下游地区,季风气候明显,雨量充沛,日照充足,利于果树生长。猕猴桃作为当地近几年新发展的水果,对当地气候条件较适应,植株长势健壮,栽培品种多为中华猕猴桃和美味猕猴桃系列。但由于该地区春夏季节南北气流交锋频繁,4月、5月份雨水偏多,此时恰逢猕猴桃花期,连日阴雨影响昆虫活动和花粉传播,并在田间产生涝害,从而降低猕猴桃授粉质量及坐果率,造成果园减产。为切实做好铜陵地区猕猴桃花期降雨管理及防范工作,
%P 16+21
%@ 1671-7759
%L 41-1343/S
%W CNKI


%0 Journal Article
%A 刘鹏翔
%+ 西安市周至县农业农村局;
%T 沼液滴灌技术在沙化土壤猕猴桃果树上的推广应用
%J 现代农业
%D 2019
%N 08
%K 沼液;;小管注流式滴灌技术;;猕猴桃;;沙化土壤
%X 周至县沿河流域的沙化土壤面积广大,土壤贫瘠,蓄水保墒能力差,最易挥发和渗漏,一直处于低产或绝收状态。改造低产田,实现丰产,是建设现代化农业的主要内容之一。周至县农业农村局在猕猴桃果园进行沼液小管注流式滴灌技术示范,按照猕猴桃农作物生长需要,定时滴灌供给养分,达到降低生产成本,提高经济效益的目的,取得成熟经验和技术,并进行大面积推广。
%P 48-49
%@ 1008-0708
%L 15-1098/Z
%W CNKI


%0 Journal Article
%A 马红叶
%A 黄伟
%A 万明长
%A 乔荣
%+ 贵州省农业科学院园艺研究所;
%T 贵州猕猴桃产业提质增效技术环节与对策分析
%J 北方园艺
%D 2019
%N 14
%K 贵州;;猕猴桃;;产业;;提质增效;;对策
%X 该研究阐述了贵州省猕猴桃产业发展的历史及现状,并针对产业发展中存在的突出问题,提出了立足生产实际,坚持科学合理布局,加快新品种及优良、抗病株选育,调整雄株配置方式,加强猕猴桃集成成果应用等建议,以期为贵州省猕猴桃产业提质增效、健康可持续发展提供思路和对策。
%P 140-145
%@ 1001-0009
%L 23-1247/S
%W CNKI


%0 Journal Article
%A 赖瑞联
%A 龙宇
%A 程春振
%A 冯新
%A 吴如健
%A 陈义挺
%A 翁伯琦
%+ 福建省农业科学院果树研究所;福建农林大学园艺植物生物工程研究所;福建省农业科学院;
%T 猕猴桃果园间作模式优化构建与技术集成
%J 中国生态农业学报(中英文)
%D 2019
%V 27
%N 09
%K 猕猴桃;;间作;;绿肥作物;;生态效益;;经济效益
%X 间作是现代生态农业的一种重要生产方式,在生态果园建设中起着极为重要的作用。间作在猕猴桃果园中的应用研究起步较晚但发展迅速,蔬菜、中药材、食用菌、粮食作物和绿肥作物等均有应用。在具体实践中应掌握品种筛选与体系搭配、适时播种与适量间作、科学施肥与合理灌溉等关键技术,同时应充分考虑经济效益、设施配套、转型升级和绿色振兴等要素。结合猕猴桃产业现状,间作提升猕猴桃生态果园综合效益的具体成效主要通过为其提供秸秆废料、改善根际微生物、改土保墒和增加附加农副产品等方式,实现利用闲置土地空间增加前期收入,优化资源利用效率实现增收节支,增强土壤培肥能力并改善根际环境,防止地表水土流失和保护果园生态,实现果实丰产优质最终提升综合效益等。在总结猕猴桃果园间作体系应用的研究与技术现状的基础上,本文提出了充分考虑间作作物与猕猴桃生物学特性,以及果园自然资源与环境特征,探索和完善猕猴桃间作标准化技术,挖掘更多适合猕猴桃间作的新作物等现代化猕猴桃果园间作模式创新发展的新思路。同时,也应进一步加快猕猴桃间作体系相关理论机制的研究,为猕猴桃产业绿色振兴与跨越发展,发挥猕猴桃产业在农业产业转型升级、乡村振兴和精准扶贫等国家战略实施过程中的积极作用。
%P 1430-1439
%@ 2096-6237
%L 13-1432/S
%W CNKI


%0 Journal Article
%A 陈建婷
%+ 丽水市莲都区城区林业工作中心站;
%T 探究猕猴桃的栽培及管理技术要点
%J 农业与技术
%D 2019
%V 39
%N 13
%K 猕猴桃;;栽培;;管理技术;;要点
%X 随着科技的进步,人们生活变好,经济收入也变得越来越多,更多的人喜欢吃水果,水果可以带来与其他食品不一样的口感,也可以极大地补充人体所需的维生素和微量元素。猕猴桃作为一种比较常见的水果,不仅味道甜,而且具有很高的营养价值。猕猴桃在日常栽培过程中所涉及的农业技术较为全面。因此,必须加强猕猴桃栽培管理,严格控制猕猴桃栽培技术要点,按照猕猴桃栽培的有关标准,提高猕猴桃生产水平。对猕猴桃的栽培要点及其管理技术进行了探讨和分析,为猕猴桃的栽培管理提供参考。
%P 101-102
%@ 1671-962X
%L 22-1159/S
%W CNKI


%0 Journal Article
%A 修力新
%+ 永顺县高坪乡农技和农村合作经济服务站;
%T 湖南湘西地区猕猴桃种植技术与病虫害防治分析
%J 南方农业
%D 2019
%V 13
%N 20
%K 猕猴桃;;种植技术;;病虫害防治;;湖南湘西
%X 猕猴桃在我国湖南省湘西地区十分常见,种植面积广阔。为了提高猕猴桃种植的产量,保证质量,应该掌握猕猴桃科学种植技术与病虫害防治方法。基于此,阐述了湖南省湘西地区猕猴桃种植技术,并分析了猕猴桃病虫害的有效防治方法,从而提升猕猴桃种植技术与病虫害防治的整体水平,促进湘西地区猕猴桃产业发展。
%P 36+38
%@ 1673-890X
%L 50-1186/S
%W CNKI


%0 Journal Article
%A 郑菊梅
%A 王芝彦
%+ 陕西省洋县果业技术推广中心;
%T 猕猴桃夏季管理关键技术
%J 西北园艺(综合)
%D 2019
%N 04
%K 猕猴桃;夏季管理;果实套袋;
%X <正>洋县是汉中市优质猕猴桃生产基地县之一,近年来,结合产业扶贫政策,按照"集中连片,整村推进"的原则,先后在磨子桥镇、龙亭镇、溢水镇建立了5个高标准猕猴桃产业园区。截至2018年底,全县猕猴桃园面积已达到1.7万亩,其中挂果园面积3 000亩,主栽品种为徐香、翠香、红阳等。夏季是猕猴桃营养生长和生殖生长的旺盛时期,也是培育优质猕猴桃的关键时期,夏季管理不仅关系到当年猕猴桃的品质,而且直接影响着来年的产量。几年来笔者结合当地种植经验和借鉴先进技术进行试验示
%P 30-31
%@ 1004-4183
%L 61-1226/S
%W CNKI


%0 Journal Article
%A 谭应江
%A 周仕慧
%A 何恒
%+ 思南县许家坝镇农业服务中心;
%T 猕猴桃种植技术与病虫害防治
%J 种子科技
%D 2019
%V 37
%N 06
%K 猕猴桃;;种植技术;;病虫害;;防治
%X 猕猴桃肉肥汁多,富含大量的营养元素,具有极高的使用价值及药用价值,同时猕猴桃植株还有良好的观赏性作用。种植猕猴桃,现已成为人们增收致富的主要途径。为了实现猕猴桃的高产、稳产,增加经济效益,现结合实践对猕猴桃种植技术与病虫害防治展开了探讨,供参考。
%P 85-86
%@ 1005-2690
%L 14-1160/S
%W CNKI


%0 Journal Article
%A 张春红
%+ 永顺县芙蓉镇农技和农村经济合作服务站;
%T 猕猴桃健康栽培管理技术
%J 种子科技
%D 2019
%V 37
%N 06
%K 猕猴桃;;栽培技术;;管理技术
%X 猕猴桃具有极高的营养价值,在具体种植的过程中往往需要使用到很多的农业技术,要求农户依照科学的种植方法,掌握基本的栽培与管理要点,从而提升其产量与质量。基于此,对猕猴桃栽培与管理技术进行了重点分析,供参考。
%P 90+93
%@ 1005-2690
%L 14-1160/S
%W CNKI


%0 Journal Article
%A 雷萌
%+ 周至县国有厚畛子生态实验林场;
%T 猕猴桃溃疡病综合防控技术
%J 现代园艺
%D 2019
%N 12
%K 猕猴桃;;溃疡病;;防控
%X 溃疡病是猕猴桃的癌症,其防治关键在预防,得病后以无良药治愈。分析了猕猴挑溃疡病发生的原因,并探讨了猕猴桃溃疡病的预防措施。
%P 38-39
%@ 1006-4958
%L 36-1287/S
%W CNKI


%0 Journal Article
%A 卓慈利
%+ 慈利县甘堰土家族乡农业技术推广站;
%T 猕猴桃栽培技术与病虫害防治措施
%J 乡村科技
%D 2019
%N 18
%K 猕猴桃;;栽培技术;;病虫害防治
%X 猕猴桃种植是我国种植业的经济来源之一,但是在病虫害的影响下,我国猕猴桃种植业陷入了发展困境。本文结合某地区猕猴桃种植业实际情况,对猕猴桃栽培技术和病虫害防治措施进行分析,以期对促进我国猕猴桃种植业的发展有所帮助。
%P 111-112
%@ 1674-7909
%L 41-1412/S
%W CNKI


%0 Thesis
%A 李秀亚
%T 六盘水地区猕猴桃引种及适应性评价
%Y 潘学军;蔡永强
%I 贵州大学
%9 硕士
%D 2019
%K 猕猴桃品种;;引种;;综合适应性;;生长发育规律;;推广栽培
%X 六盘水地区野生猕猴桃资源丰富,是猕猴桃适生区及栽培适宜区,但目前生产中存在种植品种单一问题。为丰富六盘水地区适宜栽培的猕猴桃优良品种并提供技术支撑,以六盘水主栽品种‘红阳’为对照,对4个猕猴桃品种(‘金艳’、‘楚红’、‘Hort16A’、‘贵长’)的物候期、植株形态特征及生物学特性、生长结果特性、果实品质、丰产性和抗病性进行了研究。根据研究结果,对表现较好的‘红阳’、‘金艳’、‘贵长’进行果实生长发育规律研究。本研究主要获得以下研究结果:(1)5个猕猴桃品种的物候期早晚依次为‘红阳’、‘Hort16A’、‘金艳’、‘楚红’、‘贵长’。‘红阳’和‘Hort16A’在八月下旬可以采收,果实生育期分别为145d和143d;‘金艳’、‘楚红’和‘贵长’3个品种在9月中旬可以采收,果实生育期分别为152d、144d和142d。(2)5个品种中,‘贵长’的树势最强,一年生枝条长度达276cm;‘红阳’、‘Hort16A’、‘金艳’、‘楚红’4个品种树势中等,其中‘楚红’的一年生枝条最短,仅为134cm。‘贵长’叶片最大,‘金艳’叶片最小;‘金艳’花朵最大,直径为4.5cm,‘楚红’花朵最小,直径仅为2.9cm。(3)5个品种中,‘楚红’结果能力较弱,不适宜栽培。座果率仅为63.18%,每结果母枝上仅有4条结果枝,结果枝率仅为62.34%,成枝率仅为44.92%。(4)5个品种中,‘金艳’的单果重最大,达115.7g;其次为‘贵长’,有90.5g;‘楚红’的单果重最小,仅有57.3g。‘红阳’品质最优,口感好,可溶性糖含量达13.51%;酸含量仅为0.96%,维生素C含量达309.65mg/100g,糖酸比为14.07。‘金艳’和‘贵长’耐贮藏,软熟时间分别为30d和27d,软熟后分别经历21d和20d开始腐烂。(5)5个品种中,‘Hort16A’抗病性较差,易感染花腐病和褐斑病,感病指数分别为7.1%和9.89%;果实伤疤率较高,达到9.8%;易发生日灼和果腐,发生率分别为9.6%和11.6%。(6)5个品种中,单产最高的是‘贵长’,可达到1167kg/亩,最低的是‘楚红’,仅为480kg/亩;在当前市场单价下,经济效益由高到低分别为‘红阳’7810元/亩、‘贵长’6070元/亩、‘金艳’4080元/亩、‘Hort16A’920元/亩、‘楚红’-1760元/亩,‘Hort16A’和‘楚红’经济效益低下,不适宜栽培。如果提升金艳’和‘贵长’栽培技术,其产量还会进一步提高,单价会上升,其产值还可以提高,甚至可以超过‘红阳’。(7)基于果实品质-抗病性-产量对5个品种的合理—满意度分析结果表明,‘金艳’和‘贵长’适宜六盘水地区栽培,合理—满意度分别为的0.674和0.667,高于‘红阳’(0.617);‘楚红’和‘Hort16A’不适宜六盘水栽培,合理—满意度分别为0.383和0.181,低于‘红阳’(0.617)。(8)‘红阳’、‘金艳’、‘贵长’三个品种的果实生长曲线都表现为逐渐上升的单曲线,前期生长较快、中间变慢、最后停止生长。授粉后45天内为果实快速生长期,生长量达到成熟期的80%左右;在这一生长段内应及时施入壮果肥并保障水分供应,促进果实生长所需营养的吸收;及时进行疏果,保持树体合理的负载量,使营养生长与生殖生长均衡进行,提高单果质量。授粉后45天-80天属于果实的缓慢生长期,果实生长量较前期慢,在这个时期内果实基本达到采收时的大小;在此期内应疏除残次果,然后进行果实套袋;多次喷施Ca、K等叶面肥,促进果实快速吸收,增加果实耐储性。授粉80天后属于果实停止生长期,果实大小基本定型,果实进行内部养分转化,要进行防旱排涝,进行病虫害防治,保持树正常生长。
%W CNKI


%0 Thesis
%A 吴兴洪
%T 猕猴桃果园适宜绿肥筛选及其对土壤养分、猕猴桃产质量的影响
%Y 朱青
%I 贵州大学
%9 硕士
%D 2019
%K 猕猴桃园;;黑麦草;;箭筈豌豆;;产量;;品质;;土壤养分
%X 果园绿肥在农业生产中具有社会、生态和经济等多方面的现实意义;本论文通过单因素试验筛选出两种适宜贵州地区猕猴桃果园种植的绿肥分别为黑麦草、箭筈豌豆;通过研究配施减量肥料后两种绿肥对土壤培肥效果及果实产量和质量的影响,明确配合绿肥施用可以达到减量肥料、培肥土壤、提高果实产量和品质的效果;为猕猴桃合理利用绿肥及施肥提供参考。主要结论如下:1)通过猕猴桃园适宜绿肥品种的筛选试验证明,除拉巴豆外,所选8种绿肥均能正常完成盛花期前生育过程,有一定的覆盖度、能抑制果园杂草生长、保持土壤水分、改善土壤pH、适度改善土壤养分作用,其中黑麦草、箭筈豌豆两种绿肥作物适合贵州山区猕猴桃果园种植。2)翻压黑麦草、箭筈豌豆及不同用量的复合肥配合施用与单施复合肥相比均能降低土壤容重,增加土壤总孔隙度;且翻压量在15t/hm~2的条件下,翻压黑麦草,土壤容重降低8.73%-11.11%,土壤总孔隙度增加7.68%-14.68%,翻压箭筈豌豆,土壤容重降低5.34%-22.43%,土壤总孔隙度增加1.66%-13.20%。3)翻压黑麦草、箭筈豌豆及不同用量的复合肥配合施用与单施复合肥相比均能降低土壤pH值,增加土壤有机质含量;且翻压量在15t/hm~2的条件下,翻压黑麦草,土壤pH值降低1.35%-13.71%,土壤有机质含量增加12.56%-15.04%,翻压箭筈豌豆,土壤pH值降低3.93%-7.29%,土壤有机质含量增加15.01%-28.25%;且均能增加土壤全氮、碱解氮、全磷、速效磷、全钾、速效钾的含量养分,可改善土壤肥力。4)与单施复合肥相比,翻压黑麦草15t/hm~2配合复合肥减量15%-45%,对猕猴桃叶片最大叶长、最大叶宽、叶面积影响无显著差异,百叶重增加0.90%-4.39%,叶绿素含量增加0.91%-7.38%,翻压箭筈豌豆15t/hm~2配合复合肥减量15%-45%,对最大叶长、叶面积的影响无显著性差异,适量减少复合肥用量15%能显著增加最大叶宽,百叶重在减少复合肥用量30%达最大,叶绿素含量增加3.05%-19.89%。5)与单施复合肥相比,翻压黑麦草、箭筈豌豆及不同用量的复合肥配合施用均能增加猕猴桃叶片全氮、全磷、全钾含量,能增加果实纵径、果实横径、单国重及果实硬度,提升了猕猴桃叶片养分吸收和猕猴桃外观形状。6)与单施复合肥相比,分别翻压黑麦草、箭筈豌豆15t/hm~2配合复合肥减量15%-45%,可溶性固形物含量分别增加3.03%-8.43%、3.86%-5.87%,维生素C含量分别增加9.75%-18.92%、7.36%-20.41%,可溶性总糖含量增加4.60%-19.17%、0.49%-6.15%,可滴定酸含量降低0.37%-2.92%、2.83%-11.03%,使猕猴桃果实内在品质得到提升。7)翻压黑麦草、箭筈豌豆可减少复合肥用量,提高猕猴桃产量,翻压量在15t/hm~2配合复合肥减量15%-45%,翻压黑麦草产量比单施复合肥提高39.4%-59.13%,翻压箭筈豌豆产量比单施复合肥提高7.24%-47.63%。8)翻压黑麦草、箭筈豌豆15t/hm~2的条件下,综合考虑猕猴桃的生长、产量、品质、土壤肥力及农业成本投入,建议复合肥减施量为15%-30%。
%W CNKI


%0 Thesis
%A 翟晨风
%T 湖南猕猴桃溃疡病发生情况调查及防治技术研究
%Y 王仁才;肖志伟
%I 湖南农业大学
%9 硕士
%D 2019
%K 湖南地区;;猕猴桃溃疡病;;发病率;;药剂筛选;;田间试验
%X 猕猴桃细菌性溃疡病(Kiwifruit bacterial canker)是猕猴桃的毁灭性病害,随着种植面积不断增加,加上湖南地区高温多雨的气候,该病害在湖南省发生情况严重,而且所有品种、砧木,不同树龄、地域的果园均受感染,很多果园因死树率太高而导致农民砍树毁园,损失惨重,已经成为了制约湖南猕猴桃产业发展的最关键问题。就目前研究阶段,并没有完全抑制溃疡病发生的技术,所以最好的方式就是没发病的园区要及时预防,已发病的园区要有效控制,这样才能最大化的降低溃疡病所带来的危害。本研究通过对凤凰、吉首、怀化、张家界、常德、浏阳等湖南省猕猴桃主要栽培地区进行猕猴桃溃疡病发生情况调查,总结其发病原因、发病规律。并进行了5种抑菌药剂的筛选以及田间试验。结合调查结果总结出一套针对于湖南地区的猕猴桃溃疡病综合防治技术。主要研究结果如下:1.2017年-2019年通过对湖南各个猕猴桃种植区的溃疡病发生调查,包含红阳、东红、金艳、米良一号等主栽品种,结果表明品种红阳的发病率最高,平均为50.97%,其次为东红,平均为42.96%,发病率最低的是米良一号,平均为5.33%。2.调查表明对于相同的品种,不同海拔的种植地区发病率差异较大,例如红阳,海拔400米左右的地区发病率平均为38.26%,而海拔800米左右的地区发病率平均为57.66%。3.药剂筛选结果表明,5种药剂中噻菌铜对猕猴桃溃疡病菌的抑制效果最好,平均抑菌圈直径为13.1mm。其中800倍液的浓度抑制效果最好,抑菌圈为14.0mm;中生菌素、禾奇正中药肥、多抗霉素也有一定的抑制作用。多抗霉素对猕猴桃溃疡病菌的抑制效果最差。4.田间试验结果表明,噻菌铜、春雷霉素、溃腐灵、大蒜油、禾奇正中药肥5种防治药剂中,效果最好是溃腐灵,达到了70%,无论是叶面喷施、刷干、灌根、刮除病斑或者综合防治这几种防治措施,都表现出很好的防治效果。春雷霉素和噻菌铜防治效果也较好,平均为59.5%。而大蒜油和禾奇正中药肥防治效果较弱,平均为48.3%。
%W CNKI


%0 Journal Article
%A 朱岁层
%A 杜建平
%A 金平涛
%+ 眉县农业技术推广服务中心;周至县植保植检站;
%T 生物有机肥与减量化肥配施对猕猴桃产量和品质的影响
%J 陕西农业科学
%D 2019
%V 65
%N 05
%K 化肥减量;;生物有机肥;;猕猴桃高产稳产优质
%X 有机肥替代化肥技术是减少化肥用量,提高耕地质量的有效技术措施。通过在猕猴桃上施用生物有机肥料,探索适宜眉县猕猴桃主产区化肥减量施肥技术措施。通过试验,增施生物有机肥料,较农民常规施肥可以减少化肥用量20%～30%,使猕猴桃增产13.89～18.48%,Vc含量提高11.79%～12.24%,从而提高猕猴桃产量和品质,降低肥料投入成本,促进农业可持续发展。
%P 28-31
%@ 0488-5368
%L 61-1089/S
%W CNKI


%0 Thesis
%A 郭富强
%T 硅轻石对猕猴桃园黏重土壤的改良研究
%Y 张海
%I 西北农林科技大学
%9 硕士
%D 2019
%K 土壤改良;;黏重土质;;土壤理化性质;;硅轻石;;猕猴桃
%X 硅轻石是日本鸟曲大学利用废弃玻璃和贝壳粉燃烧制成的一种多孔新型土壤改良剂,化学性质稳定,无毒无污染,其优异性能表现在能够提高土壤透气性、改善黏重土壤的理化性质、保水保肥等。本研究的目的就是利用硅轻石以上优良性质改善陕西关中地区猕猴桃园黏重土壤,进而提高其产量以及品质。本实验以不施硅轻石土壤为对照,研究了两种不同粒径的硅轻石P03、P310以不同比例与0~60 cm土层的猕猴桃园土壤掺合后对土壤理化性质、根系生长状况、土壤微生物功能多样性及对黏重土壤的改善情况,以及对猕猴桃产量以及品质的影响。主要研究结果如下:(1)施用硅轻石可以提升土壤含水量,处理V即土壤掺合10%P03的含水量在0~20 cm、20~40 cm、40~60 cm不同土层,在7至10月猕猴桃生长不同季节分别比对照提高了6.2%、5.7%、5.5%、6.0%;2.3%、2.3%、2.4%、2.4%;3.7%、4.3%、3.8%、2.4%。处理II即土壤掺合20%P310在7至10月猕猴桃生长不同季节分别比对照提高5.6%、5.2%、5.3%、6.6%;3.7%、2.5%、2.2%、2.4%;2.3%、2.2%、2.2%、2.4%。且碱解氮、速效钾、速效磷等营养含量也相应地有所提升,尤以处理V即土壤掺合10%P03和处理II即土壤掺合20%P310两种处理的效果最明显;其中碱解氮分别比对照提升16.9%、14.8%;速效钾分别比对照提升15.7%、15.9%;速效磷分别比对照提升17.3%、18.1%。说明硅轻石保水保肥的效果体现出来。(2)施用硅轻石还可以抗板结及提升土壤透气性,硅轻石能够降低土壤黏重、提高土壤透气性。处理V即土壤掺合10%P03效果最佳,在0~20 cm、20~40 cm、40~60cm土层土壤黏重比对分别降低了10.2%、16.8%和14.7%;处理II即土壤掺合20%P310次之。还可以提升土壤饱和导水率,处理II即土壤掺合20%P310、处理III即土壤掺合40%P310以及处理V即土壤掺合10%P03饱和导水率效果比较显著,分别达到0.048 mm/min、0.104 mm/min、0.076 mm/min,比对照分别提高29.7%、180%、110%。处理III即土壤掺合40%P310以及处理V即土壤掺合10%P03在离心力作用下土壤收缩变化程度较大,分别比对照高出14.1%、9.2%,因此上述两种处理较其余处理土壤相对疏松、透气性较好。还能够降低粘粒(<0.002 mm)含量,提升透气透水性方面。尤以处理II即土壤掺合20%P310 0~30 cm层、处理V即土壤掺合10%P030~30 cm层、处理VI即土壤掺合20%P03 0~30 cm层最为显著,粘粒(<0.002 mm)含量分别为1.92%、1.8%、1.61%,比对照分别降低了0.88%、1.0%、1.19%,可见硅轻石对改善土壤透气性、降低土壤板结硬度有一定的作用。(3)还可以改善土壤微生物功能多样性,利用Biolog-ECO微平板方法检测不同处理土壤微生物利用单一碳源的能力为:处理V即土壤掺合10%P03>处理II即土壤掺合20%P310>其余处理及对照;处理V即土壤掺合10%P03和处理II即土壤掺合20%P310两种处理的土壤Shannon指数和McIntosh指数稍微高于其它处理(P<0.05);同样处理V即土壤掺合10%P03和处理II即土壤掺合20%P310两种处理土壤微生物对糖类、氨基酸类以及羧酸类碳源利用率也是最大的。(4)最后还能够提高猕猴桃产量以及果实品质。处理II即土壤掺合20%P310和处理V即土壤掺合10%P03产量提升最为明显,分别比对照提高20.8%、37.9%,且处理V即土壤掺合10%P03的商品率达到93.48%。处理V即土壤掺合10%P03和处理II即土壤掺合20%P310两种处理,总糖分别比对照提高3.9%、8.3%,糖酸比分别比对照提高7.7%、9.4%,Vc分别比对照提高0.82%、1.67%。可见合理施用硅轻石有利于提高果实产量,改善果实硬度、总糖、糖酸比、Vc。(5)相关性分析证明,土壤各养分含量之间存在显著性相关。同时养分含量与微生物功能多样性各指标之间也存在显著性相关。最后养分含量及微生物功能多样性均与猕猴桃产量及品质呈显著相关关系。说明硅轻石可以提升土壤养分含量、改善土壤微生物环境,进而进一步提升猕猴桃产量、商品率及品质,且呈显著相关关系。可以看出,处理II即土壤掺合20%P310和处理V即土壤掺合10%P03能明显的改善土壤理化性质、增强黏重土壤透气性,能显著改善微生物学群落特性,提高猕猴桃产量和品质。这为黏重土质改良和猕猴桃产量提高提供了新的途径和手段。
%W CNKI


%0 Journal Article
%A 冉烈
%A 李会合
%+ 重庆文理学院林学与生命科学学院;重庆文理学院特色植物研究院;
%T 重庆猕猴桃主产区土壤养分含量现状及评价
%J 黑龙江农业科学
%D 2019
%N 05
%K 猕猴桃;;土壤养分;;施肥
%X 为促进重庆猕猴桃优质高产,采用田间调查和实验室分析的方法研究了重庆猕猴桃产区(万州区、开州区、丰都县)土壤养分含量,并利用土壤养分分级标准对其进行了评价。结果表明:重庆市猕猴桃主产区土壤整体呈中强酸性,大量土壤需要改良;37.5%的土壤需施加有机肥,土样中有效磷、钙、铜、锌含量丰富,碱解氮含量缺乏的土样占10.0%,速效钾缺乏的土样占12.5%,有效镁含量缺乏的土样占12.5%,有效硫含量缺乏的土样比例为22.5%,极缺的土样比例为15.0%。因此,在猕猴桃种植过程中应合理施肥,不施磷、钙、铜、锌肥,重视有机肥、钾、硫、镁肥的施用。
%P 50-55
%@ 1002-2767
%L 23-1204/S
%W CNKI


%0 Journal Article
%A 郭旭新
%A 赵英
%A 樊会芳
%A 高志永
%A 韩红亮
%+ 杨凌职业技术学院;
%T 陕西猕猴桃园可持续灌水技术
%J 西北园艺(综合)
%D 2019
%N 03
%K 猕猴桃园;灌水技术;微喷灌;地面灌溉;
%X <正>猕猴桃喜阴喜湿,对水分需求量大,耐旱能力差,对旱涝反应十分敏感。经过实地调研、对比分析,我们筛选出了适合陕西关中不同种植区猕猴桃可持续灌水技术,现介绍如下。1节水型地面灌溉技术猕猴桃节水型地面灌溉技术,适宜在水源充足且资金紧缺区应用,主要有长畦分段灌、小畦灌、波涌灌等。
%P 36-37
%@ 1004-4183
%L 61-1226/S
%W CNKI


%0 Thesis
%A 何楠
%T 不同有机肥料对猕猴桃土壤微生态及产量、品质的影响研究
%Y 刘存寿
%I 西北农林科技大学
%9 硕士
%D 2019
%K 生物有机肥;;液体碳基肥;;土壤微生物群落;;猕猴桃品质、产量
%X 生物有机肥是一种将传统有机肥无害化处理后添加外源微生物的配方肥料。液体碳基肥是由西北农林科技大学刘存寿教授主持研发的新型肥料,其主要工艺为以沼液、秸秆等为原料,通过外加催化剂溶解原材料,并在此基础上添加各种更利于植物吸收的有机配位元素,也称为碳基全营养肥料。为比较两种肥料对猕猴桃果园土壤、产量和品质的影响效果,本研究选择成龄猕猴桃果园进行大田试验,设计了5个不同生物有机肥用量处理(500kg/亩、1000kg/亩、2000kg/亩、4000kg/亩、8000kg/亩)和碳基营养处理(20kg/亩),并在猕猴桃果实膨大期追施化肥(氮20kg/亩、磷10kg/亩、钾15kg/亩)。通过测定土壤微生物、土壤理化性质、猕猴桃果实品质、产量等指标,尝试找到适合原地土壤生态的施肥最优配方。试验结果表明:(1)基于细菌OTU水平及门、属、种的相关分析结果表明,用量较高的生物有机肥处理(T4K、T8K)和碳基营养处理对细菌OTU水平的Alpha多样性指标影响显著,微生物种群朝着种类更庞大,种间关系更复杂的方向发展。这种趋势体现在门、属、种水平的响应结果是各别功能菌群的加强和有害菌种的削弱,提高了土壤微生态的抵抗能力且这个过程完全是自然选择结果。有机—无机配施对上述结果影响不显著,却提升了处理间物种的独特性,减少其重叠度。(2)生物有机肥T4000、T8000小区、TC小区及这三个小区的追施化肥小区对试验土壤的团聚结构稳定性、孔隙度值均有明显改善,降低了土容重值,有利于蓄水保墒。(3)土壤全氮、硝态氮、铵态氮、速效钾、速效磷对各施肥处理的响应规律变化基本一致,液体碳基肥配施化肥>高水平生物有机肥配施化肥>低水平生物有机肥配施化肥>单施某一配方肥料。由于碳基肥配方的独特性,对土壤全碳,有机质的提升明显高于非碳基施肥小区,且TC小区较其他小区微量元素组成明显由游离态向有机螯合态转变。试验另发现土壤有机质含量在生物有机肥4K水平时,上升趋势开始停止,肥力作用有达到饱和的趋向。(4)基于猕猴桃叶面积指数、叶片光合速率的结果显示,追施化肥对猕猴桃叶片生物量,尤其是叶面积指数的的提升存在差异明显的负面作用。第一次施肥结果为:生物有机肥4K处理≈生物有机肥8K处理>碳及营养处理>其他施肥处理。(5)各施肥处理对果实品质的影响差异明显,猕猴桃果实可溶性固形物含量由高到低为;4K及以上水平生物有机肥—化肥配施、液体碳基肥—化肥配施、单施碳基肥、单施其它肥料。试验另发现,猕猴桃干物质和硬度指标随生物有机肥用量的升高有下降的趋向,这对果实的低温长期储藏存在不良影响。(6)生物有机肥和液体碳基肥的施用对猕猴桃田间产量的提升作用巨大,其中TC小区提升效果远大于其他施肥小区,且田间产量与生物有机肥用量梯度呈显著正相关。追施化肥对该指标亦有一定提升,数据结果存在个别差异。
%W CNKI


%0 Thesis
%A 唐大华
%T 适应猕猴桃避雨栽培的光伏滴灌技术研究
%Y 龚道枝
%I 中国农业科学院
%9 硕士
%D 2019
%K 猕猴桃;;避雨栽培;;光伏;;滴灌;;经济环境效益
%X 传统的光伏发电占用耕地资源,而将光伏发电与作物避雨栽培有机结合对解决光伏用地与农业耕地相冲突的问题具有前瞻性意义。本文选取金艳猕猴桃为研究对象,设置光伏覆盖比例为19.8%(T1)、31.6%(T2)、39.5%(T3)和露天(CK)共4个处理,为了探明不同光伏覆盖比例对猕猴桃生长规律、产量和品质的影响,利用Li-6400XT、SPAD等仪器设备对猕猴桃生长规律、光合作用、产量和品质进行测试分析。针对无电网供电进行灌溉的地区,为了探究光伏滴灌系统的集成及应用,对光伏阵列输出的直流电压、直流电流、功率、灌溉首部系统的出口压力、流量、田间灌水的均匀性等进行测量分析。同时,为了探讨新形势下光伏发电与猕猴桃避雨栽培有机结合的环境、经济效益,以25年为生命周期,系统分析了CO_2净减排当量,并对经济效益指标进行分析计算。基于以上试验、分析,取得以下结果:(1)揭示了不同光伏覆盖比例对猕猴桃生长规律的影响。不同光伏覆盖比例对猕猴桃SPAD值、生育期末的新梢直径、新梢摘心前的新梢累计生长长度无显著影响。生长后期的SPAD值一般稳定在60±5;生育期末,各处理的平均新梢的直径为12.06~12.21 mm;新梢摘心前各处理新梢长度平均生长速率为2.67~2.82 cm/d。T1、T2、T3之间的叶片平均面积无显著差异,T1与CK无显著差异,T2、T3均显著高于CK(P<0.05)。采收时测得T3的猕猴桃体积显著低于CK(P<0.05),T1、T2与CK之间的猕猴桃体积无显著性差异。(2)定量比较了不同光伏覆盖比例下猕猴桃光合作用、产量及品质的差异。从光合作用日变化平均值来看,T1、T2、T3的净光合速率(Pn)相对CK分别降低了10.99%、18.22%、40.82%;T1、T2的蒸腾速率(Tr)相对CK增加了1.41%、6.97%,T3的Tr相对CK降低了18.24%;T1、T2、T3的瞬时水分利用效率(WUE_i)相对CK降低了11.72%、22.72%、27.14%。T1与CK的猕猴桃产量无显著差异,T2的产量较CK约减产21.89%(P<0.05),T3的产量较CK约减产38.52%(P<0.05)。采用主成分权重法对品质指标综合分析,得到T1、T2、T3、CK的得分值分别为98.80、95.68、94.00、93.63,即光伏避雨栽培能提高猕猴桃品质,但随着光伏覆盖比例的增大,品质提高的程度逐渐下降。(3)优化了弱光照地区无高位蓄水池和无蓄电池的光伏滴灌系统技术参数。在本研究中,光伏阵列朝南安装,安装倾角为16°。压力补偿式滴头正常工作的水头范围为10-30 m,地势高差为5 m,因此可调压的范围为15 m。对于3个轮灌区的条件下,每个轮灌区的面积为10亩,系统的流量为10.58 m~3/h。光伏发电系统采用11个光伏组件串联组成1串,共8串进行并联(共88块组件),在此条件下,为满足滴灌系统需求,首部系统出口压力水头最小为17.27 m、最大为32.27 m,相应的设置最低运行频率为33.60 Hz、最高运行频率为38.61 Hz。(4)评估了光伏避雨栽培猕猴桃的环境及经济效益。结果表明试验区内CK、T1、T2、T3的净减排CO_2当量分别为3.44、88.31、143.93、180.74 t hm~-22 year~(-1),T1、T2、T3净减排CO_2当量分别约为CK的26倍、42倍、53倍。T1、T2、T3的经济净现值(ENPV)均大于0,表明光伏避雨栽培猕猴桃在经济上可行。考虑环境效益时,CK、T1、T2、T3的ENPV分别为277796、292514、686221、905938元,其大小顺序为T3>T2>T1>CK;忽略环境效益时,CK、T1、T2、T3的ENPV分别为270839、117467、401091、547951元,其大小顺序为T3>T2>CK>T1。相对而言,低光伏覆盖比例在经济上抗风险的能力较弱,而高光伏覆盖比例减产比例较高,适中的光伏覆盖比例(31.6%)能保证在减产量不大的情况下增加综合的经济效益。综合猕猴桃产量、品质、环境和经济效益来看,适中的光伏覆盖比例(31.6%)为本研究中最佳的光伏覆盖比例。
%W CNKI


%0 Thesis
%A 张佳
%T 草炭和碳基肥对猕猴桃根区土壤及微生物的效应研究
%Y 刘存寿
%I 西北农林科技大学
%9 硕士
%D 2019
%K 草炭;;碳基肥;;猕猴桃;;土壤微生物;;土壤理化性质
%X 猕猴桃具有的喜湿怕涝、喜酸怕碱、喜松怕紧、喜有机怕无机的生物学特性与土壤和施肥有关,为筛选适合猕猴桃生长的土壤条件,探究不同草炭含量下土壤各指标的变化,在此基础上,通过不同施肥筛选适合猕猴桃生长的施肥处理。因此本研究通过盆栽试验,采用两因素裂区试验设计,共设置S0、S1、S2、S3、S4、HS0、HS1、HS2、HS3、HS4、TS0、TS1、TS2、TS3、TS4等15个处理,其中S0无草炭添加无施肥(对照)、S1草炭6.25%+土壤93.75%、S2草炭12.5%+土壤87.5%、S3草炭25%+土壤75%、S4草炭50%+土壤50%;在草炭基础上于膨大期进行追肥,H表示施用化肥(每株N 0.0212kg、P_2O_5 0.0072kg、K_2O 0.0084kg);T表示施用碳基肥(每株N0.0106kg、P_2O_5 0.0036kg、K_2O 0.0042kg)。分别在果实生长始期和收获期采集猕猴桃植株根区土壤,并于收获期测定猕猴桃的生长指标。探究不同草炭用量上施肥对一年生猕猴桃幼苗根区土壤的理化性质、细菌和真菌群落多样性及猕猴桃树体生长的影响效果,为猕猴桃田间栽培生产力的提升和合理施肥提供理论依据和技术支撑。主要研究结果如下:(1)在猕猴桃果实生长始期对土壤理化性质进行分析。施用草炭后,土壤容重减小,土壤保水性增强,利于土壤团粒结构的形成;随着草炭的施用量增加,土壤pH显著降低,土壤有机质、速效氮、速效磷、速效钾、全碳及CEC均呈现出增加的趋势。(2)在猕猴桃果实生长始期对细菌和真菌多样性进行分析。不同草炭用量均能不同程度的提高细菌和真菌的丰富度和多样性,细菌和真菌的丰富度及多样性均在S2时效果最好,即草炭用量为12.5%时微生物量最大,多样性最高;随草炭含量的变化,细菌和真菌丰富度和多样性变化不一。草炭的施用增加了细菌门水平上放线菌、拟杆菌门、绿弯菌门、蓝藻门的相对丰度和真菌门水平上子囊菌门的相对丰度。(3)在猕猴桃收获期对土壤理化性质进行分析。不同施肥处理均能不同程度的减小土壤容重,增加土壤含水量,提高土壤各类养分含量,且碳基肥处理较化肥处理改良效果更好。(4)在猕猴桃收获期对细菌和真菌多样性进行分析。碳基肥不论在何种草炭用量下均能不同程度的提高土壤微生物量,化肥只有在草炭用量为25%和50%时能提高土壤微生物量。不同施肥处理细菌群落组成多样性较不施肥处理均有提高,以碳基肥处理的土壤细菌群落多样性最高;真菌群落组成多样性碳基肥施肥处理较不施肥处理均有提高,化肥处理只有在草炭用量为50%时有所提高。在门和属水平上,施肥改变了细菌和真菌的相对丰度,碳基肥可以增加有益菌并且减少致病菌的相对丰度。(5)在猕猴桃收获期对植株生长状况进行分析。不同草炭用量与不同施肥处理均不同程度的提高了猕猴桃株高、主干直径以及叶片叶绿素含量。在草炭用量水平下以S4草炭用量最大时效果最好;在施肥水平下以碳基肥处理的施用效果最好。两因素共同作用下TS4处理最佳。草炭和施用碳基肥处理以及化肥在一定草炭用量配施下可以在促进猕猴桃幼苗生长的同时,还能够有效改善根区土壤的环境,提高土壤微生物丰富度和多样性,提高土壤肥力。由于碳基肥的N、P_2O_5、K_2O的施用量是化肥的一半,在促进生长和改良土壤方面且都比化肥效果好,因此草炭和碳基肥在一定程度上可以改良猕猴桃土壤并促进植株生长,碳基肥的施用真正做到了增效减施的目的。
%W CNKI


%0 Thesis
%A 郭成
%T 猕猴桃溃疡病绿色防控技术研究与示范
%Y 秦虎强;朱岁层
%I 西北农林科技大学
%9 硕士
%D 2019
%K 猕猴桃溃疡病;;生物药剂;;绿色防控;;带菌规律;;侵染途径
%X 猕猴桃是陕西省主要栽培的经济作物之一,其种植规模大、经济效益高,是农民增收致富和各级政府财政收入的主要来源。然而由丁香假单胞杆菌猕猴桃致病变种引发的猕猴桃细菌性溃疡病对我省猕猴桃产业发展造成了极大的阻碍。该病害发展速度快、侵染途径多且侵染后导致树体病死率高,造成了巨大的经济损失,是目前猕猴桃生产中的最大灾害。但在目前的防治现状来看,主要是利用化学药剂进行防治,然而通过调查发现,目前化学药剂防治存在药剂滥用、施药技术落后等现象,带来环境污染、人畜中毒、杀伤天敌、防治成本增加、病菌产生抗药性等问题。因此,提出一套科学有效的“猕猴桃溃疡病绿色综合防控技术”有着十分重要的意义。本研究通过研究溃疡病病原菌在猕猴桃树体不同部位无症状带菌规律、猕猴桃溃疡病菌的传播途径、生物药剂防治、药剂减量增效混用、精准施药以及农业防治等绿色防控关键技术以及抗病诱导剂及有机肥对猕猴桃溃疡病发生程度的影响及使用技术的研究探索,取得了以下结果:1.通过田间周年发病带菌规律调查和室内接种、分子检测,明确了多年生枝干、叶片、花朵、果实、根系等不同部位溃疡病带菌情况与带菌规律,进一步揭示了猕猴桃细菌性溃疡病田间发病规律,为该病害防治提供了科学参考和依据。2.通过室内在猕猴桃离体枝条、叶片上采取直接接菌、摩擦伤、刀伤、冻伤和皮孔接菌等接菌方法,进行了溃疡病菌在猕猴桃树体不同部位的侵染方式、途径和不同温度下溃疡病菌对侵染发病的影响试验观察,明确了猕猴桃溃疡病菌的侵染传播方式、途径和不同温度下溃疡病菌对侵染发病的影响。3.通过管碟法测定各生物药剂EC_(50)。表明梧宁霉素、春雷霉素、中生菌素、氨基寡糖素、解淀粉芽孢杆菌、枯草芽孢杆菌对猕猴桃溃疡病菌有不同程度的抑制效果。将各药剂相互混用筛选,发现梧宁霉素、氢氧化铜与大部分药剂混用有增效或加和作用,将结果进行田间验证,防治效果比较理想;同时,对氨基寡糖素及有机肥对防效的影响进行研究,明确了在猕猴桃生长期使用氨基寡糖素及冬春季合理使用有机肥可有效的提高溃疡病的防治效果。4.通过对田间喷雾、喷淋、涂抹3种施药方式防治效果的观察,发现涂抹法防治效果最好,其防治效果相比喷淋法与喷雾法高出20.04%和40.05%。5.根据前期的病害发生规律和田间防治研究,制定了猕猴桃溃疡病绿色防治技术方案,将该技术示范应用,取得了高于70%的良好防效,为猕猴桃溃疡病的绿色防控技术发展提供依据。
%W CNKI


%0 Thesis
%A 祁旭
%T 泸州市东新镇猕猴桃产业发展研究
%Y 张世龙
%I 浙江海洋大学
%9 硕士
%D 2019
%K 东新镇;;猕猴桃;;产业发展
%X 本文以泸州市东新镇猕猴桃产业发展为例,运用案例研究法、实地调查法、文献资料法等研究方法,从猕猴桃产业发展的国际国内综述入手,对猕猴桃产业发展的产业链结构进行构架,并对猕猴桃产业发展的环境进行系统分析,进而从东新镇猕猴桃产业发展的历程、生产及质量保证、主导品种、产业定位与产业布局、生产组织形式、市场定位与品牌建设等方面进行现状分析,发现了东新镇猕猴桃产业发展中存在的基础设施及物流体系建设相对落后、栽培技术比较落后、产品附加值较低、产品品质参差不齐、产业组织化程度较低等问题。并且从自然资源、技术、基础设施、信息及物流服务、人才及劳动力、资金、市场需求、政策、组织与管理等方面对东新镇猕猴桃产业发展进行环境分析,并对新西兰蒂普基镇Kiwi360主题公园、智利有机猕猴桃园、都江堰胥家镇猕猴桃标准化种植园、周至万亩有机猕猴桃现代示范园、成都浦江龙头企业主导型猕猴桃园等先进发展模式进行经验借鉴。在此基础上,针对泸州市东新镇猕猴桃产业发展中的问题提出优化政府保障体系、加强基础设施及物流建设、加大猕猴桃种植技术推广力度、加快猕猴桃产业深加工发展、加快推进东新镇猕猴桃品牌建设、优化东新镇猕猴桃产业发展的组织模式、加强对东新镇猕猴桃生产环境的保护等对策,以促进泸州市东新镇猕猴桃产业又快又好发展。
%W CNKI


%0 Journal Article
%A 张江
%A 李辉
%A 秦通
%+ 河北省洪崖山国有林场管理局;
%T 软枣猕猴桃的发展前景与栽培技术措施分析
%J 现代园艺
%D 2019
%N 08
%K 软枣猕猴桃;;栽培技术;;发展前景;;技术措施
%X 软枣猕猴桃作为我国珍贵的抗寒果树资源,近些年河北保定大力发展软枣猕猴桃种植栽培技术,提高了当地软枣猕猴桃生产产量和质量,推动了当地的种植经济发展。基于此,首先探究了软枣猕猴桃的发展前景,进而提出软枣猕猴桃的栽培技术措施。
%P 12-13
%@ 1006-4958
%L 36-1287/S
%W CNKI


%0 Journal Article
%A 张善根
%+ 陕西省安康市汉滨区县河镇农业综合服务站;
%T 富硒红心猕猴桃的作用及其人工种植技术
%J 江西农业
%D 2019
%N 08
%K 红心猕猴桃;;作用;;种植技术
%X 红心猕猴桃凭借保健价值高、果品质量优、开发潜能大等特点,成为水果界之王。陕西省安康市富硒红心猕猴桃自然资源丰富,是富硒红心猕猴桃优良品种选育地和栽培的最佳适生区。本文主要分析富硒红心猕猴桃对人体健康的作用,并总结富硒红心猕猴桃人工种植技术,为生产出高品质的富硒红心猕猴桃提供技术支持。
%P 19
%@ 1674-4179
%L 36-1296/S
%W CNKI


%0 Journal Article
%A 孔慧
%A 孔令雷
%A 孔艳
%A 郭建曜
%+ 曲阜市书院街道农业服务站;曲阜市林业局;
%T 红心猕猴桃丰产栽培管理技术
%J 农业科技通讯
%D 2019
%N 04
%K 红心猕猴桃;;引种;;栽培技术
%X 通过对红心猕猴桃多年来引种栽培,总结出了一套较为系统的优质丰产栽培管理技术,为立地条件相同或相近的地区引种栽培红心猕猴桃提供栽培管理技术参考。
%P 302-303
%@ 1000-6400
%L 11-2395/S
%W CNKI


%0 Journal Article
%A 王国清
%+ 贵州省修文县洒坪镇农业综合服务中心;
%T 猕猴桃栽培管理技术探讨
%J 农民致富之友
%D 2019
%N 11
%K 猕猴桃;病虫害;栽培管理技术;
%X <正>猕猴桃是我们日常生活中一种常见的水果,味道酸甜,营养价值丰富,被人们所喜爱。猕猴桃是一种半阴性果树,不能接受曝晒,是属于攀茎类果树,适合在海拔800m-1300m沟谷或山坡栽种,常在水旁、溪边栽种,适合在温暖湿润的气候环境里栽种,部分平原地区也能栽种。猕猴桃的栽培管理需要大量的农业技术,只有充分掌握猕猴桃的栽培管理技术,才能提高猕猴桃的产量。一、猕猴桃栽培技术要点
%P 21
%@ 1003-1650
%L 23-1009/F
%W CNKI


%0 Journal Article
%A 邹跃
%A 邱凤翔
%A 柏大团
%+ 江苏省连云港市赣榆区水利局;
%T 信息技术在果园节水灌溉中的应用
%J 江苏理工学院学报
%D 2019
%V 25
%N 02
%K 信息化;;自动控制;;节水灌溉;;大数据处理
%X 节水灌溉系统主要由水源地水位、水质监测,取水控制、供水控制、供水计量,土壤墒情监测、气象监测,视频监控等组成。通过自动化控制,以实现自动取水、供水、水质监测、土壤水分控制,对水资源实施精确计量,为节水灌溉提供依据。在此基础上,通过视频监控、无线传导、集中管理,加强控制,按时按需供水,严格控制灌溉用水量,达到节水用水目的。通过对取、供水,水质监测、土壤墒情采集,大数据处理,平台综合应用等一系列操作,实现了节水灌溉技术的自动化控制。
%P 80-87
%@ 2095-7394
%L 32-1847/N
%W CNKI


%0 Journal Article
%A 冯建民
%A 田秀铭
%+ 辽宁省朝阳市北票市果树技术推广总站;辽宁省朝阳市果树技术推广站;
%T 北方地区软枣猕猴桃生物学特性及栽培技术
%J 特种经济动植物
%D 2019
%V 22
%N 04
%K 北方软枣猕猴桃;;生物学特性;;栽培
%X 软枣猕猴桃在我国分布地域十分广阔。但由于南北气候不同,软枣猕猴桃的表现和栽培方式也不相同。本文主要介绍北方地区软枣猕猴桃的生物学特性及栽培方法,以期为北方果农栽培软枣猕猴桃提供参考。
%P 37-38
%@ 1001-4713
%L 22-1155/S
%W CNKI


%0 Journal Article
%A 顾鑫
%A 周晓莹
%A 赵玉龙
%A 张旭东
%A 李杰颖
%+ 抚顺市园艺科学研究所;抚顺矿业集团工程技术研究中心;
%T 软枣猕猴桃栽培技术
%J 吉林农业
%D 2019
%N 08
%K 软枣猕猴桃;;栽培技术;;施肥管理
%X 软枣猕猴桃(又名软枣子)属猕猴桃科、猕猴桃属,多年生落叶攀缘藤本植物。既可以鲜食,也可以用来做果酱、果汁饮品、果脯、罐头、果醋,以及酿酒。多年来,由于破坏性采摘,造成软枣猕猴桃野生资源骤减,人工栽培基本还处于起步阶段。本文从品种选择、土壤选择、栽培、整枝修剪、肥水管理以及预防冻害等方面总结软枣猕猴桃的栽培技术,以期为软枣猕猴桃的栽培生产提供参考。
%P 76
%@ 1674-0432
%L 22-1186/S
%W CNKI


%0 Journal Article
%A 钱由晒
%A 黄新棋
%A 冯春凤
%A 韩世明
%A 石明才
%+ 六盘水市师范学院生物科学与技术学院;六盘水市关寨镇农业综合服务中心;
%T 猕猴桃的栽培管理技术
%J 农业技术与装备
%D 2018
%N 07
%K 猕猴桃;;栽植管理技术;;藤本植物
%X 为了提高猕猴桃种植的产量,文章通过对猕猴桃栽植管理技术的综述,以期望对猕猴桃的生产和研究提供相关的理论参数依据。
%P 89-90+92
%@ 1673-887X
%L 14-1343/TH
%W CNKI


%0 Journal Article
%A 伍桂荣
%+ 贵州省兴义市土壤肥料工作站;
%T 猕猴桃2+X试验—配方肥料试验总结
%J 农村科学实验
%D 2019
%N 07
%K 猕猴桃;;2+X试验;;配方肥料
%X 为建立健全我市猕猴桃施肥指标体系,指导兴义市猕猴桃生产。该试验设4个处理,三个重复,从试验结果分析得出,处理3即局部小调整产量最高,产量达716.10kg/667m~2;其次是处理2,即区域大配方,产量为431.77kg/667m~2;再次是处理4,即新型肥料,产量为331.82kg/667m~2;最后是处理1,即农民常规,产量为231.53kg/667m2。
%P 81-82
%@ 2096-0743
%L 22-1146/S
%W CNKI


%0 Thesis
%A 薛宝飞
%T 组织支持对农户农产品质量控制行为影响研究
%Y 郑少锋
%I 西北农林科技大学
%9 博士
%D 2019
%K 农业合作社;;组织支持;;农产品质量控制;;猕猴桃
%X 农产品质量问题事件频发,如何确保“舌尖上安全”已经成为各级政府迫切需要解决的重大问题之一。农产品质量控制覆盖从“田间”到“餐桌”的全产业链,但农产品生产源头是整个质量控制链条的重点和难点。小农户是我国农业生产经营的主体,将长期存在,意味着我国农产品质量安全要建立在千千万万的小农户生产行为的基础之上,但是小农户经营在农产品质量控制方面存在天然缺陷。农业合作组织是引导小农户融入现代农业的重要载体,合作社通过与农户建立“风险共担、利益共享”的利益联结机制,将农户协同到农产品产业链的生产过程中。为了满足日益增长的高质量农产品市场需求,农业合作组织推动“三品一标”认证,提供专业化服务,按照约定从事农产品的收购、加工和销售,农户则按照生产规范和质量标准进行农产品生产。当农户感知到来自农业合作组织的支持时,作为回报,农户做出质量承诺和标准遵从,有效提升农产品质量安全水平。那么,农业合作社发展对农户农产品质量控制行为产生什么影响?合作社通过何种机制对农户农产品质量控制行为产生作用?其作用效果如何?以上问题的回答是理解依靠合作组织促进农产品质量控制的关键。基于以上背景,本研究以猕猴桃合作社为例,以农业产业化理论、组织支持理论、农产品质量控制等多维理论为指导,基于猕猴桃主产区陕西省眉县573户种植户的调查数据,运用多种计量经济模型,探讨了组织支持对农户农药和化肥减量化使用行为、农户标准化生产遵从行为、农产品质量控制技术采用行为以及农产品质量控制效果的影响效应和作用机制,提出了促进农业合作组织发展,提高农产品质量控制水平的对策建议,以期为中国农产品质量控制制度的创新提供理论与实证支持。主要研究结论如下:(1)样本区猕猴桃种植率高达97.40%,但仍以小规模种植为主,且相对分散,种植户平均耕地面积为5.88亩,集中连片种植只占21.11%。种植户对于农药和化肥质量控制较为关注,在选购农药和化肥时首先考虑的是增产效果,占47.67%,其次是对食品安全影响的考虑,占33.51%。在农药和化肥使用过程中,超过半数的农户主要遵照使用说明来把握用量;50.17%的种植户使用了膨大剂,有7.32%的种植户使用了催熟剂。农业合作社是猕猴桃种植最主要的产业组织,有45.30%的种植户参与了当地的农业合作社。参与动因是获取市场信息、获得技术帮助、稳定收购渠道和拓宽销售范围,频次分别为50.58%、61.49%、62.07%、53.45%。有82%的种植户接受合作社提供的农资服务,56.37%接受过技术培训,67.43%种植户认为提供了销售服务。(2)在本次调研获得的573份有效样本中,猕猴桃认证的农户占44.12%,超过半数的农户只进行单一项目的认证,“三品一标”全部认证的农户只占22.69%。合作社和地方政府是农产品认证的主体。种植户对于农产品认证有助于建立生产标准、提高售价和市场拓展比较认同,70%的种植户认为认证对其生产决策有影响。82.46%种植户了解区域品牌,使用区域品牌的比例为56.08%。74.53%的种植户认为认证能够提升收购价格,55.81%的种植户认为认证能够使销路变好。37.14%种植户参与订单生产,89.51%订单签订期限为一年时间,农户参与订单农业的主要原因是有稳定的销路和稳定的价格,订单参与对农户品种选择、农资使用、农药化肥使用量的减少和新技术采用都产生了重要影响。(3)采用内生转换回归模型,从化肥和农药使用两个方面,探究组织支持对猕猴桃生产中农户生产要素质量控制行为的影响。研究发现,组织支持显著负向影响农户农药和化肥的使用次数。组织支持强度每增加1个单位,未参与订单农户的农药使用次数减少0.9888,化肥使用次数减少0.7942,而参与订单农户的农药使用次数降低0.3363,化肥使用次数降低0.2393。组织支持可通过农户参与订单生产影响农药化肥的使用金额,在考虑反事实的基础上,订单农业参与对农药使用金额影响的平均处理效应-0.0949,对化肥使用金额影响的平均处理效应为-0.0385,这意味着组织支持通过订单合约规范能够起到约束生产者行为,实现农户化肥和农药使用的减量化。(4)运用中介效应模型考察组织支持对农户猕猴桃生产过程中的标准化遵从行为的影响机制与路径,结果发现,组织支持对农户标准化遵从行为有显著的正向影响,即参与农业合作社的农户感知组织支持越强烈,在猕猴桃种植过程中对标准的遵从程度就越高。订单参与和“三品一标”认证在组织支持影响农户标准化生产遵从行为(遵从意愿和遵从程度)关系中具有部分中介效应,其中,订单参与的中介效应占总效应的比重分别为34.49%和5.27%,“三品一标”认证的中介效应占总效应的比重分别为25.07%和4.32%。订单农业和产品认证不仅能够解决小农户所面临的生产约束,降低市场风险,而且事先对农产品生产行为和农产品质量做出具体规定,对农户生产过程中的质量控制行为起到引导作用。(5)运用Heckman样本选择模型,探索组织支持对农户猕猴桃质量控制技术选择行为的作用机制。研究发现,农户对质量安全控制技术的采用意愿较高,愿意采用质量安全控制技术的农户占比为68.76%,但实际上质量安全控制技术采用程度仅为38.74%,存在采用意愿与采用行为的背离现象。组织支持对农户质量安全控制技术采用意愿及采用程度均有显著的正向影响。从组织支持维度看,情感性支持对农户质量安全控制技术采用意愿及采用程度均有显著的正向影响,而工具性支持对农户质量安全控制技术采用意愿有显著的正向影响,但对采用程度并不显著。组织支持不同维度对不同属性质量控制技术的影响存在差异。情感支持对人工授粉技术、生物防治技术和合理负载技术均具有显著正向影响;而工具支持对人工授粉技术和合理负载技术采用具有正向影响,但对生物防治技术采用影响并不显著。(6)将农产品质量控制效果细分为品质属性和安全属性两个方面,运用二元Probit模型和有序Probit模型考察组织支持对农户农产品质量控制效果的影响。研究发现,组织支持对品质属性控制效果具有显著正向影响。工具支持和情感支持均对反映品质属性指标“是否认证”、“农药残留是否少”有显著的正向影响,情感支持对“自家质量怎么样”有显著的正向影响,而工具支持对“自家质量怎么样”没有影响。组织支持对于安全属性控制效果也具有显著正向影响,工具支持正向影响“农药毒性是否低”,负向影响“是否使用膨大剂”;情感支持正向影响“农药效率是否高”和“农药毒性是否低”,负向影响“是否使用催熟剂和膨大剂”。边际效应分析表明,组织支持每增加1个单位时,农药残留少的概率增加7.17%,农药效率高的概率增加6.59%,使用膨大剂的概率降低10.67%,使用催熟剂的概率降低7.47%。(7)应通过注重农业产业组织的培育壮大,拓展产业链;加大农业合作组织支持力度,提高农户认可度;提高订单农业覆盖率,增强农户参与能力;重视社会网络关系治理,加强农户互惠信任;完善农企利益联结机制,健全联农机制;推进农业标准化生产,激励农户质量控制;强化品牌建设与维护,推动农业提质增效等途径,促进农业组织化发展,提升组织支持程度,提高农产品质量控制能力和水平。
%W CNKI


%0 Journal Article
%A 朱祥林
%A 朱昭龙
%+ 慈利县金岩土家族乡农业技术推广站;
%T 浅析猕猴桃无公害和有机栽培技术
%J 南方农业
%D 2019
%V 13
%N 06
%K 猕猴桃;;无公害;;有机;;栽培技术;;病虫害防治
%X 猕猴桃无公害栽培技术与有机栽培技术,是现代较为先进的新型栽培技术。通过这两种栽培技术的运用及病虫害防治的合理实施,猕猴桃种植生产的果实品质优良,纯绿色无污染,且显著提升了猕猴桃种植产量,为猕猴桃种植企业创造了更多的经济效益。
%P 5-6
%@ 1673-890X
%L 50-1186/S
%W CNKI


%0 Journal Article
%A 朱岁层
%A 赵辉
%A 王新江
%+ 眉县农业技术推广服务中心;眉县农业农村局;
%T 有机水溶肥料在猕猴桃上增产提质降本效果初探
%J 南方农业
%D 2019
%V 13
%N 05
%K 有机水溶肥;;猕猴桃;;增产提质降本
%X 利用猕猴桃园滴灌系统,应用有机水溶肥替代化肥,较常规施肥减少化肥用量435.6 kg·hm~(-2),肥料投入减少675元/hm~2,猕猴桃产量提高8.75%。通过试验发现,有机水溶肥料可以提高猕猴桃的产量和品质,降低肥料投入成本,促进农业可持续发展。
%P 34-35
%@ 1673-890X
%L 50-1186/S
%W CNKI


%0 Journal Article
%A 刘效红
%+ 铁岭县市场流通事务服务中心;
%T 试析猕猴桃园土壤管理存在的问题与对策
%J 农家参谋
%D 2019
%N 04
%K 猕猴桃园;;土壤管理;;问题;;对策
%X 我国在猕猴桃的种植上起步相对较晚,在种植管理上还存在较多问题,这使得猕猴桃产量不足,不仅为农户带来的较多的经济损失,也阻碍了我国猕猴桃产业的健康发展。文章主要对猕猴桃园土壤管理存在的问题进行阐述,并提出相应的解决措施,希望对猕猴桃的增产有所帮助。
%P 69
%@ 1003-5494
%L 41-1229/N
%W CNKI


%0 Journal Article
%A 刘向明
%+ 曲靖市麒麟区经济作物管理服务中心;
%T 探究猕猴桃的栽培及管理技术要点
%J 农业开发与装备
%D 2019
%N 01
%K 猕猴桃;;栽培技术;;管理措施
%X 猕猴桃作为较为常见的水果,不但味道甜美,而且还具备较高的营养价值。由于猕猴桃在日常的栽培过程中,涉及到的农业技术相对较为全面。因此,种植后要加强对猕猴桃的栽培及管理,严格控制其技术要点,按照猕猴桃的相关标准规范进行种植栽培,进而全面提高猕猴桃的产量。分别对猕猴桃的栽培、以及其管理技术要点方面进行论述分析,期望能够对猕猴桃的栽培及管理提供参考。
%P 215+234
%@ 1673-9205
%L 32-1779/TH
%W CNKI


%0 Journal Article
%A 莫停
%+ 湖南省凤凰县农业局;
%T 凤凰县红阳猕猴桃优质高产栽培技术
%J 中国农技推广
%D 2019
%V 35
%N 01
%K 红阳猕猴桃;结果枝;优质高产栽培技术;凤凰县;
%X <正>凤凰县地处湖南省西部边陲,湘西土家族苗族自治州南端,全县版图面积1 745 km~2,属武陵山地,海拔高度在170～1 117 m之间,整个地势由西北向东南梯降,构成明显的中山山原、中低山、低山三级台阶地貌。气候属中亚热带山地季风湿润性气候,雨量充沛,全年降水量1 308.1 mm;光热充足,年平均气温15.9℃,≥10℃活动积温4 500℃;四季分明,昼夜温差大,生态环境优良,森林覆盖率达到73%;
%P 56-57
%@ 1002-381X
%L 11-2834/S
%W CNKI


%0 Journal Article
%A 王西锐
%+ 陕西省农村科技开发中心;
%T 猕猴桃黄化病防治技术
%J 烟台果树
%D 2019
%N 01
%K 黄化病;猕猴桃;
%X <正>猕猴桃黄化病由缺铁、根系发育不良、虫害、板结、根结线虫病等因素引起,常见的主要为缺铁性黄化、根系发育不良。1防治措施1.1叶面喷雾喷0.15%～0.2%螯合铁。1.2灌根根系分布区土壤采用1 500倍液由你带路加0.2%铁肥、1%醋或50～100倍液EM灌根。灌溉时随水冲施由你带路,667 m~2
%P 31
%@ 1005-9938
%L 37-1244/S
%W CNKI


%0 Journal Article
%A 谯蓉
%+ 苍溪县气象局;
%T 苍溪县干旱对猕猴桃的危害及预防措施
%J 山西农经
%D 2019
%N 01
%K 干旱;;危害;;猕猴桃;;措施
%X 利用苍溪县国家气象观测资料,分析了苍溪县的干旱特征,总结了干旱对种植猕猴桃的危害,并阐述了相应的防御措施,供猕猴桃种植户参考,希望对缓解干旱有所帮助。
%P 109-110
%@ 1004-7026
%L 14-1065/F
%W CNKI


%0 Journal Article
%A 张效星
%A 樊毅
%A 崔宁博
%A 李晨
%A 胡笑涛
%A 龚道枝
%+ 四川大学水力学与山区河流开发保护国家重点实验室/水利水电学院;四川省水利科学研究院;南方丘区节水农业研究四川省重点实验室;水利部长江水利委员会综合管理中心;西北农林科技大学旱区农业水土工程教育部重点实验室;中国农业科学院农业环境与可持续发展研究所/作物高效用水与抗灾减损国家工程实验室;
%T 不同灌水量对滴灌猕猴桃光合、产量与水分利用效率的影响
%J 灌溉排水学报
%D 2019
%V 38
%N 01
%K 滴灌;;不同灌水量;;猕猴桃;;光合特性;;产量;;产量水分利用效率
%X 【目的】揭示不同灌水量对滴灌猕猴桃生长、产量及水分利用效率的调控效应。【方法】以7 a生"金艳"猕猴桃为试材,在果实膨大期(Ⅲ期)、果实成熟期(Ⅳ期)各设置1个对照(CK)和4个灌水处理,即高水(HW)、中水(MW-1)、偏低水(MW-2)和低水处理(LW),灌水量分别为CK的55%、65%、75%和85%。【结果】猕猴桃叶片光合特性因生育期和灌水量的不同而呈现明显差异,其光合速率(Pn)、蒸腾速率(Tr)和气孔导度(gs)均随灌水量的减小而减小,但Ⅲ-HW、Ⅳ-HW处理的Pn与CK差异不显著(P>0.05),Ⅲ-HW和Ⅳ-MW-2处理的瞬时水分利用效率较CK分别显著提高了2.70%、5.41%(P<0.05);各处理猕猴桃产量较CK仅下降0.09%～6.24%,产量水分利用效率(WUEy)则提高了2.82%～23.16%,其中Ⅲ-HW、Ⅳ-MW-1处理产量仅下降了0.09%、2.45%,而WUEy提高了2.82%、10.73%。【结论】滴灌猕猴桃果实膨大期高水处理、果实成熟期中水处理保持产量无明显下降,有效提高WUEy,并节水2.50%、11.62%(分别节水156、726 m3/hm~2),具有较好的节水稳产效果。
%P 1-7
%@ 1672-3317
%L 41-1337/S
%W CNKI


%0 Journal Article
%A 王春华
%+ 杭州市农业技术学校;
%T 冬季猕猴桃园病虫害防治措施
%J 山西果树
%D 2019
%N 01
%K 猕猴桃;;病虫害;;防治
%X 猕猴桃冬季病虫害防治至关重要,根据病虫害发生特点进行了分析,提出了冬季猕猴桃园病虫害防治的建议与对策。
%P 59-60
%@ 1005-345X
%L 14-1127/S
%W CNKI


%0 Journal Article
%A 郭旭新
%A 赵英
%A 樊会芳
%A 高志永
%+ 杨凌职业技术学院水利工程分院;
%T 不同灌溉方式对猕猴桃园土壤质量的影响
%J 节水灌溉
%D 2019
%N 01
%K 猕猴桃;;灌溉方式;;土壤质量;;可持续性利用
%X 为探明不同灌溉方式对猕猴桃园土壤质量的影响,2016-2017年在陕西眉县和杨凌猕猴桃园布设微喷灌、地面灌溉和滴灌处理,对0～50 cm土层的土壤容重、田间持水量、土壤孔隙度、有机质、速效钾、速效磷和碱解氮进行了统计分析,并利用土壤质量综合指数对不同灌溉处理土壤质量进行了评价。结果表明:(1)微喷灌和滴灌处理土壤容重、土壤孔隙度和田间持水量在0～50 cm各土层内无差异,在0～30 cm各土层均显著优于地面灌溉处理(P<0.05);(2)与猕猴桃施肥标准相比,3种处理在0～50 cm土层内有机质和碱解氮均亏缺,微喷灌和地面灌溉处理在该土层内速效钾和磷均处于盈余状态;(3)土壤容重和有机质是反映猕猴桃园土壤质量的综合指标;(4)滴灌处理土壤质量综合指数在10～50 cm各土层显著高于微喷灌和地面灌溉处理(P<0.05),是二者的1.21～1.81倍。因此,猕猴桃园采用滴灌是土地可持续性利用的有效措施。研究成果为猕猴桃园灌溉措施筛选及土地可持续性利用提供参考。
%P 40-44
%@ 1007-4929
%L 42-1420/TV
%W CNKI


%0 Journal Article
%A 封涌涛
%A 张笑
%+ 陕西省宝鸡市农业技术推广服务中心;
%T 猕猴桃裂果发生原因及防治方法的研究进展
%J 陕西农业科学
%D 2018
%V 64
%N 12
%K 猕猴桃;;裂果;;生长不平衡;;防治措施
%X 由于气候异常和连年偏施化肥,猕猴桃裂果现象日渐严重,影响果实品质,造成了较大的经济损失。裂果是内因和外因共同作用的结果,内因主要指品种差异、树体营养和激素不平衡等,外因包括天气骤变、地势因素、施肥不当、日灼等。针对这些致病原因,可从猕猴桃的品种选择、果园建设、水肥管理等几个方面实施防治措施。
%P 84-85+91
%@ 0488-5368
%L 61-1089/S
%W CNKI


%0 Journal Article
%A 杜继存
%A 韩进
%+ 陕西省城固县沙河营镇农业综合服务站;
%T 绿色猕猴桃科学施肥技术
%J 现代农业科技
%D 2018
%N 24
%K 猕猴桃;;绿色;;施肥技术
%X 秦巴山区是猕猴桃适生区,但施肥杂乱无标准。本文介绍了绿色猕猴桃科学施肥技术,该技术遵循循环、生态、绿色、有机的原则,可作施肥标准以供广大专业种植户参考使用。
%P 98-99
%@ 1007-5739
%L 34-1278/S
%W CNKI


%0 Journal Article
%A 白立强
%A 任宏涛
%A 梁振山
%A 李智
%A 王友利
%A 苟高创
%A 尚文宇
%+ 中国/全球环境基金防治土地退化项目管理办公室;
%T 陕西省不同类型退化土地可持续管理关键技术选择与示范推广
%J 陕西林业科技
%D 2018
%V 46
%N 06
%K 陕西省;;退化土地;;恢复;;技术体系;;推广模式;;可持续管理
%X 分别以眉县、礼泉县、神木县为对象,研究了渭河谷地农业生态功能区、渭北黄土高原丘陵沟壑水土流失重点控制生态功能区、长城沿线风沙草原生态区等三个陕西省土地退化功能区地力恢复与培育技术体系及其示范推广方法与成效,总结提出了11项土地可持续利用管理关键技术示范推广模式,对于陕西省土地可持续管理具有一定的示范参考价值。
%P 1-13
%@ 1001-2117
%L 61-1092/S
%W CNKI


%0 Journal Article
%A 陈大明
%A 陈上加
%A 孔维喜
%A 陈光平
%A 张永辉
%+ 云南省农业科学院热区生态农业研究所元谋干热河谷植物园;文山浩弘农业开发有限公司;
%T 云南北亚热带地区猕猴桃栽培技术
%J 中国果菜
%D 2018
%V 38
%N 12
%K 猕猴桃;;物候期;;品种;;栽培要点
%X 云南地处高原地带,气候呈现多样性和立体性,是我国猕猴桃野生资源分布最丰富的地区之一。云南猕猴桃人工栽培起步较晚,但近年来发展较快。文章主要介绍了云南北亚热带区猕猴桃的物候期、主要种植品种、种植过程中常见问题及解决措施,并进一步分析了猕猴桃的栽培要点。
%P 75-78
%@ 1008-1038
%L 37-1282/S
%W CNKI


%0 Journal Article
%A 吕岩
%+ 陕西省周至县哑柏镇吕家堡;
%T 猕猴桃产业发展中的十个突出问题
%J 西北园艺(果树)
%D 2018
%N 06
%K 猕猴桃产业;果园生草;猕猴桃生产;
%X <正>近年,我国猕猴桃产业发展迅猛,面积和产量逐年增加,但产业发展中存在以下十个方面的突出问题,制约产业持续健康发展,需要果农朋友们进行深入思考。1建园少论证,盲目就开种不经论证,就在不适合的地区盲目引种栽植,成功的概率会很低。主要表现有:选址不对,选种不妥,水源欠缺,排涝不畅。2改土意识淡,沃土缺方案
%P 14-15
%@ 1004-4183
%L 61-1226/S
%W CNKI


%0 Journal Article
%A 裴润根
%+ 江西省新干县农业技术推广中心;
%T 生物有机肥在猕猴桃上的肥效试验研究
%J 江西农业
%D 2018
%N 22
%K 生物有机肥;;猕猴桃;;产量;;品质;;经济效益
%X 本文通过对生物有机肥在猕猴桃上的应用效果研究,详细分析施用生物有机肥与施用其他不同肥料的情况下,对猕猴桃产量、品质、经济效益的影响。结果表明,在猕猴桃上施用生物有机肥后比施用鸡粪和化肥产量分别增加214.0、385.0 kg/667 m2,增幅分别为16.6%、34.5%,经济效益分别增加1 512、2 644.0元/667 m~2。此次试验效果研究可以为全面开展"有机肥替代化肥"行动提供技术指导。
%P 22-23
%@ 1674-4179
%L 36-1296/S
%W CNKI


%0 Journal Article
%A 黄小兰
%+ 浙江省浦江县岩头镇人民政府;
%T 浅析红心猕猴桃优质高产栽培技术
%J 农家参谋
%D 2018
%N 21
%K 红心猕猴桃;;优质;;高产;;栽培技术
%X 猕猴桃非常受消费者的欢迎,不仅口感好,而且对身体健康非常有利。红心猕猴桃是新品种,猕猴桃的高营养保持下来,猕猴桃的质量也有所提高,农户的收入也因此而提高。本论文针对红心猕猴桃优质高产栽培技术展开研究。
%P 58
%@ 1003-5494
%L 41-1229/N
%W CNKI


%0 Journal Article
%A 谭克均
%A 张钟亿
%A 韩峰
%A 郭晓芸
%A 陈海燕
%+ 贵州省土壤肥料工作总站;贵州农业职业学院;
%T 贵州山地猕猴桃常规施肥技术规程
%J 耕作与栽培
%D 2018
%N 05
%K 猕猴桃;;常规施肥;;技术规程;;贵州
%X 根据贵州山地猕猴桃常规施肥存在的有机肥施用量少、养分配比不合理、施肥方式不科学等问题,从技术实用范围、施肥原则、施用肥料、施肥量、施肥时期、施肥比例和施肥方法等方面总结了贵州山地猕猴桃常规施肥技术规程,为猕猴桃种植科学合理施肥提供参考依据。
%P 59-61
%@ 1008-2239
%L 52-1065/S
%W CNKI


%0 Journal Article
%A 黄惠清
%+ 福建省宁化县农业局;
%T 紫色土水土流失山地栽培猕猴桃技术
%J 亚热带水土保持
%D 2018
%V 30
%N 03
%K 紫色土;;流失山地;;引种实验;;猕猴桃;;技术
%X 紫色土是宁化县的主要土壤类型,因其水土流失面积大而集中、流失程度强烈、治理难度大而闻名全省。紫色土具有土层浅薄、结构性差和有机质含量低的特点,同时又具有成土速率快、生产性能高的优点。近年来,宁化县推行水土流失治理与农业产业发展相结合的治理模式,引进了营养丰富、产品供不应求、市场前景看好的猕猴桃在紫色土水土流失山地进行栽培实验,以促进水土流失治理持续、高效地推进,取得较好的效益。笔者通过紫色土水土流失山地栽培猕猴桃的引种试验、栽培管理、跟踪观察、分析探索,从建园、定植、管理和采收等方面总结了紫色土水土流失山地栽培猕猴桃技术。
%P 58-60
%@ 1002-2651
%L 35-1283/TV
%W CNKI


%0 Journal Article
%A 刘文国
%A 王锋
%A 赵强
%A 王智民
%+ 杨凌职业技术学院;甘肃省镇原县农技中心;
%T 不同肥料对猕猴桃黄化病防治效果和产量的影响
%J 安徽农业科学
%D 2018
%V 46
%N 27
%K 肥料;;黄化病;;产量;;猕猴桃
%X [目的]研究不同肥料对猕猴桃黄化病的防治效果及产量的影响。[方法]选用EDDHA-Fe、克黄先锋、举众复合肥3种肥料,以黄化病果树和正常果树叶片及果实为研究材料,通过土壤施肥试验,采用方差分析中邓肯法的多重比较,研究施肥后猕猴桃叶片叶绿素含量、果实果径、单果质量的变化。[结果]3种不同肥料对黄化病果树叶片总叶绿素含量影响很大,叶绿素的增加率最大达251. 0%,最小达59.3%,说明3种肥料对改变猕猴桃叶片总叶绿素含量作用明显,均有助于叶片的复绿。3种肥料施用后,正常果树的果实果径均比黄化果树大,单果质量比黄化果树高,正常果树的果实绿色色度差异不显著,但黄化病果树的果实绿色色度差异极显著,以使用EDDHA-Fe后的绿色色度最大,达97.6%,单果质量之间差异显著,以使用EDDHA-Fe的单果质量最高。[结论]EDDHA-Fe螯合铁防治黄化病效果最好,可以作为防治猕猴桃黄化病的首选肥料,其次为克黄先锋。
%P 154-156+165
%@ 0517-6611
%L 34-1076/S
%W CNKI


%0 Journal Article
%A 郑金成
%A 李光华
%A 李纪华
%A 李彬
%+ 西峡县林业技术推广站;
%T “华特”猕猴桃控产增质高效栽培技术
%J 林业科技通讯
%D 2018
%N 12
%K 华特”猕猴桃;;Actinidia chinensis;;控产增质;;高效栽培技术
%X 通过对"华特"猕猴桃(Actinidia chinensis)8年试验观测,摸清了其在西峡的生长习性,总结了"华特"猕猴桃控产增质高效栽培技术。实现了"华特"猕猴桃1年上架,2年初步形成丰产树形骨架,3年初结果,5年进入盛果期。既能丰产稳产,又能保持树体长期生长旺盛,延长结果年限,实现经济效益最大化。
%P 62-64
%@ 1671-4938
%L 10-1258/S
%W CNKI


%0 Journal Article
%A 炊晓宁
%+ 陕西省岐山县蔡家坡镇人民政府;
%T 猕猴桃的土壤改良与施肥技术
%J 农民致富之友
%D 2018
%N 18
%K 猕猴桃;土壤环境;土壤改良;施肥技术;
%X <正>猕猴桃营养价值高,市场需求大,在猕猴桃种植过程中,必须要积极加强对栽培技术的管理,以提高猕猴桃的产量和质量。土壤环境对猕猴桃的品质有很大影响,为了进一步提高猕猴桃的生长水平,必须要加强土壤改良技术的应用,提高土壤中有机质含量,局部中和土壤碱份含量较高的问题,并且做好施肥管理,促进土壤结构不断改善,为猕猴桃生长提供充足营养。1猕猴桃土壤改良技术土壤是农业生产的基础,土壤质量对农作物的生长水平有
%P 170
%@ 1003-1650
%L 23-1009/F
%W CNKI


%0 Journal Article
%A 李懿龙
%+ 安顺市西秀区农业局;
%T 浅谈红心猕猴桃优质高产栽培技术
%J 南方农机
%D 2018
%V 49
%N 17
%K 猕猴桃;;高产;;栽培技术
%X 红心猕猴桃,具有多种实用价值,既可以食用,也可以药用。红心猕猴桃一直被称为"果中之王"。它的果肉鲜美嫩滑,气味浓郁,口感清爽,营养成分较高,所以备受人们的喜爱。近年来,红心猕猴桃深受消费者的欢迎,许多地方根据本地生态条件,大力的发展红心猕猴桃产业,在此背景下,对于红心猕猴桃的优质高产技术的研究是必不可少的。本文从猕猴桃种植、施肥、整形、害虫防治以及授粉等方面简单论述了对红心猕猴桃的栽培,供有关人员参考。
%P 84
%@ 1672-3872
%L 36-1239/TH
%W CNKI


%0 Journal Article
%A 陈仕敏
%A 赵平
%+ 四川省苍溪县歧坪镇农业服务中心;
%T 对苍溪红心猕猴桃溃疡病防治现状的思考与建议
%J 四川农业科技
%D 2018
%N 09
%K 猕猴桃溃疡病;;发病规律;;综合防控
%X 为了有效防控猕猴桃溃疡病的发生,首先要先认识猕猴桃溃疡病的病原、为害病状、发病规律、流行因素等,从苗木检疫、选址建园、施肥、修剪、化学防治等方面出发,进行综合防控。
%P 31-32
%@ 1004-1028
%L 51-1212/S
%W CNKI


%0 Journal Article
%A 葛金涛
%A 吴秋月
%A 赵统利
%A 刘兴满
%+ 连云港市农业科学院;连云港市海州区农林水利局;
%T 富硒猕猴桃优质高产栽培技术
%J 现代园艺
%D 2018
%N 17
%K 猕猴桃;;富硒;;栽培技术
%X 介绍了富硒猕猴桃优质高产栽培技术,总结了富硒猕猴桃生产过程中建园条件、定植栽培、水肥管理、科学施硒和病虫害防治等方面的技术要点。
%P 69-70
%@ 1006-4958
%L 36-1287/S
%W CNKI


%0 Journal Article
%A 罗双霞
%A 李雪宁
%A 罗晓春
%+ 陕西省西安市周至县农业局;
%T 探讨猕猴桃高效栽培关键技术
%J 农民致富之友
%D 2018
%N 19
%K 猕猴桃果实;细菌性花腐病;留芽量;栽培关键技术;
%X <正>1猕猴桃定植建园技术1.1园地的选择猕猴桃的根系较为肉质化,特别脆弱。由于猕猴桃根系的特点所在,导致其根系既怕渍水,又怕高温干旱。因此,在猕猴桃园地的选择方面,尽量选择交通相对较为方便、背风向阳、土地肥沃、排水方便的砂土壤。在此类土壤上栽培猕猴桃,会促进其根系发达,地上的部分生长相对旺盛,并且果实多、果实大。1.2定植技术高墩栽培防积涝,在大穴大苗高规范建园的根底上,要充分保证表土与肥料拌匀回填。与此同时种植墩的设置要
%P 30
%@ 1003-1650
%L 23-1009/F
%W CNKI


%0 Journal Article
%A 井赵斌
%A 王斌龙
%A 席晓燕
%+ 渭南职业技术学院;渭南市果业研究院;西北农林科技大学园艺学院;杨凌首沃元农生态农业有限公司;
%T 根际注射施肥对猕猴桃生长、产量和品质的影响
%J 陕西农业科学
%D 2018
%V 64
%N 08
%K 猕猴桃;;注射施肥;;叶片功能性状;;产量;;品质
%X 【目的】为明确根际注射施肥技术对猕猴桃生长、产量和品质的影响,为猕猴桃果园水肥高效利用提供科学依据。【方法】2015-2017年以6年生猕猴桃品种海沃德为试验材料,对比分析了传统环状开沟撒施肥与根际注射施肥对猕猴桃生长指标、果实产量和品质的影响,其中根际注射施肥包括4个不同的肥料处理。【结果】与传统环状开沟撒施肥料相比,(1)根际注射施肥中4个不同肥料处理的新梢长度和新梢直径均显著高于对照;各处理中(国产叶面肥和国产冲施肥处理除外)叶绿素a、叶绿素b和总叶绿素含量也显著高于对照环状开沟施肥。(2)处理1液体有机肥+微生物菌剂+大量元素水溶肥可显著提高叶鲜重、叶干重和叶干物质含量。(3)在整个生长季内,根际注射施肥不同处理下(国产叶面肥和国产冲施肥处理除外)果实横径、纵径、果实体积和单果质量均明显高于环状开沟施肥处理。(4)根际注射施肥中不同处理对果实品质指标的影响不尽相同,其中处理1液体有机肥+微生物菌剂+大量元素水溶肥可以改善猕猴桃品质。【结论】根际注射施肥技术配合合适的水溶性肥料是提高猕猴桃肥生长、果实产量和品质的有效方式,可以作为猕猴桃现代高效栽培生产技术大力推广。
%P 51-55+66
%@ 0488-5368
%L 61-1089/S
%W CNKI


%0 Journal Article
%A 高敏霞
%A 冯新
%A 赖瑞联
%A 陈文光
%A 陈义挺
%+ 福建省农业科学院果树研究所;
%T 猕猴桃果实内在品质评价指标及影响因素研究进展
%J 东南园艺
%D 2018
%V 6
%N 04
%K 猕猴桃;;果实品质;;评价方法;;影响因素
%X 猕猴桃(Actinidia chinensis)果实品质的优劣,直接影响其产业发展。如何提高猕猴桃果实品质已经成为了猕猴桃产业持续健康发展亟待解决的问题。本文综述了近年来猕猴桃果实内在品质的评价指标及测定方法,并对影响猕猴桃果实品质的相关因素进行讨论,同时提出提高猕猴桃果实品质的有效措施,为猕猴桃选育种单位和生产者提供参考。
%P 39-44
%@ 2095-5774
%L 35-1317/S
%W CNKI


%0 Journal Article
%A 郝宇
%+ 辽宁省盐碱地利用研究所;
%T 不同肥料及施用量对三年生软枣猕猴桃生长发育的影响
%J 现代农业科技
%D 2018
%N 15
%K 软枣猕猴桃;;肥料;;施用量;;生长发育
%X 目前,软枣猕猴桃在丹东地区发展较快,露地栽培面积逐渐提高,适量施肥对其果实产量和品质的提高有促进作用,但施肥种类和施肥量没有一定标准。本试验以三年生软枣猕猴桃为研究对象,开展施肥试验,通过测量主干基部直径、主蔓长度、结果数量、枝条数量、徒长枝数量和果实平均重量,探究其对果树生长发育和果实品质的影响,确定适宜的肥料施用种类和用量。结果表明,施用不同种类、不同用量的复合肥均能不同程度地促进软枣猕猴桃生长发育、提高结果数量和果实重量,其中以施用速效复合肥(15-15-15)120 g/株效果最佳。
%P 85-86+90
%@ 1007-5739
%L 34-1278/S
%W CNKI


%0 Journal Article
%A 宋洁
%A 赵英杰
%+ 陕西省眉县果业技术服务中心;
%T 高温季节预防猕猴桃果实日灼的主要措施
%J 果农之友
%D 2018
%N 08
%K 猕猴桃果实;高温季节;主要措施;
%X <正>夏至节气刚过,开始进入一年中最热的时期,此时正是猕猴桃幼果快速生长期,果实表皮组织幼嫩,如遇高温强光照极易出现果实日灼,给生产造成较大损失,广大果农要采取科学措施,抓紧做好预防猕猴桃日灼的工作。1果园生草及覆盖在猕猴桃园种植毛苕子等绿肥作物,利用杂草和秸秆覆盖。果园生草(图1)和地面覆盖后能明显减少猕猴桃园土壤水分蒸发,可蓄水(雨水、灌溉水)保墒,减少灌
%P 32
%@ 1671-7759
%L 41-1343/S
%W CNKI


%0 Journal Article
%A 黄德荣
%+ 溆浦县深子湖镇人民政府农业综合服务中心;
%T 浅谈猕猴桃栽培技术
%J 山西农经
%D 2018
%N 14
%K 猕猴桃;;栽培技术;;树种修建;;育苗选择;;病虫害防治
%X 主要介绍了猕猴桃的树枝剪修、种植用地选择、育苗方式、品种种类以及种植期间的病虫害防治、施肥方式和成熟后的采摘存放问题,阐述了在猕猴桃生长期间的一系列问题,最后对相关问题进行分析,给出解决方案。
%P 80-81
%@ 1004-7026
%L 14-1065/F
%W CNKI


%0 Journal Article
%A 孙斌
%A 李晓
%+ 湖北省广水市农业科学研究所;
%T 红心猕猴桃高产栽培技术要点
%J 南方农业
%D 2018
%V 12
%N 21
%K 红心猕猴桃;;高产;;栽培技术
%X 猕猴桃营养丰富、口感良好,越来越受到人们的喜爱。基于此,对红心猕猴桃的高产栽培技术进行深入研究,希望对红心猕猴桃的种植起到指导作用,促进红心猕猴桃的生产向着高质量、高产量的方向发展。
%P 21+23
%@ 1673-890X
%L 50-1186/S
%W CNKI


%0 Journal Article
%A 杨浩
%+ 西峡县经济林实验推广中心;
%T 红心猕猴桃丰产栽培技术要点
%J 农家参谋
%D 2018
%N 14
%K 红心猕猴桃;;丰产栽培;;技术要点
%X 长期以来,猕猴桃凭借着及丰富的营养,越来越受到广大人民的喜爱。本篇文章针对红心猕猴桃的一些丰产栽培的技术要点进行了分析探讨,可以促进人们对种植红心猕猴桃栽培技术的相关了解,提高红心猕猴桃的生产质量。
%P 86
%@ 1003-5494
%L 41-1229/N
%W CNKI


%0 Journal Article
%A 郭素旺
%T 高温干旱猕猴桃落叶怎么办
%J 农村新技术
%D 2018
%N 07
%K 高温干旱;猕猴桃;黑斑病;
%X <正>持续高温干旱,猕猴桃果园植株叶片常会发生较为普遍的干枯落叶现象。特别是35℃以上的高温持续时间越长发生越重,对猕猴桃树势和产量都造成严重影响,要根据发生原因进行防治。一、生理性干枯落叶病的防治1.科学灌水。视墒情及时合理灌溉,清晨叶面不显潮湿须及时灌水,保证果园不缺水。2.加强栽培管理。重视猕猴桃园土
%P 23
%@ 1002-3542
%L 45-1130/S
%W CNKI


%0 Thesis
%A 王昌
%T 微灌猕猴桃生长特性与需水规律试验研究
%Y 费良军;冯缠利
%I 西安理工大学
%9 硕士
%D 2018
%K 微灌;;猕猴桃;;生长特性;;需水规律;;灌溉制度
%X 本文在查阅国内外相关文献资料的基础上,结合陕西关中猕猴桃生产的实际,采用大田试验与理论研究相结合的技术路线,在微喷灌及滴灌条件下,根据猕猴桃园内土壤水分含量变化过程,研究了灌水土壤含水量下限对猕猴桃树生理生长特性、果实产量与品质、水分利用效率、水分生产函数、需水规律的影响,在此基础上提出了陕西关中地区猕猴桃树的微灌灌溉制度。本试验研究取得了以下主要成果:(1)在微喷灌或滴灌条件下,猕猴桃全物候期内早8:00时的土壤温度最大值出现时间点随着土层深度的增加而后移。不同深度处土壤温度随大气温度的变化而变化,在一天内均呈现出先降低、再升高、后降低的大体趋势,在整个物候期内均呈现出先升高后降低的大体趋势。在夏季中午时分,微喷灌水能够迅速降低田间气温、提高田间湿度,并且这种效果会持续到灌水结束后数小时内。(2)灌水后24h 土壤水分含量随着土层深度的增加先变大后变小,微喷灌及滴灌条件下土壤含水量最大值分别出现在30～40cm及40～50cm深度层之间。计划湿润层(0～60cm深度)的土壤含水量在萌芽展叶期和果实成熟期下降速度较为缓慢,而在开花坐果期和果实膨大期下降速度较快。(3)在微喷灌或滴灌条件下,猕猴桃各物候期的需水量及需水模数大小关系均为:果实膨大期>萌芽展叶期>开花坐果期>果实成熟期,其中果实膨大期是猴桃需水的关键时期。猕猴桃物候期内的总需水量及各物候阶段的日需水强度随着灌水下限的提高而增大。猕猴桃作物系数在整个物候期内表现出先增大后减小的趋势。(4)在微喷灌或滴灌条件下,随着灌水下限的提高,猕猴桃各项生长指标(包括新梢、叶柄、叶面积指数)和叶片生理指标(净光合速率、气孔导度、蒸腾速率)均有显著增加,但当灌水下限提高到70%后,这些生长生理指标增加不显著。Logistic模型能够较好地模拟猕猴桃果实体积随时间推移的变化过程。当灌水下限相同时,微喷灌灌水条件下的树体生长生理指标比滴灌灌水条件下的大。(5)在微喷灌或滴灌条件下,猕猴桃果实产量、水分利用效率及净效益随着灌水下限的提高而提高,但当灌水下限提高到70%后,再继续提高灌水下限反而会使猕猴桃果实产量、水分利用效率及净效益降低。(6)在微喷灌或滴灌条件下,随着全物候期需水量的增大,猕猴桃产量先增大后减小。本文建立的试验地猕猴桃全物候期的需水量与猕猴桃产量间的关系模型能够用来估算猕猴桃的产量。利用Jensen模型求解出的猕猴桃各物候期水分敏感系数结果表明:猕猴桃树在果实膨大期对水分的亏缺最为敏感,而果实成熟期出现水分亏缺对果实产量的影响不大,这与实际情况相符。(7)通过多目标模糊优化方法对微灌不同灌水下限处理进行分析,确定出了能够实现陕西关中地区猕猴桃节水、高产、高质、高效的最佳微灌灌水下限为70%,2017年(水平年)猕猴桃最佳微灌灌溉制度为整个物候期共进行微喷灌灌水9次,其中萌芽展叶期2次,果实膨大期7次,灌水定额为266.11～481.89m3/hm2,灌溉定额为3113.44m3/hm2。
%W CNKI


%0 Journal Article
%A 库永丽
%A 徐国益
%A 赵骅
%A 曹翠玲
%+ 西北农林科技大学生命科学学院;眉县农业宣传信息培训中心;
%T 腐植酸复合微生物肥料对高龄猕猴桃果园土壤改良及果实品质的影响
%J 华北农学报
%D 2018
%V 33
%N 03
%K 腐植酸复合微生物肥料;;猕猴桃;;土壤酶;;土壤微生物;;土壤理化性质;;果实品质
%X 为了改善陕西眉县高龄猕猴桃果园土壤存在由过量施肥及连作障碍导致的各项营养指标日趋恶化的严重问题,通过大田试验,以果农传统施肥为对照,研究3种不同腐植酸复合微生物肥料JY、KY、JKY对高龄猕猴桃生育期内(开花期、发芽期、果实膨大期、果实成熟期、次年发芽期)土壤养分系统的动态影响及最终果实品质的提高作用。结果表明,3种复合微生物肥料均能显著提高猕猴桃果园土壤细菌、放线菌、酵母菌数量,降低真菌数量,以改善和平衡土壤微生物群落结构;复合微生物肥料也能显著提高猕猴桃果园土壤酶活性(其中,JKY的应用效果最为显著,其蔗糖酶活性在不同时期分别较对照高出48.65%~255.51%、磷酸酶较对照高出30.23%~60.23%、多酚氧化酶较对照高出106.22%~182.04%、蛋白酶较对照高出13.74%~126.12%、脲酶较对照高出21.17%~177.41%),增强土壤肥力(硝态氮、铵态氮、速效磷、速效钾、全氮、全磷、全钾、有机质含量显著提高),降低土壤p H(其中,JKY组土壤p H较对照下降了0.25~0.48个单位);复合微生物肥料能够提高猕猴桃果实维生素C和可溶性糖含量,降低可滴定酸含量。综合分析表明,3种复合微生物肥料均能改良高龄猕猴桃果园土壤,提高猕猴桃果实品质,该研究结果可为微生物肥料在猕猴桃上的合理利用提供理论依据。
%P 167-175
%@ 1000-7091
%L 13-1101/S
%W CNKI


%0 Journal Article
%A 库永丽
%A 徐国益
%A 赵骅
%A 董天旺
%A 曹翠玲
%+ 西北农林科技大学生命科学学院;眉县农业宣传信息培训中心;
%T 微生物肥料对猕猴桃高龄果园土壤改良和果实品质的影响
%J 应用生态学报
%D 2018
%V 29
%N 08
%K 猕猴桃;;微生物肥料;;土壤酶;;土壤理化性质;;品质
%X 猕猴桃种植年限增加导致的连作障碍使土壤微生物结构失调、土壤酶活性及理化指标降低,进而严重降低了猕猴桃品质和产量.在大田试验条件下,本研究以果农传统施肥为对照,探究两种对猕猴桃幼苗有促生作用的微生物肥料JF和KF(通过无菌苗试验验证促生效果)对猕猴桃不同生育时期(发芽期、开花期、果实膨大期、果实成熟期、次年发芽期)土壤微生物结构、土壤酶活性、理化指标以及果实品质的影响.结果表明:两种微生物肥料均能显著提高猕猴桃果园土壤细菌、放线菌与真菌的比值,改善和平衡土壤微生物群落结构;同时显著提高猕猴桃果园土壤酶活性,其中蔗糖酶、脲酶、磷酸酶和多酚氧化酶较对照分别高17.9%~83.5%、7.9%~83.0%、7.3%~45.4%和8.1%~140.3%;增强土壤肥力(速效氮、磷、钾、全氮、全磷、全钾、有机质含量显著提高),降低土壤p H(较对照下降0.29~0.34个单位).施用微生物肥料后猕猴桃果实维生素C、可溶性糖、可溶性蛋白等含量升高,可滴定酸含量下降.因此施用两种微生物肥料均能平衡土壤微生物群落结构,增强土壤肥力,提高猕猴桃果实品质.该研究结果可为微生物肥料在高龄猕猴桃果园的应用提供有力的理论依据.
%P 2532-2540
%@ 1001-9332
%L 21-1253/Q
%W CNKI


%0 Journal Article
%A 张仁杰
%A 童振杰
%A 张艳
%A 毛永桥
%A 杨培儿
%A 吕道坤
%A 陈云奇
%A 陈英子
%A 邹威
%A 郎玲玲
%A 郎进宝
%+ 浙江宁波市奉化区农林海洋渔业局;浙江宁波市奉化塔水路7号试验协作组;浙江宁波市农业科学院;
%T 奉化红阳猕猴桃的种植现状及关键技术
%J 中国果菜
%D 2018
%V 38
%N 06
%K 红阳猕猴桃;;种植概况;;品种特性;;整枝;;灌溉;;关键技术
%X 红阳猕猴桃果大整齐、品质优良、产量较高、营养丰富、果心红色、遗传性稳定,是目前猕猴桃品种中较优良的品种之一。本文阐述了奉化红阳猕猴桃的种植概况和品种特性,并从园地整理、施肥、灌溉、整枝等几个方面介绍了红阳猕猴桃种植的关键技术,以期能更好地推广该品种。
%P 24-26
%@ 1008-1038
%L 37-1282/S
%W CNKI


%0 Journal Article
%A 李强
%+ 国营宽甸满族自治县黎明林场;
%T 软枣猕猴桃栽培技术
%J 现代园艺
%D 2018
%N 11
%K 软枣猕猴桃;;栽培技术
%X 软枣猕猴桃作为一种新兴产业,在辽宁省内发展迅速,其所含营养成分具有良好的保健作用,已有研究表明,软枣猕猴桃中的营养成分具有提高机体的免疫功能,具有巨大的开发利用前景和推广价值。本文对软枣猕猴桃的栽培技术进行了总结,为加快软枣猕猴桃产业化发展提供技术支撑。
%P 88-89
%@ 1006-4958
%L 36-1287/S
%W CNKI


%0 Thesis
%A 梁静
%T 眉县猕猴桃品牌化发展调研报告
%Y 寇紫遐
%I 西安外国语大学
%9 硕士
%D 2018
%K 眉县;;猕猴桃;;区域公用品牌;;品牌化发展;;农产品
%X 猕猴桃为眉县当地主要农产品,猕猴桃产业在眉县经济发展中起着重要作用。我国对农业发展极为重视,自2004年起连续15年颁布了以“三农”为主题的中央一号文件,陕西省对猕猴桃设有专项保险政策,此外,国家对于品牌化发展的重视程度也不断加强。调研报告以眉县猕猴桃品牌化发展情况为调研对象,基于品牌化发展相关知识对政府、企业、农户、消费者四大市场行为主体进行猕猴桃品牌化发展调研及审视。调研报告主要使用实证研究方法,具体为个案研究法、问卷调查法、深度访谈法、小组访谈法四种方法。基于已有文献材料以及对眉县猕猴桃品牌化发展的实地考察,调研报告从眉县猕猴桃品牌化发展政策背景分析、眉县区位优势分析,政府、企业、农户、消费者四大市场行为主体在眉县猕猴桃品牌化发展过程中的作为分析研究。综合文献资料及实际考察结果分析发现:眉县猕猴桃品牌管理体系模糊、区域公用品牌母子架构缺乏可行性、品牌定位存在误区、品牌识别系统“形同虚设”、品牌传播形式单一、品牌资产评估体系缺失,调研报告针对这六大发现提出相关解决思路。通过调查研究眉县猕猴桃品牌化发展现状,提出完善眉县区域公用品牌发展的对策,有利于帮助眉县猕猴桃提升知名度,同时丰富陕西农产品品牌理论的研究。
%W CNKI


%0 Thesis
%A 杨煜岑
%T 基于Android的猕猴桃施肥系统设计与实现
%Y 杨联安
%I 西北大学
%9 硕士
%D 2018
%K 智慧施肥;;移动GIS;;Android;;测土配方施肥;;猕猴桃
%X “互联网+”现代农业是农业可持续发展和乡村振兴战略的技术支撑,是助力智慧农业发展的新动力。当下,我国果树施肥中存在越来越多问题,包括施肥以经验和习惯为参考、缺乏统一标准、过量和不足并存等。本文以陕西省特色主导农业——猕猴桃产业为例,利用Arc GIS for Android技术,将养分平衡施肥法与Android智能终端相结合,在多年测土配方施肥的基础上,研发移动智慧化猕猴桃施肥系统APP,研究结果为区域果园的养分制图、分区管理、智慧施肥和果业的可持续性发展提供理论依据和技术支撑。本研究主要取得以下研究成果:(1)研制了智慧化猕猴桃施肥系统APP。将“互联网+”现代农业高新技术和智慧农业先进思想相结合,Arc GIS for Android移动GIS技术与养分平衡施肥模型相结合,以智慧施肥为目标,在Android Studio平台实现猕猴桃施肥查询系统,将空间查询与属性查询相结合,以期为测土配方施肥技术的应用和推广提供科学依据和技术支撑;(2)实现了猕猴桃施肥模型与移动GIS的深度耦合。与以往针对大田作物施肥系统不同,开发了一款以猕猴桃专题型果树施肥方案推荐系统,引入随机森林机器学习算法对猕猴桃果园进行土壤养分空间预测,构建猕猴桃养分平衡施肥模型,结合移动GIS技术,实现猕猴桃果园的精准施肥;(3)研制的猕猴桃施肥系统功能强大。系统不但有施肥推荐功能,还提供地图定位、果园土壤养分信息查询、猕猴桃生长管理相关知识、肥料交易等农技服务、猕猴桃施肥技术视频等扩展功能,基本满足猕猴桃施肥方面的业务需求,以后可扩充为猕猴桃智慧化管理专家系统;(4)研制的猕猴桃施肥系统具备广阔的应用前景。系统已成功搭建系统架构,构建猕猴桃养分平衡施肥模型,在实际生产中得到应用,具备现实意义及实践指导性,今后随着猕猴桃田间试验的扩充完善,以及土壤信息技术的日臻进步,施肥模型符合猕猴桃的实际生产应用,猕猴桃施肥APP应用前景广阔。
%W CNKI


%0 Thesis
%A 徐国益
%T 有益微生物菌肥对猕猴桃根围土壤—生物系统的调节及对果实品质的影响
%Y 曹翠玲
%I 西北农林科技大学
%9 硕士
%D 2018
%K 高龄猕猴桃果园;;微生物菌肥;;土壤微生物;;土壤养分;;果实品质
%X 随着猕猴桃种植年限的增长,高龄猕猴桃果园连作问题日益突出,土壤微生物数量降低、土壤营养品质下降导致植株生长发育缓慢,有的甚至爆发根腐病,进而威胁果园安全。微生物菌肥作为新型绿色有机肥除了能够提高土壤肥力外,还可以改善土壤微生物生态环境,并在改良土壤的基础上,达到维持植株健康生长、增强植株抗逆能力、提高果实品质的效果。本文在室内无菌苗试验取得良好效果后,采用大田施肥试验,研究不同微生物菌肥的肥效,并以传统施肥方式作为对比,通过对土壤养分含量、土壤酶活性、微生物量、微生物群落功能和结构多样性及叶片抗性酶活力和果实品质的测定,探讨了不同微生物肥料施入后对高龄猕猴桃根围土壤-生物系统和猕猴桃果实品质的影响。主要研究结果如下:(1)在无菌培养条件下,用基质土栽培猕猴桃幼苗,结果表明:施用了解磷菌(YL6)菌肥(JF)与枯草芽孢杆菌(C3)菌肥(KF)后,JF与KF的整株鲜重、干重等生物量指标较CK分别增加18.1%、79.1%,33.3%、73.3%;叶片可溶性蛋白含量较CK升高,叶片与根部硝态氮含量显著降低。大田试验结果显示,施用JF和KF后,土壤中细菌、放线菌数量显著升高,土壤酶活性指标及相关理化性质显著提高(土壤速效磷含量在开花期升高20.3%,9.6%等),果实品质指标上升(维生素C含量分别提升58.2%,59.0%),土壤pH降低。(2)大田条件下,将两种有益菌(解磷菌YL6与枯草芽孢杆菌C3)与腐殖酸分别混合施用到高龄猕猴桃根围土壤,其中两种有益菌与腐殖酸混施(JKY)组对土壤各项指标影响最为显著。土壤细菌真菌比较CK升高9.5%,放线菌、酵母菌数量增加了11.0%,56.4%,土壤酶活性显著提高,有效养分含量显著增加,pH降低,果实品质提高。灰度关联分析展示,果实品质各项指标的升高与施用JKY相关性达0.99。(3)大田条件下,将枯草芽孢杆菌C3分别与两种解磷菌(Y2-有机解磷菌株,YL6-无机有机解磷菌株)混合制成生防菌肥CY和CL,施用于根腐病植株根围土壤后,土壤微生物AWCD曲线升高、微生物多样性指数较未处理病株土壤(RP)显著增加(Shannon指数加4.9%,4.2%)、微生物代谢结构改变,土壤酶活性、理化性质指标显著升高(速效钾含量在果实成熟期较RP高119.5%,115.4%),叶片抗逆酶活性和果实品质升高(CAT活性较RP升高116.3%,52.5%;可溶性糖含量分别高102.0%,40.3%)。综上所述,向猕猴桃根围土施用微生物菌肥,能改善高龄猕猴桃植株根围土壤-生物系统,增强土壤酶活性,提高土壤有效养分含量,进而促进猕猴桃植株生长发育、提高果实品质。
%W CNKI


%0 Thesis
%A 高张
%T 基于GIS和MDS的周至县猕猴桃园地土壤质量与地力评价
%Y 张福平
%I 陕西师范大学
%9 硕士
%D 2018
%K 周至县;;猕猴桃;;MDS;;土壤质量
%X 土壤资源是种脆弱且不可再生的资源,维系土壤质量是农业土壤可持续利用的基础。周至县是我国猕猴桃最大的种植基地,同时猕猴桃具有巨大的经济价值和生产效益,由于果农对猕猴桃土壤养分状况不了解,存在着生产过程中施肥不平衡的情况,影响了猕猴桃的品质和质量。目前,关于猕猴桃的研究多集中在土壤养分方面,而对猕猴桃土壤的整体质量结构还是缺乏足够认识。为了全面了解周至县猕猴桃土壤理化性质和土壤质量状况,本研究通过实验分析和数据处理,研究了周至县猕猴桃园地土壤状况,并基于GIS方法对土壤质量和地力进行全面评价,得出以下结论:(1)土壤理化性质。对周至县猕猴桃园地的18项理化指标进行了 K-S检验,均呈正态分布,其中土壤容重、pH值、全钾属弱变异性,土壤盐分属高度变异性,土壤物理性黏粒、含水量、毛管孔隙度等属中等变异性。对土壤物理性质的分析,表明:土壤物理性黏粒表现出自东向西的增高趋势;土壤含水量相对稳定,属湿度适宜区,空间上以二曲镇为低值中心;土壤容重总体偏紧实,靠近主城区的土壤最为紧实;土壤总孔隙度与毛管孔隙度的含量,均表现出离城区越远含量越高的特征,而非毛管孔隙度则表现出自东向西逐渐降低的趋势;土壤通气度含量偏低,且距离城区越远值越高;土壤平均pH值为7.16,属中性土壤,自侯家村乡向两边乡镇逐渐减小。对土壤化学性质的分析,表明:土壤各养分指标中,全氮、速效氮含量偏低,有机质、全磷含量适宜,全钾、速效磷含量丰富,速效钾含量极高;土壤盐分分析表明,周至县土壤属轻度盐渍化,侯家村乡的土壤盐分含量最低;土壤微量元素中Mg2+和SO42-的含量在尚村镇最低。(2)土壤质量评价。在土壤理化指标相关性分析的基础上,构建基于最小数据集(MDS)的土壤质量评价指标体系,并对各指标进行地统计学分析,最终对周至县猕猴桃园地进行了土壤质量评价。MDS指标体系有总孔隙度、全磷、速效氮、Mg2+、全钾、有机质、含水量、速效磷和物理性黏粒共9项,并利用Pearson相关分析法对其进行验证,认为最小数据集划分法具有可行性。MDS指标体系的地统计学分析:以半方差函数方法选取各土壤指标的最佳拟合模型,得出物理性黏粒、有机质和全钾符合球状模型,含水量、全磷和速效磷符合高斯模型,总孔隙度和Mg2+符合线性模型,速效氮符合指数模型;拟合模型参数中,土壤速效磷的块金值Co最大,速效氮次之,其他相对较小;基底效应的分析,表明物理性黏粒、含水量、有机质、全磷、全钾和Mg2+为高度变异性,孔隙度、速效氮和速效磷为中等变异性;变程的分析,表明各指标采样点之间都具有空间相关性,其中有机质的变程最小。利用公因子方差计算MDS各指标权重,并以隶属度函数法将各指标进行无量纲化处理,最终以土壤质量评价综合模型对周至县猕猴桃园地土壤质量进行评价,得出:研究区平均综合土壤质量指数为0.53,范围为0.46～0.73,土壤质量的综合水平较低,其中侯家村乡土壤质量最高,二曲镇最低,土壤质量指数分别为0.73和0.46,总体表现为西部高东部低的特征。(3)地力评价。在土壤质量评价结果的基础上,以全国耕地地力等级划分标准对周至县猕猴桃园地土壤地力等级进行划分,结果表明:周至县猕猴桃园地土壤地力等级的93425个栅格评价单元中各地力等级占比,依次为三级地>四级地>二级地>五级地>一级地,主要地力集中于三级和四级地力,占比94.68%,周至县猕猴桃园地土壤质量总体偏低,其中侯家村乡猕猴桃园地地力等级水平最高。(4)土壤改良。通过分析种植年限对土壤理化性质的影响及全域土壤肥力水平分布状况,表明人为管理对猕猴桃生长十分重要,果农应长期对土壤进行翻耕作业,以维持基本特性。为提高猕猴桃产量,建议周至县猕猴桃施肥计划应调整为加大有机肥和氮肥的施肥量,调节磷肥的施肥量和限制钾肥的施肥量三种类型;同时认为,今后周至县猕猴桃园地的土壤改良应注重四个方面:适当降低土壤pH值;定期进行土质翻耕;增加有机肥的投入;调节磷肥和钾肥的使用。
%W CNKI


%0 Journal Article
%A 耿波
%+ 山东省淄博市蔬菜办公室;
%T 水肥一体化技术在猕猴桃栽培上的应用
%J 中国农技推广
%D 2018
%V 34
%N 04
%K 猕猴桃;水肥一体化技术;根系分布;
%X <正>猕猴桃被誉为维C之王,以其丰富的微量元素含量而深受消费者青睐,具有广阔的市场发展前景。淄博市博山区作为山东省猕猴桃主产区,栽培面积近1.35万亩,占全省栽培面积的73%以上。经过技术人员近30年的不断改良,培育出的博山"碧玉"猕猴桃,因其具有口感纯正、酸甜适度、细嫩多汁、芳香浓郁的特点,而享誉省内外。近年来,虽然种植规模逐步扩大,但猕猴桃商品果率过低成为制约种植效益的一大因素。在对果树地上部分管理日趋科学成
%P 54-55
%@ 1002-381X
%L 11-2834/S
%W CNKI


%0 Journal Article
%A 樊继刚
%A 王锡宏
%A 胡英强
%A 宋丽
%+ 江苏省连云港市赣榆区农业技术推广中心;江苏省连云港市赣榆区农机推广站;
%T 丘陵山区猕猴桃膜下滴灌水肥一体化技术模式
%J 农业科技通讯
%D 2018
%N 04
%K 丘陵山区;;猕猴桃;;水肥一体化技术;;模式
%X 丘陵山区猕猴桃膜下滴灌水肥一体化技术是借助压力系统(或地形自然落差)将含有各种营养的液体肥料和灌溉水按比例混合后,通过管道和滴头形成滴灌,均匀、定时、定量,浸润作物根系发育生长区域,使根系土壤始终保持疏松和适宜的含水量。本文作者就丘陵山区猕猴桃种植现状、存在问题和膜下滴灌水肥一体化技术及推广前景进行探讨,形成丘陵山区猕猴桃膜下滴灌水肥一体化技术模式。
%P 299-302
%@ 1000-6400
%L 11-2395/S
%W CNKI


%0 Journal Article
%A 李晓波
%+ 辽宁省丹东农业科学院;
%T 适宜猕猴桃种植生长的环境条件分析
%J 南方农业
%D 2018
%V 12
%N 11
%K 猕猴桃;;种植价值;;环境条件
%X 受可持续经济和绿色经济的发展观念的影响,我国生态林业和生态农业加快了发展的步伐。猕猴桃果木树种既具有经济价值,又具有生态价值,是生态农业非常重视的树种。从当前来看,若想有效地促进猕猴桃发展的规模,种植环境必须要满足一定的条件,才能充分地显示出经济效益和生态价值,以免种植猕猴桃辜负发展生态林业的期望,从而浪费了资源。
%P 23-24
%@ 1673-890X
%L 50-1186/S
%W CNKI


%0 Journal Article
%A 毛应清
%+ 云南省农业广播电视学校屏边县分校;
%T 北回归线上高原地区猕猴桃建园技术要点
%J 南方农业
%D 2018
%V 12
%N 08
%K 红阳猕猴桃;;北回线;;高原地区
%X 主要对北回归线上高原地区猕猴桃建园技术进行介绍,从园地选择到园建成等一系列环节进行详细论述,通过建设高标准的园地,以便新建猕猴桃园将来达到丰产增收的目的。
%P 19-20
%@ 1673-890X
%L 50-1186/S
%W CNKI


%0 Journal Article
%A 伍廷辉
%A 严凯
%+ 六盘水师范学院;
%T 六盘水猕猴桃主要病害调查及防治建议
%J 安徽农学通报
%D 2018
%V 24
%N 05
%K 猕猴桃;;病害;;调查;;防治
%X 近年来,猕猴桃病害发生种类多,严重威胁着猕猴桃产业的发展。通过对六盘水猕猴桃(Actinidia chinensis)主要发生病害种类的调查,结果表明:六盘水猕猴桃主要病害有10种,真菌性病害4种,细菌性病害2种,线虫性病害1种,生理性病害1种,其他病害2种。其中以褐斑病发生率及感染面积最为严重。
%P 54-56
%@ 1007-7731
%L 34-1148/S
%W CNKI


%0 Journal Article
%A 邱斌
%+ 云南省昭通市水富县云富街道农技站;
%T 云南水富县红心猕猴桃优质高产栽培技术
%J 农业工程技术
%D 2018
%V 38
%N 08
%K 红心猕猴桃;;优质;;高产;;栽培技术;;病虫害防治
%X 猕猴桃因其自身的优势,被称为"果中之王"、"维C之王"。该文主要对水富县红心猕猴桃优质高产栽培技术进行介绍,从土地、施肥、栽植、田间管理、病虫害管理等方面进行阐述,希望能给相关种植户一定的参考价值。
%P 59
%@ 1673-5404
%L 11-5436/S
%W CNKI


%0 Journal Article
%A 蔡娜
%A 何腾兵
%A 高安勤
%A 林昌虎
%+ 贵州大学农学院;贵州大学新农村发展研究院;六盘水市土肥站;贵州医科大学;
%T 贵州产区猕猴桃不同生长期氮磷钾养分变化规律
%J 黑龙江农业科学
%D 2018
%N 03
%K 猕猴桃;;氮磷钾;;养分吸收转运;;不同生长期
%X 为促进猕猴桃丰产段质栽培及合理施肥,采用大田试验和室内分析相结合的方法探讨贵州主要猕猴桃产区猕猴桃在不同时期(开花期、幼果期、果实膨大期、成熟期)梢、叶、果的氮磷钾养分吸收吸收转运规律。结果表明:在开花期、幼果期、果实膨大期、成熟期4个典型时期,猕猴桃的叶、果的氮磷钾含量均呈开花期>幼果期>果实膨大期>成熟期,猕猴桃梢中全钾含量呈逐渐下降趋势,而梢中全氮和全磷含量表现为开花期>幼果期>成熟期>果实膨大期。猕猴桃同一生长期内,梢、叶、果养分元素含量对比表现为:开花期总氮含量是叶>花>梢,总磷为花>叶>梢,总钾为花>梢>叶;幼果期总氮和总磷均表现为叶>果>梢,总钾为果>叶>梢;果实膨大期和成熟期总氮和总磷含量均表现为叶>梢>果,总钾含量为叶>果>梢。故在果实生长前期应配施钾肥;在果实膨大前期要注意修剪掉多余的叶、梢,减少养分的消耗。
%P 33-37
%@ 1002-2767
%L 23-1204/S
%W CNKI


%0 Journal Article
%A 穆再芹
%+ 昆明市东川区铜都街道农业综合服务中心农科分中心;
%T 红心猕猴桃的栽培种植技术
%J 吉林农业
%D 2018
%N 05
%K 红心猕猴桃;;高产;;栽培技术;;病虫害;;防治
%X 猕猴桃是一种深受人们喜爱的水果,尤其是红心猕猴桃,是在所有猕猴桃种类当中最受欢迎的一个品种。红心猕猴桃不仅有着非常高的营养价值,还可以入药,市场对其的需求量较大,因此如果能将红心猕猴桃的产量提高将会极大地促进地区经济发展。近年来,我国云南省东川区的红心猕猴桃种植面积正在不断扩大,但由于其种植过程的复杂性,很多种植园都不能实现对红心猕猴桃的有效管理,采用的栽培技术也不够先进,不能及时地对红心猕猴桃的虫病害进行有效防治。本文主要对红心猕猴桃高产栽培种植技术和田间管理过程中常见的病虫害及防治措施进行分析。
%P 87-88
%@ 1674-0432
%L 22-1186/S
%W CNKI


%0 Journal Article
%A 杜建平
%A 朱岁层
%+ 眉县农业技术推广服务中心;
%T 猕猴桃使用化肥减量增效技术措施探讨
%J 南方农业
%D 2018
%V 12
%N 06
%K 化肥减量增效;;猕猴桃施肥;;生物有机肥
%X 过量或不合理地使用化肥不仅会增加农业生产成本,造成土壤养分失衡,而且带来环境污染。为了响应农业部提出的"到2020年化肥、农药使用量零增长行动",探讨化肥减量增效优质技术措施,针对眉县猕猴桃产业生产,通过生物有机肥和化肥配合施用,减少化肥用量,提高化肥利用率,确保猕猴桃高产稳产优质,为眉县猕猴桃科学施肥提供技术参考。
%P 150-151
%@ 1673-890X
%L 50-1186/S
%W CNKI


%0 Journal Article
%A 彭光福
%+ 四川省巴中市恩阳区农林局;
%T 猕猴桃溃疡病致病根源及防控对策
%J 现代园艺
%D 2018
%N 03
%K 猕猴桃;;溃疡病;;症状;;条件;;根源;;对策
%X 猕猴桃溃疡病是一种严重威胁猕猴桃产业发展的毁灭性病害,被列为猕猴桃"癌症"。本文从猕猴桃溃疡病病害症状、发病条件、致病根源、防控措施进行剖析,以控制猕猴桃溃疡病的传播、蔓延,提高猕猴桃产量和品质为目的。
%P 130-131
%@ 1006-4958
%L 36-1287/S
%W CNKI


%0 Journal Article
%A 耿宇宁
%A 郑少锋
%A 刘婧
%+ 西北农林科技大学经济管理学院;太原理工大学经济管理学院;
%T 农户绿色防控技术采纳的经济效应与环境效应评价——基于陕西省猕猴桃主产区的调查
%J 科技管理研究
%D 2018
%V 38
%N 02
%K 绿色防控技术;;农户;;经济效应;;环境效应
%X 基于陕西省猕猴桃主产区357户农户调查数据,建立联立方程模型实证分析农户绿色防控技术采纳的经济效应与环境效应。研究表明,绿色防控技术具有显著的经济与环境效应,但农户采纳不同绿色防控技术手段所能实现的经济与环境效应存在明显差异。其中,人工释放天敌技术与平衡施肥技术具有显著的经济与环境效应;果园生草技术与果实套袋技术具有显著的经济效应,但环境效应不显著;杀虫灯技术具有显著的环境效应,但经济效应不显著;生物农药技术的经济效应与环境效应均不显著;化学农药仍是促进猕猴桃产量增长的重要因素,但其增产效果远小于绿色防控技术;劳动投入、户主文化程度、家庭收入结构显著正向影响农户猕猴桃产量,户主农药认知水平与供应链组织模式显著负向影响农户化学农药施用量。为促进绿色防控技术的顺利推广,应着力解决绿色防控技术推广过程中存在的问题,设计匹配农业技术推广方案。
%P 245-251
%@ 1000-7695
%L 44-1223/G3
%W CNKI


%0 Journal Article
%A 李美芳
%+ 清流县农业局;
%T 猕猴桃高效栽培关键技术
%J 现代园艺
%D 2018
%N 01
%K 猕猴桃;;建园;;施肥;;整形修剪;;病虫害防治
%X 主要从猕猴桃品种、种植、整形修剪、肥水管理、病虫害防治及采摘技术等方面总结猕猴桃高效栽培技术,为猕猴桃种植技术提供依据。
%P 64-65
%@ 1006-4958
%L 36-1287/S
%W CNKI


%0 Journal Article
%A 李新尧
%A 杨联安
%A 杨煜岑
%A 闫朝霞
%A 李聪莉
%A 朱群娥
%A 张林森
%A 聂红梅
%+ 西北大学城市与环境学院;陕西省周至县土壤肥料工作站;西北农林科技大学园艺学院;
%T 猕猴桃园和小麦—玉米轮作田两种土地利用方式对土壤养分状况的影响
%J 干旱地区农业研究
%D 2018
%V 36
%N 01
%K 猕猴桃园;;小麦—玉米轮作田;;土壤养分;;土地利用;;施肥
%X 为深入了解不同土地利用方式下土壤养分水平的差异及施肥和管理中存在的问题,选取陕西省周至县农耕区为研究区域,采用地统计分析和GIS相结合的方法,研究了猕猴桃园和小麦—玉米轮作田两种不同土地利用类型下土壤养分含量、养分相关性、空间变异特征及其分布格局。结果表明:猕猴桃园有机质、碱解氮、有效磷和速效钾4种养分含量分别为:(19.55±3.13)g·kg~(~(-1)),(80.58±14.69)mg·kg~(~(-1)),(23.37±6.09)mg·kg~(~(-1)),(102.79±12.74)mg·kg~(~(-1)),pH值为7.32±0.49;小麦—玉米农田有机质、碱解氮、有效磷和速效钾4种养分含量分别为:(19.43±2.63)g·kg~(~(-1)),(78.80±11.39)mg·kg~(~(-1)),(24.83±6.06)mg·kg~(~(-1)),(95.03±11.75)mg·kg~(~(-1)),pH值为7.41±0.58。猕猴桃园土壤有机质、碱解氮和速效钾含量均高于小麦—玉米农田,仅有效磷含量比小麦—玉米农田偏低。研究区主要养分要素的变异系数都处于10%~100%,属于中等空间变异性。在猕猴桃园中,有机质、碱解氮、有效磷、速效钾两两之间均呈极显著或显著正相关;在小麦—玉米农田,pH值与有机质表现出显著负相关。研究区土壤有效磷含量较为丰富,碱解氮含量处于中等偏高水平,有机质含量处于中等偏低水平,而速效钾含量总体缺乏。整体上猕猴桃园比小麦—玉米农田养分水平高,这主要与不同的田间管理和施肥状况有关。因此,今后应采取维持氮肥、控制磷肥、增加钾肥的措施,并十分重视有机肥的使用。此外,针对不同土地利用类型和土壤肥力状况进行分区培肥管理,普及科学施肥,提高肥料利用效率也是提升土壤肥力水平的重要措施。
%P 28-35
%@ 1000-7601
%L 61-1088/S
%W CNKI


%0 Journal Article
%A 胡依君
%A 毛小伟
%+ 浙江省江山市种子管理站;
%T 仙霞山稻与猕猴桃套种高效栽培模式探析
%J 现代农业科技
%D 2017
%N 24
%K 仙霞山稻;;猕猴桃;;套种模式;;特点;;栽培技术;;效益分析
%X 山稻与猕猴桃套种模式,既保证了粮食平安,又维护了生态环境,是促进山区经济发展、林农增收的一个新途径。介绍了仙霞山稻与猕猴桃套种模式的特点,并介绍了配套的山稻高产栽培技术和幼园期猕猴桃管理技术,分析其产生的生态及社会效益,以期为种植户提供参考。
%P 41+43
%@ 1007-5739
%L 34-1278/S
%W CNKI


%0 Thesis
%A 张梅琳
%T 四川省彭州市猕猴桃溃疡病影响因子及防治方法研究
%Y 刘卫国;廖洪林
%I 四川农业大学
%9 硕士
%D 2017
%K 彭州市;;猕猴桃溃疡病;;防治措施
%X 在猕猴桃的生长过程中存在一个非常普遍的病害——猕猴桃细菌性溃疡病,这种溃疡病很难根治,且一旦在果园产生,其危害性非常大。该溃疡病最初是在1980年于日本静冈县被人们所发现的,病变严重的时候会使猕猴桃的产量降低超过六成,从而给果农带来严重的经济亏损。这种病变具有很明显的特征,其波及范围广、传播速度快、治疗难度大等,现已被我国被列为森林植物检疫性病害。在猕猴桃种植范围逐步拓宽以及各地区品种相互引进的大环境下,细菌性溃疡病爆发的频率越来越高,严重程度也越来越大,因此深入研究导致猕猴桃溃疡病产生的根本原因成为迫切需要,在此基础上探索出该溃疡病的防治方法也具有重要意义。本文在对国内外相关专家及学者研究猕猴桃溃疡病成果的基础上,对彭州市猕猴桃溃疡病的影响因子进行了调研分析,并进行了田间药效试验,得出如下结论:(1)彭州市猕猴桃溃疡病的发生和该地种植的品种有密切联系,本文针对当地主要生产的包括红阳、布鲁诺、徐香、华特及金丰在内的五个品种进行了调研,调查结果发现红阳最容易发生病变。在树木年龄逐渐增大以及逐步衰老的情况下,溃疡病危及的程度也越来越大;同样树龄的果园,如若果园内树木密集程度越大,那么树木的长势就越差,病变的可能性就越大;达到一定海拔之后,海拔越高,猕猴桃溃疡病的病变概率越大,病情状况就越糟糕;就相同海拔上的果园来说,阳坡和阴坡的发病概率和病情状况之间有很明显的差距;种植地域差异对猕猴桃溃疡病病变的影响程度也不同;除此之外,病变的发生与产区的管理及灌溉技术也有一定关系。(2)通过猕猴桃溃疡病的田间药效试验得出,单一化学防治措施,难以控制病害的传播,应采取推广抗病品种、清洁田园、健身栽培、药物保护等综合防治措施。通过试验,再次验证了猕猴桃溃疡病是世界公认的防治难度大,具有突发性、毁灭性的病害。(3)根据彭州市猕猴桃溃疡病的病变特征及其影响因子,指出需要完善猕猴桃产业的管理体制,从源头上抓好病变产生的根因;强化病变的预防机制,降低病变的发生概率;实行综合防治技术,尽最大可能控制病变的危害范围等等。
%W CNKI


%0 Journal Article
%A 潘淇
%+ 六盘水金玲籽农业科技发展有限公司;
%T 有机猕猴桃的市场价值及发展研究
%J 中国市场
%D 2017
%N 30
%K 猕猴桃;;市场经济;;增产;;有机价值
%X 猕猴桃是一种藤木果树,它不仅具有一定的观赏价值,而且食用价值与药用价值较高,也正是因为这一原因,使得猕猴桃的高产种植成为增加我国农业收入的可靠途径,同时也是促使农业、食品业、保健行业等实现可持续发展的主要途径。基于猕猴桃种植高产的重要性,相关工作人员不断对其种植技术进行改进和创新,同时采用科学管理的方式,有效提高了猕猴桃的产量,从而不仅实现了我国农业的快速发展,还在一定程度上推动了有关行业的稳定发展。文章以我国种植的猕猴桃作为研究对象,主要对有机猕猴桃种植过程中生物有机肥有效利用进行详细的分析。
%P 102-104
%@ 1005-6432
%L 11-3358/F
%W CNKI


%0 Journal Article
%A 李美芳
%+ 福建省清流县农业局;
%T 猕猴桃高产优质栽培技术探究
%J 南方农业
%D 2017
%V 11
%N 30
%K 猕猴桃;;栽培;;整形修剪;;肥水管理;;病虫害防治;;采摘
%X 从猕猴桃主要品种、育苗、选地种植、整形修剪、肥水管理、采摘技术和防治病虫害方面探讨了猕猴桃优质、高产栽培技术,给相关的研究者提供一定的参考依据。
%P 7+9
%@ 1673-890X
%L 50-1186/S
%W CNKI


%0 Journal Article
%A 袁涛
%A 李纪华
%A 李雪
%A 周晓峰
%A 贾淑娟
%+ 河南省内乡县苗圃;西峡县林业技术推广站;
%T 金桃猕猴桃成龄园夏季管理技术
%J 现代农业科技
%D 2017
%N 20
%K 金桃猕猴桃;;成龄园;;夏季管理技术
%X 根据多年的金桃猕猴桃栽培管理经验,结合金桃猕猴桃的生物学特性,总结了金桃猕猴桃成龄园夏季管理技术,主要包括土水肥管理、树体管理、花果管理、病虫害防治等方面内容,以期为达到树体旺盛、优质丰产、稳产的目的提供参考。
%P 97-98
%@ 1007-5739
%L 34-1278/S
%W CNKI


%0 Journal Article
%A 谢海明
%+ 重庆市黔江区沙坝乡农业服务中心;
%T 生物有机肥在有机猕猴桃种植中的应用研究
%J 农村经济与科技
%D 2017
%V 28
%N 19
%K 生物有机肥;;猕猴桃;;种植技术;;研究应用
%X 猕猴桃又名藤梨,果形椭圆,口感酸甜,而且其含有丰富的维生素C和多种矿物质,食用价值和药用价值高,十分受人喜爱;猕猴桃为藤本植物,其枝蔓也具有一定的观赏价值,可以说是一种用途广泛的水果植物。通过生物有机肥在猕猴桃种植中的应用,试验有机肥能否提高猕猴桃产量和品质,得出了生物有机肥适合在猕猴桃种植中推广使用的结论。
%P 51-52+67
%@ 1007-7103
%L 42-1374/S
%W CNKI


%0 Journal Article
%A 王斌
%+ 四川省苍溪县岳东镇农业服务中心;
%T 红阳猕猴桃栽培技术要点
%J 现代农村科技
%D 2017
%N 10
%K 红阳猕猴桃;成年树;红心猕猴桃;栽培技术要点;
%X <正>四川省苍溪县地处四川北部山区,秦巴山脉南麓,属亚热带润湿季风气候,具有适宜红阳猕猴桃生长的独特环境。通过科学建园与管理,初步探索出了种植红阳猕猴桃的关键技术。红阳猕猴桃果实短圆柱形,表面无毛,平均单果重85 g。果肉绿中带黄,肉质细嫩,香气浓郁,口感清爽,酸度极低,营养丰富,被誉为"果中之王"、"维C之王"。作为药食兼用的高档水果,深受消费者喜爱,供不应求。苍溪县充分利用良好的自然生态条件和红心猕猴桃世界原产
%P 46-47
%@ 1674-5329
%L 13-1394/S
%W CNKI


%0 Thesis
%A 袁雪飞
%T 蒲江县猕猴桃产业发展对策研究
%Y 漆雁斌;李富根
%I 四川农业大学
%9 硕士
%D 2017
%K 猕猴桃;;产业现状;;发展;;研究
%X 蒲江县地理、气候、土壤和自然生态环境优良独特,是世界少有的红、黄、绿“三色齐聚”的猕猴桃产地。经过多年的发展,猕猴桃产业已成为蒲江县重要支柱产业,在经济社会发展中具有重要地位;而蒲江县已成为全球三大黄肉型猕猴桃种植地之一和我国猕猴桃的优势产区之一,在我国猕猴桃产业中具有重要地位。蒲江县正通过多种举措努力打造中国猕猴桃产业创新发展示范地和中国猕猴桃之乡。但随着猕猴桃消费的兴起,猕猴桃产业的发展竞争日趋激烈,蒲江县猕猴桃产业面临来自国际优质品种和国内其他区域猕猴桃产业发展竞争的双重挑战。为更加清晰全面认识当前蒲江县猕猴桃产业存在的问题,更好把握国家利好政策与市场发展机遇,本文旨在系统分析国际国内猕猴桃产业发展情况,明确蒲江猕猴桃在我国猕猴桃产业发展中的地位,结合产业发展理论、比较优势理论、竞争优势理论、可持续发展理论,以影响蒲江县猕猴桃产业发展的因素为主线,结合国际、全国及蒲江县现状,查阅各类农业和水果统计年鉴,搜集历年猕猴桃产业发展的相关数据,采取宏观与微观、定量与定性、横向与纵向比较相结合的研究方法对蒲江县猕猴桃产业存在的标准化种植规模小、基础设施建设缺乏、产业链配套不完善、品牌拓展力度不够等问题进行深入分析,并提出了可持续发展的对策建议:第一,加强品种选育和规划,完善推广猕猴桃标准化体系,加强基础设施建设;第二,提升机械化水平,鼓励科技创新;第三,引培深加工企业,提升仓储能力,加强电商监管,加快物流发展;第四,强化市场开拓,加强品牌宣传。
%W CNKI


%0 Journal Article
%A 刘彦
%+ 旺苍县木门镇农业技术推广服务站;
%T 红心猕猴桃及其栽培技术
%J 乡村科技
%D 2017
%N 26
%K 红心猕猴桃;;特性;;栽培技术
%X 目前,猕猴桃已成为人们非常喜欢食用的水果之一,其中红心猕猴桃最受青睐。因其既能够直接食用,又能够作为药物入药治病,所以经济价值很高。然而,由于部分种植区栽培技术落后,防虫治病手段不完善,造成红心猕猴桃种植问题频发。基于此,本文深入分析其特性及栽培技术,以供参考。
%P 61-62
%@ 1674-7909
%L 41-1412/S
%W CNKI


%0 Journal Article
%A 薛亮
%+ 河南省西峡县农业技术推广站;
%T 西峡县猕猴桃施肥现状及技术对策
%J 农业科技通讯
%D 2017
%N 09
%K 猕猴桃;;施肥现状;;技术对策
%X 通过对西峡县猕猴桃施肥现状进行调查分析,提出了科学施肥技术对策,以提高果实产量和品质,促进果农持续增收的技术对策。
%P 294-295
%@ 1000-6400
%L 11-2395/S
%W CNKI


%0 Journal Article
%A 张凤媛
%+ 贵州省水城县农业局;
%T 猕猴桃溃疡病的发生与防治措施
%J 河南农业
%D 2016
%N 17
%K 猕猴桃;;溃疡病;;发生原因;;防治措施
%X 随着猕猴桃种植规模的不断扩大,猕猴桃溃疡病日益突出,该病属于一种细菌性病害,具有隐蔽性、范围广、传播快、致病性强等特征,严重阻碍了农业经济的发展。因此,如何防治溃疡病的发生是目前亟需解决的重大难题。基于此,就引起猕猴桃溃疡病的原因作出详细探究,并提出若干针对性的防治措施,以提高猕猴桃的产量,确保经济效益的提升。
%P 18
%@ 1006-950X
%L 41-1171/S
%W CNKI


%0 Journal Article
%A 张忠虎
%A 刘杰
%+ 乌当区水田镇农业综合服务中心;
%T 红心猕猴桃及其栽培技术分析
%J 农技服务
%D 2017
%V 34
%N 16
%K 红心猕猴桃;;栽培技术;;高产
%X 猕猴桃不仅口感好,而且有丰富的营养,广受人们喜爱。红心猕猴桃是近年来所研制的新品种,保证了猕猴桃的高营养,还提高了猕猴桃的质量,使得农户的经济收入大大提高。本论文针对红心猕猴桃及其栽培技术进行研究。
%P 85+89
%@ 1004-8421
%L 52-1058/S
%W CNKI


%0 Journal Article
%A 杨华
%+ 铜仁市江口县双江街道办事处农业管理办;
%T 猕猴桃无公害栽培管理技术
%J 吉林农业
%D 2017
%N 16
%K 猕猴桃;;无公害;;栽培;;管理技术
%X 猕猴桃是营养丰富的水果品种,副产品较多,加工生产线已经发展较完善。但因建园和管理的成本较高,对农户种植猕猴桃的积极性有较大影响。随着人们生活水平的提高,对于生活品质的要求较为严格,因此无公害栽培技术的应用提升了猕猴桃的品质,满足了人们的需求。本文对园地选择进行分析,提出了无公害栽培管理措施及病虫害防治技术。
%P 73
%@ 1674-0432
%L 22-1186/S
%W CNKI


%0 Journal Article
%A 赖瑞联
%A 冯新
%A 高敏霞
%A 陈文光
%A 吴如健
%A 陈义挺
%+ 福建省农业科学院果树研究所;
%T ‘金艳’猕猴桃在福建的引种表现及栽培技术要点
%J 东南园艺
%D 2017
%V 5
%N 04
%K ‘金艳’猕猴桃;;福建;;引种;;栽培技术
%X 福建省政和、建宁和寿宁等地引种与区域试验结果发现,‘金艳’猕猴桃在福建省的表现适应性强,抗逆性好,具有果大、质优、速生,早产、丰产、耐贮等优点,适宜在福建省猕猴桃种植区推广栽培。此外,总结了‘金艳’猕猴桃栽培技术要点。
%P 26-29
%@ 2095-5774
%L 35-1317/S
%W CNKI


%0 Journal Article
%A 关红权
%A 李纪华
%A 袁涛
%A 李雪
%+ 西峡县林业稽查队;西峡县林业技术推广站;内乡县苗圃场;
%T 金艳猕猴桃丰产稳产栽培管理
%J 特种经济动植物
%D 2017
%V 20
%N 08
%K 猕猴桃;丰产稳产;栽培管理;
%X <正>金艳猕猴桃是武汉植物研究所选育的一种中晚熟猕猴桃品种。其抗逆性强,生长健壮,早产、丰产;果实大而均称,果肉金黄细嫩,果味香甜;经济效益好,货架期长、耐贮藏,市场前景看好。西峡县2010年引入该品种,通过7年来的试验和探索研究,得知金艳猕猴桃栽植后3年挂果,5年后进入盛果期,平均亩产鲜果2 500kg左右,效益1.5万元左右。现已发展栽植面积5 000余亩。1科学建园
%P 44-45
%@ 1001-4713
%L 22-1155/S
%W CNKI


%0 Journal Article
%A 马凯
%+ 河南省西峡县农业局;
%T 猕猴桃果树采果后管理技术
%J 现代农业
%D 2017
%N 08
%K 采果后;猕猴桃;结果母枝;
%X <正>果农过在猕猴桃去管理上,重视挂果期管理,轻视采果后果树管理,对果树生长和产量带来一定的影响,因为猕猴桃采果后管理好坏直接影响着来年猕猴桃产量和品质,因此应加强采果后管理。猕猴桃果树果实采摘后和产妇一样身体虚弱需要补充树体营养。来年果树的生长发育,包括发芽、展叶、抽枝、开花以至坐果,所需要的营养大部分来自当年树体积累的养分。现根据西峡县猕猴桃生产实际介绍猕猴桃果树的采果后管理技巧。
%P 21
%@ 1008-0708
%L 15-1098/Z
%W CNKI


%0 Journal Article
%A 韦阳峰
%+ 广西罗城仫佬族自治县农业局;
%T 罗城果林水肥一体化应用效果分析
%J 农业与技术
%D 2017
%V 37
%N 14
%K 罗城;;水肥一体化;;应用效果
%X 农田节水技术为农业部重点推广的一项技术,该项技术主要的一种模式即为水肥一体化,可将水肥资源的利用效率提升,进而提高农业生产量。广西罗城仫佬族自治县为响应国家农业部的号召,率先将水肥一体化技术应用到果林中的猕猴桃园中,本文即对具体的应用效果做出分析,旨在为其他果树种植的应用提供参考。
%P 71
%@ 1671-962X
%L 22-1159/S
%W CNKI


%0 Journal Article
%A 杨纪红
%A 关红权
%A 李纪华
%A 周晓峰
%A 王小吉
%+ 河南省西峡县林木种苗管理站;西峡县林业稽查队;西峡县林业技术推广站;西峡县经济林试验推广中心;
%T 金桃猕猴桃成龄园秋季管理技术
%J 现代农业科技
%D 2017
%N 14
%K 金桃猕猴桃;;成龄园;;秋季;;管理技术
%X 加强对金桃猕猴桃成龄园的秋季土、水、肥管理及病虫害防治等,适时采摘对于提高当年猕猴桃的果实品质、增加猕猴桃树体养分积累和贮存、促进花芽发育分化与枝条成熟、确保翌年猕猴桃稳产丰产,具有十分重要的作用。本文总结了金桃猕猴桃成龄园秋季管理技术,以期为种植户提供参考。
%P 76-77
%@ 1007-5739
%L 34-1278/S
%W CNKI


%0 Journal Article
%A 王生民
%A 王莉娟
%A 王定杰
%A 曲连发
%A 张梧
%+ 广元市昭化区农业局;
%T 不同沼液灌溉强度对土壤酶活的影响
%J 猪业科学
%D 2017
%V 34
%N 07
%K 沼液;;脲酶;;转化酶;;过氧化氢酶;;酶活性
%X 近年来,畜禽养殖污染问题越来越受重视,畜禽养殖粪便经沼气发酵处理后,沼液如何有效还田利用成为研究重点,应用沼液替代部分化肥,已经成为现代化农业园区废弃物资源化的一条重要途径。本试验比较了不同沼液灌溉强度对猕猴桃园土壤酶活性的影响,结果发现,猕猴桃园土壤脲酶与转化酶活性随土层的加深而显著减弱,过氧化氢酶活性增加不显著;施入沼液后,土壤脲酶、转化酶、过氧化氢酶活性均显著升高,其中土壤脲酶活性增加的幅度最大。施入的沼液强度越大,酶活性越高。
%P 107-108
%@ 1673-5358
%L 12-1384/S
%W CNKI


%0 Journal Article
%A 杨纪红
%A 关红权
%A 李纪华
%A 周晓峰
%A 王小吉
%+ 河南省西峡县林木种苗管理站;西峡县林业稽查队;西峡县林业技术推广站;西峡县经济林试验推广中心;
%T 河南西峡金桃猕猴桃成龄园秋季管理技术
%J 果树实用技术与信息
%D 2017
%N 07
%K 猕猴桃;成龄园;河南西峡;秋季管理;
%X <正>金桃猕猴桃是中国科学院武汉植物园选育的晚熟猕猴桃品种,具有抗逆性强、结果早、产量高、果形美观、果肉金黄细嫩多汁、果味纯厚、酸甜适中可口和极耐贮藏等优良特性,深受广大果农及消费者的欢迎。河南省西峡县自2009年引入金桃猕猴桃品种,现已发展种植面积超过1.5万亩,栽植第3年挂果,5年进入丰产期,亩均效益1万元以上。根据多年来的实践经验,加强对金桃猕猴桃成龄园秋季的科学
%P 10-11
%L 21-1342/S
%W CNKI


%0 Journal Article
%A 吴玉妹
%A 邹风景
%A 黄春源
%A 刘文
%A 刘胜洪
%+ 广东省和平县水果研究所;广东省和平县农业科学研究所;仲恺农业工程学院生命科学学院;
%T 广东省山区猕猴桃配方施肥技术的研究
%J 中国果菜
%D 2017
%V 37
%N 07
%K 猕猴桃;;配方施肥;;技术研究
%X 广东省是我国大陆最南端的猕猴桃生产基地,也是北半球猕猴桃最早上市的产区。本试验在广东省和平县三个猕猴桃果场对"武植3号"猕猴桃进行氮、磷、钾肥料配施试验,比较了不同的配方施肥方案对三个猕猴桃果场果实的农艺性状、品质和产量的影响。结果表明,4、5、9号和10号的配方施肥对猕猴桃的单果重、果肉果皮比例和单株结果数有较大的提高;5号的配方施肥对猕猴桃的6项品质指标有明显提高作用;产量统计结果显示,4、5和9号配方施肥对产量增加明显。总的来说,5号施肥方案对于果形、品质和产量都有一定的提高作用,因此,本试验建议每667m~2种植60株猕猴桃的氮、磷、钾肥用量分别为90kg、120kg、150kg。本试验结果对广东省山区猕猴桃科学施肥技术提供了一定的参考依据。
%P 41-45
%@ 1008-1038
%L 37-1282/S
%W CNKI


%0 Journal Article
%A 邹永翠
%A 王强
%A 彭方明
%A 谭鹏昊
%+ 重庆三峡职业学院;
%T 测土配方施肥对红阳猕猴桃产量和品质的影响
%J 乡村科技
%D 2016
%N 08
%K 红阳猕猴桃;;平衡施肥;;3414方案;;产量;;品质
%X 研究红阳猕猴桃测土配方施肥技术,探讨氮磷钾肥及有机肥对猕猴桃产量和品质的影响,为确定施肥量提供科学依据。通过对红阳猕猴桃进行"3414"田间肥效试验,结果表明:N_2P_2K_2处理猕猴桃的氮肥利用率比常规施肥提高9.0%,磷肥利用率提高13.2%;产量较对比试验提高12.7%,纯收益增加1.29万元/hm~2;氮磷钾化肥与有机肥(牛粪)配施,可提高果实维生素C、可溶性总糖、可溶性固形物含量及糖酸比。
%P 79-80
%@ 1674-7909
%L 41-1412/S
%W CNKI


%0 Journal Article
%A 莫晓云
%+ 广西壮族自治区资源县农业局环境保护监测站;
%T 资源县红阳猕猴桃高产管理技术
%J 现代农业科技
%D 2017
%N 13
%K 红阳猕猴桃;;高产;;管理技术;;广西资源
%X 猕猴桃营养价值极高且具有保健作用。随着城乡居民生活水平和健康意识的提高,对猕猴桃的需求也越来越大。为了推动猕猴桃产业在广西桂林西部山区的健康发展,根据多年对猕猴桃生产管理经验,总结出了资源县红阳猕猴桃高产管理技术,包括冬季清园与土壤改良、施肥管理、水分管理、人工授粉、疏果与套袋、修剪及病虫害防治等方面内容,以供种植户参考。
%P 98-99
%@ 1007-5739
%L 34-1278/S
%W CNKI


%0 Journal Article
%A 闫书贵
%+ 四川省苍溪县职业高级中学;
%T 红阳猕猴桃溃疡病发生与防治策略
%J 江西农业
%D 2017
%N 13
%K 猕猴桃;;溃疡病;;防治策略
%X 猕猴桃溃疡病是红阳猕猴桃严重的细菌性病害,主要为害主干、枝蔓、芽,其次为叶片、嫩梢、花蕾和花等部位,严重影响产量、品质。病害发生始期为12月下旬至1月下旬,高峰期为3月下旬至4月中旬。病菌远距离主要靠种苗、穗芽、花粉传播,近距离主要靠雨水飞溅、昆虫、农事操作传播,其次为气流传播。其影响因素主要有冻害、环境条件、树体营养、树体伤口等。红阳猕猴桃防治要坚持预防为主、综合防治的原则,注重少施或不施化学性氮肥,增施有机肥;加强田间管理,提高树体抵抗力;采用设施栽培,减少涝害、风害、冻害;重点在秋冬季使用抗生素、铜制剂药液进行防治,同时地面喷施与灌根结合等策略。
%P 35-37
%@ 1674-4179
%L 36-1296/S
%W CNKI


%0 Journal Article
%A 刘登科
%+ 贵州省贵阳市修文县洒坪镇农业综合服务中心;
%T 无公害猕猴桃种植技术初探
%J 农技服务
%D 2017
%V 34
%N 13
%K 无公害;;猕猴桃;;种植技术
%X 现阶段,我国社会经济发展的速度非常快,各个领域都得到了长足的发展,我国作为农业大国,在农业方面发展的非常突出。很多先进的种植技术,被应用到农作物的种植中。在社会大环境的影响下,人们对农作物品质的要求越来越高,传统的种植技术,已经无法满足人们日益高涨的需求,创新新技术已是农业发展的必然。这也就为无公害技术提供了发展的机遇。本文就,无公害猕猴桃种植技术进行简单的论述。
%P 126
%@ 1004-8421
%L 52-1058/S
%W CNKI


%0 Thesis
%A 黄龙
%T 半干旱区猕猴桃树滴灌耗水特性与灌溉制度试验研究
%Y 费良军
%I 西安理工大学
%9 硕士
%D 2017
%K 猕猴桃;;滴灌;;耗水特性;;水分生产函数;;灌溉制度
%X 针对陕西关中半干旱地区降雨量不足,时空分布严重不均的情况,以陕西关中主要特色名优果品猕猴桃为研究对象,在猕猴桃树整个物候期设置不同灌水梯度的水分处理,以不同灌水处理下猕猴桃园区土壤水分动态实时变化规律为基础,对其猕猴桃树的需耗水规律、生长生理指标、果实品质分析、产量、水分利用效率以及经济效益评价进行了详细分析,以此来研究并制定了滴灌灌水方式下猕猴桃最适宜的灌溉制度,为陕西关中半干旱地区发展节水、优质、高产、稳产、高效的可持续型猕猴桃树种植提供参考理论依据。研究取得的主要成果如下:(1)各不同灌水量在不同深度的土壤温度均表现为出现一个最大值,一个最小值,一个平均值;随着土层深度的增加,土壤温度的变化幅度逐渐减小;在同一深度土层土壤温度均呈现随着灌水定额的增大而减小,在整个物候期中表现为随着时间的延续呈现出先增大后减小的趋势;随着土层深度的增加,土壤温度呈现出由大变小,再变大的趋势。气温是影响土壤温度的主要因素,但不是影响土壤温度的唯一因素,其他影响因素还有待探究。(2)通过对不同灌水处理下猕猴桃树土壤水分变化特性进行研究,发现滴灌灌水条件下,猕猴桃树土壤含水率随着灌水定额的增加而增大。不同灌水定额处理之间的土壤含水率在猕猴桃树物候期内差异显著,且不同分层之间的差异也很明显,土壤含水率的变化幅度范围较大,最大土壤含水率可以达到22.84%,最小土壤含水率仅为9.13%。各不同灌水定额处理间的土壤水分消耗趋势均小于充分灌溉处理,在一定供水范围内,猕猴桃树的耗水量与供水量呈正比例关系。(3) 2016年,在猕猴桃树的整个物候期中,参考作物蒸散量呈现中间高两头低的趋势特性,且峰值位置居于正中。猕猴桃树各物候期阶段日耗水强度的大小关系为:果实膨大期 > 开花坐果期 > 萌芽展叶期 > 果实成熟期,且日耗水强度随着灌水定额的增加而增大,果实膨大期为猕猴桃树各物候期中的需水关键期,此阶段对水分亏缺极度敏感。猕猴桃树作物系数在整个物候期内表现为先增大后减小的趋势,且峰值靠后,在整个物候期中作物系数的均值为0.93。果实膨大期作物系数最大,萌芽展叶期作物系数最小。猕猴桃树作物系数与>10℃积温存在较好的二次多项式关系,在相似的气候背景条件下,结合已知>10℃积温,就可以粗略的估算猕猴桃树的作物系数。(4)通过对猕猴桃树各生态指标的研究发现,不同灌水定额处理对猕猴桃树各项生长指标均有显著影响。不同灌水定额处理的猕猴桃树新稍长度和粗度、叶片主叶脉长、横径和叶面积指数、叶柄的长度和粗度、果实的纵径和横径均受到不同程度的抑制或促进作用。猕猴桃的落果率随着灌水量的增大而减少,但超过一定阈值范围后,随着灌水量的增大落果率反而会略有增大;在一定灌水量范围内,猕猴桃的单果重和产量均随着灌水量的增大而增加。在水分轻度亏缺处理下,猕猴桃产量既不会明显降低,水分利用效率也相对提高,果实品质相比最好。(5)通过对不同灌水处理猕猴桃产量与耗水量和灌水量分析,建立了猕猴桃树全物候期的作物水分生产函数模型,表明产量与耗水量和灌水量呈现较好的多项式函数关系,决定系数也都在0.9以上,拟合关系较好,相关性较好。通过Jensen模型对猕猴桃树不同物候期的作物水分生产函数进行求解,得到各物候期的水分敏感指数,各敏感指数的排序为:果实膨大期> 开花坐果期 > 萌芽展叶期 > 果实成熟期,数据结果与试验中实际情况比较吻合。陕西关中半干旱缺水地区,由于可供灌溉的水资源总量严重不足,不能充分满足作物各物候期阶段的最大需水量要求,因此,只能实施非充分灌溉条件下的灌溉制度,对比分析可知,最优灌水处理为轻度亏缺灌水处理。(6)通过对滴灌灌水方式下不同灌水定额处理猕猴桃树的树体需耗水量、生长生理形态、果实品质、果实产量、灌溉水利用效率以及经济效益等数据分析,提出了 2016年(平水年)陕西关中半干旱地区最适宜的高效节水灌溉制度,即全物候期灌溉定额为3080m3/hm2,共滴灌14次。
%W CNKI


%0 Journal Article
%A 陆叶
%+ 重庆市黔江区中塘乡人民政府农业服务中心;
%T 浅析猕猴桃的栽培及管理技术要点
%J 农业开发与装备
%D 2017
%N 06
%K 猕猴桃;;栽培;;管理技术
%X 猕猴桃是日常生活中较常见的水果之一,其味道酸甜,具有较高的营养价值。在对猕猴桃进行栽培管理时,需要运用到较多的农业技术,应依据科学的种植方法,将猕猴桃的栽培与管理技术要点进行充分掌握,这样才能提升猕猴桃的产量,且益于提高其品质。针对猕猴桃的栽培与管理技术中的要求做相应分析,以期供相关研究者参考。
%P 150
%@ 1673-9205
%L 32-1779/TH
%W CNKI


%0 Journal Article
%A 邱久红
%+ 宾县宁远镇农技站;
%T 经济作物猕猴桃的栽培技术工艺研究
%J 种子科技
%D 2017
%V 35
%N 06
%K 经济作物;;猕猴桃;;栽培
%X 猕猴桃又称为奇异果,是人们日常生活中一种常见的水果。它质地柔软,口感酸中带甜,并且还含有维生素C、葡萄酸、钙和锌等大量人体所需的营养元素,深受人们所喜爱,而猕猴桃的栽培技术也有着将近千年的悠久历史。针对猕猴桃栽培的各方面技术进行了简要的分析,以供参考。
%P 82+85
%@ 1005-2690
%L 14-1160/S
%W CNKI


%0 Journal Article
%A 胡凡
%A 石磊
%A 李茹
%A 李水利
%A 李献军
%A 王小英
%A 同延安
%+ 西北农林科技大学资源环境学院;陕西省土壤肥料工作站;杨凌气象局;
%T 陕西关中地区猕猴桃施肥现状评价
%J 中国土壤与肥料
%D 2017
%N 03
%K 陕西关中地区;;猕猴桃;;施肥;;评价
%X 为了解陕西省关中地区猕猴桃施肥现状及农户养分资源投入中存在的问题,提出解决问题的对策,对陕西省关中地区4个县(区)2010~2014年的猕猴桃施肥调查数据进行了分析和评价。结果表明:陕西关中地区猕猴桃平均产量为32.2 t·hm~(-2),产量中等农户占64.2%。总氮(N)、磷(P_2O_5)、钾(K_2O)养分投入量分别为788、505、516 kg·hm~(-2),其中化肥氮(N)、磷(P_2O_5)、钾(K_2O)养分投入量分别为636、418、395 kg·hm~(-2)。根据养分分级,农户施用化肥氮磷钾合理的比例分别为6.3%、12.6%和23.2%,过量比例分别为85.3%、76.9%和47.4%,不足比例分别为8.4%、10.5%和29.5%。陕西关中地区猕猴桃施肥存在的问题主要包括氮肥和磷肥投入过量,钾肥投入过量与不足并存,有机肥投入量不足。今后陕西关中地区猕猴桃施肥的重点是降低氮肥和磷肥的投入,合理施用钾肥,增加有机肥的投入。
%P 44-49
%@ 1673-6257
%L 11-5498/S
%W CNKI


%0 Thesis
%A 石素贤
%T 秦岭北麓周至猕猴桃创新示范园空间布局模式与优化策略研究
%Y 岳邦瑞
%I 西安建筑科技大学
%9 硕士
%D 2017
%K 现代农业示范园;;秦岭北麓;;空间布局模式
%X 随着社会快速发展,农业进入转型时期,很多现代农业园区的建设似乎一夜间从无到有,以至于园区发展和规划没有限制,空间布局模式较为混乱,很多园区建设效仿力度很大,还有一些园区规划没有根据农业发展的功能定位和选址进行合理建设。因此,本文通过对实践案例——周至猕猴桃创新示范园的选址和功能进行分析和评价,以项目基地的空间布局模式为依据。通过分析园区选址的适宜性和功能的合理性,最终认为该项目基地适合发展猕猴桃产业。为解决陕西猕猴桃产业发展的急迫需求,也为现代农业园区规划建设初期合理的空间布局模式提供一定的参考意见,确立农业园区建设的必要条件就是要满足选址适宜性和功能合理性问题。通过相对较为科学的评价工具分析,对项目基地的空间布局模式及优化策略中提取功能构建的共性因子。最后讨论对于秦岭北麓而言,该项目基地的典型性和特殊性,总结对于秦岭北麓现代农业发展及其园区建设过程当中,现代农业示范园区空间布局的必备要素;讨论山麓型-秦岭北麓型现代农业示范园区的空间布局模式构建的可行性。全文首先通过对现代农业园区发展的形成背景和发展目标作为研究起点,阐述研究对象、研究目的和研究意义,并总结相应的研究方法和研究框架。其次,通过文献综述的方式,对国内外现代农业园区的相关理论与实践进行研究,探索其发展过程当中存在的问题和研究的不足。通过对现代农业园区的概念、功能、基本特征、类型和景观规划途径的概况,再结合典型案例分析并总结现代农业园区景观规划途径和与其空间布局模式相关的理论与实践经验,得到现代农业园区空间规划应考虑选址和功能两方面。随后,以秦岭北麓周至猕猴桃创新示范园为例,分别进行其选址因素和功能因素的分析和评价,判断园区现存问题并提出解决方式。对于园区面源污染问题,首次将景观生态学理论和原理作为解决途径,结合功能布局将园区的空间布局进行重新整合。最后,通过景观生态学理论和基本原理作为理论指导和实践措施,对园区进行优化。结论是对现代农业园区空间规划建设理论进行梳理,对园区规划空间布局模式进行整理和对比,对园区空间布局现存问题及必备要素进行总结。在展望部分,讨论和展望山麓型——如秦岭北麓现代农业示范园区建设的可能性及空间布局模式的可行性。全文结论有以下三点:1.通过对现代农业园区的空间布局模式相关理论和实践总结,归纳出现代农业园区的空间布局模式一般构成要素及功能的共性。在功能布局构建中,提出“三生功能”概念,由“三生功能”衍生出“三生系统”分类方式,分别从生产、生活和生态三方面对园区的功能布局进行分析,通过德菲尔专家匿名打分法对园区进行评价,判断园区功能体系构建中存在的问题——面源污染问题较为严重,因此园区功能布局不止满足现代农业发展需求的功能,还应满足生态功能。2.对于园区面源污染问题提出防治措施,利用景观源汇理论和景观异质性基本原理,通过构建景观斑廊基生态格局模型来为园区面源污染提出解决途径。3.综合选址适宜性的评价分析和功能合理性布局的评价分析,对实践案例周至猕猴桃创新示范园进行论证,通过解决园区实际存在的问题构建园区空间布局的优化模型,并提出优化策略。
%W CNKI


%0 Thesis
%A 王淦
%T 四川猕猴桃种植户标准化生产参与度研究
%Y 杨锦秀
%I 四川农业大学
%9 硕士
%D 2017
%K 猕猴桃种植户;;标准化生产;;产业链;;参与度
%X 农业标准化在我国农业生产活动中有着至关重要的作用,其核心作用在于提升农产品产品附加值和质量安全,促进农业产业化、品牌化发展,提高经济、社会、生态效益。2017年中央一号文件《中共中央国务院关于深入推进农业供给侧结构性改革加快培育农业农村发展新动能的若干意见》重点提出“农村增绿”和“质量兴农”两大概念,新一轮农业供给侧结构性改革最突出也最为迫切的是推进绿色发展,坚持质量兴农,实施农业标准化和品牌化战略。相应地,新的支持政策安排也从生产领域延伸到产前、产中、产后和流通各个环节。因此,提升产业链升级、深入农业标准化推进是正向激励绿色生产、质量兴农的新要求和新举措。农户是我国农业标准化技术能否得到推广和运用的关键。基于此,本文在产业链视角下构建猕猴桃种植户参与农业标准化生产程度的评价指标体系,实证研究猕猴桃种植户的产前、产中、产后标准化生产现状及不同阶段、不同区域的参与度;基于全产业链理论和农户行为理论,从物质资本、人力资本、市场特征、政府支持和其他因素五个维度构建影响标准化生产参与度的指标体系,运用双断尾回归模型提炼关键影响因素,以期提出四川省农业标准化进一步发展的政策建议。研究发现:(1)三大猕猴桃主产区因为种植户与合作社、企业之间的利益联结机制、营销服务体系差异等原因,参与标准化生产综合程度存在显著差异,由高到低分别为都江堰市>苍溪县>蒲江县,三大主产区的共同特征是产后标准化生产参与度相对较低。(2)不同阶段标准化生产参与度差异显著。三大主产区产前标准化生产参与度均属于中等水平,产中和产后标准化生产参与度由高到低分别是都江堰市(较高)、苍溪县(中等)和蒲江县(中等)。(3)各类型因素对标准化生产参与度影响显著。种植面积、品种数量、商品化程度、销售难度、政策支持数量反向影响标准化生产参与度。农机拥有数量、农户类型、生产技术难度、环保意向正向显著影响标准化生产参与度。此外,劳动力数量、培训次数、技术掌握程度、政府宣传力度、政府监管力度和风险态度也对标准化生产参与度有正向作用。基于本研究的结论:四川省在未来的农业标准化工作中,要重点提高机械化水平;培育新型农业经营主体,特别是加强经营主体的市场敏锐度,完善利益联结机制;加大品牌营销力度,健全营销服务体系；加强标准化生产监管力度,强化产业链条配置。
%W CNKI


%0 Journal Article
%A 谌宏才
%A 吴云洁
%A 张兴权
%A 韦岚岚
%+ 广西壮族自治区乐业县逻西乡农业技术推广站;乐业县茶叶生产管理办公室;乐业县乐家家特色农产品开发有限公司;广西绿色食品办公室;
%T 生物有机肥在乐业县猕猴桃上的施用效果研究
%J 现代农业科技
%D 2017
%N 09
%K 猕猴桃;;生物有机肥;;施用效果;;产量;;广西乐业
%X 为了科学合理地对乐业县猕猴桃进行施肥管理,特进行生物有机肥在猕猴桃生产上的施用效果研究。结果表明,施用适量生物有机肥,在同等条件下可以显著提高猕猴桃的单产和经济效益;乐业县猕猴桃生物有机肥的最佳施用量为9 t/hm~2。
%P 88-89
%@ 1007-5739
%L 34-1278/S
%W CNKI


%0 Journal Article
%A 杜军强
%+ 陕西省眉县常兴镇农业综合服务站;
%T 高温期猕猴桃果园关键管理措施
%J 农村百事通
%D 2017
%N 11
%K 猕猴桃;高温期;毛苕子;结果母枝;
%X <正>猕猴桃喜光怕强光,喜水怕涝。陕西关中平原6—7月高温期,也是猕猴桃枝梢生长与幼果发育旺盛期,晴天中午11时至下午3时气温高于35℃天数较多,极端高温可达到38~40℃,裸露在强光下的枝叶、果实极易被灼伤。若此期施肥、灌水、喷药等农事操作不当,轻则导致减产,重则造成绝收。笔者结合多年田间调查与生产实践总结了高温期猕猴桃园关键管理措施。一、预防高温伤害1.预防日灼伤害
%P 33-34
%@ 1006-9119
%L 36-1070/S
%W CNKI


%0 Journal Article
%A 王平
%+ 苍溪县禅林乡农业技术推广站;
%T 山地猕猴桃低投高效无公害栽培分析
%J 低碳世界
%D 2017
%N 15
%K 苍溪县;;猕猴桃;;无公害栽培
%X 猕猴桃作为果实中营养成分非常丰富的一种水果,果实及其加工厂品一直深受人们的喜爱。但是由于建园与管理成本比较高,影响了人们种植的积极性。而山地的自然生态条件非常适合猕猴桃的种植。本文结合了广元市苍溪县的实际情况,分析了苍溪县的地理优势,猕猴桃产业的发展现状,提出了改进的猕猴桃低投高效无公害栽培技术。
%P 282-283
%@ 2095-2066
%L 10-1007/TK
%W CNKI


%0 Journal Article
%A 钞远静
%+ 贵州六盘水市水城县扶贫开发局;
%T 山区设施猕猴桃种植技术分析
%J 农技服务
%D 2017
%V 34
%N 10
%K 山区;;猕猴桃;;种植技术
%X 在本文研究中着重对贵州六盘水山区猕猴桃种植技术进行分析。因六盘水猕猴桃在全国地区都较为出名,所以对其种植技术进行分析,能对国内其他山区猕猴桃的种植起到一些技术上的借鉴。
%P 87
%@ 1004-8421
%L 52-1058/S
%W CNKI


%0 Journal Article
%A 冯建海
%A 王清明
%+ 四川省广元农业科学研究院;
%T 广元市猕猴桃高效园建园关键技术——以“红阳”为例
%J 四川农业科技
%D 2017
%N 05
%K 猕猴桃;;高效;;建园;;技术
%X 猕猴桃作为广元市"7+3"特色产业之一,伴随着猕猴桃成年园扩建规模在不成熟的技术体系中井喷式增长,成年园区管理的低效性问题日渐突出。为提高猕猴桃成年园管理的效率,本文从园区建设的角度介绍了一系列关键技术,可为高效管理猕猴桃成年园区奠定基础。
%P 16-17
%@ 1004-1028
%L 51-1212/S
%W CNKI


%0 Journal Article
%A 叶加贵
%+ 浙江省景宁县沙湾镇农技站;
%T 红阳猕猴桃的栽培技术
%J 落叶果树
%D 2017
%V 49
%N 03
%K 红阳猕猴桃;猕猴桃溃疡病;
%X <正>红阳猕猴桃是由四川省苍溪县猕猴桃研究所培育出的红肉型新品种。其肉质细嫩,口感甜美,果心红色,与传统绿色猕猴桃相比,可溶性固形物含量高,色泽鲜艳,市场吸引力大。浙江省农业科学院园艺研究所分别于1997、2002、2008年从四川省自然资源研究所引种红阳猕猴桃,种植于温州义乌、宁波宁海和杭州海宁等地,经过多年的试种取得成功。现将红阳猕猴桃在浙江省景宁县的绿色生态栽培技术总结如下。
%P 60-61
%@ 1002-2910
%L 37-1125/S
%W CNKI


%0 Journal Article
%A 龙轲
%T 猕猴桃水肥一体化施肥技术
%J 农村新技术
%D 2017
%N 05
%K 猕猴桃水肥一体化施肥技术;施肥枪;水肥一体化;
%X <正>一、施肥设备猕猴桃水肥一体化施肥技术可分为简易水肥一体化施肥和管道水肥一体化施肥。简易水肥一体化施肥是利用果园喷药的机械装置,使用施肥枪对果树树盘进行打孔施肥。管道水肥一体化施肥是根据施肥果园的地势建立蓄水池和铺设施肥管道进行施肥。二、肥料准备1.测土配肥。每年对果园土壤进行取样测定,根据土壤养分测定结果,结
%P 17
%@ 1002-3542
%L 45-1130/S
%W CNKI


%0 Thesis
%A 胡凡
%T 陕西省猕猴桃和蔬菜施肥现状及主要作物肥料用量分析
%Y 同延安
%I 西北农林科技大学
%9 硕士
%D 2017
%K 陕西省;;猕猴桃;;蔬菜;;施肥
%X 化肥的施用在提高作物产量的同时也引发了一系列环境问题,如何合理的减少化肥的使用量是目前我国农业关注的重点问题,而掌握清楚肥料施用状况是解决问题的前提。因此本研究利用陕西省测土配方施肥数据对陕西省猕猴桃和蔬菜的施肥现状进行了评价,并结合前人研究结果和相关统计数据,对陕西省化肥用量增长原因和养分投入过量现状进行了分析,具体结论如下:(1)为了解陕西省关中地区猕猴桃施肥现状及农户施肥中存在的问题,对陕西省关中地区4个县(区)2010-2014年的猕猴桃施肥调查数据进行了分析和评价。结果表明:陕西关中地区猕猴桃平均产量为32.2 t/hm2,产量中等农户占64.2%。总氮(N)、磷(P2O5)和钾(K2O)养分投入量分别为788、505和516 kg/hm2,其中化肥氮、磷和钾养分投入量分别为636、418和395 kg/hm2。根据养分分级等级,农户施用氮磷钾肥合理的比例分别为6.3%、4.2%和9.5%,过量比例分别为93.7%、95.8%和80.0%,不足比例分别为0.0%、0.0%和10.5%。陕西关中地区猕猴桃施肥存在的问题主要包括氮、磷和钾肥投入过量,有机肥投入量不足。今后陕西关中地区猕猴桃施肥的重点是降低氮、磷和钾肥的投入,增加有机肥的投入。(2)为了解陕西省设施蔬菜施肥现状及农户施肥中存在的问题,对陕西省6个县(区)2013-2014年的设施蔬菜施肥调查数据进行了分析和评价。结果表明:本研究中设施蔬菜总氮、磷和钾养分投入量分别为732、515和552 kg/hm2,有机肥提供的氮、磷和钾比例分别为43.1%、24.3%和38.1%,化肥投入N:P2O5:K2O平均为1:0.94:0.82。根据养分分级等级,农户施用氮磷钾肥合理的比例分别为13.6%、3.2%和4.8%,过量比例分别为76.0%、76.8%和76.0%,不足比例分别为10.4%、20.0%和19.2%,氮、磷和钾肥投入分别过量5.95、5.01和4.84万吨。陕西省设施蔬菜施肥存在的主要问题是氮、磷和钾肥投入过量,且养分结构不合理,磷肥投入比例偏多,钾肥投入比例偏少。今后陕西省设施蔬菜施肥中应注意降低氮、磷和钾肥的投入,并平衡施肥。(3)为了解陕西省露地蔬菜的施肥现状及农户施肥中存在的问题,对陕西省7个县(区)2013-2014年的露地蔬菜施肥调查数据进行了分析和评价。结果表明:陕西省露地蔬菜氮、磷和钾肥用量分别为471、187和171 kg/hm2,其中有机肥提供的氮、磷和钾比例分别为27.9%、27.1%和49.3%,未施用有机肥的农户比例为41.9%,化肥投入N:P2O5:K2O平均为1:0.40:0.26。根据养分分级等级,农户施用氮磷钾肥合理的比例分别为9.4%、16.9%和6.0%,过量比例分别为82.8%、67.0%和28.1%,不足比例分别为7.9%、16.1%和65.9%。氮、磷肥投入的过量值分别为6.13、1.61万吨,钾肥投入缺乏0.35万吨。陕西省露地蔬菜施肥存在的主要问题是氮、磷肥投入过量,钾肥和有机肥投入不足。今后陕西省露地蔬菜施肥中应注意降低氮、磷肥的投入,增加钾肥和有机肥的投入。(4)为掌握陕西省化肥用量增长原因及养分投入过量现状,对2004-2013年陕西省主要作物的种植面积和施肥数据进行了分析。结果表明:陕西省粮食作物和经济作物的种植面积比例分别下降了9.9%和1.0%,园艺作物的种植面积比例增长了10.9%。粮食作物、经济作物和园艺作物的单位面积化肥施用量分别提高了5.2%、7.7%和58.7%。粮食作物和经济作物化肥施用量占总化肥用量的比例分别减小了20.8%和2.0%,园艺作物化肥施用量占总化肥用量的比例增加了22.8%。作物单位面积化肥施用量的变化对陕西省化肥用量的增长贡献比例达49.3%,是目前陕西省化肥用量增长的最主要原因。陕西省主要作物氮、磷肥投入分别过量37.98、11.08万吨,钾肥投入缺乏4.51万吨,其中园艺作物氮、磷和钾肥投入的过量问题最为严重。今后陕西省作物生产中,应注意氮、磷肥的过量问题和钾肥的缺乏问题,并且园艺作物应作为减量施肥的重点。
%W CNKI


%0 Thesis
%A 刘晗
%T 贵州黄壤重金属赋存形态与猕猴桃品质的关系
%Y 何腾兵
%I 贵州大学
%9 硕士
%D 2017
%K 猕猴桃;;土壤;;黄壤;;重金属;;赋存形态;;品质
%X 生长在受重金属污染过的土壤上的作物,其体内重金属含量往往严重超过国家标准,而这些重金属通过食物链等途径吸收累积到达人体,当其浓度过高时可以直接威胁人类健康,因此对作物生长土壤环境及其产出的农产品的重金属含量分析,研究其与植物系统的相关性也成为科学研究的热点。本文着重对贵州猕猴桃种植基地的土壤重金属含量、赋存形态和猕猴桃品质进行评价,为这些园区土壤环境保护与治理积累了一定的数据基础资料和科学依据。本研究通过实地调查、采集土样和实验分析,对调查的猕猴桃园区土壤重金属Pb、Cd、Cr、Hg、As、Ni、Cu和Zn这8种元素的含量及猕猴桃系统的土壤重金属赋存形态和品质指标进行分析测试,利用spss22.0的主成分分析、聚类分析和Pearson相关性分析等进行数据处理。主要研究结果如下:(1)猕猴桃基地土壤酸碱度范围在3.85~7.24,均值为5.09,除猴场乡的一个采样点外,其余园区均为酸性土壤。主成分分析结果表明第一主成分特征值为3.326,方差贡献率为41.578%,特点表现为Cu、Zn、Pb在第一主成分上有较高的正载荷;第二主成分的特征值为1.493,方差贡献率为18.659%,特点表现为Ni、Cr在第二主成分上有较高的正载荷;第三主成分的特征值为1.121,方差贡献率为14.015%,特点表现为Hg在第三主成分上有较高的正载荷。聚类分析的结果表明猕猴桃基地Cd、Hg、Pb和As重金属元素存在紧密的联系,说明猕猴桃基地这几种重金属元素的积累可能来自同一污染源,这对猕猴桃基地分析重金属元素来源,控制重金属含量,预防土壤重金属污染有很好的指导作用。综合重金属含量的分析表明,从单因子污染指数整体来看,Ni处于轻度污染,其他元素均处于警戒线以内,但须引起特别注意,以防止污染的加重导致对作物的影响;从综合污染指数来看,陇脚污染等级为安全,未达到污染水平;发耳、放马坪、有机猕猴桃基地均处于警戒线内,米萝乡、猴场乡、机场乡顺场乡、谷堡、马关均处于轻度污染,整体来看贵州猕猴桃基地处于轻度污染,虽然可能是贵州省土壤背景值本身比较高,但是土壤环境质量仍需要引起重视,控制重金属的外源输入。(2)贵州黄壤猕猴桃基地猕猴桃品质达到国家农业行业标准。猕猴桃可溶性糖平均含量为12.7014%,可溶性固形物平均含量为13.0219%,可滴定酸平均含量为1.169%,固酸比平均值为11.822,糖酸比平均值为11.490,VC平均含量为119.064 mg/100g,满足国家农业行业标准。猕猴桃茎、叶、果中重金属含量存在明显差异,整体表现为Ni、Cr、Pb、Cd、Hg和As的平均含量表现为叶>茎>果;Cu和Zn的平均含量表现为茎>叶>果。其中猕猴桃果样中重金属含量均在国家农业行业标准规定的含量范围。(3)贵州猕猴桃基地土壤中Cr、Pb、Hg、Cu和Zn主要赋存形态为残渣态和有机物结合态为主,可交换态和碳酸盐结合态等生物有效性态含量很少;As和Cd主要以可交换态和铁锰结合态等生物有效性态为主。不同重金属元素的形态差异较大,其中pH对重金属可利用态的分布的影响较大,可交换态Cd、可交换态As、铁锰结合态Pb、有机结合态Pb及残渣态Pb与pH呈极显著负相关,铁锰结合态Cd、可交换态Cu、残渣态Cu及土壤总Cu与pH呈显著负相关,残渣态Zn与pH呈极显著正相关。(4)贵州猕猴桃园区土壤中可交换态Cr、铁锰结合态Ni和有机结合态的Ni与猕猴桃vc呈现显著正相关,碳酸盐结合态As与猕猴桃vc呈显著负相关;土壤中可交换态Cr与猕猴桃有机酸呈现极显著负相关。铁锰结合态Cr、残渣态Cr、土壤重金属总Cr和铁锰结合态Ni与猕猴桃有机酸呈显著负相关。铁锰结合态Cd、有机结合态Cd与猕猴桃可溶性固形物呈显著负相关,其中可交换态Cr与猕猴桃vc呈现显著正相关和猕猴桃有机酸呈现极显著负相关,低浓度胁迫下植物vc含量的提高、有机酸的降低,由于在正常生长发育过程中,植物体内一般都含有一定量的Cr,含量适度时可促进植物的生长,增强其抗病能力,所测试贵州猕猴桃果园土壤的可交换态Cr平均含量为0.016 mg/kg,是植物对污染的一种适应表现。
%W CNKI


%0 Thesis
%A 尹恒
%T 智能化技术在苍溪杨河猕猴桃产业园中的应用效益评价
%Y 吴柏清;何鹏
%I 成都理工大学
%9 硕士
%D 2017
%K 现代农业;;智能化技术;;综合效益评价;;技术推广
%X 当前我国农业生产仍以手工劳动为主,人力畜力使用仍比较普遍,农业机械化﹑智能化程度低,未能根本扭转劳动力生产率低下的现状。同时,由于人均耕地少﹑农业生产技术落后,目前农业生产主要注重经济效益,生态效益及社会效益易受忽略,导致资源过度消耗﹑生态平衡被破坏﹑农业生态环境污染等问题。智能化技术近年来发展十分迅速,在各行各业起到了重大作用。用智能化技术改造和支持现代农业的发展是当前备受关注的工作。我国农业的科技含量低﹑农业信息技术发展基础差,当前阶段大力推进智能化技术,将会使农业生产经济效益﹑生态效益和社会效益得到显著提高。本文广泛查阅国内外相关文献并总结了现代农业中智能化技术应用的研究现状,从经济效益﹑生态效益和社会效益三个方面建立评价指标体系,并以苍溪杨河猕猴桃产业园为例,系统分析了其综合效益,并与非智能化猕猴桃种植园相比较,分析现代农业智能化技术应用的优势,并提出智能化技术应用在其他农业生产过程中推广的原则﹑可能面临的困难及推广的措施。研究结果表明,苍溪杨河猕猴桃产业园的综合效益评价指数高达0.9920,而文昌镇白岩村与岐坪镇樊家山村两个非智能化猕猴桃种植园的综合效益评价指数只有0.7458,由此可见智能化技术的优越性十分明显。苍溪39个乡镇都有猕猴桃种植,如果苍溪杨河猕猴桃产业园所应用的智能化技术能合理的推广到全县其他种植园,将可以收获显著的效益。
%W CNKI


%0 Journal Article
%A 朱永芬
%+ 屏边县农科局农环站;
%T 红心猕猴桃高产栽培技术探讨
%J 南方农机
%D 2017
%V 48
%N 08
%K 红心猕猴桃;;高产;;栽培技术
%X 近年来,猕猴桃是我国人民普遍喜爱的一种水果。而红心猕猴桃使在猕猴桃种类中最受欢迎的一类,它不仅可以食用还是猕猴桃属藤本植物,可以作为药物入药。并且它对推动我国经济有着重要的作用。但是种植过程并不简单,在很多种植园中,对红心猕猴桃的管理散乱,栽培技术不先进,并且普遍的果农对红心猕猴桃的防虫病害的措施不完善,导致红心猕猴桃很难种植。
%P 78
%@ 1672-3872
%L 36-1239/TH
%W CNKI


%0 Journal Article
%A 徐飞
%+ 贵州省仁怀市喜头镇农业综合服务中心;
%T 红心猕猴桃丰产栽培技术要点浅析
%J 南方农业
%D 2017
%V 11
%N 12
%K 红心猕猴桃;;栽培;;技术要点
%X 阐述红心猕猴桃丰产栽培技术要点,通过采用垄厢式方法进行回土改造,在垄厢式种植区域要挖好排水沟,避免红心猕猴桃受雨水的侵袭,影响红心猕猴桃的产量。在每年的9—10月开始种植红心猕猴桃,确保红心猕猴桃在适宜的温度和气候中生长,注重红心猕猴桃的浇灌和施肥,并根据红心猕猴桃的生长规律选择栽培的园林,促使红心猕猴桃早日成长发芽,从而取得良好的经济效益。
%P 25+28
%@ 1673-890X
%L 50-1186/S
%W CNKI


%0 Journal Article
%A 冯新
%A 赖瑞联
%A 李崇高
%A 高敏霞
%A 陈文光
%A 胡艺贤
%A 吴如健
%A 陈义挺
%+ 福建省农业科学院果树研究所;福建省建宁县农业局;
%T 福建省‘金魁’猕猴桃绿色高效栽培技术
%J 东南园艺
%D 2017
%V 5
%N 02
%K 金魁猕猴桃;;绿色;;高效;;栽培技术
%X ‘金魁’猕猴桃品质好,耐贮藏性和抗逆性强,丰产性高,是优良猕猴桃品种之一。本文对‘金魁’猕猴桃栽培生产过程中园地建设、水肥管理、整形修剪和花果管理等方面进行总结,以期为其绿色高效栽培提供科学指导。
%P 25-29
%@ 2095-5774
%L 35-1317/S
%W CNKI


%0 Journal Article
%A 潘治华
%+ 六盘水金玲籽农业科技发展有限公司;
%T 猕猴桃人工种植管理技术分析
%J 农村科学实验
%D 2017
%N 04
%K 猕猴桃;;人工种植;;管理
%X 现如今,人们的生活水平越来越高,对于自身生命安全问题也越来越重视,对于饮食也有了新的健康标准。猕猴桃由于营养价值非常高,并且美味可口,健胃益脾,同时在栽种时,其对环境适应性高,产量丰富,深受人们的青睐。本文就猕猴桃人工种植管理技术进行相关研究,主要针对猕猴桃的园地选取、定植过程、施肥、修剪等工作进行较为详细的阐述。
%P 75+73
%@ 2096-0743
%L 22-1146/S
%W CNKI


%0 Journal Article
%A 胡庆存
%A 胡将男
%A 刘希文
%+ 浙江省宁波市鄞州区古林镇农技站;浙江农林大学园艺系;浙江省宁波市鄞州甬福果蔬专业合作社;
%T 宁波地区抗涝“红阳”猕猴桃主要避雨栽培技术
%J 上海农业科技
%D 2017
%N 02
%K “红阳”猕猴桃;;抗涝;;避雨栽培;;栽培技术
%X 浙江省宁波地区降水量多,猕猴桃易受渍水危害,而利用抗涝性较好的"葛枣"猕猴桃与"红阳"猕猴桃嫁接而成的抗涝"红阳"猕猴桃苗木,其耐渍水性、产量、果实品质显著提高。为促进抗涝"红阳"猕猴桃的种植推广,从苗木选择与定植、栽培管理、施肥、病虫害防治等方面,总结介绍了其在宁波地区的主要避雨栽培技术。
%P 58-59
%@ 1001-0106
%L 31-1240/S
%W CNKI


%0 Thesis
%A 路永莉
%T 秦岭北麓小流域猕猴桃园氮素营养与调控
%Y 周建斌
%I 西北农林科技大学
%9 博士
%D 2017
%K 秦岭北麓;;猕猴桃果园;;氮素;;硝态氮累积
%X 秦岭北麓是我国猕猴桃主产区之一,猕猴桃栽培面积占全国总栽培面积的近60%。然而,在该地区猕猴桃生产中,果农盲目施肥的现象较为普遍,其中氮肥过量施用问题尤为突出,使得果园氮素盈余问题十分严重,不仅浪费了宝贵的养分资源,也给该地区生态环境带来了一系列潜在危害,严重制约了该地区猕猴桃产业的可持续发展。基于此,本文以秦岭北麓陕西省周至县俞家河小流域为研究对象,采用实地调查和田间试验相结合的方式,于2012~2013连续2年调查了该流域成龄果园的养分投入现状,测定了代表性果园果实及枝条样品养分含量,定量评价了该区域果园年养分携出特征,比较了流域内成龄果园和小麦-玉米轮作农田的土壤养分状况,分析了果园长期大量施肥的潜在环境风险。同时,通过2014~2015连续2年田间定位试验探讨了坡地果园不同坡位0-200 cm土壤剖面养分累积在雨季前后的变化与迁移特征,并通过2012~2015连续3年田间定位试验研究了减量施氮对该地区猕猴桃果园果实产量、品质以及剖面氮素累积和残留的影响。在上述研究的基础上,最终采用养分物质流分析的方法定量研究了该流域果园氮素养分的足迹特征。获得主要结论如下:1.调查结果表明,该流域内猕猴桃果园有机肥投入比例及用量严重不足,其中,完全未施有机肥的果园占调查果园的36.4%(2年平均值,下同),有机肥投入不足的果园占94.3%。化肥中,氮肥的投入量普遍偏高,平均为891 kg N ha~(-1),投入过量的果园比例高达81.8%。磷、钾肥投入不足和过量问题并存。根据文献资料和前期研究汇总的合理施肥量来看,当猕猴桃产量在24~42 t ha~(-1)时,建议化肥用量分别为:N 375~500 kg ha~(-1)、P2O5 186~266 kg ha~(-1)和K2O 286~350 kg ha~(-1),有机肥用量为30000~65000 kg ha~(-1)。因此,提高有机肥施用量及比例、降低氮肥投入量以及合理引导磷钾肥施用是该流域猕猴桃果园当前养分管理的重点方向。2.养分测定分析表明,猕猴桃年生长周期内叶片、果实及修剪枝条中的养分含量在不同品种间(秦美、哑特和华优)均未达到显著性水平(P>0.05)。根据研究区果园平均产量(33.9~39.5 t ha~(-1))和年生长周期内平均枝条修剪量(7~11 t ha~(-1),FW)估算,成龄猕猴桃果园因果实收获和冬季枝条修剪所携出量的养分量平均为N 75.0~92.8、P19.4~24.9、K 90.0~117.7、Ca 22.9~27.3、Mg 5.05~7.00和S 2.60~4.89 kg ha~(-1) yr~(-1)。3.对比猕猴桃果园和小麦-玉米农田养分平衡特征发现,果园N、P和K养分总输入量(包括化肥、有机肥、大气沉降和灌溉等)分别为1201、268和615 kg ha~(-1) yr~(-1),远远高于农田养分投入量(N 425 kg ha~(-1) yr~(-1)、P 59 kg ha~(-1) yr~(-1)和K 109 kg ha~(-1) yr~(-1))。果园N、P和K年平均养分表观盈余量分别高达1081、237和491 kg ha~(-1) yr~(-1)。果园0~(-1)00cm和0-200 cm土层土壤硝态氮累积量分别为466和793 kg N ha~(-1),均显著高于农田相应土层。可见,猕猴桃果园养分过量投入是导致养分盈余特别是氮素盈余问题的重要原因。4.坡地果园养分累积和迁移特征表明,5~9月份雨季集中降水是坡地果园土壤养分迁移的重要驱动因子。经过一个雨季后,土壤硝态氮在竖直方向和顺坡方向均表现出明显的迁移特征,竖直移动使得土壤剖面的硝态氮向深层土壤迁移并大量累积,顺坡移动造成果园土壤剖面硝态氮的累积量呈现坡上低、坡下高的空间分布特征,这不仅造成了养分资源的不均衡分布,同时也对地表水及地下水安全构成了潜在威胁。因此,对于坡地果园而言,建议在减少氮肥投入总量的同时采用坡上部多施、坡下部少施或不施的分段施肥策略,从而达到果园高效施肥和环境友好的目的。5.减量施氮试验表明,与农民常规施氮处理相比,当氮肥用量减少25%(2013年和2014年)和45%(2015年)时,猕猴桃果树氮素营养、果实单果重、产量以及品质等均没有发生显著变化(P>0.05),但减量施氮处理显著提高了氮肥的偏生产力(PFPN)和果园的经济效益,明显降低了土壤剖面硝态氮的累积量以及向深层土壤淋失的风险。同时,试验结果显示,与普通尿素相比,施用控施尿素对猕猴桃产量以及果实品质无显著影响,但可降低硝态氮的淋失风险。6.养分物质流分析结果显示,与流域内小麦-玉米轮作农田体系相比,果园生产系统的氮素输入量较高,大量氮素养分盈余后造成土壤、大气及水环境的氮负荷明显增加。果园系统年氮素输入总量为1220 kg N ha~(-1),残留于土壤的氮素为783 kg N ha~(-1),树体养分携出量(果实收获、枝条修剪和树体吸收)占总输出量的比例为27%,进入水体和大气环境的养分比例分别为46.7%和26.5%。该流域每年因果树生产而进入水体和大气的氮负荷分别为32.6 t N和18.6 t N,远高于农田系统(3.98 t N和5.50 t N)。综上所述,与农田系统相比,猕猴桃果园生产系统因过量氮肥施用造成了氮盈余量大、养分利用率低和氮污染排放系数高等问题,无疑加剧了土壤、大气和水环境的氮污染负荷。因此,应采取源头减量与变量施肥等策略控制氮素过量投入,减少氮素损失,保障流域猕猴桃果园健康、高效、持续发展。
%W CNKI


%0 Journal Article
%A 薛辉
%+ 湘西民族职业技术学院;
%T 一种基于PLC自动控制的滴灌系统
%J 山东工业技术
%D 2017
%N 07
%K 猕猴桃;;滴灌系统;;设计
%X 滴灌是迄今为止农田灌溉方法中最节水的灌溉技术之一。而且还具有节肥、省人工的功效,目前广泛应用于农田、果园、蔬菜和温室大棚中。本文以湖南湘西州猕香园家庭农场为例,深入研究了猕猴桃果园滴灌系统的设计方法。
%P 50
%@ 1006-7523
%L 37-1222/T
%W CNKI


%0 Journal Article
%A 张小卫
%A 李云
%+ 陕西省城固县果业技术指导站;
%T 猕猴桃溃疡病综合防治方法
%J 植物医生
%D 2017
%V 30
%N 02
%K 猕猴桃溃疡病;;发病原因;;防治方法
%X 溃疡病是一种为害猕猴桃生产的细菌性病害,造成果实品质降低,树势衰弱。为害严重时,造成果园毁灭,损失严重。介绍猕猴桃溃疡病在城固县的发病原因和传播途径,并提出防控措施。
%P 58-59
%@ 1007-1067
%L 50-1086/S
%W CNKI


%0 Journal Article
%A 谢新田
%+ 黄山市徽州区林业局潜口镇林业站;
%T 猕猴桃特征特性及丰产栽培技术要点
%J 安徽农学通报
%D 2017
%V 23
%N Z1
%K 猕猴桃;;特征特性;;丰产栽培技术;;徽州区
%X 猕猴桃是一种藤本果树,果实营养丰富,具有促进食欲、美容保健的功能,被广大消费者所喜爱。徽州区是猕猴桃的野生主产区之一,为了促进该区猕猴桃产业的发展,该文阐述了猕猴桃的特征特性,总结了其丰产栽培技术,以供生产者参考。
%P 40-41
%@ 1007-7731
%L 34-1148/S
%W CNKI


%0 Journal Article
%A 郭泽慧
%A 刘洋
%A 黄懿梅
%A 晏江涛
%A 腾飞
%A 王永斌
%+ 西北农林科技大学资源环境学院农业部西北植物营养与农业环境重点实验室;
%T 降雨和施肥对秦岭北麓俞家河水质的影响
%J 农业环境科学学报
%D 2017
%V 36
%N 01
%K 降雨;;施肥;;氮;;磷;;有机物;;空间分布
%X 为了探讨小流域内种植业的施肥措施对流域内地面水质的影响机制,选取秦岭北麓的俞家河小流域为研究对象,设置8个覆盖整个流域特征的监测断面,并于该流域主要经济作物猕猴桃的3个典型施肥时期的不同降雨条件下对河流水质进行监测,分析水体中氮、磷和有机污染物含量的时空分布特征以及降雨和施肥对其产生的影响。结果表明:俞家河流域总氮浓度的变化范围是4.53~11.45 mg·L~(-1),平均值为6.51 mg·L~(-1);总磷平均浓度的变化范围是0.004~1.377 mg·L~(-1),平均值为0.312 mg·L~(-1);CODMn浓度的变化范围为0.89~11.23 mg·L~(-1),平均值为3.15 mg·L~(-1)。早春基肥期总氮平均负荷为227.03 g·d-1,流域负荷增加了73.34%;盛夏追肥期总磷平均负荷为11.36 g·d-1,流域负荷增加了117.36%。大雨时期总氮、总磷、COD_(Mn)负荷分别为228.10、9.94、174.53 g·d-1,对应增加的百分比为35.93%、84.31%、69.65%。水体总氮、总磷浓度与降雨密切相关,雨强越大,浓度和负荷增加越显著,雨强是造成该流域氮素流失的主要气象参数。早春基肥期果园施加氮肥是水体总氮的主要来源,盛夏追施肥会增加水体磷素污染风险,早春施肥期大雨后存在较高的COD_(Mn)污染风险,降雨和施肥的叠加效应是导致面源污染发生的主要因素。河流污染负荷较高的区域集中于中部,主要由两岸猕猴桃园施肥引起,居民的生活污染也有一定贡献。
%P 158-166
%@ 1672-2043
%L 12-1347/S
%W CNKI


%0 Journal Article
%A 侯涛易
%A 陈小林
%A 王彬彬
%+ 陕西省勉县农业信息服务中心;山东百龙创园生物科技股份有限公司;
%T 猕猴桃幼龄园管理和套种玉米技术
%J 河北果树
%D 2017
%N 01
%K 猕猴桃树;套种玉米;
%X <正>陕西省勉县土地肥沃,生态环境良好,土壤pH值6.5~7.5,年平均气温14.2℃,年日照1 740 h,年降水量841 mm,无霜期237 d,是猕猴桃最佳适生区。2015年勉县新建猕猴桃基地162 hm~2,目前结果园面积仅8.67 hm~2。新建果园初期,猕猴桃幼树枝蔓封闭之前套种玉米可以充分利用土地资源,增加猕猴桃园前期经济收入,667 m~2可收玉米400 kg左右。套种玉米能
%P 47-48
%@ 1006-9402
%L 13-1202/S
%W CNKI


%0 Journal Article
%A 张小卫
%A 李云
%+ 城固县果业技术指导站;
%T 猕猴桃溃疡病综合防治方法
%J 果农之友
%D 2017
%N 01
%K 猕猴桃溃疡病;综合防治方法;
%X <正>猕猴桃溃疡病是一种严重威胁猕猴桃生产的细菌性病害。该病的发生导致果园减产,果皮变厚,果味变酸,果实变小,果形不一,品质下降,商品价值降低。严重时致使全园濒于毁灭,造成重大经济损失。1发病部位猕猴桃花蕾、果实、叶片、枝干均可感染。花蕾染病后呈水渍状发软并变褐枯死(图1~图3);果实发病后凹陷、局部溃烂;叶片发病后正面散生2~3毫米浅绿色不规则或多角形小
%P 29-30
%@ 1671-7759
%L 41-1343/S
%W CNKI


%0 Journal Article
%A 柳兆杰
%A 胡友军
%A 李中利
%A 夏运喜
%+ 临泉县金满园农林科技有限公司;
%T 猕猴桃引种栽培技术研究与应用
%J 时代农机
%D 2016
%V 43
%N 12
%K 猕猴桃;;引种栽培;;技术;;研究应用
%X 猕猴桃的原产地是我国的湖南省湘西地区,在民间的人工栽培方面已经有一千多年的历史,相关的引种和栽培技术也会随着时间的推移而不断的发展。文章主要从良种的选择与壮苗、枝叶的修整、施肥的管理以及花果的管理等方面,对猕猴桃的引种栽培技术进行研究和应用。
%P 83+85
%@ 2095-980X
%L 43-1525/S
%W CNKI


%0 Journal Article
%A 封涌涛
%A 任淑谊
%+ 陕西省宝鸡市农业技术推广服务中心;
%T 猕猴桃黄化病的发病原因与综合防治措施
%J 陕西农业科学
%D 2016
%V 62
%N 12
%K 猕猴桃;;黄化病;;发病原因;;综合防治措施
%X 猕猴桃黄化病是由缺铁、缺氧、根腐、线虫病、做务管理不当等多种原因引起的综合性病害,在生产中常常造成猕猴桃产量下降、甚至整株死亡,现已成为制约猕猴发展的一大障碍。笔者根据多年的调查发现:秦美、河滩下湿地、挂过量太多、使用膨大剂、大量施用氮肥、灌水过多过勤、多次施用沼液沼渣、有根部病虫害的果园发病率较高。针对这些实际问题,在详细分析猕猴桃黄化病发病原因的基础上,提出以下综合防治措施。
%P 90-91
%@ 0488-5368
%L 61-1089/S
%W CNKI


%0 Journal Article
%A 马丽丽
%A 马庆州
%A 王俊
%+ 河南省郑州市农林科学研究所;
%T 郑州市猕猴桃丰产栽培的主要措施
%J 农业科技通讯
%D 2016
%N 12
%K 郑州;;猕猴桃;;栽培措施
%X 本文作者结合猕猴桃的生长发育规律和郑州市的具体环境条件,在研究猕猴桃主要产区的基础上,结合实际总结出郑州地区猕猴桃丰产栽培措施,旨在为郑州市猕猴桃种植者提供参考。
%P 275-277
%@ 1000-6400
%L 11-2395/S
%W CNKI


%0 Journal Article
%A 刘和明
%+ 安徽省岳西县头陀农业综合服务站;
%T 红心猕猴桃高产栽培技术
%J 现代农业科技
%D 2016
%N 23
%K 红心猕猴桃;;高产;;栽培技术
%X 总结红心猕猴桃高产栽培技术,包括土地选择、整地施肥、合理栽植、立株搭架、田间管理、病虫害防治、适时采收等方面内容,以供种植户参考。
%P 81+86
%@ 1007-5739
%L 34-1278/S
%W CNKI


%0 Journal Article
%A 王新华
%A 张红梅
%A 肖文俊
%+ 玉溪市经济作物工作站;
%T 猕猴桃的栽培技术与管理探讨
%J 农业与技术
%D 2016
%V 36
%N 22
%K 猕猴桃;;种植技术;;管理方法
%X 近些年来,随着人们消费水平和生活水平的提高,人们对于水果的需求量在不断的增大,这推动了水果市场的发展。猕猴桃是一种十分常见的营养价值很高的水果,并且猕猴桃不仅味道甜美而且具备很高的营养医学价值,但是目前从我国的猕猴桃生产来看产量并不高,主要原因是猕猴桃的种植和管理方面还存在一些问题。使用科学的种植管理方法来提高猕猴桃品质及产量。本文主要针对云南省玉溪市的猕猴桃种植技术和管理方面展开探讨,文章对于猕猴桃种植技术和管理的研究具有十分重要的现实意义,希望能够给当地的果农提供一些帮助。
%P 87
%@ 1671-962X
%L 22-1159/S
%W CNKI


%0 Journal Article
%A 李纪华
%A 时国超
%A 周晓峰
%A 张彦军
%A 周永强
%A 张爽
%A 李雪
%+ 河南省西峡县林业技术推广站;西峡县桑坪镇政府;西峡县森防站;
%T 河南西峡猕猴桃优质丰产稳产技术(二)
%J 果树实用技术与信息
%D 2016
%N 11
%K 猕猴桃果实;河南西峡;果实采摘;稳产技术;优质丰产;
%X <正>6土肥水管理6.1土壤管理(1)中耕与深翻。新建园树盘及栽植带每年中耕2~3次,可有效提高土壤保温、保墒及透气能力。同时,每年结合施肥从栽植带往外深翻50厘米,3年轮翻一遍。结果期后,每年在果实采摘后逐株进行深翻扩穴,并施入有机肥或配方肥。深翻时尽量避免伤及1厘米以上的根系。(2)间作与种草。猕猴桃园没有郁闭前,在行间套种花生、土豆、中药材及豆类等
%P 10-12
%L 21-1342/S
%W CNKI


%0 Journal Article
%A 郭桂英
%A 周鑫
%+ 陕西省渭南市农产品质量安全检验检测中心;
%T 猕猴桃冬季管理技术
%J 河北果树
%D 2016
%N 06
%K 猕猴桃树;复合肥;有机肥;冬季管理;石硫合剂;
%X <正>1防冻冬季严寒会对猕猴桃树体造成一定危害,受冻可能导致树体病变,直接影响猕猴桃树的生长和来年产量。冬季,对于猕猴桃冻害防护的主要措施:一是及时摇去猕猴桃树体上的积雪,缩短树体受冻时间;二是在园内堆草熏烟,促使树体上的冰雪快速溶化,覆盖薄膜将树冠保护起来;三是冰雪融化后用3~5度石硫合剂或600倍农抗120或500倍农用链霉素喷洒树体;四是及时将雪压断的枝条剪除,并用450~500倍
%P 49-50
%@ 1006-9402
%L 13-1202/S
%W CNKI


%0 Journal Article
%A 李晓改
%A 李雪
%A 李娜
%+ 河南省西峡县军马河乡农业服务中心;河南省西峡县林业局;
%T 西峡县野生猕猴桃资源的保护与利用
%J 特种经济动植物
%D 2016
%V 19
%N 11
%K 野生猕猴桃;植株生长;保护与利用;
%X <正>河南省西峡县位于豫西南伏牛山南麓,北纬33°05'~33°48'、东经111°01'~111°46'之间,境内山脉起伏,峰峦叠嶂,河谷纵横,地域辽阔,总面积3453.9km2。西峡县的气候属北亚热带向暖温带过渡的大陆性季风气候,气候温和,雨量充沛,年平均气温15.4℃,年平均降水量880mm。西峡县的地理、气候条件特别适宜野生猕猴桃生长,目前全县拥有野生猕猴桃面积20万亩,猕猴桃年产量
%P 49-50
%@ 1001-4713
%L 22-1155/S
%W CNKI


%0 Journal Article
%A 黄永红
%A 史修柱
%A 李桂云
%A 徐守国
%A 李元亭
%+ 山东省泰山职业技术学院;
%T 2016年泰山南麓猕猴桃冻害调查与分析
%J 落叶果树
%D 2016
%V 48
%N 06
%K 泰山南麓;;猕猴桃;;冻害;;防护
%X 2016年1月全国大范围的强冷空气侵袭,造成了泰山南麓猕猴桃大面积冻害。调查了9个猕猴桃种植园2年生和5年生嫁接幼树和初结果树的受冻情况,比较了不同地域、不同种类、品种和砧穗组合的的冻害差异。结果表明,泰山南麓猕猴桃栽培区域由南向北,自西向东冻害逐渐加重,以地势平坦和通风良好的河滩地较轻,北风口和低洼地的冻害较重,受冻株率最高达41%;在所调查的猕猴桃品种中,表现抗寒力最强的是魁绿、秦美、泰山1号、华特,抗寒力较强的是金艳、红阳、华优,抗寒力较弱的为徐香;在不同砧穗嫁接组合中,以中华系、软枣系、毛花系共砧抗寒力突出。
%P 17-19
%@ 1002-2910
%L 37-1125/S
%W CNKI


%0 Journal Article
%A 王国立
%A 吴素芳
%A 黄亚欣
%A 和岳
%A 李秋萍
%A 李群
%+ 修文县猕猴桃产业发展局;
%T 不同树龄修文猕猴桃果园建议施肥量探究
%J 农技服务
%D 2016
%V 33
%N 15
%K 猕猴桃;;平衡施肥;;果园;;树龄
%X 猕猴桃产业的现代化发展离不开平衡施肥技术。目前,平衡施肥技术受其自身复杂性的影响在应用推广上受到极大制约。本文深入浅出地阐述了平衡施肥技术的意义,并针对其在猕猴桃上的应用进行了简化处理,给出了不同树龄的修文猕猴桃果园建议施肥量,用于指导猕猴桃的施肥管理。
%P 79+77
%@ 1004-8421
%L 52-1058/S
%W CNKI


%0 Journal Article
%A 赵英杰
%A 屈学农
%A 车小娟
%A 牛雨佳
%+ 眉县果业技术推广服务中心;
%T 猕猴桃园土壤管理存在的问题与对策
%J 果农之友
%D 2016
%N 10
%K 猕猴桃园;土壤管理;存在的问题与对策;
%X <正>近几年,随着秦岭北麓猕猴桃产业带的建设以及陕西省猕猴桃产业"东扩南移"战略规划的实施,猕猴桃发展已进入一个快速发展的新阶段,种植猕猴桃已成为这一区域农民增收的重要途径。但是面积扩大后,生产上也暴露出一些问题,主要表现在果园土壤管理上,如土壤管理模式不科学、施肥方法不当、过量施肥等。如果土壤管理出现问题,往往造成猕猴桃根系受损,树体早衰,枝、叶、果实生长不良,病虫害滋生,果实品质差,产量下降,严重的造成植株死亡和毁园,给生产带来损失,影响猕猴桃产业的健康发展。
%P 22-23
%@ 1671-7759
%L 41-1343/S
%W CNKI


%0 Journal Article
%A 薛玉华
%+ 吉林省大安市龙沼镇农科站;
%T 猕猴桃秋施基肥六要点
%J 果农之友
%D 2016
%N 10
%K 猕猴桃;有机肥;
%X <正>猕猴桃果实采收后及时施肥,可以增加树体营养积累,有利于果树来年的开花和坐果。猕猴桃园施用基肥有以下6点技术要求:⑴熟:即有机肥要堆沤熟化,如鸡粪、猪粪、羊粪、人粪等。如将未经堆沤腐熟的肥料施入果园,在以后熟化的过程中容易发热烧根,造成肥害,影响树体生长,同时来年地下害虫增多。⑵早:基肥应在秋季果实采收后(11月中旬以前)施入,越早越好。实践证明,基肥秋施比春施好,早秋施用
%P 41
%@ 1671-7759
%L 41-1343/S
%W CNKI


%0 Conference Proceedings
%A 曲连发
%+ 四川省昭化区农业局;
%T 不同沼液灌溉强度对土壤质量的影响
%B 第十八届中国科协年会——分15  水土保持与生态服务学术研讨会
%C 中国陕西西安
%? 中国科学技术协会、陕西省人民政府
%D 2016
%P 1
%K 农业工程;;沼液;;猕猴桃园;;土壤质量
%X 本文通过对土壤进行不同沼液施入量处理,旨在研究其对猕猴桃园土壤质量的影响。试验数据显示,在相同土层中,不同处理的土壤的容重和有机质含量与对照组相比有显著差异(p<0.05),土壤全氮含量、全磷含量和全钾含量与对照相比极显著差异(p<0.01),土壤酸碱度(p H)各处理组之间差异不显著(p>0.05)。本研究结果表明,沼液可以减小土壤容重,增加土壤的有机质和全氮、全磷、全钾含量;沼液灌施强度越大,对土壤的养分含量增加就越多。
%W CNKI


%0 Conference Proceedings
%A 王生民
%+ 广元市昭化区农业局;
%T 不同沼液灌溉强度对猕猴桃园土壤酶活的影响
%B 第十八届中国科协年会——分15  水土保持与生态服务学术研讨会
%C 中国陕西西安
%? 中国科学技术协会、陕西省人民政府
%D 2016
%P 1
%K 农业工程;;沼液;;脲酶;;转化酶;;过氧化氢酶
%X 近年来,畜禽养殖污染问题越来越受重视,畜禽养殖粪便经沼气发酵处理后,沼液如何有效还田利用成为研究重点,应用沼液替代部分化肥,已经成为现代化农业园区废弃物资源化的一条重要途径。本试验比较了不同沼液灌溉强度对猕猴桃园土壤酶活的影响,结果发现,猕猴桃园土壤脲酶与转化酶活性随土层的加深而显著减弱,过氧化氢酶活性增加不显著;施入沼液后,土壤脲酶、转化酶、过氧化氢酶活性均显著升高,其中土壤脲酶活性增加的幅度最大。施入的沼液强度越大,酶活性越高。
%W CNKI


%0 Journal Article
%A 吴亚楠
%A 刘月
%A 刘婷
%A 刘惠民
%A 王连春
%+ 西南林业大学林学院;
%T 硼和锌对猕猴桃产量与品质的影响
%J 北方园艺
%D 2016
%N 17
%K 锌;;硼;;猕猴桃;;产量;;品质
%X 以从四川引进的"红阳"猕猴桃为试材,比较不同浓度硼锌施肥处理组合和不同施肥时期对猕猴桃产量和品质的影响,探讨施肥与猕猴桃产量与品质的关系,以期为优化施肥配方、确定最佳施肥量、选择最佳施肥时期提供依据。结果表明:硼肥(B)浓度0.10%、锌肥(Zn)浓度0.30%时,最有利于产量与品质的提高,膨大期喷施硼、锌肥料对果树产量增加与品质提升效果最显著,能改善果实口感,故猕猴桃果园的推荐施肥方式是膨大期喷施B 0.10%+Zn 0.30%。
%P 22-26
%@ 1001-0009
%L 23-1247/S
%W CNKI


%0 Journal Article
%A 覃华兰
%A 罗塞男
%A 卢良军
%A 刘露
%A 田金辉
%A 吕传勤
%A 覃兴华
%+ 湖南省张家界市永定区经济作物管理站;湖南省园艺研究所;湖南省张家界永定农业科技园区管理委员会;张家界奇峰猕猴桃种植专业合作社;
%T 红心猕猴桃脐红在张家界市永定区的引种表现及栽培技术
%J 现代农业科技
%D 2016
%N 16
%K 猕猴桃;;引种;;栽培;;湖南张家界;;永定区
%X 2013年张家界永定区引进了新的红肉猕猴桃品种"脐红"进行试栽试种。通过4年引种观察,初步了解了"脐红"猕猴桃在张家界永定区的生长特性、适应性和丰产性,并探索出"脐红"猕猴桃在张家界各地的丰产栽培技术要点,包括砧木筛选、定植密度、测土配方、整形修剪、花果管理以及病虫害防治等方面的内容,以供参考。
%P 83-84+94
%@ 1007-5739
%L 34-1278/S
%W CNKI


%0 Journal Article
%A 黄金凤
%A 戴桂金
%A 周志保
%+ 凤凰县农业局土壤肥料站;凤凰县农业局农业技术推广中心;
%T 凤凰县猕猴桃测土配方施肥技术研究及应用
%J 湖南农业科学
%D 2016
%N 08
%K 凤凰县;;猕猴桃;;测土配方施肥;;推广应用
%X 为适应凤凰县猕猴桃产业发展的需求,开展了全县土壤理化性状变化情况调查,分区域建立了猕猴桃施肥指标体系,开发并实施了县域测土配方施肥专家咨询系统。结果表明:测土配方施肥比习惯施肥减少了化肥用量和农业面源污染,提高了土壤肥力和养分利用效率,其中,氮、磷、钾肥料利用率分别提高了3.5、4.1和4.5个百分点;同时,测土配方施肥比习惯施肥猕猴桃增产10.9%,可溶性固形物含量增加1.75~2.15个百分点,单果均重增加9.75~12.25 g,且果实均匀度、光泽性、商品果率均有所提高;其中,2014年节本增收3 421.6万元,2015年节本增收3 930.5万元。
%P 58-61
%@ 1006-060X
%L 43-1099/S
%W CNKI


%0 Journal Article
%A 李晓改
%A 李纪华
%A 李雪
%A 袁源
%A 时国锋
%A 周晓峰
%+ 河南省西峡县军马河农业服务中心;西峡县林技站;西峡县林业稽查队;
%T 猕猴桃夏季管理技术
%J 现代农业科技
%D 2016
%N 15
%K 猕猴桃;;夏季;;管理技术
%X 总结了猕猴桃夏季管理技术,包括土肥水管理、整形修剪、果实管理、病虫害防治等内容,以期实现猕猴桃优质、丰产、稳产的目的。
%P 103+105
%@ 1007-5739
%L 34-1278/S
%W CNKI


%0 Journal Article
%A 杨苑
%A 龙友华
%A 张承
%A 唐靖文
%A 黄亚欣
%A 吴素芳
%+ 贵州大学农学院;贵州省修文县猕猴桃产业发展局;
%T 施用不同壮果肥对猕猴桃产量和品质的影响
%J 中国南方果树
%D 2016
%V 45
%N 04
%K 猕猴桃;;追肥;;壮果肥;;果实品质
%X 以树龄10年的"贵长"猕猴桃为供试材料,研究用不同肥料(常规用肥、专用肥、生物肥、生物肥+专用肥)作为猕猴桃壮果肥追肥施用对果实品质、产量及贮藏性能的影响。结果表明,4种追肥处理对猕猴桃的产量和果实品质有不同程度地提高和改善,其中生物肥0.25kg+专用肥1.0kg能显著地增加猕猴桃的单果体积、单果质量、产量和提高维生素C、可溶性固形物、可溶性总糖的含量,改善猕猴桃后熟的贮藏性能,对糖酸比和果形指数也有改善作用,猕猴桃专用肥效果次之。用生物肥0.25kg+专用肥1.0kg作为猕猴桃壮果肥施用综合效果较为理想,可在猕猴桃实际生产中推广使用。
%P 101-105
%@ 1007-1431
%L 50-1112/S
%W CNKI


%0 Conference Proceedings
%A 赵英杰
%A 屈学农
%+ 眉县果业技术推广服务中心;
%T 陕西猕猴桃果园土壤管理存在问题与对策
%B 第五届全国现代果业标准化示范区创建暨果树优质高效生产技术交流会
%C 中国新疆乌鲁木齐
%? 中国园艺学会、中国园艺学会果树专业委员会
%D 2016
%P 4
%K 猕猴桃;;土壤管理;;存在问题;;思路;;对策
%X 本文分析了陕西猕猴桃果园土壤管理中出现的主要问题,即:耕作方式不合理;施肥种类、施肥方法、施肥量等不合理;果园灌水不科学等不适应猕猴桃的生长要求,提出来科学的猕猴桃土肥水管理新技术,减少化肥及灌水量,培养健壮树势,提升果实品质,促进产业健康发展。
%W CNKI


%0 Journal Article
%A 代相君
%+ 四川省丰收农业发展有限责任公司;
%T 猕猴桃6~8月管理重点
%J 四川农业科技
%D 2016
%N 06
%K 猕猴桃;;嫁接苗;;管理
%X 6~8月是猕猴桃果实膨大的中后期,也是果实品质形成的关键时期,同时也是猕猴桃花芽生理分化期,此时也是根系及枝梢的主要生长时期。应狠抓果实膨大及树体管理,加强补充钾、钙、磷、镁、硫及锌、硼等营养元素,调节营养生长与生殖生长的矛盾。此阶段高温高湿,易引起早期落叶、树势衰弱、果实偏小易软等问题。6~8月是猕猴桃果实膨大的中后期,也是果实品质形成的关键时期,同时也是猕猴桃花芽生理分化期,此时也是根系及枝梢的主要生长时期。应狠抓果实膨大及树体管理,加强补充钾、钙、磷、镁、硫及锌硼等营养元素,调节营养生长与生殖生长的矛盾。此阶段高温高湿,易引起早期落叶、树势衰弱、果实偏小易软等问题。
%P 43
%@ 1004-1028
%L 51-1212/S
%W CNKI


%0 Journal Article
%A 庞少博
%+ 河南省西峡县农业局;
%T 猕猴桃夏季管理技术要点
%J 现代农业
%D 2016
%N 06
%K 猕猴桃;;夏季;;管理;;技术
%X 猕猴桃果实含有非常丰富的维生素,被称为"奇异果""水果之王"。夏季是猕猴桃营养生长和生殖生长的旺盛时期,也是培育优质猕猴桃的关键时期,同时还是管理比较困难的时期。猕猴桃夏季管理不仅关系到当年猕猴桃的品质,而且直接影响着来年的产量,这一时期的管理关系着整个果园的品质和效益。文章简单介绍了猕猴桃夏季管理的技术要点。
%P 9-10
%@ 1008-0708
%L 15-1098/Z
%W CNKI


%0 Thesis
%A 刘春阳
%T 生物肥料对‘红阳’猕猴桃园土壤理化性质及产量、品质的影响
%Y 廖明安;江国良
%I 四川农业大学
%9 硕士
%D 2016
%K 生物肥料;;猕猴桃;;土壤理化性质;;产量;;品质
%X 为进一步完善猕猴桃施肥技术,提升猕猴桃的产量与品质。本研究以6年生‘红阳’猕猴桃嫁接植株为研究材料,以常规化学肥配施为对照,比较分析了连年不同量生物有机肥与复合微生物肥配施对‘红阳’猕猴桃园土壤理化性质和‘红阳’猕猴桃的生长、产量、品质及经济效益的影响,试验结果如下：1、生物有机肥与复合微生物肥配施可显著提高‘红阳’猕猴桃园土壤总孔隙度和田间持水量、降低土壤容重,对‘红阳’猕猴桃园土壤环境具有很好的改善作用,且生物肥料用量增加对土壤改善效果更好,尤其对0～40 cm土层最好,而施用化肥的效果则相反。土壤容重的降低、土壤总孔隙度和田间持水量的提高使得‘红阳’猕猴桃园土壤通透性增强,土壤保水保肥能力增强。2、与施用普通化肥相比,生物有机肥与复合微生物肥配施显著提高了土壤有机质含量以及土壤酶活性,这有助于提高‘红阳’猕猴桃园土壤养分有效性,保证养分全面性。土壤pH均比试验前有所降低,但施用高量的生物有机肥和复合微生物肥提高了‘红阳’猕猴桃园土壤的缓冲性,其pH下降幅度最小,保持在最适范围内,而施用普通化肥使得‘红阳’猕猴桃园土壤的缓冲性降低,pH下降幅度最大。3、与试验前相比,生物有机肥与复合微生物肥配施显著提高了土壤全氮、碱解氮、全磷、速效磷、全钾、速效钾的含量,且提升效果显著高于普通化肥(全氮除外)。虽全氮的提升效果不如化肥,但是碱解氮的提升显著高于普通化肥处理,这更能体现出生物肥料对养分利用率的提升作用。有效Ca和有效Mg较试验前有所降低,且化肥处理下降幅度最大,而施用高量生物肥料的处理下降最少,与试验前差异不显著,但这也提醒我们要注意Ca、Mg元素的补充。生物有机肥与复合微生物肥配施处理的土壤微量元素含量也要显著高于普通化肥处理。生物肥料对土壤肥力的提升作用主要在猕猴桃根系分布集中区域(0～40 cm),这更能提高肥料利用率,有利于根系对养分的吸收,而化肥则易随雨水流失。4、与施用普通化肥相比,生物有机肥与复合微生物肥配施更能有效促进‘红阳’猕猴桃主干生长,提高营养枝与结果枝的叶面积、百叶重及叶片叶绿素含量,从而促进光合作用,增加碳同化物的积累,生物肥料用量越高其促进效果越好,连年施用,生物肥料的促进作用越发显著；与施用普通化肥相比,生物有机肥与复合微生物肥配施对‘红阳’猕猴桃营养枝和结果枝叶片生长的促进作用较为均衡,这有利于产量的提升。5、‘红阳’猕猴桃外观性状受肥料种类的影响较大,而受年份增长的影响较小；内在品质受肥料种类和年份增长两个因素的影响均较大。施用生物肥料,‘红阳’猕猴桃外观性状和内在品质得到很大提升,与施用普通化肥相比,生物有机肥与复合微生物肥配施可显著提升‘红阳’猕猴桃果形指数、单果重和硬度,猕猴桃可溶性固形物、可溶性糖、总酸和Vc含量以及糖酸比也显著提高,尤其是施用高量生物肥料的效果更好,连年施用,对其内在品质的提升效果更好。6、与施用普通化肥相比,生物有机肥与复合微生物肥配施,‘红阳’猕猴桃单株产量、单位面积产量和产投比显著高于普通化肥,并且生物肥用量增加其产量和经济效益更高,连年施用生物肥料,其增产增收效果更好。
%W CNKI


%0 Thesis
%A 薛婷婷
%T 湖泊底泥发酵生产生物有机肥的工艺研究
%Y 陈五岭
%I 西北大学
%9 硕士
%D 2016
%K 湖泊底泥;;菌种复配;;响应面优化;;生物有机肥;;猕猴桃
%X 湖泊底泥是从湖泊中疏浚出的内源污染物,含有大量的大分子有机质、营养物质和部分金属氧化物,直接利用或堆放会对环境造成二次污染,因此本研究旨在探索出以湖泊底泥为原料,利用二次发酵工艺生产生物有机肥的最佳工艺条件,以期解决受污染湖泊底泥处理难题,同时实现底泥无害化处理及资源化利用。对湖泊底泥进行成分分析后确定其作为生物有机肥发酵原料的可行性,经试验确定枯草芽孢杆菌、施氏假单胞菌、黑曲霉和酿酒酵母以1：1:2:2的比例复配成一次发酵复合微生物菌剂。对翻堆频率、初始含水率和接种量进行单因素试验,将这三种因素作为自变量,活性有机质含量作为响应值,根据Box-Benhnken中心组合试验原理设计并进行试验,利用Design Expert 8.0.6软件进行响应面分析优化发酵条件,得到底泥发酵生产生物有机肥一次发酵最佳处理条件,即翻堆频率为2d/次、接种量为3.5%,初始含水率为60%。二次发酵以固氮菌褐色球形自生固氮菌、溶磷菌荧光假单胞菌和解钾菌环状假单胞菌为复合功能性微生物,按照1：1：1的比例添加到一次发酵产物中进行生物有机肥的二次发酵,发酵总共进行16d。与发酵前相比,二次发酵结束后产物中碱解氮、速效磷、速效钾的含量分别比底泥原料增加了18.6%、21.6%和10.3%。将小试获得的最优发酵条件应用到1000 m~3底泥的中试试验中,结果表明以底泥为原料,进行复合微生物二次发酵生产的生物有机肥产品的各项指标均符合国家卫生标准(NY884-2012),重金属含量、有机质含量、营养元素和有益活菌数等均检验合格,并且发酵所得生物有机肥产品无任何异味,脱臭效果良好。将该生物有机肥应用到当地猕猴桃果园中,发现生物有机肥配施复合肥对于土壤养分、果实品质具有良好的改善效果。
%W CNKI


%0 Journal Article
%A 闫娟
%A 黄楷翔
%A 曹原
%A 袁源
%A 李娜
%+ 河南省西峡县林业局;河南省西峡县森林病虫防治检疫站;
%T 河南省西峡县猕猴桃黄化病的发生与综合防治
%J 现代园艺
%D 2016
%N 09
%K 河南西峡;;猕猴桃黄化病;;发病症状;;综合防治
%X 介绍了河南省西峡县猕猴桃黄化病的发病症状及发生的原因,总结了猕猴桃黄化病的综合防治措施,仅供广大猕猴桃种植者参考。
%P 127
%@ 1006-4958
%L 36-1287/S
%W CNKI


%0 Thesis
%A 王倩
%T ‘徐香’和‘仲和红阳’猕猴桃高效栽培研究
%Y 梁红;杨妙贤
%I 仲恺农业工程学院
%9 硕士
%D 2016
%K 猕猴桃;;高产;;栽培模式;;高位嫁接;;品质分析
%X 经过三十年多年的发展,猕猴桃(Actinidia)已经成为粤北水果产业的重要组成部分,其栽培面积和产量均在不断上升。猕猴桃产业已成为和平县农业支柱产业,并在龙川县有较大面积栽培。为进一步做大做强广东省猕猴桃产业,本研究试图通过栽培模式的研究与应用,以更好的促进农民增产增收,提高广东猕猴桃产业竞争力。本研究主要从选地建园、搭建棚架、施肥灌溉、修剪整形、病虫害控制、人工授粉和疏花疏果等技术措施入手,设计山坡地猕猴桃果园高产栽培模式,并通过高产栽培模式与普通栽培模式的比较研究,探索山坡地猕猴桃可持续高产优质生产的关键技术,为广东猕猴桃产业的优化升级和可持续发展提供技术支持和理论指导。主要研究结果如下:1、‘徐香’猕猴桃果园经过二年的高产栽培模式后,叶片(叶长、叶宽等)性状在1%和5%水平上差异不显著;在果实性状方面,果宽和单果重的差异呈极显著水平,其他性状如果长和单位面积果实数目都差异不显著。说明高产栽培模式对的枝蔓和叶片性状影响较小,对果实性状存在一定影响。2、通过棚架上冠层的科学管理,使结果枝条和果实的分布更加均匀,从而使得‘徐香’猕猴桃在高产栽培模式下的有限空间内能更有效率的进行光合作用,积累更多的有机物,增产作用明显。3、‘徐香’猕猴桃果园经过高产栽培模式管理之后,其鲜果内在品质的各项指标与普通栽培相比均差异不显著,说明高产栽培模式对果实品质影响不明显。4、将‘徐香’猕猴桃高产栽培模式应用于“仲和红阳”猕猴桃果园,配合之前的大龄砧树果枝大密度高位嫁接和促成栽培等技术措施,使高接换种后的‘仲和红阳’猕猴桃果园于嫁接后的第一年能开花结果,第二年进入投产,第三年已基本达到盛产期的产量水平。5、比较‘徐香’猕猴桃高产栽培模式与普通栽培模式的投入和产出,高产栽培模式下每年所增加的人工、肥料和其他物料投入共计52500元/ha,增产23.25t/ha,增收为278000元/ha,收支相抵,实际增收可达到225500元/ha,按大面积栽培达到其60%产能计算可达125300元/ha,预示着良好的推广应用前景。
%W CNKI


%0 Thesis
%A 杨莉莉
%T 不同肥料对猕猴桃产量、品质及果园养分的影响
%Y 同延安
%I 西北农林科技大学
%9 硕士
%D 2016
%K 配方肥料;;含氯肥料;;产量;;品质;;养分含量
%X 目前全世界的猕猴桃生产主要集中在新西兰、意大利和我国等十几个国家,随着消费者对猕猴桃营养价值的认可,猕猴桃在世界上已属畅销水果。据统计,目前陕西省猕猴桃产量和面积均居全国第一,成为陕西第二大独具特色和竞争优势的水果产业。但是在猕猴桃园生产管理中仍存在诸多问题,养分管理尤为不规范,如何根据树体生长发育规律、养分需求规律进行合理施肥,施用何种肥料,施用时期等施肥问题不明确,严重制约了猕猴桃产业的健康发展。本文通过比较不同配方肥料、含氯肥料对猕猴桃生长、产量品质、土壤中养分含量变化等的影响,旨在为猕猴桃合理施肥提供科学依据和理论基础。主要结果如下:1不同配比配方肥料施肥效应研究连续两年(2013年-2014年)对10年生海沃德猕猴桃进行不同配比(A:16-11-18,B:21-9-15)配方肥料试验。结果表明:1)减量施用配方肥A处理(T1,200 kg/亩,N:P2O5:K2O=1:0.7:1.1)产量最高为44.47 t/hm2,过量施肥A+M(300 kg/亩)不能增产,高磷钾型配方肥处理(T3)产量(42.62 t/hm2)比高氮型配方肥B处理(T4)产量高;2)正常施用有机肥情况下,高钾配比的A肥料处理果实可溶性糖、可溶性固形物、维生素C含量比低钾配比的B肥料高,硬度大,更利于贮藏。3)高钾配比的肥料A处理叶片叶绿素含量,叶片、枝条、果实中的钾含量均高于低钾配比的肥料B;4)所有处理果园养分均有盈余,减量施肥(200 kg/亩)0.67A+M果园氮磷钾盈余最少,分别为374kg/hm2、120 kg/hm2、300 kg/hm2,矿质氮残留量最低。2硫基、氯基不同配方肥料施肥效应研究在猕猴桃主产区三个果园两个猕猴品种上进行了氯基(CF1:22-9-14)、硫基(CF2:18-7-20)不同配方肥料处理。结果表明:1)不同配方肥料处理产量比对照增加10%-56%,横渠村两种肥料配施(CF1+CF2)产量最高达18.0 t/hm2,比对照增产36.1%;2)与对照相比,施用不同配方肥料提高了果实可溶性糖、维生素C、糖/酸含量,其中两种配方肥料配施(CF1+CF2)显著增加可溶性糖(新白寨)、维生素C(吕家堡)含量;3)施用不同硫基、硫基配方肥料,表层(0-40 cm)土壤硫、氯含量受肥料种类(硫基、氯基)的影响不大,三个果园0-20 cm土层内土壤氯离子含量不随施入氯基肥料而增加,40cm-100 cm土层氯离子含量随施氯量的增加而增加。3含氯肥料效应研究以10年生海沃德为试材,通过不同浓度含氯肥料处理研究其对猕猴桃产量品质及土壤和叶片中氯含量的影响。结果表明:1)施用一定范围(170 kg/hm2-1481 kg/hm2)含氯肥料均能增加猕猴桃产量,其中低氯处理(Cl 170 kg/hm2,227 kg/hm2)产量最高分别为48.7 t/hm2、51.6 t/hm2,比对照增产26.5%、14.4%;各含氯肥料处理,随着氯含量的增加产量呈下降趋势,施氯量1975 kg/hm2时产量比对照略有降低;2)施用含氯肥料可以增加猕猴桃单果重、可溶性固形物含量,提高了猕猴桃糖/酸比,降低猕猴桃可滴定酸含量;3)叶片中氯离子随着生育期和施氯量的而增加,叶片内氯最高含量1.6%小于正常叶片氯含量临界值2.0%;4)土壤中氯离子含量随着土层深度和施氯量的增加而增加,施氯量最高(Cl 1480 kg/hm2)的处理土层中氯离子浓度最高为105 mg/kg,此浓度远远小于它的安全浓度400 mg/kg。综上,产量为3000kg/mu左右的猕猴桃园,施肥量200kg/hm2,配比为1:0.4-0.7:0.7-1,硫基、氯基配合施用较宜。
%W CNKI


%0 Thesis
%A 高晶波
%T 秦岭北麓猕猴桃园土壤硝态氮累积及水肥调控研究
%Y 周建斌
%I 西北农林科技大学
%9 硕士
%D 2016
%K 秦岭北麓;;猕猴桃园;;水肥一体化;;硝态氮累积;;土壤养分
%X 秦岭北麓地区是我国猕猴桃的主要产区,该区域猕猴桃的种植面积和收获产量在我国均居首位,已成为该区域最大的农业产业。然而,该区域在猕猴桃产业迅速发展的同时,养分投入过量问题正日渐突出。同时这一地区猕猴桃园多属坡地,降雨充沛,导致大量养分尤其是氮素累积于果园土壤中增加了其损失的风险。因此,进行合理的水肥调控,减少水肥投入,对有效防控该区域农业面源污染的发生具有重要意义。本文以位于秦岭北麓的陕西省周至县竹峪镇俞家河小流域为研究对象,在调查该流域猕猴桃园施肥状况、测定猕猴桃园土壤硝态氮(NO_3~--N)累积及降雨对坡地猕猴桃园NO_3~--N迁移特性的基础上,研究了水肥一体化技术对猕猴桃产量及品质、土壤养分含量及迁移等影响,得到以下主要结论:1.该区域猕猴桃园氮素投入量过高,盈余量高达1195 kg·hm-2;0-200 cm土壤剖面NO_3~--N累积量平均高达827 kg·hm-2,且52.1%的NO_3~--N累积在100-200 cm土层。同一猕猴桃园,坡下部0-200 cm土壤剖面NO_3~--N累积量明显高于坡上部;在经过一个雨季后,0-200 cm土壤剖面NO_3~--N发生明显的向深层土壤淋溶现象且坡下部与坡上部0-200cm土壤剖面NO_3~--N累积量差异增大。说明研究小流域猕猴桃园大量氮素盈余,造成土壤NO_3~--N过分累积,在集中降雨条件下,NO_3~--N出现明显的向深层土壤淋溶及顺坡向下迁移,不仅造成氮肥的损失,且对地表及地下水环境构成潜在威胁。2.水肥一体化处理与常规处理相比,猕猴桃产量无明显差异,但明显提高了猕猴桃果实中可溶性糖含量、糖酸比以及果实Vc含量;与常规处理相比,水肥一体化处理氮肥及灌溉水投入分别减少58%和60%,猕猴桃对水分及养分的利用效率显著提高,灌溉水利用效率及水分利用效率分别提高了171%和37%,肥料偏生产力提高了151%。3.水肥一体化处理在猕猴桃各生长阶段土壤矿质态氮含量均处于适宜水平且显著低于常规处理;较常规处理相比,水肥一体化处理显著降低猕猴桃园0-200 cm土层NO_3~--N累积量,平均降低509 kg·hm-2。两种处理无论雨季前还是雨季后,猕猴桃园土壤有机质、全氮、速效磷、速效钾及0-200 cm土层NO_3~--N累积量均表现出坡下部高于坡上部,表明坡地猕猴桃园由于坡度的存在引起土壤养分在不同坡位分布不均衡。与雨季前相比,雨季后两种处理不同坡位养分含量差异未达显著水平。
%W CNKI


%0 Journal Article
%A 李纪华
%A 时国超
%A 袁源
%A 关红权
%+ 西峡县林业技术推广站;西峡县林业稽查队;
%T 猕猴桃嫁接育苗技术规程
%J 林业科技通讯
%D 2016
%N 04
%K 猕猴桃;;Actinidia chinsis;;嫁接育苗;;技术;;规程
%X 为了规范猕猴桃(Actinidia chinsis)苗木生产,促进猕猴桃产业的健康可持续发展,笔者根据多年的实践和研究,总结编写了猕猴桃嫁接育苗技术规程,详细规定了猕猴桃嫁接育苗的种子采集与处理,砧木苗培育,嫁接苗培育,苗木出圃与苗木质量,以及包装与运输等技术要求。
%P 74-76
%@ 1671-4938
%L 10-1258/S
%W CNKI


%0 Journal Article
%A 李敏
%+ 岳西县林业工作站;
%T 红心猕猴桃栽培技术
%J 安徽林业科技
%D 2016
%V 42
%N Z1
%K 红心猕猴桃;;引种;;栽培;;大别山区
%X 本文从建园、栽植、搭架、整形修剪、花果管理、水肥管理、病虫害防治、育苗技术等方面总结了红心猕猴桃在岳西县引种栽培技术,以期为广大猕猴桃种植专业户提供参考。
%P 85-87
%@ 2095-0152
%L 34-1314/S
%W CNKI


%0 Thesis
%A 陈兴瑶
%T 接种AMF与商陆间作对猕猴桃钾素吸收及生长代谢的影响
%Y 曾明
%I 西南大学
%9 硕士
%D 2016
%K 丛枝菌根真菌;;猕猴桃;;钾;;抗氧化物酶
%X 猕猴桃对钾(K)素营养需求量较大,常常因为土壤中钾素供应不足而导致猕猴桃果实品质不佳,商陆(Phytolacca Americana L.)是一种常用绿肥,也是钾元素富集植物,有“生物钾肥”的美誉。丛枝菌根真菌(arbuscular mycorrhizal fungi,AMF)能同时浸染猕猴桃和商陆的根系,将土壤-商陆根系-猕猴桃根系连接起来形成一个养分环流圈。论文在温室条件下,以一年生美味猕猴桃(Actinidiadeliciosa)‘海沃德’(Hayward)为试验材料,采用盆栽试验进行。试验设8个处理,分别为清耕耕作、清耕耕作与接种摩西球囊霉(Glomus mosseae,G.m)、清耕耕作与接种根内球囊霉(Glomus intraradices,G.i)、清耕耕作与接种混合菌剂(G.m+G.i)、间种商陆、间种商陆同时接种G.m、间种商陆同时接种G.i、间种商陆同时接种G.m+G.i,随机区组排列,重复3次。论文研究了清耕耕作和商陆间作条件下,接种不同AMF对猕猴桃幼苗生长、矿质营养、光合作用、抗氧化酶活性、可溶性蛋白及钾素营养传递的影响,综合分析接种AMF与间种商陆对猕猴桃幼苗钾素吸收传递的影响。结果表明:1.AMF与商陆对猕猴桃生长的影响AMF对猕猴桃根系均能产生较高的侵染率,在清耕条件下摩西球囊霉(G.m)、根内球囊霉(G.i)、两种球囊霉混合剂(G.m+G.i)的侵染率分别为:53.02%、38.74%、37.80%,在间种商陆条件下三种AMF的侵染率分别为:55.39%、40.40%、38.12%,均以摩西球囊霉的侵染率最高。AMF在清耕和间种商陆条件下,能有效提高猕猴桃叶面积、主干基部直径、新梢基部直径、植株干重等。在此条件下,植株对菌根的依赖性在28.8%~37.2%之间,菌根对生长的贡献率为22.4%~27.1%。2.AMF与商陆对猕猴桃钾素营养的影响在AMF对土壤、猕猴桃根系和叶片的矿质元素中发现,接种AMF的土壤中全氮、全磷、全钾、全钙、全镁含量均有下降,碱解氮、速效磷、有机质、电导率显著增加,速效钾、交换性钙、交换性镁显著降低。并且间种商陆的处理中,土壤全钾和速效钾的含量最低,达到极显著差异。同时,AMF能提高猕猴桃叶片和根系中氮、磷、钾、钙、镁的含量。在间种商陆处理条件下,极显著提高了叶片和根系中钾的含量,但钙和镁的含量较清耕条件下显著降低。3.AMF与商陆对猕猴桃光合作用的影响试验发现,在清耕条件下三种AMF处理均能提高猕猴桃叶片净光合速率(48.90%~66.94%)、气孔导度(19.32%~42.67%)、蒸腾速率(32.51~38.60%)以及叶绿素a、叶绿素b、总叶绿素含量,降低胞间CO2浓度(17.24%~22.76%)以及叶绿素a/b的比值。AMF对光合作用的影响较对照有显著性提高,综合以G.i的作用最明显。在间种商陆条件下,三种AMF处理对光合作用的效应与清耕的作用趋势一致,并且与清耕相比差异不显著。4.AMF与商陆对猕猴桃抗氧化酶活性和渗透调节能力的影响无论是否间种商陆,接种AMF对猕猴桃叶片保护酶系统均有促进作用。超氧化物歧化酶(SOD)、过氧化物酶(POD)、过氧化氢酶(CAT)、游离脯氨酸(Pro)含量较对照显著提高,可溶性糖、可溶性蛋白含量也有增加,有效降低了丙二醛(MDA)的含量。
%W CNKI


%0 Thesis
%A 邵阳
%T 猕猴桃根腐病生物防治及土壤有益菌修复
%Y 曹翠玲;胡景江
%I 西北农林科技大学
%9 硕士
%D 2016
%K 猕猴桃;;根腐病;;有益菌;;土壤养分;;土壤酶活;;土壤微生物结构
%X 随着人类对农作物产量的不断追求,农业上化肥和农药的不合理及过量使用日益严重。在提高了作物产量的同时也使得土壤环境不断恶化。在近年来的农业生产中,人们逐渐意识到有益菌对土壤环境改善的重要作用。有益菌除了可改善土壤微生态外,还可调节农作物生长,在改良土壤的同时也能维护植株健康生长,提高产品质量。本试验在高龄猕猴桃园中,通过直接向患有根腐病猕猴桃树体注射A细菌菌液,并向树体根围土壤施用枯草芽孢杆菌,以叶片生理指标、根围土壤酶活性、微生物数量及结构为衡量指标,探究了有益菌对猕猴桃根腐病的生态综合防治;通过直接向患有根腐病猕猴桃树体根围施用有益菌,以施用有益菌前后根围土壤理化性质、酶活性、细菌/真菌等的变化为衡量指标,初步探究有益菌对根腐病猕猴桃植株根围土壤修复效果;在施用了上述有益菌条件下,增施解磷细菌,通过检测高龄猕猴桃根围土壤理化性质、酶活性、微生物数量及结构,特别是猕猴桃果实品质的变化,探讨有益菌组合对高龄猕猴桃园土壤的修复及果实品质的影响。主要研究结果如下:(1)利用不同特性的有益菌,综合防治猕猴桃根腐病效果好。树体注射A细菌,可直接杀死致病真菌;同时土施枯草芽孢杆菌,可以有效调节根围土壤微生物数量和结构,使患病植株土壤酶活性提高或恢复到正常水平,优化了患病植株根系生长环境,促进了根系及树体生长。(2)根腐病猕猴桃树体根围土壤施用枯草芽孢杆菌后,微生物数量和结构较一年前均有明显优化;土壤酶活性也有所改善;有机质含量显著提高,速效养分增加。与对照相比,患病植株根围土壤得到有效修复,更利于猕猴桃生长。(3)单施枯草芽孢杆菌、解磷菌或混合施用,皆可提高土壤细菌数量,优化土壤微生物结构,改善了土壤养分,提高猕猴桃果实品质。混施两种菌效果最好。以上结果表明,向猕猴桃根围土施有益菌不仅可以有效防治猕猴桃根腐病,修复根围土壤,还可以优化高龄猕猴桃果园土壤微生态,促进树体生长,提高猕猴桃果实品质。
%W CNKI


%0 Journal Article
%A 吴涛
%A 任伟
%A 赵英杰
%A 赵菊琴
%+ 眉县果业技术推广服务中心;眉县农村合作经济经营管理站;
%T 猕猴桃水肥一体化施肥技术
%J 果农之友
%D 2016
%N 04
%K 猕猴桃水肥一体化施肥技术;施肥枪;水肥一体化;
%X <正>普通的微灌施肥技术虽然具有非常大的优势,但是,由于其一次性投资较大、对果园规模及水利设施要求严格、配套设备研发和生产滞后、容易堵塞、老化以及维护成本高等原因,在我国大部分地区发展缓慢。为此,笔者根据眉县产业发展方向、本地猕猴桃的生长特性、土壤性状和施肥特点,从2010年开始,进
%P 11+19
%@ 1671-7759
%L 41-1343/S
%W CNKI


%0 Journal Article
%T 陕西中农猕猴桃种植基地施肥、绑枝正当时
%J 中国农资
%D 2016
%N 11
%K 种植基地;
%X <正>阳春三月,陕西中农盛源物流有限公司业务人员来到公司有机猕猴桃种植示范园参观学习,与基地技术员一起为猕猴桃施肥、绑枝,面对面交流猕猴桃施肥、病虫害防控等田间管理过程中的要点。通过实地参观学习,提升了业务员的专业技能。陕西中农一直以来把气候适宜、土壤深厚、环境无污染、病虫害危害小的区域作为选择基地的首要条件,经公司实验室对
%P 17
%L 11-5348/S
%W CNKI


%0 Journal Article
%A 高晶波
%A 路永莉
%A 陈竹君
%A 周建斌
%+ 西北农林科技大学资源环境学院;农业部西北植物营养与农业环境重点实验室;
%T 猕猴桃园氮素投入特点及硝态氮累积和迁移特性研究
%J 农业环境科学学报
%D 2016
%V 35
%N 02
%K 秦岭北麓;;猕猴桃园;;硝态氮累积;;雨季;;硝态氮迁移
%X 为指导果园科学施肥及合理评价施肥对环境的影响,2014年对该区域的陕西省周至县俞家河小流域氮素投入状况进行了调查,并采集猕猴桃园土壤样品进行测定,评价了猕猴桃园土壤硝态氮(NO_3~--N)累积及降雨对坡地猕猴桃园NO_3~--N迁移特性的影响。结果表明:该区域猕猴桃园氮素投入量过高,盈余量高达1195 kg·hm~(-2),0~200 cm土壤剖面NO_3~--N累积量高达827kg·hm~(-2),且52.1%的NO_3~--N累积在100~200 cm土层;对于坡地猕猴桃园,坡下部0~200 cm土壤剖面NO_3~--N累积量明显高于坡上部,在经过一个雨季后,0~200 cm土壤剖面NO_3~--N发生明显的向深层土壤淋溶现象且坡下部与坡上部0~200 cm土壤剖面NO_3~--N累积量差异增大。俞家河小流域猕猴桃园大量氮素盈余,造成土壤NO_3~--N过分累积,在集中降雨条件下,NO_3~--N出现明显的向深层土壤淋溶且可能存在顺坡向下迁移的趋势,不仅造成氮肥的损失,而且对地表及地下水环境构成潜在威胁。
%P 322-328
%@ 1672-2043
%L 12-1347/S
%W CNKI


%0 Journal Article
%A 封涌涛
%A 刘瑞
%+ 宝鸡市农业技术推广服务中心;
%T 猕猴桃园施肥存在问题及解决对策
%J 陕西农业科学
%D 2016
%V 62
%N 02
%K 猕猴桃施肥;;存在问题;;解决对策
%X 猕猴桃是我市继苹果之后第二大时令水果。近几年来栽培面积不断扩大,总产不断提高,但单产水平较低,究其原因是多方面因素造成的,但从调查结果分析来看,在果园施肥上存在问题较多,这是影响单产水平的主要矛盾。笔者通过调查,找出了猕猴桃果园施肥中存在的十大主要问题,并结合实际提出了相应的对策建议,供基层技术人员和广大果农参考。
%P 92-93+100
%@ 0488-5368
%L 61-1089/S
%W CNKI


%0 Journal Article
%A 张云贤
%+ 贵州省修文县谷堡乡农业综合服务中心;
%T 猕猴桃T形小棚架栽培技术
%J 农技服务
%D 2016
%V 33
%N 02
%K 猕猴桃;;T形架;;栽培技术
%X 猕猴桃T形小棚架栽培技术是修文猕猴桃普遍采用的栽培技术,占全县猕猴桃种植面积的90%以上。猕猴桃T形小棚架栽培具有空间利用率高,有效面积大,便于管理,产量高,品质好等优点。猕猴桃T形小棚架栽培技术包括品种选择,园区选择,整地,定植,搭架,土肥水管理,绑蔓,整形修剪,病虫害防治和适时采摘。
%P 205+216
%@ 1004-8421
%L 52-1058/S
%W CNKI


%0 Journal Article
%A 邢耀旭
%A 武立鹏
%T 猕猴桃春季施肥小经验
%J 西北园艺(果树)
%D 2016
%N 01
%K 猕猴桃;复合肥;果树专用肥;生物有机肥;
%X <正>2月下旬,猕猴桃1~2年生幼树,每株追施生物有机肥2~3 kg,配合复合肥0.25~0.5 kg或果树专用肥效果好。近年,果农开始重视有机菌肥,但却未能根据土壤酸碱度(p H)合理施用。比如中性和微酸性土壤宜施
%P 50
%@ 1004-4183
%L 61-1226/S
%W CNKI


%0 Journal Article
%A 练美林
%+ 浙江省云和县农业技术推广服务中心;
%T 猕猴桃园套种元胡高效栽培技术研究与实践
%J 上海农业科技
%D 2016
%N 01
%K 猕猴桃;;元胡;;套种;;栽培技术
%X 浙江省云和县为充分利用果园空间资源,提高土地利用率,达到以短养长、以园养园的目的,特开展了果园套种不同种类农作物栽培试验示范,其中在幼龄猕猴桃园套种元胡的栽培模式取得了显著的效益。现将该栽培模式的研究、实践情况及高产栽培技术进行总结及介绍,以促进该技术模式的推广应用。
%P 155-156
%@ 1001-0106
%L 31-1240/S
%W CNKI


%0 Journal Article
%A 孙家骏
%A 付青霞
%A 谷洁
%A 王小娟
%A 高华
%+ 西北农林科技大学资源环境学院;江苏省南通滨海园区管委会;陕西省循环农业工程技术研究中心;
%T 生物有机肥对猕猴桃土壤酶活性和微生物群落的影响
%J 应用生态学报
%D 2016
%V 27
%N 03
%K 生物有机肥;;酶活性;;微生物群落功能多样性
%X 采用田间试验,研究了不施肥、施用生物有机肥、传统有机肥和化肥对猕猴桃土壤酶活性、微生物群落结构及其代谢的影响.结果表明:施用生物有机肥在猕猴桃生育期内可显著提高土壤蔗糖酶和荧光素二乙酸酯水解酶活性,分别比对照高出12.2%~129.4%、18.8%~87.4%.施用生物有机肥在膨大期和成熟期的土壤脲酶和酸性磷酸酶活性显著高于其他处理.Biolog微平板法测定结果表明,生物有机肥在猕猴桃生育期内提高了土壤微生物的平均每孔颜色变化率,增加了物种多样性、丰富度和均匀度,改变了微生物对6大类碳源的相对利用率,降低了微生物对氨基酸类碳源的相对利用能力,提高了微生物对多酚类和多胺类碳源的相对利用能力;主成分分析表明,对土壤中微生物起分异作用的碳源种类主要是糖类、氨基酸类和羧酸类.
%P 829-837
%@ 1001-9332
%L 21-1253/Q
%W CNKI


%0 Journal Article
%A 胡容平
%A 叶慧丽
%A 夏先全
%A 张帆
%A 陈晓娟
%A 陈庆华
%+ 四川省农业科学院植物保护研究所;
%T 四川猕猴桃溃疡病发生规律及防控对策
%J 四川农业科技
%D 2016
%N 01
%K 猕猴桃;;溃疡病;;影响因子;;综合防控
%X 猕猴桃发源四川,栽培面积大,是四川重要的经济作物之一。2015年来,其病虫害发生危害呈上升趋势,其中溃疡病是危害最为严重的毁灭性细菌性病害。本文对四川猕猴桃溃疡病的发生特点、规律进行了概述,总结了影响溃疡病发生的6个因子,最后提出了7条猕猴桃溃疡病发生危害的综合防控措施。
%P 30-31
%@ 1004-1028
%L 51-1212/S
%W CNKI


%0 Journal Article
%A 李健
%+ 贵州省水城县陡箐镇农业服务中心;
%T 猕猴桃无公害种植技术
%J 北京农业
%D 2016
%N 02
%K 猕猴桃;合理密植;无公害种植;果实套袋;
%X 为保证使人们能够食用到健康无害的猕猴桃,从选择适宜的种植地,适时定植、合理密植,合理施肥,整型修剪,果实套袋和病虫害防治等方面,介绍猕猴桃无公害种植技术,以供种植者参考。
%P 51-52
%@ 1000-6966
%L 11-2222/S
%W CNKI


%0 Journal Article
%A 张槐生
%+ 陕西省眉县农机技术推广中心;
%T 猕猴桃全程机械化生产技术模式初探
%J 农机科技推广
%D 2015
%N 12
%K 猕猴桃;全程机械化;机械粉碎;开沟深度;施肥量;生产技术;模式初探;
%X <正>眉县是国内外专家公认的猕猴桃最佳优生区。目前种植面积已达29.4万亩,猕猴桃种植面积和产量分别占全省的28%、44%,占全国的18%、30%,2013年被省农机局列为陕西省猕猴桃全程机械化模式创建实施县。我们结合当地产业发展实际,以减轻劳动强度,提高劳动生产率,全面推进猕猴桃生产全程机械化为着力点,在广泛调研,大力推广,总结提高的基础上,初步探索形成了眉县猕猴桃生产全程机械化模
%P 42-43+45
%@ 1671-3036
%L 11-4693/TH
%W CNKI


%0 Journal Article
%A 杨再发
%+ 贵州省江口县农牧科技局;
%T 浅析猕猴桃的栽培及管理技术要点
%J 农技服务
%D 2015
%V 32
%N 12
%K 猕猴桃;;栽培;;管理技术;;要点
%X 猕猴桃作为人类日常生活中较为常见的一种水果,不仅味道甜美,而且营养极其丰富,其在栽培管理过程中涉及到许多农业技术,按照科学的方法,准确把握猕猴桃栽培及管理技术中的要点,有利于猕猴桃产量与品质的共同提高。为此,文章在分析了猕猴桃极高的营养价值基础上,对其栽培与管理技术中的关键环节进行了细致的研究。
%P 251
%@ 1004-8421
%L 52-1058/S
%W CNKI


%0 Journal Article
%A 于凤存
%A 曹秀清
%+ 安徽省.水利部淮河水利委员会科学研究院水利水资源安徽省重点实验室;
%T 滴灌系统案例设计与分析
%J 现代农业科技
%D 2015
%N 22
%K 滴灌;;水源;;灌溉定额;;灌溉制度
%X 选取猕猴桃园为实例分析,根据水源情况、地形特征及猕猴桃种植结构确定滴灌系统的总体布设与设计参数,校核系统设计标准。通过计算灌溉定额、制定灌溉制度、计算各级管道管径、选定过滤器、确定泵型,完成滴管系统的整体设计。该滴灌设计案例分析较为详细,可为相关滴管设计提供参考。
%P 185-186
%@ 1007-5739
%L 34-1278/S
%W CNKI


%0 Journal Article
%A 阎永齐
%A 刘磊
%A 刘吉祥
%A 毛妮妮
%A 任俊鹏
%A 蒋水平
%+ 江苏丘陵地区镇江农业科学研究所;
%T 中华猕猴桃叶果营养元素动态及其相关性
%J 果树学报
%D 2016
%V 33
%N 03
%K 猕猴桃;;矿质元素;;果实膨大;;相关性
%X 【目的】了解江苏丘陵地区猕猴桃树体营养状况和果实膨大规律及其相关性,为该地区猕猴桃平衡施肥提供理论依据,实现丰产优质栽培的目的。【方法】以不同生长期内‘红阳’猕猴桃为材料,基于硝酸-盐酸-高氯酸消煮萘-ICP法测定叶片和果实中元素P、K、Ca、Mg、Fe、Mn、Cu、Zn和B的含量,硫酸-双氧水消煮-萘氏比色法测定元素N含量。采用游标卡尺测定果实纵横径变化。【结果】在‘红阳’猕猴桃生长期内,元素Ca、P、Mg、Zn、Mn、B、Cu在叶片中含量呈上升趋势,在果实中为下降趋势;元素N和Fe在果实和叶片中含量为波状变化但总体上为下降趋势;仅元素K果实含量高于叶片含量。‘红阳’猕猴桃果实在5-6月份为快速膨大期,其后稳定缓慢增大直至成熟。叶片内部、果实内部、叶片-果实间矿质元素含量以及果实膨大-叶片果实矿质元素含量存在普遍的显著相关性。【结论】掌握江苏丘陵地区猕猴桃发育期矿质元素动态需求的变化趋势,结合元素间的拮抗和协同关系以及果实膨大与矿质元素间的相关性合理施肥,达到丰产优质栽培的目的。
%P 307-313
%@ 1009-9980
%L 41-1308/S
%W CNKI


%0 Journal Article
%A 付有全
%A 孟宝生
%A 于亚旺
%+ 眉县水利局;
%T 眉县万亩微喷灌工程建设与推广应用
%J 陕西水利
%D 2015
%N 06
%K 水利;;微喷灌;;技术;;推广应用
%X 根据眉县猕猴桃产业发展情况,实施微喷灌工程成为当前现代农业发展和节水建设的必然趋势。2013年,在小型农田水利重点县项目中,通过在首善镇第五村等村集中连片实施万亩猕猴桃微喷灌工程,采用了先进技术,工程效益明显,运行良好,值得全面推广。
%P 72-73
%@ 1673-9000
%L 61-1109/TV
%W CNKI


%0 Journal Article
%A 彭光福
%+ 四川省巴中市恩阳区经作站;
%T 恩阳区猕猴桃绿色丰产栽培技术应用与推广
%J 四川农业科技
%D 2015
%N 11
%K 猕猴桃;;丰产栽培;;应用与推广
%X 发展猕猴桃产业对恩阳区农民增收致富和缓解恩阳城区居民淡季水果供应具有十分重要的作用,本文从14个方面对发展特色猕猴桃丰产栽培技术进行研究分析,以达到高产、高效为目的。
%P 13-16
%@ 1004-1028
%L 51-1212/S
%W CNKI


%0 Journal Article
%A 黄文源
%A 龙友华
%A 张承
%A 赵赞伟
%A 吴小毛
%A 尹显慧
%A 潘有观
%A 曾祥碧
%A 杨苑
%+ 贵州大学农学院;桐梓县农牧局;
%T 叶面钾肥对猕猴桃产量及品质的影响
%J 贵州农业科学
%D 2015
%V 43
%N 11
%K 猕猴桃;;钾肥;;产量;;品质;;贮藏性
%X 为猕猴桃高产优质栽培中的合理施肥提供依据,以贵长猕猴桃为试材,采用田间试验方法,研究叶面喷施0.1%硫酸钾(K_2SO_4)、0.1%氯化钾(KCl)、0.1%硝酸钾(KNO_3)和0.1%磷酸二氢钾(KH_2PO_4)对猕猴桃产量、营养品质及后熟期品质变化的影响。结果表明:叶面喷施4种钾素肥料,猕猴桃产量比清水对照提高3.22%~12.08%,维生素C含量提高1.43%~9.60%,可滴定酸含量降低10.92%~15.05%,糖酸比提高5.03%~16.64%,能较好地改善猕猴桃的外观品质,且推迟可溶性总糖最高峰值到达的时间。0.1%氯化钾和0.1%磷酸二氢钾可作叶面钾肥在猕猴桃生产上使用。
%P 131-134
%@ 1001-3601
%L 52-1054/S
%W CNKI


%0 Journal Article
%A 康婷婷
%A 张晓佳
%A 陈竹君
%A 周建斌
%+ 西北农林科技大学资源环境学院/农业部西北植物营养与农业环境重点实验室;
%T 秦岭北麓猕猴桃园土壤养分状况研究——以周至县余家河小流域为例
%J 西北农林科技大学学报(自然科学版)
%D 2015
%V 43
%N 11
%K 秦岭北麓;;猕猴桃园;;土壤养分;;土壤pH
%X 【目的】测定秦岭北麓猕猴桃园土壤养分含量,评价猕猴桃园肥力状况,为当地猕猴桃的合理施肥提供依据。【方法】以位于秦岭北麓的陕西省周至县余家河小流域为研究区域,在2012年10月下旬采集研究区88个猕猴桃园0~20及20~40cm土层土样,测定土壤pH、有机质、全氮、矿质氮、速效磷和速效钾含量,分析其土壤肥力状况。【结果】周至县余家河小流域0~20及20~40cm土层土壤pH平均值分别为7.63和7.78,属弱碱性;土壤有机质平均含量分别为17.23和12.05g/kg,全氮平均含量分别为1.19和0.81g/kg,均处在中等偏下水平。0~20与20~40cm土层土壤矿质氮平均含量分别为17.64和21.68mg/kg,均处于偏低水平;0~20及20~40cm土层土壤速效磷平均含量分别为86.34和50.92mg/kg,土壤速效钾平均含量分别为360.41和239.01mg/kg,均处在偏高水平,有超过75%的猕猴桃园土壤速效磷、速效钾含量过高。【结论】建议当地猕猴桃园继续加强有机肥的使用,适当降低磷、钾肥施用量。
%P 159-164
%@ 1671-9387
%L 61-1390/S
%W CNKI


%0 Journal Article
%A 金平涛
%+ 陕西省周至县植保植检站;
%T 翠香猕猴桃果实黑斑形成原因与防控措施
%J 西北园艺(果树)
%D 2015
%N 05
%K 猕猴桃果实;黑斑病;侵染性;防控措施;
%X <正>近年来,翠香猕猴桃果实易感黑斑病成为非常突出的生产问题。从2013年开始该病连年持续发生,调查显示陕西周至产区翠香猕猴桃平均病园率85.8%,平均病果率15.6%,严重园病果率达到48.5%以上。针对此病,笔者进行了3年的调查监测,初步认为该病的起因以生理性病害为主、侵染性病菌危害为辅,防控该病应采取一系列配套措施。1危害症状病菌主要危害果实,其次危害叶片和枝梢。果实发病最初表现为果面色泽暗淡,部分出现
%P 26-28
%@ 1004-4183
%L 61-1226/S
%W CNKI


%0 Journal Article
%A 李春玲
%A 张东
%A 袁成双
%+ 双辽市国有那木机械林场;双辽市国有实验机械林场;
%T 软枣猕猴桃果林丰产技术
%J 吉林农业
%D 2015
%N 18
%K 软枣猕猴桃;;高产丰收;;技术
%X 软枣猕猴桃抗逆性强,栽培简单,经济效益较高。软枣猕猴桃果实鲜美、风味独特、酸甜适口、营养丰富,具有巨大的商业潜力,因此,软枣猕猴桃果林栽培产业具有广阔的市场开发前景。本文介绍了软枣猕猴桃果林丰产经营技术。
%P 102
%@ 1674-0432
%L 22-1186/S
%W CNKI


%0 Journal Article
%A 邵峰
%+ 贵州省修文县农业局;
%T 浅议贵州省修文县猕猴桃科学施肥技术
%J 农技服务
%D 2015
%V 32
%N 09
%K 修文县;;猕猴桃;;科学施肥
%X 贵州省修文县猕猴桃种植规模目前已达1万公顷,规划到"十三五"期末种植规模达2万公顷。在种植过程中,广大农户很大程度上存在盲目性施肥现象,科学施肥成为修文县猕猴桃健康发展的一大瓶颈。本文结合修文县猕猴桃发展定位及施肥过程中存在的问题,浅议科学施肥方法,以期对修文县猕猴桃施肥具有指导意义。
%P 91
%@ 1004-8421
%L 52-1058/S
%W CNKI


%0 Journal Article
%A 李纪华
%A 李宜真
%A 时富勋
%A 郑金成
%A 周晓峰
%+ 西峡县林业技术推广站;西峡县国土资源局;
%T 猕猴桃标准化栽培技术规程
%J 林业科技通讯
%D 2015
%N 09
%K 猕猴桃;;技术规程;;丰产栽培
%X 为了推进猕猴桃产业的标准化、科学化建设,提高猕猴桃生产经营和科学管理水平,提高猕猴桃果品的产量和质量,笔者经过多年的实践和探索,总结编写了猕猴桃标准化丰产栽培技术规程。明确了猕猴桃标准化丰产栽培的生产目标、环境条件、园地规划、品种选择、果品质量、基础设施、科学管理等技术措施和指标。
%P 73-76
%@ 1671-4938
%L 10-1258/S
%W CNKI


%0 Journal Article
%A 王娟
%A 许起荣
%+ 陕西省城固县农技中心;
%T 城固县2013年猕猴桃2+X田间肥效试验总结
%J 基层农技推广
%D 2015
%V 3
%N 09
%K 猕猴桃;田间肥效试验;果实成熟期;总酸含量;优化施肥;可溶性固形物含量;城固县;
%X <正>钾素营养对猕猴桃产量和品质有重要影响,为了进一步探索钾素营养的作用特点、调控方法,修正和完善猕猴桃施肥配方,建立更为先进、完善、精确的施肥指标体系并指导大田生产。1试验方法1.1试验地点及品种陕西省沙河营镇梁家庵村5组李建荣试验点,位于东经107°14′59.5″、北纬33°07′15.2″、海拔476m;供试品种为秦美(18年生),栽植密度3.3×3.0m(67株/亩);供试土壤为中肥力沙壤土(养分含量见表1)。
%P 25-26
%@ 2095-5049
%L 11-9329/S
%W CNKI


%0 Journal Article
%A 包日在
%+ 浙江省泰顺县茶叶特产局;
%T 泰顺猕猴桃提质增效生产配套技术
%J 河北果树
%D 2015
%N 05
%K 猕猴桃;黄金果;吸果夜蛾;提质增效;
%X <正>猕猴桃作为泰顺县五大农业主导产业之一,现有猕猴桃基地800 hm2,为浙南最大猕猴桃基地。为了提升泰顺猕猴桃质量和效益,2011-2012年组织实施了温州市农业丰收计划项目"泰顺猕猴桃提质增效技术推广与应用"。两年累计推广应用面积700 hm2,新发展猕猴桃277 hm2,总产量5 413 t,新增总产量达到4 646 t,总产值6 403万元,新增总产值5 622万元,经
%P 45-46
%@ 1006-9402
%L 13-1202/S
%W CNKI


%0 Journal Article
%A 蓝李真
%A 练美林
%A 雷海燕
%+ 云和县农业局;
%T 浅谈猕猴桃的栽培技术
%J 农民致富之友
%D 2015
%N 16
%K 猕猴桃;;培育技术;;问题分析
%X 猕猴桃在我国经济产业中占有重要地位。为进一步推动猕猴桃产业的健康可持续发展,进一步做大做强猕猴桃产业,更好的促进农民增收,本文依据产业经济学、比较优势及农业竞争力等理论,对猕猴桃产业进行了深入分析,并提出了产业可持续发展的战略措施和对策建议。本论文的主要研究内容包括:从猕猴桃栽培历史、栽培面积、产量、标准化栽培水平、等方面系统的分析了全国猕猴桃发展现状,为浙江省猕猴桃产业提供了大量借鉴。提供一定的猕猴桃栽培技术,供大家参考。
%P 166
%@ 1003-1650
%L 23-1009/F
%W CNKI


%0 Journal Article
%A 杨妙贤
%A 王倩
%A 陈小健
%A 梁红
%+ 仲恺农业工程学院生命科学学院;
%T 山坡地猕猴桃果园高产栽培模式研究
%J 中国南方果树
%D 2015
%V 44
%N 04
%K 猕猴桃;;山坡地果园;;高产栽培;;比较研究
%X 通过修剪整形、肥水管理、人工授粉、疏果和病虫害控制等技术措施,对山地猕猴桃果园高产栽培模式和普通栽培模式进行比较研究,观察两种栽培模式的枝蔓、叶片、果实等方面的农艺性状差异。结果表明,高产栽培模式和普通栽培的猕猴桃果园,在主枝、侧蔓、果枝的数目和叶片长、叶宽和叶柄长等性状上差异不显著;但叶片数和叶面积指数、果实大小(单果质量)、挂果数和单位面积产量上差异显著,高产栽培模式果园增产明显。本研究可以为山坡地猕猴桃果园高产栽培提供科学依据。
%P 99-102
%@ 1007-1431
%L 50-1112/S
%W CNKI


%0 Journal Article
%A 姚春潮
%A 龙周侠
%A 刘占德
%A 安成立
%A 王西芳
%+ 西北农林科技大学园艺学院;
%T 生物有机肥对猕猴桃生长及果实品质影响的研究
%J 陕西农业科学
%D 2015
%V 61
%N 07
%K 生物有机肥:猕猴桃;;果实品质
%X 通过田间试验,研究了在常规施肥基础上增施生物有机肥对猕猴桃生长、果实品质的影响。结果表明:加施生物有机肥一方面猕猴桃叶片增厚,叶片表面光泽度明显增强,叶片叶绿素a、b及类胡萝卜素含量增加,另一方面可以提高果实的品质,延长果实的贮藏性能。
%P 1-2
%@ 0488-5368
%L 61-1089/S
%W CNKI


%0 Journal Article
%A 卢毅
%+ 贵州省水城县猴场乡政府;
%T 猕猴桃的种植技术
%J 南方农业
%D 2015
%V 9
%N 21
%K 猕猴桃;;种植技术;;园地选择
%X 猕猴桃植株具有抗病性强、挂果率高、病虫害少、生长快速等优点,猕猴桃果实含有酪氨酸、苯丙氨酸、亮氨酸、丙氨酸等多种氨基酸。同时,含有铁、鳞、钙等丰富的矿物质,以及多种维生素和胡萝卜素,具有较高的营养价值,广泛受人们喜爱。因此,猕猴桃种植的经济效益较高,前景广阔。基于此,对猕猴桃的种植技术进行探讨分析。
%P 58+60
%@ 1673-890X
%L 50-1186/S
%W CNKI


%0 Journal Article
%A 翟秋喜
%A 魏丽红
%+ 辽宁农业职业技术学院;
%T 猕猴桃缺素症诊断与防治
%J 辽宁农业职业技术学院学报
%D 2015
%V 17
%N 04
%K 猕猴桃;;缺素症诊断;;防治
%X 从树体形态、叶色及营养分析三方面对猕猴桃缺素症的诊断方法进行了阐述。针对不同的缺素症状及症状产生的诱因,提出科学合理的施肥措施,防止潜在的缺素危害,对已发生的缺素危害及时进行补救,保证猕猴桃优质高产。
%P 4-7
%@ 1671-0517
%L 21-1448/G
%W CNKI


%0 Journal Article
%A 叶海峰
%+ 安徽省岳西县中关农业综合服务站;
%T 浅谈红心猕猴桃栽培技术要点
%J 农民致富之友
%D 2015
%N 12
%K 红心猕猴桃;猕猴桃溃疡病;结果枝;栽培技术要点;
%X <正>红心猕猴桃,是一种食用兼药用为一体的水果,其果肉细嫩、香气浓郁、口感香甜清爽、酸度极低,营养丰富,被称为"果中之王"、"维C之王",近几年颇受市场和消费者追捧。岳西县位于大别山腹地,皖西南边陲,是典型的纯山区县,境内山清水秀、生态良好,是全国生态示范县之一。该县利用良好的生态条件,大力发展优质猕猴桃产业,全县现有猕猴桃面积2000亩,其中红心猕猴桃680亩,品种为中华系列红阳猕猴桃。红阳猕猴桃是中华系列的优质品种,其果肉红色,沿果心呈
%P 90-91
%@ 1003-1650
%L 23-1009/F
%W CNKI


%0 Thesis
%A 黎洋
%T 几种采前因素对猕猴桃耐贮性影响的研究
%Y 谭书明
%I 贵州大学
%9 硕士
%D 2015
%K 采前因素;;猕猴桃;;耐贮藏性;;最佳采收条件
%X 本研究以“贵长”猕猴桃为试验材料,分别选取了不同采收成熟度、采收天气、采收时间、钾肥的施用量四种采前因素,讨论各自对猕猴桃果实在采后贮藏期内果实品质和贮藏性的影响,得出最佳的采收条件。最后通过结合固载二氧化氯(ClO2)保鲜剂对果实的处理,找出最适宜“贵长”猕猴桃的使用剂量,形成一套完整的采前采后贮藏技术。主要结果如下:1.在盛花后159d、果实平均可溶性固形物在6.5%以上、平均硬度在16kg/cm2、果实表皮大部分呈浅褐色时采收的猕猴桃,其呼吸峰和果胶酶活性峰出现得最晚,果实硬度和Vc含量在贮藏期下降缓慢,可溶性固形物上升得缓慢,且上升幅度最高,后熟软化过程长,MDA含量和腐败率最低,具有较长的贮藏期,所以此时为“贵长”猕猴桃的最佳采收成熟度。2.在阴天采收的猕猴桃虽然硬度要比晴天采收的低,但是呼吸强度和腐败率与晴天采收的猕猴桃差异不显著(P>0.05),且在贮藏末期维生素C含量和可溶性固形物含量是最高的,果胶酶(PG)活性低,MDA含量最低,后熟过程好。综合比较,阴天为“贵长”猕猴桃最佳采收天气。3.一天之中,在中午采收的猕猴桃在贮藏期的腐败率、呼吸强度和果胶酶(PG)活性低,硬度下降缓慢,在贮藏末期MDA含量低,表现出了良好的耐贮性,所以为“贵长”猕猴桃最佳采收时间。4.在果实膨大期施用250g/株钾肥,能够使猕猴桃果实在采后具有较高的硬度、Vc含量,且在贮藏的过程中腐败率、果胶酶(PG)活性、呼吸强度、MDA含量最低,可溶性固形物上升缓慢,与其他处理差异达到显著水平(P<0.05),所以为“贵长”猕猴桃最佳施肥量。5.以最佳采收条件采收的猕猴桃在采后品质更好,耐贮性增强,贮藏期延长,并且在贮藏期间用固载ClO2保鲜剂处理后能显著(P<0.05)地降低猕猴桃的腐败率、呼吸强度、MDA含量,显著(P<0.05)地抑制了猕猴桃硬度下降速度、可溶性固形物上升速度以及果胶酶(PG)的活性。其中5g处理组在常温贮藏条件下效果是最好的,7.5g处理组在低温贮藏条件下效果是最好的。
%W CNKI


%0 Journal Article
%A 张相文
%+ 陕西省眉县果业技术推广服务中心;
%T 猕猴桃春季管理技术要点
%J 果树实用技术与信息
%D 2015
%N 05
%K 猕猴桃树;猕猴桃细菌性溃疡病;春季管理;复合肥;石硫合剂;施肥位置;生物有机肥;技术要点;
%X <正>1预防早春冻害近几年秦岭北麓猕猴桃产区春季晚霜冻害频繁发生,特别是一些地势低洼地区果园,晚霜冻害造成的损失比较严重。在早春冻害的预防上应注意收听当地气象部门发布的天气预报,当气温降低到2℃时应引起高度重视,及早采取有效措施进行预防。(1)萌芽前灌水猕猴桃树萌芽前,结合施肥全园灌足水1次。据试验,灌水后10天内,可降低地温3~4℃,可促使果树延迟发芽2~3
%P 14-15
%L 21-1342/S
%W CNKI


%0 Journal Article
%A 陈会成
%T 猕猴桃园施肥要点
%J 乡村科技
%D 2015
%N 09
%K 猕猴桃园;催芽肥;施肥量;
%X <正>猕猴桃是一种浅根树种,且为肉质根,根系集中在土壤10~40厘米处。如将肥料直接施于猕猴桃根部,则易出现烧根现象。笔者长期在河南省西峡县从事猕猴桃栽培和技术指导工作,根据生产实践经验,总结出了以下几条猕猴桃园施肥管理要点,供果农朋友参考。1.冬肥秋施。即摘果后立即施肥。猕猴桃采果后到落叶还有近3个月的时间。冬肥秋施可以使果树
%P 24
%@ 1674-7909
%L 41-1412/S
%W CNKI


%0 Thesis
%A 封雨晴
%T 陝西省猕猴桃产业链中三种食源性致病菌分布、检测及溯源研究
%Y 夏效东
%I 西北农林科技大学
%9 硕士
%D 2015
%K 猕猴桃;;食源性致病菌;;果园;;加工厂;;实时荧光定量链式聚合酶反应
%X 猕猴桃是一种原产于中国、营养价值较高的水果,在我国有着广泛的种植。正是由于猕猴桃较高的营养价值,使得它具有很好的市场前景。但是,目前关于猕猴桃的食源性致病菌方面的安全性评价研究资料还很缺乏。因此,本次实验的目的是对猕猴桃的重要产地之一——陕西的猕猴桃样品的食源性致病菌的污染情况进行安全性评价。本次实验通过对陕西境内周至和眉县两处处猕猴桃果园和周至、宝鸡的两处加工厂等处的猕猴桃样本进行采集后,采用国标和链式聚合酶反应相结合的方式对样本中食源性致病菌进行了鉴定,并对分离菌株的致病性、血清型和耐药性作了进一步的分析。为了更有效的保证猕猴桃产品的安全,对样本中分离得到的菌菌株应用脉冲场凝胶电泳和多位点序列分型进行了溯源分析。同时,针对市场上商业化程度较高的猕猴桃果汁中可能存在的食源性致病菌,采用实时荧光定量链式聚合酶反应的方法,研究出一个能够同时检测猕猴桃果汁中三种可能存在的食源性致病菌的方法。主要研究成果如下:(1)从周至和眉县的果园共采集了348份猕猴桃果园样本,猕猴桃加工厂中共采集了59个样本。果园中鲜果、落果、土壤、空气和灌溉水的大肠杆菌阳性率分别为18.3%、35.0%、69.2%、0.0%和25.0%;周至加工厂和宝鸡东来加工厂的大肠杆菌的阳性率分别为66.7%和34.5%。果园的鲜果、落果中金黄色葡萄球菌的阳性率分别为3.9%、1.0%;周至加工厂和宝鸡加工厂中金黄色葡萄球菌的阳性率分别为23.3%和6.9%。所有采集的样本的沙门氏菌的阳性率为0.0%。(2)通过对所分离得到的160株大肠杆菌和14株金黄色葡萄球菌相关毒力基因进行检测发现:三株来自果园的菌株含有产志贺毒素2型基因,两株金黄色葡萄球菌中含有肠毒素b和肠毒素h。分离出的三株产志贺毒素大肠杆菌的血清型分别为:O86a:MH,O158:H21,O158:H2。(3)160株大肠杆菌和14株金黄色葡萄球菌表现出不同的耐药性。在160株大肠杆菌中,对几种抗生素的耐药率分别为链霉素65.6%、甲氧苄啶-复方新诺明25.6%、头孢西丁20.6%、头孢曲松19.4%、萘啶酸16.9%、四环素15.0%,对其他的抗生素耐药率均低于10.0%。在14株金黄色葡萄球菌中,对几种抗生素的耐药率分别为红霉素21.4%、苯唑西林7.1%、头孢西丁7.1%、阿莫西林7.1%、氨苄西林7.1%。其中15.6%的大肠杆菌和78.6%的金黄色葡萄球菌不耐药。(4)脉冲场凝胶电泳结果显示在加工厂中,加工用水和刀片之间存在着交叉污染。在果园中,灌溉用水可能导致猕猴桃的污染。(5)利用实时荧光链式聚合酶反应,通过设计引物扩增产物溶解曲线的差异来建立了一个能够有效检测猕猴桃果汁中大于101 CFU/mL的产志贺毒素大肠杆菌、沙门氏菌和单核细胞增生李斯特菌。
%W CNKI


%0 Thesis
%A 韦安胜
%T 秦岭北麓面源污染风险评价
%Y 陈竹君
%I 西北农林科技大学
%9 硕士
%D 2015
%K 地形地貌;;土地利用;;土壤养分空间分布;;土壤侵蚀与养分损失;;氮磷流失风险
%X 现今水资源日益匮乏,水环境污染已成为全球性问题。而受污染的水域中,大于50%的TN、TP来源于面源污染,面源污染已成为农业和生态环境可持续发展的主要限制因素之一。本文选取秦岭北麓周至县竹峪乡俞家河小流域典型集约化的农业区为研究对象,其具有水土易于流失且农业环境污染风险增大的特点。本研究对该流域地形地貌、土地利用变化、不同土地利用类型的土壤养分空间分布,土壤侵蚀与养分损失状况、土壤剖面氮、磷含量与分布状况,及不同降雨强度下俞家河TN、TP的含量等进行研究,综合评价该流域面源污染风险;基于研究区实际情况,提出预防与控制面源污染的有效措施,为秦岭北麓面源污染防控提供科学依据。获得以下主要结论:1、俞家河流域80.77%的土地分布在0°~15°坡度上,64.34%土地分布在沿河两岸垂直河流方向0~20 m的相对高差内。土地利用类型以旱地和果园为主,分别占研究区总面积的28.46%和38.80%,果园中83.82%为猕猴桃园。受灌溉水源影响,土地利用类型分布沿垂直俞家河河流方向相对高差变化呈现规律性分布,随着相对高差增大,园地面积呈降低趋势,耕地呈增加趋势。2、流域内土壤养分空间分布规律均与土地利用类型分布相似,土地利用类型是影响土壤养分空间分布的主导因素。猕猴桃果园土壤有机质、全氮含量大部分处于适宜水平,有效磷、速效钾含量超过80%的面积处于较高水平。亟待解决流域内不同土地利用方式下养分综合调控技术。3、通过RUSLE水土流失方程计算57年土壤侵蚀量,其结果与沉积在流域末端水库泥沙量相近,证明使用RUSLE模型进行模拟俞家河流域水土流失量具有可行性。计算结果显示,随着旱地转变为猕猴桃果园和坡改梯工程实施等因素综合作用,1990~2013年年均土壤侵蚀模数和年均侵蚀量较1957~1989年的大量减少,说明土地利用的变化在一定程度上减少了水土流失。但由于猕猴桃果园肥料过量盲目投入普遍存在,猕猴桃果园土壤各养分远高于旱地,流域土壤养分的损失量却增加,因而增大了面源污染的风险。4、猕猴桃果园0~200 cm土壤硝态氮累积量远高于其他土地利用类型,且100 cm以下土层硝态氮含量高于上层土壤。14.82%的猕猴桃果园土壤Olsen-P含量(>80 mg/kg)远超土壤磷素淋溶“突变点”Olsen-P含量(40.11 mg/kg),Olsen-P含量高出该流域土壤磷素突变点近一倍,容易损失,给环境造成负荷。不同降雨强度下,水体TN含量未达到显著水平。水体中的TN、TP的含量随着降雨强度的增大而增大。随径流损失的颗粒态氮、磷所占比例较高,不容忽视。5、源头控制是预防和控制该流域面源污染的重点,将猕猴桃施肥量降低至合理水平是关键。此外,应结合坡改梯、等高种植、控释肥使用、水肥一体化、控制灌溉量等措施,减少该流域径流、泥沙、土壤养分的流失。
%W CNKI


%0 Thesis
%A 贺浩浩
%T 猕猴桃园水肥一体化应用效果研究
%Y 刘占德
%I 西北农林科技大学
%9 硕士
%D 2015
%K 猕猴桃;;水肥一体化;;设施
%X 猕猴桃是一种多年生的落叶藤本果树,猕猴桃的根为肉质根,喜湿怕涝,适应温暖、湿润的微酸性土壤,猕猴桃的这种生物学特性导致传统施肥灌水的模式不能很好地满足猕猴桃的生理需求。目前,虽然水肥一体化技术在一些果树生产应用中发展已经比较成熟,但是水肥一体化技术在猕猴桃果园内应用的研究还很少,我国水溶性肥料研究也比较滞后。本试验通过使用有机全营养液肥和传统不同施肥方式对叶片、产量以及果实品质的影响进行分析,为猕猴桃建园水肥一体化设施选择以及生产管理中合理灌溉施肥提供参考意见。试验以七年生海沃德为材料,设置了习惯施肥灌水、有机肥+化肥水肥一体化施肥、有机全营养液肥水肥一体化施肥三个处理。试验主要得出以下结论:(1)有机全营养液肥水肥一体化处理时,猕猴桃叶片叶绿素含量显著提高,有利于猕猴桃营养物质的积累。(2)有机全营养液肥水肥一体化能够增加猕猴桃的单果重,有利于果实膨大发育并且能够显著提高猕猴桃的产量。(3)有机全营养液肥水肥一体化处理能够显著的提高猕猴桃果实的硬度、可溶性固形物、可滴定酸、可溶性糖和维生素C的含量,同时也可以提高猕猴桃果实中K和Ca的含量,在一定程度上可以改善果肉的营养结构,提升猕猴桃的品质。
%W CNKI


%0 Thesis
%A 王倩
%T 农业产业化经营视域下新型农民科技培训体系研究
%Y 卜风贤
%I 西北农林科技大学
%9 博士
%D 2015
%K 农业产业化;;新型农民;;科技培训;;培训体系;;猕猴桃
%X 我国是一个农业大国,“三农”问题关系到国民经济协调发展和社会稳定,是社会主义现代化建设成功与否的关键。“三农”问题中的农业问题主要是指推进农业产业化、由传统农业向现代农业的转变,而现代农业生产经营方式需要具备新型农业科学技术的高素质劳动力。因此,如何提高农民素质、培育适应现代农业发展的新型农民,成为解决“三农”问题、实现农民致富的核心所在。农业科技培训正是提升农村劳动力素质,培养造就与现代农业发展相适应的新型农民,提升农村人力资本的重要途径。本研究以陕西省猕猴桃产业为载体,以人力资本理论、农业科技推广利益驱动理论和多中心治理理论等为指导。从分析农业科技培训的发展历程和现状入手,通过对陕西省猕猴桃产业科技培训的供给和农户需求意愿的研究,明确指出农业科技培训体系中政府、农业院校、科研机构、龙头企业和合作社等多元化供给主体已逐步出现,且各主体之间存在相互合作的培训行为,但其职能定位尚不清晰,政府主导和市场主体之问无法有效协作来满足农户的实际培训需求；然后,基于农户视角对农业科技培训的服务绩效进行了评价,并运用因子分析和二元离散模型分析了农户农业科技培训的满意度,以期从中发现现行培训体系存在的问题；运用多中心理论提出以龙头企业和专业合作社为核心的、多元化供给主体的新型农业科技培训体系和运行机制。并通过个案分析,说明龙头企业和专业合作社可以整合各类农业科技资源,实现农业技术的优化配置。进而提高农业技术推广与培训的效率,实现农民增收和农业与农村可持续发展。主要结论如下：(1)在分析国内外和陕西省猕猴桃产业的发展的基础上,利用第一手调查数据对陕西省猕猴桃主产区农户农业科技培训需求意愿及其影响因素进行了分析。首先,从培训内容、培训时间、培训地点、培训师和培训形式等环节分析农户农业科技培训的具体需求。之后,利用序次多值选择模型(Ordered logistic regression)进行数据拟合,研究农户农业科技培训需求意愿的影响因素,结果表明在以产业需求为主导的现代农业中,专业合作社、农户对农业科技的态度和国家农业科技培训项目是影响农民科技培训需求意愿的显著性因素。建议要进一步契合农民的科技培训需求,有针对性地开展农业科技培训活动。(2)基于农户视角从经济效益和社会效益两个方面评价猕猴桃产业农业科技培训的效果,研究表明在农户收入持续增长的同时存在猕猴桃品种结构不合理、从业人员老龄化、种植方式落后等不符合现代农业要求的生产经营问题。运用因子分析和二元离散模型评价农户农业科技培训的满意度,说明农户种植猕猴桃的直接目的是取得可持续的经济收入,提升农户的培训满意度应尽可能地将农业科技培训与预期收益结合起来。在多元化新型农业科技培训中,不同主体培训满意度影响因素的排序存在差异。因此,提升农户对政府和高等院校为主体的农业科技培训满意度,应从提高农户收入和培训质量着手；提升农户对龙头企业和合作社为主体的农业科技培训满意度,应关注农户的培训需求意愿。(3)依据多元化供给主体在农业科技培训体系中各自的功能和作用,结合我国国情,首次基于多中心理论构建了以龙头企业和专业合作社为核心的新型农业科技培训体系。在系统内,由龙头企业和专业合作社整合各类农业科技资源,实现多元化供给主体之间的有效沟通和合作,提高农业科技培训的整体效率,以此体现多中心体系的优越性。在现实工作中,还需要化解各主体在运行中的障碍,促进主体之间的协同运行。(4)通过对汉中新天地农业发展有限公司、眉县齐峰果业公司和第五村猕猴桃专业合作社的个案研究,描述了涉农龙头企业和专业合作社对农业科技的需求及其开展农民科技培训的具体情况。实践证明了以龙头企业和专业合作社为核心的新型农业科技培训体系促进了多元化主体协作的积极性,提高了农业科技成果的转化效率。
%W CNKI


%0 Journal Article
%A 魏斌
%A 李友明
%A 翟广生
%A 黄伟军
%A 李娜
%A 权小容
%+ 兰州大学草地农业生态系统国家重点实验室;广元市昭化区农业局;四川农业大学资源与环境学院;四川大学生命科学学院;
%T 氮素营养对猕猴桃营养功能特征及果实产量的影响
%J 安徽农业科学
%D 2015
%V 43
%N 12
%K 氮素营养;;猕猴桃;;营养功能特征;;果实产量
%X [目的]为测土配方施肥技术的推广应用和区域猕猴桃产业发展提供科学依据。[方法]就不同施氮水平对猕猴桃营养功能特征及果实产量的影响进行田间试验研究。[结果]与无氮区相比,施氮处理对猕猴桃的春梢长度、相对生长率、比叶面积、叶干物质含量和果实产量有不同的影响。施氮梯度与猕猴桃树春梢的平均长度、比叶面积呈显著正相关关系,与叶干物质含量和茎叶比呈显著负相关关系,与果实产量则呈先增后减的的二次函数关系,而与相对生长率无显著相关性。各功能特征与猕猴桃果实产量间亦呈现不同的相互关系:果实产量分别与春梢长度、比叶面积呈显著正相关关系,与叶干物质含量呈显著负相关关系,与相对生长率和茎叶比间无显著相关性。[结论]适量施氮可促进猕猴桃茎、叶等营养器官发育,但过量施氮导致果树营养生长过盛,抑制其生殖生长,从而导致果实产量的下降。
%P 98-101
%@ 0517-6611
%L 34-1076/S
%W CNKI


%0 Journal Article
%A 路永莉
%A 康婷婷
%A 张晓佳
%A 高晶波
%A 陈竹君
%A 周建斌
%+ 西北农林科技大学资源环境学院;农业部西北植物营养与农业环境重点实验室;
%T 秦岭北麓猕猴桃果园施肥现状与评价——以周至县俞家河流域为例
%J 植物营养与肥料学报
%D 2016
%V 22
%N 02
%K 秦岭北麓;;猕猴桃;;施肥现状;;果园
%X 【目的】秦岭北麓是陕西省优质猕猴桃(Actinidia deliciosa)适栽区和分布最为集中的区域之一。摸清该地区猕猴桃果园的施肥现状、养分输入特征和养分管理中存在的问题,对于提高果品质量、增加果农经济收益和规范猕猴桃产业良好发展具有重要意义。【方法】秦岭北麓猕猴桃主产区俞家河流域是一个典型的闭合流域。采用实地走访结合问卷记录的方式,于2012 2013年连续两年调查了该流域内240余个果园的生产和养分管理现状。调查内容主要包括:建园基本情况、果园面积、主栽品种、树龄、栽种密度、施肥量、肥料品种、施肥时期、施肥方法、果实产量和灌溉等。根据调查果园的实际肥料投入量和各肥料产品中标注的有效养分含量,计算化肥中各养分的投入量;根据《中国有机肥养分志》提供的标准值,计算有机肥提供的养分量。结合该区域文献资料推荐的果园肥料用量最终确定了果园的合理施肥量,并以此为标准对该流域果园养分投入现状进行了初步评价。【结果】通过实际调查和文献资料汇总,当猕猴桃产量在24 42 t/hm2时,建议化肥用量分别为:N 375 500 kg/hm2,P2O5186 266 kg/hm2,K2O 286 350 kg/hm2,有机肥用量为30000 65000 kg/hm2,N∶P2O5∶K2O养分比例约为1∶0.5∶0.73。果园养分投入评价结果显示,流域内果园有机肥投入比例及用量严重不足。其中,完全不施有机肥的果园占36.4%,即使在施用有机肥的果园中,亦有94.3%的果园有机肥投入不足,其提供养分的比例不足总养分的30%。化学氮肥投入量普遍偏高,平均为N 891 kg/hm2。氮肥投入合理(N 375 500 kg/hm2)的比例仅为5.0%,过量(N 500 750 kg/hm2)的比例22.7%,过高(N>750 kg/hm2)的比例高达59.1%。磷肥投入合理(P2O5186 266 kg/hm2)的比例为19.4%,不足(P2O5<186 kg/hm2)和过量(P2O5>266 kg/hm2)的比例分别为28.9%和51.7%。钾肥投入合理(K2O 286 350 kg/hm2)的比例仅为10.7%,不足(K2O<286 kg/hm2)的比例为30.6%,过量(K2O>350 kg/hm2)的比例为58.7%。【结论】秦岭北麓俞家河流域猕猴桃果园有机肥投入严重不足。氮肥过量投入问题严重,过量比例高达81.8%。磷、钾肥过量和不足现象并存。因此,在今后该区域果树养分管理中,应大力增加有机肥投入量和施用比例,大幅度降低氮肥用量,同时合理引导磷、钾肥的科学施用。另外,因研究区耕地多以坡地为主,优化养分管理和减少养分损失带来的农业面源污染问题也是今后重点研究的方向。
%P 380-387
%@ 1008-505X
%L 11-3996/S
%W CNKI


%0 Journal Article
%A 李志国
%A 曾华
%A 聂新星
%A 刘毅
%A 张过师
%A 潘俊峰
%A 万开元
%A 陈防
%+ 中国科学院武汉植物园水生植物与流域生态重点实验室;四川伊顿农业科技开发有限公司;国际植物营养研究所(IPNI)中国项目部;
%T 施用不同氮、磷、钾肥和有机肥对‘红阳’猕猴桃生长及产量的影响
%J 植物科学学报
%D 2015
%V 33
%N 01
%K ‘红阳’猕猴桃;;净光合速率;;气孔限制;;均衡施肥;;产量
%X 为阐明施肥与猕猴桃产量、品质的关系,优化施肥配方,以猕猴桃品种‘红阳’(Actinidia chinensis‘Hongyang’)为试验材料,采用田间小区栽培方法研究了不同施肥处理对‘红阳’植株生长、叶片光合特性及果实产量的影响。研究结果显示,N、P、K任何一种元素的缺乏均会影响植株生长并降低果实产量;均衡施用N、P、K肥可以提高叶片光合作用,促进植株新梢和主干茎的生长,从而提高果实产量;如果N和K比例过大则会降低叶片气孔导度、胞间CO2浓度和净光合速率,从而减少果实产量;增施有机肥对提高果实产量效果不显著,但可以提高单果重,过量施用有机肥则会显著降低产量。本研究结果表明,均衡施用N、P、K并配施一定的有机肥(N 250 g/株、P2O5250 g/株、K2O 250 g/株、有机肥6 kg/株)能显著促进植株的生长并提高果实产量。氮、磷、钾肥与有机肥配合施用是提高猕猴桃果园养分管理的有效方法。
%P 98-108
%@ 2095-0837
%L 42-1817/Q
%W CNKI


%0 Journal Article
%A 邹秀琴
%A 严旭丽
%A 季伟灵
%+ 浙江省青田县农业局;青田县瓯南街道农业服务中心;
%T 高温干旱对山地猕猴桃生长发育的影响及其防御措施
%J 现代园艺
%D 2015
%N 03
%K 高温干旱;;山地猕猴桃;;生长发育;;防御措施
%X 概述了山地猕猴桃忌高温干旱的特性及高温干旱对山地猕猴桃生长发育的影响,并结合山地果园立地条件,提出相应的防御措施。
%P 24-25
%@ 1006-4958
%L 36-1287/S
%W CNKI


%0 Journal Article
%A 魏丽红
%A 翟秋喜
%+ 辽宁农业职业技术学院农产品质量安全检测中心;
%T 猕猴桃缺素症叶片诊断
%J 北方园艺
%D 2015
%N 02
%K 猕猴桃;;缺素症;;叶片诊断
%X 在一定范围内,叶片营养诊断可作为对果树潜在营养状况进行诊断的参考标准。当前猕猴桃缺素症叶片诊断可分为叶片外部形态诊断、叶片营养分析诊断及对照已有的诊断标准加以诊断3种。该文对各类诊断方法进行了概述,对3种诊断方法的优势和不足进行了比较分析,对实施3种诊断方法时的注意事项进行了归纳。提出猕猴桃缺素症叶片诊断的发展趋势,指出在今后的研究中,应根据具体情况,选择适宜的诊断方法,同时应综合运用各种诊断方法,充分发挥多种方法的优势。应积极探索猕猴桃树体对养分缺乏的生理生态适应性以及养分之间的相互作用,探寻更好的营养诊断方法和途径。
%P 170-174
%@ 1001-0009
%L 23-1247/S
%W CNKI


%0 Journal Article
%A 李添群
%A 黄亚欣
%A 汪雪俊
%+ 贵州省修文县农业局植保植检站;贵州省修文县猕猴桃产业发展局;
%T 修文县猕猴桃溃疡病综合防控措施
%J 植物医生
%D 2015
%V 28
%N 01
%K 猕猴桃溃疡病;;发生为害特点;;综合防治
%X 通过对修文县猕猴桃溃疡病的调查研究,掌握猕猴桃溃疡病的发生特点、发病因素和田间消长规律,并提出综合防治措施。
%P 37-38
%@ 1007-1067
%L 50-1086/S
%W CNKI


%0 Journal Article
%A 王强
%A 邹永翠
%A 谭鹏浩
%+ 重庆三峡职业学院;
%T 红阳猕猴桃优质丰产栽培技术
%J 北京农业
%D 2015
%N 03
%K 红阳猕猴桃;;优质丰产;;栽培技术;;重庆万州
%X 通过建立标准化果园,采取早期上架、搭遮荫网、测土配方施肥、人工授粉、疏果套袋、防治溃疡病等栽培技术,猕猴桃产果量稳定在750~1000 kg/667 m2、优质果率达90%、产值超4000元/667 m2。
%P 14-15
%@ 1000-6966
%L 11-2222/S
%W CNKI


%0 Journal Article
%A 刘红芹
%A 陈悦
%A 方勇
%A 张隽
%A 宗良纲
%A 孙宏杰
%A 陈曦
%A 薛梅
%A 赵方杰
%A 胡秋辉
%+ 南京财经大学食品科学与工程学院/江苏省现代粮食流通与安全协同创新中心;南京农业大学食品科技学院;南京农业大学资源与环境科学学院;山东省淄博市博山区农业综合开发办公室;
%T 硒肥对猕猴桃果实硒含量及其营养品质的影响
%J 农业资源与环境学报
%D 2014
%V 31
%N 06
%K 硒;;猕猴桃;;维生素C;;可溶性固形物;;营养品质
%X 采用叶面喷施、根施及根叶并施方式对猕猴桃植株进行富硒处理。结果表明:3种施肥方式对于提高猕猴桃果实硒含量效果的顺序为叶面喷肥>根叶并施>根施,以叶面喷施0.5 kg硒肥最优,果实硒含量增加了103.5%;提高果实维生素C(Vc)含量的效果顺序为根施>根叶并施>叶面喷肥,根施0.5 kg硒肥最为显著,果实Vc含量增加了23.0%,而叶面喷肥后果实Vc含量下降;提高果实可溶性固形物含量的效果顺序为叶面喷肥>根叶并施>根施,以叶面喷施0.5 kg硒肥最优,果实可溶性固形物含量提高了37.2%。结合猕猴桃果实硒含量、营养品质、果树长势以及果园管理成本等因素,建议选用果树绽叶期根施硒肥0.5 kg·株-1作为富硒猕猴桃果园的施肥技术。
%P 565-569
%@ 2095-6819
%L 12-1437/S
%W CNKI


%0 Journal Article
%A 范家友
%+ 四川省广元市昭化区清水乡农业服务站;
%T 广元市昭化区猕猴桃果园施肥问题探析
%J 南方农业
%D 2014
%V 8
%N 34
%K 猕猴桃;;果园;;施肥;;对策;;四川省广元市昭化区
%X 分析四川省广元市昭化区猕猴桃园施肥中存在的问题,指出正确的施肥方法,并提出猕猴桃园用肥管理方法。
%P 20-22
%@ 1673-890X
%L 50-1186/S
%W CNKI


%0 Journal Article
%A 钱东南
%A 凌士鹏
%A 钭凌娟
%+ 浙江省金华市农业科学研究院果树研究所;
%T 浙中地区红阳猕猴桃根腐病的发生原因及防治对策
%J 现代园艺
%D 2014
%N 23
%K 根腐病;红阳猕猴桃;浙中地区;原因及防治;
%X <正>近年来种植红阳猕猴桃经济效益较高,浙江中部地区种植红阳猕猴桃的发展趋势强经,我们在义乌、兰溪、婺城、武义等市县区的猕猴桃果园的走访调查中,发现部分果园有猕猴桃根腐病发生,造成根颈部和根系腐烂,严重时整株死亡,果农反映较难根治,对此,我们查阅了相关资料并结合生产中的防治经验,总结出
%P 83-84
%@ 1006-4958
%L 36-1287/S
%W CNKI


%0 Journal Article
%A 王国立
%A 吴素芳
%A 黄亚欣
%A 唐靖文
%+ 贵州省修文县猕猴桃产业发展局;
%T 猕猴桃土肥水管理技术要点
%J 农技服务
%D 2014
%V 31
%N 11
%K 猕猴桃;;土壤管理;;施肥管理;;水分管理
%X 猕猴桃的正常生长离不开良好的土壤条件和充足的肥水条件。本文详细介绍了猕猴桃栽培管理过程中的土肥水管理技术,对于提高猕猴桃的管理水平具有重要意义,同时为猕猴桃产量和品质的提升奠定了基础。
%P 97
%@ 1004-8421
%L 52-1058/S
%W CNKI


%0 Journal Article
%A 刘玉珍
%+ 广西壮族自治区灵川县兰田瑶族乡农业技术推广站;
%T 山区猕猴桃培育苗与嫁接苗栽培管理技术
%J 现代农业科技
%D 2014
%N 21
%K 猕猴桃;;培育苗;;嫁接苗;;栽培管理;;山区
%X 针对山区猕猴桃培育苗和嫁接苗栽培中园地的选择,对灌水施肥、病虫害防治、采摘方法等问题,总结实践经验,就如何提高山区猕猴桃栽培管理技术,促进猕猴桃优质高产作了简要介绍。
%P 99+102
%@ 1007-5739
%L 34-1278/S
%W CNKI


%0 Journal Article
%A 段眉会
%A 鲁泓
%A 曹改连
%+ 陕西省周至县农业局;宝鸡市蚕桑园艺站;周至县果业局;
%T 猕猴桃密植丰产栽培关键技术
%J 果树实用技术与信息
%D 2014
%N 11
%K 猕猴桃园;结果母枝;雌雄株;栽培关键技术;
%X <正>1建园1.1优选园地为了生产优质果品,要在优生区建园。陕西省在秦岭北麓山脚下向北5千米范围内建园,并要求在无大气、水质、土壤污染的自然生态区建园,还要满足猕猴桃生长发育所需要的气候、土壤条件。因此,猕猴桃园地应选择气候温暖(年平均气温11.3~16.9℃,极端最高气温42.6℃,极端最低气温-15.8℃)、雨量充沛(年降水量800~1000毫米)、既无早霜又无
%P 10-13
%L 21-1342/S
%W CNKI


%0 Journal Article
%A 朱继红
%+ 陕西省岐山县猕猴桃开发中心;
%T 猕猴桃基肥施用中的问题及应对措施
%J 落叶果树
%D 2014
%V 46
%N 06
%K 猕猴桃园;问题及应对措施;
%X <正>猕猴桃园施用基肥是秋季管理的重要环节之一,直接影响产量和果实品质。笔者对陕西省岐山县猕猴桃产区基肥施用情况进行了调查,分析了秋施基肥存在的问题,结合生产实际,提出应对措施。1存在问题1有机肥肥源不足。按照常规施肥水平,猕猴桃园基肥施用量至少应达到"斤果斤肥",但现状是有机肥源远远不足,果园基肥用量极其有限。2施用未腐熟的有机肥。大多果农在农家肥还未充分腐熟后就施入园中,且直接浇灌植株根部或离主干很近的部
%P 64-65
%@ 1002-2910
%L 37-1125/S
%W CNKI


%0 Journal Article
%A 李添群
%A 黄亚欣
%A 朱菊仙
%A 夏忠敏
%+ 贵州省修文县植保植检站;贵州省修文县猕猴桃产业发展局;贵州省植保植检站;
%T 修文县猕猴桃根结线虫的发生危害调查及综合防治技术
%J 耕作与栽培
%D 2014
%N 05
%K 猕猴桃;;根结线虫;;发生危害;;综合防治
%X 为有效控制修文县猕猴桃根结线虫病的危害传播,促进猕猴桃产业健康持续发展。通过对修文县猕猴桃根结线虫病的危害特点、传播途径进行了调查,提出了猕猴桃根结线虫的综合防治技术。
%P 68-69
%@ 1008-2239
%L 52-1065/S
%W CNKI


%0 Journal Article
%A 朱春香
%A 苟杰
%A 张相文
%A 师慧叶
%+ 陕西省眉县农业广播电视学校;
%T 陕西眉县猕猴桃标准化提质增效技术
%J 果树实用技术与信息
%D 2014
%N 10
%K 猕猴桃产业;中华猕猴桃;提质增效;
%X <正>猕猴桃酸甜爽口、香气浓郁,富含维生素C及多种人体所需的氨基酸和微量元素,可药食两用,被誉为"维C之冠""水果之王",倍受国内外消费者的青睐。进入21世纪,我国猕猴桃产业发展明显加快,已成为主产区农民增收的支柱产业,未来市场十分广阔,发展潜力巨大。但近年来,猕猴桃果实品质明显下降,主要表现为果实风味变淡、色泽不佳,特别是采收时手感果(采收时果实顶部有软的感觉)的数量不断增加,以徐香品种
%P 8-10
%L 21-1342/S
%W CNKI


%0 Journal Article
%A 孔岑
%A 马鸣
%+ 中化化肥有限公司西北分公司;
%T 猕猴桃的科学施肥技术
%J 果农之友
%D 2014
%N 10
%K 猕猴桃产业;投入量;有机肥;氮肥用量;陕西猕猴桃;科学施肥;
%X <正>猕猴桃果皮呈褐色或灰绿色,大多生有繁密的细毛,有些无毛,果肉呈翠绿色或黄色,质感柔软,酸甜适口,具有独特的香气与风味,营养极为丰富,富含维生素C、多种氨基酸和铁、硒、钾等微量元素,老少皆宜,具有一定的药用保健功能,是近年来备受人们喜爱的水果之一。目前全球猕猴桃的总种植面积13.33万公顷,栽种大国包括中国(8.54万公顷)、意大利(2.24万公1.33
%P 18+23
%@ 1671-7759
%L 41-1343/S
%W CNKI


%0 Journal Article
%A 李志国
%A 曾华
%A 张过师
%A 万开元
%A 刘毅
%A 潘俊峰
%A 陈防
%+ 中国科学院武汉植物园水生植物与流域生态重点实验室;四川伊顿农业科技开发有限公司;
%T 红阳猕猴桃叶片营养DRIS诊断
%J 湖北农业科学
%D 2014
%V 53
%N 18
%K 红阳猕猴桃;;都江堰;;营养诊断;;DRIS
%X 探讨红阳猕猴桃(Actinidia chinensis cv.‘hongyang’)树体养分限制因子,为推动猕猴桃果园科学合理施肥提供参考。采用DRIS指数诊断法对四川都江堰地区红阳猕猴桃(Actinidia chinensis cv.‘Hongyang’)进行叶片营养诊断研究。结果表明,红阳猕猴桃在不同时期叶片各养分元素变化存在差异,且随季节变化叶片N、P、K含量均呈现逐渐减低趋势。不同时期DRIS确定的重要诊断参数不同。诊断结果显示,不同时期高产园和低产园的养分限制因子存在差异。在4月和6月份,相对于N和P,K是影响产量的最主要限制因子,但在4月份,K相对N、P不足,而在6月,K相对N、P过量。在8月份,P成为最需要的元素,低产果园较高产果园更需要。研究表明,可以采用DRIS方法对红阳猕猴桃在不同生长阶段的养分状况进行诊断。猕猴桃果园施肥时,不仅要注意各个时期肥料的均衡配比,还要考虑肥料的最佳施入方式,以最大程度提高肥料利用率。
%P 4344-4348
%@ 0439-8114
%L 42-1255/S
%W CNKI


%0 Journal Article
%A 李小晶
%A 李建明
%+ 陕西省宝鸡市眉县农业技术推广服务中心;
%T “丰农宝”生物菌剂在猕猴桃上的应用试验报告
%J 基层农技推广
%D 2014
%V 2
%N 09
%K 猕猴桃树;生物菌剂;百叶鲜重;应用试验;
%X <正>"丰农宝"生物菌剂是宝鸡丰农生物菌剂制造有限公司采用现代高科技生物技术研发的生态发酵螯合制剂,是生态复合微生物,即光合菌群、乳酸菌群、酵母菌群、革兰氏阳性放线菌群(好气性)、发酵系的丝状菌群(嫌气性)五大菌群复合体,简称EM菌。其主要功能是造就土壤良性微生物群落,可有效改良土壤,破除板结,提高土壤活性,从而增强土壤抗重茬能力,提高作物产量,改善果实品质。本文通过对猕猴桃树灌根试验,验证"丰农宝"生物菌剂对提高猕
%P 21-23
%@ 2095-5049
%L 11-9329/S
%W CNKI


%0 Journal Article
%A 王鑫
%A 李小晶
%A 李建明
%+ 陕西省宝鸡市眉县农业技术推广服务中心;
%T “丰农宝”发酵活化鸡粪在猕猴桃上的应用研究
%J 北方果树
%D 2014
%N 05
%K 猕猴桃园;常规施肥;改良土壤;果实品质;百叶鲜重;
%X <正>"丰农宝"发酵活化鸡粪是宝鸡丰农生物有限公司采用自产的EM菌株对鸡粪进行高温发酵,无害化去臭,精制而成的生物有机肥。产品含有大量有益微生物、腐植酸、氮、磷、钾、中微量营养元素及活性物质,主要功能是造就土壤良性微生物群落,改良土壤,消除板结,提高土壤活性,从而增强土壤抗重茬能力,提高作物产量,改善果实品质。在我县通过对猕猴桃园基施试验,验证"丰农宝"发酵活化鸡粪对提高猕猴桃产量、改
%P 14-15
%@ 1001-5698
%L 21-1218/S
%W CNKI


%0 Journal Article
%A 车小娟
%A 赵英杰
%+ 陕西省眉县果业技术推广服务中心;
%T “眉县猕猴桃”标准化生产十大关键技术
%J 果农之友
%D 2014
%N 09
%K 猕猴桃产业;留芽量;标准化生产;
%X <正>近年来眉县猕猴桃产业快速发展,总面积已达29万亩,总产量41万吨,成为全国最大的优质猕猴桃生产基地,建成了陕西省猕猴桃"一县一业"示范县,全国猕猴桃标准化生产示范区。在眉县猕猴桃产业发展中,广大科技人员不断完善总结和创新,形成了眉县猕猴桃标准化生产十大关键技术,在眉县猕猴桃生产发展中起到了巨大的技术引领作用,笔者对此进行了解读,供猕猴
%P 18+21
%@ 1671-7759
%L 41-1343/S
%W CNKI


%0 Journal Article
%A 王兴
%+ 四川杰士裕丰农业科技有限公司;
%T 猕猴桃种植综合管理技术
%J 四川农业科技
%D 2014
%N 08
%K 猕猴桃果实;乌金绿;
%X <正>猕猴桃是一种风味独特,且富含对人体有益成分的健康绿色水果,特别是其维生素C含量在水果中为最高之一。随着人们生活水平不断提高,对健康食品的需求越来越多,猕猴桃这种健康绿色水果深受消费者喜爱。随着猕猴桃需求猛增,其种植面积迅速扩大。然而,猕猴桃虽然原产于我国,但我国将猕猴桃作为经济作物栽植管理是从20世纪80年代才开始,而大规模的种植管理则要更晚一些,因此,许多猕猴桃种植户对猕猴桃的管理十分粗放。而猕猴桃由于
%P 22-23
%@ 1004-1028
%L 51-1212/S
%W CNKI


%0 Journal Article
%A 郗笃隽
%A 沈国正
%A 刘辉
%A 黄康康
%A 裴嘉博
%A 张琛
%A 杨佩贞
%+ 杭州市农业科学研究院园艺研究所;淳安县农业技术推广中心果树技术推广站;
%T 施肥量对红阳猕猴桃生长及果实品质的影响
%J 浙江农业科学
%D 2014
%N 08
%K 红阳猕猴桃;;施肥量;;苗期生长;;果实品质
%X 试验表明不同施肥量对红阳猕猴桃苗期生长的影响明显。随着每月尿素施用量的增加,植株主蔓的生长速率及叶片氮素、叶绿素含量增加;红阳猕猴桃结果期在施用一定农家肥的基础上,追施不等量的氮、磷、钾肥,对单果重及果实品质的影响明显,能增加单果重、果实可溶性固形物、Vc及可溶性糖的含量,降低可滴定酸的含量。
%P 1182-1183+1186
%@ 0528-9017
%L 33-1076/S
%W CNKI


%0 Journal Article
%A 李秀娟
%A 张永平
%A 万恩梅
%A 牛娜
%A 廖兴茂
%+ 陕西省汉中市农业技术推广中心;
%T 汉中地区猕猴桃高效安全栽培技术
%J 现代农业科技
%D 2014
%N 15
%K 猕猴桃;;高效;;安全;;栽培技术;;陕西汉中
%X 随着环境保护意识的增强,人们已把果品及生态环境的安全放到了第一位,作为水果中备受消费者青睐的猕猴桃体现出极强的市场竞争力。就猕猴桃高标准建园、无病毒苗木繁育、科学施肥和灌水、规范使用农药和病虫害防治等方面作一综述,旨在为汉中市猕猴桃生产达到优质、高产、高效、安全及环保目的提供一定的参考价值。
%P 105+108
%@ 1007-5739
%L 34-1278/S
%W CNKI


%0 Journal Article
%A 伍成芬
%A 刘道军
%+ 贵州省石阡县龙塘镇农业服务中心;贵州省思南县兴隆乡农业服务中心;
%T 猕猴桃种植管理技术研究
%J 北京农业
%D 2014
%N 21
%K 猕猴桃;;种植管理;;病虫害;;水肥
%X 贵州省在猕猴桃种植上有着显著地理优势,强化对猕猴桃种植管理技术的研究,对于提升贵州猕猴桃种植效益有着重要的意义,基于此,对猕猴桃种植管理技术要点进行了归纳,并提出了相应技术对策,期望为读者提供可行参考。
%P 63
%@ 1000-6966
%L 11-2222/S
%W CNKI


%0 Journal Article
%A 车小娟
%A 赵英杰
%+ 陕西省眉县果业技术推广服务中心;
%T 陕西眉县猕猴桃标准化生产十大关键技术
%J 果树实用技术与信息
%D 2014
%N 06
%K 猕猴桃产业;陕西省;中华猕猴桃;标准化生产;
%X <正>近年来,陕西省眉县猕猴桃产业快速发展,栽培总面积已达29万亩,总产量41万吨,成为全国最大的优质猕猴桃生产基地,建成了陕西省猕猴桃"一县一业"示范县,全国猕猴桃标准化生产示范区。在眉县猕猴桃产业发展中,广大科技人员不断完善总结和创新,形成了眉县猕猴桃标准化生产十大关键技术,在眉县猕猴桃生产发展中起到了巨大的技术引领作用,笔者对此进行了解读,供猕猴桃生产者参考。
%P 14-15
%L 21-1342/S
%W CNKI


%0 Journal Article
%A 赵志勇
%A 张鹏博
%A 段眉会
%A 姚鸣飞
%+ 陕西省周至县农业局;周至县万嘉兴专业合作社;
%T 猕猴桃根际液体施肥技术
%J 西北园艺(果树)
%D 2014
%N 03
%K 猕猴桃;需肥特点;施肥技术;
%X <正>笔者根据猕猴桃生长需肥特点,在水肥一体化技术基础上总结出了猕猴桃根际液体施肥技术。该技术充分利用了果园喷药的机械装置,包括配药罐、打药机(三缸活塞泵)、三轮车、管子等,稍加改造,将原来的喷枪换成施肥枪,追肥时将要施入的配方肥料溶于水中,用打药机加压后,通过追肥枪注入果树根系集中分布层,加速养分吸收利用,具有显著的节水、节肥、省工效果。1技术特点猕猴桃根际液体施肥技术相比传统灌溉施肥
%P 50
%@ 1004-4183
%L 61-1226/S
%W CNKI


%0 Journal Article
%A 闵显宁
%+ 陕西省宝鸡市陈仓区桑果工作站;
%T 蔺多卯种植猕猴桃收益高
%J 果农之友
%D 2014
%N 06
%K 猕猴桃;陈仓区;猕猴桃溃疡病;结果枝;氮、磷、钾;雌雄株;三元复合肥;
%X <正>陕西省宝鸡市陈仓区磻溪镇党家堡村九组蔺多卯,2003年先后投资12.6万元,栽植20亩晚红猕猴桃园。由于实行了规范化栽植和精细化管理,连年高产稳产,栽培效益逐年攀升,且树体健壮,病虫害发生少。2013年,20亩猕猴桃共生产商品果34 720千克,平均售价18元/千克,总收入62万元,亩均生产优质商品果1 736千克,收入3.1万元。他成为远近闻名的猕猴桃科技示范户和科技拔尖人才,区内及岐山、眉县、周至等周边县区许多果农前来取经。我们根据对该园连续生产管理情况的多年跟踪调查,总结了其高效生产经验。
%P 35
%@ 1671-7759
%L 41-1343/S
%W CNKI


%0 Journal Article
%A 杨清平
%A 王立华
%A 谢志斌
%A 胡楠
%+ 湖北工程学院生命科学学院特色果蔬质量安全控制湖北省重点实验室;孝南高中;
%T 湖北猕猴桃主要病害及其有机病害治理技术
%J 湖北农业科学
%D 2014
%V 53
%N 10
%K 猕猴桃(Actinidia deliciosa);;病害;;发生规律;;有机病害治理技术;;湖北省
%X 猕猴桃(Actinidia deliciosa)病虫害是制约有机猕猴桃发展的主要问题之一。通过对湖北省猕猴桃病害的调查,发现湖北省猕猴桃主要病害有猕猴桃溃疡病、花腐病、黑斑病、根腐病、黄化病和根结线虫病等,分别就10种较常见病害的危害症状、发生规律及其有机病害治理技术进行了介绍。
%P 2307-2311
%@ 0439-8114
%L 42-1255/S
%W CNKI


%0 Journal Article
%A 邹永翠
%A 王强
%A 王万青
%+ 重庆三峡职业学院;重庆万州新田农业服务中心;
%T 渝东北地区红阳猕猴桃需肥特点及施肥技术
%J 现代农业科技
%D 2014
%N 09
%K 红阳猕猴桃;;需肥特点;;施肥技术;;渝东北地区
%X 根据猕猴桃生长发育特点及需肥规律,结合渝东北地区土壤情况,提出红阳猕猴桃合理施肥技术,以确定适宜的施肥量、施肥时期及施肥方法。
%P 122-123
%@ 1007-5739
%L 34-1278/S
%W CNKI


%0 Journal Article
%A 莫苗根
%+ 浙江省绍兴市柯桥区柯岩街道农技站;
%T 猕猴桃无公害栽培技术
%J 现代农业科技
%D 2014
%N 08
%K 猕猴桃;;无公害;;栽培技术
%X 绍兴市柯岩街道农技部门引进红心猕猴桃,改进猕猴桃栽培技术,开展无公害栽培,取得了显著的经济和生态效益。主要技术措施包括在猕猴桃适栽区建园、定植与搭架、培育幼株、加强植株管理、施肥灌水、病虫害防治等。
%P 106-107
%@ 1007-5739
%L 34-1278/S
%W CNKI


%0 Thesis
%A 李晓彤
%T 猕猴桃产品全产业链重金属分布数据库构建及溯源研究
%Y 岳田利
%I 西北农林科技大学
%9 硕士
%D 2014
%K 猕猴桃;;重金属;;全产业链;;数据库
%X 重金属污染是导致猕猴桃产品全产业链受到污染的重要因素之一。本文在陕西省周至县和眉县的十个猕猴桃果园内,着重对猕猴桃果园内的土壤、大气、水体、根、茎、叶、果实、最终产品果片加工过程包括去皮前、去皮后、清洗前、清洗后、冷冻前以及冷冻后环节进行研究,采用电感耦合等离子质谱对重金属污染元素的污染情况进行分析,展开各环节重金属分布情况及污染评估,了解重金属污染在全产业链中的分布状态。通过系统的采样分析和研究,得出以下结论:猕猴桃果园土壤样品中Cr、Cu、As、Cd、Hg和Pb的含量范围分别为9.67～104.35、5.86～81.30、1.57～44.02、0.02～0.87、0.017～0.231 和 0.75～22.18mg/kg,其中 45%的土壤样品中As含量超标,其余样品均未超过国家环境质量二级标准。猕猴桃果园水体Cr、Cu、As和Pb的含量范围分别为0.002～0.004、0.002～0.017、0.0002～0.0010、0.001～0.004 mg/L,Cd 和 Hg 未检出,水体品质安全。果园大气样品中Cr浓度范围在1.14×10-5～1.83×10-6mg/m3,比国家标准低2～3个数量级。Cu浓度范围在1.43×10-5～3.80×10-6mg/m3。As浓度范围在4.35×10-4～6.79×10-4 mg/m3,比国家标准低1个数量级。Cd浓度范围在4.5×10-7～8.6×10-7mg/m3。Hg浓度范围在1.1×10-7～5.0×10-8mg/m3,比国家标准低3～4个数量级。Pb浓度范围在1.45×10-5～5.58×10-5mg/m3,比国家标准低1个数量级。猕猴桃果实样品中Cr、Cu、As、Cd、Hg和Pb的含量范围分别为0.005～0.152、0.11～1.74、0.0002～0.0109、0.0003～0.0079、0.0002-0.0074、0.001～0.073 mg/kg,猕猴桃品质为安全。猕猴桃果树中Cr、As及Pb含量表现为根>茎>叶,且地下部>地上部,表明果树中这三种重金属主要来源于土壤。Cd含量表现为根>茎>叶,Cu含量表现为茎>叶>根,Hg含量表现为叶>根>茎,且地下部<地上部。说明它们并不具备从土壤中大量吸附Cd、Cu及Hg的能力。在猕猴桃果片加工过程中,Cr与As含量于冷冻前、后显著增加,表明果片于冷冻前后受到了污染;Cu与Cd含量在清洗后显著增加,表明果片在清洗过程中被清洗剂污染,导致Cu与Cd的渗入;Pb含量在冷冻前显著增加,表明果片于冷冻前受到了污染;其中Hg未检出。
%W CNKI


%0 Thesis
%A 张瑞龙
%T 秦岭北麓余家河流域土壤磷素流失风险研究
%Y 吕家珑
%I 西北农林科技大学
%9 硕士
%D 2014
%K 秦岭北麓;;磷素流失;;磷素吸持饱和度;;水体磷素;;磷素形态
%X 农业已经成为面源污染的重要来源，而磷素又是其关键限制因子。本研究选择秦岭北麓周至县竹峪乡余家河流域为研究区域，以区域中农田和猕猴桃园两种利用的土壤和余家河水体为研究对象，研究在封闭小流域内土壤磷素流失流失状况。分别取两种利用耕层和0～100cm剖面的土壤，测定土壤最大吸磷量（Qm）、磷吸持指数（PSI）、磷吸持饱和度（DPS）、磷释放风险指数（ERI）和磷最大缓冲能力（MBC）值，对比各吸附参数差异，测定全磷、Olsen-P和CaCl2-P含量，分析土壤磷素肥力水平；分析土壤的吸磷特性和流失风险；定期在余家河8个不同断面取水样，测定计算总磷（TP）、总溶解性磷（TDP）、溶解性反应磷（DRP）和颗粒附着态磷（PP）、溶解性有机磷（DOP），分析不同时期水体含磷变化和施肥对其影响，得出以下结论：

	1.施肥使土壤Qm、PSI减小，趋势较小，MBC不易产生较大变化，两种利用相差不大；猕猴桃园施肥多，特别是有机肥，使土壤DPS明显大于农田，磷素流失风险也高于农田。ERI预测结果显示62.79%的猕猴桃园土壤ERI值高，环境风险大，96.43%的农田土壤ERI值较低，释放风险小。

	2.猕猴桃园土壤磷素肥力优于农田。猕猴桃园耕层全磷平均含量接近全国土壤普查界定的一级肥力，60.46%在二级水平以上，Olsen-P平均含量满足优质丰产需求，42.63%的耕层Olsen-P可满足优质丰产需求；农田耕层全磷平均含量为三级水平，92.86%的农田为三、四级水平，Olsen-P平均含量为四级水平，96.43%的农田Olsen-P不能满足高产需求。全磷和Olsen-P在剖面上均表现为耕层高于下层。

	3.以Olsen-P含量为横轴、CaCl2-P含量为纵轴，作图预测磷素流失临界值。猕猴桃园磷素流失临界值Olsen-P含量为40.11mg/kg，62.79%的猕猴桃园土壤会发生磷素淋溶，淋溶风险较大；农田土壤Olsen-P累积少，没有明显突变点，淋溶风险小；此外猕猴桃优质丰产需磷量和磷素流失风险之间存在矛盾。DPS与Olsen-P相关性好，计算得DPS临界值为4.51%，58.14%的猕猴桃园DPS大于4.51%，具有磷素流失可能；农田土壤DPS最大为2.31%，流失风险小。三种预测，具有磷素流失风险的猕猴桃园比例相近。

	4.余家河水体TP、TDP、PP、DRP含量变化有季节性规律，3～9月作物生长期各形态磷含量相对高于9～11生长后期的含量，11月含量最低。3～9月各点TP平均高于0.02mg/L临界值，PP一般占TP的50%左右，是水体磷素主要组成形态，变化趋势与TP相似，降雨量大时会有所增加，DRP含量较低，DOP含量与时间关系不大，主要取决于水质本身。
%W CNKI


%0 Thesis
%A 付青霞
%T 生物复混肥对猕猴桃果实品质及果园土壤微生态的影响
%Y 谷洁
%I 西北农林科技大学
%9 硕士
%D 2014
%K 生物复混肥;;土壤养分;;土壤酶;;土壤微生物量;;土壤微生物群落多样性;;猕猴桃果实品质
%X 生物复混肥是近几年兴起的一种新型复合肥料，它集有机肥料的长效性、无机肥料的高效性和微生物肥料特有的生理调节功能于一身，除了具有提高土壤肥力的功效外，又具有改善土壤微生态环境，并调节作物生长的作用。本研究采用田间施肥试验，探究了生物复混肥的综合肥效，并以等氮养分的传统有机肥和等养分量的化肥作为对比，通过土壤养分含量、土壤酶活性、微生物量、微生物群落功能和结构多样性及猕猴桃果实产量和品质的测定，探讨了生物复混肥施入猕猴桃园后对猕猴桃果实品质和土壤微生态的影响。主要研究结果如下：

	1、生物复混肥对土壤酶活性的影响

	各施肥处理均不同程度的提高了土壤酶活性。蔗糖酶、脲酶、酸性磷酸酶和FDA水解酶的整体活性表现为：生物复混肥处理>传统有机肥处理>化肥处理>不施肥处理；而过氧化氢酶的整体活性则表现为：传统有机肥处理>生物复混肥处理>化肥处理>不施肥处理。

	2、生物复混肥对土壤微生物量的影响

	随着猕猴桃的生长，各处理的土壤微生物量氮含量均呈现上升的趋势；土壤微生物量碳、磷含量，生物复混肥和传统有机肥处理呈上升趋势，化肥和不施肥处理表现为先升高后下降的趋势，果实膨大期达到最大值。猕猴桃整个生长周期，土壤微生物量表现为：生物复混肥处理>传统有机肥处理>化肥处理>不施肥处理。

	3、生物复混肥对土壤微生物群落功能和结构多样性的影响

	Biolog结果表明，猕猴桃整个生长周期，生物复混肥处理的土壤微生物群落的整体代谢活性（AWCD）和多样性指数最高，其次是传统有机肥和化肥处理；从土壤微生物群落对六大类碳源的相对利用情况来看，各施肥处理均不同程度的减少了对糖类、羧酸类和氨基酸类碳源的相对利用率，增加了多聚物类、多酚类和多胺类碳源的相对利用率；主成分分析表明，不同施肥处理对土壤微生物群落功能多样性均具有显著影响，各施肥处理间、与不施肥处理间均在主成分坐标图上显著区分，对微生物群落功能多样性分异起主要作用的碳源主要是糖类、氨基酸类和羧酸类碳源。

	DGGE结果表明，随着猕猴桃的生长，细菌和真菌群落组成的多样性均表现为先增高后降低的趋势，且生物复混肥处理的土壤微生物群落多样性最高，而不同施肥处理均不同程度的提高了土壤微生物群落多样性。

	4、生物复混肥对猕猴桃产量和果实品质的影响

	各施肥处理均显著增加了猕猴桃的单果重和产量，但对产量的影响差异不显著。与不施肥处理相比，生物复混肥处理显著提高了猕猴桃果实中的可溶性固形物、总糖、维生素C的含量（P <0.05），并降低了总酸含量；传统有机肥处理显著增加了猕猴桃果实中的可溶性固形物、总糖和可溶性蛋白含量，但效果不如生物复混肥显著；化肥处理也显著增加了猕猴桃果实中的可溶性固形物和总糖含量，效果介于生物复混肥和传统有机肥之间。猕猴桃产量和品质的提高效果均以生物复混肥处理最好。
%W CNKI


%0 Thesis
%A 康婷婷
%T 秦岭北麓猕猴桃园营养状况及肥料效应研究
%Y 周建斌
%I 西北农林科技大学
%9 硕士
%D 2014
%K 秦岭北麓;;猕猴桃园;;土壤肥力;;氮肥;;矿质氮累积
%X 秦岭北麓地区是我国猕猴桃的原生区和最佳适生区之一，栽培面积与产量均为我国之最，猕猴桃已逐渐成为该地区农业的支柱产业之一。但在生产实践中，猕猴桃盲目施肥问题突出，影响猕猴桃产量及品质，增加生产成本。再加上这一地区雨水相对充沛，引起果园土壤大量氮素的累积，损失风险较高。因此，如何通过合理的养分管理技术，控制这一地区猕猴桃园不合理施肥带来的养分损失引起的农业面源污染问题，是值得研究的重大科学问题。

	本文以位于秦岭北麓的周至县竹峪镇俞家河小流域为研究对象，调查了该地区不同果园施肥状况，测定了果园叶片及土壤养分状况，并进行了不同施肥处理对猕猴桃园土壤养分、产量及品质影响的田间试验，得到以下结论：

	（1）连续两年对研究区域共计271余户猕猴桃果园进行施肥状况调查，结果表明，研究地区有1/3果园未施用有机肥，且有机肥种类较多，用量差别较大。平均氮（N）、磷（P2O5）和钾肥（K2O）施用量分别为893kg hm-2、388kg hm-2及556kg hm-2，分别是猕猴桃推荐施肥量的3-4倍、2-3倍、2.5-3倍；过量施用氮、磷和钾肥的果园分别占65%、32%和39%。说明研究地区过量施肥问题较为突出。

	（2）对研究区域共计88户猕猴桃园0-20cm及20-40cm土壤养分进行测定并评价，结果表明，研究地区0-20cm及20-40cm土壤pH平均值分别为7.63、7.78，属弱碱性；土壤有机质平均含量分别为17.23g kg-1、12.05g kg-1，全氮平均含量分别为1.19g kg-1、0.81g kg-1，均处在中等偏下水平。土壤0-20cm、20-40cm土层矿质氮平均含量分别为17.64mg kg-1、21.68mg kg-1，处于缺乏范围；而两个土层有效磷平均含量分别为86mgkg-1、51mg kg-1，土壤速效钾平均含量分别为360mg kg-1、239mg kg-1，均处在偏高水平。建议当地猕猴桃园继续加强有机肥的使用，适当降低氮、磷和钾肥施用量。

	（3）连续两年对研究区域共计134户猕猴桃园叶片养分进行测定分析，结果表明：研究地区主要栽培品种为“秦美”，其次为“哑特”。产量与叶面积及鲜重显著负相关，与其他叶片生长指标及养分无显著相关关系。以调查中高产园叶片养分为基础，制定陕西秦岭北麓地区“秦美”叶片诊断指标，将其划分为缺乏、偏低、适宜、偏高、过量5个级别，并对研究地区“秦美”与“哑特”猕猴桃叶片养分进行诊断，发现大部分“秦美”叶片N、P与K含量适宜，超过10%的果园叶片N、K水平过量，且P、K变异较大。

	（4）田间肥料效应试验表明：不同施肥处理对猕猴桃果实产量及品质影响不显著。与当地常规氮肥用量相比，氮肥用量减少25%，果园0-2m土壤矿质氮累积量减少182kghm-2，施用控释氮肥处理果园0-2m土壤矿质氮累积量降低了485kg hm-2，差异显著。氮肥减量与控释氮肥对于减少因氮素淋失造成的地下水污染有积极作用，二者结合应用效果更明显。
%W CNKI


%0 Journal Article
%A 潘俊峰
%A 曾华
%A 李志国
%A 万开元
%A 张过师
%A 刘毅
%A 陈防
%+ 中国科学院武汉植物园水生植物与流域生态重点实验室;四川伊顿农业科技开发有限公司;国际植物营养研究所中国项目部;
%T 都江堰猕猴桃主产区果园土壤肥力状况调查与评价
%J 中国农学通报
%D 2014
%V 30
%N 10
%K ‘红阳’猕猴桃;;都江堰;;土壤肥力
%X 为全面了解都江堰猕猴桃主产区果园土壤肥力状况以及科学评价土壤环境质量,以该地区处于盛产期的9个果园为研究对象,分析果园表层土壤的pH、有机质以及有效态的N、P、K含量。结果显示:土壤明显偏酸性;土壤有机质含量较为充足,70.7%的土壤样本有机质含量超过了30 g/kg;79.3%的土壤样品碱解N含量超过120 mg/kg,仅有4.8%的土壤样品碱解N表现缺乏;18.3%的土壤样本速效P含量表现缺乏,仅有8.5%的土壤样品缺乏K素。从整体上看,果园的土壤pH和有机质空间变异较小,而有效P和有效K分布不均衡。此外,本次调查结果显示都江堰猕猴桃主产区果园的土壤环境质量不容乐观,56.1%土壤样本的pH<5.5,在猕猴桃适宜生长范围pH 5.5~7.0的样本数只有32.9%。76.9%的土壤样品碱解N含量超过了150 mg/kg;62.2%的土壤样品速效P含量超过了50 mg/kg。因此,需要及时提高果园土壤养分管理水平,建议适当调整施肥策略,根据果树生长需肥规律施肥,提高肥料利用率,避免果园施肥造成的面源污染和土壤环境质量恶化。
%P 269-275
%@ 1000-6850
%L 11-1984/S
%W CNKI


%0 Thesis
%A 赵佐平
%T 陕西苹果、猕猴桃果园施肥技术研究
%Y 同延安
%I 西北农林科技大学
%9 博士
%D 2014
%K 苹果;;猕猴桃;;施肥技术;;产量;;品质;;土壤肥力;;水氮耦合;;水肥一体化
%X 由于独特的气候资源和土壤条件,陕西已成为中国水果生产第一大省。本研究以陕西苹果及猕猴桃园为对象,分析了陕西果园施肥现状及存在问题。借助不同施肥技术对果园生产管理、环境、经济效益分析,确定了合理施肥量下的最优生产力,为进一步实现果树优质高产技术、果农稳步增长的经济收入与果园生态环境的和谐可持续发展提供科学指导。得出以下结论：

	1.从果树种类和区域角度分析果园生产体系中的氮、磷输入输出特点及盈余状况。结果表明,果园平均化肥氮投入量927.2kg/hm2,通过有机肥投入的氮仅为139.4kg/hm2。94.8%的果园氮素盈余,平均盈余量为876.3kg/hm2,其中氮盈余量超过500kg/hm2占57.5%,盈余量超过1000kg/hm2占27.3%。不同果园相比,猕猴桃园氮素投入及盈余量最高,分别为1432.9、1186.9kg/hm2.不同区域果园比较,土壤氮环境负荷以关中灌区果园较高,达1046.1kg/hm2.果园氮素施用与养分盈余量之间存在极显著的正相关。磷肥投入不足与过高并存。其中化学磷肥平均投入量为366.1kg/hm2,不足比例占27.8%,过量55.8%。有机肥提供磷较低,平均72.8kg/hm2.果园磷盈余与亏缺并存,亏缺果园占19.7%,平均亏缺量为-25.8kg/hm2。近80%果园磷盈余,盈余量超过300kg/hm2占43.1%,超过600kg/hm2的占18.7%。不同果园比较,猕猴桃果园的磷盈余量较高,为472.3kg/hm2,苹果园磷盈余量为355.6kg/hm2。不同区域果园比较,关中灌区磷盈余量较高,平均351.8kg/hm2,渭北早塬相对较低为315.5kg/hm2.

	2.通过连续8年田间定位试验,研究了不同施肥处理(CK; PK; NK; NP; NPK; M; NPKM)对渭北旱塬富士苹果产量、品质及果园土壤养分含量变化的影响。结果表明：连续8年不同施肥处理苹果年均产量较对照提高14.4%～63.8%,各处理年均产量顺序为：NPKM>NPK≥M>NP>NK>PK>CK。NPKM、M、NPK处理随时间的推移,果实可溶性糖、维生素C、可溶性固形物含量呈上升趋势。NPKM处理糖酸比较对照提高了30.9%,维生素C含量提高了17.5%。另外,NPKM、M处理0-20cm土层有机质提高幅度最大,分别提高了28.8%和29.3%,而NPK处理仅提高了10.1%。NPK、NPKM、M处理土壤各层速效氮、有效磷、速效钾含量较试验前均有显著提高,NPK处理0-20cm、20～40cm和40-60cm土层速效氮分别提高了22.7%、37.3%和53.4%。与施有机肥磷相比,施入化肥磷使土壤速效磷含量提高了18.7%,不同处理土壤速效磷含量上层显著大于下层。

	3.在猕猴桃果园连续进行了4年试验,结果表明：不同施肥处理猕猴桃年平均产量顺序为NPKM (44.6t/hm2)>1.5NPK (42.6t/hm2)> NPK (42.0t/hm2)>NK (38.0t/hm2)> NP (36.7t/hm2)>PK (36.4t/hm2)> CK (34.1t/hm2)。NPKM、1.5NPK和NPK处理4年平均产量较对照提高了30.8%、24.9%和23.2%。1.5NPK和NPK处理产量差异不显著。NPK及NPKM处理4年可溶性糖、可溶性固形物、维生素C及硬度显著高于对照处理。且随时间推移,NPKM处理品质指标呈上升趋势。NPKM处理0～20cm、20～40cm、40～60cm土层有机质含量分别提高了27%,29%和139%,1.5NPK及NPK处理有机质含量较对照有所提高。缺素(PK、NK、NP)处理,不同土层土壤有机质含量几乎未变。土壤速效氮含量与试验布置前相比,1.5NPK处理速效氮含量在0～20cm、20～40cm和40～60cm土层分别提高了180%、114%和133%,NPK处理分别提高了140%,62%和26%, NPKM处理分别提高了112%、56%和25%。

	4.连续3年在渭北与关中进行了苹果水肥一体化施肥技术研究,结果表明：该技术对两个生态区苹果生产均有显著的增产效果。较传统NPK施肥处理,渭北旱塬NPK水肥一体化处理苹果平均产量为41.14t/hm2,增产7.7%。纯收益为22.2万元/hm2,产值净增1.13万元/hm2。外观品质分析,单果重达244.4g/个,果经大于80mm以上占71.64%,糖酸比为43.96,提高了15.1%。果实N、P、K累积量分别增加36.0%,75.3%和44.8%。关中灌区NPK水肥一体化苹果年均产量为72.46t/hm2,增产2.48%。纯收益为49.05万元/hm2。而1/2NPK水肥一体化处理产量高达78.5t/hm2,较NPK传统施肥增产11.01%。外观品质分析,NPK水肥处理单果重达353.2g/个,果经大于80mm以上占85.39%,糖酸比为23.89,降低了1.6%。而1/2NPK水肥处理单果重达367.7g/个,果经大于80mm以上占89.95%,糖酸比为24.57,增加了1.8%。果实N、P、K累积量分别增加41.8%,98.9%和58.9%。同为NPK水肥一体化处理,关中试验园苹果产量显著高于渭北试验园,高31.35t/hm2。

	5.采用2因素4水平二次回归正交组合设计,在渭北旱塬连续3年建立了不同灌水量(水平)和施肥量(水平)对苹果产量和果农收益的影响。结果显示,2因子对苹果产量和品质的耦合作用为正效应,且氮效应大于水分效应。不同水氮耦合处理使苹果产量提高了7.30%～41.62%。其中N2W2处理最高,为41.01t/hm2,较NOW1处理提高了41.62%,产值为23.79万元/hm2,纯收益为23.20万元/hm2,较NOW1处理纯收益净增6.72万元/hm2。N3W1和N3W2处理其产量较NOW1分别提高了38.50%和36.65%。水氮耦合处理对改善果形指数、硬度和果实商品率也有一定的积极作用。高氮不利于果实内含物的积累,影响果实的内在品质。水分一定的条件下,氮肥供应越多,果实可滴定酸越高。施氮量相同时,水分供应越多,果实可滴定酸也有提高。综合不同水氮耦合处理得出,各因素最佳组合为灌水量750～1000t/hm2,氮肥投入量为300～400kg/hm2,磷肥投入量为200～300kg/hm2,钾肥投入量为250～300kg/hm2,此时渭北旱塬苹果产量最高,收益最大,品质最优。

	6.对水肥耦合处理条件下的土壤氮素连续监测表明,土壤含水量稳定在8.53%-20.8%之间,且萌芽期不同剖面土壤含水量均低于果实膨大期。不同剖面全氮监测表明,NOW1处理土壤全氮含量均小于其他处理。不施氮处理(NO)表层(0～20cmm)土壤全氮下降了25.9%。N1处理表层全氮含量无差异,随灌水量(W)增加,下层土壤全氮含量增加。N2处理全氮含量在1.0-2.0g/kg之间。N3处理表层土壤全氮在1.5-2.5g/kg之间,且随灌水量增大呈下层大于上层状态。N0W1、N0W2和NOW3处理整个土壤剖面硝态氮变化不稳定,保持在40～65mg/kg之间。NIW1、N1W2和N1W3处理土壤剖面硝态氮变化与无氮处理差异较大,表层土壤硝态氮含量显著高于无氮处理,保持在70～110mg/kg之间,且随剖面下移,含量逐渐降低,至40～60cm硝态氮含量最低。随施氮量增大,土壤剖面变化差异更大。N3W3处理,不同剖面硝态氮均处于最高值,0～20、20～40、40～60、60～80、80～100cm土层硝态氮含量分别为124.7、112.5、98.8、105.3、90.9mg/kg。铵态氮均小于10mg/kg,且随剖面的下移逐渐降低。
%W CNKI


%0 Journal Article
%A 应云祥
%+ 浙江省遂昌县应村乡农业推广服务中心;
%T 红阳猕猴桃的特点及栽培技术
%J 农业科技通讯
%D 2014
%N 01
%K 红阳猕猴桃;;特点;;栽培技术
%X 红阳猕猴桃是四川省广元市苍溪县龙岗山选育而成的世界珍稀红肉型猕猴桃特优新品种,果肉黄绿色,口感鲜美,品质特优,适应范围广,被推荐为猕猴桃的首选换代品种。介绍了该品种的来源、特点、效益及栽培技术等内容。
%P 234-236
%@ 1000-6400
%L 11-2395/S
%W CNKI


%0 Journal Article
%A 薛丹
%A 李娜
%+ 河南省西峡县林业局;
%T 猕猴桃无公害栽培关键管理技术
%J 果树实用技术与信息
%D 2014
%N 01
%K 猕猴桃产业;农家肥;无公害栽培;
%X <正>猕猴桃鲜果及其加工品营养丰富、富含维生素C,被誉为营养、保健、长寿、美容的世界新兴珍果,有"果中珍品"之称,备受消费者喜爱。河南省西峡县地处我国南北气候分界线,年平均气温15.2℃,平均年降水量1000毫米左右,平均年日照时数2049小时,无霜期236天,是猕猴桃最佳适生区之一,野生猕猴桃资源十分丰富。目前,西峡县人工栽培猕猴桃面积约4240公顷,挂果面积约2010公顷,主要品种有华美2号、海沃德、秦美、米良、徐香、红阳等,是豫西南猕猴桃的主产区,被
%P 11-13
%L 21-1342/S
%W CNKI


%0 Journal Article
%A 陈永安
%A 刘艳飞
%A 陈鑫
%A 杨宏
%+ 西北农林科技大学园艺学院;
%T 不同施肥措施对猕猴桃叶片营养状况及果实品质与产量的影响
%J 北方园艺
%D 2014
%N 01
%K 猕猴桃;;不同施肥措施;;叶片营养状况;;果实品质;;产量
%X 以"海沃德"猕猴桃和"红阳"猕猴桃为试材,研究了不同施肥措施对猕猴桃叶片营养状况、果实品质与果实产量的影响,以确定新配方肥的可行性。结果表明:新推配方施肥显著提高了"海沃德"、"红阳"猕猴桃叶片营养成分的含量,丰富了"海沃德"、"红阳"猕猴桃叶片的营养成分;促进了猕猴桃果实的生长发育、提高了猕猴桃果实的品质、耐贮性和产量,说明新推配方肥在秦岭北麓的"海沃德"和"红阳"猕猴桃果园实施是完全可行的。
%P 169-173
%@ 1001-0009
%L 23-1247/S
%W CNKI


%0 Journal Article
%A 韩陈敏
%A 韩亚林
%+ 贵州省蚕业(辣椒)研究所;贵州省遵义市正安县班竹乡农技服务中心;
%T 不同施肥量对中华猕猴桃单果质量及叶片直径的影响
%J 北京农业
%D 2013
%N 33
%K 猕猴桃;;施肥量;;影响
%X [目的]研究不同施肥量对中华猕猴桃单果质量及叶片直径的影响。[方法]以"贵长"猕猴桃为实验对象,分别对猕猴桃使用不同剂量的氮钾磷肥,观察猕猴桃果实及叶片生长的情况,记录观察数据。[结果]猕猴桃果实与叶片的生长对氮磷钾肥的用量有要求,掌握氮磷钾肥料的配合使用以及使用剂量,可提升猕猴桃果肉的质量。
%P 74-75
%@ 1000-6966
%L 11-2222/S
%W CNKI


%0 Journal Article
%A 刘敏
%+ 杨陵区水务局;
%T 猕猴桃适宜灌水技术研究与应用
%J 陕西水利
%D 2013
%N 05
%K 猕猴桃;;适宜灌水技术;;微喷灌;;实例
%X 猕猴桃是一种富含维生素的果品,在陕西秦岭北麓有着广泛的种植面积,在猕猴桃栽培过程中,做好猕猴桃的灌溉工作非常重要。本文通过采用理论分析与实际应用相结合的方法,探讨了杨陵地区猕猴桃园灌溉系统设计,提出微喷灌方式是猕猴桃最适宜的灌溉方法。微喷灌实施后,控制区年可增收49.75万元,节水1.44万m3。亩均投资3072元/亩,本研究对指导猕猴桃果园灌水具有一定的实际指导意义。
%P 169-170
%@ 1673-9000
%L 61-1109/TV
%W CNKI


%0 Journal Article
%A 张承
%A 周开拓
%A 龙友华
%+ 贵州大学农学院;
%T 贵州省修文县猕猴桃果园土壤养分分析
%J 湖北农业科学
%D 2013
%V 52
%N 17
%K 猕猴桃(Actinidia chinensis);;土壤养分;;修文县
%X 分析贵州省修文县猕猴桃(Actinidia chinensis)生产地土壤养分现状,为猕猴桃果园合理施肥提供部分理论依据。研究结果表明,修文县猕猴桃果园的土壤有机质平均含量46.53 g/kg,超过61%的土壤有机质含量达到适宜的要求;土壤全氮含量较高,有超过一半果园的土壤碱解氮含量大于120 mg/kg,处于适宜水平;土壤碱解氮含量丰富和很丰富的占25.70%,缺乏的占29.17%;果园土壤的速效磷平均含量为20.01 mg/kg,不能满足猕猴桃生产需要;土壤中速效钾含量处于适宜状态范围内的土壤样本占40.2%,近2/5的土壤缺速效钾。建议在今后的施肥过程中,对磷、钾肥增加施用量,氮肥维持施用量,注重有机肥配施;结合果园养分丰缺,做到有的放矢,科学合理地施肥,以提高肥料的利用率和猕猴桃的产量品质。
%P 4083-4085+4089
%@ 0439-8114
%L 42-1255/S
%W CNKI


%0 Journal Article
%A 朱翔飞
%A 苏坤朋
%A 郑小红
%A 黄大荣
%+ 广东杰士农业科技有限公司;四川杰士裕丰农业科技有限公司;四川省阿坝州茂县农业局;
%T 提高红阳猕猴桃品质的健康理疗种植新技术
%J 四川农业科技
%D 2013
%N 08
%K 红阳猕猴桃;雌雄株;结果枝;
%X <正>红阳猕猴桃属中华系猕猴桃品种,原产于四川省苍溪县,该地区有栽培红阳猕猴桃得天独厚的生态环境。红阳猕猴桃果心横截面呈放射状红色条纹形似太阳,光芒四射,故称"红阳猕猴桃"。红阳猕猴桃果实中大、整齐,一般单果重60～100g;果实为短圆柱形,果皮呈绿褐色,无毛。果汁特多,酸甜适中,清香爽口;鲜食、加工俱佳。红阳猕猴桃总糖高达13.45%,高出世界流行品种海沃德近5%,而总酸只有0.49%,可溶性固形物16.5%,富含钙、铁、钾等多种矿物质,每100g果肉含维生素C350mg,是苹果的100倍,有"维C之王"的美称;
%P 24-25
%@ 1004-1028
%L 51-1212/S
%W CNKI


%0 Journal Article
%A 毕成菊
%+ 贵州省修文县龙场镇农业服务中心;
%T 修文县猕猴桃施用沼肥与农家肥同田对比试验
%J 农技服务
%D 2013
%V 30
%N 08
%K 猕猴桃;;沼肥;;肥效;;试验
%X 在参试猕猴桃的品种、面积、施肥时间和化肥施用量一致的条件下,分别按每株施用沼肥170 kg和施用农家肥170 kg作对照进行比较,结果表明:施用沼肥的所有小区猕猴桃长势明显优于对照,产量增加132.7 kg/667 m2,增幅达14.6%,增产效果显著;同时,施用沼肥的猕猴桃外型较对照美观,总糖、总酸和维生素C含量高于对照,口感更好。
%P 838+841
%@ 1004-8421
%L 52-1058/S
%W CNKI


%0 Journal Article
%A 吴秀琎
%A 农春雷
%A 黄云武
%A 张兴思
%+ 乐业县良种示范繁殖农场;乐业县有机农业示范基地办公室;乐业县种子管理站;乐业县茶叶生产管理办公室;
%T 高寒山区猕猴桃节水灌溉施肥技术探索
%J 农业与技术
%D 2013
%V 33
%N 07
%K 猕猴桃;;节水灌溉;;施肥技术
%X 广西省乐业县猕猴桃生产条件优越,猕猴桃生产是当地农业生产中的重要部分。本文从猕猴桃的节水灌溉技术与施肥技术入手进行论述,在同乐镇上岗村和六为村猕猴桃基地进行节水灌溉与水肥一体化项目试验与示范,取得了显著效益,为当地的猕猴桃种植提供相应的灌溉与施肥技术指导。
%P 100+109
%@ 1671-962X
%L 22-1159/S
%W CNKI


%0 Journal Article
%A 何均
%A 王华
%+ 黑龙江省苇河林业局;内蒙古乌审旗林业局;
%T 软枣猕猴桃树体矮化及栽培技术的探讨
%J 现代园艺
%D 2013
%N 14
%K 软枣猕猴;;树体矮化;;栽培技术
%X 软枣猕猴桃是一种新兴水果,在市场上很受青睐。本文针对目前野生软枣猕猴桃资源逐渐减少这一现状,对软枣猕猴桃进行了树体矮化及栽培技术的探讨。
%P 22
%@ 1006-4958
%L 36-1287/S
%W CNKI


%0 Journal Article
%A 任莹
%+ 周至县水务局;
%T 喷灌灌水方法在猕猴桃园区的试验应用
%J 陕西水利
%D 2013
%N 04
%K 灌水方法;;灌溉定额;;猕猴桃增产;;喷灌效果
%X 周至县的猕猴桃产业全国有名,如何使猕猴桃高产、稳产,并使该产业不断发展壮大,就成为我们亟待解决的问题。经过多年的生产实践,果农们也积累了一些经验。本文从灌溉方法入手,对几年来的试验结果进行了分析总结,提出了不同灌水方法的灌溉定额,以及喷灌灌水方法在猕猴桃园区应用的重要性,可供参考。
%P 171-172
%@ 1673-9000
%L 61-1109/TV
%W CNKI


%0 Journal Article
%A 柴叶青
%A 赵全申
%A 李娜
%A 周晓峰
%+ 西峡县林木种苗管理站;西峡县林业局;
%T 猕猴桃无公害栽培管理的关键技术
%J 湖北林业科技
%D 2013
%N 03
%K 猕猴桃产业;农家肥;无公害栽培;
%X <正>河南省西峡县地处我国南北气候分界线,年平均气温15.2℃,年降雨量1000 mm左右,无霜期236天,平均日照时数2 049 h,是猕猴桃Actinidiachinensis最佳适生区之一,野生猕猴桃资源十分丰富,人工栽培猕猴桃面积目前约4 240 hm2,挂果面积约2 010 hm2,主要品种有"华美2号"、"海沃
%P 83-84+88
%@ 1004-3020
%L 42-1175/S
%W CNKI


%0 Thesis
%A 陈唯王
%T 广西乐业县猕猴桃栽培与病虫害防治技术的研究
%Y 韦继光
%I 广西大学
%9 硕士
%D 2013
%K 猕猴桃;;乐业县;;栽培技术;;病害;;害虫
%X 猕猴桃属于猕猴桃科多年生落叶性藤本植物,原产中国。新西兰是目前猕猴桃研究水平最高的国家。世界猕猴桃生产集中在中国、意大利、新西兰等国家为主,其中中国猕猴桃面积占世界猕猴桃面积的70%以上。中国猕猴桃以陕西、河南、四川为猕猴桃生产主省。美味猕猴桃果实表面多毛,果肉绿色,中国栽培的品种包括秦美、海沃德、翠香、徐香、哑特等。中华猕猴桃果实表面较光滑、少毛,果肉黄色或红色,中国栽培的品种包括红阳、金桃、华优、黄金果。

	全世界已经报道的猕猴桃病害29种,重要的病原包括Rosellina necatrix、 Armillariella tabescens、Phytophthora spp.、Rhizoctonia solani、Botryosphaeria dothidea、 Meloidogyne spp.、Colletotrichum sp.、Phyllactinia spp.、Pseudomonas syringae pv. Actinidiae、Botrytis cinerea。猕猴桃害虫种类80多种,还有1种蜗牛也危害猕猴桃。

	乐业县自2005年开始栽培猕猴桃,至今已经种植3700亩。本研究采取深入乐业县生产猕猴桃的同乐镇、甘田镇、花萍乡和逻圩乡,实地调查猕猴桃果园病虫害发生情况,掌握猕猴桃病虫害发生的动态,与猕猴桃栽植的农户及当地农业技术员进行栽培研究,了解当地猕猴桃的栽培管理方法和病虫害防治存在的问题,查阅有关资料,结合乐业县的具体情况,提出猕猴桃规范化栽培管理技术和病虫害综合治理技术。

	通过调查,发现乐业猕猴桃生产存在诸多不足,包括品种结构单一、缺乏规范化的栽培模式、缺乏病虫综合治理技术、没有采后处理和加工技术等。结合乐业的具体情况,提出了乐业县规范化的猕猴桃栽培模式,主要环节包括品种选择、园地选择与建园、苗木的培育、搭架、树盘管理、整形修剪、疏花授粉、采收、贮藏、采后管理。调查到乐业猕猴桃病害5种,害虫6种,提出了乐业猕猴桃病虫害综合治理技术。编制了乐业县猕猴桃栽培管理和病虫害防治的月历。

	通过讨论,展望乐业县未来猕猴桃产业发展有待开展的研究工作。
%W CNKI


%0 Thesis
%A 刘科鹏
%T 猕猴桃果实品质与土壤、叶片营养的关系
%Y 徐小彪
%I 江西农业大学
%9 硕士
%D 2013
%K ‘金魁’猕猴桃;;果实品质;;土壤理化性状;;叶片营养;;相关性分析;;主成份分析
%X 以美味猕猴桃(Actinidia deliciosa C.F.Liang et A.R.Ferguson)‘金魁’为试材,应用主成份分析法对江西省奉新县境内15个不同园地‘金魁’猕猴桃主要果实品质指标进行了综合观测与评价,同时采用常规测定法分别对其土壤理化性状与叶片营养进行了测定并对其相关性进行了分析,在此基础上进一步探讨了‘金魁’猕猴桃果实品质与土壤、叶片营养因子之间的关系,提出了其果实优质的土壤及叶片营养因子的适宜范围,可为优质高效猕猴桃园建设与栽培管理提供理论依据。主要研究结果如下：1利用主成份分析法对‘金魁’猕猴桃果形指数、单果质量、硬度、干物质、可溶性固形物、可溶性糖、可滴定酸、固酸比、维生素C等9个主要果实品质指标进行评价。结果表明,在果实品质评价的9个主成份中,前4个主成分(特征值>1)的累积贡献率为81.32%；二维排序图直观地揭示了15个猕猴桃园的果实品质在前三个主成分的分布情况；15个不同园地(JK1-JK15)'金魁’猕猴桃果实的综合得分由高到低排序为：JK1、JK2、JK3、JK4、JK13、JK10、JK6、JK8、JK5、JK14、JK12、JK7、 JK15、JK11、JK9。2供试的15个‘金魁’猕猴桃园土壤有机质含量总体偏低；速效氮含量充足,速效磷、速效钾含量在适宜范围以下的果园分别占53.33%、40.00%；86.67%的果园有效钙含量在适宜范围以下,46.67%的果园有效镁含量不足；缺乏微量元素有效锰、有效锌的果园分别占46.67%、53.33%,所有果园中有效硼含量充足；土壤pH平均值为6.11,总体上适宜猕猴桃生长,但仍有33.33%的果园土壤pH值偏低；53.33%的果园土壤盐基总量偏低,土壤阳离子交换量处于适宜水平；大部分果园土壤容重偏高。供试的15个‘金魁’猕猴桃园中叶片氮含量均表现出不足,磷含量充足,46.67%果园叶片钾含量不足；大部分果园叶片钙含量偏低,只有26.67%的果园叶片钙含量处于适宜水平,叶片镁含量总体上充足；果园叶片锰含量总体过剩,硼含量均表现为不足；53.33%的果园叶片氯含量过高,导致树体出现氯中毒现象。3土壤有机质除与有效锰呈负相关外与其它各养分均呈正相关,土壤有效养分的含量与土壤pH、盐基总量、阳离子交换量的值密切相关,土壤容重与土壤有机质等大部分土壤养分之间呈负相关。提高土壤有机质的含量、保持适宜酸碱度、降低容重可以提高土壤中各矿质元素有效态的含量,促进树体对这些养分的吸收。叶片营养元素间的协同与拮抗作用相当普遍。‘金魁’猕猴桃叶片中氮与钾、镁与锰之间存在着协同作用；氮与锌、钙,钾与钙,氯与磷、锌、硼之间存在相互拮抗作用。控制氯肥的施用可以避免树体出现氯中毒现象,还可以提高其它营养元素的含量,从而提升猕猴桃果实品质。叶片矿质元素营养受到多个土壤因子的影响。在相对应的矿质元素中除硼之间的相关达到显著水平外,其它各对应矿质元素之间的相关性均未达到显著水平,有的还呈负相关(钾、锰、氯)。在一定条件下,猕猴桃叶片中某种元素的缺乏并不一定是因为土壤中相应元素缺乏所致,可能存在植株根系吸收养分困难等情况,可以通过改善土壤pH、通气状况,平衡土壤间养分含量等条件提高根系活力以促进树体对养分的吸收。4不同土壤、叶片营养与果实品质之间存在着不同大小的相关系数,本研究运用典型相关分析方法,筛选出了影响猕猴桃主要果实品质的土壤、叶片营养因子建立了线性回归方程。结果如下：猕猴桃主要果实品质与土壤营养的线性回归方程为：y2=43.37655+1.20653a1+0.1728a2+2.8595a9 F=44.117*y3=13.78186-0.03061a2+0.00563a4+0.00141a5 F= 3.962*y5=11.45574+0.38558a1+0.00072a5-0.01508a6-2.32631a9 F= 3.678*y6=3.60382+0.02712a1+0.11675a7+0.28655a8+0.07104a10 F= 3.917*y7=1.26395+0.00221a2-0.00355a3-0.00068a4+0.00016a5-0.2014a9 F=6.685**猕猴桃主要果实品质与叶片营养的线性回归方程为：y1=1.14169+0.32784b2-0.46376b5+0.00074b8 F=5.448*y2=68.20675+23.65573b2+0.17465b3-3.82726b4+0.01121b6 F=3.551*y4=12.56447+3.03422b1-2.09032b3-0.49329b4+4.84421b5+0.02469b7 F=12.554**其中Y1-Y7分别代表果形指数、单果质量、硬度、干物质、可溶性固形物、可溶性糖和可滴定酸；a1-a1o分别代表土壤有机质、速效氮、速效磷、速效钾、有效钙、有效镁、有效锰、有效锌、有效硼、有效氯；b1-b9分别代表叶片氮、磷、钾、钙、镁、锰、锌、硼、氯。5‘金魁’猕猴桃园果实优质的土壤营养最适范围分别为：有机质含量达40 g.kg-1、速效氮为75.00-140.00mg-kg-1、速效磷为60.00mg·kg-1、速效钾为300.00mg·kg-1、有效钙为2003.47-3600.00mg·kg-1、有效镁为120.00mg·kg-1、有效锰为10-20 mg·kg-1、有效锌为20mg·kg-1、有效硼为0.50-1.20 mg·kg-1、有效氯为30 mg·kg-1;叶片营养最适范围分别为：氮为2.27%、磷为0.8%、钾为2.00%、钙为2.46-2.50%、镁为0.4%、锰为173.1mg·kg-1、锌为90.00mg·kg-1、硼为79.9mg·kg-1。
%W CNKI


%0 Thesis
%A 孟莉
%T 有机全营养配方施肥对猕猴桃品质和溃疡病发病率的影响
%Y 王延平
%I 西北农林科技大学
%9 硕士
%D 2013
%K 猕猴桃;;有机全营养配方肥;;品质与溃疡病
%X 本文以海沃德猕猴桃品种为研究对象,针对陕西省猕猴桃产业发展中由于土壤养分供应不充分而导致果实品质不高、溃疡病发病严重的实际问题，在关中西部的眉县横渠、槐芽、金渠、齐镇4个乡镇的9个猕猴桃果园布置了纯施化肥、施有机肥、施有机全营养配方肥三种处理的田间试验，研究了有机全营养配方肥对猕猴桃果实品质和溃疡病发病的影响。主要得到如下结果：

	（1）有机全营养配方施肥，能够提高猕猴桃果实单果重，全面改善品质

	通过调查分析发现，在不施用人工膨大剂的前提下，相比纯施用化肥、以施用有机肥为主的猕猴桃，施有机全营养配方肥的猕猴桃的平均单果重为116.28g，提高了59.38%、26.08%；可溶性固形物含量为6.87g/100g，硬度为6.93N，总糖含量为3.75%，总酸含量为1.62%，均有提高，但糖酸比变化不大；Vc含量为69.21mg/100g，提高了36.5%、24.9%；4种测定的矿物营养含量，磷为11.2mg/100g，钾150mg/100g，钙46.5mg/100g，锌1.23mg/100g，含量也均有提高。由此可见，有机全营养配方施肥，能够显著促进猕猴桃果实膨大、提高单果重，全面改善猕猴桃果实品质，对提高猕猴桃产量、增加经济收益具有重要作用。

	（2）有机全营养配方施肥，能够增强抗溃疡病性，降低溃疡病发病率

	在以施用有机肥为主的示范村猕猴桃果园和有机全营养配方施肥的西北农大猕猴桃示范园中，溃疡病感染树的发病部位较少，病株率分别为18.8%和12.7%，年度发病程度均为中等偏轻，严重度均为2，抗病程度均为中感，代表值为2级。与纯施化肥为主的非示范村猕猴桃果园中的猕猴桃病株率68.9%相比较明显很低，发病级别、年发病程度、严重度也都低。由此可见，增施有机全营养配方肥，可以强壮猕猴桃树的树势，增强对溃疡病的抵抗能力，并可大幅度降低溃疡病发病率。

	总之，有机全营养配方施肥，通过补充猕猴桃果园土壤中的养分，有利于全面改善猕猴桃品质、降低猕猴桃溃疡病发病率，且效果显著。同时，与有机肥比较，其价格适中、使用方便、增产提质的效果明显，因此，有机全营养配方施肥在猕猴桃产业的可持续发展中具有较好的推广前景。
%W CNKI


%0 Thesis
%A 李敏
%T 周至县南千户村猕猴桃科技创新园规划方案探析
%Y 王延平
%I 西北农林科技大学
%9 硕士
%D 2013
%K 南千户村;;猕猴桃;;现代农业;;科技创新园;;探析
%X 结合新时期农业现代化发展趋势，响应国家惠农政策、党的十八大精神和“十二五”规划要求，建设农业科技创新园是我国发展现代农业的重中之重，是解决农业、农村、农民问题的有效机制，是加快农业经济发展方式转化的和农村经济发展结构调整的动力之源，是推动农业发展、农民增收、农村稳定的重大举措，是农业走可持续化发展道路的奠基石。在日益激烈的市场竞争力影响下，农业的现代化发展需要进行改革，农村经济发展格局需要进行调整，农业发展问题也日益突显出来，主要表在科技创新、农业产业化发展、国家惠农政策、农产品的市场竞争等方面，这就促使我们要转变农业发展观念，走创新型、可持续发展型农业示范园建设道路，使我国农业由传统粗放型向先进集约型发展。其中创新园作为新产品研发、成果转化、标准化展示及示范推广的平台，作为龙头带动、科研创新及教育培训的重要组织，是引领周边农户同发展共收益的示范园区。

	本文通过对现代农业和农业科技创新园的概念、特点及原则进行阐述，分析概括其发展的现状和问题，结合周至县南千户村猕猴桃科技创新园的规划进行了深入探析，从园区的地理优势、资源优势、技术优势和发展优势出发，结合创新园的规划现状，对规划园区的总体布局、各功能分区和园区建成后的效益、环境影响及风险评价进行了分析，对此也提出了一些改进性的建议，同时对规划设计中的一些基础设施系统进行了补充设计，并对创新园建设中需要的保障措施也进行了阐释。通过对创新园的规划现状进行整体分析，结合当前发展需求和发展目标，探讨出周至县南千户村猕猴桃科技创新园的规划建设是当前猕猴桃产业进行规模化、产业化、市场化和商品化发展的最有利的发展模式，它不仅可以满足自身运营的发展，而且可以示范带动周边地区经济的发展，同时也为相关类规划课题提供一定的参考价值。同时，该项目对搞好周至县南千户村猕猴桃科技创新园建设，最大限度地发挥创新园的示范引领作用，推进周至县乃至陕西省猕猴桃产业的快速、持续、健康发展具有一定意义。
%W CNKI


%0 Thesis
%A 周胜男
%T 陕西省猕猴桃产业投入产出分析
%Y 刘天军
%I 西北农林科技大学
%9 硕士
%D 2013
%K 猕猴桃生产;;投入产出;;全要素生产率;;技术进步
%X 中国是猕猴桃生产大国，猕猴桃种植主要集中于陕西省秦岭北麓，这里是猕猴桃的原产地和最佳优生区。截至2011年底，陕西省猕猴桃种植面积已达6.06万公顷，总产量为70万吨，成为全球最大的猕猴桃生产基地。猕猴桃产业可持续发展的关键在于农户种植积极性的高低，而投入产出的效率将直接影响到农户种植积极性。因此，对陕西省猕猴桃产业投入产出问题进行研究，对于提高猕猴桃产量，提升农户种植的积极性，促进猕猴桃产业发展、推动种植业结构调整，都具有重要的现实意义。基于此，本文以投入产出相关理论为指导，在国内外相关文献的研究基础上，结合了规范分析和实证分析方法，以周至县和眉县作为研究区域，采用随机抽样法，利用2006-2010年间共249份猕猴桃种植户的生产成本与收益的微观面板数据，对猕猴桃生产过程中的投入和产出进行了详细的对比分析，通过构建计量经济模型，对不同区域、不同品种的猕猴桃投入产出进行实证分析，最后论文提出了如何调整现有投入要素结构以优化资源配置的对策及建议，为陕西省猕猴桃生产提供理论参考。

	通过研究，本文得出以下主要研究结论：

	（1）两个地区中，周至县的投入总成本要高于眉县，而产出和利润却要低于眉县；三个品种中，投入从低到高排序依次是秦美、海沃德、红阳，而产出及利润排序从高到低依次是红阳、秦美、海沃德；

	（2）采用基于Malmquist指数的数据包络分析（DEA）方法，对样本数据进行了对比分析。结果表明：眉县全要素生产率在研究期内呈现稳步上升的趋势，其变化主要源于综合技术效率，而周至县全要素生产率则呈现波动中略微下降的趋势，其变化主要由综合技术效率和技术进步共同作用。

	根据以上研究结论，论文提出“尽快优化品种区域布局，调整品种结构，推行标准化生产，建立和完善猕猴桃无害化防控体系”、“充分利用各级惠农政策和项目资金，扶持、壮大龙头企业和合作社，不断提高产业化发展水平”、“加大科研开发力度，引进更先进的生产和管理技术”等具体的提高陕西省猕猴桃产业投入产出效率的对策建议。
%W CNKI


%0 Journal Article
%A 黄伟
%A 万明长
%A 乔荣
%A 袁建琦
%+ 贵州省园艺研究所;贵州省果树蔬菜工作站;
%T 贵州主要红阳猕猴桃园土壤养分状况分析
%J 北方园艺
%D 2013
%N 07
%K 红阳猕猴桃园;;土壤养分;;有机质;;大量元素;;施肥;;贵州
%X 对贵州省主要的红阳猕猴桃产区果园的养分状况进行了测定分析。结果表明:贵阳、水城、瓮安等地果园土壤中有机质含量较为丰富;土壤全氮含量较高,都在1 000mg/kg以上;除水城县鸡场乡果园有效磷含量不到10mg/kg外,其余果园土壤中有效态磷分布较为充足;全省果园土壤富含有效钾;对果实生长发育其主要作用的B、Zn含量充足分布均匀;湄潭果园土壤相对瘠薄,需加强管理。
%P 191-193
%@ 1001-0009
%L 23-1247/S
%W CNKI


%0 Journal Article
%A 黄春源
%A 刘东海
%A 吴玉妹
%A 张小锁
%+ 广东省和平县水果研究所;广东省和平县农业科学研究所;
%T 猕猴桃测土配方施肥试验初报
%J 中国园艺文摘
%D 2013
%V 29
%N 03
%K 猕猴桃;;测土配方;;施肥
%X 参照农业部《测土配方施肥技术规范》,结合和平县猕猴桃主产区果园已有的土壤养分状况及主栽猕猴桃品种生长特性和养分需求特点,选用"3414"完全方案,进行氮、磷、钾肥料配施试验。结果表明,和平县红壤土种植‘武植3号’猕猴桃每667m2的氮、磷、钾肥最佳施用量分别为100～105kg、135～140kg、170～175kg,N∶P∶K比例为1∶0.3～0.35∶0.7～0.8。
%P 3-5
%@ 1672-0873
%L 11-4921/S
%W CNKI


%0 Journal Article
%A 孟军政
%A 段眉会
%A 李晓民
%A 高小社
%+ 陕西省周至县自然保护局;周至县农业局;周至县厚畛子林场;
%T 猕猴桃溃疡病的发生原因与预防措施
%J 现代农业科技
%D 2013
%N 06
%K 猕猴桃溃疡病;;发生原因;;预防措施
%X 分析猕猴桃溃疡病的发生原因,并提出其预防措施,以为防治猕猴桃溃疡病的发生提供参考。
%P 132+139
%@ 1007-5739
%L 34-1278/S
%W CNKI


%0 Journal Article
%A 黄朝桂
%A 王颖
%A 李待幸
%A 张兴思
%+ 广西乐业县农业局经济作物站;乐业县同乐镇农业技术推广站;乐业县农业技术推广站;乐业县有机农业示范基地办公室;
%T 生物有机肥在有机猕猴桃种植中的应用研究
%J 吉林农业
%D 2013
%N 03
%K 生物有机肥;;猕猴桃;;肥效研究
%X 猕猴桃是一种浆果类藤本果树,其果实的食用价值和药用价值均很高,树体本身也具有很高的观赏价值。种植高产、优质的猕猴桃是增加果农收入的重要途径,促进农业、食品行业和保健行业发展的有效措施。而采取科学的田间施肥管理是实现猕猴桃增产、提质、增收的一个重要环节。本试验设计生物有机肥在有机猕猴桃果园实际生产中效能。通过产量分析证明在猕猴桃种植中施用生物有机肥可以达到高产、优质、低耗的效果,同时,进行了施用量的研究,得出了生产中可以推广使用的科学技术数据,让果农少走弯路。
%P 89-90
%@ 1674-0432
%L 22-1186/S
%W CNKI


%0 Journal Article
%A 唐黎标
%+ 浙江省杭州市农业局;
%T 猕猴桃黄化病的发生原因及其防治措施
%J 四川农业科技
%D 2013
%N 03
%K 黄化病;猕猴桃树;防治措施;
%X <正>猕猴桃是一种栽培经济效益好、生态效益显著的新兴水果,近几年在浙江省开化县发展速度较快。但是,随着大面积果园陆续进入结果期,猕猴桃黄化病在栽植地区都有不同程度发生,尤其是在地下水位较高的湿地,发病率较高,发病株率占到栽培总株数的10%左右,严重田块发病株率高达20%～30%,有些新建园的1～2年生小苗也有发病,对猕猴桃产业持续健康发展造成严重威胁。为了解决这一问题,笔者调查总结了当前生产中引发黄化病的主要原因并提
%P 44-45
%@ 1004-1028
%L 51-1212/S
%W CNKI


%0 Journal Article
%A 赖晓东
%A 王凤君
%A 苏春英
%+ 浙江省遂昌县应村乡农业推广服务中心;浙江省遂昌县北界镇农业推广服务中心;浙江省遂昌县安口乡农业推广服务中心;
%T 红心猕猴桃优质丰产载培技术要点
%J 北京农业
%D 2012
%N 36
%K 猕猴桃;;栽培技术;;科学施肥
%X 猕猴桃优质丰产栽培技术,是采用水平架式,通过园地选择、肥水管理、整形修剪、授粉疏果等技术措施,控制病害滋生,减少农药污染,促进植株健壮生长,果实优质丰产的栽培方法。
%P 24
%@ 1000-6966
%L 11-2222/S
%W CNKI


%0 Journal Article
%A 董志有
%+ 陕西眉县农业技术推广服务中心;
%T 猕猴桃果园生草效果分析
%J 北京农业
%D 2012
%N 33
%K 猕猴桃;;果园生草;;效果分析
%X 猕猴桃果园生草,可改善果园生态环境,提高果园土壤肥力,降低高温干旱等的危害,提高果品品质和产量。
%P 28
%@ 1000-6966
%L 11-2222/S
%W CNKI


%0 Journal Article
%A 张槐生
%+ 陕西省眉县农机管理推广服务中心;
%T 猕猴桃生产机械化技术要点
%J 农机科技推广
%D 2012
%N 11
%K 猕猴桃生产;果品质量;滴水灌溉;果树施肥;马力拖拉机;电子杀虫灯;技术要点;
%X <正>眉县猕猴桃种植面积达27万亩,是陕西省"一县一业"猕猴桃种植示范县。近年来,该县猕猴桃生产在苗木栽植、果树施肥、树体修剪、病虫害防治、中耕除草、果品收获贮藏等生产过程中,相继引进推广了多种果园专用的动力机械和作业机械。在农艺、农机融合发展中进行了有益探索,使猕猴桃生产由人力操作逐渐转向机械化作业,有力地提高了猕猴桃生产标准化、规模化和组织化程度。一、果树机械挖坑栽植及开沟施肥技术眉县通常采用的是30～50马力拖拉机3W1-
%P 50+52
%@ 1671-3036
%L 11-4693/TH
%W CNKI


%0 Journal Article
%T 猕猴桃秋季管理需抓紧
%J 农村.农业.农民(B版)
%D 2012
%N 10
%K 猕猴桃;秋季管理;采果后;
%X <正>猕猴桃生长过程中,树体中的多数养分都用于果实的生长,而随着秋季果实的采摘,树体中的养分大量流失,这就需要在采果后及时施肥以补充养分,为来年猕猴桃的丰收打好基础。施肥时间秋季是猕猴桃花芽分化的关键时期,根据各品种成熟期的不同,施肥时期为10～12月,时间应控制在采果之后落叶之前,越早越好。这个时期叶片合成的养分大量
%P 51
%@ 1003-6261
%L 41-1026/S
%W CNKI


%0 Journal Article
%A 刘平
%A 刘秀菊
%A 杜高楼
%A 郭江普
%A 黄克信
%A 秦小军
%A 朱曚阳
%+ 水利部中国农业科学院农田灌溉研究所;河南省西峡县水利局;
%T 涌泉灌技术在猕猴桃生产中的应用
%J 园艺与种苗
%D 2012
%N 10
%K 猕猴桃;;涌泉灌;;水分需求
%X 介绍了猕猴桃涌泉灌工程。在分析猕猴桃生长与结果对水分需求的基础上,阐述了猕猴桃涌泉灌(小管出流)增产效益。指出猕猴桃涌泉灌(小管出流)增产效益显著,适宜在种植猕猴桃区域大面积推广。
%P 33-35
%@ 2095-0896
%L 21-1574/S
%W CNKI


%0 Journal Article
%A 朱继红
%A 张桂兰
%+ 陕西省岐山县猕猴桃开发中心;
%T 猕猴桃秋季基肥的正确施用
%J 西北园艺(果树)
%D 2012
%N 05
%K 猕猴桃;
%X <正>猕猴桃园施基肥存在肥源不足、肥量偏小、有机肥未腐熟、施肥时间偏晚、施肥方法不当等问题,果农应针对自己果园存在的问题,采取相应的改进措施。1)广辟肥源。按照常规,至少应达到"斤果斤肥"。可通过购买养殖场禽畜粪肥、大力发展沼气、配套发展养殖业等途径,改善果园有机肥短缺状况。2)堆沤发酵。农家肥必须充分腐熟后施入园中,未
%P 52-53
%@ 1004-4183
%L 61-1226/S
%W CNKI


%0 Journal Article
%A 赵菊琴
%A 张相文
%+ 陕西省眉县果业技术推广服务中心;
%T 陕西眉县猕猴桃科学配方施肥技术
%J 果树实用技术与信息
%D 2012
%N 09
%K 猕猴桃树;施肥量;科学配方施肥;
%X <正>肥料是猕猴桃的"粮食",合理施肥是提高产量、改善品质的主要手段之一,是稳定提高土壤耕地质量,生产优质果品,保证可持续发展最重要的前提。由于猕猴桃是多年生植物,每年从土壤中源源不断地吸收多种营养元素,施肥不当容易发生营养失调,从而影响猕猴桃的正常生长。笔者根据多年来对
%P 21-23
%L 21-1342/S
%W CNKI


%0 Journal Article
%A 刘亚妮
%+ 陕西省宝鸡市岐山县猕猴桃开发中心;
%T 猕猴桃的土肥水管理技术
%J 落叶果树
%D 2012
%V 44
%N 05
%K 猕猴桃;岐山县;施肥量;土肥水管理;果园生草;
%X <正>猕猴桃是浅根性果树,要达到其优质丰产,土壤应具备3个特点∶①土层深厚∶在较粘的土壤中,根系多集中在20～40cm土层内。在土层深厚土壤中,根系发达,可深达4m,大多根系集中在30～60cm土层内,可吸收土壤深层的水分和矿质营养;深厚的土层温度变化幅度小,能避免根系遭受冬季低温或
%P 56-58
%@ 1002-2910
%L 37-1125/S
%W CNKI


%0 Journal Article
%T 猕猴桃的着色技术
%J 果农之友
%D 2012
%N 09
%K 猕猴桃;着色技术;果实生长期;
%X <正>1加强秋剪让1/3的阳光通过架面照射到地面上,尽可能使架面枝枝见光,并在树盘下增铺反光膜。2适时采果秦美猕猴桃,必须有150天的生长时间,采果应在10月中旬。亚特猕猴桃(中熟性)果实生长期为120天左右,采果应在9月中上旬为宜。过早的采果,势必影响果实的着色。3平衡施肥
%P 48
%@ 1671-7759
%L 41-1343/S
%W CNKI


%0 Journal Article
%A 钟彩虹
%A 李大卫
%A 龚俊杰
%A 韩飞
%A 姜金生
%+ 中国科学院武汉植物园;湖北省农业厅;
%T 湖北省猕猴桃产业发展调查与研究
%J 湖北农业科学
%D 2012
%V 51
%N 12
%K 猕猴桃;;产业;;湖北省
%X 在深入调查湖北省猕猴桃产业发展现状的基础上,分析其发展的科研优势和生态优势及发展中存在的不足,提出了大力发展湖北省猕猴桃产业的对策,使湖北省猕猴桃产业持续健康的发展。
%P 2496-2501
%@ 0439-8114
%L 42-1255/S
%W CNKI


%0 Journal Article
%A 陈明华
%+ 贵州省修文县久长镇农业综合服务中心;
%T 贵长猕猴桃高效丰产栽培技术
%J 农技服务
%D 2012
%V 29
%N 06
%K 贵长猕猴桃;;猕猴桃;;高效丰产;;栽培
%X 根据贵长猕猴桃品种特性,从园地选择、定植方法、土肥水管理、整形修剪、授粉及病虫防治等方面总结了贵长猕猴桃丰产栽培技术。
%P 681-682
%@ 1004-8421
%L 52-1058/S
%W CNKI


%0 Journal Article
%A 闫朝霞
%+ 陕西省周至县土壤肥料工作站;
%T 猕猴桃树配方施肥要点
%J 西北园艺(果树)
%D 2012
%N 03
%K 猕猴桃树;配方施肥;
%X <正>1)需肥特点。猕猴桃对营养元素(包括微量元素)的吸收量比其他树种要大得多,如对有效铁的需求量比较大,在桃、梨等生长结果表现正常的土壤中,也可能会出现缺铁症状。同时,猕猴桃树体内氯的含量也很高。植株生长和结果的养分有70%来源于上年的营养贮藏。因此,树的总体营养水平与上年施肥特别是秋季施肥水平关系很大。
%P 54
%@ 1004-4183
%L 61-1226/S
%W CNKI


%0 Thesis
%A 牛晓林
%T 长白山软枣猕猴桃组织培养和快繁技术研究
%Y 高捍东
%I 南京林业大学
%9 硕士
%D 2012
%K 软枣猕猴桃;;组织培养;;快速繁殖;;均匀设计
%X 软枣猕猴桃（Actinidia arguta (Sieb. et Zucc.) Planch. ex Miq.），属猕猴桃科（Actinidiaceae），猕猴桃属（Actinidia），落叶大藤本，具有很高的营养价值和药用价值。本文针对长白山软枣猕猴桃的组织培养进行研究，探讨提高野生软枣猕猴桃繁殖数量和质量的有效途径，为其苗木产业化生产、优良种质保存提供理论和技术支撑。

	采用组培技术手段，应用均匀设计法，通过茎段直接再生芽苗和愈伤组织间接再生芽苗两个途径获得再生芽苗，进一步摸索一步成苗培养基的优化、以及利用节培法达到快速繁殖的目的，主要结论如下：

	1以带腋芽茎段为外植体直接再生芽苗，采用U_(10)(10~3)均匀试验设计，发现6-BA对腋芽萌发影响最大，其次是NAA，基本培养基浓度影响不显著，最佳培养基为MS+NAA0.20mg·L~(-1)+6-BA1.08mg·L~(-1)，启动率超过91％。

	2以MS+6-BA0.5mg·L~(-1)+2,4-D1.0mg·L~(-1)为诱导培养基，MS+6-BA2.0mg·L~(-1)+NAA0.3mg·L~(-1)为分化培养基，研究不同外植体对愈伤组织的诱导及分化，发现愈伤组织诱导比较好的外植体为茎段，且茎段愈伤组织是最佳的芽分化材料。

	3茎段诱导愈伤组织采用U_(10)(104)均匀试验设计，发现IAA对诱导影响最大，其次是6-BA，2,4-D的影响最小，最佳培养基为MS+6-BA1mg·L~(-1)+IAA2mg·L~(-1)+2,4-D0.1mg·L~(-1)，诱导率接近100%。

	4诱导愈伤组织分化采用U_(10)(10~3)均匀试验设计，发现6-BA对愈伤分化的影响明显大于NAA，最佳分化培养基为MS+6-BA1.96mg·L~(-1)+NAA0.3mg·L~(-1)，分化率超过95％。

	5一步成苗阶段采用U_(10)(104)均匀试验设计，发现IAA对成苗率的影响最大，其次是IBA，GA_3的影响最小，最适培养基为MS（改良）＋IAA0.22mg·L~(-1)+IBA0.23mg·L~(-1)+GA_31.14mg·L~(-1)，成苗率达96%，有利于腋芽和根同时生长。

	6用节培法进行快繁，转接到优化后的嫩茎段生根同时腋芽伸长生长的培养基MS（改良）＋IAA0.22mg·L~(-1)+IBA0.23mg·L~(-1)+GA_31.14mg·L~(-1)中进行节增殖和生根培养，发现28d为1个增殖周期，每瓶增殖系数平均达5以上。

	7选择健壮的组培苗，打开培养瓶的封口膜，使生根苗在瓶内适应3d，移栽到腐烂松针、泥炭土和细河砂（2∶1∶1）的混合基质中，移栽成活率达82.5%。

	试验中各项指标已达到快速繁育苗木的要求，其技术措施可以满足苗木组培生产的需要。
%W CNKI


%0 Thesis
%A 廖慧苹
%T 3个软枣猕猴桃单系开花特性和果实品质调查比较及栽培技术
%Y 廖明安;李明章
%I 四川农业大学
%9 硕士
%D 2012
%K 软枣猕猴桃单系;;开花特性;;果实品质;;栽培技术
%X 本试验在四川省自然资源科学研究院猕猴桃研究所什邡科研基地内进行,以3个软枣猕猴桃单系即AA、067、073为试材,对其物候期、开花及花器官的各种性状、果实外观及内质等进行了调查研究分析,同时还对软枣猕猴桃的栽培技术进行了总结。结果表明：

	1、3个软枣猕猴桃单系物候期基本一致。3个软枣猕猴桃单系均在2月中旬开始伤流期,3月上旬萌芽,3月中旬展叶,3月下旬新梢开始生长,4月中旬花蕾出现,4月下旬至5月上旬开花,5月中、下旬坐果,8月中旬果实成熟,11月上、中旬落叶,全年生长期为250天左右。但除开花期、果实成熟期外的其它物候期,073晚于AA和0673-5d。

	2、3个软枣猕猴桃单系各开花特性之间既有相同之处也有差异存在。3个软枣猕猴桃单系均为多花序,侧花1-3朵；花朵花瓣顶部波皱度都极轻,花瓣近轴侧都为单色,花瓣内侧主色为绿白色；花丝颜色、花药颜色及花柱颜色均相同,花丝为白色,花药为黑色,花柱为白色。

	3个软枣猕猴桃单系的花序花朵数、花柄长、花萼数、花朵直径、花柱数之间存在显著性差异。3个软枣猕猴桃单系花序花朵数067>073>AA；花柄长073>067>AA；花朵花萼数均为5个左右,AA花萼数为5个或6个,067和073花萼数都为4个或者5个；花朵直径073>AA>067；花朵花柱数表现为AA>073>067。另外,AA的花萼颜色为红褐色,067和073的花萼颜色均为绿色；AA和067的花瓣基部重叠,而073的花瓣基部相接； AA和067的花柱呈斜生姿态,而073的花柱呈水平姿态。

	3、果实品质鉴定：从果实外观品质看,3个软枣猕猴桃单系的果实平均单果重、果形、果肉颜色之间存在较大差异,而果皮颜色及果实后熟后果皮颜色均为绿色。3个软枣猕猴桃单系果实在猕猴桃属中都属于小型果,AA平均单果重9.02g,最大单果重12.23g；067平均单果重8.31g,最大单果重15.02g；073平均单果重7.03g,最大单果重12.10g。3个软枣猕猴桃单系的果形各不同,AA呈长梯形,067呈长圆形,073呈短梯形；果实横切面AA和073为近圆形,067为圆形；AA的果肉为浅绿色,而067和073果实的果肉呈深绿色。

	在果实内在品质方面,3个软枣猕猴桃单系的可溶性固形物含量、维生素C含量、干物质量及可滴定酸含量都表现出极大的差异,而糖含量较为接近。

	可溶性固形物最高的073为21.30%,其次是AA的15.40%,067的果实可溶性固形物最低,仅8.68%。3个软枣猕猴桃单系的Vc含量变化幅度很大,AA的Vc含量87.5mg/100g为最高,067的Vc含量为34.6mg/100g,073的Vc含量为19.6mg/100g。073干物质含量23.12%为最高,AA和067干物质含量分别为21.05%和19.34%。

	3个软枣猕猴桃单系总糖含量较为接近,073总糖含量8.75%为最高,其次是AA总糖含量为8.47%,最后067总糖含量为8.21%。3个软枣猕猴桃单系酸含量变化甚大,其变化幅度为1.22%-8.76%。AA糖酸比0.97,067糖酸比2.61,073糖酸比7.17,073糖酸比更高,果肉风味更纯甜,口感更好。

	从果实内在品质可溶性固形物含量、总糖含量、有机酸含量、维生素C含量及干物质含量总体分析,软枣猕猴桃单系073品质相对最优。

	4、栽培技术：软枣猕猴桃栽培中,有两个突出要点,一是选择适合的自然环境条件建园；二是做好肥水管理及花果管理。品种适应性强,一般年气温>11℃,海拔1300m以下,土壤微酸性,土壤透气性良好的地区均可栽培。

	因软枣猕猴桃需肥量较大,遵循少量多次的施肥原则,栽植前,全园深翻60cm,配施有机肥进行土壤改良。周年管理中做到一年施肥5次,即早春肥、展叶抽梢肥、花前肥、壮果肥和采果后肥。软枣猕猴桃坐果率高,且几乎没有生理落果,因此需要适当疏花疏果,于侧花蕾分离后2周左右根据结果枝的强弱保留花蕾数量,或不疏花只疏去病、伤、残、小果等。最后,在8月中、下旬当果实可溶性固形物含量达到7%时,开始采收。
%W CNKI


%0 Thesis
%A 卢花
%T 基于系统仿真模型的不同猕猴桃果园生态系统碳汇能力比较研究
%Y 吴永成;李首成
%I 四川农业大学
%9 硕士
%D 2012
%K 猕猴桃果园;;生态系统;;碳汇;;碳源;;系统仿真模型
%X 全球气候变暖问题,已成为当今国内外科学界关注的热点话题之一。大部分的气象专家认为：温室气体,尤其是CO2的浓度剧增引起了气候变暖。同时气候变暖还可能引起一些极端恶劣天气的发生,随之而来将是全球生态问题,对人类生产生活造成极大的威胁。因此,当前碳排放、碳储汇等相关问题成为各国学术界的研究重点。

	确定我国农业果园生态系统的碳汇能力,比较研究不同猕猴桃果园生态系统的碳汇能力,对提升我国农业果园生态系统碳汇的能力寻求出更好的方法,同时对我国制定和实施相应的减排措施以及通过碳交易来弥补工业中的排碳,都具有重要意义和贡献。

	本文在盆周山区雅安市荥经县,选择传统散户种植和农业企业规模化种植两种不同模式的猕猴桃果园。通过实地调研和样地土壤、植株取样分析测定,对两个不同猕猴桃果园生态系统的碳源/汇点的排碳量、碳汇量及净碳汇进行了确定和估算比较。在此基础上引入了系统动力学的概念,采用系统仿真方法进行建模,宏观、定量、动态的预测两个不同猕猴桃果园生态系统在未来10年碳汇能力的大小及变化趋势。研究结果表明：

	1、传统散户种植模式主要存在肥料排放CO2、猕猴桃果园所用基础设施建设耗能排放CO2、农用废弃物排放CO2、使用农药排放CO2、运输与包装耗能排放CO2、农用机械耗能排放CO2等碳源排放点。与传统散户种植模式相比,规模化种植模式增加了灌溉、用电耗能排放CO2两个排碳源。

	2、传统散户种植模式的碳汇来源有猕猴桃植株、地表生物量、以及土壤有机碳。规模化的碳汇来源与传统散户的大致相同,但相比传统散户种植模式,地表生物量模式比较单一,林下不套种其它农作物,地表生物仅有杂草。

	3、在规模化种植模式下猕猴桃果园生态系统碳汇储量是9046(kgC/667m2),排碳量是7066.29(kgCO2/667m2)。两值相互抵消,净碳汇是1979.71(kgC/667m2)。而传统散户种植模式下的碳汇储量是8964.77(kgC/667m2),排碳量是4702.36(kgCO2/667m2)。两值相互抵消,净碳汇值4262.41(kgC/667m2)。因此,传统散户的种植模式下更有利于猕猴桃果园生态系统碳汇能力的提升。4、利用系统动力学方法及原理,构建了一个由七个子模块(人口因素模块、猕猴桃产量状况模块、猕猴桃收入模块、猕猴桃能源消费模块、猕猴桃减排模块、猕猴桃管理投入模块、猕猴桃碳汇模块)组成的仿真模型,模拟未来碳汇能力。通过不断的修改、调试、检验证明该模型结构是可行的,并能够用来支持系统仿真模拟。

	5、两种不同种植模式的猕猴桃果园生态系统碳汇能力仿真模拟数据表明,在未来10年两种不同种植模式的碳汇增长潜力都是呈渐步上升趋势。相对而言,未来传统散户的种植模式下猕猴桃果园生态系统碳吸存能力更强。

	6、从碳汇角度来讲,传统散户的种植模式更具优势,但从调研经济效益的数据表明,传统散户的种植模式下平均每667m2猕猴桃果园的经济收入是3250元,而规模化种植模式下平均每667m2猕猴桃果园的经济收入是4300元。规模化种植模式的经济效益明显高于传统散户的种植模式。

	为寻求碳汇和经济效益的平衡点,使碳汇和经济效益达到双赢。并根据现代农业适度规模发展的趋势出发,建议在规模化种植猕猴桃的过程中,采取一些有利于净碳汇的种植管理措施。例如,调整猕猴桃果园的耕作模式;多施农家肥;秸秆还林等其它措施。
%W CNKI


%0 Thesis
%A Tran Le Linh
%T 猕猴桃叶片营养诊断与施肥推荐
%Y 同延安
%I 西北农林科技大学
%9 硕士
%D 2012
%K 猕猴桃;;施肥;;产量;;品质;;黄化病;;营养诊断
%X 本研究（于2008至2011年）连续三年在陕西杨凌夏家沟村进行。以17年生华优猕猴桃为试材，进行了施肥对猕猴桃产量及品质影响研究、猕猴桃营养状况及施肥建议研究、猕猴桃黄化病营养诊断与土壤养分相关性的研究。取得了以下重要结果。

	1.施肥对猕猴桃产量和品质的影响

	以华优猕猴桃为供试材料，研究不同施肥条件(氮磷钾有机肥配施(NPK+M)、氮磷钾配施(NPK)、减氮(PK+0.5N)、减磷(NK+0.5P)、减钾(NP+0.5K)、减量氮磷钾配施(0.5NPK)、增量氮磷钾配施(1.5NPK))对猕猴桃产量和品质的影响。结果表明：NPK+M处理的产量及经济收益均最高，分别为49.1t/hm2和167.07万元/hm2；其次是NPK处理，其产量和经济收益分别为46.6t/hm2和15.57万元/hm2;1.5NPK处理产量及经济收益分别为45.3t/hm2和14.56万元/hm2，与NPK和NPK+M处理相比，三者产量没有显著性差异，但其肥料成本较高，不作为最佳选择；偏施、少施处理（PK+0.5N、NK+0.5P、NP+0.5K、0.5NPK）产量及收益均较低。同时NPK+M处理提高了果实的可溶性糖、可溶性固性物、Vc等品质指标；而低钾处理（NP+0.5K、0.5NPK）不仅产量降低，而且单果重、果实Vc及可溶性固形物均有下降的趋势。氮磷钾化肥与有机肥配合施用，是猕猴桃果园养分管理的有效方法。

	2.猕猴桃叶面营养诊断及施肥建议

	试验在周至县和杨凌区随机选取猕猴桃果园30个，并于2011年5月25日(初果期)、6月25日(果实迅速膨大期)、7月25日（果实膨大末期），采集猕猴桃叶片样品进行分析，旨在通过叶面营养诊断结果衡量果园养分状况，为追肥提供依据。结果表明，大量元素在5月份叶片营养元素的变化幅度以N最小，为10.05%，P变化幅度最大，为24.07%。其变幅大小顺序表现为P> Ca> Mg>K>N。6月份叶片营养元素的变化幅度以N最小（5.62%），K最大（17.42%），Mg、P、Ca依次为15.71%、16.22%、16.62%，大小顺序表现为K>Ca>P>Mg>N。7月份叶片营养元素含量大小顺序表现为Ca>Mg>P>K>N。总体来说，钙磷和镁的变异系数较大。微量元素含量分析结果显示，在5月份的叶片铜含量变化幅度最小（21.76%），Zn、Fe依次为24.12%、26.35%，锰的变化幅度最大（39.94%），大小顺序表现为Mn>Fe>Zn>Cu；6月份的叶片微量元素大小顺序表现为Fe>Zn>Cu>Mn；7月份叶片微量元素含量大小顺序表现为Fe> Zn> Mn>Cu。利用高产园对低产园诊断结果显示，五月份的低产园中猕猴桃叶片，除了K含量处在低水平，其它营养元素含量都属于适宜水平。六月份的低产园中猕猴桃叶片的N和Mg偏高，P、K、Ca、Cu、Fe、Zn适宜，Mn偏低。七月份的低产园中猕猴桃叶片，除了P偏低，各个元素都在适宜范围内。

	3.猕猴桃黄化病营养诊断与土壤养分相关性的研究

	西北地区以石灰性土壤为主，土壤微量元素有效性较低，猕猴桃易出现黄化现象。本研究采集正常和黄花猕猴桃叶片及其树冠下土壤样品进行营养诊断分析。结果表明，除Ca外，黄化叶片中N、P、K、（Cu、Fe含量均较低，与正常叶片含量相比差异达极显著，其中Cu和Fe分别为正常叶片的66.85%与65.61%。铁是叶绿素合成的必需元素，表明黄化原因与缺铁有关。正常和黄化树体下土层各养分测定值差异不显著；说明植株叶片养分缺乏是植株根系吸收养分受阻，与土壤养分丰缺无关。需要通过改善土壤的其它条件(如pH，水分，通气状况等)或叶面喷肥来促进树体吸收。
%W CNKI


%0 Thesis
%A 刘艳飞
%T 以大学为依托的猕猴桃产业化技术体系推广效益研究
%Y 刘占德
%I 西北农林科技大学
%9 硕士
%D 2012
%K 以大学为依托;;猕猴桃产业化;;推广效益
%X 为了创建陕西猕猴桃品牌，进一步提高陕西猕猴桃产业化水平，探索建立新型以大学为依托的农业科技推广模式，2006年6月28日，西北农林科技大学与陕西眉县人民政府实现“校县合作”，联合实施了“猕猴桃产业化科技入户工程”。科技入户工程按照产、学、研紧密结合的思路，遵循大学与政府共建的原则，以眉县猕猴桃产业资源优势为平台，依托西北农林科技大学的技术力量，采用“1名西北农林科技大学教授+2名县技术骨干+1名乡村农技干部+1名种植能手”的1+4工作组推广模式，采取“市场引导，科技先行，技术入户，项目支撑，行政推动”的工作方法，以猕猴桃增效、果农增收为目的，以示范户建设为核心，以实施主体培训和主推技术为关键措施，整合资源、精心组织，全面实施。

	本研究采用实地调查、全面统计、查阅文献及资料等相结合的方法和定量分析与比较分析相结合的方法，对科技入户工程实施5年来试验区取得的效益进行研究、总结。研究结果显示：

	1、2006~2010年，试验区累计推广猕猴桃面积14.60万亩，有效推广面积13.14万亩，新增猕猴桃总产量5.35万吨，新增总产值3.81亿元，新增总收入3.36亿元，投入产出比为1：2.91，科技投资收益率为5.04，推广投资纯收益率为22.73，农民得益率为6.35，推广经济效益显著。

	2、生态效益明显。科技入户工程的实施提高了试验区猕猴桃果品安全性和商品性，保护了生态环境，改善了村容村貌，实现了猕猴桃产业的可持续发展。

	3、猕猴桃产业规模迅速扩大，形成产业化、标准化体系。2010年试验区猕猴桃种植面积达21.81万亩，占全县所有农耕地的70.2%，参与猕猴桃种植的农户和农民比例分别达到63.2%和32.2%，人均纯收入的68.0%来自猕猴桃收入，“一县一业”格局已形成；标准化技术覆盖率达80.0%以上，编制了《陕西省眉县猕猴桃标准化生产技术规程》。

	4、品种结构更加合理化，品牌效应逐步彰显。品种结构已形成以徐香、海沃德为主栽品种，搭配发展金香、红阳、华优、金魁、楚红、黄金果，试验栽培软枣、毛花等猕猴桃新优品系的合理化格局，使猕猴桃品牌效应逐步彰显。

	5、构建了以西北农林科技大学猕猴桃试验站为依托，以眉县园艺工作站为技术服务中心，以示范园、示范基地和猕猴桃专业合作社为基础，以乡镇农业技术推广员和百名技术能手为骨干的猕猴桃产业化技术推广服务网络体系，5年共培育农民专业合作经济组织44个。

	6、猕猴桃产前、产中、产后的产业链基本形成。猕猴桃贮藏加工产业体系基本健全，截至2010年，全县建成各类贮藏冷库1780座，年贮藏能力8.1万吨；猕猴桃鲜果加工企业10家，年加工鲜果1.5万吨，占总产量的6.1%；猕猴桃专业合作社80个，年销售猕猴桃鲜果10万吨；猕猴桃包装、运输、中介等第三产业迅猛发展。

	7、主推技术落实面积达95.1%，入户率达到96.7%，构建了猕猴桃科技成果转化通道，加大了猕猴桃技术推广的力度，提高了猕猴桃产业综合生产能力，使猕猴桃新技术应用水平再上一个新台阶。

	8、构建形成农技推广工作三大体系：（1）专家组——指导员——农户的指导体系；（2）技术指导员——协理员——示范户的入户体系；（3）示范户——辐射户——带动户的带动体系，为探索建立新型以大学为依托的农业科技推广模式提供了依据。
%W CNKI


%0 Thesis
%A 缪白玉
%T 四川苍溪猕猴桃产区土壤地球化学特征研究
%Y 彭培好;陈文德
%I 成都理工大学
%9 硕士
%D 2012
%K 猕猴桃;;土壤地球化学特征;;重金属;;土壤肥力;;苍溪县白鹤乡
%X 苍溪县地处川东北地区，是苍溪红心猕猴桃的源产地，中国食品工业协会命名苍溪为“中国红心猕猴桃第一县”，在国际国内享誉盛名，更是得到国内外专家的一致认定。猕猴桃俗称“水果之王”，“维C之王”，其营养丰富，具有保健、美容、抗癌等功效。如今猕猴桃产业在苍溪县已成为主导产业和优势产业。本研究是以苍溪县白鹤乡猕猴桃产区的生态地质环境和地球化学为背景，通过对苍溪县白鹤乡土壤地球化学调查，采集表层土壤和土壤剖面样品等，分析研究区的表层土壤地球化学元素全量、土壤酸碱性、土壤有效态与土壤全量元素的关系以及土壤有益元素的丰缺状况，并对当地的土壤环境和土壤肥力进行了详细评价，为该研究区的猕猴桃种植规划提供科学合理的指导。论文通过研究得到以下几个方面的主要成果：

	1、研究区表层土壤中常量元素SiO_2、TFe_2O_3、CaO、MgO、K_2O、Na_2O成分占土壤中化学物质总量的76.73%，微量元素所占比例很少。研究区土壤全量元素背景均值与中国土壤元素背景值相比，Cd的富集系数最高为2.27，土壤中元素含量大部分分布较均一，仅有CaO、Hg、I和Mn的变异系数较大，说明这几个元素在土壤中的含量存在一定不均匀性，这些与后期人为活动的干扰影响较大。

	2、研究区主要土壤类型为水稻土和紫色土。该研究区土地利用类型是以灌溉水田和旱地为主，其次是林地。研究区土壤pH值大部分在7-8之间，土壤以中性土和弱碱性土为主。磷（P）和有机质（Org）元素在研究区土壤中含量很低。

	3、表层土壤化学元素有效态与全量相关性方面得知：有效Cu和全量Cu、有效Mo和全量Mo、有效Fe和全量Fe、有效S和全量S、有效Si和全量Si、有效P和全量P、水解性N和全量N、有效B和全量B、速效K和全量K、缓效K和全量K，这10种有益元素其有效态含量与其全量间成正相关关系，也即是土壤中该有益元素的全量越高，其土壤中的该元素的有效态含量也越高；而有效Zn和全量Zn、交换性Mn和全量Mn两种有益元素其有效态含量与全量成负相关关系，也即是土壤中含有的该有益元素的全量越高，反而土壤中该元素的有效态含量却越低。

	4、研究区土壤肥力水平一般，主要处于二级和三级的土壤肥力水平，二级肥力的土壤面积占研究区总面积的5.35%。三级中等肥力区占总面积的94.62%，四级肥力区面积很少，仅占总面积0.03%。

	5、土壤中重金属的单项污染指数大小顺序Cd>Ni>Zn>Cr>Pb>As> Cu>Hg，而综合污染指数偏高的主要原因是土壤中Cd元素的含量超过一级标准，但处于二级标准内。而重金属元素Zn元素和Ni元素的含量处于警戒级范围内；其余重金属元素均处于安全级。然而从综合污染指数来分析，该区是处于警戒线范围内属于清洁。对土壤中主要重金属污染元素Cd的成因分析，可能存在以下两种原因：土壤中Cd的含量部分继承了其成土母质；或是起因于后期人为活动的影响，尤其可能是农业生产过程中施肥的不合理。因此，对于今后的农业种植过程中应该加强科学施肥。

	综上所述，研究区的土壤环境质量优良，满足土壤质量的二级标准，符合国家种植无公害农产品及其他经济作物的基本要求，局部地方满足绿色农业发展的要求。
%W CNKI


%0 Journal Article
%A 陈兰明
%+ 四川省夹江县云吟职业中学校;
%T 试论猕猴桃果树结果之后的管理
%J 现代园艺
%D 2012
%N 06
%K 果树;;猕猴桃;;护理
%X 只有加强"呵护"与"管理"才能够确保来年的猕猴桃能够获得丰收的同时,也能够确保猕猴桃优良的品质。因此,笔者在文章中从肥水管理、修剪等方面对于"产后"的猕猴桃果树的护理进行了分析与讨论。
%P 48
%@ 1006-4958
%L 36-1287/S
%W CNKI


%0 Journal Article
%A 贾谭科
%A 党宽录
%A 符丽珍
%A 杨红蕾
%+ 陕西省宝鸡市陈仓区桑果工作站;
%T 猕猴桃黄化病发生原因及防治措施
%J 河北果树
%D 2012
%N 02
%K 黄化病;猕猴桃;原因及防治;
%X <正>1症状特征主要危害叶片,有病叶片除叶脉为淡绿色外,其余部分均发黄失绿,叶片小,树势衰弱,严重时叶片发白,外缘卷缩干枯。果实外皮黄化,果肉切开呈白色,丧失食用价值,长时间发病还会引起整株死亡。2发病主要原因2.1土壤偏碱性土壤酸碱度对有效铁含量影响很大,在pH5.5～6.5时,猕猴桃对铁吸收的有效性最高,
%P 25-26
%@ 1006-9402
%L 13-1202/S
%W CNKI


%0 Journal Article
%A 赵英杰
%A 屈学农
%A 吴涛
%+ 陕西省眉县园艺工作站;
%T 陕西猕猴桃园科学施肥与土壤改良
%J 果树实用技术与信息
%D 2012
%N 02
%K 猕猴桃树;土壤改良;科学施肥;
%X <正>近几年,随着陕西省秦岭北麓猕猴桃产业带的建设,猕猴桃发展已进入一个高峰时期,猕猴桃已成为这一区域农民增收的重要途径。但是面积扩大后,生产上也暴露出一些问题,主要表现在果园管理跟不上、施肥不当、品质下降等方
%P 17-19
%L 21-1342/S
%W CNKI


%0 Journal Article
%A 党宽录
%A 贾谭科
%A 王录科
%A 符丽珍
%+ 陕西省宝鸡市陈仓区桑果工作站;
%T 猕猴桃黄化病发生原因及防治措施
%J 现代农业科技
%D 2012
%N 03
%K 猕猴桃黄化病;;发病症状;;发生原因;;防治措施
%X 阐述了猕猴桃黄化病的发病症状,分析了当前生产中黄化病的发生原因,并针对性地提出了防治措施,包括科学选址建园、平衡施肥、合理灌溉、适时中耕松土、对症防治等内容,以供参考。
%P 227+230
%@ 1007-5739
%L 34-1278/S
%W CNKI


%0 Journal Article
%A 袁香丽
%A 刘懿
%A 乔振华
%A 丁鑫
%A 赵莉
%A 强朝雅
%A 谷逢晓
%A 王欢凤
%+ 周至县农产品质量安全检验监测中心;
%T 周至县猕猴桃产业存在的问题及发展对策
%J 农村经济与科技
%D 2011
%V 22
%N 12
%K 猕猴桃;;现状;;问题;;对策
%X 猕猴桃是周至县的立县产业,给农民带来了较高的经济收入。当前,周至县猕猴桃产业存在着品种单一、病害危害严重、精深加工投入不足等问题。今后应以品种改良为重点,稳定面积,改进技术,更新品种,向布局区域化、生产专业化、加工精细化方向发展。
%P 113+142
%@ 1007-7103
%L 42-1374/S
%W CNKI


%0 Journal Article
%A 袁云香
%+ 渭南师范学院化学与生命科学学院;
%T 猕猴桃栽培技术研究进展
%J 农产品加工(学刊)
%D 2011
%N 11
%K 猕猴桃;;栽培技术;;种植方法;;研究进展
%X 介绍了近年来猕猴桃典型品种的栽培技术以及最新的研究进展,包括猕猴桃的栽培、药用、营养价值及猕猴桃栽培的主要方法和注意事项等。
%P 128-129
%@ 1671-9646
%L 14-1310/S
%W CNKI


%0 Journal Article
%A 车金鑫
%A 蔡俊卿
%A 翟丙年
%A 郑小春
%A 卢海蛟
%A 赵政阳
%+ 西北农林科技大学资源环境学院;西北农林科技大学园艺学院;
%T 喷施复合氨基酸铁肥对猕猴桃果实品质的影响
%J 西北农林科技大学学报(自然科学版)
%D 2011
%V 39
%N 12
%K 猕猴桃;;复合氨基酸铁肥;;果实铁含量;;果实品质
%X 【目的】研究喷施复合氨基酸铁肥对猕猴桃叶片铁含量及果实品质和产量的影响,筛选用于猕猴桃缺铁黄化病防治及果实品质提高的复合氨基酸铁肥的最佳喷施浓度。【方法】以黄化程度为4级,树龄5年的"秦美"猕猴桃为供试品种,采用田间试验,以喷施清水为对照,测定猕猴桃叶片中的铁含量、猕猴桃产量和果实中的还原糖、可滴定酸、维生素C、铁含量,研究喷施不同浓度复合氨基酸铁肥(分别稀释1 500,1 000,500倍)对石灰性土壤条件下猕猴桃果实品质的影响。【结果】与对照相比,喷施不同浓度复合氨基酸铁肥均可显著提高缺铁黄化猕猴桃叶片的铁含量。在一定喷施浓度范围内,猕猴桃果实中的可溶性固形物、还原糖、维生素C含量及糖酸比随着复合氨基酸铁肥喷施浓度的增加呈先增加后降低的趋势,可滴定酸含量随着复合氨基酸铁肥喷施浓度的增加呈先降低后增加的趋势,其中喷施稀释1 000倍复合氨基酸铁肥时果实的维生素C、可溶性固形物、还原糖含量最高,可滴定酸含量最低,风味最佳;而喷施稀释500倍复合氨基酸铁肥的果实铁含量最高。与对照相比,喷施复合氨基酸铁肥对猕猴桃产量的影响不明显。【结论】综合考虑作用效果,稀释1 000倍是石灰性土壤条件下改善猕猴桃品质的最佳复合氨基酸铁肥的使用浓度。
%P 119-123+128
%@ 1671-9387
%L 61-1390/S
%W CNKI


%0 Journal Article
%A 来源
%A 同延安
%A 陈黎岭
%A 高义民
%A 杨江锋
%+ 西北农林科技大学资源环境学院;
%T 施肥对猕猴桃产量和品质的影响
%J 西北农林科技大学学报(自然科学版)
%D 2011
%V 39
%N 10
%K 猕猴桃;;平衡施肥;;果树营养;;产量与品质
%X 【目的】探讨施肥与猕猴桃产量、品质的关系,优化施肥配方,为确定施肥量提供依据。【方法】以"华优"猕猴桃为供试材料,研究不同施肥条件(氮磷钾有机肥配施(NPK+M)、氮磷钾配施(NPK)、减氮(PK+0.5N)、减磷(NK+0.5P)、减钾(NP+0.5K)、减量氮磷钾配施(0.5NPK)、增量氮磷钾配施(1.5NPK))对猕猴桃产量和品质及树体营养的影响。【结果】氮磷钾有机肥配施处理猕猴桃产量较各减量施肥处理提高了11.7%～31.8%。过量施肥并不能有效提高果实产量,且对纯收益存在负面影响。氮磷钾有机肥配施处理可提升树体营养状况,改善果实口感和品质,其Vc含量和可溶性总糖含量较各减量施肥处理分别提高了6.9%～18.7%,33.5%～44.8%。【结论】氮磷钾肥与有机肥配合施用是猕猴桃果园养分管理的有效方法。
%P 171-176
%@ 1671-9387
%L 61-1390/S
%W CNKI


%0 Journal Article
%A 金方伦
%A 韩成敏
%A 冯世华
%A 黎明
%A 周光萍
%A 敖学希
%A 徐琼
%A 罗会贤
%+ 贵州省蚕业(辣椒)研究所;
%T 不同氮磷钾配比对中华猕猴桃果实产量及品质的影响
%J 北方园艺
%D 2011
%N 15
%K 猕猴桃;;氮磷钾配比;;生长;;产量及品质;;影响
%X 连续3a(2008～2010年)研究了不同氮、磷、钾配比对中华猕猴桃果实产量及品质的影响,以期为制定科学的栽培技术和管理措施提供参考,并为猕猴桃合理施肥提供理论依据。结果表明:9个处理的效果都明显优于对照,其中N∶P2O5∶K2O比例以10∶9.4∶10的效果最好,其次是N∶P2O5:K2O比例为10∶7.2∶10,说明适当增加钾肥施用量有利于猕猴桃的营养生长和提高果实产量和品质,而在氮磷钾肥比例中以较高的磷比例有利于提高果实的产量和品质,以较低的磷比例有利于植株的营养生长;不同施肥时期对猕猴桃植株营养生长和产量和品质等方面的影响效果不同,在4个处理中,以5月中旬施肥的效果最好,有利于树体枝蔓的伸长生长、加粗生长和提高果实产量和品质;建议在考虑猕猴桃壮果肥时,以选择N∶P2O5∶K2O比例为10∶9.4∶10的复合肥效果好;施肥时期选择为5月中旬,同时结合树势强弱情况加强根外追肥效果会更好。
%P 6-10
%@ 1001-0009
%L 23-1247/S
%W CNKI


%0 Thesis
%A 来源
%T 施肥对猕猴桃产量和品质的影响
%Y 同延安
%I 西北农林科技大学
%9 硕士
%D 2011
%K 猕猴桃;;平衡施肥;;果树营养;;猕猴桃品质
%X 猕猴桃为我国的特产果树,是世界上新兴的水果,其营养、医疗价值很高,鲜果中富含维生素C,每100克鲜果含100-420毫克,故有"维生素果"之称。近年来,陕西猕猴桃生产施肥不增产的情况普遍存在,极大挫伤了果农种植的积极性。采用合理的施肥措施和平衡施肥对增强果树的抗逆性、提高产量、改善品质等都具有重要作用。平衡施用氮,磷,钾化肥及其它必需养分,不仅能增加作物对养分的吸收,提高肥料利用率,减少养分损失,防止对环境造成的负面影响,而且对提高作物的产量和品质有着重要作用。本研究旨在了解不同施肥处理对果实产量、品质的影响,优化施肥配方和施肥量;明确钾肥的作用和适宜用量,以及有机无机配合施肥的意义。

	1.陕西省猕猴桃果园施肥现状调查与评估

	通过对陕西猕猴桃主产区农户连续两年的施肥情况调查,结果表明:陕西省猕猴桃果园肥料养分总投入达到N 1415.9 kg/hm2,P2O5 881.7 kg/hm2,K2O 538.5 kg/hm2,远高于专家推荐量。不同农户间施肥量差异较大,化肥为猕猴桃养分供给的主要来源。陕西猕猴桃果园过量施肥现象较为严重,氮、磷、钾肥施用量合理的农户仅占7.8%、2.9%、3.9%。农户氮、磷肥施用过量现象最为严重,减少化肥施用量,提高化肥利用率是今后指导农户猕猴桃科学施肥中非常重要的问题。钾肥也存在过量施用现象,但仍有部分农户低于合理施肥量。

	陕西猕猴桃果园N、P2O5和K2O养分以基肥投入量最大,后三次追肥投入量逐渐降低。陕西猕猴桃果农追肥比例较低,尤其是钾肥的追施比例。陕西猕猴桃施肥的主要肥料品种为碳铵、尿素、复合肥、过磷酸钙。复合肥为猕猴桃追肥的主要品种,施用面积和用量较大。陕西猕猴桃果园全年平均投入22973.5元/hm2,收入为97410元/hm2,产投比达到4.74。肥料投入的比例最大,占总投入的77.7%。农户猕猴桃收入平均占到总收入的41.8%,随总收入增加,猕猴桃果园总投入、肥料投入随之增加。

	2.陕西省猕猴桃果园土壤养分现状评价

	通过对陕西西安、宝鸡、咸阳、渭南、汉中五个城市66份猕猴桃果园土壤样品的分析,结果表明:陕西猕猴桃果园土壤有机质含量平均为11.69g/kg,其中宝鸡最高,达到15.00g/kg,汉中最低,仅为6.69g/kg。有效态氮、速效磷、速效钾平均含量分别为35.50 mg/kg、47.97mg/kg、242.83 mg/kg,由于各地土壤、气候差异较大,北至渭南、南到汉中,土壤养分差异较大。

	陕西猕猴桃土壤有机质含量属于中等水平,缺乏有机质的果园数量占39 %,13%的果园有机质含量适宜;土壤硝态氮含量水平普遍适宜或偏高,缺乏氮素补充的猕猴桃果园较少;73%的果园土壤速效磷含量严重缺乏,土壤供给磷肥能力有待提高;土壤有效钾含量普遍充足,但仍有36%的果园速效钾含量缺乏。

	3.施肥对猕猴桃产量和品质的影响

	以“华优”猕猴桃为供试材料,研究不同施肥条件(氮磷钾有机肥配施(NPK+M)、氮磷钾配施(NPK)、减氮(PK+0.5N)、减磷(NK+0.5P)、减钾(NP+0.5K)、减量氮磷钾配施(0.5NPK)、增量氮磷钾配施(1.5NPK))对猕猴桃产量、树体营养、品质的影响。结果表明,氮磷钾有机肥配施较各减量施肥处理可提高猕猴桃产量11.7%—31.8%,不同化肥对猕猴桃产量的贡献为氮肥>磷肥>钾肥。过量施肥并不能有效提高果实产量,对纯收益存在负面影响。氮磷钾有机肥配施可提升树体营养状况;改善果实口感、品质,较各减量施肥处理提高Vc 6.9% - 18.7%、可溶性总糖33.5%– 44.8%。氮磷钾化肥与有机肥配合施用,是猕猴桃果园养分管理的有效方法。
%W CNKI


%0 Journal Article
%A 徐小彪
%A 冷建华
%+ 江西农业大学农学院;奉新县农业局;
%T 生态高效猕猴桃园标准化建设技术
%J 现代园艺
%D 2011
%N 04
%K 猕猴桃园;小棚架;生态高效;标准化建设;
%X <正>猕猴桃(Actinidia Lindl.)是20世纪野生果树人工驯化栽培最有成就的4大果种之一。由于其风味独特,营养丰富,Vc含量高,经济与营养价值高和医疗效果好而倍受关注,素有"果中之王"之称。全世界猕猴桃共有75个种及种下单位,生产上利用价值较高的主要有美味猕猴桃(A. deliciosa C.F. Liang et A.R. Ferguson)和中华猕猴桃(A. Chinensis Planch)及少量的毛花猕猴桃(A. eriantha Benth)和软枣猕猴桃(A. arguta Planch)。
%P 12-13+21
%@ 1006-4958
%L 36-1287/S
%W CNKI


%0 Journal Article
%A 郁俊谊
%A 刘占德
%A 赵菊琴
%+ 西北农林科技大学园艺学院;眉县园艺站;
%T 陕西猕猴桃主产区眉县果园土壤养分分析
%J 西北农林科技大学学报(自然科学版)
%D 2011
%V 39
%N 04
%K 猕猴桃;;土壤养分;;陕西眉县
%X 【目的】全面了解陕西眉县猕猴桃果园土壤的管理水平,为生产提供合理的施肥依据。【方法】2008年冬季,对眉县422个果园土壤0～60cm土层样品采用十字交叉法取样,风干处理后对养分进行分析。【结果】全县猕猴桃园土壤速效氮含量最大值为169.5mg/kg,最小值6.07mg/kg,平均为23.08mg/kg,不及猕猴桃要求最低水平的20%;速效磷含量最大值205.4mg/kg,最小值4.5mg/kg,多数果园为中等水平,平均50.3mg/kg;速效钾含量最大值953.0mg/kg,最小值86.9mg/kg,平均389.5mg/kg,全部超过了最适范围;速效铁含量为0.351～26.251mg/kg,平均5.483mg/kg,普遍较低;有机质含量为8.18～34.34g/kg,普遍较高,平均水平接近17g/kg。【结论】建议在今后的施肥过程中增加氮肥的施用量,控制钾肥的施用量,维持或适量增加磷肥的施用量;结合具体果园的叶片症状,对有黄化现象的果园,应追施铁肥,继续加大对有机肥的投入,改善土壤环境;村与村及户与户果园之间土壤养分差异较大,土壤总体营养水平以上第二坡村和下第二坡村较高,青化村最低。
%P 117-120+126
%@ 1671-9387
%L 61-1390/S
%W CNKI


%0 Journal Article
%A 倪世俊
%T 猕猴桃四佳施肥法
%J 农家参谋
%D 2011
%N 04
%K 猕猴桃;催芽肥;施肥法;
%X <正>1.早春追施催芽肥春季土壤解冻,树液流动后,树体开始活动,此期施肥有利于萌芽开花,促进新梢生长。催芽肥宜在发芽前施用,以速效氮
%P 17
%@ 1003-5494
%L 41-1229/N
%W CNKI


%0 Journal Article
%A 廖桂西
%+ 广西乐业县水果办;
%T 广西乐业县猕猴桃生产现状与发展对策
%J 北京农业
%D 2011
%N 09
%K 浆果类;;猕猴桃;;生产现状;;对策;;乐业县
%X 通过分析广西乐业县猕猴桃生产现状,提出该县猕猴桃产业发展的3个主要问题:深加工企业欠缺、施肥不科学与科研基础薄弱。在此基础上,提出乐业县猕猴桃产业的发展对策:因地制宜,注重整体气候区划;扶植深加工企业发展,延长产业链;发展有机农业,促进产业可持续发展;树立品牌形象,培植核心竞争力。
%P 49-50
%@ 1000-6966
%L 11-2222/S
%W CNKI


%0 Journal Article
%A 梁红
%A 刘文
%A 刘胜洪
%+ 仲恺农业工程学院生命科学学院;
%T 施肥对猕猴桃鲜果产量及品质的影响
%J 中国园艺文摘
%D 2011
%V 27
%N 02
%K 猕猴桃;;施肥;;产量;;品质
%X 试验比较3个不同施肥水平对坡地猕猴桃果园鲜果产量及其内在品质的影响。结果表明,随着施肥水平的提高,猕猴桃鲜果的产量也明显提高,配方施肥的增产幅度更为明显。在低施肥水平的条件下,增加施肥对提高猕猴桃鲜果品质有正面的作用;高施肥水平对鲜果品质在总体上没有不良的影响。同时,对施用有机肥和配方施肥的作用进行讨论。
%P 3-5
%@ 1672-0873
%L 11-4921/S
%W CNKI


%0 Journal Article
%A 刘雅宁
%+ 陕西省宝鸡市农产品质量安全监督检测中心;
%T 猕猴桃施肥要领
%J 西北园艺(果树)
%D 2011
%N 01
%K 猕猴桃;磷钾肥;
%X <正>1)需肥特性。①根系特点。猕猴桃属于多年生落叶藤本果树,肉质根,初生根乳白色透明,老根黑褐色。主根不发达,侧根和须根多,分布浅而广。猕猴桃的骨
%P 52-53
%@ 1004-4183
%L 61-1226/S
%W CNKI


%0 Journal Article
%A 张相文
%A 薛云飞
%A 师慧叶
%+ 陕西眉县园艺工作站;眉县农广校;
%T 猕猴桃施肥存在问题与解决对策
%J 果树实用技术与信息
%D 2011
%N 01
%K 猕猴桃;氮、磷、钾;采果后;桃品种;微量元素养分;大量元素养分;农家有机肥;细菌性溃疡病;果树根系;人粪尿;问题与解决对策;
%X <正>猕猴桃在1年的生长、结果发育过程中要吸收消耗大量营养物质,如果不能及时、全面、合理地补充消耗的土壤养分,不仅无法实现优质丰产,猕猴桃结果寿命将会大幅缩短。经笔者根据多年调查发现,果农在对猕猴桃施肥时,往往不能依据果树生长阶段对养分的需求科学施肥,盲目性很大。现将施肥存在问题和解决对策介绍如下。
%P 21-23
%L 21-1342/S
%W CNKI


%0 Journal Article
%A 张相文
%A 薛云飞
%A 师慧叶
%+ 陕西省眉县园艺工作站;眉县农广校;
%T 猕猴桃施肥存在问题与解决对策
%J 山西果树
%D 2011
%N 01
%K 中华猕猴桃;氮、磷、钾;农家有机肥;问题与解决对策;
%P 33-35
%@ 1005-345X
%L 14-1127/S
%W CNKI


%0 Journal Article
%A 张相文
%A 薛云飞
%A 师慧叶
%+ 陕西省眉县园艺工作站;眉县农广校;
%T 猕猴桃施肥存在问题与解决对策
%J 西北园艺(果树)
%D 2010
%N 06
%K 猕猴桃;氮、磷、钾;农家肥;大量元素养分;问题与解决对策;
%X <正>猕猴桃是一种经济寿命可达50多年的藤本果树。在一年的生长、结果发育过程中要吸收消耗大量营养物质,如果不能及时、全面、合理地补充养分,不仅无法实现优质丰产,而且结果寿命也会大幅缩短。笔者调查发现,果农在猕猴桃施肥方面存在很多问题,现将主要问题和解决对策总结如下:
%P 41-43
%@ 1004-4183
%L 61-1226/S
%W CNKI


%0 Journal Article
%A 李浩
%A 谢丽红
%+ 四川省土肥生态站;成都市土肥站;
%T 猕猴桃施用氨基酸防病、增产、效益高
%J 四川农业科技
%D 2010
%N 11
%K 猕猴桃树;水溶性肥料;氨基酸;效益高;
%X <正>为验证"华宏"氨基酸水溶性肥料的大面积示范效果、为办理产品登记证提供科学依据,四川省土肥生态站受成都华宏生态农业科技有限公司的委托,于2010年4～8月在蒲江市复兴乡庙
%P 28
%@ 1004-1028
%L 51-1212/S
%W CNKI


%0 Journal Article
%A 魏宏伟
%A 潘换来
%A 谢发锁
%+ 陕西省岐山县农业局;陕西省凤翔县田家庄镇金山果业服务部;凤翔县农技中心植保站;
%T 猕猴桃采收后应抓好四项工作
%J 西北园艺(果树)
%D 2010
%N 05
%K 猕猴桃;NEB;有机肥;
%X <正>猕猴桃果实采摘后距落叶还有50～60天时间,这段时间是恢复树势、积累营养物质的重要时期。要及时采取修剪、施肥、深翻、灌水、喷药等一系列综合管理措施,提高叶片的光合效能,增加树体营养贮备,为迅速恢复树势、增强树体的越冬性,以及来年的生长、开花、坐果创造良好条件。
%P 16-17
%@ 1004-4183
%L 61-1226/S
%W CNKI


%0 Journal Article
%A 王宁
%T 红心猕猴桃及栽培技术
%J 技术与市场
%D 2010
%V 17
%N 09
%K 红心猕猴桃;乔化栽培;
%X <正>一、品种介绍馥甜型红心猕猴桃比红心红阳果型大、含糖高,是一种集食用与药用为一体的高档营养保健水果,被称为"果中之王"、"维C之王"。红心猕猴桃是通过对
%P 252-253
%@ 1006-8554
%L 51-1450/T
%W CNKI


%0 Journal Article
%A 金方伦
%A 韩成敏
%A 黎明
%+ 贵州省蚕业辣椒研究所;
%T 不同施肥量对中华猕猴桃果实生长发育规律的影响
%J 湖北农业科学
%D 2010
%V 49
%N 09
%K 施肥量;;中华猕猴桃;;果实;;生长;;发育;;规律;;影响
%X 研究了不同施肥量对中华猕猴桃果实生长发育规律的影响。结果表明,不同处理对贵州猕猴桃果实纵、横径的生长量年变化规律有一定的影响,总趋势是开始生长较快,然后渐慢,以后进入缓慢生长期,最后随果实成熟期的到来,其生长曲线渐趋平稳;从整个曲线看,果实纵、横径生长出现两个明显的生长高峰期,均呈逐渐上升的单曲线,不同处理对贵州猕猴桃果实纵、横径的生长在年生长发育过程中的生长高峰期的次数没有影响,但对生长曲线的起伏有一定的影响;不同处理对贵州猕猴桃果实纵、横径的净增长量、纵、横径净生长量高峰出现的时间和净生长量曲线起伏程度的年变化规律有一定的影响,但不影响纵、横径净生长量高峰的次数;不同处理对果实纵、横径的影响效果最好的是单株施用农老大复合肥0.30kg的处理,其次是单株施0.15kg的处理,效果较差的是单株施0.45kg的处理和对照。
%P 2104-2107
%@ 0439-8114
%L 42-1255/S
%W CNKI


%0 Journal Article
%A 赵英杰
%+ 陕西省眉县园艺工作站;
%T 猕猴桃果园生草效应及栽培技术
%J 落叶果树
%D 2010
%V 42
%N 03
%K 果园生草;果园土壤;病虫害;猕猴桃;
%P 58-59
%@ 1002-2910
%L 37-1125/S
%W CNKI


%0 Journal Article
%A 高义民
%A 同延安
%+ 西北农林科技大学资源环境学院;
%T 氮磷钾肥对陕西关中猕猴桃品质、产量和经济效益的影响
%J 西北农业学报
%D 2010
%V 19
%N 02
%K 氮磷钾营养;;猕猴桃;;品质;;产量;;肥料效益;;陕西关中
%X 通过连续3年的田间定位试验,研究了不同氮磷钾肥配比对陕西关中地区猕猴桃品质、产量和经济效益的影响。结果表明,与对照(CK)相比,不同氮、磷、钾配比处理均增加了猕猴桃Vc、可溶性糖含量和单果质量,使猕猴桃产量增加13.6%~30.1%,平均每年可增加产量3.7~8.2 t/hm2,增加纯收入3.1~8.3千元/hm2。氮、磷、钾平衡施用处理在增加叶片中矿物质营养,改善品质,增产和提高经济效益方面效果最佳。氮、磷、钾肥对当地猕猴桃产量的贡献率顺序为氮肥>钾肥>磷肥,不同肥料配比的纯收入大小顺序为NKK>NK>NP>PK。
%P 138-140+145
%@ 1004-1389
%L 61-1220/S
%W CNKI


%0 Thesis
%A 蔚玉红
%T ‘徐香’猕猴桃生长发育与肥水吸收规律研究
%Y 张才喜;王世平
%I 上海交通大学
%9 硕士
%D 2010
%K ‘徐香’猕猴桃;;树体营养;;果实品质;;肥水吸收;;元素含量
%X 


	为了弄清楚猕猴桃在不同的生长发育阶段对水分与肥料的需求,为猕猴桃栽培的肥水管理提供依据,本实验以6年生‘徐香’猕猴桃(Actinidia deliciosa cv Xuxiang)为实验材料,研究了低氮(50 mg.L~(-1))、中氮(100 mg.L~(-1))、高氮(200 mg. L~(-1))(以氮元素含量计算)浓度下,树体的营养生长、果实品质、各器官中矿质元素的含量及树体水分与养分的吸收规律,并与普通生产园栽培的同龄同品种做了比较。结果表明:


	(1)低氮处理在生长初期促进了植株的营养生长(新梢长度、粗度、主干直径大小),植株的光合作用与蒸腾作用较强,叶片气孔导度较大。新梢全年生长总量与叶面积以中氮处理较大。果实发育呈“双S”型曲线,对照经CPPU处理后,果实的纵横径、体积、单果重、比重高于处理,但三个处理间差别较小,果形指数CK与处理对其影响效果不明显。


	(2)在大田常规栽培条件下,对照果实中糖、淀粉、可溶性固形物含量略高于处理,而处理中,营养液浓度对糖和可溶性固形物无显著影响,淀粉和Vc的含量在低氮处理下较低。高氮处理下果实中可滴定酸明显高于中氮处理与低氮处理,蛋白质和氨基酸含量无明显差异,但总体来说,中氮处理利于果实品质的形成。


	(3)‘徐香’猕猴桃树体各器官干物质和矿质元素含量分析表明:在整个生长发育期,果实、叶片、新梢各器官中干物质含量处理间没有显著差异,营养液浓度没有对干物质含量产生显著影响。果实中N、K、Cu含量在低氮处理下较高,P在高氮处理下最高, Ca含量采收期CK中含量最高,但整个发育过程处理间含量变化无明显规律,Mg、Fe含量受营养浓度影响规律不明显,Zn、Mn含量在中氮处理下最高。新梢中N、Mg含量在低氮处理下最高,P、K、Ca、Fe、Mn含量在高氮处理下最高,Zn含量在中氮处理下最高,Cu含量在低氮处理与中氮下最高,Fe随发育期的进行处理与CK间差异缩小。整个发育过程来说,叶片中N、P、K、Mg、Ca、Fe、Zn、Mn、Cu元素都在高氮处理下含量相对较高。


	(4)在整个果实发育阶段,除Zn和Cu外,NO_3~(-1)-N、NH_4~+-N、P、K、Mg、Ca、、Fe、Mn元素吸收量与营养液浓度成正比,且在中氮浓度下,总体发育较好,我们以中氮处理作为施肥参考,每亩需肥量:开花期氮肥5.82kg,磷肥0.17kg,钾肥0.81kg,钙肥2.48kg;果实膨大期氮肥2.21kg,磷肥0.33kg,钾肥1.28kg,钙肥2.69kg;缓慢生长期氮肥2.05kg,磷肥0.2kg,钾肥1.04kg,钙肥2.47kg;采收期氮肥1.33kg,磷肥0.11kg,钾肥0.39kg,钙肥1.03kg。每亩1年需氮肥11.41kg,磷肥0.81kg,钾肥3.52kg,钙肥8.68kg。单位叶面积需肥量:开花期氮肥4.37g,磷肥0.13g,钾肥0.61g,钙肥1.86g;果实膨大期氮肥1.66g,磷肥0.25g,钾肥0.96g,钙肥2.02g;缓慢生长期氮肥1.54g,磷肥0.15g,钾肥0.78g,钙肥1.85g;采收期氮肥1.00g,磷肥0.08g,钾肥0.30g,钙肥0.77g。


	(5)植株的需水量,我们以中氮处理为标准计算,单位叶面积的耗水量:开花期13.59L,膨大期30.28L,缓慢生长期38.44L,采收期24.86L。每株日耗水量:开花期1.44L,膨大期2.69L,缓慢生长期3.24L,采收期4.33L。一亩地的耗水量:开花期耗水18.12m~3,果实膨大期需水40.37m~3,果实缓慢生长期51.26m~3,采收期33.14m~3,年耗水量142.9 m~3。
%W CNKI


%0 Journal Article
%A 李浩
%A 谢丽江
%A 范福全
%+ 四川成都市土肥站;
%T 四川都江堰市猕猴桃喷施吉祥雨氨基酸水溶性肥料田间试验
%J 农村科技
%D 2009
%N S1
%K 猕猴桃;水溶性肥料;氨基酸;肥料田间试验;水溶性;都江堰市;
%X <正>为了验证在猕猴桃上喷施氨基酸水溶性叶面肥的效果,评价其肥效,为办理产品登记和大面积推广应用提供科学依据,受成都华宏生态农业科技有限公司的委托,于2008年4～8月在都江堰市石羊镇红花村进行
%P 184-185
%@ 1002-6193
%L 65-1035/S
%W CNKI


%0 Journal Article
%A 李浩
%A 田萍
%A 雷清良
%+ 四川成都市土肥站;
%T 四川蒲江县猕猴桃喷施吉祥雨氨基酸水溶性肥料田间试验
%J 农村科技
%D 2009
%N S1
%K 猕猴桃;水溶性肥料;氨基酸;肥料田间试验;水溶性;
%X <正>为了验证在猕猴桃上喷施氨基酸水溶性叶面肥的效果,评价其肥效,为办理产品登记和大面积推广应用提供科学依据,受成都华宏生态农业科技有限公司的委托,于2008年4～9月在蒲江县复兴乡庙峰村五组进
%P 186-187
%@ 1002-6193
%L 65-1035/S
%W CNKI


%0 Journal Article
%A 乔继宏
%A 张斌
%A 杨苏鲜
%+ 陕西省户县农技中心;
%T 户县猕猴桃测土配方施肥技术
%J 中国农技推广
%D 2009
%V 25
%N 10
%K 猕猴桃;测土配方施肥技术;根系生长;
%X <正>户县位于关中平原,南依秦岭,北临渭河,年平均降水量600～700mm,光照时数2400小时,有效积温1894.4℃,无霜期219天,涝河、太平河、甘河、谭裕河等6条河流从南到北贯穿户县流入渭河,
%P 41-42
%@ 1002-381X
%L 11-2834/S
%W CNKI


%0 Journal Article
%A 金方伦
%A 黎明
%A 韩成敏
%+ 贵州省蚕业科学研究所;
%T 贵长猕猴桃在黔北地区的生物学特性及丰产优质栽培技术
%J 贵州农业科学
%D 2009
%V 37
%N 10
%K 贵长猕猴桃;;生物学特性;;栽培技术
%X 2003-2008年对黔北地区贵长猕猴桃生物学特性进行了调查研究,结果表明:定植后第3年部分雄株开花,部分雌株开始结果,第4年雄株普遍开花,雌株普遍开花挂果,第5年以后进入盛果期。高接树第2年雄株普遍开花,雌株普遍开花挂果,第3~4年进入盛果期。抗病、抗虫性较强,同时抗低温、抗旱、抗裂果。在海拔800~1 500 m,平地、山地和坡地栽植生长结果均良好。总了贵长猕猴桃的生物学特性和栽培技术。
%P 175-178
%@ 1001-3601
%L 52-1054/S
%W CNKI


%0 Journal Article
%A 陈国典
%A 周永强
%A 李俊德
%A 王建春
%A 李娜
%+ 河南省西峡县林业局;西峡县森防站;
%T 猕猴桃平衡施肥技术
%J 西北园艺(果树专刊)
%D 2009
%N 05
%K 猕猴桃果实;总施肥量;平衡施肥技术;肥料当季利用率;
%X <正>河南省西峡县是我国猕猴桃生产最适宜生态区之一,被命名为"中国名特优经济林——猕猴桃之乡"。生产中发现,该地区部分果农果品质量意识较差,果园缺乏科学管理,特别是在施肥环节上存在问题较多,导致猕猴桃产量低、品质差。因此笔者
%P 36-37
%@ 1004-4183
%L 61-1226/S
%W CNKI


%0 Journal Article
%A 艾应伟
%A 裴娟
%A 刘浩
%A 郭培俊
%A 曾丽霞
%+ 四川大学生命科学学院;
%T 四川盆周山区猕猴桃耕地土壤特性及施肥技术
%J 中国农学通报
%D 2009
%V 25
%N 18
%K 猕猴桃;;土壤特性;;施肥技术
%X 四川盆周山区是中国猕猴桃的主产区及原产地,猕猴桃人工栽培面积已超过6666hm2。四川盆周山区猕猴桃耕地质量总体较差,土壤有效磷、速效钾、有效硼、有效钼等土壤养分缺乏,猕猴桃生产中普遍存在化肥施用过量、用肥结构不合理、施肥方法不当等问题。四川盆周山区猕猴桃施肥技术的关键在于大力增加有机肥的投入、重视微肥的有效施用、推广测土配方施肥。
%P 308-310
%@ 1000-6850
%L 11-1984/S
%W CNKI


%0 Journal Article
%A 葛航
%A 王建春
%A 李娜
%A 李靖
%+ 河南省西峡县林业局;西峡县森防站;
%T 猕猴桃平衡施肥技术
%J 果农之友
%D 2009
%N 08
%K 猕猴桃;施肥量;平衡施肥技术;需肥特点;
%X <正>果树平衡施肥技术是指利用养分平衡的原理,根据果树各个生育阶段对各种养分的需要和土壤能够提供的可利用养分,通过测定土壤的养分,进行分析决策,推荐施入肥料的种类、数量和时间、方法,保持土壤养分比例平衡
%P 26
%@ 1671-7759
%L 41-1343/S
%W CNKI


%0 Journal Article
%A 艾应伟
%+ 四川大学生命科学学院;
%T 四川盆周山区猕猴桃生产状况与冬季管理技术要点
%J 北方园艺
%D 2009
%N 06
%K 猕猴桃生产;野生猕猴桃;盆周山区;红阳猕猴桃;冬季管理;技术要点;
%P 238
%@ 1001-0009
%L 23-1247/S
%W CNKI


%0 Thesis
%A 卜范文
%T 猕猴桃籽油含量及其成分主要影响因子研究
%Y 王仁才
%I 湖南农业大学
%9 硕士
%D 2009
%K 猕猴桃;;籽油;;含量;;成分;;影响因素
%X 


	猕猴桃为原产我国的猕猴桃科猕猴桃属植物,广泛分布于全国各地,种质资源十分丰富,其果实味道鲜美,营养丰富,具有诸多保健功能。近年来,随着对猕猴桃功能成分研究的逐步深入,猕猴桃籽油的保健功能及其产品的开发得到迅速发展。但目前猕猴桃功能成分研究仅仅局限于美味猕猴桃、中华猕猴桃个别品种的含量分析,为了解猕猴桃不同种质间籽油含量及其成分的差异,探讨影响猕猴桃籽油含量及其成分的主要因子,为高α-亚麻酸及角鲨烯含量的猕猴桃品种选育及其栽培技术提供理论依据,本文以猕猴桃不同种类、品种果实为试材,进行了不同种质差异、不同果实生长发育条件对籽油含量及其成分影响的研究。主要研究结果如下：


	(1)种质间差异对猕猴桃籽油含量及主要成分具有显著影响。不同种类中,大籽猕猴桃出籽率达3.35%,籽油含量达30.57%；阔叶猕猴桃出籽率达5.02%,籽油含量为14.97%,单位果重含油量分别为1.02%和0.75%；籽油成分中,美味猕猴桃α-亚麻酸含量达59.34%,漓江猕猴桃角鲨烯含量达0.52%,另外,九个猕猴桃种类中,有五个种类不含角鲨烯(中华、毛花、软枣、湖北、狗枣猕猴桃),一个种类不含α-亚麻酸(软枣猕猴桃)；不同品种中,米良1号猕猴桃果实出籽率为1.23%,籽油含量为28.24%,单位果重含油量达0.35%；同时,授粉品种不同,对猕猴桃果实重量、种子千粒重、出籽率、籽油含量和成分有不同的影响效果,以“帮增1号”授粉于米良1号,单位果重含油量达0.33%。


	(2)猕猴桃果实不同发育时期对籽油含量及主要成分具有较大的影响。果实和种子各性状随着发育时期逐步上升,但在8月30日以后上升比例均较小,不具差异显著性；而角鲨烯的规律变化有所不同,到8月30日达到最高,之后下降,到10月1日采收时含量与8月1日相近。从出籽率、籽油含量和角鲨烯含量考虑,各品种均可至少提前1个月采收。


	(3)不同生态条件及施肥水平对猕猴桃籽油含量及主要成分具有一定的影响的影响。随着海拔升高,米良1号果实大小、果实籽油含量、α-亚麻酸相对含量都有所增加,角鲨烯的相对含量急剧上升,由海拔100m处的0.13%上升至海拔900m处的1.06%；纬度低的地区α-亚麻酸和角鲨烯的含量要高于高纬度地区,角鲨烯差异显著,桂阳0.56%而武汉仅有0.03%。不同施肥水平条件下,随着施肥量的增加,果实重量、种子重量增加。但出籽率、籽油含量有所下降；籽油成分中α-亚麻酸相对含量有所上升,角鲨烯相对含量有所下降,角鲨烯含量在低肥水平下含量最高,沁香达0.68%,米良1号为0.35%,差异显著。


	(4)通过对猕猴桃籽油含量及主要成分影响因素的主成分分析,结果表明,在猕猴桃各农艺性状中,从变异系数看,除了油酸的变异系数较小,改进余地较小外,其它性状都有一定的改进余地；从各性状相关性分析看,果实亚麻酸含量与单果重、种子籽油含量、亚麻酸相对含量、棕榈酸相对含量均呈显著正相关；种类品种是影响亚麻酸产量性状的重要因素；海拔也是影响亚麻酸产量性状因子的重要因素。综合分析认为：影响籽油含量及成分变化的主要因子是猕猴桃的种间差异；判断种类、品种或各项措施优劣的最佳指标为单位果重含油量。
%W CNKI


%0 Journal Article
%A 王虎
%A 王天泰
%A 翟永林
%A 王安
%A 吕爽
%A 董燕
%A 张兰英
%+ 西安市土肥站;周至县土肥站;临潼区土肥站;
%T 精制有机肥与化肥配施对猕猴桃生长和产量的影响
%J 西北林学院学报
%D 2009
%V 24
%N 03
%K 精制有机肥;;猕猴桃;;产量;;品质
%X 通过连续2 a试验,研究了精制有机肥对猕猴桃产量和品质的影响。结果表明:黑牛牌精制有机肥料与化肥配施可促进猕猴桃枝条、叶片和果实等生长发育,果实大且均匀、品质好。施用精制有机肥的猕猴桃每公顷较对照增产6105 kg,增产率19.15%,增收6810元;较常规施肥每公顷增产2445 kg,增产率为6.44%,增收6000元,增产效果显著,经济效益明显优于常规施肥。
%P 109-111
%@ 1001-7461
%L 61-1202/S
%W CNKI


%0 Thesis
%A 赵娜
%T 不同氮肥处理对猕猴桃果实品质的影响
%Y 刘旭峰
%I 西北农林科技大学
%9 硕士
%D 2009
%K 氮;;猕猴桃;;果实品质;;贮藏性
%X 


	本试验于2007年12月～2009年3月在陕西省周至县猕猴桃果园中进行。以7年生海沃德猕猴桃为试材,在施用农家肥(3000kg/666.7 m2)的基础上,采用三因素五水平最优设计,进行不同施肥处理,探讨不同化学氮肥施用量及与磷、钾化肥的配合施用对猕猴桃叶片生长、果实质量和贮藏性的影响。主要结果如下:


	1.不同施肥配比对叶片的质量、酶活性以及矿物质含量具有不同程度的影响。


	处理4(N36.08P15.92K33)、处理6(N36.08P36.08K33)、处理11(N26P26K26)的百叶厚分别比处理12提高11.18%、9.95%、8.76%,百叶重分别提高14.61%,12.54%、11.09%。处理4、处理6的叶绿素含量、NRA、POD、SOD活性以及可溶性蛋白含量在整个生长季内保持较高水平,MDA含量始终处于较低水平,与其他处理达差异显著水平。不同施肥处理的猕猴桃叶片中氮、钾含量的季节性变化均呈现前期高,然后呈逐渐下降趋势,处理4、处理6的叶片中N、K含量始终保持较高水平。各处理叶片中磷含量差异不显著。


	2.不同施肥处理对猕猴桃果实品质指标的影响


	不同施肥处理的果实的纵横径比无显著性差异。处理4、处理6的单果重和Vc含量显著高于其他处理;处理4的可溶性固形物含量显著高于、可滴定酸的含量显著低于其他处理。


	3.不同施肥处理对猕猴桃果实贮藏性的影响


	果实在室温贮藏过程中,处理4的果肉硬度、可溶性固形物含量、Vc含量一直保持较高水平。处理1(N26P26K40)、处理4、处理11出现呼吸高峰的时间较晚(入贮后第15d),乙烯释放速率高峰出现也较晚(入贮后第18d)。处理4的SOD、CAT活性较高,MDA含量较低,与其他处理差异达显著水平。


	4.猕猴桃园推荐施肥量


	中等肥力的土壤,猕猴桃成龄园在施用农家肥(3000kg/666.7 m2)的基础上,化学氮肥的施用量以纯氮36.06 kg/666.7m2为宜,N与P2O5、K2O的配合比例为1:0.44:0.92,可以改善果实品质,增强采后耐贮性能。
%W CNKI


%0 Journal Article
%A 姜家彪
%A 吴新明
%A 郑瑞才
%+ 浙江省江山市农技推广中心;浙江省江山市长台片农技站;浙江省江山市虎山街道农技站;
%T 一次性施肥量对猕猴桃产量和品质的影响
%J 中国园艺文摘
%D 2009
%V 25
%N 04
%K 猕猴桃;;一次性施肥量;;产量;;品质
%X 以"徐香"猕猴桃品种为试验材料,研究成年猕猴桃采用一次性施不同用量的肥料对猕猴桃产量、品质的影响进行试验。结果表明:在一定范围内,施肥量越多,效果越显著。但从经济效益综合考虑,成年猕猴桃园每株一次性施肥用量,以生物有机肥12.5kg和25%复合肥1.5kg混合使用为最佳。
%P 45-46
%@ 1672-0873
%L 11-4921/S
%W CNKI


%0 Journal Article
%A 津津
%T 猕猴桃萌芽肥追施方法
%J 农家致富
%D 2009
%N 08
%K 猕猴桃;施肥量;
%X <正>猕猴桃生长旺盛,枝梢生长量远比一般果树大,而且坐果率高,产量高,因此,每年的修剪和采果要从树体中消耗大量的养分,所以要求土壤的腐殖质含量较高。如果土壤瘠薄或肥料供应不足,
%P 24-25
%@ 1672-6456
%L 32-1699/S
%W CNKI


%0 Journal Article
%A 胡百丰
%T 猕猴桃根外追肥法
%J 西北园艺(果树专刊)
%D 2009
%N 02
%K 猕猴桃;根外追肥;尿素溶液;
%X <正>猕猴桃根外追肥又称叶面喷肥,是将各种有机或无机营养成分溶解于水中,然后喷施在猕猴桃叶片上的一种施肥方法。1根外追肥的意义根外追肥作为一种能够有效补充果树营养的施肥方式,在猕猴桃上有特殊的作用和意义。猕猴
%P 44
%@ 1004-4183
%L 61-1226/S
%W CNKI


%0 Journal Article
%A 赵建民
%A 王晓斌
%A 王科强
%A 别智鑫
%+ 太白山国家森林公园;陕西省杨凌职业技术学院;
%T 不同施肥量对猕猴桃单果重及叶片直径的影响
%J 陕西林业科技
%D 2009
%N 01
%K 猕猴桃;;施肥量;;影响
%X 实验结果显示,猕猴桃施肥量、单果重、叶片直径三因素呈现正相关关系。用线性回归法归纳出了猕猴桃施肥量与单果重、施肥量与叶片直径、单果重与叶片直径之间的一元回归方程,通过回归方程可以较早预测或估测猕猴桃单果重及果园施肥状况,以实现果园的科学管理。
%P 16-18
%@ 1001-2117
%L 61-1092/S
%W CNKI


%0 Journal Article
%A 李浩
%A 谢丽红
%A 田萍
%A 雷清良
%+ 成都市农业技术推广总站;
%T 猕猴桃叶面喷施氨基酸增产增收效果好
%J 四川农业科技
%D 2009
%N 01
%K 猕猴桃;水溶性肥料;增产增收;氨基酸;叶面喷施;效果好;
%X <正>猕猴桃又名毛桃、藤梨,因是猕猴喜爱的一种野生水果,故名猕猴桃。因其维生素C含量在水果中名列前茅,一颗猕猴桃能提供一个人一日维生素C需求量的两倍多,故被誉为"维C之王"。猕猴桃还含有良好的可溶性膳食纤维,是一种优质、保健果品,具有较高的经济价值。我省猕猴桃的主产区主要
%P 57
%@ 1004-1028
%L 51-1212/S
%W CNKI


%0 Journal Article
%A 梁建林
%A 庞录霞
%A 党宽录
%A 闵显宁
%+ 陕西省宝鸡市陈仓区桑果工作站;
%T 蔺多卯种植猕猴桃丰产的诀窍
%J 果农之友
%D 2009
%N 01
%K 猕猴桃;结果母枝;
%X <正>宝鸡市陈仓区潘溪镇党家堡村九组蔺多卯,1998年先后投资8.5万元,栽植9338平方米猕猴桃园。由于实行规范化、精细化管理。2007年猕猴桃总产量2.3万千克,产值18万元。果品收入成为家庭的主要经济来源,是我区猕
%P 37
%@ 1671-7759
%L 41-1343/S
%W CNKI


%0 Journal Article
%A 彭勃
%A 王新平
%A 孟庆青
%A 李新社
%A 张松林
%+ 陕西省周至县土壤肥料工作站;
%T 猕猴桃需肥特性及施肥技术
%J 中国农技推广
%D 2008
%V 24
%N 12
%K 猕猴桃;;需肥特性;;施肥技术
%X 近年来,由于周至猕猴桃施肥不合理,导致产量降低、果品品质下降。因此,对猕猴桃需肥特性及肥料对其产量品质的影响进行了研究,探索总结出了较完善的配套施肥技术,提出了科学合理的施肥时期及方法,为指导本地果农科学施肥起到了较好作用。
%P 30-31
%@ 1002-381X
%L 11-2834/S
%W CNKI


%0 Journal Article
%A 胡百丰
%T 猕猴桃科学施肥技术
%J 西北园艺(果树专刊)
%D 2008
%N 06
%K 猕猴桃;科学施肥;催芽肥;
%X <正>植物生长必需的元素有16种,根据这些元素在植物中的含量可分为大量元素(碳、氢、氧、氮、磷、钾)、中量元素(钙、镁、硫)和微量元素(氯、铁、锰、硼、锌、铜、钼),碳、氢、氧三种元素可以从空气
%P 36
%@ 1004-4183
%L 61-1226/S
%W CNKI


%0 Journal Article
%A 王建
%A 同延安
%+ 西北农林科技大学资源环境学院;
%T 猕猴桃树对氮素吸收、利用和贮存的定量研究
%J 植物营养与肥料学报
%D 2008
%N 06
%K 猕猴桃;;器官;;氮素;;吸收、利用和贮存
%X 为了探明猕猴桃树对氮素吸收、利用和贮存规律,为确定合理的施肥量和施肥时期提供依据,以10年生秦美猕猴桃树为试材,采用彻底刨根、分解取样的方法,研究了年周期各器官的生物量、氮含量和氮累积量变化动态。结果表明,猕猴桃整株生物量全年增加了12.14 kg/plant,在果实生长期(5月18到9月8日)增加较快,增加量为7.99 kg/plant。氮素在猕猴桃树的根、茎、叶、果及皮层和木质部的分布为:根、叶、果实>茎;皮层>木质部;冬季氮的贮存部位是根和茎的皮层,并且主要贮存在茎的皮层。年周期猕猴桃树体总吸氮量为216.78 kg/hm~2,进入果实收获期以后和结果前共吸收33.75 kg/hm~2.整个果实生长期吸收183.03 kg/hm~2,分别占总吸氮量的15.57%和84.43%。5月18日到7月9日和7月9日到9月8日两个阶段吸收的氮素量分别占总吸氮量的53.13%和31.30%,据此计算得猕猴桃的合理施氮量为N 412.91 kg/hm~2(产量40 t/hm~2);推荐在休眠期结束前施基肥N 64.29 kg/hm~2,座果前追施壮果肥N 219.38 kg/hm~2,果实膨大末期迫施促梢肥N 129.24 kg/hm~2。
%P 1170-1177
%@ 1008-505X
%L 11-3996/S
%W CNKI


%0 Journal Article
%A 王平
%T 种好猕猴桃的三种施肥法
%J 技术与市场
%D 2008
%N 11
%K 猕猴桃;施肥法;催芽肥;
%X <正>1.早春追施催芽肥。春季土壤解冻、树液流动后,树体开始活动,在此期间施肥有利于萌芽开花,促进新梢生长。催芽肥宜在发芽前施用,以速效氮肥为主(氮肥占全年氮肥用量的1/2至2/3),配以少量
%P 144
%@ 1006-8554
%L 51-1450/T
%W CNKI


%0 Conference Proceedings
%A 同延安
%A 王建
%A 马文娟
%A 高义民
%A 高鹏程
%+ 西北农林科技大学资源环境学院;
%T 猕猴桃树钾素吸收累积动态规律与施肥管理
%B 中国土壤学会第十一届全国会员代表大会暨第七届海峡两岸土壤肥料学术交流研讨会
%C 中国北京
%? 中国土壤学会
%D 2008
%P 8
%K 猕猴桃;;器官;;钾素;;动态分布;;施肥管理
%X 以10年生"秦美"猕猴桃树为试材,研究了猕猴桃树体生物量和各器官及茎和根的皮层、木质部钾含量和累积动态。探讨猕猴桃树钾素吸收、转运和分配规律。结果表明,猕猴桃树整株生物量从萌芽期(3月28日)到果实生长始期(5月18日)增加缓慢,在整个果实生长期(5月18至9月8日)快速增加到全年最高值14.32 kg,果实的收获和落叶使整株生物量大幅下降到10.94 kg,根系生物量年周期内增加较少。钾含量在猕猴桃树体各器官及部位近似表现为:果实>叶≥一年枝皮层≥两年枝皮层≥多年枝皮层≥主干皮层、根皮层;皮层>木质部;根木质部、一年枝木质部>两年枝木质部、多年枝木质部、主干木质部;细根>粗根。年周期猕猴桃树体吸收钾素的总量为 167.88 kg/hm~2(猕猴桃产量40.16 t/hm~2),果实收获期(9月8日)以后和结果前的5月18日前共吸收 43.18 kg/hm~2,整个果实生长期(5月18日到9月8日)吸收124.70 kg/hm~2,分别占总吸钾量的25.72%和 74.28%。从萌芽期(3月28日)到果实生长始期(5月18日)猕猴桃叶累积钾素17.16 kg/hm~2,其中53.15%来自于从外界的吸收,22.84%来自根的上年贮藏钾,24.01%来自茎的上年贮存钾。果实生长始期(5月18日)到果实迅速膨大末期(7月9日)是猕猴桃吸收钾素的高峰期,达到88.57 kg/hm~2,吸收钾素的97.71%供给了果实,此期从叶中转移出去了前期累积的31.03%。落叶期(11月6日)到休眠期(1月11日)猕猴桃树体将8.94 kg/hm~2钾素倒流回土壤中。
%W CNKI


%0 Thesis
%A 李百云
%T 不同钾肥处理对猕猴桃果实质量的影响
%Y 刘旭峰
%I 西北农林科技大学
%9 硕士
%D 2008
%K 钾;;猕猴桃;;果实质量;;贮藏性
%X 


	本试验于2006年12月～2008年3月在周至猕猴桃果园中进行。以7年生猕猴桃海沃德品种为材料,对其进行施钾处理,探讨钾对猕猴桃果实品质及耐贮性的影响,结果表明:


	1.在相同氮磷水平下,适量施钾肥(纯钾量300g/株)能显著提高猕猴桃的果实硬度、可溶性固形物及Vc含量,降低果实含酸量,对果实的内质及外观有明显的改善,同时提高果实耐贮性,但随着施钾量的增加效果不再明显提高或有下降的趋势;增施钾肥能增加果形指数、猕猴桃单果重,分别增加1.09%～6.01%,2.08%～14.52%,增加叶片中的钾含量。


	2.在钾肥不同的施肥时期中,在萌芽前期施用钾肥能显著提高在贮藏时猕猴桃的果实硬度、Vc含量,MDA含量在贮藏过程中比对照低,增加SOD酶活性;在果实膨大期施用钾肥有利于提高果实可溶性固形物。成熟前施用钾肥有利于降低可滴定酸含量。


	3.在钾肥不同配合比例中,施肥比例3:1:1依次在三个时期施用能显著提高贮藏中猕猴桃的果实硬度、Vc含量,降低果实含酸量、可溶性固形物;在贮藏过程中,降低了MDA含量,增加SOD酶活性有利于贮藏; 1:1:1处理更有利于降低果实可滴定酸含量。


	4.在有机钾肥与化学钾肥的配合施用中, 90g/180g+有机钾肥600倍液喷布(果实膨大期)+有机钾肥600倍液喷布(成熟前)施用钾肥能显著提高在室温、冷库贮藏猕猴桃的果实硬度、Vc含量。


	5.猕猴桃叶片中钾含量高低与果实耐贮藏性相一致,提高猕猴桃叶片中钾含量有利于提高猕猴桃果实品质及耐贮性。提高猕猴桃叶片钾含量和果实耐贮藏性,钾肥最佳施肥方案为施肥配比施肥,其次为有机钾肥与化学钾肥的配合施用,再次萌芽期施用钾肥。
%W CNKI


%0 Thesis
%A 王建
%T 猕猴桃树体生长发育，养分吸收利用与累积规律
%Y 同延安
%I 西北农林科技大学
%9 硕士
%D 2008
%K 猕猴桃;;木质部与皮层;;生物量;;营养元素;;年周期变化
%X 


	大量矿质营养元素氮﹑磷﹑钾及中量元素钙是猕猴桃果实的核心组成成分和植物生长所必需的营养物质,它们与蛋白质、脂类、核酸、维生素等密切相关,对植物各种生理过程的关键步骤起调控作用;同时,它们对维持整个生态环境中养分资源稳定和平衡、增加农产品数量、提高品质、减少农业环境污染、改进人类各种营养状况有非常重要的意义。本研究以十年生“秦美”猕猴桃树为试材,研究了猕猴桃树根系分布情况、年周期各器官及木质部和皮层的生物量、养分含量、养分累积量变化动态。取得的主要研究结果如下:


	1.猕猴桃树体生长动态与根系分布研究


	年周期猕猴桃根、茎、叶、果实干物质增加量分别为1.33 kg、4.24 kg、1.64 kg、4.93 kg,共计12.14 kg。果实在7月上旬以后生长减慢。茎从3月28到11月6日干物质量增加逐渐加快,之后基本停止。叶在3月28日到5月18日和9月8日到11月6日增加量较大,在5月18日至9月8日之间增加较慢。根系在3月28日到5月18日和7月9日到9月8日生长较慢,5月18日到7月9日和9月8日到11月6日生长相对较快,11月以后基本停止生长。根系主要分布在0~40 cm的土层,占总根量的78.1%。随土壤深度的增加,猕猴桃根量减少。猕猴桃的主根(﹥1cm)占根总量的60.23%,其中91.33%分布在0~40cm土层,没有到达60cm以下。侧根(0.2-1 cm)占根总量的32.34%,主要分布在20~40cm土层,占51.79%;其次是40~60cm土层,占20.96%。细根(﹤0.2 cm)占根总量的7.44%,与侧根一样分布在20~40cm土层最多,占35.08%;0~20cm、40~60cm、60~80cm分别为19.62%、22.85%、14.52%;80~100cm最少,为7.93%。


	2.猕猴桃树对氮素吸收、利用和贮存的定量研究


	氮素在猕猴桃树的根、茎、叶、果及皮层和木质部的分布为:根、叶、果实>茎;皮层>木质部。冬季氮的贮存部位是根和茎的皮层,并且主要贮存在茎的皮层。年周期猕猴桃树体总吸氮量为216.78 kg/hm2,进入果实收获期以后和结果前共吸收33.75 kg/hm2,整个果实生长期吸收183.03 kg/hm2,分别占总吸氮量的15.57%和84.43%,5月18日到7月9日和7月9日到9月8日两个阶段吸收的氮素量分别占总吸氮量的53.13%和31.30%,据此计算得猕猴桃的合理施氮量为纯氮412.91 kg/hm2(产量40.16 t/hm2),推荐在休眠期结束前施基肥64.29 kg/hm2,座果前追施壮果肥219.38 kg/hm2,果实膨大末期追施促稍肥129.24 kg/hm2。


	3.猕猴桃树体磷素周年含需量动态规律与施肥管理


	磷在猕猴桃树的根、茎、叶、果及皮层和木质部的分布表现为:根、叶、果实>茎;根和茎的皮层>木质部。萌芽期(3月28日)到果实生长始期(5月18日)猕猴桃叶生长所需的磷素78.89%来自于从外界的吸收,4.44%来自根的上年贮藏磷,16.67%来自茎的上年贮存磷。果实生长始期(5月18日)到果实迅速膨大末期(7月9日)猕猴桃树吸磷量为全年总吸磷的55.40%,是磷素营养最大效率期。年周期猕猴桃树体吸收磷素的总量为36.95 kg/hm2(猕猴桃产量40.16 t/hm2),按照果树合理施肥量=(肥料吸收量-土壤天然供肥量)/肥料利用率(%)公式计算,推荐年施纯磷92.38 kg/hm2。进入果实收获期(9月8日)以后和结果(5月18日)前共吸收10.92 kg/hm2,整个果实生长期吸收26.03 kg/hm2,分别占总吸收量的29.55%和70.45%。


	4.猕猴桃树体钾素周年含需量动态规律与施肥管理


	钾含量在猕猴桃树体各器官及部位近似表现为:果实>叶≥一年枝皮层≥两年枝皮层≥多年枝皮层≥主干皮层、根皮层;皮层>木质部;根木质部、一年枝木质部>两年枝木质部、多年枝木质部、主干木质部;细根>粗根。年周期猕猴桃树体吸收钾素的总量为167.88 kg/hm2(猕猴桃产量40.16 t/hm2),果实收获期(9月8日)以后和结果前的5月18日前共吸收43.18 kg/hm2,整个果实生长期(5月18日到9月8日)吸收124.70 kg/hm2,分别占总吸钾量的25.72%和74.28%。从萌芽期(3月28日)到果实生长始期(5月18日)猕猴桃叶累积钾素17.16 kg/hm2,其中53.15%来自于从外界的吸收,22.84%来自根的上年贮藏钾,24.01%来自茎的上年贮存钾。果实生长始期(5月18日)到果实迅速膨大末期(7月9日)是猕猴桃吸收钾素的高峰期,达到88.57 kg/hm2,吸收钾素的97.71%供给了果实,此期从叶中转移出去了前期累积的31.03%。落叶期(11月6日)到休眠期(1月11日)猕猴桃树体将8.94 kg/hm2钾素倒流回土壤中。


	5.猕猴桃树体钙素营养累积动态研究


	各器官钙含量水平表现为:叶>根>茎>果实,皮层>木质部。木质部钙含量全年没有明显变化,而皮层波动较大。茎皮层的钙含量在13.21~27.54 g/kg的范围,木质部在1.12~2.14 g/kg之间,根皮层钙含量在19.03~25.00 g/kg的范围,根木质部钙含量大于茎木质部,为6.35~7.55 g/kg。每生产50 kg果实根、茎、叶、果实分别吸收40.84 g,69.85 g,92.55 g,24.16 g钙素,共计227.41 g。整株钙累积量3月底到11月上旬呈直线增加,由64.21 g增加到最高值153.19 g,到休眠期降低到117.58 g。


	6.收获期猕猴桃树体钙素营养分布研究


	收获期猕猴桃各器官钙含量有差异明显,表现为:叶>根>茎>果实,细根高于粗根,老茎大于幼茎。皮层钙含量远高于木质部,在木质部,根钙含量大于茎,在皮层,根大于一年枝和两年枝,小于主干和多年枝。猕猴桃整株钙累积量为127.36 g,根>茎>叶>果实,分别为49.29 g、43.12 g、23.30 g、11.65 g,分别占整株钙累积量的38.64%、33.80%、18.26%、9.13%。猕猴桃树整株木质部和皮层生物量分别为4.79 kg和2.65 kg,分别占树体总生物量的33.45%和18.51%。皮层钙累积量为57.49 g,占树体总钙累积量的45.14%,而木质部钙累积量只有11.83 g,仅占树体总钙累积量的9.29%,不到皮层的1/4。
%W CNKI


%0 Journal Article
%A 李会芳
%A 刘亚妮
%A 张军峰
%+  陕西省岐山县猕猴桃开发中心,陕西省岐山县猕猴桃开发中心,陕西省岐山县猕猴桃开发中心,
%T 如何提高塬灌区猕猴桃栽植成活率
%J 西北园艺(果树专刊)
%D 2007
%N 06
%K 猕猴桃;栽植成活率;
%X <正>1)选好园址。首先选择土壤。塬灌区土壤类别有壤土和黏土之分,壤土是最适宜栽培猕猴桃的土壤;其次要选择风害小的地方,迎风口、山脊等处不宜建园;最后要具有排灌设施,保证雨季不受涝,旱季能及时灌溉。
%P 45
%@ 1004-4183
%L 61-1226/S
%W CNKI


%0 Journal Article
%A 别智鑫
%A 贺立虎
%A 赵俊霞
%A 蔺林田
%A 程延娥
%+ 陕西省杨凌职业技术学院,陕西省杨凌职业技术学院,陕西省杨凌职业技术学院,陕西省杨凌职业技术学院,陕西省杨凌职业技术学院 陕西杨凌712100,陕西杨凌712100,陕西杨凌712100,陕西杨凌712100,陕西杨凌712100
%T 几种生产因素对秦美猕猴桃单果重及品质的影响
%J 西北农业学报
%D 2007
%N 05
%K 猕猴桃;;施肥;;调节剂;;土壤管理;;单果重;;果实品质
%X 采用正交试验研究了施肥,生长调节剂及土壤管理对猕猴桃单果重和品质的影响。结果表明:①提高施肥量是提高猕猴桃食用品质和贮藏品质的主要因素,施肥量增加,猕猴桃平均单果重、可溶性固形物含量、vC含量显著提高,软化率和可滴定酸含量显著降低。②低浓度(10 mg/kg)的调节剂对猕猴桃的单果重提高显著,而对可溶性固形物含量、vC含量,软化率和可滴定酸含量影响不明显。③从施肥、调节剂和土壤管理3个生产因素看,施肥是提高产量和质量的主要生产因素,调节剂和土壤管理为辅助因素。因此,建议在高肥力的情况下,使用合适浓度(10 mg/kg)的调节剂,以提高猕猴桃的产量和质量。
%P 199-202
%@ 1004-1389
%L 61-1220/S
%W CNKI


%0 Journal Article
%A 朱红春
%A 张蕾
%A 刘海英
%A 张继贤
%+ 山东科技大学地球信息科学与工程学院,山东科技大学地球信息科学与工程学院,山东科技大学理学院,中国测绘科学研究院 青岛266510,中国测绘科学研究院,北京100039,青岛266510,青岛266510,北京100039
%T 基于GIS的猕猴桃土壤养分评价与施肥建议模型研究
%J 农业工程学报
%D 2007
%N 06
%K GIS;;土壤养分;;施肥;;猕猴桃
%X 该论文以陕西省周至县为例,基于GIS技术,得到土壤养分的地域分布模型和适宜性等级划分;针对猕猴桃的生育特性,建立了养分需求模型;针对土壤养分的空间分布特点,给出具有决策指导意义的施肥建议,以提高猕猴桃果品的品质和产量;研制了基于施肥建议模型的果树施肥信息系统。该方法实现了GIS支持下的基础土壤养分数据的空间化、可视化、系统化管理,最大程度上实现了连续性的养分分布模型的构建,并对不同地域的施肥建议进行了可视化输出。该方法是实现“数字农业”和“精准施肥”目标的有益探索,具有一定的理论和实践意义。
%P 194-198
%@ 1002-6819
%L 11-2047/S
%W CNKI


%0 Thesis
%A 孙骞
%T 钾营养对中华猕猴桃生理特性及果品质量影响的研究
%Y 杨军
%I 安徽农业大学
%9 硕士
%D 2007
%K 中华猕猴桃;;钾;;光合作用;;果实品质;;总黄酮
%X 


	猕猴桃是目前世界上珍稀的被子植物之一。其果实具有很高的营养价值,一直都被誉为“水果之王”。在果树生长发育必需的三大营养元素中,钾在提高果树光合效率、促进果实品质及提高果树抗逆性等方面的效果尤为突出,一直被誉为“品质元素”。猕猴桃为喜钾果树,其正常的生长发育需要有充足的钾供应,为此,本试验以我省中华猕猴桃主栽优良品种“81-5”(A.chinensis Planch cv“81-5”)为试材,设置四种供钾水平(CK、NPK_1、NPK_2、NPK_3),系统地研究了不同钾水平对中华猕猴桃生理特性及果品质量的影响,为猕猴桃的科学施钾,达到丰产优质高效栽培目标提供理论和实践依据。主要研究结果如下:


	1.在夏季高温强光的环境下,不同的供钾水平的中华猕猴桃植株的光合日变化都为“双峰型”,但各处理净光合速率(Pn)的第1高峰出现时刻不同,第2高峰出现时刻一致。NPK_2和NPK_3处理可使植株光合速率在上午提前到达峰值,有效缩短植株“午休”的时间。各处理气孔导度(Gs)与Pn变化较一致。各处理胞间CO_2浓度(Ci)的日变化基本与Pn相反。各处理蒸腾速率(Tr)日变化为“单峰型”。不同供钾处理都可不同程度地提高植株的Pn、Gs、水分利用效率(WUE),降低Ci、Tr,以NPK_2和NPK_3处理产生的效应较明显。


	2.NPK_2处理可以增加猕猴桃叶绿素含量,显著提高叶片超氧化物歧化酶(SOD)活力,降低叶绿素a/b值。不同的钾供应都有利于叶片SOD活力的提高,以NPK_2和NPK_3处理的效应较好。


	3.随着施钾量的增加,各处理猕猴桃叶片表现量子效率(AQY)、光饱和点(LSP)有所提高,而光补偿点(LCP)降低。NPK_2和NPK_3处理的叶片具有较高的AQY,生理状况较佳,光合机构运转状况良好。NPK_2和NPK_3处理的植株具有较低的LCP和较高的LSP,可以最大限度地利用光能合成同化产物。


	4.NPK_1和NPK_2处理能提高猕猴桃叶片的Fv/Fm和Fv/Fo,提高叶片电子传递活性和PSⅡ潜在活性、提高PSⅡ原初光能转化效率。CK和NPK_1会使叶片吸收的过剩光能通过光化学反应途径和非辐射能量途径耗散的能力降低。NPK_3可使最大荧光(Fm)、Fv/Fm和Fv/Fo降低,但可以显著提高非光化学淬灭系数(qN)。NPK_3处理的PSⅡ的电子传递活性最大,NPK_2次之。


	5.NPK_2处理的猕猴桃果品质量最优。不同供钾水平都可提高果实的单果重和果实(?)物质累积速度,NPK_2处理效应最好,NPK_3处理次之。不同的供钾水平对“81-5”猕猴桃可溶性固形物含量的增加具有不同的效应,以NPK_2和NPK_3处理的效应较好。NPK_1和NPK_2处理有利于果实可溶性糖含量的增加。NPK_1和NPK_3处理对“81-5”猕猴桃可滴定酸含量的降低并无明显效应,而NPK_2处理可有效降低果实可滴定酸含量。NPK_1对促进果实VC的合成效应并不明显,而NPK_2和NPK_3处理有利于果实VC的大量合成。NPK_1和NPK_2处理有利于糖酸比的提高。果形指数各处理间差异不显著。NPK_3有助于果肉明亮度的提高,NPK_1和NPK_3处理的果肉色泽较为宜人。不同的供钾水平都可以有效延长在常温下果实的贮藏期,以NPK_2的效应最好,果实软化的天数最长,为28天,NPK_3次之。综合各处理的可溶性糖、可滴定酸、糖酸比来看,由于NPK_1和NPK_2糖酸比较高,而NPK_1可溶性糖含量较NPK_2明显偏低,所以NPK_2的果实风味较好。


	6.各处理之间果实成熟期的总黄酮含量存在显著性差异。含量高低依次为NPK_2＞NPK_1＞CK＞NPK_3。NPK_1和NPK_2处理有助于果实成熟期黄酮的合成,而NPK_3处理会使果实成熟期总黄酮大量分解。各处理果实总黄酮含量随采样时间的不同而有所变化,且其变化规律并不完全一致。各处理在生长发育前期的果实总黄酮含量普遍都高于生长发育后期。NPK_1和NPK_2处理有利于植株果实在成熟前的抗性增加,可以保证果实成熟时具有优良品质。NPK_2处理对果实总黄酮的累积具有长期而稳定的效应。NPK_1和NPK_3都在9月1日达到施钾后果实总黄酮含量的最高值,分别为8.924mg/g和9.898mg/g。NPK_1和NPK_3处理能较多地使猕猴桃果实在生长发育期间合成黄酮。


	7.在土壤缺钾条件下,给予植株以NPK_2处理(肥料配比为N∶P_2O_5∶K_2O=1∶0.5∶2)的钾水平营养,能有效增强猕猴桃的耐高温强光的能力,并能改善光合效率、提高果品质量。
%W CNKI


%0 Journal Article
%A 邓捷锋
%+ 眉县农业局 陕西眉县722300
%T 猕猴桃需肥特性及施肥技术初探
%J 陕西农业科学
%D 2007
%N 01
%K 猕猴桃;需肥特性;树冠投影;技术初探;
%P 175-176
%@ 0488-5368
%L 61-1089/S
%W CNKI


%0 Journal Article
%A 阮素华
%+ 云南森林自然中心 云南 昆明 650224
%T 猕猴桃的栽培管理和病虫害防治措施
%J 林业调查规划
%D 2006
%N S2
%K 栽培管理;;病虫害防治;;猕猴桃
%X 云南省森林自然中心与省农科院合作,于1980年栽植猕猴桃0．55hm2,由于管理未能跟上,部分植株枯死。1996年开始,进行科学管理,其产量由1996年1000kg提高到2000年的3000kg。文章介绍了合理施肥、灌溉、中耕除草、适时修剪、摘心疏果等一系列栽培管理及病虫害防治措施。
%P 181-184
%@ 1671-3168
%L 53-1172/S
%W CNKI


%0 Journal Article
%A 苏国营
%+  北京新禾丰农化资料有限公司,
%T 猕猴桃施肥技术四要点
%J 西北园艺(果树)
%D 2006
%N 05
%K 猕猴桃;施肥技术;持力硼;
%P 52
%@ 1004-4183
%L 61-1226/S
%W CNKI


%0 Journal Article
%A 别智鑫
%A 翟梅枝
%A 李春茂
%A 程延娥
%+ 杨凌职业技术学院,西北农林科技大学林学院,杨凌职业技术学院,杨凌职业技术学院 陕西杨陵712100,陕西杨陵712100,陕西杨陵712100,陕西杨陵712100
%T 不同施肥处理对秦美猕猴桃贮藏性及其品质的影响
%J 西北植物学报
%D 2006
%N 09
%K 猕猴桃;;施肥模式;;贮藏品质;;食用品质
%X 以秦美猕猴桃为材料,对不同施肥处理的果实后熟过程中软化、腐化过程进行观察统计,并在果实采后4个具有代表性的后熟时期(硬度分别为15 kg/cm2左右、8~7 kg/cm26、~5 kg/cm25、~4 kg/cm2)进行可溶性固形物、可滴定酸、Vc、可溶性糖等营养指标测定.结果显示:(1)从后熟过程中软化、腐化统计看,3个施肥处理(A、B、C)的贮藏品质与对照(CK)间差异明显,C处理(氮肥+磷肥+农家肥)的猕猴桃贮藏期最长,软化、腐化出现得最晚,较对照分别延长15 d、27 d,贮藏性最好;(2)3个施肥处理的营养指标与CK间差异明显,C处理与CK和A处理差异显著.表明在猕猴桃生产中采用氮肥+磷肥+农家肥相结合的施肥方式可显著延长猕猴桃果实贮藏期(后熟期),并可显著提高猕猴桃果实的食用和营养品质.
%P 1950-1954
%@ 1000-4025
%L 61-1091/Q
%W CNKI


%0 Journal Article
%A 苏国营
%+  北京新禾丰农资有限公司,
%T 猕猴桃施肥技术要改变
%J 农家致富
%D 2006
%N 18
%K 猕猴桃;施肥技术;叶面施肥;
%X <正>猕猴桃已发展为小杂果中的娇娇者,是果农发家致富的好助手。但是近年来,由于偏重产量、不重质量,粗放式的栽培管理,加上单一施用氮肥与磷肥,造成产量降低、品质低劣、树势减弱,我们叫这种栽培管理方式为略夺式的栽培——只看眼前产量,不顾以后效
%P 27
%@ 1672-6456
%L 32-1699/S
%W CNKI


%0 Journal Article
%A 张相文
%A 薛云飞
%+ 陕西省眉县园艺工作站,陕西省眉县园艺工作站 (722300),(722300)
%T 海沃德猕猴桃中后期巧施肥
%J 中国果树
%D 2006
%N 05
%K 海沃德猕猴桃;氮、磷、钾;采果后;根颈部;中后期;
%P 66-67
%@ 1000-8047
%L 21-1165/S
%W CNKI


%0 Journal Article
%T 西北大学研制出周至猕猴桃施肥信息系统
%J 西北园艺(果树)
%D 2005
%N 05
%K 猕猴桃;信息系统;
%P 33
%@ 1004-4183
%L 61-1226/S
%W CNKI


%0 Conference Proceedings
%A 李红
%A 罗雪峰
%+ 重庆市武隆县农业局;重庆市经济作物技术推广站;
%T 武隆县猕猴桃土壤改良与施肥法
%B 重庆市园艺学会会员代表大会
%C 中国重庆
%? 重庆市果树研究所
%D 2005
%P 2
%K 猕猴桃;;土壤改良;;施肥;;重庆市武隆县
%X 根据种植猕猴桃对土壤的要求,猕猴桃生长的需肥规律,以及常用有机肥的养分含量,简要地讨论了重庆市武隆县在发展猕猴桃生产中适宜采用的土壤改良方法,科学合理的猕猴桃施肥方法。
%W CNKI


%0 Thesis
%A 石磊
%T 陕西省果树蔬菜施肥现状及对策研究
%Y 曲东
%I 西北农林科技大学
%9 硕士
%D 2005
%K 果树蔬菜;施肥;存在问题;对策　　
%X 果、菜业是我省农业结构战略性调整,农民增收的主要产业。我省是果业大省,仅苹果就有600 多万亩,产量居全国第二位。全省有蔬菜200 多万亩,果菜产业已经在全省农业经济中占据了重要的地位。研究果树、蔬菜施肥现状,系统掌握农户施肥的第一手资料,找出果菜施肥现存的主要问题,搞好科学施肥是提高农产品产量和经济效益,提高产品质量,增加市场竞争力的关键措施之一,对我省发展无公害农产品,稳步增加农民收入,继续做大做强果菜产业意义重大。　


农户施肥状况是处于动态变化之中的,它受地域、经济、习惯、科技发展等诸多因素影响。由于农村经济状况、思维观念在发展变化,农产品市场价格对生产的影响日益加强,现在农户施肥状况与原来相比发生了较大变化。近些年来,农业专家、科研人员对我省果树、蔬菜的科学施肥进行了大量研究,有关文献、报告、著作也较丰富,但对农户果树、蔬菜施肥现状的系统报道较少,有关部门近些年也未组织过农户施肥现状系统调查,因而目前农户施肥现状底子不清,情况不明,指导农户施肥针对性不强,效果不佳。因此要搞好科学施肥,就必须了解农户的施肥现状。基于以上考虑,从2002 年年底开始,对全省大宗果树、蔬菜品种施肥现状进行了较大规模的调查,分析了陕西省主要果树蔬菜品种农户施肥现状和存在问题,有针对性地提出了建议和对策。　


1.有机肥施用量差异大,品种单一、质量差,　肥力普遍偏低。调查资料显示:我省果园、菜园有机肥施用面积较大,果园有机肥的施用面积达到了79.2%,菜园施用有机肥农户占87.7%。但各地有机肥施用量差异大,仍有近半数果园不施有机肥或施用量不足,铜川市耀州区在露地茄子上均不使用有机肥,安康地区大辣椒有机肥用量低,亩施用有机肥1000 公斤以下农户占90%以上。　


2.化肥施用比例不协调,钾肥用量严重不足。专家提出我省苹果施氮、磷、钾肥适宜比例是1:0.5-0.7:0.5-0.8,调查结果显示,加权平均后,我省高、中、低产苹果园施肥比例分别是1:0.73:0.38、1:0.81:0.41、1:0.61:0.25,钾肥比例严重偏低。果树绝大多数喜钾,但19 个苹果园土样测定结果显示,速效钾含量丰富在190-200mg/kg的有2 个;含量在94-102mg/kg缺钾的有2 个;含量在67mg/kg以下,极缺钾的有15个,果园土壤缺钾十分严重。调查中发现,有42.1%的苹果园不施钾,28.5%的苹果园施钾量偏低;53%的梨园,52%的柑桔园,74%的葡萄园,49%的桃园,46%猕猴桃园不施钾,可以讲钾肥的应用尚未得到农民的重视,应引起有关方面关注。


3.盲目施肥现象普遍存在。调查中发现,果园施肥在小范围内存在趋同性,农户
%W CNKI


%0 Journal Article
%A 高彦明
%A 王兰
%A 李爱民
%A 李仲芳
%A 呼丽萍
%+ 天水市林业局,天水市林业局,天水市北道区码头苗圃,天水师范学院,天水师范学院 甘肃天水741000


,甘肃天水741000


,甘肃天水741036


,甘肃天水741000 


,甘肃天水741000
%T 秦美猕猴桃的建园及适应性观察
%J 经济林研究
%D 2005
%N 01
%K 猕猴桃;;引种建园;;适应性观察
%X 介绍了原产于陕西周至的秦美猕猴桃在甘肃天水引种、建园情况。通过连续8a的观察测定,掌握了该品种在甘肃天水的物候期、枝条和果实的年生长进程、幼树的生长发育和结果规律,布设了不同摘心去梢次数、不同施肥方法的效果试验,总结了在当地条件下的栽培技术,为该品种在甘肃的推广提供了试验依据。
%P 40-43
%@ 1003-8981
%L 43-1117/S
%W CNKI


%0 Journal Article
%T 猕猴桃“四佳”施肥法
%J 农村天地
%D 2004
%N 02
%K 猕猴桃;施肥法;催芽肥;
%X <正> 根据猕猴桃周年生长及需肥规律,笔者总结出了猕猴桃的四种最佳施肥方法,供广大果农参考。 ①早春追施催芽肥 春季土壤解冻、树液流动后,树体开始活动,此期施肥有利于萌芽开花,促进新梢生长。催芽肥宜在发芽前施用,以速效氮肥为主(氮肥占全年氮肥用量的1/2—2/3)配以少量磷、钾肥。4年生树一般亩施纯氮8—10公斤,纯磷4公斤,纯钾4公斤。采取全园撒施或株施,然后灌春水1—2次。
%P 11
%@ 1003-8140
%L 22-1189/C
%W CNKI


%0 Thesis
%A 尹立红
%T 猕猴桃黄化病与其营养关系研究
%Y 张兴
%I 西北农林科技大学
%9 硕士
%D 2003
%K 称猴桃黄化病;营养;统计分析;膏剂配方
%X 


猕猴桃黄化病(Chlorosis of Kiwifruit)是近几年陕西省猕猴桃主栽区发生比较普遍、危害比较严重的一种生理性病害。本论文通过对陕西主栽品种“秦美”猕猴桃(Actinida deliciosab cv. ‘Qinmen’)的健康植株和不同黄化水平病株的营养状况进行测定分析，包括氮(N)、磷(P)、钾(K)、铁(Fe)、锰(Mn)、铜(Cu)、锌(Zn)、钙(Ca)、镁(Mg)、硼(B)十种元素和叶绿素含量，借助方差分析、因子分析和通径分析等统计学手段，明确猕猴桃健叶和黄化叶营养状况的区别；探讨各元素对黄化病影响程度的大小，为提出合理的膏剂配方提供理论指导；同时按照猕猴桃的需肥特点配置了15种膏剂，对黄化病进行了防效试验。整个论文工作得到以下初步结果：


    一、通过对猕猴桃健康植株和不同黄化程度植株营养状况的分析：猕猴桃黄化植株叶营养的N、P、K、Cu含量比健叶含量升高；随着黄化程度加重，N、P、K含量有明显升高趋势，Ca、Mn呈明显降低趋势。全铁在健康植株和黄化植株之间的变化没有规律性；铜缺乏可能是某些条件下猕猴桃植株黄化比较严重(叶片呈白色)的主要原因之一。


    二、因子分析结果表明黄化病的发生与果园或植株的整体营养水平有很大的相关性。得出Cu、P、Fe、Mn、Mg、K等元素是对猕猴桃健叶贡献较大的元素，适当增加这几种元素的含量将有助于叶片的健康成长；黄化叶片的因子分析结果表明元素之间互作关系复杂，主要表现在：①轻微黄化时，N、K含量过高抑制了Fe、Zn等的吸收，使叶片中元素平衡失调，引起叶片黄化；②黄化较严重时，Ca、B、Mg含量过高影响了Fe的吸收，是引起黄化病的主要原因。


    三、通过通径分析中决策系数的比较，黄化一级的营养状况下，主要是N、Mn、Mg影响了整体营养的平衡；而黄化二级和黄化三级的营养状况下，除与上述Mn、Mg、N元素有关外，还与Cu、K有关。在黄化一级的条件下，Fe元素是发生黄化病的限制性因素，是引起黄化的主要原因；在黄化二级和黄化三级营养状况下，K元素是发生黄化病的限制性因素，适当补钾可以有效缓解猕猴桃黄化病的发生，但防治的有效措施仍是以补充Fe、Zn、Cu等微量元素为主。


    四、新配置的膏剂施用后，以叶绿素增长率评判各配方的复绿效果，结果表明配方6和配方15在不同黄化程度的试验地中的效果均较好，但在黄化严重的条件下，配方15有轻微肥害发生；综合考虑各膏剂中的营养元素的比例、在不同黄化程度试验地中的防效及肥害现象、猕猴桃的生物学特性和需肥特点等几个因素，在上述分析的基础上确定了防治猕猴桃黄化病的膏剂基本配方。
%W CNKI


%0 Journal Article
%A 何忠俊
%A 张广林
%A 张国武
%A 马路军
%A 同延安
%+ 西北农林科技大学资源环境学院土壤肥料研究所,陕西省礼泉县赵镇农技站,陕西省礼泉县园艺站,西北农林科技大学资源环境学院土壤肥料研究所,西北农林科技大学资源环境学院土壤肥料研究所 陕西杨凌712100


,陕西礼泉713206


,陕西礼泉713200


,陕西杨凌712100


,陕西杨凌712100
%T 钾对黄土区猕猴桃产量和品质的影响
%J 果树学报
%D 2002
%N 03
%K 猕猴桃;;钾;;产量;;品质;;黄土区
%X 在黄土区土上研究了猕猴桃不同品种及不同量钾肥与产量品质的关系。连续3年试验结果表明,钾在黄土区猕猴桃上有显著的增产效果和经济效益熏平均增产20.2%,产投比大于2.54。施钾能增加果实可溶糖、维生素C含量及果实硬度熏降低果实酸度,增加糖酸比,提高一级果率及单果重,促进叶生长。氯化钾与硫酸钾在增糖降酸、促进叶生长、提高维生素C方面作用相当,硫酸钾在增加果实硬度、一级果率、叶绿素、氨基酸总量及必需氨基酸方面好于氯化钾,高量钾好于低量钾。过量Cl-不利于果树生长及果实品质的改善。从产量、品质及经济效益综合考虑,以硫酸钾和氯化钾按1∶1掺合施用效果较好,N∶P2O5∶K2O大致比例为1∶0.9∶1.3。猕猴桃施肥以撒施耕翻效果较好。
%P 163-166
%@ 1001-7364
%L 41-1308/S
%W CNKI


%0 Journal Article
%A 刘旭峰
%+ 西北农林科技大学园艺学院果树研究所 邮编 710065  西安
%T 猕猴桃园合理施肥
%J 西北园艺
%D 2002
%N 03
%K 猕猴桃园;合理施肥;农家肥;晚霜危害;硫酸钾;
%X <正> 猕猴桃是需肥量相对较多的树种,为了获得优质高效生产,必须做到合理施肥。现根据陕西省中等土壤肥力的果同,提出在较好管理水平下的推荐施肥量,果农可根据自己果园的实际情况,进行适当调整。1 施肥量 ①定植当年每666.7m2施纯氮4kg,纯磷
%P 18
%@ 1004-4183
%L 61-1226/S
%W CNKI


%0 Journal Article
%A 周博
%A 陈竹君
%A 郝乾坤
%A 王青宁
%A 刘延超
%+ 杨凌职业技术学院,西北农林科技大学,杨凌职业技术学院,杨凌职业技术学院,杨凌职业技术学院 陕西杨凌　712100


,陕西杨凌　712100 


,陕西杨凌　712100


,陕西杨凌　712100


,陕西杨凌　712100
%T 猕猴桃矿质元素DRIS标准研究
%J 杨凌职业技术学院学报
%D 2002
%N 02
%K 猕猴桃;;诊断施肥综合法;;DRIS参数;;DRIS图示法;;DRIS指数标准
%X 本实验采集了34个猕猴桃园叶样,并根据产量将亩产≥1000kg的17个园子划为高产组,亩产<1000kg的17个园划分低产组。对叶片中N、P、K、Mn、Cu、Zn6种元素含量进行测定和统计分析。结果表明:低产组大量元素需肥强度最大的主要为N,占该组的52.94%,微量元素需肥强度最大的以Zn和Cu为多,分别占该组的47.06%、41.18%;制定出猕猴桃园N、P、K、Mn、Cu、Zn的DRIS指数分级标准,其适宜指数范围分别为-4.003～5.202,4.002～4.922,4.993～6.465,9.733～7.675,1.621～1.332,5.317～3.998;各园的需肥顺序用图示法和用指数法判断,其结果一致。
%P 6-9
%@ 1671-9131
%L 61-1403/G4
%W CNKI


%0 Thesis
%A 杨谷良
%T 猕猴桃无公害栽培、品种筛选及贮藏生理研究
%Y 赵思东
%I 中南林学院
%9 硕士
%D 2002
%K 猕猴桃;选择;复合生态系统;贮藏
%X 


我国猕猴桃产业近年发展很快，但是，在栽培技术和储藏保鲜等方面的研究显得较为落后。本文在猕猴桃品质分析评价，无公害栽培和贮藏期间生理特性三方面进行了初步分析。


    通过建立选择模型对品种进行品质分析评价，对单果重、果肉率、总糖、总酸、还原糖、Vc、蛋白质、有机酸7个单因素的合理-满意度的分析，选择了魁蜜，米良一号，金魁等6个较为优良的品种。


    通过复合生态系统建立及无公害栽培技术，从产量、品质、经济效益、栽培技术四个方面的对比分析表明：山地低投高效无公害栽培的关键在于园地的选择、合理的栽培措施和病虫害防治。


    贮存期间生理特性：在三种不同温度条件下，将供试果的呼吸强度、乙烯、过氧化物酶、多聚半乳糖醛酸酶、可溶性果胶、纤维素共五个指标逐个在不同的储藏期间内进行了测定。证明POD和PG与猕猴桃的衰老关系密切，纤维素酶不是衰老的主要生理因子。
%W CNKI


%0 Journal Article
%A 刘侯俊
%A 巨晓棠
%A 同延安
%A 张福锁
%A 吕家珑
%+ 西北农林科技大学资源与环境学院,中国农业大学资源与环境学院,西北农林科技大学资源与环境学院,中国农业大学资源与环境学院,西北农林科技大学资源与环境学院 陕西杨凌712100


,北京100094


,陕西杨凌712100


,北京100094


,陕西杨凌712100
%T 陕西省主要果树的施肥现状及存在问题
%J 干旱地区农业研究
%D 2002
%N 01
%K 陕西省;;主要果树;;施肥量;;产量
%X 对陕西省苹果、梨、猕猴桃 3种主要果树的产量、施肥以及其它管理措施状况进行了调查。结果表明 ,苹果的产量和施肥量在农户间的差别很大 ,产量较低 ;部分果园氮磷肥过量 ,有些果园施肥不足 ,不施钾肥和有机肥的果园数占调查果园总数的比例较大。梨和猕猴桃产量和施肥量的变异较小 ,梨树氮磷肥过量严重 ,钾和有机肥严重不足 ;猕猴桃没有表现出过量施肥现象 ,注重施用有机肥 ,但钾肥仍明显不足。果农施用的肥料品种混乱 ,施肥方式和施肥时期不尽合理。为此提出陕西省果树施肥应增施钾肥和有机肥 ,并注意合理施肥和合理灌水相结合的建议。
%P 38-44
%@ 1000-7601
%L 61-1698/S
%W CNKI


%0 Journal Article
%A 韩礼星
%+ 中国农业科学院郑州果树研究所 450009
%T 猕猴桃丰产栽培土肥水管理技术
%J 柑桔与亚热带果树信息
%D 2002
%N 02
%K 猕猴桃;根系分布;土肥水管理;丰产栽培;
%P 38-39
%@ 1008-2905
%L 51-1509/S
%W CNKI


%0 Journal Article
%A 张林森
%A 武春林
%A 梁俊
%A 王西玲
%A 李丙智
%+ 西北农林科技大学园艺学院果树研究所,西北农林科技大学园艺学院果树研究所,西北农林科技大学园艺学院果树研究所,西北农林科技大学园艺学院果树研究所,西北农林科技大学园艺学院果树研究所 西安710065


,西安710065


,西安710065


,西安710065


,西安710065
%T Fe-EDDHA对矫治秦美猕猴桃叶片失绿和营养元素组成的影响
%J 西北植物学报
%D 2001
%N 06
%K 猕猴桃;;铁;;失绿;;土壤施肥;;叶绿灵
%X 在陕西石灰性土壤秦美猕猴桃果园施用不同剂量叶绿灵 (Fe- EDDHA) ,结果表明 ,萌芽期株施 45 g叶绿灵对矫治秦美猕猴桃叶片失绿黄化效果显著 ,可一直维持到当年落叶。同黄化对照植株相比 ,叶片叶绿素含量增加 1 82 .5 % ,活性铁含量提高 5 3 .2 % ,果实品质得到明显改善。施用叶绿灵还改善了叶片营养元素的含量
%P 206-210
%@ 1000-4025
%L 61-1071/Q
%W CNKI


%0 Journal Article
%A 张林森
%A 武春林
%A 王西玲
%A 龙周侠
%A 梁俊
%A 马书尚
%A 张有平
%+ 西北农林科技大学园艺学院果树所,西北农林科技大学园艺学院果树所,西北农林科技大学园艺学院果树所,西北农林科技大学园艺学院果树所,西北农林科技大学园艺学院果树所,西北农林科技大学园艺学院果树所,西北农林科技大学园艺学院果树所 西安710065


,西安710065


,西安710065
%T 秦美猕猴桃叶营养状况及标准值的研究
%J 西北农业学报
%D 2001
%N 03
%K 猕猴桃;;叶片;;营养诊断;;施肥
%X 通过连续 2 a对陕西秦岭北麓地区秦美猕猴桃叶片营养状况的调查和统计分析 ,查明了当地猕猴桃树普遍缺乏钾、氯和磷元素 ,而钙、镁和氮元素含量偏高。秦美猕猴桃丰产园叶片营养标准适宜范围为 :氮2 .2 7%～ 2 .77% ,磷 0 .1 6%～ 0 .2 0 % ,钾 1 .60 %～ 0 .2 0 % ,钙 3 .2 9%～ 4.43 % ,镁 0 .40 %～ 1 .1 3 % ,氯 0 .6%～ 1 .0 % ;锌 2 3 .6～ 44.2 mg/ kg,铁 90 .1～ 2 67.9mg/ kg,锰 44.5～ 1 73 .1 mg/ kg,铜 7.0～ 2 1 .8mg/ kg,硼3 8.5～ 79.9mg/ kg。
%P 74-76
%@ 1004-1389
%L 61-1220/S
%W CNKI


%0 Journal Article
%A 韩礼星
%A 黄贞光
%A 赵改荣
%A 李明
%A 李玉红
%+ 中国农业科学院郑州果树研究所,中国农业科学院郑州果树研究所,中国农业科学院郑州果树研究所,中国农业科学院郑州果树研究所,中国农业科学院郑州果树研究所 郑州450009


,郑州450009


,郑州450009


,郑州450009


,郑州450009
%T 猕猴桃土、肥、水管理技术
%J 果农之友
%D 2001
%N 03
%K 猕猴桃;水管理技术;根系分布;
%P 18-19
%@ 1671-7759
%L 41-1343/S
%W CNKI


%0 Journal Article
%A 田呈明
%A 梁英梅
%A 高爱琴
%A 张星耀
%+ 西北农林科技大学林学院!陕西杨陵712100,西北农林科技大学林学院!陕西杨陵712100,西北农林科技大学林学院!陕西杨陵712100,中国林业科学研究院森林生态环境保护研究所!北京100091
%T 基于栽培管理措施的猕猴桃细菌性溃疡病防治技术
%J 西北林学院学报
%D 2000
%N 04
%K 猕猴桃;;溃疡病;;栽培管理;;防治
%X 对陕西猕猴桃种植区的栽培管理技术措施与猕猴桃枝干溃疡病发病关系的研究发现 ,栽培管理措施及水平直接影响溃疡病的发生程度 ,管理精细的果园发病较轻。为有效控制病害 ,冬季修剪应在落叶后至元月中旬之间进行 ;冬灌不能晚于 1 1月底 ,春灌不早于 4月 ;合理施肥 ,控制春季萌芽的早晚、伤流的多少和树木生长势 ,降低病害发生程度
%P 72-76
%@ 1001-7461
%L 61-1202/S
%W CNKI


%0 Journal Article
%A 张林森
%A 武春林
%A 王西玲
%A 梁俊
%A 龙周侠
%A 张有平
%+ 陕西省果树研究所,陕西省果树研究所,陕西省果树研究所,陕西省果树研究所,陕西省果树研究所,陕西省果树研究所 西安 710065


,西安 710065


,西安 710065


,西安 710065


,西安 710065


,西安 710065
%T 陕西秦美猕猴桃园营养状况分析及施肥对策
%J 西北园艺
%D 2000
%N 05
%K 秦美猕猴桃;施肥对策;状况分析;
%X <正> 秦美猕猴桃是陕西秦岭北麓渭河南岸优质猕猴桃产区的主栽品种。由于经济效益高,近年来栽培面积不断扩大,栽培区域不断向高pH石灰性土壤区域扩展。果农对猕猴桃园施肥主要凭经验,一些果园施肥过量,发生肥害,而另一些果农施肥不足或营养元素配合不合理,加之滥用果实膨大剂,导致树体营养失调,大小年结果现象严重,果实风味变差、贮藏性下降,严重影响猕猴桃的商品性和经济效益。为了提高猕猴桃的品质和产量,我们采用叶分析和土壤测试法调查研究了陕西秦美猕猴桃园营养现状,并据此提出施肥对策。 1 材料与方法 1996～1997年和1999年从猕猴桃主产县周至、眉
%P 9-10
%@ 1004-4183
%L 61-1226/S
%W CNKI


%0 Journal Article
%A 周建辉
%A 薛建鹏
%A 苏家乐
%+ 启东市林果指导站!226200,新安乡多服站!226200,江苏省农科院园艺所!210014
%T 猕猴桃在沿海地区栽培的若干技术要点
%J 福建果树
%D 1999
%N 01
%K 中华猕猴桃;沿海地区;技术要点;
%X 中华猕猴桃原产于我国气候温暖，雨量充沛，土质肥沃，植被丰富的长江流域。猕猴桃在其长期的系统发育中形成了“三喜”、“三怕”的特点，即喜温湿，喜肥．喜光；怕旱涝，怕强风，怕霜冻。因此，建园叶应选择气候温晚雨量充沛，无早霜和晚霜危害，水源充足，灌溉方便．排...
%P 54
%@ 1004-6089
%L 35-1114/S
%W CNKI


%0 Journal Article
%A 杜锡莹
%+ 陕西省户县果树试验站 710308
%T 猕猴桃渍害的发生和预防
%J 烟台果树
%D 1999
%N 01
%K 猕猴桃;
%X <正> 渍害是猕猴桃的一种常见灾害,一般年份只是个别或小面积发生。1998年我省长时期频频降雨,渍害普遍发生,一些地方大量死树甚至毁园,应引起大家的关注。 1.症状及发生规律 发生较轻的树表现为生长衰弱,一部分植株最终死亡。还有一种症状为植株很快萎蔫,刨开根部可见根茎部已经腐烂,腐烂部位绕根茎一周即无法挽救。地下水位高,或受其它水源浸泡严重的,植株根系大部分腐烂,常成片死亡。
%P 55
%@ 1005-9938
%L 37-1244/S
%W CNKI


%0 Journal Article
%A 宋晓斌
%A 王培新
%A 张星耀
%A 张学武
%A 马松涛
%A 李有忠
%+ 陕西省林业科学研究所,陕西省森林病虫防治检疫总站,中国林业科学研究院
%T 陕西猕猴桃病虫害发生与危害的调查分析
%J 西北林学院学报
%D 1998
%N 03
%K 猕猴桃,病虫害,调查
%X 调查了陕西省猕猴桃病虫害的发生与危害，结果表明，主要有４２种病虫害对猕猴桃产生不同程度的危害，其发生具有４个特点：自然分布区病虫害种类少，危害轻，人工栽培区的种类多，危害严重；随着树龄的增大，病虫害种类增多，主要病虫害加重；各地具有典型的病虫害；不当施肥引起的生理性病害加重。同时提出了相应的对策。
%P 81-86
%@ 1001-7461
%L 61-1202/S
%W CNKI


%0 Journal Article
%T 新产品  新技术
%J 北京农业
%D 1998
%N 07
%K 地膜玉米;保鲜剂;猕猴桃;植物生长调节剂;小麦黑穗病;纤维素酶;涌泉灌溉;新药剂;小麦田;彩色棉;防治效果;
%X 新产品新技术小麦拌种新药剂“麦拌宁”山西省农科院棉花所研制成功了一种小麦田杀虫杀菌新药剂——麦拌宁。该药剂由甲基对硫磷、五氯硝基苯、植物生长调节剂和助剂配制而成。其既可有效地杀死地下害虫，又可防治小麦黑穗病。同时，具有显著的促进作物根系发育，增强抗逆...
%P 2-3
%@ 1000-6966
%L 11-2222/S
%W CNKI


%0 Journal Article
%A 吕岩
%A 吕小良
%+ 陕西省周至县昌西猕猴桃基地,陕西省周至县昌西猕猴桃基地 710406


,710406
%T 猕猴桃科学施肥
%J 西北园艺
%D 1997
%N 03
%K 猕猴桃;科学施肥;有机肥;生殖生长;
%X <正> 1 施肥原则 根据法国和新西兰园艺学家所提供的资料推算,每生产100kg猕猴桃果实,需纯钾0.7kg、纯氮0.6kg、纯磷0.4kg。依陕西省川道猕猴桃园(盛果树)平均亩产1500～2000kg算,当年亩纯钾投入量为10～14kg、纯氮9～12kg、纯磷6～8kg。我国目前钾肥的利用率平均为50％,氮肥平均为30％,磷肥平均为20％,因此,亩产1500～2000kg猕猴桃果实,需投入纯钾21～28kg,纯氮28～36kg,纯磷30～
%P 14
%@ 1004-4183
%L 61-1226/S
%W CNKI


%0 Journal Article
%T 致富信息
%J 致富之友
%D 1997
%N 01
%K 植物生长促进剂;秸秆养畜;猕猴桃资源;有效积温;品种来源;鬼怒甘;水浇地;种子公司;
%P 40-48
%@ 1003-9341
%L 15-1078
%W CNKI


%0 Journal Article
%A 温应选
%+ 陕西省户县果树试验站
%T 猕猴桃果实日灼病的预防
%J 山西果树
%D 1996
%N 02
%K 日灼病;猕猴桃果实;产量和品质;
%X 猕猴桃果实日灼病的预防１９９５年我县猕猴桃挂果园普遍发生了日灼病，病果率平均达２５％，影响了猕猴桃的产量和品质。现根据我们的调查研究，提出以下预防措施，供参考。１、栽培技术预防：合理绑蔓，使枝蔓在架面上分布均匀，让果实遮盖于叶片之下。同时要合理负载，...
%P 42-43
%@ 1005345X
%L 141127S
%W CNKI


%0 Journal Article
%A 陈东元，唐素香
%+ 江西省农业科学院园艺研究所
%T 红壤低丘地区栽培猕猴桃的经济效益分析
%J 中国果树
%D 1996
%N 02
%K 中华猕猴桃;单篱架;经济效益分析;
%X 红壤低丘地区栽培猕猴桃的经济效益分析陈东元，唐素香（江西省农业科学院园艺研究所，南昌３３０２００）为了综合评价红壤低丘地区商品栽培中华猕猴桃的经济前景，我们对本所１—９年生中华猕猴桃试验园的历年投入、产值数据进行了分析。现将结果简报如下。１试验园基本...
%P 40-42
%@ 10008047
%L 211165S
%W CNKI


%0 Journal Article
%A 李洁维，李瑞高，梁木源，毛世忠
%+ 广西植物研究所
%T 中华猕猴桃施肥试验初报
%J 广西植物
%D 1996
%N 02
%K 中华猕猴桃;植物研究所;有机肥;无机肥料;施肥试验;
%X 中华猕猴桃施肥试验初报李洁维，李瑞高，梁木源，毛世忠（广西植物研究所，桂林５４１００６）ＡＰＲＥＬＩＭＩＮＡＲＹＲＥＰＯＲＴＯＮＲＥＡＳＯＮＡＢＬＥＦＥＲＴＩＬＩＺＩＮＧＴＲＩＡＬＦＯＲＡＣＴＩＮＩＤＩＡＣＬＯＮＥ￥ＬｉＪｉｅｗｅｉ；ＬｉＲｕｉｇａｏ...
%P 184-185
%@ 10003142
%L 451134Q
%W CNKI


%0 Journal Article
%A 王永安
%A 薛莹
%+ 西峡猕猴桃研究所


,西峡县丹水镇农技站
%T 猕猴桃的施肥
%J 河南农业
%D 1994
%N 04
%K 猕猴桃;人粪尿;复合肥料;
%X <正> 猕猴桃要科学、合理地施肥,才能更好地促进猕猴桃的生长发育,达到优质丰产。 一、幼令猕猴桃树的施肥: 对幼令猕猴桃树的施肥,主要是抓好定植前的基肥施用,即在定植穴的底层施入玉米秆、树叶等粗有机质,中层施用土杂肥50kg左右或过磷酸钙或其它长效性的复合肥料,肥料与上充分混匀,穴面20厘米以土为主。
%P 16-17
%@ 1006-950X
%L 41-1171/S
%W CNKI


%0 Journal Article
%A 黎晔
%+ 中国农科院郑州果树所
%T 猕猴桃施肥技术
%J 土壤肥料
%D 1989
%N 03
%K 猕猴桃;施肥技术;
%X <正> 据新西兰的赛尔氏的介绍,每0.1公顷猕猴桃园每年需施氮肥16.9公斤、磷肥6.8公斤、钾肥5.1公斤。在新西兰,猕猴桃园一般于9月份(相当于我国的3月份)施入约2/3的氮肥、11月份(相当于我国的5月份)再施入约1/3的氮肥;磷、钾肥则均在8月份(相当于我国的2月份)施用。
%P 48
%@ 1002-0616
%L 11-2991/S
%W CNKI
