# Supplementary material for: Effects of irrigation and fertilization management on kiwifruit yield, water use efficiency and quality in China: A meta-analysis
Source: Front Plant Sci. 2025 Oct 15;16:1534702. doi: 10.3389/fpls.2025.1534702 (PMC12568633; doi:10.3389/fpls.2025.1534702)
Supplement: Supplementary file 2 [file DataSheet1.zip › endnote导入数据/知网/CNKI-637651807399562500.txt]

%0 Journal Article
%A 李登科
%A 马康利
%+ 陕西省周至县农业机械化学校;西安职业技术学院;
%T 伞状猕猴桃内膛不发枝原因与应对措施
%J 西北园艺(果树)
%D 2021
%N 04
%K 猕猴桃;应对措施;
%X <正>陕西省周至县地处秦岭北麓,从上世纪80年代后期开始栽植猕猴桃,秦美、海沃德、徐香等美味系猕猴桃老园区大多采用"T"型架和伞状树形,若田间管理不到位,极易导致内膛不发枝现象,造成内膛光秃,结果部位外移,果实品质下降,严重者可减产30%左右,是生产上比较棘手的技术问题。伞状猕猴桃树体内膛不发枝的原因复杂多样,应具体分析研判,并采取相应的措施来改善。
%P 16-17
%@ 1004-4183
%L 61-1226/S
%W CNKI


%0 Journal Article
%A 王世明
%T 增设有机肥和菌肥可较好地改善猕猴桃果实的外观和内在品质
%J 中国果业信息
%D 2021
%V 38
%N 07
%K 猕猴桃果实;有机肥;内在品质;
%X <正>据《经济林研究》2021年第2期《增施有机肥和菌肥对猕猴桃果实品质的影响》(作者潘丽珊等)报道,为了筛选能促进猕猴桃生长和提高果实品质的最佳处理,为猕猴桃合理施肥提供参考,以红阳猕猴桃为试材,于壮果期采用沟施方式,在施用复合肥的基础上,增施有机肥和菌肥,测定和统计各处理下猕猴桃果实的外观性状、内在品质及果实采后软腐病发生率。结果表明,与对照相比,增施有机肥和菌肥后,猕猴桃果实的横纵径、果形指数无显著差异,各处理的单果质量不同程度有所增加,
%P 57-58
%@ 1673-1514
%L 50-1173/S
%W CNKI


%0 Journal Article
%A 张丽敏
%A 蔡国俊
%A 彭熙
%A 李安定
%+ 贵州省山地资源研究所;贵州大学生命科学学院;
%T 喀斯特地区不同果园土壤养分含量及生态化学计量特征
%J 南方园艺
%D 2021
%V 32
%N 04
%K 喀斯特地区;;土地利用类型;;生态化学计量;;土壤养分
%X 贵州喀斯特地区不同果园土壤养分含量规律尚不清楚。以FAST(大射电)核心区西番莲(Passion)、猕猴桃(Kiwi)、八月瓜(Holboellia)、冷饭团(Kadsura)4种果园为研究对象,采集0～20cm表层土壤,分析土壤养分含量,并应用生态化学计量学方法统计分析该地区的碳(C)、氮(N)、磷(P)、钾(K)的生态化学计量特征。研究结果发现,在4种果园中,西番莲地土壤有机碳(SOC)、碱解氮(AN)、有效磷(AP)与猕猴桃地、八月瓜地和冷饭团地均表现出显著性差异,西番莲地含量最高,分别为23.16g/kg、166.50 mg/kg、4.00 mg/kg,猕猴桃地最低,分别为13.53 g/kg、82.00 mg/kg、1.45 mg/kg;同时,西番莲地土壤养分的生态化学计量比(C:N、C:P、C:K)与猕猴桃地、八月瓜地均表现出显著性差异;在土壤养分含量与生态化学计量比的相关函数中,土壤有机碳(SOC)与全磷(TP)、全氮(TN)、C:N、C:P、N:P,全氮(TN)与全磷(TP)、C:P、N:P,C:N与C:P,C:P与C:K、N:P,C:K与N:K、P:K,N:K与P:K之间均表现出正相关关系,全钾(TK)与C:K、N:K、P:K之间均表现出负相关关系。喀斯特地区的土壤总体表现出养分分配不均衡的现象,在生产过程中应注重有机无机肥配施。
%P 11-15
%@ 1674-5868
%L 45-1368/S
%W CNKI


%0 Journal Article
%A 温福欣
%+ 辽宁省丹东市林业和草原发展服务中心;
%T ‘长江1号’软枣猕猴桃栽培技术
%J 北方果树
%D 2021
%N 04
%K 猕猴桃栽培技术;猕猴桃产业;丹东地区;
%X <正>软枣猕猴桃(Actinidia arguta [Sieb.&Zucc] Planch.ex Miq.),属猕猴桃科猕猴桃属大型落叶藤本植物,俗称软枣子、藤梨、藤瓜、猴梨。果实表面光滑无毛,整果可食,是我国珍贵的抗寒果树资源[1]。‘长江1号’软枣猕猴桃是沈阳农业大学于2006年从野生种中选育的鲜食软枣猕猴桃早熟品种,在丹东地区长势强,枝蔓粗壮、短,以中长果枝结果为主,易形成花芽,具备连续结果能力,丰产,稳产。果实8月下旬成熟,长圆柱形,鲜绿色,果个整齐,外观好。果肉绿色,酸甜适口,风味浓郁。
%P 44-45
%@ 1001-5698
%L 21-1218/S
%W CNKI


%0 Journal Article
%A 路永莉
%A 周建斌
%A 海龙
%A 高晶波
%A 张春红
%A 李林芝
%A 冯家玉
%+ 甘肃农业大学资源与环境学院;西北农林科技大学资源环境学院/农业部西北植物营养与农业环境重点实验室;白银市平川区宝积镇人民政府;
%T 基于猕猴桃树体养分携出量确定果园合理施肥量—以周至县俞家河流域为例
%J 农业环境科学学报
%K 猕猴桃果园;;养分含量;;养分携出量;;施肥量
%X 为定量年生长周期内猕猴桃树体各器官养分含量及养分携出量，确定猕猴桃果园年养分需求量和合理施肥量，在猕猴桃年生长周期内采集秦美、哑特和华优3个品种猕猴桃树体各器官样品，测定养分含量，计算养分携出量。同时在参照研究区成龄果园树体养分贮藏量的基础上，通过果园养分吸收量推算猕猴桃果园合理施肥量。结果表明：不同品种猕猴桃果实产量、单果重、单叶重及叶个数、枝条修剪量间均没有显著性差异，各器官氮(N)、磷(P)、钾(K)养分含量亦无显著差异。猕猴桃果园每生长1 kg叶片吸收的养分量为：N 2.81 g、P 0.31 g、K 2.13 g；每收获1 kg鲜果移出的养分量为：N 1.40 g、P 0.47 g、K 2.23 g；每修剪1 kg枝条移出的养分量为：N 3.70 g、P 0.47 g、K 2.94 g。年生长周期内果园因叶片吸收、果实收获、枝条修剪和树体贮藏的总养分量为: N 162kg·hm~(-2)·a~(-1)、P 36kg·hm~(-2)·a~(-1)、K 146kg·hm~(-2)·a~(-1)，其中来自肥料的养分为：N 38 kg·hm~(-2)·a~(-1)、P 5.4kg· hm~(-2)·a~(-1)和K 20kg· hm~(-2)·a~(-1)。研究表明，不同品种成龄猕猴桃果园的推荐施肥量均为：N 380kg·hm~(-2)·a~(-1)、P 77kg·hm~(-2)·a~(-1)和K 87kg·hm~(-2)·a~(-1)，N：P_(2)O_(5)：K_(2)O为1：0.5：0.3。
%P 1-11
%@ 1672-2043
%L 12-1347/S
%W CNKI


%0 Journal Article
%A 潘丽珊
%A 任春光
%A 杨瑞
%A 苏文文
%A 吴佳伟
%A 吴迪
%A 李苇洁
%+ 贵州大学林学院;贵州省山地资源研究所;
%T 增施有机肥和菌肥对猕猴桃果实品质的影响
%J 经济林研究
%D 2021
%V 39
%N 02
%K 猕猴桃;;有机肥;;菌肥;;果实性状;;营养品质
%X 【目的】筛选能促进猕猴桃生长和提高果实品质的最佳处理,为猕猴桃合理施肥提供参考。【方法】以‘红阳’Actinidia chinensis ‘Hongyang’猕猴桃为试材,于壮果期,采用沟施方式,在施用复合肥的基础上,增施有机肥和菌肥,测定和统计各处理下猕猴桃果实的外观性状、内在品质及果实采后软腐病发生率。【结果】与对照相比,增施有机肥和菌肥后,猕猴桃果实的横纵径、果形指数无显著差异,各处理的单果质量不同程度有所增加,但与对照均无显著差异。其中复合肥、海藻甲壳素混施处理(处理2)中猕猴桃单果质量增加幅度最大,较对照增加了23.82%。增施有机肥和菌肥处理对果实中微量元素含量的影响显著。增施有机肥和菌肥后,除硼含量外,果实中其他元素含量均显著高于对照。其中,复合肥、菌肥、黄腐酸钾、海藻甲壳素混施处理(处理6)中果实钙和锌含量高于其他处理及对照,分别比对照显著增加了5.07%与5.44%;果实中锰含量最高的是复合肥、菌肥、黄腐酸钾混施处理(处理4),镁含量最高的是处理2,分别比对照显著增加了62.16%与72.13%。增施有机肥和菌肥后,果实的可溶性固形物含量、可溶性糖含量、可溶性蛋白含量和糖酸比均高于对照,维生素C含量除了处理2,其余处理均高于对照,处理6的果实维生素C含量最高,菌肥、黄腐酸钾、海藻甲壳素混施处理(处理5)次之,分别较对照高出26.86%和24.21%。增施有机肥和菌肥后,果实软腐病发病率均比对照低,且差异显著。处理6的发病率最低,较对照低41.07%。【结论】在施用复合肥的基础上,增施有机肥和菌肥可较好地改善猕猴桃果实的外观性状和内在品质,并减少果实病害发生,以复合肥、菌肥、黄腐酸钾、海藻甲壳素混施的增质效果最好。
%P 140-147
%@ 1003-8981
%L 43-1117/S
%W CNKI


%0 Journal Article
%A 任春光
%A 苏文文
%A 潘丽珊
%A 韩振诚
%A 吴迪
%A 李良良
%A 王加国
%A 李苇洁
%+ 贵州省山地资源研究所;贵州大学林学院;
%T 基于高通量测序研究猕猴桃苗不同生育期根际真菌群落结构及多样性
%J 土壤
%D 2021
%V 53
%N 03
%K 猕猴桃;;根际群落多样性;;土壤环境因子;;相关性分析
%X 为探究猕猴桃苗不同生长期与根际土壤真菌群落结构、多样性及土壤养分之间的相互关系,利用Illumina MiSeq高通量测序研究猕猴桃苗3个不同生长阶段(生长前期、速生期、生长后期)根际微生物群落结构组成及其多样性,运用CANOCO和R语言软件对土壤真菌群落与土壤环境因子间关系进行RDA和相关性分析。结果表明:猕猴桃苗不同生长期土壤性质均存在显著差异,随着猕猴桃苗根系不断生长,土壤p H、速效氮、有效磷出现先升高后降低趋势,速效钾则出现先降低后升高;高通量测序共得到1776个真菌OTUs,分属于10门22纲151科157属;方差分析表明各生长时期多样性指数(Shannon)差异显著;序列分析发现,子囊菌门(Ascomycota,丰度72.69%)、被孢霉门(Mortierellomycota,18.80%)、罗兹菌门(Rozellomycota,6.68%)、担子菌门(Basidiomycota,4.28%)和球囊菌门(Glomeromycota,1.45%)是猕猴桃苗不同生长期的优势菌门(丰度大于1%的视为优势菌门);对不同生长时期优势菌门所占比例进行分析,发现子囊菌门出现先升高后降低,被孢霉门、罗兹菌门和担子菌门则出现先降低后升高,球囊菌门相对丰度随着猕猴桃根系生长逐渐升高;RDA分析结果显示,有效磷和pH与子囊菌门显著正相关,速效钾与子囊菌门显著负相关,有机碳与壶菌门(Chytridiomycota)显著负相关。综上,猕猴桃苗在不同生长时期根际土壤真菌群落结构不同,速生期根际真菌种群最丰富,生长后期最少;子囊菌门、被孢霉门、罗兹菌门和担子菌门始终是猕猴桃苗生长期根际优势菌群;根际真菌群落组成和土壤养分变化受猕猴桃苗不同生长时期的影响,其中土壤有效磷和速效钾是影响子囊菌门群落组成的重要因子。
%P 545-554
%@ 0253-9829
%L 32-1118/P
%W CNKI


%0 Journal Article
%A 陈超
%+ 辽宁省微生物科学研究院;
%T 富硒软枣猕猴桃栽培技术
%J 特种经济动植物
%D 2021
%V 24
%N 06
%K 软枣猕猴桃;;富硒;;生产技术
%X 硒是人体生长过程中不可缺少的微量元素,使用合理的软枣猕猴桃种植技术,生产富硒软枣猕猴桃,能够极大提高软枣猕猴桃的商品价值。本文对富硒软枣猕猴桃的栽培技术进行总结归纳,以期对其生产有借鉴意义。
%P 44-45
%@ 1001-4713
%L 22-1155/S
%W CNKI


%0 Journal Article
%A 赵英
%A 郭旭新
%A 樊会芳
%A 高志永
%+ 杨凌职业技术学院水利工程分院;西安理工大学西北旱区生态水利工程国家重点实验室;
%T 不同灌溉方式对猕猴桃园土壤团聚体结构和养分的影响
%J 水土保持学报
%D 2021
%V 35
%N 03
%K 地面灌溉;;微喷灌;;猕猴桃;;土壤团聚体
%X 为探究不同灌溉方式对猕猴桃园土壤结构和养分的影响,2017—2019年在陕西杨凌猕猴桃种植园布设地面灌溉、微喷灌2种处理,测定0—50 cm土层的土壤团聚体结构和有机质、碱解氮、速效磷和速效钾的含量,分析不同灌溉方式下土壤团聚体结构和养分的差异。结果表明:在0—50 cm土层,地面灌溉处理土壤中粒径分别为>5.0,2.0～5.0,1.0～2.0,0.5～1.0,0.25～0.5,<0.25 mm的颗粒在不同土层中的分布均匀程度高于微喷灌处理,2种灌溉方式下均以<0.25 mm的土壤颗粒分布最为均匀;微喷灌处理土壤中粒径>0.25 mm的水稳性大团聚体含量显著高于地面灌溉处理,土壤团聚体的平均质量直径(MWD)、几何平均直径(GMD)高于地面灌溉,而分形维数(D)低于地面灌溉,土壤氮磷钾总含量高于地面灌溉。微喷灌有利于保持猕猴桃园土壤结构的稳定性和土壤肥力,能促进土壤的可持续发展,是成龄猕猴桃园适宜的灌溉方式。
%P 320-325
%@ 1009-2242
%L 61-1362/TV
%W CNKI


%0 Journal Article
%A 刘毅
%A 李祥
%A 曾桥
%A 柯希恒
%A 王永平
%+ 陕西科技大学化学与化工学院;陕西省有机肥产业技术创新战略联盟;陕西科技大学农林技术推广中心;
%T 蔬菜尾菜肥料化技术及应用研究
%J 应用化工
%K 蔬菜尾菜;;变温发酵;;猕猴桃;;喷施
%X 以蔬菜尾菜为主要原料，加蔗糖调原料碳氮比为25:1，每20kg尾菜加200gFT菌剂，在20℃/10h-30℃/30h-40℃/30h-50℃/10h变温发酵，最后过滤得到滤液。根据猕猴桃生长需要及果园土壤需求，添加营养元素，得到有机-无机复混叶面肥，经大田喷施实验，发现兑水5倍的有机-无机复混叶面肥对猕猴桃的喷施效果最好，可与猕猴桃专用叶面肥“爱多丰”相媲美。该研究为蔬菜尾菜的资源化利用、蔬菜闭环生产提供了可资借鉴的经验。
%P 1-6
%@ 1671-3206
%L 61-1370/TQ
%W CNKI


%0 Journal Article
%A 王建鹏
%T 封面新闻
%J 中国农机监理
%D 2021
%N 05
%X <正>图为陕西省眉县齐峰秦岭生态农庄果园猕猴桃施肥机施撒有机肥。
%P 4
%@ 1671-3125
%L 11-4718/TH
%W CNKI


%0 Journal Article
%A 杨槟瑜
%A 尹竹君
%A 陈建
%A 杜康华
%A 杨正安
%+ 云南农业大学园林园艺学院;楚雄中耕现代农业发展有限公司;
%T 有机无机肥料组合对猕猴桃品质和产量的影响
%J 中国果菜
%D 2021
%V 41
%N 05
%K 猕猴桃;;有机肥;;品质;;产量
%X 通过施用不同肥料组合,验证其对猕猴桃品质和产量的影响,为猕猴桃的提质增效生产提供科学依据。本试验设置了不同的有机无机肥料组合(不施肥空白对照、千州基础肥、千州基础肥+复合肥、商品基础肥、商品基础肥+复合肥),其5个处理。测定了猕猴桃叶片生长、叶片叶绿素SPAD值、果实形态指标、果实品质和产量方面的相关指标,并对不同肥料组合的田间应用效果进行了综合评价。结果表明:与不施肥对照相比,施用商品基础肥+复合肥显著增加了猕猴桃百叶厚、果实可溶性固形物含量及固酸比,分别增加了14.15%、33.88%、3.05倍;酸度显著降低了65.63%;一定程度上增加了叶片横径、叶绿素SPAD值、果实横纵径、VC含量及可溶性糖含量,增幅分别为7.74%、3.17%、1.60%、2.24%、33.20%、63.32%。该处理的单果质量在所有处理中最大,达27.84 g;产量增加了461.09 kg/667 m2,净收入增加了6 351.80元/667 m2。综上,施用基础有机肥+复合肥能进一步促进‘红阳’猕猴桃的发育,优化其品质,提高其产量,综合表现最好。
%P 67-71
%@ 1008-1038
%L 37-1282/S
%W CNKI


%0 Journal Article
%A 张健
%A 张园维
%A 韦峰
%A 杨文军
%+ 宝鸡市渭滨区果树蔬菜技术推广中心;陕西省宝鸡市渭滨区种子管理站;陕西省宝鸡市渭滨区农业农村局;
%T 猕猴桃低产园品种更新换代技术
%J 落叶果树
%D 2021
%V 53
%N 03
%K 猕猴桃;高接换头;低产园;伤流期;
%X <正>陕西省秦岭地区既是世界野生猕猴桃种质资源的富集区,又是美味猕猴桃、中华猕猴桃的发源地,也是中国猕猴桃开展人工栽培较早的地区。统计数据表明,2018年陕西省猕猴桃产量94.79万t,居全国第一位,成为陕西省继苹果之后又一具有国际市场竞争优势果品,猕猴桃产业也成为秦岭地区农民脱贫致富奔小康的王牌产业。
%P 75-76
%@ 1002-2910
%L 37-1125/S
%W CNKI


%0 Journal Article
%A 张正友
%T 东海立夏到  果树管理忙
%J 果农之友
%D 2021
%N 05
%K 果树管理;
%X <正>2021年5月5日,"立夏"时节,江苏省连云港市东海县果品合作社种植的核桃、板栗、柿子、猕猴桃等各类果树迎来了疏花、疏果、定枝等果树管理繁忙的农事时节,果农抢抓农时对果树进行锄草、施肥、松土等农事管护,为提高坐果率、果实品质和丰产丰收,提质增效夯实基础,果园里呈现一派繁忙劳作的景象(图1)。
%P 26
%@ 1671-7759
%L 41-1343/S
%W CNKI


%0 Journal Article
%A 金黎明
%A 李宪民
%A 侯熙彦
%A 赵晶
%A 权春善
%+ 大连民族大学生物技术与资源利用教育部重点实验室;大连润丰园珍稀果品开发有限公司;
%T 软枣猕猴桃病虫冻害防治技术
%J 现代园艺
%D 2021
%V 44
%N 09
%K 软枣猕猴桃;;病虫害;;冻害;;防治技术
%X 软枣猕猴桃果实鲜美、风味独特、营养丰富,具有广泛的种植前景。相对于大多数树种来说,软枣猕猴桃的抗病虫害、抗冻害性较强。综述了软枣猕猴桃常见的病虫害、冻害等分类以及防治技术,以供参考。
%P 76-77
%@ 1006-4958
%L 36-1287/S
%W CNKI


%0 Journal Article
%A 李兆康
%A 王博
%A 邹文豪
%A 吴素芳
%A 黄亚欣
%A 安华明
%+ 贵州大学农学院;贵州省贵阳市修文县农业局;
%T 不同产量猕猴桃园土壤及树体矿质营养比较
%J 分子植物育种
%K 猕猴桃;;土壤养分;;叶片养分;;变化规律
%X 为明确猕猴桃园土壤以及树体矿质营养对产量的影响，本研究分别对2个不同产量水平的贵长猕猴桃园不同发育时期的树体和土壤的养分进行研究，着重分析导致果园低产的土壤以及树体因素，以期为猕猴桃园的养分管理提供科学的理论参考。结果表明，在果实快速生长期土壤中N、P、K元素的缺乏是导致低产园低产的主要原因，且低产树叶片中N和Ca的缺乏较明显。综合来看，增施有机肥以提升土壤有机质含量、果实发育期间追施氮磷钾复合肥以补充果实发育后期土壤矿质营养水平是提升低产园产量的有效措施。为低产猕猴桃园增产以及高产园持续稳产提供了理论参考。
%P 1-13
%@ 1672-416X
%L 46-1068/S
%W CNKI


%0 Journal Article
%A 陈美艳
%A 赵婷婷
%A 彭珏
%A 张鹏
%A 韩飞
%A 刘小莉
%A 钟彩虹
%+ 中国科学院猕猴桃产业技术工程实验室;中国科学院武汉植物园中国科学院植物种质创新与特色农业重点实验室;
%T ‘东红’猕猴桃果园土壤养分与果实品质的多元分析
%J 植物科学学报
%D 2021
%V 39
%N 02
%K ‘东红’猕猴桃;;土壤养分;;软熟果实品质;;多元回归
%X 以四川蒲江32家果园的猕猴桃(Actinidia)品种‘东红’(A. chinensis var. chinensis‘Donghong’)为材料,对果园土壤养分含量和果实品质进行检测,应用典型相关性分析和多元回归分析,筛选出影响果实品质的主要土壤因子,并找出调查果园存在的土壤问题。结果显示:‘东红’采收干物质主要受有机质的影响;软熟色彩角主要受碱解氮、速效钾、有效硫的影响;软熟硬度主要受速效钾、交换性钙的影响;软熟可溶性固形物主要受有机质的影响;软熟可溶性糖主要受速效钾、有效硫的影响;软熟可滴定酸主要受有机质的影响。因此,土壤有机质含量是‘东红’果实干物质、可溶性固形物、可滴定酸等品质的重要影响因子,其次是速效钾、有效硫和碱解氮。
%P 193-200
%@ 2095-0837
%L 42-1817/Q
%W CNKI


%0 Journal Article
%A 侯晓宁
%A 王延峰
%A 黄晓静
%+ 陕西省眉县农产品质量安全中心;
%T 猕猴桃黄化病发生原因调查与分析
%J 西北园艺(果树)
%D 2021
%N 02
%K 黄化病;猕猴桃园;发病关系;原因调查;
%X <正>陕西眉县是猕猴桃最佳适生区,现有猕猴桃园2万多hm~2,占耕地面积的85.31%。近年来,猕猴桃黄化病发生普遍,严重影响果实品质、产量和商品率,大大降低了树体经济寿命,成为猕猴桃产业一大顽疾。我们从2015年开始,
%P 57-59
%@ 1004-4183
%L 61-1226/S
%W CNKI


%0 Journal Article
%A 袁腾
%A 张荣全
%A 龙幔
%A 肖春
%A 罗惠引
%+ 六盘水市水城区猕猴桃产业研究所;
%T 山地特色农业水城区猕猴桃发展现状与建议
%J 农技服务
%D 2021
%V 38
%N 03
%K 山地农业;;猕猴桃;;建园方式;;管护措施
%X 为山地猕猴桃产业健康发展提供参考,分析了贵州省六盘水市水城区山地猕猴桃产地环境条件及土壤养分、山地建园方式、管护现状及存在的问题,从科学建园、修枝整形等方面提出山地猕猴桃种植建议。
%P 112-114
%@ 1004-8421
%L 52-1058/S
%W CNKI


%0 Journal Article
%A 周红伟
%A 叶旭
%A 安华明
%+ 贵州大学农学院/贵州省果树工程技术研究中心;
%T 贵长猕猴桃果实生长发育及矿质养分积累规律
%J 山地农业生物学报
%D 2021
%V 40
%N 02
%K 贵长猕猴桃;;生长发育;;矿质元素;;变化规律
%X 以贵长猕猴桃(Actinidia deliciosa cv Guichang)为试材,生育期定期取样测定果实大小、鲜重和干物质变化以及果实内矿质元素的变化,以为果实和树体营养管理提供参考。结果表明:贵长猕猴桃果实生长发育过程大致可分为三个时期,即迅速生长期(5月中旬—7月上旬)、缓慢生长期(7月上旬—8月中旬)和停滞生长期(8月中旬—果实成熟),而果实内干物质百分比除在初期因水分积累较快导致下降之外,整个生长期间呈现缓慢上升的趋势。生长期间,随着果实发育和干物质积累,果实中各元素含量均呈现不同程度的增减变化,且在迅速生长期积累较快,表明此期保证土壤和树体营养供应是生产上需要注意的重要营养管理环节;其中Ca、Fe和Mn等元素出现了从果实中"倒流"的负积累现象,说明环境因素影响或新梢生长对元素的竞争也会导致果实营养分配量的改变。
%P 67-70
%@ 1008-0457
%L 52-5013/S
%W CNKI


%0 Journal Article
%A 周雅微
%A 王芯倬
%A 卢岩
%A 山瀛
%A 吴晓彤
%A 张译文
%A 王东来
%+ 辽东学院/辽宁省蓝莓新品种育种与采后处理重点实验室;
%T 软枣猕猴桃茎基腐病发生规律与综合防治技术
%J 北方果树
%D 2021
%N 02
%K 猕猴桃园;基腐病;年发病率;发生规律;综合防治技术;
%X <正>软枣猕猴桃,俗称软枣子,是猕猴桃科大型落叶藤本果树,是我国东北山区的乡土树种。截至2020年,仅辽宁省丹东市种植面积达2 000 hm~2,成为全国种植面积最大的地区。2012年春季,相继在丹东市振安区楼房镇梨树沟村、辽东学院小浆果品种资源圃内发现软枣猕猴桃茎基部有腐烂现象发生,
%P 30-31+33
%@ 1001-5698
%L 21-1218/S
%W CNKI


%0 Journal Article
%A 李保艳
%A 梁琪
%+ 陕西省勉县农业技术推广中心;陕西省旬阳县林业局;
%T 陕南坡地猕猴桃科学规划与规范栽植管理
%J 西北园艺(综合)
%D 2021
%N 02
%K 猕猴桃园;栽植管理;结果母枝;
%X <正>在陕西猕猴桃"东扩南移"战略引领下,为了兼顾秦岭巴山河谷川道、丘陵坡地等地域,突破陕南汉江沿岸平坝区域猕猴桃发展空间严重不足瓶颈,着力开展山地、坡地猕猴桃栽培技术模式,拓宽山区猕猴桃基地发展空间,建设秦岭南麓优质猕猴桃产业带,近年城固、南郑、勉县、
%P 24-26
%@ 1004-4183
%L 61-1226/S
%W CNKI


%0 Journal Article
%A 王西锐
%+ 陕西省农村科技开发中心;
%T 猕猴桃春季合理施肥机理
%J 西北园艺(综合)
%D 2021
%N 02
%K 猕猴桃;合理施肥;木质部导管;
%X <正>春季施肥一般有两个目的:促进枝蔓生长及促进花芽进一步分化,幼树以前一个目的为主,成龄结果树以后一个目的为主。生产中,一般都在萌芽前施肥,这其实不妥。化肥需要溶解于土壤的水中,然后主要通过木质部导管传导到地上部。木质部导管主要靠根压(没叶之前的伤流就是由根压引起)及叶片蒸腾失水产生的向上的蒸腾拉力,
%P 26
%@ 1004-4183
%L 61-1226/S
%W CNKI


%0 Journal Article
%A 徐光焕
%A 陈元磊
%A 王南南
%+ 西北农林科技大学园艺学院;
%T 陕西省周至县‘翠香’猕猴桃叶片营养诊断研究
%J 陕西农业科学
%D 2021
%V 67
%N 02
%K 猕猴桃;;营养诊断;;‘翠香’;;DRIS法;;DOP法;;适宜范围法
%X 测定陕西省周至县78个‘翠香’猕猴桃果园叶样的11种元素含量,依据产量、果实外观品质和叶片健康状况将调查果园划分为高生产力园(13个)和低生产力园(65个),以高生产力园测定结果为标准值进行DRIS和DOP法诊断。结果表明,低生产力园在DRIS法诊断下的养分需求顺序为K>N>Zn>B>P>Fe>Cl>Mn>Cu>Mg>Ca,其中K和N缺乏,Ca、Mg和Cu过量;DOP诊断结果为Zn>K>N>B>P>Fe>Cl>Cu>Ca>Mg>Mn,与DRIS诊断结果较为一致,说明DRIS诊断结果较为可靠。K-S检验表明,N、K、Cl、Fe、Mn、Zn和B叶片测定值符合正态分布。对符合正态分布且DRIS诊断平衡的养分Cl、Fe、Mn、Zn和B进行2点3区间概率分级;对不符合正态分布或虽符合正态分布但DRIS诊断失衡的养分,参考高生产力园测定值和DRIS法诊断结果并结合国内外相关标准,制定陕西省周至县‘翠香’猕猴桃叶片营养诊断的适宜范围:N(21～26 g·kg~(-1))、P(1.4～2.1 g·kg~(-1))、K(10～18 g·kg~(-1))、Ca(32～42 g·kg~(-1))、Mg(4.0～8.0 g·kg~(-1))、Cl(6～10 g·kg~(-1))、Fe(140～220 mg·kg~(-1))、Mn(100～500 mg·kg~(-1))、Cu(5～9 mg·kg~(-1))、Zn(23～50 mg·kg~(-1))和B(60～78 mg·kg~(-1))。
%P 23-29
%@ 0488-5368
%L 61-1089/S
%W CNKI


%0 Journal Article
%A 胡娟
%A 陈梦军
%A 杨永奎
%A 邱炼
%A 李显航
%A 王旭莲
%+ 毕节市土肥站;毕节市中药材技术服务站;贵州大学农学院;
%T 黔西北山区不同配方施肥对猕猴桃产量的影响
%J 农技服务
%D 2021
%V 38
%N 01
%K 猕猴桃;;金圆;;配方施肥;;产量;;黔西北山区
%X 为探明不同配方施肥对黔西北山区猕猴桃产量的影响,指导猕猴桃种植科学施肥,以猕猴桃品种"金圆"为研究对象,进行"2+X"肥料田间试验,研究不同配方施肥对猕猴桃产量的影响。结果表明:在2种基础施肥试验中,测土配方施肥(TO)猕猴桃产量为1 517.52kg/667m~2,比常规施肥处理(T_C)高303.53kg/667m~2,增产率达25%;在优化配方施肥试验中,T_3处理[每株施基肥有机肥20kg、(NH_4)_2HPO_4 0.47kg、K_2SO_4 0.89kg、CH_4N_2O 0.30kg,萌芽肥CH_4N_2O 0.4kg,促花肥复合肥(16-8-21)0.5kg,壮果肥复合肥(16-8-21)0.4kg]的猕猴桃产量最高,达1 606.91kg/667m~2,均极显著(P<0.01)高于其余处理。
%P 40-42
%@ 1004-8421
%L 52-1058/S
%W CNKI


%0 Journal Article
%A 曹亚青
%+ 河南西峡县农业农村局;
%T 西峡猕猴桃产业发展的瓶颈及建议
%J 河南农业
%D 2021
%N 02
%K 西峡猕猴桃;;发展瓶颈;;发展建议
%X 本文分析西峡猕猴桃产业当前发展中存在的问题,针对西峡进一步做大做强猕猴桃产业,提出完善产业扶持政策、抓好示范基地建设、拉长产业链条、加大科研投入、打造知名品牌等建议。
%P 20-21
%@ 1006-950X
%L 41-1171/S
%W CNKI


%0 Journal Article
%A 卢茂
%+ 水城县宏兴绿色农业投资有限公司;
%T 猕猴桃的栽培及管理技术要点
%J 南方农业
%D 2021
%V 15
%N 02
%K 猕猴桃;;栽培;;管理技术;;要点
%X 随着猕猴桃需求量的增加,人们对猕猴桃的栽培技术进行了详细的研究,小到育苗、施肥,大到选址建园,以期通过提高技术,增加产量,为果农带来更高的收入。基于此,从猕猴桃的价值特性着手,对猕猴桃的栽培要点及管理技术展开研究,进而提高猕猴桃的品质并增加产量。
%P 50-51
%@ 1673-890X
%L 50-1186/S
%W CNKI


%0 Journal Article
%A 薛淑娟
%+ 石屏县经济作物技术推广站;
%T 猕猴桃种植管理技术
%J 南方农业
%D 2021
%V 15
%N 02
%K 猕猴桃;;种植管理;;技术
%X 猕猴桃营养丰富、风味独特,含有大量的维生素C,能够满足人们的营养需求,因此受到人们的欢迎与喜爱,也推动了猕猴桃种植行业的快速发展。种植户想要实现既定的经济效益,则要采取科学的管理和种植技术,进而提升品质和产量。基于此,概述了猕猴桃的种植管理技术。
%P 68-69
%@ 1673-890X
%L 50-1186/S
%W CNKI


%0 Journal Article
%A 杨鑫
%A 冯唐锴
%A 章慧芳
%A 徐灵
%A 韩文华
%+ 景德镇学院生物与环境工程学院;
%T 易落果猕猴桃果园土壤中五种矿质元素的研究——景德镇学院生物与环境工程学院科技扶贫成果
%J 景德镇学院学报
%D 2020
%V 35
%N 06
%K 猕猴桃;;落果;;土壤元素;;ICP-AES;;科技扶贫
%X 本文通过科技扶贫帮助当地农户实现脱贫的一个典型案例,即:帮助一果园基地探究猕猴桃落果的原因。采用微波消解ICP-AES法探究易落果猕猴桃果园土壤中五种矿质元素的含量情况。实验结果表明:该猕猴桃果园土壤中镁和铜的含量总体较丰富,比较适宜猕猴桃生长,但钾、钙、锌的含量比较缺乏。在猕猴桃的种植生产中应施加钾肥、钙肥和锌肥,不施或少施铜肥、镁肥,以避免污染环境和资源的浪费。
%P 72-76
%@ 2095-9699
%L 36-1340/G4
%W CNKI


%0 Journal Article
%A 张旭锐
%A 高建中
%+ 西北农林科技大学;
%T 关中地区猕猴桃种植技术及助力精准扶贫分析
%J 山西农经
%D 2020
%N 22
%K 关中地区;;猕猴桃;;种植;;精准扶贫
%X 猕猴桃不仅美味可口,而且含有非常丰富的维生素C、铁、钙等营养物质,老少皆宜,颇受消费者的青睐,市场销量极佳。介绍了猕猴桃的形态特征和种植技术,分析了关中地区发展猕猴桃种植产业助力精准扶贫的良好前景。
%P 100-101
%@ 1004-7026
%L 14-1065/F
%W CNKI


%0 Journal Article
%A 侯凯
%A 梁洁
%A 刘军
%+ 周至县土壤肥料工作站;西安市灞桥区不动产服务中心;
%T 猕猴桃采果后管理三要点
%J 特种经济动植物
%D 2020
%V 23
%N 11
%K 猕猴桃;;采果;;管理
%X 针对猕猴桃采果后控草、施肥、病虫害防治等三个方面管理技术的总结,纠正猕猴桃生产中的一些错误做法,对猕猴桃产业标准化作业、可持续发展具有重要的借鉴意义。
%P 31-32
%@ 1001-4713
%L 22-1155/S
%W CNKI


%0 Journal Article
%A 吴迪
%A 李良良
%A 田奥
%A 韩振诚
%A 李苇洁
%+ 贵州省山地资源研究所;
%T 不同有机肥处理对喀斯特山地‘红阳’猕猴桃园土壤养分的影响
%J 中国果树
%D 2020
%N 05
%K 喀斯特山地;;猕猴桃;;有机肥;;土壤养分
%X 为探明不同有机肥处理对喀斯特山地‘红阳’猕猴桃园土壤养分的影响,参照贵州省水城县中等肥力水平,设置厩肥(T1)、厩肥+商品有机肥(T2)、商品有机肥(T3)、对照(CK)4个处理,在‘红阳’猕猴桃不同生育期采集土壤进行分析测试。结果表明:土壤有机质含量为T2>T1>T3>CK,土壤全氮、有效磷、速效钾含量均为T2>T3>T1>CK,土壤碱解氮含量为T3>T2>T1>CK,产量为T2>T3>T1>CK;施用有机肥可显著提高土壤有效磷和速效钾的含量,而有机质和全氮含量虽有所增加但不显著;在‘红阳’猕猴桃整个生育期,果园土壤中有机质含量的变化不明显,但N、P、K的消耗较大,且利用时期不同,N主要在萌芽期,P和K主要在开花期至果实成熟期。
%P 77-80
%@ 1000-8047
%L 21-1165/S
%W CNKI


%0 Journal Article
%A 王西锐
%A 刘运松
%A 徐明
%+ 陕西省农村科技开发中心;
%T 猕猴桃生长后期管理关键技术
%J 西北园艺(综合)
%D 2020
%N 05
%K 猕猴桃;结果母枝;生长后期;
%X <正>8月份以后猕猴桃进入果实品质形成的关键时期,要以提高架面通风透光能力、调节光合同化养分更多向果实分配为目标,提高干物质含量。1结果母枝环剥猕猴桃一般在坐果后13～14周,对主干或结果母枝基部进行环割,可以提高果实干物质含量。应根据品种开花时间差异,选择坐果后13～14周时期进行此操作。环剥注意割透皮层,尽量不伤木质,宽度0.5 cm。前期保留的徒长枝基部也可以进行环剥,控制其旺势,
%P 37
%@ 1004-4183
%L 61-1226/S
%W CNKI


%0 Journal Article
%A 刘芝秀
%A 杨红
%A 李小艳
%+ 西昌学院动物科学学院;西昌学院资源与环境学院;
%T 猕猴桃果园林下不同管理模式对土壤的影响
%J 现代园艺
%D 2020
%V 43
%N 17
%K 猕猴桃;;土壤微生物;;土壤酶;;土壤理化性质
%X 以猕猴桃果园林下植被为对象,研究不同管理模式对土壤微生物数量、酶活性和理化质的影响及其相关性,为科学的果园生草管理模式提供理论依据。结果表明:①猕猴桃果园林下种植长柔毛野豌豆和自然生草可显著提高土壤微生物数量和土壤酶活性;②林下进行人工生草对猕猴桃根际土壤理化性质的影响大于自然生草;③土壤微生物数量与土壤理化性质之间无相关性;④林下种植长柔毛野豌豆和自然生草对土壤环境的作用明显。
%P 49-52
%@ 1006-4958
%L 36-1287/S
%W CNKI


%0 Journal Article
%A 朱拴祥
%A 薛云飞
%+ 陕西省眉县农业机械技术推广服务中心;
%T 猕猴桃全程机械化技术推广成效显著
%J 农机科技推广
%D 2020
%N 08
%K 猕猴桃产业;示范园;冷藏保鲜;机械化生产;全程机械化技术;农机合作社;成效显著;
%X <正>猕猴桃以其营养丰富、养颜美容、食用和药用价值、vc含量高而荣得"VC之冠、水果之王"的称谓,深受各界人士青睐。猕猴桃是眉县的主导产业,是贫困户脱贫致富的"金蛋蛋",全程机械化生产技术的推广,使猕猴桃在生产、加工、贮藏、包装等方面取得了显著成效,推动了眉县猕猴桃产业的发展。一、猕猴桃产业的基本情况1.面积与产量陕西省猕猴桃面积达到100万亩,产量达130万吨,面积和产量均稳居全国首位,
%P 46-48
%@ 1671-3036
%L 11-4693/TH
%W CNKI


%0 Journal Article
%A 李秀丽
%A 戴志刚
%A 陈志伟
%A 陈镇
%A 翟敬华
%A 戢小梅
%A 乐有章
%+ 武汉市农业科学院林业果树研究所;湖北省耕地质量与肥料工作总站;
%T 矿质元素对猕猴桃养分效应的研究进展
%J 湖北农业科学
%D 2020
%V 59
%N 16
%K 猕猴桃(Actinidia chinensis Planch);;矿质元素;;养分效应;;产量;;品质
%X 综述了矿质元素对猕猴桃(Actinidia chinensis Planch)土壤养分、树体营养、果实产量、品质和抗性的调控作用,矿质元素主要包括大量元素(氮、磷、钾)、中量元素(钙、镁、硫)、微量元素(氯、硼、锌、铁),介绍了养分之间的互作效应,以及适宜猕猴桃生长的土壤和叶片养分的含量范围,提出猕猴桃的养分研究应着重解决不同品种对土壤养分的需求规律以及树体养分的累积规律、养分高效利用机理、元素互作增效及平衡施肥等问题。
%P 5-10+16
%@ 0439-8114
%L 42-1255/S
%W CNKI


%0 Journal Article
%A 吴婉婉
%A 李丹妮
%A 冯志峰
%+ 陕西果业集团有限公司汉中猕猴桃研发中心;陕西省汉中市农业技术推广中心;
%T 陕南1年生猕猴桃实生苗繁育技术
%J 西北园艺(果树)
%D 2020
%N 04
%K 猕猴桃;实生苗;白色地膜;繁育技术;
%X <正>为缩短童期,提早获得收益,生产上栽培猕猴桃通常要进行嫁接,良好的砧木不仅可以影响到接穗品种的生长、开花、产量和果实品质,还可提高嫁接品种的抗性。笔者针对陕南地区气候和土壤特点,总结了1年生猕猴桃实生苗快速繁育成苗技术要点,供参考。1种子收集每年9—10月份采收成熟野生猕猴桃,采回后在通风处堆放使其充分软熟。每天进行翻堆挑拣,将挑出的软熟果去皮,放入尼龙袋中反复淘洗去掉果肉,留下成熟饱满的种子于室内
%P 16-17
%@ 1004-4183
%L 61-1226/S
%W CNKI


%0 Journal Article
%A 李娜
%A 樊丰阳
%A 张雪杰
%A 张新芳
%+ 河南省西峡县森防站;河南省西峡县林业局;
%T 猕猴桃树六种主要缺素症及预防方法
%J 河北果树
%D 2020
%N 03
%K 猕猴桃树;预防方法;缺氮症;缺素症;
%X <正>猕猴桃树在生长过程中,因缺乏某一种元素而表现出一些特殊的症状,影响猕猴桃植株正常生长,严重时会出现产量降低、果实商品性变差的现象。我们通过多年的生产实践调查,总结了西峡县猕猴桃树6种主要缺素症状及预防方法。1缺氮症1.1缺氮症状首先出现在猕猴桃植株下部的老叶
%P 48+50
%@ 1006-9402
%L 13-1202/S
%W CNKI


%0 Journal Article
%A 孟军政
%+ 陕西省周至县国家级自然保护区管理局;
%T 如何提高猕猴桃压条上架枝的自养能力
%J 果树资源学报
%D 2020
%V 1
%N 04
%K 猕猴桃;实生苗;
%X <正>猕猴桃成年(园在作务过程中由于受溃疡病、根腐病)等病虫害的影响,以及机械损伤等原因使一些植株死亡,造成园内缺苗现象。用幼苗进行补植成活率较低,原因是:由于成年园已经郁蔽,地面光照不足,补植的幼苗光合作用差,养分积累少,发育不充实,冬季容易受冻死亡;大水漫灌土壤缺氧,补植的幼苗根系调节能力差,容易腐烂而死亡等,因此造成年年补苗不见苗。为了消除猕猴桃成年园的缺苗现象,有经验的果农将同行相邻植株上的徒长
%P 94
%@ 2096-8108
%L 14-1402/S
%W CNKI


%0 Journal Article
%A 李伟国
%+ 屏边县农民科技教育培训中心;
%T 红阳猕猴桃的种植管理
%J 云南农业
%D 2020
%N 07
%K 红阳猕猴桃;;园地选择;;定植;;成年结果树管理
%X 红阳猕猴桃是一种口感好、糖度高、成熟时间早、市场价格稳定、富含维生素C的高档高端水果,堪称猕猴桃中的极品。近年来,屏边县猕猴桃虽有一定的种植规模,但要形成好的产业却还有很长的路要走。从红阳猕猴桃的建园、选地、定植、幼树及成年树的管理、适时采收等要求阐述,以供种植者参考。
%P 52-53
%@ 1005-1627
%L 53-1080/S
%W CNKI


%0 Journal Article
%A 滕召友
%A 田书元
%A 张红云
%+ 凤凰县土壤肥料技术服务站;
%T 凤凰县猕猴桃测土配方施肥技术指标体系研究与应用
%J 湖南农业科学
%D 2020
%N 06
%K 猕猴桃;;测土配方施肥;;“3414”方案;;指标体系;;应用
%X 采用"3414"试验方案,在代表凤凰县主要土壤种类的灰黄土上进行了猕猴桃肥效试验,以此建立测土配方施肥模型和技术指标体系。结果表明:土壤碱解氮含量>164 mg/kg的高肥力土壤,N、P_2O_5、K_2O的最佳施用量分别为12.67、5.48 、6.52 kg/667m~2,目标产量为2 815.16 kg/667m~2;土壤碱解氮含量99～164 mg/kg的中肥力土壤,N、P_2O_5、K_2O的最佳施用量分别为14.59、5.93、6.87 kg/667m~2,目标产量为2 276.24 kg/667m~2;土壤碱解氮含量<99 mg/kg的低肥力土壤,N、P_2O_5、K_2O的最佳施用量分别为14.80、6.39、8.23 kg/667m~2,目标产量为1 340.65 kg/667m~2。通过9个试点的应用示范,高、中、低不同地力等级土壤,采用推荐施肥分别比习惯施肥增产6.9%、7.3%和9.6%,节本增效669.4、556.9和398.2元/667m~2。
%P 34-37
%@ 1006-060X
%L 43-1099/S
%W CNKI


%0 Journal Article
%A 丁丽玲
%+ 缙云县农业农村局;
%T 猕猴桃育苗技术
%J 种子科技
%D 2020
%V 38
%N 11
%K 猕猴桃;;育苗技术;;要点
%X 猕猴桃是一种营养价值高、耐贮藏、便于运输、种植效益好的水果。对其育苗4个环节中的技术要点进行了总结描述,为猕猴桃育苗技术推广提供参考资料。
%P 72-73+75
%@ 1005-2690
%L 14-1160/S
%W CNKI


%0 Journal Article
%A 王科
%A 李浩
%A 邓劲松
%A 张成
%+ 成都市农业技术推广总站;浙江大学环境与资源学院;
%T 成都市猕猴桃主产区土壤养分现状分析
%J 现代农业科技
%D 2020
%N 12
%K 猕猴桃园;;土壤养分;;丰缺程度;;四川成都
%X 为进一步提高成都市猕猴桃园施肥的科学性,促进优质高产,利用2017—2018年度成都市耕(园)地土壤普查积累的资料,分析了成都市猕猴桃主产区(蒲江县、邛崃市、都江堰市)果园土壤养分含量现状。结果表明,成都市猕猴桃主产区土壤明显偏酸性,80.5%的土壤不太适合猕猴桃生长,需要改良;土壤有机质含量整体处于适量水平,但仍有28.7%的样点处于缺乏到很缺乏水平,特别是邛崃市有机质含量相对较低,需适当增施有机肥;土壤碱解氮和有效磷含量很丰富,分别有83.2%和88.2%的样品达到适量及以上水平,但邛崃市应适当增加氮肥、磷肥的用量;土壤速效钾整体处于适量水平,但仍有25.9%的土壤处于缺乏到极缺水平,特别是都江堰市和邛崃市应适当增加钾肥施用量。
%P 80-82
%@ 1007-5739
%L 34-1278/S
%W CNKI


%0 Journal Article
%A 吕岩
%+ 咸阳海升现代农业有限公司;
%T 猕猴桃花后施肥切勿成“害”
%J 西北园艺(果树)
%D 2020
%N 03
%K 猕猴桃园;促果肥;
%X <正>又到了猕猴桃花后促果肥、膨大肥施用关键期,农资经销商们备足了货,果农也卯足了劲儿。一年的收成就看落花后40～50天果实的生长了。5—7月(幼果迅速膨大期),猕猴桃园除了要抵御风害、热害、雹害、病害、虫害等自然灾害的侵袭,还要提防作务不当造成的"人为灾害",其中尤以"肥药害"居首。今天,我们就来说说猕猴桃花后管理中的"人害"——不当施肥。下面的表1是新西兰有关猕猴桃对部分营
%P 9-10
%@ 1004-4183
%L 61-1226/S
%W CNKI


%0 Journal Article
%A 李孟华
%A 张超
%A 陈海宁
%+ 金正大生态工程集团股份有限公司;养分资源高效开发与综合利用国家重点实验室;农业农村部植物营养与新型肥料创制重点实验室;
%T 全程营养解决方案对猕猴桃产量和品质的影响
%J 现代农业科技
%D 2020
%N 11
%K 猕猴桃;;全程营养解决方案;;产量;;品质
%X 在陕西省眉县以七年生徐香猕猴桃为试验材料,以改土养地、减肥增效、增产提质为目的,开展了全程营养解决方案对猕猴桃产量及品质的影响试验。结果表明,与传统施肥方法相比,全程营养解决方案试验区猕猴桃叶片叶绿素含量、叶片厚度和叶片重量分别提高12.2%、6.7%、7.1%,果实硬度增加1.06 N/cm~2,可溶性固形物提高1.90个百分点、VC含量提高7.4%,增产2 256.5 kg/hm~2,说明该方案适于在该地区推广。
%P 57-58
%@ 1007-5739
%L 34-1278/S
%W CNKI


%0 Thesis
%A 李磊
%T 基于生物多样性对猕猴桃根结线虫的生态防控
%Y 尹显慧
%I 贵州大学
%9 硕士
%D 2020
%K 猕猴桃;;根结线虫;;生态防控;;伴生植物;;提质增效
%X 根结线虫(Root-knot Nematodes)作为猕猴桃根部的重要病原物,其为害已成为猕猴桃产业发展的制约因素之一。目前猕猴桃根结线虫病的防治以化学防治为主,但化学农药长期使用常造成病害抗性产生、环境污染和农药残留等诸多问题。本研究通过鉴定猕猴桃根结线虫侵染根部产生的病害特征,同时观察病原线虫形态并辅以分子生物学手段明确其种类;使用植物乙醇粗提物对根结线虫进行毒力测定,筛选出对线虫活性较好的粗提物进行田间验证;采用在猕猴桃果园伴生不同植物对根结线虫进行调控,调查其对果园生态的改善效果,进一步得到调控效果较好的植物进行套种。初步明确生物多样性对猕猴桃生态环境、果实品质、土壤微生物、酶活性等因子对猕猴桃根结线虫的影响,探索出根结线虫病的防治新途径。主要研究结果如下:1.采用线虫形态学与分子生物学等方法研究了猕猴桃园根结线虫发生种类,结果表明:通过形态学及r DNA-ITS序列测定,鉴定了病原线虫与Meloidogyne incognita同源性达99%,结合病害侵染引起的猕猴桃根部发病特征,明确了猕猴桃根结线虫种类为南方根结线虫(Meloidogyne incognita)。2.测定了22种植物乙醇粗提物对根结线虫2龄幼虫的生物活性,结果表明:植物粗提物对根结线虫均有一定活性,其中以蕺菜、万寿菊、蓖麻等乙醇粗提物对线虫毒杀活性较强,处理2龄幼虫24 h后其校正死亡率分别达90.89%、88.26%和89.32%,LC_(50)分别为2.31 mg/m L、2.66 mg/m L和3.38 mg/m L,田间试验表明,筛选的3种植物粗提物以万寿菊的防治效果最好,防效达到55.90%,与蕺菜和蓖麻乙醇粗提物处理差异显著。3.在猕猴桃园套种(小麦、大麦、鼠茅草、蕺菜、蚕豆和黑麦草)6种伴生植物,分别调查了各处理猕猴桃根结线虫病的发生情况,调查和测定了伴生植物对果园杂草种类、生态、果实品质与产量的影响。结果表明:植物伴生对根结线虫具有一定的调控效果,其中以蕺菜伴生果园猕猴桃根结线虫的发病率最低,为13.74%,其相对防效达到43.89%。同时,伴生植物能够降低果园杂草种群,提高果园土壤含水量和土壤孔隙度,降低土壤容重,蕺菜伴生能降低土壤温度。另外,蕺菜伴生还能提高猕猴桃产量和果实品质,处理后其果实平均横径为52.44mm、平均纵径为79.33 mm,单果体积、单果重和亩产量比对照(常规栽培)分别增加24.75%、12.04%和12.05%,差异显著;蕺菜伴生处理后猕猴桃果实维生素C、干物质、可溶性固形物、可溶性蛋白和可溶性总糖等含量与对照(常规栽培)相比差异显著,分别比对照提高了24.60%、28.29%、43.46%、26.03%和45.86%。4.套种蕺菜后猕猴桃根际土壤理化性质、微生物种类和数量、酶活性与对照相比发生了明显变化,其中根际土壤碱解氮、速效磷和速效钾含量分别提高了13.95%、7.92%和3.94%;土壤微生物种类以细菌为优势种群,放线菌次之,而细菌、真菌和放线菌数量分别比对照增加了19.01%、28.89%和16.32%;土壤过氧化氢酶、脲酶、蔗糖酶和磷酸酶活性分别比对照提高了17.02%、12.63%、17.57%和7.98%。相关性分析表明,套种蕺菜后猕猴桃根际土壤速效钾含量与土壤中细菌数量、真菌量、放线菌数量、脲酶活性、蔗糖酶活性、磷酸酶活性极显著正相关;土壤细菌数量与蔗糖酶活性显著正相关,与磷酸酶活性极显著正相关;土壤真菌数量与蔗糖酶活性极显著正相关。土壤放线菌数量与蔗糖酶活性、磷酸酶活性显著正相关。
%W CNKI


%0 Journal Article
%A 姬飞燕
%T 高收益猕猴桃种植经验总结
%J 农业知识
%D 2020
%N 10
%K 猕猴桃;猕猴桃溃疡病;雌雄株;氮、磷、钾;经验总结;三元复合肥;
%X <正>一、基本情况栽植密度为4×2.5米,亩栽66株,共计1320株。其中雄株165株,雌雄株搭配比例为8∶1,雄株按雌雄株定植比例在果园中间行内栽植。二、主要经验1.高标准建园。秋挖坑,春栽植。于建园前1年秋季开挖宽80厘米、深60厘米的定植沟,沟内填埋作
%P 31-32
%@ 0546-9597
%L 37-1005/S
%W CNKI


%0 Journal Article
%A 王西锐
%A 刘运松
%A 王备战
%+ 陕西省农村科技开发中心;
%T 高接换头引起猕猴桃树势衰弱原因及克服方法
%J 西北园艺(综合)
%D 2020
%N 03
%K 高接换头;猕猴桃树;抽枝宝;克服方法;
%X <正>猕猴桃高接换头后的植株,常会出现枝蔓萎靡、叶子枯黄或皱缩起泡的现象,甚至其下方砧木也出现干枯。分析发现,高接换头后,人们为了保证接穗的成活及优先生长,大量去除砧木原有的枝叶和后来新长出的叶片或萌芽,使根系得不到叶子制造的有机养分,根系严重"受饿"萎缩,导致毛细根大量死亡。毛细根一死亡,根系吸收养分的能力极度下降,进而使接穗枝蔓需要的矿质营养缺乏,最终导致接穗枝蔓虚弱,叶片黄化皱缩。由于接穗形成树冠需要一个过程,所以高
%P 50
%@ 1004-4183
%L 61-1226/S
%W CNKI


%0 Journal Article
%A 吕述丽
%A 郭倩
%A 郭荧
%A 郭续华
%+ 遂川县农业农村局;
%T 猕猴桃生态栽培技术分析
%J 农村实用技术
%D 2020
%N 04
%K 猕猴桃;;生态;;栽培技术
%X 猕猴桃是人们喜爱的水果之一,有丰富的营养价值。为了更好的提高猕猴桃的产量和质量,应该采取科学的栽培技术,避免在生长过程中出现不利的因素,为猕猴桃的健康生长发育奠定基础。本文主要阐述了猕猴桃生态栽培技术分析,希望为相关的种植人员提供参考。
%P 60
%@ 1673-310X
%L 53-1171/S
%W CNKI


%0 Journal Article
%A 李明丽
%A 张伟
%A 高文胜
%T 猕猴桃土肥水管理技术
%J 农业知识
%D 2020
%N 07
%K 复合肥;有机肥;猕猴桃;土肥水管理;
%X <正>土壤管理1.深翻改土。幼树栽植后,结合秋施基肥,从定植穴外缘向外逐年深翻扩穴,深度50～60厘米。土壤回填时混以有机肥,表土放在底层,底土放在上层,然后充分灌水,使根土密接。3年内完成全园改土,每隔5年进行一次。2.中耕与覆盖。降雨或灌水后,及时中耕松土,保持土壤疏松无杂
%P 26-27
%@ 0546-9597
%L 37-1005/S
%W CNKI


%0 Journal Article
%A 牛雅琼
%A 吴兴洪
%A 冉斌
%A 朱青
%A 张钦
%A 王文华
%+ 贵州大学农学院;贵州省土壤肥料研究所;
%T 豆科绿肥翻压对猕猴桃产质量和土壤肥力的影响
%J 北方园艺
%D 2020
%N 05
%K 绿肥翻压;;猕猴桃产质量;;土壤理化性质
%X 以山黧豆、毛叶苕子、箭筈豌豆为试材,采用随机区组设计,以清耕为对照(CK),在猕猴桃成熟期取样,通过对猕猴桃产量、品质及果园土壤理化性质的测定,比较分析了翻压不同绿肥对猕猴桃产质量及猕猴桃园土壤肥力的影响,并对3种绿肥的培肥效果进行比较,以期为猕猴桃园筛选较适宜的绿肥品种。结果表明:与对照相比,翻压绿肥的各处理土壤容重降幅为9.90%～14.79%,其中山黧豆效果好于其它2种绿肥;土壤含水率、总孔隙度、全氮含量、碱解氮含量、速效钾含量、有效磷含量、有机质含量、全磷含量、全钾含量增幅分别为12.47%～41.68%、12.45%～12.47%、7.40%～18.52%、10.61%～21.90%、13.45%～29.51%、58.04%～108.67%、5.35%～11.58%、18.00%～36.37%、2.78%～3.70%,其中翻压山黧豆土壤总孔隙度含量最高,翻压毛叶苕子土壤含水率、全氮含量、碱解氮含量、有效磷含量、全磷含量、全钾含量最高,翻压箭筈豌豆速效钾、有机质含量最大;翻压绿肥较清耕处理猕猴桃植株挂果直径、主干直径、最大叶长、叶宽、叶面积、百叶质量、叶片干物质含量以及植株全氮含量、全磷含量、全钾含量、叶绿素含量增幅分别为19.72%～28.95%、9.41%～19.40%、2.06%～8.04%、2.50%～15.60%、0.79%～24.70%、5.35%～24.43%、6.43%～16.61%、2.02%～5.32%、8.70%～13.04%、5.95%～15.48%、13.06%～31.62%,其中翻压箭筈豌豆挂果直径、主干直径、叶面积、百叶质量增加幅度最大,翻压山黧豆猕猴桃植株最大叶长、叶宽增加最多,翻压毛叶苕子叶片干物质含量以及植株全氮含量、全磷含量、全钾含量、叶绿素含量增加最多;翻压绿肥猕猴桃产量增加依次表现为毛叶苕子>山黧豆>箭筈豌豆>清耕,其中翻压毛叶苕子增产幅度达24.49%;翻压绿肥维生素C含量表现为毛叶苕子>箭筈豌豆>山黧豆>清耕,可溶性糖含量、可溶性固物含量均依次表现为山黧豆>箭筈豌豆>毛叶苕子>清耕;以上结果说明3种绿肥均可增加猕猴桃产量,提高猕猴桃品质及改善果园土壤环境,其中翻压毛叶苕子较其它2种绿肥综合效果更为显著,因此最适宜在该猕猴桃园种植翻压。
%P 87-94
%@ 1001-0009
%L 23-1247/S
%W CNKI


%0 Journal Article
%A 吕岩
%+ 咸阳海升现代农业有限公司;
%T 三大绿肉猕猴桃品种缺陷及应对措施
%J 西北园艺(果树)
%D 2020
%N 01
%K 猕猴桃;海沃德;结果母枝;秋季施肥;石硫合剂;桑白蚧;机油乳剂;应对措施;
%X <正>每个品种都不是十全十美的,翠香、徐香、海沃德这3个绿肉猕猴桃当家品种也各有缺点,果农在生产中要善于扬长避短。1翠香该品种作为美味系唯一的可食时含糖量≥17%的纯甜口感优良品种,自上市以来就获得了消费者的一致好评,因此作务好管理好翠香猕猴桃,对产业可持续发展有十分重要的意义。
%P 17-18
%@ 1004-4183
%L 61-1226/S
%W CNKI


%0 Journal Article
%A 涂美艳
%A 陈栋
%A 李靖
%A 孙淑霞
%A 刘春阳
%A 宋海岩
%A 刘飘
%A 江国良
%A 廖明安
%+ 四川农业大学园艺学院;四川省农业科学院园艺研究所/农业农村部西南地区园艺作物生物学与种质创制重点实验室;达州市茶果技术推广站;
%T 环割对“Hort 16A”猕猴桃枝叶营养和果实品质的影响
%J 四川农业大学学报
%D 2020
%V 38
%N 01
%K 猕猴桃;;Hort16A;;环割;;果实品质
%X 【目的】为探明不同环割处理对猕猴桃植株养分状况和果实品质的影响,找出最适环割方法,为制定猕猴桃配套栽培技术提供理论依据。【方法】以6年生"Hort16A"为试验材料,研究了不同环割部位、环割时期及环割程度对猕猴桃果实品质和结果蔓中可溶性糖、可溶性淀粉、可溶性蛋白的含量及功能叶中叶绿素含量等生理指标的影响。【结果】①不同环割部位处理结果表明,初花期在主干嫁接口上方5～10 cm、双主蔓分支点上方2 cm或直径≥1.5 cm的结果母蔓分支点上方2 cm处环割一周均可显著提高果实纵经、横径和单果重,但主干环割还可显著提高结果蔓可溶性蛋白、可溶性糖含量;两主蔓环割可显著提高果实叶黄素、可溶性固形物、总糖和Vc含量;结果母蔓环割可显著提高叶片叶绿素a、b及总量。②不同环割时期处理结果表明,主干上初花期环割比花后10、20 d环割的增产作用更显著,但主干上花后20 d环割的果实叶黄素、可溶性固形物、总糖、总酸含量最高。③不同环割程度处理结果表明,初花期主干环割1周的单果重最大,环割2周的果实叶黄素含量最高,环割3周在降酸增糖并提高结果蔓可溶性蛋白、可溶性糖含量上效果最显著。④灰色关联度分析后的排名结果显示,初花期两主蔓环割1周和结果母蔓环割1周分别位于第1、2位,而初花期主干上环割1、2、3周分别位于第8、7、6位。【结论】初花期两主蔓环割1周对提高"Hort 16A"植株养分状况和果实品质效果最好。
%P 79-86
%@ 1000-2650
%L 51-1281/S
%W CNKI


%0 Journal Article
%A 彭婷
%A 谢翠娟
%A 苗诗雪
%A 王峥
%A 马锋旺
%A 王南南
%+ 西北农林科技大学园艺学院;
%T 猕猴桃叶片10种矿质元素含量的动态变化、品种差异及相关性
%J 中国南方果树
%D 2020
%V 49
%N 01
%K 猕猴桃;;品种;;养分变化;;相关性分析;;养分失衡
%X 为指导猕猴桃生产科学施肥,在陕西眉县以8个猕猴桃品种("海沃德""米良1号""徐香""金香""哑特""翠香""农大金猕""金魁")成年树(实生野生美味猕猴桃砧)为试材,连续两年于盛花期后15～170 d定期测定了叶片氮、磷、钾、钙、镁、铁、锰、铜、锌、硼等10种元素的含量,并对叶片各元素含量的生长期差异、品种差异及相关性进行统计分析。结果表明,品种对叶片磷、钾、钙、镁、锰和硼含量有极显著(p<0.01)影响,对氮和铁含量有显著(p<0.05)影响,对铜和锌含量无显著影响。"海沃德"叶片氮、磷含量较高,钙、镁含量较低;"米良1号"叶片氮、钙含量较高;"翠香"叶片钙含量较高,氮、磷、钾含量较低;"农大金猕"和"金魁"叶片氮、钾均较低。生长期对叶片各元素含量均有极显著影响。叶片氮、磷、钾含量从着果期至果实快速膨大期不断下降;在果实缓慢生长期和果实充实成熟期,氮持续下降,钾维持稳定,磷则有所回升。叶片钙、镁、铁、锰、锌、硼含量随着生长期的推进整体呈升高趋势,但不同元素初始升高和后期稳定的时间点略有差别。叶片氮含量与钾含量极显著正相关,与钙、镁、铁、锌、硼含量呈极显著负相关;磷分别与钾和铁呈显著正相关;钙、镁、铁、锰、铜、锌、硼等元素之间多呈极显著或显著正相关。
%P 115-119
%@ 1007-1431
%L 50-1112/S
%W CNKI


%0 Journal Article
%A 姜正旺
%A 钟彩虹
%+ 中国科学院植物种质创新与特色农业重点实验室中国科学院武汉植物园中国科学院种子创新研究院;
%T 试论猕猴桃科普与果实品质提升的重要性
%J 中国果树
%D 2020
%N 01
%K 猕猴桃;;基础积累;;技术研发;;应用创新;;品牌意识
%X 自1978年以来,猕猴桃在我国商业化研发和种植已超过40年,种植面积和产量均已位居世界第一,但果实品质良莠不齐,很难与国外果品比拼。根据多年的从业经验并结合国内外产业考察及技术咨询中的问题进行总结,探讨了我国目前猕猴桃果实品质整体水平不高的主要原因:猕猴桃作为雌雄异株栽培的果树,果农及大部分管理者对其栽培技术缺乏了解导致盲目引种、措施落实不到位、技术应用缺乏针对性和创新不足、社会化服务与供给侧改革不完善、品牌意识淡薄、缺乏市场引导机制与消费者需求信息等方面,都是从不同层面影响到猕猴桃果实品质的主要因素。猕猴桃产业发展和果实品质提升是一个系统性工程,统筹和协调控制好与果实品质相关的主要因子,促成猕猴桃果实内部品质的整体提升,才能"管"出高品质的猕猴桃,引导产业向纵深发展。
%P 1-8
%@ 1000-8047
%L 21-1165/S
%W CNKI


%0 Journal Article
%A 吴兴洪
%A 冉斌
%A 王文华
%A 张爱华
%A 朱青
%A 张钦
%A 姚单君
%+ 贵州省土壤肥料研究所;贵州大学;
%T 贵州山区猕猴桃园适宜绿肥品种的筛选
%J 种子
%D 2019
%V 38
%N 12
%K 绿肥;;猕猴桃园;;品种筛选;;土壤性质
%X 为筛选适宜贵州山区猕猴桃园种植的绿肥品种,釆用大田试验,以清耕和自然生草为对照,研究了8种不同绿肥品种在猕猴桃园的生长、养分积累状况及对土壤理化性质影响的差异等。结果表明:除拉巴豆外,7种绿肥均能正常完成盛花期前生育过程,均能增加果园地表覆盖度(除胡萝卜外)、抑制果园杂草生长、保持土壤水分、改善土壤pH值和提高土壤肥力。其中盛花期黑麦草产草量最大,为57 604.40 kg·hm~(-2),其次是毛叶苕子、箭筈豌豆,分别为22 705.00 kg·hm~(-2)、22 657.80 kg·hm~(-2)。综合田间长势情况、地表覆盖度、抑制果园杂草能力、土壤含水量、植株鲜草产量、植株养分指标筛选确定了黑麦草、箭筈豌豆、毛叶苕子适合贵州山区猕猴桃果园种植,为猕猴桃园绿肥生产利用提供理论依据和技术指导。
%P 132-137
%@ 1001-4705
%L 52-1066/S
%W CNKI


%0 Journal Article
%A 王亚国
%A 李衡
%A 郭培明
%A 雷玉山
%+ 陕西省农村科技开发中心;陕西省猕猴桃工程技术研究中心;陕西佰瑞猕猴桃研究院有限公司;
%T 陕西武功县猕猴桃园土壤养分调查与评价
%J 土壤
%D 2019
%V 51
%N 06
%K 陕西武功;;猕猴桃园;;土壤养分
%X 测定陕西武功县猕猴桃园土壤养分含量,评价土壤肥力状况,为指导果园科学施肥提供参考依据。本研究采集研究区10个代表性果园表层土壤样品,对其pH、有机质以及速效氮、磷、钾含量进行测定,结合相关分级标准,分析果园土壤肥力状况。结果表明:武功县猕猴桃园土壤pH在7.52～8.54,平均为8.16,属于弱碱性土壤;土壤有机质含量在10.78～26.73 g/kg,平均为18.43 g/kg,达到中量水平的土壤样品仅占25.1%,整体表现缺乏;土壤速效氮含量在47.60～254.16 mg/kg,平均为138.69 mg/kg,64.7%的土壤样品速效氮含量超过120 mg/kg,仅有8.0%的土壤样品速效氮含量缺乏;土壤有效磷含量在11.01～292.10 mg/kg,平均为59.22 mg/kg,达到丰富及以上水平的土壤样品占90.3%;土壤速效钾含量在32.81～458.20 mg/kg,平均为190.92 mg/kg,丰富、中量、缺乏的土壤样品分别占57.3%、28.2%、14.5%。研究区土壤pH、土壤有机质空间变异相对较小,土壤速效氮、磷、钾含量比较丰富,但空间分布不均衡。建议在今后土壤及施肥管理中,采取综合措施,适度降低土壤pH,以满足猕猴桃生长所需的土壤酸碱环境;加强有机肥的投入,逐年提高土壤有机质含量;控制氮、磷、钾化肥的施用,提高肥料利用率。
%P 1100-1105
%@ 0253-9829
%L 32-1118/P
%W CNKI


%0 Journal Article
%A 井赵斌
%A 马文娟
%A 张俊芳
%A 杜刚平
%+ 陕西省渭南职业技术学院/渭南市果业研究院;渭南市临渭区向阳办;
%T 也谈猕猴桃生理性黄化病的防治理念与实践
%J 西北园艺(果树)
%D 2019
%N 06
%K 生理性黄化病;猕猴桃;果树病害;理念与实践;
%X <正>黄化病是猕猴桃生产中的主要病害之一。近年来,猕猴桃生理性黄化病普遍发生,严重影响树体健康、果园产量和果品质量。根据中国知网数据库资料检索,我国自1996年就有关于猕猴桃果园黄化病害的研究成果发表,至今20多年了,依然没有从根本上解决问题,而且有越来越严重的趋势。现结合近3年来我们的调查研究,提出猕猴桃生理性黄化病害防治新思路和实践方法,供参考。1猕猴桃黄化病害学术概念界定一直以来,关于猕猴桃黄化病害在学术上
%P 27-29
%@ 1004-4183
%L 61-1226/S
%W CNKI


%0 Journal Article
%A 秦秦
%A 宋科
%A 孙丽娟
%A 孙雅菲
%A 王峻
%A 江建兵
%A 薛永
%+ 上海市农业科学院生态环境保护研究所;南京农业大学;安顺学院;
%T 猕猴桃园行间生草对土壤养分的影响及有效性评价
%J 果树学报
%D 2020
%V 37
%N 01
%K 猕猴桃园;;行间生草;;土壤有机质;;土壤营养
%X 【目的】研究猕猴桃园行间生草对土壤养分的影响并评价其有效性,为改善果园土壤肥力和生草技术推广提供理论依据。【方法】对上海金山猕猴桃示范园区行间生白三叶草(Trifolium repens)、黑麦草(Lolium perenne)、自然生草和清耕(对照)土壤进行采样,测定分析0～40 cm土层有机质、大量营养元素和微量元素状况,并对养分有效性进行分级评价。【结果】相比于清耕对照,种植白三叶和黑麦草均可提高土壤有机质含量,但黑麦草提升效果更显著。种植白三叶草能显著提高土壤碱解氮和有效锌含量,而种植黑麦草更有利于土壤速效钾、有效铁含量的提高。自然生草仅对土壤碱解氮的提升效果较好。猕猴桃园土壤锰元素普遍缺乏,行间生草对果园土壤有效锰的提升效果不显著,需适当补充锰肥。【结论】行间生草对猕猴桃园土壤养分的显著调控作用主要在0～20 cm表层土壤,不同生草类型对猕猴桃园土壤养分改善效果不同,对土壤有机质和大量营养元素的调控效果以黑麦草最佳,对微量元素的调控效果以白三叶草最佳。
%P 68-76
%@ 1009-9980
%L 41-1308/S
%W CNKI


%0 Journal Article
%A 汪星
%A 陆静
%A 樊会芳
%A 高志永
%A 郭旭新
%A 赵英
%+ 宁夏大学农学院;杨凌职业技术学院水利工程分院;西安理工大学西北旱区生态水利工程国家重点实验室;
%T 灌溉和生草对猕猴桃园土壤质量的影响
%J 干旱地区农业研究
%D 2019
%V 37
%N 06
%K 猕猴桃园;;灌溉;;生草;;土壤质量
%X 为探明灌溉和生草对猕猴桃园土壤质量的影响,于2016—2017年在陕西省眉县猕猴桃园试验地分别布设地面灌溉+除草(Ⅰ)、地面灌溉+自然生草(Ⅱ)、滴灌+除草(Ⅲ)和滴灌+自然生草(Ⅳ)4种处理,对试验地0～50 cm土层的土壤机械组成、物理和化学性质进行了统计分析,并利用土壤质量综合指数对土壤质量进行了评价,结果表明:与其他处理相比,Ⅲ处理使0～30 cm土层土壤容重和砂粒质量分数分别降低了0.02～0.24g·cm~(-3)和0.36%～5.25%,使土壤孔隙度、田间持水量、黏粒质量分数和土壤粒径分形维数分别增大了0.17%～7.17%、0.59%～2.53%、0.99%～7.15%和0.01～0.13;Ⅳ处理在0～30 cm土层中的速效磷和碱解氮与Ⅰ、Ⅱ处理无差异,显著高于Ⅲ处理10.75～109.55 mg·kg~(-1)和20.74～78.91 mg·kg~(-1)(P<0.05),可使0～50 cm土层的速效钾、速效磷和碱解氮分别达到猕猴桃施肥标准的丰富、中等及中等水平;与其他处理相比,Ⅳ处理可使0～50 cm土层土壤黏粒质量分数增加了1.21%～2.66%,土壤粉粒质量分数减少了0.81%～1.41%,使土壤分形维数显著增加(P<0.05),土壤质量综合指数最大,达0.619。因此,滴灌+自然生草(Ⅳ)的管理方式是猕猴桃园土地可持续性利用的有效措施。
%P 101-107
%@ 1000-7601
%L 61-1088/S
%W CNKI


%0 Journal Article
%A 刘艳妮
%A 同延安
%A 马臣
%A 王博美
%A 张馨月
%+ 杨凌康坦生态农业与环境研究中心;西北农林科技大学资源环境学院;
%T 陕西地区果园土壤pH现状及调节措施
%J 陕西农业科学
%D 2019
%V 65
%N 10
%K 陕西省;;苹果;;猕猴桃;;调节土壤pH
%X 陕西省是我国苹果和猕猴桃栽培种植大省。据文献资料显示,陕西苹果园土壤pH值大都集中在7.60～8.90之间,属于碱性土壤,高于苹果适宜土壤pH值6.50～7.50;陕西猕猴桃主产县(周至县和眉县)果园土壤pH值大部分分布在6.73～8.50之间,属于中偏碱性土壤,高于猕猴桃适宜土壤pH值5.50～7.50。针对陕西苹果、猕猴桃种植区域土壤pH偏高这一问题,通过查阅大量文献总结得到:施用酸性或生理酸性化肥、有机肥、碱性土壤改良剂或不同措施搭配使用等方式均可调节平衡土壤pH。归纳总结各类土壤pH调节类措施,以期为陕西以及黄土高原地区果园土壤改良优化提供技术参考。
%P 58-61
%@ 0488-5368
%L 61-1089/S
%W CNKI


%0 Journal Article
%A 朱海云
%A 马瑜
%A 柯杨
%A 李勃
%+ 陕西省微生物研究所;
%T 不同种植年限猕猴桃园土壤微生物功能多样性研究
%J 微生物学杂志
%D 2019
%V 39
%N 05
%K 土壤微生物;;可培养微生物;;Biolog-Eco;;多样性指数;;功能多样性
%X 陕西秦岭北麓是世界上最大的猕猴桃生产基地,长期相对单一的果树种植方式导致不同种植年限果园土壤微生态环境差异。研究猕猴桃园土壤微生物功能多样性随种植年限的变化特征,为果园土壤科学管理提供参考。采集不同种植年限猕猴桃根际土壤,应用平板菌落计数法和Biolog-Eco法研究土壤微生物的数量、种群以及功能多样性,并对土壤微生物功能多样性与土壤养分的相关性进行分析。结果显示,猕猴桃园土壤可培养微生物以细菌为主,其次是放线菌,真菌数量最少。随着种植年限的增加,细菌和放线菌数量显著降低,而真菌数量显著升高。微生物平均颜色变化率(average well-color development,AWCD)、微生物群落Shannon-Wiener指数(H′)、Simpson指数(D)及McIntosh指数(U)均随种植年限的增加而显著降低。主成分分析显示,不同种植年限猕猴桃园土壤微生物碳源利用特征明显不同,0～5 a、5～10 a和10～20 a的猕猴桃园土壤微生物群落分别被划分在载荷图的第一、第四和第三象限。猕猴桃园土壤微生物对糖类、氨基酸类和酯类的利用率相对较高,而对醇类、胺类和酸类的利用率相对较低。对第1主成分贡献大的碳源(|r|≥0.5)有11种,其中糖类占36%,氨基酸类和酯类均占18%。土壤微生物功能多样性与土壤养分相关性分析表明,土壤微生物功能多样性与土壤有机质正相关,与有效磷和速效钾负相关。结果表明,随种植年限的增加,猕猴桃园土壤微生物的数量和结构发生变化,微生物功能多样性降低,对碳源利用能力降低。鉴于土壤微生物功能多样性与土壤养分的相关性,应合理加大有机肥施用量,适量减少有效磷和速效钾的施用量。
%P 64-72
%@ 1005-7021
%L 21-1186/Q
%W CNKI


%0 Journal Article
%A 胡培蓉
%+ 福建省寿宁县清源镇农业技术推广站;
%T 猕猴桃园套种紫云英对土壤肥力及猕猴桃品质的影响
%J 东南园艺
%D 2019
%V 7
%N 05
%K 猕猴桃;;紫云英;;土壤肥力;;品质
%X 为改善猕猴桃园土壤质量,提高猕猴桃品质,促进寿宁县猕猴桃产业的绿色发展,通过设置3个处理对比试验,研究猕猴桃园套种紫云英对猕猴桃园土壤培肥效果及猕猴桃鲜果品质的影响。结果表明:猕猴桃园套种紫云英能有效地提高土壤肥力,提升猕猴桃鲜果品质。
%P 15-18
%@ 2095-5774
%L 35-1317/S
%W CNKI


%0 Journal Article
%A 王西锐
%+ 陕西省农村科技开发中心;
%T 钙肥与猕猴桃
%J 西北园艺(果树)
%D 2019
%N 05
%K 猕猴桃园;钙含量;黑头病;
%X <正>猕猴桃也和其他作物一样,需要吸收多种养分,以达成生长发育要求。根据近年施肥实践,钙肥可能是猕猴桃目前的最小限制养分。1猕猴桃缺钙的表现1.1黑头病有专家研究,某些猕猴桃品种,如翠香,体内钙含量明显低,提示其对钙的吸收有障碍。与这个结论相契合的是,翠香黑头病十
%P 40-41
%@ 1004-4183
%L 61-1226/S
%W CNKI


%0 Journal Article
%A 严明书
%A 吴春梅
%A 蒙丽
%A 丁相伦
%A 董攀
%A 邓海
%A 雷家立
%A 龚媛媛
%A 鲍丽然
%+ 重庆市地质矿产勘查开发局川东南地质大队;重庆土地质量地质调查重点实验室;重庆地质矿产研究院外生成矿与矿山环境重庆市重点实验室;重庆大学生命科学学院;
%T 重庆市黔江猕猴桃果园土壤养分状况分析
%J 物探与化探
%D 2019
%V 43
%N 05
%K 黔江区;;猕猴桃园;;土壤养分;;pH;;有机质;;阳离子交换量;;微量元素
%X 为全面了解重庆市黔江区猕猴桃果园土壤养分状况,对黔江区具有代表性的果园土壤进行实地取样,系统分析了黔江猕猴桃果园土壤的p H、有机质、阳离子交换量、土壤中植物营养元素和重要生命元素全量及有效量。结果表明:黔江猕猴桃果园土壤整体呈中到酸性,有机质含量较丰富,平均值达到2.89%,但土壤阳离子交换量整体偏低,4级(中偏贫)和5级(贫缺)水平的样本累计占75%;果园土壤大量营养元素氮、磷和钾含量总体较好,但部分样点已经超过猕猴桃适宜生长的范围,中量营养元素钙整体缺乏,个别地区含量丰富,镁含量整体丰富,个别地区较缺乏,微量元素铁、锰和钼含量在不同采样点差异较大,研究区土壤总体富硒。综合以上分析,建议在今后的施肥过程中,可增施有机肥,以提高有机质含量和土壤阳离子交换量;维持或适量增加氮肥的施用量,控制磷肥和钾肥的施用量;对于土壤中微量元素的缺乏,是否需要施肥,还需进一步研究。
%P 1123-1130
%@ 1000-8918
%L 11-1906/P
%W CNKI


%0 Journal Article
%A 王伯诚
%A 赖小芳
%A 周建华
%A 陈伟强
%A 潘晓飚
%+ 浙江省台州市农业科学研究院;仙居县朱溪镇农业公共服务中心;
%T 生物有机肥对猕猴桃产量和可溶性固形物的影响
%J 园艺与种苗
%D 2019
%V 39
%N 09
%K 生物有机肥;;施用时期;;猕猴桃;;产量;;可溶性固形物含量
%X [目的]探讨几种生物有机肥在猕猴桃生产上的应用效果。[方法]施用3种生物有机肥和2种常规有机肥,以单施复合肥为对照,研究各施肥处理对猕猴桃产量和可溶性固形物的影响。[结果]在氮磷钾总量相同的情况下,生物有机肥施用量1 500(±750)kg/hm~2,其平均产量可增15.1%～18.9%,增产幅度比常规有机肥大;可溶性固形物含量增加,与施用常规有机肥相当;且以生物有机肥用量1 500 kg/hm~2,基肥与膨果肥各占50%效果最好。[结论]施用生物有机肥可增加猕猴桃产量和可溶性固形物含量,施用生物有机肥尤以基肥与膨果肥结合施用效果比较好。
%P 26-29
%@ 2095-0896
%L 21-1574/S
%W CNKI


%0 Journal Article
%A 李小艳
%A 杨红
%A 刘星谷
%A 蔡光泽
%+ 西昌学院;凉山州绿康猕猴桃研究所;
%T 金果猕猴桃在攀西地区的引种表现及关键栽培技术
%J 贵州农业科学
%D 2019
%V 47
%N 09
%K 猕猴桃;;金果;;引种表现;;栽培技术
%X 为攀西地区及类似生态区域推广种植猕猴桃及猕猴桃产业发展提供理论指导,以攀西地区的凉山州西昌市琅环乡金果猕猴桃为研究对象,分析其2016-2018年的引种栽培表现。结果表明:较国内其他产区,金果猕猴桃在凉山州种植的萌芽、开花、坐果等物候期均提前;果实采摘、落叶及伤流等物候期均延迟;果实品质优质,可溶性固形物、干物质、可溶性糖、总酸及抗坏血酸含量分别为17.7%、18.2%、11.42%、1.21g/100g和138mg/100g。从建园、水肥管理、病虫害管理及整形修剪等方面总结金果猕猴桃在凉山州的关键栽培技术。西昌市琅环乡种植的金果猕猴桃具有优质、耐贮藏及病虫害少等特点,是适宜该区域种植的优质猕猴桃品种。
%P 98-101
%@ 1001-3601
%L 52-1054/S
%W CNKI


%0 Journal Article
%A 编辑部
%T 本期文章导读
%J 岩矿测试
%D 2019
%V 38
%N 05
%K 重点实验室;猕猴桃;土壤环境质量;浙江江山;江山市;流动分析法;挥发酚;果园土壤;石英玻璃管;国土资源部;重金属含量;地下水;
%X <正>469双真空炉管的研制及其在岩石加热脱气气体组分测试中的应用高梓涵1,2,3,李立武1,2*,王玉慧1,2,3,曹春辉1,2,贺坚1,2(1.中国科学院西北生态环境资源研究院,甘肃兰州730000;2.甘肃省油气资源研究重点实验室/中国科学院油气资源研究重点实验室,甘肃兰州730000;3.中国科学院大学,北京100049)针对岩石矿物等固体样品中所包含的流体挥发份化学组成的分析测试,可提供多种地球化学信息,因而具有重要的研究意义。对岩矿样品加热使其脱气是一种重要的实验技术手段,但是通过此方法获得的气体
%P 465-467
%@ 0254-5357
%L 11-2131/TD
%W CNKI


%0 Journal Article
%A 贺灵
%A 孙彬彬
%A 吴超
%A 成晓梦
%A 吴正丰
%A 周荣强
%A 候树军
%+ 国土资源部地球化学探测技术重点实验室中国地质科学院地球物理地球化学勘查研究所;联合国教科文组织全球尺度地球化学国际研究中心;江山市自然资源和规划局;江山市林业局;
%T 浙江省江山市猕猴桃果园土壤环境质量与生态风险评价
%J 岩矿测试
%D 2019
%V 38
%N 05
%K 猕猴桃;;果园土壤;;环境质量;;重金属;;生态风险评价;;原子荧光光谱法;;电感耦合等离子体发射光谱法
%X 果园土壤环境与果品产量和质量及食用安全性关系密切。已有研究表明目前我国猕猴桃果园土壤中普遍存在养分含量不足、分布不均的问题,个别地区发现有重金属含量超标的现象。浙江省近年来猕猴桃种植面积连年扩大,已是我国重要的猕猴桃产区之一。为查明该省江山市猕猴桃果园土壤环境质量现状,本文选择了两处典型猕猴桃果园采集土壤、岩石、果实样品,采用原子荧光光谱、电感耦合等离子体发射光谱等技术测定土壤和岩石样品中的重金属、养分元素、土壤理化指标和果实样品中的重金属含量。以果园土壤中养分元素丰缺与影响因素、重金属元素含量与果实食用安全性为主要研究内容,开展了猕猴桃果园土壤环境质量与生态风险评价。结果表明:①两处果园土壤中Ag、Bi、Co、Cr、Ni、Sb、Se、V、SiO_2等含量低于衢州市和浙江省土壤背景值,Pb、Al_2O_3等高于衢州市和浙江省土壤背景值,土壤中元素含量受自然地质背景控制的特征明显;②土壤pH值范围为4.61～6.30,按DZ/T 0295—2016《土地质量地球化学评价规范》中土壤酸碱度分级标准,属于强酸性和酸性土壤;③养分元素K、Ge、Mo、Zn较丰富,但N、P、Mn、S较缺乏;④土壤中As、Cd、Cr、Cu、Hg、Ni、Pb、Zn含量最大值分别为21.84、0.22、23.53、20.47、0.06、8.82、53.84、133mg/kg,远低于农用地土壤污染风险筛选值(pH≤5.5时标准限值分别为40、0.3、150、150、1.3、60、70、200mg/kg),土壤污染风险低;⑤猕猴桃果实中的重金属含量低于绿色食品限值和食品卫生标准限值,如As含量最高为0.009mg/kg,其限值分别为0.2mg/kg和0.5mg/kg。整体上,研究区土壤具有养分分布不均匀、重金属含量低、酸性强的特点,建议采取科学措施补充和平衡土壤养分,防范土壤酸化导致的重金属活化风险。
%P 524-533
%@ 0254-5357
%L 11-2131/TD
%W CNKI


%0 Journal Article
%A 段眉会
%A 任景荣
%+ 西安市京秦猕猴桃技术服务部;周至县农机监理站;
%T 猕猴桃人工辅助授粉技术集成及推广
%J 山西果树
%D 2019
%N 05
%K 猕猴桃;;人工授粉;;集成与推广
%X 阐述了猕猴桃人工辅助授粉生产的优势。详细介绍了猕猴桃人工辅助授粉集成技术,内容包括:猕猴桃排花粉采收技术、花粉加工技术、花粉活力及纯度检测技术、花粉贮藏保存及运输技术、授粉前果园管理技术、人工授粉技术、授粉后果园管理技术。供种植者参考,以促进猕猴桃高效优质生产。
%P 67-70
%@ 1005-345X
%L 14-1127/S
%W CNKI


%0 Journal Article
%A 符丽珍
%+ 宝鸡市陈仓区桑果工作站;
%T 猕猴桃园夏季管理技术要点
%J 山西果树
%D 2019
%N 05
%K 猕猴桃;;夏季;;管理
%X 夏季是猕猴桃生长关键季节,开花结果、果实发育、枝条生长、病虫为害等都在此时发生,对此,总结了猕猴桃夏季管理技术,包括修剪、果实管理、施肥及病虫害防治,供生产中参考。
%P 83-84
%@ 1005-345X
%L 14-1127/S
%W CNKI


%0 Journal Article
%A 彭静
%A 龚舟
%A 罗先权
%+ 湖南省森林植物园;
%T 湖南三七林下栽培地选择研究
%J 湖南林业科技
%D 2019
%V 46
%N 04
%K 三七;;林下栽培地;;土壤养分含量
%X 在湖南省洪江市选择与云南文山三七主产区气候条件相似的猕猴桃林、杉木林、阔叶林、核桃林、葡萄林等5种林地,在林地采集土样,测定其土壤养分含量及pH,并与文山三七种植地的土样测定结果进行对比分析。结果表明:阔叶林地、核桃林地、猕猴桃林地含K量较低,需多施K肥;杉木林地含P量较低,应多施P肥。在以上湖南洪江5种林地的林下种植三七,并合理施肥,采收其肉质根与文山种植的三七进行有效营养成分对比分析,发现两者的产量和品质无明显差异。
%P 45-48
%@ 1003-5710
%L 43-1096/S
%W CNKI


%0 Journal Article
%A 李菲
%+ 重庆市黔江区城东街道办事处;
%T 提高猕猴桃中低产增产方法
%J 农业开发与装备
%D 2019
%N 07
%K 增产方法;;高产改造;;防治病虫害
%X 猕猴桃产业在重庆有着广阔的市场。猕猴桃营养价值丰富,含有丰富的钙、磷、铁等营养物质。常食用猕猴桃,对人体有美容、保健、排毒等功效。就提高猕猴桃中低产增产方法,提出了扩穴改土、配方施肥、完善水利设施、做好果园补栽、修剪丰产树形、改善林间光照和做好"防"、"治"结合等几点意见做要点阐述,分析研究各技术性环节以供参考和借鉴。
%P 175
%@ 1673-9205
%L 32-1779/TH
%W CNKI


%0 Journal Article
%A 赖瑞联
%A 龙宇
%A 程春振
%A 冯新
%A 吴如健
%A 陈义挺
%A 翁伯琦
%+ 福建省农业科学院果树研究所;福建农林大学园艺植物生物工程研究所;福建省农业科学院;
%T 猕猴桃果园间作模式优化构建与技术集成
%J 中国生态农业学报(中英文)
%D 2019
%V 27
%N 09
%K 猕猴桃;;间作;;绿肥作物;;生态效益;;经济效益
%X 间作是现代生态农业的一种重要生产方式,在生态果园建设中起着极为重要的作用。间作在猕猴桃果园中的应用研究起步较晚但发展迅速,蔬菜、中药材、食用菌、粮食作物和绿肥作物等均有应用。在具体实践中应掌握品种筛选与体系搭配、适时播种与适量间作、科学施肥与合理灌溉等关键技术,同时应充分考虑经济效益、设施配套、转型升级和绿色振兴等要素。结合猕猴桃产业现状,间作提升猕猴桃生态果园综合效益的具体成效主要通过为其提供秸秆废料、改善根际微生物、改土保墒和增加附加农副产品等方式,实现利用闲置土地空间增加前期收入,优化资源利用效率实现增收节支,增强土壤培肥能力并改善根际环境,防止地表水土流失和保护果园生态,实现果实丰产优质最终提升综合效益等。在总结猕猴桃果园间作体系应用的研究与技术现状的基础上,本文提出了充分考虑间作作物与猕猴桃生物学特性,以及果园自然资源与环境特征,探索和完善猕猴桃间作标准化技术,挖掘更多适合猕猴桃间作的新作物等现代化猕猴桃果园间作模式创新发展的新思路。同时,也应进一步加快猕猴桃间作体系相关理论机制的研究,为猕猴桃产业绿色振兴与跨越发展,发挥猕猴桃产业在农业产业转型升级、乡村振兴和精准扶贫等国家战略实施过程中的积极作用。
%P 1430-1439
%@ 2096-6237
%L 13-1432/S
%W CNKI


%0 Journal Article
%A 李磊
%A 龙友华
%A 尹显慧
%A 吴小毛
%A 杨再福
%A 张竹竹
%A 舒然
%+ 贵州大学猕猴桃工程技术研究中心;
%T 猕猴桃园套种蕺菜对土壤养分、酶活性及果实品质的影响
%J 经济林研究
%D 2019
%V 37
%N 03
%K 猕猴桃;;套种;;蕺菜;;土壤酶活性;;品质
%X 为了提高猕猴桃果实产量与品质,在猕猴桃园以套种蕺菜、清耕和对照作为试验处理,测定不同时期猕猴桃根际土壤养分含量、微生物数量、酶活性和果实产量及品质,分析其相关性。结果表明:套种蕺菜后猕猴桃根际土壤碱解氮、速效磷、速效钾含量分别比对照处理提高13.95%、7.92%和3.94%,土壤细菌、真菌、放线菌数量分别提高19.01%、28.89%和16.32%,土壤过氧化氢酶、脲酶、蔗糖酶、磷酸酶活性分别提高17.02%、12.63%、17.57%和7.98%,单果质量和单位面积产量分别提高7.14%和7.68%,维生素C、干物质、可溶性固形物、可溶性总糖和可滴定酸含量分别提高7.97%、18.29%、2.09%、12.37%和14.18%。相关性分析结果表明,套种蕺菜后猕猴桃根际土壤速效钾含量与土壤中细菌数量、真菌数量、放线菌数量、脲酶活性、蔗糖酶活性、磷酸酶活性极显著正相关。土壤细菌数量与蔗糖酶活性显著正相关,与磷酸酶活性极显著正相关。土壤真菌数量与蔗糖酶活性极显著正相关。土壤放线菌数量与蔗糖酶活性、磷酸酶活性显著正相关。土壤速效磷含量与维生素C含量、可滴定酸含量极显著负相关,与干物质含量、可溶性固形物含量和可溶性总糖含量极显著正相关。土壤细菌数量、放线菌数量与维生素C含量极显著负相关。土壤真菌数量与维生素C含量显著负相关。土壤脲酶活性与干物质含量显著正相关,与可滴定酸含量显著负相关。维生素C含量与土壤蔗糖酶活性极显著负相关,与土壤磷酸酶活性显著负相关。套种蕺菜有利于提高猕猴桃根际土壤养分含量、微生物数量和酶活性,增加猕猴桃果实产量,改善猕猴桃果实品质。
%P 128-137
%@ 1003-8981
%L 43-1117/S
%W CNKI


%0 Journal Article
%A 袁红娟
%+ 河北省廊坊市文安县林业局;
%T 猕猴桃适生栽培关键技术点分析
%J 河北果树
%D 2019
%N 03
%K 猕猴桃;栽培关键技术;
%X <正>种植地选择猕猴桃适宜生长于气候温和,降雨充足,土壤肥沃的环境。喜光,宜选择向阳之地。抗风能力弱,叶子肥大,因此应该选择背风坡、早向坡、晚向坡。另外,喜肥怕烧,喜水怕涝,也是猕猴桃的典型特点。这就要求土地旱能浇,涝能排,为壤土或砂壤土。栽培前对园地土壤进行全面深耕,整地时根据栽培的架式,
%P 35+38
%@ 1006-9402
%L 13-1202/S
%W CNKI


%0 Journal Article
%A 刘亚妮
%+ 陕西省岐山县猕猴桃开发中心;
%T 猕猴桃土肥水管理技术要点
%J 西北园艺(综合)
%D 2019
%N 04
%K 猕猴桃;土肥水管理;技术要点;
%X <正>1土壤管理1.1深翻改土结合秋季施基肥进行深翻改良,熟化土壤。第1年从定植穴外沿处向外挖环状沟,宽、深各50～60 cm,尽量不损伤根系,将优质有机肥与表土混合后施入沟内,再回填底层的生土。第2年接续上年深翻的外沿继续深翻,逐年向外扩展,直至全园深翻一遍。要注意打破土壤耕层下的坚硬层,砂土园掺入壤土或黏土,黏土园掺入砂土。猕猴桃是浅根性果树,深翻会切断大量根系,全面深翻一遍后不再深翻。
%P 44-45
%@ 1004-4183
%L 61-1226/S
%W CNKI


%0 Journal Article
%A 李洁
%T 猕猴桃如何应对高温
%J 农村新技术
%D 2019
%N 06
%K 猕猴桃;果园生草;清耕园;如何应对;
%X <正>猕猴桃喜凉爽、湿润,怕高温。猕猴桃遭遇持续高温干旱后,会出现叶片萎蔫、干枯脱落,果实日灼、无法正常膨大,严重时会出现植株死亡,因此,猕猴桃果园做好应对高温的工作至关重要。一、高温对猕猴桃的影响1.对叶片的影响。6～7月,在高温低湿条件下,叶片耐受高温能力差,
%P 16-17
%@ 1002-3542
%L 45-1130/S
%W CNKI


%0 Journal Article
%A 张晓凤
%+ 徐州市果树服务站;
%T 徐州市猕猴桃生产现状及提高果实品质的建议
%J 果农之友
%D 2019
%N 06
%K 猕猴桃生产;果实品质;结果母枝;猕猴桃园;徐州市;
%X <正>猕猴桃是一种常见的水果,以富含维生素C和人体所需17种氨基酸及多种微量元素而著称于世,被人们誉为"水果之王"、"维C之冠"、"营养金矿"、"保健奇果",深受消费者的青睐。徐州地处淮河流域,丘陵地貌,气候适宜,是苏北最大的果品生产基地,其中猕猴桃的种植面积共有2 000多亩。徐州虽然不是我国猕猴桃主产区,但猕猴
%P 43-45
%@ 1671-7759
%L 41-1343/S
%W CNKI


%0 Thesis
%A 吴兴洪
%T 猕猴桃果园适宜绿肥筛选及其对土壤养分、猕猴桃产质量的影响
%Y 朱青
%I 贵州大学
%9 硕士
%D 2019
%K 猕猴桃园;;黑麦草;;箭筈豌豆;;产量;;品质;;土壤养分
%X 果园绿肥在农业生产中具有社会、生态和经济等多方面的现实意义;本论文通过单因素试验筛选出两种适宜贵州地区猕猴桃果园种植的绿肥分别为黑麦草、箭筈豌豆;通过研究配施减量肥料后两种绿肥对土壤培肥效果及果实产量和质量的影响,明确配合绿肥施用可以达到减量肥料、培肥土壤、提高果实产量和品质的效果;为猕猴桃合理利用绿肥及施肥提供参考。主要结论如下:1)通过猕猴桃园适宜绿肥品种的筛选试验证明,除拉巴豆外,所选8种绿肥均能正常完成盛花期前生育过程,有一定的覆盖度、能抑制果园杂草生长、保持土壤水分、改善土壤pH、适度改善土壤养分作用,其中黑麦草、箭筈豌豆两种绿肥作物适合贵州山区猕猴桃果园种植。2)翻压黑麦草、箭筈豌豆及不同用量的复合肥配合施用与单施复合肥相比均能降低土壤容重,增加土壤总孔隙度;且翻压量在15t/hm~2的条件下,翻压黑麦草,土壤容重降低8.73%-11.11%,土壤总孔隙度增加7.68%-14.68%,翻压箭筈豌豆,土壤容重降低5.34%-22.43%,土壤总孔隙度增加1.66%-13.20%。3)翻压黑麦草、箭筈豌豆及不同用量的复合肥配合施用与单施复合肥相比均能降低土壤pH值,增加土壤有机质含量;且翻压量在15t/hm~2的条件下,翻压黑麦草,土壤pH值降低1.35%-13.71%,土壤有机质含量增加12.56%-15.04%,翻压箭筈豌豆,土壤pH值降低3.93%-7.29%,土壤有机质含量增加15.01%-28.25%;且均能增加土壤全氮、碱解氮、全磷、速效磷、全钾、速效钾的含量养分,可改善土壤肥力。4)与单施复合肥相比,翻压黑麦草15t/hm~2配合复合肥减量15%-45%,对猕猴桃叶片最大叶长、最大叶宽、叶面积影响无显著差异,百叶重增加0.90%-4.39%,叶绿素含量增加0.91%-7.38%,翻压箭筈豌豆15t/hm~2配合复合肥减量15%-45%,对最大叶长、叶面积的影响无显著性差异,适量减少复合肥用量15%能显著增加最大叶宽,百叶重在减少复合肥用量30%达最大,叶绿素含量增加3.05%-19.89%。5)与单施复合肥相比,翻压黑麦草、箭筈豌豆及不同用量的复合肥配合施用均能增加猕猴桃叶片全氮、全磷、全钾含量,能增加果实纵径、果实横径、单国重及果实硬度,提升了猕猴桃叶片养分吸收和猕猴桃外观形状。6)与单施复合肥相比,分别翻压黑麦草、箭筈豌豆15t/hm~2配合复合肥减量15%-45%,可溶性固形物含量分别增加3.03%-8.43%、3.86%-5.87%,维生素C含量分别增加9.75%-18.92%、7.36%-20.41%,可溶性总糖含量增加4.60%-19.17%、0.49%-6.15%,可滴定酸含量降低0.37%-2.92%、2.83%-11.03%,使猕猴桃果实内在品质得到提升。7)翻压黑麦草、箭筈豌豆可减少复合肥用量,提高猕猴桃产量,翻压量在15t/hm~2配合复合肥减量15%-45%,翻压黑麦草产量比单施复合肥提高39.4%-59.13%,翻压箭筈豌豆产量比单施复合肥提高7.24%-47.63%。8)翻压黑麦草、箭筈豌豆15t/hm~2的条件下,综合考虑猕猴桃的生长、产量、品质、土壤肥力及农业成本投入,建议复合肥减施量为15%-30%。
%W CNKI


%0 Thesis
%A 林峰
%T 覆盖作物多样性对猕猴桃园土壤生态环境的影响
%Y 刘惠芬;刘红梅
%I 天津农学院
%9 硕士
%D 2019
%K 覆盖作物;;猕猴桃园;;理化性质;;节肢动物
%X 猕猴桃因为口味独特,营养丰富,深受人们的喜爱,因此越来越多的果农选择种植猕猴桃。目前我国一般采用清耕的方法来管理果园,这种传统的模式不仅让地表暴露在外从而引起肥力下降,水土流失严重和生物多样性降低。而在果园行间种植草本植物,能够有效改善这一情况,果园覆盖作物后提高了土壤的稳定性,改善土壤肥力,优化果园生态环境,对于果园的管理具有重要意义。因此本文在猕猴桃园设置了4种不同植物组合处理进行比较研究,为猕猴桃园可持续发展提供理论依据。本研究在湖北省十堰市农科院柳陂试验基地猕猴桃果园进行。2种草处理为白三叶和黑麦草复合种植,4种草处理为白三叶、黑麦草、红三叶和早熟禾复合种植,8种草处理为白三叶、黑麦草、红三叶、早熟禾、毛苕子、紫羊茅、百日草和波斯菊复合种植,对照处理(CK)为自然生草。分析比较覆盖作物对土壤理化性质、土壤微生物、酶活性和节肢动物多样性的影响。取得的主要结果如下:1.猕猴桃园覆盖作物后使土壤理化性质发生了变化。显著增加了土壤全氮含量。同时也提高了土壤有机质含量和速效磷含量,还能有效调节土壤pH。果园覆盖作物后还能降低土壤温度,以4种草处理降温效果最佳;提高了土壤含水量,其中4种草处理最高提升了54.18%。2.猕猴桃园覆盖作物后提高了土壤微生物多样性和酶活性。试验结果表明,培养96h时,AWCD值顺序为:4种草>8种草>2种草>CK,表明4种草处理提高微生物利用碳源能力最强。4种草处理和8种草处理能显著提高土壤碱性磷酸酶活性。3.猕猴桃园覆盖作物后提高节肢动物群落多样性。猕猴桃园覆盖作物处理区的节肢动物丰富度和个体数都要高于自然生草处理,其中对个体数的提高有显著性影响,表现为4种草处理>8种草处理>2种草处理>自然生草处理;自然生草处理区的节肢动物多样性指数变化较覆盖作物处理区的多样性指数大,而在不同处理之间也存在差异。猕猴桃园覆盖作物后,对土壤理化性质和土壤微生物及酶活性、节肢动物群落的影响研究,筛选出了最佳的种草组合:白三叶、黑麦草、红三叶和早熟禾复合种植。
%W CNKI


%0 Thesis
%A 郭富强
%T 硅轻石对猕猴桃园黏重土壤的改良研究
%Y 张海
%I 西北农林科技大学
%9 硕士
%D 2019
%K 土壤改良;;黏重土质;;土壤理化性质;;硅轻石;;猕猴桃
%X 硅轻石是日本鸟曲大学利用废弃玻璃和贝壳粉燃烧制成的一种多孔新型土壤改良剂,化学性质稳定,无毒无污染,其优异性能表现在能够提高土壤透气性、改善黏重土壤的理化性质、保水保肥等。本研究的目的就是利用硅轻石以上优良性质改善陕西关中地区猕猴桃园黏重土壤,进而提高其产量以及品质。本实验以不施硅轻石土壤为对照,研究了两种不同粒径的硅轻石P03、P310以不同比例与0~60 cm土层的猕猴桃园土壤掺合后对土壤理化性质、根系生长状况、土壤微生物功能多样性及对黏重土壤的改善情况,以及对猕猴桃产量以及品质的影响。主要研究结果如下:(1)施用硅轻石可以提升土壤含水量,处理V即土壤掺合10%P03的含水量在0~20 cm、20~40 cm、40~60 cm不同土层,在7至10月猕猴桃生长不同季节分别比对照提高了6.2%、5.7%、5.5%、6.0%;2.3%、2.3%、2.4%、2.4%;3.7%、4.3%、3.8%、2.4%。处理II即土壤掺合20%P310在7至10月猕猴桃生长不同季节分别比对照提高5.6%、5.2%、5.3%、6.6%;3.7%、2.5%、2.2%、2.4%;2.3%、2.2%、2.2%、2.4%。且碱解氮、速效钾、速效磷等营养含量也相应地有所提升,尤以处理V即土壤掺合10%P03和处理II即土壤掺合20%P310两种处理的效果最明显;其中碱解氮分别比对照提升16.9%、14.8%;速效钾分别比对照提升15.7%、15.9%;速效磷分别比对照提升17.3%、18.1%。说明硅轻石保水保肥的效果体现出来。(2)施用硅轻石还可以抗板结及提升土壤透气性,硅轻石能够降低土壤黏重、提高土壤透气性。处理V即土壤掺合10%P03效果最佳,在0~20 cm、20~40 cm、40~60cm土层土壤黏重比对分别降低了10.2%、16.8%和14.7%;处理II即土壤掺合20%P310次之。还可以提升土壤饱和导水率,处理II即土壤掺合20%P310、处理III即土壤掺合40%P310以及处理V即土壤掺合10%P03饱和导水率效果比较显著,分别达到0.048 mm/min、0.104 mm/min、0.076 mm/min,比对照分别提高29.7%、180%、110%。处理III即土壤掺合40%P310以及处理V即土壤掺合10%P03在离心力作用下土壤收缩变化程度较大,分别比对照高出14.1%、9.2%,因此上述两种处理较其余处理土壤相对疏松、透气性较好。还能够降低粘粒(<0.002 mm)含量,提升透气透水性方面。尤以处理II即土壤掺合20%P310 0~30 cm层、处理V即土壤掺合10%P030~30 cm层、处理VI即土壤掺合20%P03 0~30 cm层最为显著,粘粒(<0.002 mm)含量分别为1.92%、1.8%、1.61%,比对照分别降低了0.88%、1.0%、1.19%,可见硅轻石对改善土壤透气性、降低土壤板结硬度有一定的作用。(3)还可以改善土壤微生物功能多样性,利用Biolog-ECO微平板方法检测不同处理土壤微生物利用单一碳源的能力为:处理V即土壤掺合10%P03>处理II即土壤掺合20%P310>其余处理及对照;处理V即土壤掺合10%P03和处理II即土壤掺合20%P310两种处理的土壤Shannon指数和McIntosh指数稍微高于其它处理(P<0.05);同样处理V即土壤掺合10%P03和处理II即土壤掺合20%P310两种处理土壤微生物对糖类、氨基酸类以及羧酸类碳源利用率也是最大的。(4)最后还能够提高猕猴桃产量以及果实品质。处理II即土壤掺合20%P310和处理V即土壤掺合10%P03产量提升最为明显,分别比对照提高20.8%、37.9%,且处理V即土壤掺合10%P03的商品率达到93.48%。处理V即土壤掺合10%P03和处理II即土壤掺合20%P310两种处理,总糖分别比对照提高3.9%、8.3%,糖酸比分别比对照提高7.7%、9.4%,Vc分别比对照提高0.82%、1.67%。可见合理施用硅轻石有利于提高果实产量,改善果实硬度、总糖、糖酸比、Vc。(5)相关性分析证明,土壤各养分含量之间存在显著性相关。同时养分含量与微生物功能多样性各指标之间也存在显著性相关。最后养分含量及微生物功能多样性均与猕猴桃产量及品质呈显著相关关系。说明硅轻石可以提升土壤养分含量、改善土壤微生物环境,进而进一步提升猕猴桃产量、商品率及品质,且呈显著相关关系。可以看出,处理II即土壤掺合20%P310和处理V即土壤掺合10%P03能明显的改善土壤理化性质、增强黏重土壤透气性,能显著改善微生物学群落特性,提高猕猴桃产量和品质。这为黏重土质改良和猕猴桃产量提高提供了新的途径和手段。
%W CNKI


%0 Journal Article
%A 王依
%A 陈成
%A 马拦妮
%A 雷靖
%A 徐明
%A 雷玉山
%+ 陕西省农村科技开发中心;陕西省猕猴桃工程技术研究中心;江苏丘陵地区镇江农业科学研究所;陕西佰瑞猕猴桃研究院有限公司;
%T 行间生草对秦岭北麓猕猴桃园土壤养分、pH值的影响
%J 中国农学通报
%D 2019
%V 35
%N 15
%K 生草;;猕猴桃园;;养分;;pH值
%X 通过对秦岭地区猕猴桃园进行行间生草试验,以探讨多年生草对土壤pH值、有机质及养分的影响。在西安猕猴桃试验站4年生的海沃德种植园,设置间作黑麦草、三叶草和林间组合,以自然生草为对照,于种植后第1、第2和第3年萌芽期分别测定果园不同土层的土壤pH值、有机质、全氮、全磷、全钾、速效磷、速效钾含量的变化,并采用方差分析对数据进行分析。结果表明,随着生草年限的递增,通过生不同的草种,土壤中全氮、有机质含量整体呈递增趋势;当生草年限达到3年时,随着土壤深度的增加,土壤中速效磷、速效钾含量逐渐降低;随着生草年限的递增,不同土层中自然生草的pH值先增加后降低,三叶草的pH值先降低后增加,黑麦草和林间组合的pH值逐渐降低。在猕猴桃园生草能改良土壤养分状况,提高土壤有机质含量调节土壤pH值。不同草种对土壤pH值的影响不同,行间生林间组合和黑麦草能够改良北方的盐碱地。
%P 59-65
%@ 1000-6850
%L 11-1984/S
%W CNKI


%0 Journal Article
%A 冉烈
%A 李会合
%+ 重庆文理学院林学与生命科学学院;重庆文理学院特色植物研究院;
%T 重庆猕猴桃主产区土壤养分含量现状及评价
%J 黑龙江农业科学
%D 2019
%N 05
%K 猕猴桃;;土壤养分;;施肥
%X 为促进重庆猕猴桃优质高产,采用田间调查和实验室分析的方法研究了重庆猕猴桃产区(万州区、开州区、丰都县)土壤养分含量,并利用土壤养分分级标准对其进行了评价。结果表明:重庆市猕猴桃主产区土壤整体呈中强酸性,大量土壤需要改良;37.5%的土壤需施加有机肥,土样中有效磷、钙、铜、锌含量丰富,碱解氮含量缺乏的土样占10.0%,速效钾缺乏的土样占12.5%,有效镁含量缺乏的土样占12.5%,有效硫含量缺乏的土样比例为22.5%,极缺的土样比例为15.0%。因此,在猕猴桃种植过程中应合理施肥,不施磷、钙、铜、锌肥,重视有机肥、钾、硫、镁肥的施用。
%P 50-55
%@ 1002-2767
%L 23-1204/S
%W CNKI


%0 Journal Article
%A 郁俊谊
%A 周攀峰
%+ 西北农林科技大学园艺学院;周至县果业发展管理局;
%T 猕猴桃新品种农大郁香栽培技术
%J 果农之友
%D 2019
%N 05
%K 猕猴桃;施肥量;结果母枝;成龄树;
%X <正>农大郁香是西北农林科技大学从徐香的实生后代中选育的猕猴桃新品种,2016年12月通过陕西省果树品种审定委员会审定。1品种特性该品种植株生长健壮,树势旺,一年生枝粗度中等,阳面深褐色,表皮粗糙,新梢茸毛密,糙毛。以长果枝结果为主,单生花序(图1),无侧蕾,花冠直径特大,果实为
%P 8-9
%@ 1671-7759
%L 41-1343/S
%W CNKI


%0 Journal Article
%A 朱群娥
%A 王朝
%A 强朝雅
%A 施美珍
%A 郭秋平
%+ 周至县农业农村局农产品质量安全检验监测中心;周至县农业农村局种子技术推广服务站;
%T 周至猕猴桃质量控制技术
%J 现代农业
%D 2019
%N 05
%K 周至;;猕猴桃;;质量控制;;技术
%X 猕猴桃是周至县的立县产业。文章从周至猕猴桃的地域范围、独特的自然生态环境、特定生产方式、产品品质特色及质量安全规定四个方面阐述了周至猕猴桃的质量控制技术,对生产和采收有指导意义。
%P 69-70
%@ 1008-0708
%L 15-1098/Z
%W CNKI


%0 Thesis
%A 何楠
%T 不同有机肥料对猕猴桃土壤微生态及产量、品质的影响研究
%Y 刘存寿
%I 西北农林科技大学
%9 硕士
%D 2019
%K 生物有机肥;;液体碳基肥;;土壤微生物群落;;猕猴桃品质、产量
%X 生物有机肥是一种将传统有机肥无害化处理后添加外源微生物的配方肥料。液体碳基肥是由西北农林科技大学刘存寿教授主持研发的新型肥料,其主要工艺为以沼液、秸秆等为原料,通过外加催化剂溶解原材料,并在此基础上添加各种更利于植物吸收的有机配位元素,也称为碳基全营养肥料。为比较两种肥料对猕猴桃果园土壤、产量和品质的影响效果,本研究选择成龄猕猴桃果园进行大田试验,设计了5个不同生物有机肥用量处理(500kg/亩、1000kg/亩、2000kg/亩、4000kg/亩、8000kg/亩)和碳基营养处理(20kg/亩),并在猕猴桃果实膨大期追施化肥(氮20kg/亩、磷10kg/亩、钾15kg/亩)。通过测定土壤微生物、土壤理化性质、猕猴桃果实品质、产量等指标,尝试找到适合原地土壤生态的施肥最优配方。试验结果表明:(1)基于细菌OTU水平及门、属、种的相关分析结果表明,用量较高的生物有机肥处理(T4K、T8K)和碳基营养处理对细菌OTU水平的Alpha多样性指标影响显著,微生物种群朝着种类更庞大,种间关系更复杂的方向发展。这种趋势体现在门、属、种水平的响应结果是各别功能菌群的加强和有害菌种的削弱,提高了土壤微生态的抵抗能力且这个过程完全是自然选择结果。有机—无机配施对上述结果影响不显著,却提升了处理间物种的独特性,减少其重叠度。(2)生物有机肥T4000、T8000小区、TC小区及这三个小区的追施化肥小区对试验土壤的团聚结构稳定性、孔隙度值均有明显改善,降低了土容重值,有利于蓄水保墒。(3)土壤全氮、硝态氮、铵态氮、速效钾、速效磷对各施肥处理的响应规律变化基本一致,液体碳基肥配施化肥>高水平生物有机肥配施化肥>低水平生物有机肥配施化肥>单施某一配方肥料。由于碳基肥配方的独特性,对土壤全碳,有机质的提升明显高于非碳基施肥小区,且TC小区较其他小区微量元素组成明显由游离态向有机螯合态转变。试验另发现土壤有机质含量在生物有机肥4K水平时,上升趋势开始停止,肥力作用有达到饱和的趋向。(4)基于猕猴桃叶面积指数、叶片光合速率的结果显示,追施化肥对猕猴桃叶片生物量,尤其是叶面积指数的的提升存在差异明显的负面作用。第一次施肥结果为:生物有机肥4K处理≈生物有机肥8K处理>碳及营养处理>其他施肥处理。(5)各施肥处理对果实品质的影响差异明显,猕猴桃果实可溶性固形物含量由高到低为;4K及以上水平生物有机肥—化肥配施、液体碳基肥—化肥配施、单施碳基肥、单施其它肥料。试验另发现,猕猴桃干物质和硬度指标随生物有机肥用量的升高有下降的趋向,这对果实的低温长期储藏存在不良影响。(6)生物有机肥和液体碳基肥的施用对猕猴桃田间产量的提升作用巨大,其中TC小区提升效果远大于其他施肥小区,且田间产量与生物有机肥用量梯度呈显著正相关。追施化肥对该指标亦有一定提升,数据结果存在个别差异。
%W CNKI


%0 Thesis
%A 张佳
%T 草炭和碳基肥对猕猴桃根区土壤及微生物的效应研究
%Y 刘存寿
%I 西北农林科技大学
%9 硕士
%D 2019
%K 草炭;;碳基肥;;猕猴桃;;土壤微生物;;土壤理化性质
%X 猕猴桃具有的喜湿怕涝、喜酸怕碱、喜松怕紧、喜有机怕无机的生物学特性与土壤和施肥有关,为筛选适合猕猴桃生长的土壤条件,探究不同草炭含量下土壤各指标的变化,在此基础上,通过不同施肥筛选适合猕猴桃生长的施肥处理。因此本研究通过盆栽试验,采用两因素裂区试验设计,共设置S0、S1、S2、S3、S4、HS0、HS1、HS2、HS3、HS4、TS0、TS1、TS2、TS3、TS4等15个处理,其中S0无草炭添加无施肥(对照)、S1草炭6.25%+土壤93.75%、S2草炭12.5%+土壤87.5%、S3草炭25%+土壤75%、S4草炭50%+土壤50%;在草炭基础上于膨大期进行追肥,H表示施用化肥(每株N 0.0212kg、P_2O_5 0.0072kg、K_2O 0.0084kg);T表示施用碳基肥(每株N0.0106kg、P_2O_5 0.0036kg、K_2O 0.0042kg)。分别在果实生长始期和收获期采集猕猴桃植株根区土壤,并于收获期测定猕猴桃的生长指标。探究不同草炭用量上施肥对一年生猕猴桃幼苗根区土壤的理化性质、细菌和真菌群落多样性及猕猴桃树体生长的影响效果,为猕猴桃田间栽培生产力的提升和合理施肥提供理论依据和技术支撑。主要研究结果如下:(1)在猕猴桃果实生长始期对土壤理化性质进行分析。施用草炭后,土壤容重减小,土壤保水性增强,利于土壤团粒结构的形成;随着草炭的施用量增加,土壤pH显著降低,土壤有机质、速效氮、速效磷、速效钾、全碳及CEC均呈现出增加的趋势。(2)在猕猴桃果实生长始期对细菌和真菌多样性进行分析。不同草炭用量均能不同程度的提高细菌和真菌的丰富度和多样性,细菌和真菌的丰富度及多样性均在S2时效果最好,即草炭用量为12.5%时微生物量最大,多样性最高;随草炭含量的变化,细菌和真菌丰富度和多样性变化不一。草炭的施用增加了细菌门水平上放线菌、拟杆菌门、绿弯菌门、蓝藻门的相对丰度和真菌门水平上子囊菌门的相对丰度。(3)在猕猴桃收获期对土壤理化性质进行分析。不同施肥处理均能不同程度的减小土壤容重,增加土壤含水量,提高土壤各类养分含量,且碳基肥处理较化肥处理改良效果更好。(4)在猕猴桃收获期对细菌和真菌多样性进行分析。碳基肥不论在何种草炭用量下均能不同程度的提高土壤微生物量,化肥只有在草炭用量为25%和50%时能提高土壤微生物量。不同施肥处理细菌群落组成多样性较不施肥处理均有提高,以碳基肥处理的土壤细菌群落多样性最高;真菌群落组成多样性碳基肥施肥处理较不施肥处理均有提高,化肥处理只有在草炭用量为50%时有所提高。在门和属水平上,施肥改变了细菌和真菌的相对丰度,碳基肥可以增加有益菌并且减少致病菌的相对丰度。(5)在猕猴桃收获期对植株生长状况进行分析。不同草炭用量与不同施肥处理均不同程度的提高了猕猴桃株高、主干直径以及叶片叶绿素含量。在草炭用量水平下以S4草炭用量最大时效果最好;在施肥水平下以碳基肥处理的施用效果最好。两因素共同作用下TS4处理最佳。草炭和施用碳基肥处理以及化肥在一定草炭用量配施下可以在促进猕猴桃幼苗生长的同时,还能够有效改善根区土壤的环境,提高土壤微生物丰富度和多样性,提高土壤肥力。由于碳基肥的N、P_2O_5、K_2O的施用量是化肥的一半,在促进生长和改良土壤方面且都比化肥效果好,因此草炭和碳基肥在一定程度上可以改良猕猴桃土壤并促进植株生长,碳基肥的施用真正做到了增效减施的目的。
%W CNKI


%0 Journal Article
%A 王西锐
%A 程周生
%+ 陕西省农村科研开发中心;
%T 猕猴桃“一主两蔓”树形中部分细节的探讨
%J 烟台果树
%D 2019
%N 02
%K 结果母枝;猕猴桃;
%X <正>1把门枝指着生在主蔓基部的结果母枝,枝径常较大,与主蔓对养分的竞争激烈,影响主蔓向前扩展。可行的操作方法:立春后,沿主蔓喷雾"启芽",把门枝及粗旺结果母枝基部以上喷布较长枝段,提高萌芽率。现蕾后,摘除基部2～3个结果枝上全部花蕾,留前部结果枝结果。前部较弱结果母枝,可重短截,或摘去全部花蕾,留枝叶,促其健壮,平衡前后部结果母枝势力。或者,在把门
%P 55-56
%@ 1005-9938
%L 37-1244/S
%W CNKI


%0 Journal Article
%A 王平
%A 马成战
%+ 湖北省十堰市丹江口市武当山特区农业局;十堰市科技学校;
%T 武当山猕猴桃根系生长规律及其在生产上的应用
%J 果树实用技术与信息
%D 2019
%N 04
%K 猕猴桃;生长规律;根系生长;武当山;
%X <正>湖北省十堰市丹江口市武当山特区北天门园艺场自2015年引入红阳猕猴桃,栽培面积25亩。2018年进入初果期,预计产量5000千克,但夏末秋初遭遇干旱,产量减半。为了探索猕猴桃科学施肥方法,为当地大规模栽培猕猴桃作准备,2017年2月我们通过挖剖面图观察了红阳猕猴桃及本地野生猕猴桃根系的生长规律。1 根的形态特征猕猴桃为肉质根。据报道,猕猴桃根初生时为白色,含有大量淀粉和水分,近似肉质,皮层暗红色,特别厚,根皮率在39%～59%,
%P 15-16
%L 21-1342/S
%W CNKI


%0 Journal Article
%A 王西锐
%A 程周生
%+ 陕西省农村科技开发中心;
%T 猕猴桃栽培的三个技术误区
%J 西北园艺(果树)
%D 2019
%N 02
%K 猕猴桃;农家肥;复合肥;根系呼吸;结果母枝;根颈部;
%X <正>1)多主干。由于惧怕单主干发生溃疡病无法弥补,因而多留主干;或者对红阳等品种,结果后架面枝蔓发病严重,需去除,因而不断嫁接地面发出的萌蘖,形成多主干(图1)。多主干情况下,架面中心密挤,出现"寄生区";而株间空旷,造成光能浪费,总的光合产物积累量低,果实品质不易提高。
%P 55
%@ 1004-4183
%L 61-1226/S
%W CNKI


%0 Journal Article
%A 张俊有
%+ 山东莱州市程郭镇农业综合服务站;
%T 猕猴桃高效栽培技术
%J 河北农机
%D 2019
%N 03
%K 猕猴桃;;栽培技术
%X 猕猴桃果实风味独特,营养丰富,被誉为"水果之王"。近几年,猕猴桃越来越受到消费者的青睐,果农种植效益不断提高,猕猴桃树成为农民致富、农业增效的优选树种。
%P 23
%@ 1002-1655
%L 13-1060/S
%W CNKI


%0 Journal Article
%A 郑洁
%+ 贵州日报;
%T 田间地头皆课堂
%J 当代贵州
%D 2019
%N 09
%K 猕猴桃产业;水城县;猴场乡;
%X <正>"在雨天施肥,效果好。平时施肥的话,需要马上浇水,来促进肥料的吸收,提升肥料利用率。如果冬季的底肥没有添加充分,春天的抽芽可能会受到影响,一旦发现抽芽不多,就要及时的补充肥料了……"2月13日,记者来到水城县猴场乡猕猴桃种植基地,农技专家正现场给农户们讲授猕猴桃种植技术。为了加强猕猴桃冬春季管理,水城县猴场乡把猕猴桃种植技术培训课堂搬到田间地头,农业专家实地传授猕猴桃栽种及管理技术,为全乡精准扶贫、产业结构调整传经送宝,打通
%P 18
%@ 1008-4967
%L 52-1108/C
%W CNKI


%0 Journal Article
%A 朱昭龙
%A 朱祥林
%+ 慈利县金岩土家族乡农业技术推广站;
%T 试论猕猴桃的气象病害防治及栽培技术要点
%J 南方农业
%D 2019
%V 13
%N 06
%K 猕猴桃;;气象病害;;栽培技术
%X 作为常见水果的一种,猕猴桃在味道和营养方面都较为出众。尤其是随着人们生活水平的提高,市场对猕猴桃的需求量不断增加,科学栽培种植愈发重要。在猕猴桃的实际栽培过程中,气象病害是猕猴桃经常发生的病害之一,严重影响猕猴桃的品质及产量。因此,将重点探究猕猴桃的气象病害防治及栽培技术要点。
%P 28-29
%@ 1673-890X
%L 50-1186/S
%W CNKI


%0 Journal Article
%A 张东福
%A 张诚
%A 薛晓菲
%+ 福建省明溪县气象局;福建省明溪县经济作物站;
%T 2017-2018年冬春明溪县猕猴桃霜冻成因及防控对策
%J 东南园艺
%D 2019
%V 7
%N 01
%K 猕猴桃;;霜冻;;主因;;防控对策
%X 通过对猕猴桃种植区域地形地貌、海拔及霜冻类型的分析,探寻冻害主因,提出防控对策,以期规避或减轻霜冻天气对猕猴桃生产造成的危害。
%P 49-54
%@ 2095-5774
%L 35-1317/S
%W CNKI


%0 Journal Article
%A 朱岁层
%A 赵辉
%A 王新江
%+ 眉县农业技术推广服务中心;眉县农业农村局;
%T 有机水溶肥料在猕猴桃上增产提质降本效果初探
%J 南方农业
%D 2019
%V 13
%N 05
%K 有机水溶肥;;猕猴桃;;增产提质降本
%X 利用猕猴桃园滴灌系统,应用有机水溶肥替代化肥,较常规施肥减少化肥用量435.6 kg·hm~(-2),肥料投入减少675元/hm~2,猕猴桃产量提高8.75%。通过试验发现,有机水溶肥料可以提高猕猴桃的产量和品质,降低肥料投入成本,促进农业可持续发展。
%P 34-35
%@ 1673-890X
%L 50-1186/S
%W CNKI


%0 Journal Article
%A 刘效红
%+ 铁岭县市场流通事务服务中心;
%T 试析猕猴桃园土壤管理存在的问题与对策
%J 农家参谋
%D 2019
%N 04
%K 猕猴桃园;;土壤管理;;问题;;对策
%X 我国在猕猴桃的种植上起步相对较晚,在种植管理上还存在较多问题,这使得猕猴桃产量不足,不仅为农户带来的较多的经济损失,也阻碍了我国猕猴桃产业的健康发展。文章主要对猕猴桃园土壤管理存在的问题进行阐述,并提出相应的解决措施,希望对猕猴桃的增产有所帮助。
%P 69
%@ 1003-5494
%L 41-1229/N
%W CNKI


%0 Journal Article
%A 张福平
%A 高张
%A 李肖娟
%A 聂硕
%A 李玲
%A 刘洁遥
%+ 陕西师范大学地理科学与旅游学院;
%T 基于最小数据集的周至县猕猴桃园地土壤质量评价
%J 生态与农村环境学报
%D 2019
%V 35
%N 01
%K 周至县;;猕猴桃;;最小数据集;;土壤质量
%X 周至县是陕西省猕猴桃种植的重要基地,也是我国猕猴桃之乡,其土壤质量的好坏严重制约着猕猴桃的质量与产量。在综合分析周至县猕猴桃产业带土壤理化性质基础上选取18个指标,建立最小数据集,对猕猴桃园地土壤质量进行评价,并分析不同种植年限园地土壤质量。结果表明,研究区土壤质量评价的最小数据集为总孔隙度、全磷、速效氮、Mg2+、全钾、有机质、含水量、速效磷和物理性黏粒9个指标。随着猕猴桃园地种植年限的增加,土壤质量呈先增长后稳定再增长的趋势。有机质、全氮、全钾、速效氮和速效磷等是制约研究区土壤质量的指标,在土壤质量评价中总权重占比达53%,而研究区土壤养分含量总体偏低;同时随种植年限的增加,土壤孔隙度和通气度逐渐降低,易形成土壤板结。因此提高猕猴桃产量与质量需要提高土壤养分质量,改变施肥结构,改善土壤结构。
%P 69-75
%@ 1673-4831
%L 32-1766/X
%W CNKI


%0 Journal Article
%A 杨飞
%+ 六盘水师范学院;
%T 猕猴桃主要病害研究综述
%J 农村科学实验
%D 2019
%N 03
%K 猕猴桃种植;;病害研究
%X 猕猴桃又称长寿果、奇异果等。其属被子植物门、双子叶植物纲、山茶目。猕猴桃主要产于我国,其种类分布较为广泛,在东亚典型植物中具有很大的名气。其分布于温带、热带、亚热带等地区。同时,我国的猕猴桃种植资源较为丰富,已在我国多达24个省区分布。其中广西、云南等低分类群较多。猕猴桃具有丰富的营养成分,如:维生素极其丰富,被誉为"维C之冠"的美称。但是,猕猴桃在种植期间,会受到各种病害的影响,阻碍猕猴桃的正常生长,更加严重的还会降低猕猴桃的产量和品质。基于此,以下主要对猕猴桃产生的各项病害进行了深入的分析和研究,从而为之后的研究提供了借鉴。
%P 48-50
%@ 2096-0743
%L 22-1146/S
%W CNKI


%0 Journal Article
%A 冯立团
%A 邱琳
%A 黄瑞
%A 鲁泓
%+ 陕西省宝鸡市蚕桑园艺工作站;
%T 宝鸡市猕猴桃产业提质增效的几点建议
%J 烟台果树
%D 2019
%N 01
%K 猕猴桃;;生产问题;;提质增效;;对策;;建议
%X 猕猴桃是宝鸡水果第二大主导产业,但是由于发展时间短、速度快,生产中存在一些制约发展的问题,如品种结构问题、管理水平参差不齐、果品质量差异大、基础设施落后等,作者以多年技术推广经验和提质增效目标,提出猕猴桃提质增效关键技术和建议,以期为果农提供参考。
%P 25-26
%@ 1005-9938
%L 37-1244/S
%W CNKI


%0 Journal Article
%A 罗川
%+ 贵州省贵阳市农业试验中心;
%T 猕猴桃生态栽培技术分析
%J 南方农业
%D 2018
%V 12
%N 36
%K 猕猴桃;;生态;;栽培
%X 猕猴桃含有丰富的营养物质,深受人们的喜爱。为了给人们提供高品质的猕猴桃,需要结合猕猴桃种植的实际情况,采取有针对性的生态栽培技术,避免猕猴桃的整个生长过程受到不利因素的影响,确保猕猴桃健康生长发育。基于此,论述猕猴桃的生态栽培技术,以不断提高猕猴桃栽培水平,为相关技术人员提供借鉴。
%P 20-21
%@ 1673-890X
%L 50-1186/S
%W CNKI


%0 Journal Article
%A 杜继存
%A 韩进
%+ 陕西省城固县沙河营镇农业综合服务站;
%T 绿色猕猴桃科学施肥技术
%J 现代农业科技
%D 2018
%N 24
%K 猕猴桃;;绿色;;施肥技术
%X 秦巴山区是猕猴桃适生区,但施肥杂乱无标准。本文介绍了绿色猕猴桃科学施肥技术,该技术遵循循环、生态、绿色、有机的原则,可作施肥标准以供广大专业种植户参考使用。
%P 98-99
%@ 1007-5739
%L 34-1278/S
%W CNKI


%0 Journal Article
%A 封晔
%+ 贵阳职业技术学院;
%T 修文县猕猴桃根际微生物区系及病原拮抗菌筛选
%J 农业开发与装备
%D 2018
%N 11
%K 猕猴桃;;根际微生物;;土壤养分;;拮抗;;生物防治
%X 为研究猕猴桃根际土壤中细菌、真菌和放线菌区系及其与土壤养分的关系,分离筛选对灰霉菌有较好防效的生防菌。采用稀释平板法及皿内琼脂块法对采自修文县猕猴桃根际土壤微生物进行分离测数及拮抗菌筛选。结果表明修文县猕猴桃根际土壤中细菌的平均数量为11.13×107 cfu/g干土,真菌为97.63×102 cfu/g干土,放线菌为12.06×104 cfu/g干土。相关性分析结果表明土壤养分对根际土壤微生物区系形成有较大影响;在分离到的菌株中,有1株真菌和1株放线菌对灰葡萄孢有拮抗性。初步鉴定为黑曲霉属和链霉菌属。
%P 134-135
%@ 1673-9205
%L 32-1779/TH
%W CNKI


%0 Journal Article
%A 任茂琼
%A 余敖
%A 李家慧
%A 古咸杰
%A 褚旭东
%A 吴小青
%A 方文
%+ 四川省绵阳市农业科学研究院;四川省北川羌族自治县农业局;
%T 四川省北川县猕猴桃溃疡病发生特点与综合防控技术示范
%J 中国植保导刊
%D 2018
%V 38
%N 11
%K 猕猴桃;;溃疡病;;防控
%X 2015—2017年,对四川省北川县猕猴桃溃疡病发生情况进行了普查和系统调查,明确了3—4月为枝干显症高峰期,9—10月为叶片显症高峰期。为控制溃疡病发生为害,研究并开展了农业措施、药剂预防和病株治疗综合防控技术集成示范。2年示范结果表明,示范区病株率较常规防控对照区平均降低65.3%,新增病株减少84.8%,57.1%的病株恢复正常挂果。
%P 55-57
%@ 1672-6820
%L 11-5173/S
%W CNKI


%0 Journal Article
%A 郑志文
%+ 江西省浮梁县气象局;
%T 浮梁县发展猕猴桃生产的气象条件分析
%J 河南农业
%D 2018
%N 32
%K 猕猴桃;;气象条件;;气象灾害
%X 本文分析江西省浮梁县猕猴桃生育期所需的光、温、水等气候条件,简述浮梁县的气候状况及对猕猴桃各生育期的影响,指出浮梁县不利于猕猴桃生产的主要气象灾害,并就提高浮梁县猕猴桃的产量和品质提出一些农业气象服务措施。
%P 38-39
%@ 1006-950X
%L 41-1171/S
%W CNKI


%0 Journal Article
%A 仲伟敏
%T 探知水果之王——猕猴桃
%J 大众科学
%D 2018
%N 11
%K 猕猴桃果实;中华猕猴桃;
%X <正>好吃又营养丰富的猕猴桃为何被称为"水果之王",今天就让我们共同来探知。猕猴桃,又叫奇异果,基维果,KIWI fruit,胡桃,羊桃,其原产地在中国,在我国的文字记载已有2000余年的历史,然而到了是20世纪初才由野生植株转进为人工驯化栽培,也就是说猕猴桃至今仅有100多年的人工栽培时间。水果之王绝非浪得虚名那它因何被称为"水果之王"呢?首先,它营养丰富、风味独特。猕猴桃果实富含糖、维生素、矿物质、氨基酸、纤维素等多种营养成分,其中维生素C含量为普通水果的
%P 54-55
%@ 1002-6908
%L 52-1049/N
%W CNKI


%0 Journal Article
%A 张翠玲
%A 王正欣
%A 刘方新
%A 刘之洲
%+ 山东省青岛市农业科学研究院;
%T 青岛地区猕猴桃种植技术
%J 北方果树
%D 2018
%N 06
%K 猕猴桃属;可溶性固形物;维生素;中华猕猴桃;嫁接苗定植;
%X <正>猕猴桃属猕猴桃科猕猴桃属,是多年生藤本植物。原产于中国,主产地主要是陕西、四川、河南、贵州、湖北、湖南等省。现已成为世界上的新兴水果。其喜温暖湿润、阳光充足、排水良好的环境;对土壤要求不严,在pH值4.9～7.0的土壤中均能生长,不耐旱,也不耐涝。猕猴桃果实鲜美可口,尤其是维生素C含量丰富,被称为"维生素C之王",具有极高的营养、保健和药用价值。随着人们食用鲜果和加工品的不断更新,猕猴桃的
%P 23-25
%@ 1001-5698
%L 21-1218/S
%W CNKI


%0 Journal Article
%A 谭克均
%A 张钟亿
%A 韩峰
%A 郭晓芸
%A 陈海燕
%+ 贵州省土壤肥料工作总站;贵州农业职业学院;
%T 贵州山地猕猴桃常规施肥技术规程
%J 耕作与栽培
%D 2018
%N 05
%K 猕猴桃;;常规施肥;;技术规程;;贵州
%X 根据贵州山地猕猴桃常规施肥存在的有机肥施用量少、养分配比不合理、施肥方式不科学等问题,从技术实用范围、施肥原则、施用肥料、施肥量、施肥时期、施肥比例和施肥方法等方面总结了贵州山地猕猴桃常规施肥技术规程,为猕猴桃种植科学合理施肥提供参考依据。
%P 59-61
%@ 1008-2239
%L 52-1065/S
%W CNKI


%0 Journal Article
%A 炊晓宁
%+ 陕西省岐山县蔡家坡镇人民政府;
%T 猕猴桃的土壤改良与施肥技术
%J 农民致富之友
%D 2018
%N 18
%K 猕猴桃;土壤环境;土壤改良;施肥技术;
%X <正>猕猴桃营养价值高,市场需求大,在猕猴桃种植过程中,必须要积极加强对栽培技术的管理,以提高猕猴桃的产量和质量。土壤环境对猕猴桃的品质有很大影响,为了进一步提高猕猴桃的生长水平,必须要加强土壤改良技术的应用,提高土壤中有机质含量,局部中和土壤碱份含量较高的问题,并且做好施肥管理,促进土壤结构不断改善,为猕猴桃生长提供充足营养。1猕猴桃土壤改良技术土壤是农业生产的基础,土壤质量对农作物的生长水平有
%P 170
%@ 1003-1650
%L 23-1009/F
%W CNKI


%0 Journal Article
%A 牟明红
%A 冯菊
%A 邵建云
%A 叶娜
%+ 陕西省略阳县园艺站;
%T 略阳山地猕猴桃示范园建设初探
%J 现代园艺
%D 2018
%N 18
%K 猕猴桃;;山地建园;;示范
%X 对山地猕猴桃示范园建设计划进行了综合论述,具有较强的参考价值。
%P 31-32
%@ 1006-4958
%L 36-1287/S
%W CNKI


%0 Journal Article
%A 陈秀德
%A 吴明波
%A 姚伦俊
%A 胡腾胜
%+ 贵州省施秉县农业局土壤肥料站;贵州省黔东南州土壤肥料站;
%T 山地猕猴桃园间作夏季绿肥品种的筛选
%J 贵州农业科学
%D 2018
%V 46
%N 09
%K 猕猴桃园;;绿肥品种;;间作;;筛选
%X 为筛选出适宜山地猕猴桃园间作的耐阴性强、鲜草产量高、养分供应量大的夏季绿肥品种,在贵州省施秉县甘溪乡猕猴桃园选择当地有代表性的爬山豆(本地饭豆)、本地黄豆(十月青)、绿豆、红饭豆4个豆科夏季绿肥品种进行间作大区试验。结果表明:爬山豆的鲜草产量最高,达1 875.5kg/667m~2,分别比本地黄豆、绿豆、红饭豆品种增产111.6%、144.9%、162.2%,差异达极显著水平;N、P2O5、K2O养分供应量爬山豆最高,达18.45kg/667m~2;间作绿肥处理猕猴桃果实的Vc、可溶性固形物、可溶性糖均比CK(空白对照)高,表现为爬山豆>绿豆>本地黄豆>红饭豆>CK,总酸依次为CK>红饭豆>本地黄豆>绿豆>爬山豆;间作绿肥均能明显降低土壤温度,保持土壤水分,对缓解猕猴桃园旱情有一定的作用,尤其爬山豆的综合表现最好,是施秉县山地猕猴桃园适宜的夏季绿肥品种。
%P 34-37
%@ 1001-3601
%L 52-1054/S
%W CNKI


%0 Journal Article
%A 陈秀德
%A 吴明波
%A 姚伦俊
%+ 贵州省施秉县土壤肥料站;
%T 猕猴桃园绿肥还田对土壤肥力及猕猴桃产质量的影响
%J 贵州农业科学
%D 2018
%V 46
%N 08
%K 果园;;绿肥还田;;土壤;;培肥效果;;产量;;品质
%X 为加快果园绿肥种植技术推广,建设高产优质、绿色环保的果园,采用小区重复试验,于2015-2017年连续进行不同模式猕猴桃果园间种绿肥还田试验,研究果园一年冬夏两季绿肥连茬免耕撒播种植和冬季绿肥免耕撒播种植还田对果园土壤培肥效果及果实产质量的影响。结果表明:果园间种绿肥还田,均可逐步提高土壤有机质含量和土壤养分,降低土壤容重,改善土壤物理性状,从而提高耕地质量,提升果品品质及产量;一年冬夏两季绿肥连茬免耕撒播种植还田在果实产量、品质和提高土壤养分、改善土壤理化性状等方面均比冬季绿肥免耕撒播种植还田效果明显。
%P 73-76
%@ 1001-3601
%L 52-1054/S
%W CNKI


%0 Journal Article
%A 丁慧蓉
%+ 福建省建瓯市农业局;
%T ‘红阳’猕猴桃引种及配套栽培技术
%J 东南园艺
%D 2018
%V 6
%N 04
%K ‘红阳’猕猴桃;;引种;;栽培技术
%X ‘红阳’猕猴桃在建瓯市引种表现为喜光、但怕强光;喜潮湿、但怕涝;喜肥、但怕肥的特点。配套关键技术主要是:中低海拔区域建园、高畦栽培、单主干双主蔓"T"字形整形修剪、科学施肥和花果管理、生草栽培、抓好以溃疡病为重点的病虫害防治。
%P 25-27
%@ 2095-5774
%L 35-1317/S
%W CNKI


%0 Journal Article
%A 朱海云
%A 柯杨
%A 李勃
%A 马瑜
%A 张锋
%+ 陕西省微生物研究所;陕西省生物农业研究所;
%T 种植年限对猕猴桃园土壤养分、酶活性的影响
%J 中国农学通报
%D 2018
%V 34
%N 22
%K 猕猴桃园;;土壤;;土壤养分;;土壤酶
%X 研究种植年限对猕猴桃园土壤养分及酶活性的影响,为其科学管理提供理论依据。分层采集不同种植年限果园0~40 cm土样,测定其养分及酶活性。结果表明:(1)不同种植年限果园土壤中,有机质及碱解氮的含量均偏低,有效磷和速效钾的含量均偏高。0~10 cm土层中脲酶、蔗糖酶及纤维素酶活性随种植年限增加呈先升后降的趋势,而其在10~40 cm与种植年限负相关。酸性磷酸酶及过氧化氢酶活性与种植年限负相关。(2)同一种植年限果园土壤中脲酶、蔗糖酶、纤维素酶及酸性磷酸酶活性与土层深度负相关,过氧化氢酶活性与土层深度正相关。研究表明,土壤养分及酶活性受种植年限影响,随种植年限的增加应增施有机肥和氮肥,减施磷肥和钾肥。
%P 97-102
%@ 1000-6850
%L 11-1984/S
%W CNKI


%0 Journal Article
%A 张华锋
%+ 宝鸡市农科院;
%T 猕猴桃黄化病的发病原因与防治对策
%J 果农之友
%D 2018
%N 07
%K 黄化病;猕猴桃;原因与防治;
%X <正>近年来,猕猴桃黄化病在宝鸡市普遍发生,造成严重危害,已成为生产中最常见的重要病害。尤其地下水位较高的湿地,发病率较高,发病株率占到栽培总株数的20%左右。1黄化病的发生症状发生黄化病的猕猴桃,叶片除叶脉为淡绿色外,其余部分发黄失绿,叶片小,树势衰弱、减产,易受冻害及感染其他病害。严重时病株枝条纤弱,叶片发白,外缘卷缩枯焦,果实外皮黄化,果肉切开呈白色,丧失食用价值。长时间发病还会引起整株树干枯死亡(图1、图2)。
%P 39+48
%@ 1671-7759
%L 41-1343/S
%W CNKI


%0 Thesis
%A 王昌
%T 微灌猕猴桃生长特性与需水规律试验研究
%Y 费良军;冯缠利
%I 西安理工大学
%9 硕士
%D 2018
%K 微灌;;猕猴桃;;生长特性;;需水规律;;灌溉制度
%X 本文在查阅国内外相关文献资料的基础上,结合陕西关中猕猴桃生产的实际,采用大田试验与理论研究相结合的技术路线,在微喷灌及滴灌条件下,根据猕猴桃园内土壤水分含量变化过程,研究了灌水土壤含水量下限对猕猴桃树生理生长特性、果实产量与品质、水分利用效率、水分生产函数、需水规律的影响,在此基础上提出了陕西关中地区猕猴桃树的微灌灌溉制度。本试验研究取得了以下主要成果:(1)在微喷灌或滴灌条件下,猕猴桃全物候期内早8:00时的土壤温度最大值出现时间点随着土层深度的增加而后移。不同深度处土壤温度随大气温度的变化而变化,在一天内均呈现出先降低、再升高、后降低的大体趋势,在整个物候期内均呈现出先升高后降低的大体趋势。在夏季中午时分,微喷灌水能够迅速降低田间气温、提高田间湿度,并且这种效果会持续到灌水结束后数小时内。(2)灌水后24h 土壤水分含量随着土层深度的增加先变大后变小,微喷灌及滴灌条件下土壤含水量最大值分别出现在30～40cm及40～50cm深度层之间。计划湿润层(0～60cm深度)的土壤含水量在萌芽展叶期和果实成熟期下降速度较为缓慢,而在开花坐果期和果实膨大期下降速度较快。(3)在微喷灌或滴灌条件下,猕猴桃各物候期的需水量及需水模数大小关系均为:果实膨大期>萌芽展叶期>开花坐果期>果实成熟期,其中果实膨大期是猴桃需水的关键时期。猕猴桃物候期内的总需水量及各物候阶段的日需水强度随着灌水下限的提高而增大。猕猴桃作物系数在整个物候期内表现出先增大后减小的趋势。(4)在微喷灌或滴灌条件下,随着灌水下限的提高,猕猴桃各项生长指标(包括新梢、叶柄、叶面积指数)和叶片生理指标(净光合速率、气孔导度、蒸腾速率)均有显著增加,但当灌水下限提高到70%后,这些生长生理指标增加不显著。Logistic模型能够较好地模拟猕猴桃果实体积随时间推移的变化过程。当灌水下限相同时,微喷灌灌水条件下的树体生长生理指标比滴灌灌水条件下的大。(5)在微喷灌或滴灌条件下,猕猴桃果实产量、水分利用效率及净效益随着灌水下限的提高而提高,但当灌水下限提高到70%后,再继续提高灌水下限反而会使猕猴桃果实产量、水分利用效率及净效益降低。(6)在微喷灌或滴灌条件下,随着全物候期需水量的增大,猕猴桃产量先增大后减小。本文建立的试验地猕猴桃全物候期的需水量与猕猴桃产量间的关系模型能够用来估算猕猴桃的产量。利用Jensen模型求解出的猕猴桃各物候期水分敏感系数结果表明:猕猴桃树在果实膨大期对水分的亏缺最为敏感,而果实成熟期出现水分亏缺对果实产量的影响不大,这与实际情况相符。(7)通过多目标模糊优化方法对微灌不同灌水下限处理进行分析,确定出了能够实现陕西关中地区猕猴桃节水、高产、高质、高效的最佳微灌灌水下限为70%,2017年(水平年)猕猴桃最佳微灌灌溉制度为整个物候期共进行微喷灌灌水9次,其中萌芽展叶期2次,果实膨大期7次,灌水定额为266.11～481.89m3/hm2,灌溉定额为3113.44m3/hm2。
%W CNKI


%0 Journal Article
%A 库永丽
%A 徐国益
%A 赵骅
%A 曹翠玲
%+ 西北农林科技大学生命科学学院;眉县农业宣传信息培训中心;
%T 腐植酸复合微生物肥料对高龄猕猴桃果园土壤改良及果实品质的影响
%J 华北农学报
%D 2018
%V 33
%N 03
%K 腐植酸复合微生物肥料;;猕猴桃;;土壤酶;;土壤微生物;;土壤理化性质;;果实品质
%X 为了改善陕西眉县高龄猕猴桃果园土壤存在由过量施肥及连作障碍导致的各项营养指标日趋恶化的严重问题,通过大田试验,以果农传统施肥为对照,研究3种不同腐植酸复合微生物肥料JY、KY、JKY对高龄猕猴桃生育期内(开花期、发芽期、果实膨大期、果实成熟期、次年发芽期)土壤养分系统的动态影响及最终果实品质的提高作用。结果表明,3种复合微生物肥料均能显著提高猕猴桃果园土壤细菌、放线菌、酵母菌数量,降低真菌数量,以改善和平衡土壤微生物群落结构;复合微生物肥料也能显著提高猕猴桃果园土壤酶活性(其中,JKY的应用效果最为显著,其蔗糖酶活性在不同时期分别较对照高出48.65%~255.51%、磷酸酶较对照高出30.23%~60.23%、多酚氧化酶较对照高出106.22%~182.04%、蛋白酶较对照高出13.74%~126.12%、脲酶较对照高出21.17%~177.41%),增强土壤肥力(硝态氮、铵态氮、速效磷、速效钾、全氮、全磷、全钾、有机质含量显著提高),降低土壤p H(其中,JKY组土壤p H较对照下降了0.25~0.48个单位);复合微生物肥料能够提高猕猴桃果实维生素C和可溶性糖含量,降低可滴定酸含量。综合分析表明,3种复合微生物肥料均能改良高龄猕猴桃果园土壤,提高猕猴桃果实品质,该研究结果可为微生物肥料在猕猴桃上的合理利用提供理论依据。
%P 167-175
%@ 1000-7091
%L 13-1101/S
%W CNKI


%0 Journal Article
%A 库永丽
%A 徐国益
%A 赵骅
%A 董天旺
%A 曹翠玲
%+ 西北农林科技大学生命科学学院;眉县农业宣传信息培训中心;
%T 微生物肥料对猕猴桃高龄果园土壤改良和果实品质的影响
%J 应用生态学报
%D 2018
%V 29
%N 08
%K 猕猴桃;;微生物肥料;;土壤酶;;土壤理化性质;;品质
%X 猕猴桃种植年限增加导致的连作障碍使土壤微生物结构失调、土壤酶活性及理化指标降低,进而严重降低了猕猴桃品质和产量.在大田试验条件下,本研究以果农传统施肥为对照,探究两种对猕猴桃幼苗有促生作用的微生物肥料JF和KF(通过无菌苗试验验证促生效果)对猕猴桃不同生育时期(发芽期、开花期、果实膨大期、果实成熟期、次年发芽期)土壤微生物结构、土壤酶活性、理化指标以及果实品质的影响.结果表明:两种微生物肥料均能显著提高猕猴桃果园土壤细菌、放线菌与真菌的比值,改善和平衡土壤微生物群落结构;同时显著提高猕猴桃果园土壤酶活性,其中蔗糖酶、脲酶、磷酸酶和多酚氧化酶较对照分别高17.9%~83.5%、7.9%~83.0%、7.3%~45.4%和8.1%~140.3%;增强土壤肥力(速效氮、磷、钾、全氮、全磷、全钾、有机质含量显著提高),降低土壤p H(较对照下降0.29~0.34个单位).施用微生物肥料后猕猴桃果实维生素C、可溶性糖、可溶性蛋白等含量升高,可滴定酸含量下降.因此施用两种微生物肥料均能平衡土壤微生物群落结构,增强土壤肥力,提高猕猴桃果实品质.该研究结果可为微生物肥料在高龄猕猴桃果园的应用提供有力的理论依据.
%P 2532-2540
%@ 1001-9332
%L 21-1253/Q
%W CNKI


%0 Journal Article
%A 苏小灵
%T 云天化产品获猕猴桃种植户认可
%J 中国农资
%D 2018
%N 19
%K 种植户;示范田;猕猴桃;
%X <正>陕西省宝鸡市眉县种植的作物主要是猕猴桃、苹果、柿子等,大田做作物玉米等。为了扩大云天化品牌在眉县市场的知名度,让农民朋友感性认识云天化系列肥,积攒老百姓的口碑。通过与当地农户交流、探讨,制定了本次试验示范。
%P 19
%L 11-5348/S
%W CNKI


%0 Thesis
%A 杨煜岑
%T 基于Android的猕猴桃施肥系统设计与实现
%Y 杨联安
%I 西北大学
%9 硕士
%D 2018
%K 智慧施肥;;移动GIS;;Android;;测土配方施肥;;猕猴桃
%X “互联网+”现代农业是农业可持续发展和乡村振兴战略的技术支撑,是助力智慧农业发展的新动力。当下,我国果树施肥中存在越来越多问题,包括施肥以经验和习惯为参考、缺乏统一标准、过量和不足并存等。本文以陕西省特色主导农业——猕猴桃产业为例,利用Arc GIS for Android技术,将养分平衡施肥法与Android智能终端相结合,在多年测土配方施肥的基础上,研发移动智慧化猕猴桃施肥系统APP,研究结果为区域果园的养分制图、分区管理、智慧施肥和果业的可持续性发展提供理论依据和技术支撑。本研究主要取得以下研究成果:(1)研制了智慧化猕猴桃施肥系统APP。将“互联网+”现代农业高新技术和智慧农业先进思想相结合,Arc GIS for Android移动GIS技术与养分平衡施肥模型相结合,以智慧施肥为目标,在Android Studio平台实现猕猴桃施肥查询系统,将空间查询与属性查询相结合,以期为测土配方施肥技术的应用和推广提供科学依据和技术支撑;(2)实现了猕猴桃施肥模型与移动GIS的深度耦合。与以往针对大田作物施肥系统不同,开发了一款以猕猴桃专题型果树施肥方案推荐系统,引入随机森林机器学习算法对猕猴桃果园进行土壤养分空间预测,构建猕猴桃养分平衡施肥模型,结合移动GIS技术,实现猕猴桃果园的精准施肥;(3)研制的猕猴桃施肥系统功能强大。系统不但有施肥推荐功能,还提供地图定位、果园土壤养分信息查询、猕猴桃生长管理相关知识、肥料交易等农技服务、猕猴桃施肥技术视频等扩展功能,基本满足猕猴桃施肥方面的业务需求,以后可扩充为猕猴桃智慧化管理专家系统;(4)研制的猕猴桃施肥系统具备广阔的应用前景。系统已成功搭建系统架构,构建猕猴桃养分平衡施肥模型,在实际生产中得到应用,具备现实意义及实践指导性,今后随着猕猴桃田间试验的扩充完善,以及土壤信息技术的日臻进步,施肥模型符合猕猴桃的实际生产应用,猕猴桃施肥APP应用前景广阔。
%W CNKI


%0 Journal Article
%A 赵奕兵
%A 支玉玺
%A 查养良
%A 付烨
%A 马文
%A 卫晓菊
%+ 咸阳市气象局;武功县园林站;咸阳市园艺站;
%T 陕西省武功县猕猴桃生态条件分析与对策
%J 陕西农业科学
%D 2018
%V 64
%N 05
%K 猕猴桃;;生态条件;;武功县;;防灾减灾;;对策
%X 通过分析影响猕猴桃生长发育的生态条件,针对武功县猕猴桃自然灾害发生特点及生态条件对重要病害的影响,提出猕猴桃生产管理防灾减灾对策。
%P 84-87
%@ 0488-5368
%L 61-1089/S
%W CNKI


%0 Journal Article
%A 马映东
%+ 四川省苍溪县国家现代农业示范区办公室;
%T 红阳猕猴桃早期落叶的危害及措施
%J 现代农村科技
%D 2018
%N 05
%K 猕猴桃;;早期落叶;;危害;;防控措施
%X 红阳猕猴桃早期落叶,对果实品质和树势影响较大,加之在日常管理中,由于片面追求产量,而忽略了树体营养的积累,或病害防治不及时等,造成树体在夏季落叶,秋梢生长旺盛,消耗大量养分,使翌年产量损失较重。通过对红阳猕猴桃加强栽培管理,科学防治病害,可以起到防控早期落叶、增强树势、改善果实品质的作用,增加果农收入。
%P 30
%@ 1674-5329
%L 13-1394/S
%W CNKI


%0 Thesis
%A 徐国益
%T 有益微生物菌肥对猕猴桃根围土壤—生物系统的调节及对果实品质的影响
%Y 曹翠玲
%I 西北农林科技大学
%9 硕士
%D 2018
%K 高龄猕猴桃果园;;微生物菌肥;;土壤微生物;;土壤养分;;果实品质
%X 随着猕猴桃种植年限的增长,高龄猕猴桃果园连作问题日益突出,土壤微生物数量降低、土壤营养品质下降导致植株生长发育缓慢,有的甚至爆发根腐病,进而威胁果园安全。微生物菌肥作为新型绿色有机肥除了能够提高土壤肥力外,还可以改善土壤微生物生态环境,并在改良土壤的基础上,达到维持植株健康生长、增强植株抗逆能力、提高果实品质的效果。本文在室内无菌苗试验取得良好效果后,采用大田施肥试验,研究不同微生物菌肥的肥效,并以传统施肥方式作为对比,通过对土壤养分含量、土壤酶活性、微生物量、微生物群落功能和结构多样性及叶片抗性酶活力和果实品质的测定,探讨了不同微生物肥料施入后对高龄猕猴桃根围土壤-生物系统和猕猴桃果实品质的影响。主要研究结果如下:(1)在无菌培养条件下,用基质土栽培猕猴桃幼苗,结果表明:施用了解磷菌(YL6)菌肥(JF)与枯草芽孢杆菌(C3)菌肥(KF)后,JF与KF的整株鲜重、干重等生物量指标较CK分别增加18.1%、79.1%,33.3%、73.3%;叶片可溶性蛋白含量较CK升高,叶片与根部硝态氮含量显著降低。大田试验结果显示,施用JF和KF后,土壤中细菌、放线菌数量显著升高,土壤酶活性指标及相关理化性质显著提高(土壤速效磷含量在开花期升高20.3%,9.6%等),果实品质指标上升(维生素C含量分别提升58.2%,59.0%),土壤pH降低。(2)大田条件下,将两种有益菌(解磷菌YL6与枯草芽孢杆菌C3)与腐殖酸分别混合施用到高龄猕猴桃根围土壤,其中两种有益菌与腐殖酸混施(JKY)组对土壤各项指标影响最为显著。土壤细菌真菌比较CK升高9.5%,放线菌、酵母菌数量增加了11.0%,56.4%,土壤酶活性显著提高,有效养分含量显著增加,pH降低,果实品质提高。灰度关联分析展示,果实品质各项指标的升高与施用JKY相关性达0.99。(3)大田条件下,将枯草芽孢杆菌C3分别与两种解磷菌(Y2-有机解磷菌株,YL6-无机有机解磷菌株)混合制成生防菌肥CY和CL,施用于根腐病植株根围土壤后,土壤微生物AWCD曲线升高、微生物多样性指数较未处理病株土壤(RP)显著增加(Shannon指数加4.9%,4.2%)、微生物代谢结构改变,土壤酶活性、理化性质指标显著升高(速效钾含量在果实成熟期较RP高119.5%,115.4%),叶片抗逆酶活性和果实品质升高(CAT活性较RP升高116.3%,52.5%;可溶性糖含量分别高102.0%,40.3%)。综上所述,向猕猴桃根围土施用微生物菌肥,能改善高龄猕猴桃植株根围土壤-生物系统,增强土壤酶活性,提高土壤有效养分含量,进而促进猕猴桃植株生长发育、提高果实品质。
%W CNKI


%0 Thesis
%A 库永丽
%T 生防细菌C3防治猕猴桃根腐病的效果及机制研究
%Y 曹翠玲
%I 西北农林科技大学
%9 硕士
%D 2018
%K 枯草芽孢杆菌;;根腐病;;徐香猕猴桃
%X 中国是猕猴桃的故乡,也是世界上猕猴桃种植面积最大的国家。截止2016年,中国的猕猴桃种植面积达150多万亩,占到世界总种植面积的70%以上,产量占世界总产量的60%以上。随着猕猴桃种植年限的增加,猕猴桃根腐病发生更为普遍,成为影响猕猴桃果实产量与品质的主要病害之一,是困扰果农的一大难题。目前治疗根腐病常用化学农药,但长期施用化学农药,严重污染水体、大气和土壤,并通过食物链进入人体,危害人体健康。目前流行用生物方法防治植物病虫害,进而促进农业绿色可持续发展。本研究从徐香猕猴桃根腐病植株病根分离纯化病原真菌,并通过回接试验及分子鉴定确定病原真菌种类;针对该病原真菌筛选出一株能够明显抑制其生长的生防菌株,分子鉴定确定其为枯草芽孢杆菌C3,并对其生物学特性进行了初步研究;在试验室水平下探究了C3抑制病原菌生长的机制;通过盆栽及大田试验,进一步验证了C3对徐香猕猴桃根腐病的治疗效果。主要研究结果如下:1.通过回接试验及ITS序列鉴定,陕西眉县地区徐香猕猴桃根腐病致病菌为茄腐皮廉孢霉Fusarium solani。2.从正常猕猴桃果树根际土壤分离到的C3经16s rRNA鉴定,其为枯草芽孢杆菌Bacillus subtilis;菌株C3最适生长温度为30℃,最适pH为5.0,赤砂糖是其较为适宜的碳源;酵母膏为其较适氮源;菌株C3可以产生几丁质酶、纤维素酶、磷酸酶、淀粉酶、蛋白酶及植酸酶。3.生防菌C3防治徐香猕猴桃根腐病主要机制为:分泌抑菌蛋白(60%硫酸铵沉降蛋白质对致病菌有明显的抑制作用,且其主要成分为几丁质酶)、促进猕猴桃幼苗生长(通过分泌生长素和赤霉素促进猕猴桃幼苗根系生长);诱导幼苗抗性酶活性升高(苯丙氨酸解氨酶、多酚氧化酶、抗坏血酸过氧化物酶和超氧化物歧化酶)。4.生防菌C3能够改良患有猕猴桃根腐病的病树根际土壤,在该土壤中生长的猕猴桃幼苗(整株鲜重为1.140g/株)与健康土壤组(整株鲜重为1.11g/株)无显著差异;不添加C3的病树根圈土壤中栽植的幼苗,整株鲜重为0.780g/株。5.生防菌C3菌剂能在大田条件下改善患病果树根圈土壤-生物微生态系统,增加微生物多样性,提高土壤酶活性及肥力,诱导猕猴桃果树叶片中抗性酶活性升高,最终表现为猕猴桃果实品质的提升。
%W CNKI


%0 Thesis
%A 高张
%T 基于GIS和MDS的周至县猕猴桃园地土壤质量与地力评价
%Y 张福平
%I 陕西师范大学
%9 硕士
%D 2018
%K 周至县;;猕猴桃;;MDS;;土壤质量
%X 土壤资源是种脆弱且不可再生的资源,维系土壤质量是农业土壤可持续利用的基础。周至县是我国猕猴桃最大的种植基地,同时猕猴桃具有巨大的经济价值和生产效益,由于果农对猕猴桃土壤养分状况不了解,存在着生产过程中施肥不平衡的情况,影响了猕猴桃的品质和质量。目前,关于猕猴桃的研究多集中在土壤养分方面,而对猕猴桃土壤的整体质量结构还是缺乏足够认识。为了全面了解周至县猕猴桃土壤理化性质和土壤质量状况,本研究通过实验分析和数据处理,研究了周至县猕猴桃园地土壤状况,并基于GIS方法对土壤质量和地力进行全面评价,得出以下结论:(1)土壤理化性质。对周至县猕猴桃园地的18项理化指标进行了 K-S检验,均呈正态分布,其中土壤容重、pH值、全钾属弱变异性,土壤盐分属高度变异性,土壤物理性黏粒、含水量、毛管孔隙度等属中等变异性。对土壤物理性质的分析,表明:土壤物理性黏粒表现出自东向西的增高趋势;土壤含水量相对稳定,属湿度适宜区,空间上以二曲镇为低值中心;土壤容重总体偏紧实,靠近主城区的土壤最为紧实;土壤总孔隙度与毛管孔隙度的含量,均表现出离城区越远含量越高的特征,而非毛管孔隙度则表现出自东向西逐渐降低的趋势;土壤通气度含量偏低,且距离城区越远值越高;土壤平均pH值为7.16,属中性土壤,自侯家村乡向两边乡镇逐渐减小。对土壤化学性质的分析,表明:土壤各养分指标中,全氮、速效氮含量偏低,有机质、全磷含量适宜,全钾、速效磷含量丰富,速效钾含量极高;土壤盐分分析表明,周至县土壤属轻度盐渍化,侯家村乡的土壤盐分含量最低;土壤微量元素中Mg2+和SO42-的含量在尚村镇最低。(2)土壤质量评价。在土壤理化指标相关性分析的基础上,构建基于最小数据集(MDS)的土壤质量评价指标体系,并对各指标进行地统计学分析,最终对周至县猕猴桃园地进行了土壤质量评价。MDS指标体系有总孔隙度、全磷、速效氮、Mg2+、全钾、有机质、含水量、速效磷和物理性黏粒共9项,并利用Pearson相关分析法对其进行验证,认为最小数据集划分法具有可行性。MDS指标体系的地统计学分析:以半方差函数方法选取各土壤指标的最佳拟合模型,得出物理性黏粒、有机质和全钾符合球状模型,含水量、全磷和速效磷符合高斯模型,总孔隙度和Mg2+符合线性模型,速效氮符合指数模型;拟合模型参数中,土壤速效磷的块金值Co最大,速效氮次之,其他相对较小;基底效应的分析,表明物理性黏粒、含水量、有机质、全磷、全钾和Mg2+为高度变异性,孔隙度、速效氮和速效磷为中等变异性;变程的分析,表明各指标采样点之间都具有空间相关性,其中有机质的变程最小。利用公因子方差计算MDS各指标权重,并以隶属度函数法将各指标进行无量纲化处理,最终以土壤质量评价综合模型对周至县猕猴桃园地土壤质量进行评价,得出:研究区平均综合土壤质量指数为0.53,范围为0.46～0.73,土壤质量的综合水平较低,其中侯家村乡土壤质量最高,二曲镇最低,土壤质量指数分别为0.73和0.46,总体表现为西部高东部低的特征。(3)地力评价。在土壤质量评价结果的基础上,以全国耕地地力等级划分标准对周至县猕猴桃园地土壤地力等级进行划分,结果表明:周至县猕猴桃园地土壤地力等级的93425个栅格评价单元中各地力等级占比,依次为三级地>四级地>二级地>五级地>一级地,主要地力集中于三级和四级地力,占比94.68%,周至县猕猴桃园地土壤质量总体偏低,其中侯家村乡猕猴桃园地地力等级水平最高。(4)土壤改良。通过分析种植年限对土壤理化性质的影响及全域土壤肥力水平分布状况,表明人为管理对猕猴桃生长十分重要,果农应长期对土壤进行翻耕作业,以维持基本特性。为提高猕猴桃产量,建议周至县猕猴桃施肥计划应调整为加大有机肥和氮肥的施肥量,调节磷肥的施肥量和限制钾肥的施肥量三种类型;同时认为,今后周至县猕猴桃园地的土壤改良应注重四个方面:适当降低土壤pH值;定期进行土质翻耕;增加有机肥的投入;调节磷肥和钾肥的使用。
%W CNKI


%0 Journal Article
%A 张承
%A 王秋萍
%A 周开拓
%A 吴小毛
%A 龙友华
%A 李姣红
%A 尹显慧
%+ 贵州大学农学院;贵州农业职业学院;福泉市农村工作局;
%T 猕猴桃园套种吉祥草对土壤酶活性及果实产量、品质的影响
%J 中国农业科学
%D 2018
%V 51
%N 08
%K 猕猴桃;;吉祥草;;套种;;土壤酶活性;;产量;;品质
%X 【目的】研究套种吉祥草和清耕对猕猴桃根际土壤微生物数量、酶活性和果实产量品质的影响及其相关性,为丰富猕猴桃生态学理论,猕猴桃优质生产及猕猴桃园套种吉祥草栽培模式的应用提供科学依据。【方法】在猕猴桃行间套种吉祥草,以清耕为对照,测定不同生长期猕猴桃根际土壤细菌、放线菌、真菌数量,脲酶、蔗糖酶、磷酸酶、过氧化氢酶活性和含水量及果实的产量品质,并分析其相互关系。【结果】套种吉祥草可显著提高不同时期猕猴桃根际土壤微生物量和土壤脲酶、蔗糖酶、磷酸酶、过氧化氢酶活性,促进猕猴桃产量的增加和品质的改善,并随套种年限的延长趋于增加。连续4年套种吉祥草猕猴桃根际土壤细菌、放线菌和真菌数量比对照分别提高27.85%—54.34%、28.57%—96.05%和16.39%—148.38%,土壤脲酶、蔗糖酶、磷酸酶、过氧化氢酶活性和含水量分别为对照的0.20—0.61倍、0.30—0.87倍、0.41—0.65倍、0.23—0.32倍和0.05—0.16倍;果实单果体积和亩产量分别提高3.26%和4.88%;果实达食用时,维生素C、可溶性固形物、可溶性总糖、干物质和可滴定酸分别提高15.24%、5.46%、12.11%、5.63%和4.12%。相关性分析表明,套种吉祥草的猕猴桃树根际土壤微生物数量与脲酶和磷酸酶活性达极显著或显著正相关,与过氧化氢酶活性呈负相关;根际土壤微生物数量和土壤酶活性与猕猴桃果实单果重和品质间具有明显的相关性。【结论】套种吉祥草对提高猕猴桃根际土壤微生物数量和酶活性,增加果实产量和改善品质具有明显作用。
%P 1556-1567
%@ 0578-1752
%L 11-1328/S
%W CNKI


%0 Journal Article
%A 樊继刚
%A 王锡宏
%A 胡英强
%A 宋丽
%+ 江苏省连云港市赣榆区农业技术推广中心;江苏省连云港市赣榆区农机推广站;
%T 丘陵山区猕猴桃膜下滴灌水肥一体化技术模式
%J 农业科技通讯
%D 2018
%N 04
%K 丘陵山区;;猕猴桃;;水肥一体化技术;;模式
%X 丘陵山区猕猴桃膜下滴灌水肥一体化技术是借助压力系统(或地形自然落差)将含有各种营养的液体肥料和灌溉水按比例混合后,通过管道和滴头形成滴灌,均匀、定时、定量,浸润作物根系发育生长区域,使根系土壤始终保持疏松和适宜的含水量。本文作者就丘陵山区猕猴桃种植现状、存在问题和膜下滴灌水肥一体化技术及推广前景进行探讨,形成丘陵山区猕猴桃膜下滴灌水肥一体化技术模式。
%P 299-302
%@ 1000-6400
%L 11-2395/S
%W CNKI


%0 Journal Article
%A 伍廷辉
%A 严凯
%+ 六盘水师范学院;
%T 猕猴桃溃疡病发生原因及绿色防控技术
%J 安徽农学通报
%D 2018
%V 24
%N 06
%K 猕猴桃;;溃疡病;;影响因子;;绿色防控
%X 猕猴桃溃疡病严重危害着猕猴桃产业的发展。该文对贵州六盘水猕猴桃溃疡病的诱发病害因子进行了分析,提出了几点绿色防控技术建议,以期在猕猴桃生产中能给广大种植农户提供防治参考。
%P 66-67
%@ 1007-7731
%L 34-1148/S
%W CNKI


%0 Journal Article
%A 蔡娜
%A 何腾兵
%A 高安勤
%A 林昌虎
%+ 贵州大学农学院;贵州大学新农村发展研究院;六盘水市土肥站;贵州医科大学;
%T 贵州产区猕猴桃不同生长期氮磷钾养分变化规律
%J 黑龙江农业科学
%D 2018
%N 03
%K 猕猴桃;;氮磷钾;;养分吸收转运;;不同生长期
%X 为促进猕猴桃丰产段质栽培及合理施肥,采用大田试验和室内分析相结合的方法探讨贵州主要猕猴桃产区猕猴桃在不同时期(开花期、幼果期、果实膨大期、成熟期)梢、叶、果的氮磷钾养分吸收吸收转运规律。结果表明:在开花期、幼果期、果实膨大期、成熟期4个典型时期,猕猴桃的叶、果的氮磷钾含量均呈开花期>幼果期>果实膨大期>成熟期,猕猴桃梢中全钾含量呈逐渐下降趋势,而梢中全氮和全磷含量表现为开花期>幼果期>成熟期>果实膨大期。猕猴桃同一生长期内,梢、叶、果养分元素含量对比表现为:开花期总氮含量是叶>花>梢,总磷为花>叶>梢,总钾为花>梢>叶;幼果期总氮和总磷均表现为叶>果>梢,总钾为果>叶>梢;果实膨大期和成熟期总氮和总磷含量均表现为叶>梢>果,总钾含量为叶>果>梢。故在果实生长前期应配施钾肥;在果实膨大前期要注意修剪掉多余的叶、梢,减少养分的消耗。
%P 33-37
%@ 1002-2767
%L 23-1204/S
%W CNKI


%0 Journal Article
%T 结缘猕猴桃种出“致富果”再也不用“靠天吃饭”
%J 新农业
%D 2018
%N 04
%K 猕猴桃;靠天吃饭;新叶村;
%X <正>隆冬时节,浙江省绍兴市章镇镇新叶村的田间地头,目之所及是一派热火朝天的冬种景象,数十名村民正在和谐果业合作社的种植基地里除草、施肥、修剪猕猴桃枝……作为上虞"四季仙果之旅"的重点乡镇之一,充满诗意的"田园章镇",在每年的盛夏八月,都会迎来猕猴桃的最佳采摘时期。而新叶村就是章镇最早引进并种植猕猴桃的村落。该村
%P 53
%@ 1002-4298
%L 21-1091/S
%W CNKI


%0 Journal Article
%A 杜建平
%A 朱岁层
%+ 眉县农业技术推广服务中心;
%T 猕猴桃使用化肥减量增效技术措施探讨
%J 南方农业
%D 2018
%V 12
%N 06
%K 化肥减量增效;;猕猴桃施肥;;生物有机肥
%X 过量或不合理地使用化肥不仅会增加农业生产成本,造成土壤养分失衡,而且带来环境污染。为了响应农业部提出的"到2020年化肥、农药使用量零增长行动",探讨化肥减量增效优质技术措施,针对眉县猕猴桃产业生产,通过生物有机肥和化肥配合施用,减少化肥用量,提高化肥利用率,确保猕猴桃高产稳产优质,为眉县猕猴桃科学施肥提供技术参考。
%P 150-151
%@ 1673-890X
%L 50-1186/S
%W CNKI


%0 Journal Article
%A 段眉会
%A 曹改莲
%+ 西安市京秦猕猴桃技术服务部;陕西省周至县果业局;
%T 猕猴桃老弱病残树体改良复壮有良方
%J 西北园艺(果树)
%D 2018
%N 01
%K 猕猴桃;
%X <正>针对猕猴桃老弱病残树体,我们在生产实践中总结了一套方法,可就地取材,施用土方酿制的液体肥,起到很好的改良复壮作用。1)土方酿制冲施肥。在果品成熟后期,将老熟变软的果子(桃、杏、李、苹果、猕猴桃、梨都可以)收集起来,并备好红糖和水。在塑料桶、铁桶等容器中,将软化果、红糖、水按照1∶3∶6的比例,先将果子捣烂,
%P 42
%@ 1004-4183
%L 61-1226/S
%W CNKI


%0 Journal Article
%A 李新尧
%A 杨联安
%A 杨煜岑
%A 闫朝霞
%A 李聪莉
%A 朱群娥
%A 张林森
%A 聂红梅
%+ 西北大学城市与环境学院;陕西省周至县土壤肥料工作站;西北农林科技大学园艺学院;
%T 猕猴桃园和小麦—玉米轮作田两种土地利用方式对土壤养分状况的影响
%J 干旱地区农业研究
%D 2018
%V 36
%N 01
%K 猕猴桃园;;小麦—玉米轮作田;;土壤养分;;土地利用;;施肥
%X 为深入了解不同土地利用方式下土壤养分水平的差异及施肥和管理中存在的问题,选取陕西省周至县农耕区为研究区域,采用地统计分析和GIS相结合的方法,研究了猕猴桃园和小麦—玉米轮作田两种不同土地利用类型下土壤养分含量、养分相关性、空间变异特征及其分布格局。结果表明:猕猴桃园有机质、碱解氮、有效磷和速效钾4种养分含量分别为:(19.55±3.13)g·kg~(~(-1)),(80.58±14.69)mg·kg~(~(-1)),(23.37±6.09)mg·kg~(~(-1)),(102.79±12.74)mg·kg~(~(-1)),pH值为7.32±0.49;小麦—玉米农田有机质、碱解氮、有效磷和速效钾4种养分含量分别为:(19.43±2.63)g·kg~(~(-1)),(78.80±11.39)mg·kg~(~(-1)),(24.83±6.06)mg·kg~(~(-1)),(95.03±11.75)mg·kg~(~(-1)),pH值为7.41±0.58。猕猴桃园土壤有机质、碱解氮和速效钾含量均高于小麦—玉米农田,仅有效磷含量比小麦—玉米农田偏低。研究区主要养分要素的变异系数都处于10%~100%,属于中等空间变异性。在猕猴桃园中,有机质、碱解氮、有效磷、速效钾两两之间均呈极显著或显著正相关;在小麦—玉米农田,pH值与有机质表现出显著负相关。研究区土壤有效磷含量较为丰富,碱解氮含量处于中等偏高水平,有机质含量处于中等偏低水平,而速效钾含量总体缺乏。整体上猕猴桃园比小麦—玉米农田养分水平高,这主要与不同的田间管理和施肥状况有关。因此,今后应采取维持氮肥、控制磷肥、增加钾肥的措施,并十分重视有机肥的使用。此外,针对不同土地利用类型和土壤肥力状况进行分区培肥管理,普及科学施肥,提高肥料利用效率也是提升土壤肥力水平的重要措施。
%P 28-35
%@ 1000-7601
%L 61-1088/S
%W CNKI


%0 Journal Article
%A 杜冲
%+ 四川省农科院园艺研究所;
%T 冬季猕猴桃管理要点
%J 植物医生
%D 2017
%V 30
%N 12
%K 猕猴桃;结果母枝;结果部位;管理要点;
%X <正>猕猴桃,果形一般为椭圆状,外观呈绿褐色,表皮覆盖浓密茸毛,不可食用,其内是呈亮绿色的果肉和一排黑色的种子。是一种品质鲜嫩,营养丰富,风味鲜美的水果。据气象部门预计,12月份四川省降水略少于往年,根据果树的生长特性,认真抓好果树的冬季管理,为果树的安全越冬及来年丰产丰收打好基础。1水分管理猕猴桃的根系属于肉质根,对土壤水分的要求比较敏感,水分的要求是:喜湿润、怕干旱和怕水
%P 25
%@ 1007-1067
%L 50-1086/S
%W CNKI


%0 Journal Article
%A 马映东
%+ 四川省苍溪县国家现代农业示范区办公室;
%T 红阳猕猴桃采果后管理的重要性及主要措施
%J 现代农村科技
%D 2017
%N 12
%K 红阳猕猴桃;;养分储藏;;病虫防治;;管理措施
%X 影响红阳猕猴桃树势和产量的因素多,管理难度大,管理内容复杂,特别是采果后的管理质量直接关系到翌年的产量高低。此时加强科学管理,增强树体的抗寒能力,降低来年的病虫害发生基数,储藏足够的养分,对于保证翌年产量和树体延后衰弱时间起着决定性的作用。
%P 34
%@ 1674-5329
%L 13-1394/S
%W CNKI


%0 Journal Article
%A 王西锐
%+ 陕西省农村科技开发中心;
%T 猕猴桃栽植成败关键在根
%J 西北园艺(果树)
%D 2017
%N 06
%K 猕猴桃;
%X <正>成功栽培猕猴桃的前提是充分了解其生理特点。猕猴桃根系具有与其他植物不同的特点:(1)是肉质根,具有更强的呼吸强度,即猕猴桃根好气性强。如果栽植过深,会导致根系呼吸受抑,活力差,不发新根,进而使原有根系腐烂,皮木分离,根系完全失去功能后地上部死亡。(2)目前生产上主要栽培的美味猕猴桃及中华猕猴桃品种根系分生能力差,受伤后难以愈合及发生新根。(3)猕猴桃根系细胞溶液浓度低,抵抗高渗溶液能力差,施肥不当容易"烧根"。
%P 15
%@ 1004-4183
%L 61-1226/S
%W CNKI


%0 Journal Article
%A 刘文国
%A 王锋
%A 赵强
%A 马志峰
%A 党战平
%+ 杨凌职业技术学院;甘肃省镇原县农技中心;
%T 猕猴桃园土壤状况与果树叶片叶绿素和铁素质量分数的通径分析
%J 西北农业学报
%D 2017
%V 26
%N 11
%K 土壤养分;;叶绿素;;铁素;;通径分析
%X 以黄化果树和正常果树根部土壤及叶片为研究对象,通过土壤立体采样后,测定树体根部土壤有机质、碱解氮、速效磷、速效钾、pH 5个土壤指标和叶片叶绿素、铁素质量分数,采用通径分析方法,研究各土壤指标对叶片叶绿素和铁素的影响。结果表明:土壤中速效钾质量分数对叶片总叶绿素质量分数影响最大,且表现为负效应。土壤中碱解氮对黄化叶片叶绿素质量分数呈正效应,适当增加碱解氮质量分数,可增加猕猴桃叶片中总叶绿素质量分数,减轻黄化病的发生。土壤有机质对叶片叶绿素质量分数的直接作用为正效应,部分效应会被钾素的负效应所掩盖,碱解氮与有机质在增加叶片叶绿素的作用为协同作用,生产中,增施有机肥料是防治猕猴桃黄化病发生的重要措施。速效磷和pH对叶绿素质量分数总影响和直接作用均为负效应,均会引起猕猴桃叶片中叶绿素质量分数降低,导致黄化的发生。正常绿叶和黄化叶片的总铁质量分数差异不显著,平均值相差不大,二者盐酸浸提铁的质量分数差异也不显著,但二者总铁与盐酸浸提铁质量分数的比值(总铁/浸铁)差异显著,且比值越大,黄化越严重。因此可以用总铁/浸铁比作为研究果树黄化严重程度的指标。土壤中有机质、碱解氮数量增加,均能降低叶片总铁/浸铁比值,缓解猕猴桃叶片黄化。
%P 1664-1671
%@ 1004-1389
%L 61-1220/S
%W CNKI


%0 Journal Article
%A 王素云
%+ 安徽省太湖县小池农业综合服务中心;
%T 太湖县红阳猕猴桃栽培技术
%J 现代农业科技
%D 2017
%N 19
%K 红阳猕猴桃;;栽培技术;;安徽太湖
%X 阐述了红阳猕猴桃的品种特性,从园地选择、搭架、授粉树配置、苫墒保墒、合理施肥、整形修剪、病虫害防治、采收及分级包装等方面介绍了红阳猕猴桃栽培技术,以期为太湖县红阳猕猴桃种植者提供技术参考。
%P 70+73
%@ 1007-5739
%L 34-1278/S
%W CNKI


%0 Journal Article
%A 韩亚维
%+ 周至县果业发现管理局;
%T 正确认识猕猴桃果园生草
%J 农民致富之友
%D 2017
%N 18
%K 果园生草;猕猴桃;生草法;正确认识;
%X <正>在猕猴桃种植中,按照原来的传统老观念,认为园区管理中谁家地里长草,说明这家主人懒,没把园子管理好,勤快的人,园内应该地面干净,寸草不生,这样有利果树生长。其实那是错误的老观念,长期以来的实践证明,猕猴桃果园生草是生产绿色果品和无公害果品的重要技术措施。果园生草即是在果树行间或全园种植对果树有益的特定品种的草。种植的绿草含有大量丰富的有机质,翻压后能改善土壤理化性状,降低土壤容重、增加土壤渗水性和持水能力,提高土壤肥力,促进生
%P 85
%@ 1003-1650
%L 23-1009/F
%W CNKI


%0 Journal Article
%A 薛亮
%+ 河南省西峡县农业技术推广站;
%T 西峡县猕猴桃施肥现状及技术对策
%J 农业科技通讯
%D 2017
%N 09
%K 猕猴桃;;施肥现状;;技术对策
%X 通过对西峡县猕猴桃施肥现状进行调查分析,提出了科学施肥技术对策,以提高果实产量和品质,促进果农持续增收的技术对策。
%P 294-295
%@ 1000-6400
%L 11-2395/S
%W CNKI


%0 Journal Article
%A 焦自宣
%+ 《中国农资》;
%T 心连心猕猴桃专用营养套餐走进四川苍溪  科学给养,给作物最需要的
%J 中国农资
%D 2017
%N 34
%K 猕猴桃产业;红心猕猴桃;
%X <正>苍溪县隶属四川省广元市,是红心猕猴桃的发源地,猕猴桃种植面积已达35.2万亩,年产猕猴桃鲜果12万吨,已成为当地的重要产业。据了解,全县红心猕猴桃实现综合产值35亿元,占县内生产总值28.2%,红心猕猴桃产业实现人均收入3300元。8月28日,由河南心连心化肥有限公司全程冠名的"接力新长征,沃土万里行"第八站活动——"2017中国(苍溪)猕猴桃产业研讨会"走进苍溪,全国农
%P 18
%L 11-5348/S
%W CNKI


%0 Journal Article
%A 刘文国
%A 赵强
%A 王锋
%A 马志峰
%A 王智民
%+ 杨凌职业技术学院;甘肃省镇原县农技中心;
%T 猕猴桃园土壤养分环境状况的研究
%J 中国农学通报
%D 2017
%V 33
%N 25
%K 猕猴桃;;土壤养分;;黄化病
%X 为研究引起猕猴桃黄化病的土壤养分环境因素,以黄化果树和正常果树根部土壤为试验材料,采用土壤立体采样和t检验及主成分分析方法,对土壤有机质、碱解氮、速效磷、速效钾、pH值进行研究。结果表明:黄化猕猴桃树下土壤有机质分布规律为距离果树中心较近较浅的位置,有机质均比较远较深位置高,正常猕猴桃树下土壤有机质分布较均匀;正常猕猴桃园土壤有机质明显比黄化园含量高,达0.01极显著水平;黄化猕猴桃根部土壤中的速效钾都较正常高,达到极显著水平,钾可能拮抗猕猴桃对铁的吸收,诱导猕猴桃黄化;其他养分和因素如碱解氮、速效磷、pH值在两者之间的差异均未达到0.05显著水平。土壤各因素主成分分析的结果为土壤有机质、碱解氮、速效钾是影响黄化的主要成分,三者的累积百分数为90.89%,其中以土壤有机质影响最大,占52.96%,因此,增加土壤有机质,大量施用腐熟的有机肥是防治猕猴桃黄化病的重要途径之一。
%P 88-92
%@ 1000-6850
%L 11-1984/S
%W CNKI


%0 Journal Article
%A 闫书贵
%+ 四川省苍溪县职业高级中学;
%T 红阳猕猴桃溃疡病发生与防治策略
%J 农村经济与科技
%D 2017
%V 28
%N 16
%K 红阳猕猴桃溃疡病;;发生;;防治策略
%X 猕猴桃溃疡病是红阳猕猴桃严重的细菌性病害,主要为害主干、枝蔓、芽,其次为叶片、嫩梢、花蕾和花等部位,其严重影响产量、品质。病害发生始期12月下旬—1月下旬,发病高峰期3月下旬—4月中旬。病菌远距离主要靠种苗、穗芽以及花粉传播,近距离主要靠雨水飞溅、昆虫、农事操作传播,其次为气流传播。其影响因素主要有冻害、环境条件、树体营养、树体伤口等。红阳猕猴桃防治要坚持预防为主综合防治的原则,注重少施或不施化学性氮肥,增施有机肥;加强田间管理,提高树体抵抗力;采用设施栽培,减少涝害、风害、冻害;重点在秋冬季使用抗生素、铜制剂药液进行防治,同时地面喷施与灌根结合等策略。
%P 23-24+26
%@ 1007-7103
%L 42-1374/S
%W CNKI


%0 Journal Article
%A 上官锦旺
%+ 福建省三明市清流县龙津镇农业农村经济和科技服务中心;
%T ‘徐香’猕猴桃优质丰产栽培技术
%J 东南园艺
%D 2017
%V 5
%N 04
%K 徐香猕猴桃;;整形修剪;;优质;;丰产;;栽培技术
%X ‘徐香’猕猴桃生长势强,枝条粗壮充实,丰产、稳产、适应性强,品质优良,市场前景看好,是优良猕猴桃品种之一。本文对‘徐香’猕猴桃建园定植、土肥水管理、整形修剪、花果管理与病虫害防治等优质丰产栽培技术进行总结,以期为猕猴桃种植户提供科学指导。
%P 33-35
%@ 2095-5774
%L 35-1317/S
%W CNKI


%0 Journal Article
%A 西锐
%T 8月猕猴桃管理要点
%J 西北园艺(果树)
%D 2017
%N 04
%K 猕猴桃;管理要点;
%X <正>1)剪梢。8月立秋后,高温日灼风险逐渐解除,可对密集处结果枝,在最上果实前留与本枝果实数相等或果实数1.5倍的叶片剪截,增强光合养分制造能力。注意强壮、可选作下年结果母枝的剪截要长,或不剪截。2)防虫。7—8月份,喷毒死蜱、阿维菌素、甲维盐、吡虫啉等药剂防治刺吸式口器害虫如叶蝉、红蜘蛛等。
%P 36
%@ 1004-4183
%L 61-1226/S
%W CNKI


%0 Journal Article
%A 杨勇
%+ 贵州省修文县洒坪镇农业综合服务中心;
%T 猕猴桃建园六要素分析
%J 农技服务
%D 2017
%V 34
%N 15
%K 猕猴桃;;建园;;要素
%X 与其他果蔬不同,猕猴桃种植时需要对各方面因素综合考虑,避免猕猴桃种植时出现问题,提高猕猴桃果园年产量,实现果园收益提升的目的。就目前来看,猕猴桃建园时,需要考虑的要素表现在七个方面,本文将对这七方面要素进行详细的论述。
%P 99
%@ 1004-8421
%L 52-1058/S
%W CNKI


%0 Journal Article
%A 石宝义
%+ 河南省西峡县农业科学研究所;
%T 猕猴桃适生栽培技术要点
%J 现代农业
%D 2017
%N 08
%K 猕猴桃;栽培技术要点;养分供应;
%X <正>1猕猴桃适生自然条件猕猴桃生长对环境条件要求有10个:1.1纬度。根据猕猴桃生理生态习性和各种环境综合因素的共同作用,猕猴桃在南北纬30~35°区域分布集中,生长良好。世界上猕猴桃生产大国新西兰、智利、意大利等都分布在这一区域。西峡位于北纬33°05′~33°48′。1.2海拔。猕猴桃适宜在海拔200~800m之间生长,海拔500m左右最适宜,150米以下或1200m,以上不
%P 15
%@ 1008-0708
%L 15-1098/Z
%W CNKI


%0 Journal Article
%A 杨纪红
%A 关红权
%A 李纪华
%A 周晓峰
%A 王小吉
%+ 河南省西峡县林木种苗管理站;西峡县林业稽查队;西峡县林业技术推广站;西峡县经济林试验推广中心;
%T 金桃猕猴桃成龄园秋季管理技术
%J 现代农业科技
%D 2017
%N 14
%K 金桃猕猴桃;;成龄园;;秋季;;管理技术
%X 加强对金桃猕猴桃成龄园的秋季土、水、肥管理及病虫害防治等,适时采摘对于提高当年猕猴桃的果实品质、增加猕猴桃树体养分积累和贮存、促进花芽发育分化与枝条成熟、确保翌年猕猴桃稳产丰产,具有十分重要的作用。本文总结了金桃猕猴桃成龄园秋季管理技术,以期为种植户提供参考。
%P 76-77
%@ 1007-5739
%L 34-1278/S
%W CNKI


%0 Journal Article
%A 杨纪红
%A 关红权
%A 李纪华
%A 周晓峰
%A 王小吉
%+ 河南省西峡县林木种苗管理站;西峡县林业稽查队;西峡县林业技术推广站;西峡县经济林试验推广中心;
%T 河南西峡金桃猕猴桃成龄园秋季管理技术
%J 果树实用技术与信息
%D 2017
%N 07
%K 猕猴桃;成龄园;河南西峡;秋季管理;
%X <正>金桃猕猴桃是中国科学院武汉植物园选育的晚熟猕猴桃品种,具有抗逆性强、结果早、产量高、果形美观、果肉金黄细嫩多汁、果味纯厚、酸甜适中可口和极耐贮藏等优良特性,深受广大果农及消费者的欢迎。河南省西峡县自2009年引入金桃猕猴桃品种,现已发展种植面积超过1.5万亩,栽植第3年挂果,5年进入丰产期,亩均效益1万元以上。根据多年来的实践经验,加强对金桃猕猴桃成龄园秋季的科学
%P 10-11
%L 21-1342/S
%W CNKI


%0 Journal Article
%A 邹永翠
%A 王强
%A 彭方明
%A 谭鹏昊
%+ 重庆三峡职业学院;
%T 测土配方施肥对红阳猕猴桃产量和品质的影响
%J 乡村科技
%D 2016
%N 08
%K 红阳猕猴桃;;平衡施肥;;3414方案;;产量;;品质
%X 研究红阳猕猴桃测土配方施肥技术,探讨氮磷钾肥及有机肥对猕猴桃产量和品质的影响,为确定施肥量提供科学依据。通过对红阳猕猴桃进行"3414"田间肥效试验,结果表明:N_2P_2K_2处理猕猴桃的氮肥利用率比常规施肥提高9.0%,磷肥利用率提高13.2%;产量较对比试验提高12.7%,纯收益增加1.29万元/hm~2;氮磷钾化肥与有机肥(牛粪)配施,可提高果实维生素C、可溶性总糖、可溶性固形物含量及糖酸比。
%P 79-80
%@ 1674-7909
%L 41-1412/S
%W CNKI


%0 Journal Article
%A 范拴喜
%+ 宝鸡文理学院陕西省灾害监测与机理模拟重点实验室;
%T 陕西省眉县猕猴桃园土壤碳氮磷生态化学计量学特征
%J 干旱地区农业研究
%D 2017
%V 35
%N 04
%K 猕猴桃园土壤;;C;;N;;P;;生态化学计量学特征
%X 以眉县猕猴桃园土壤为研究对象,对土壤pH值、含水率、有机碳(SOC)、总氮(TN)、总磷(TP)的分布及其生态化学计量学特征进行研究。结果表明:研究区域猕猴桃园土壤含水率、pH值、SOC、TN和TP含量均存在显著性差异,分别处于1.12%~3.46%、7.12~8.40、4.22~13.90 g·kg~(-1)、0.77~1.84 g·kg~(-1)和0.73~2.45 g·kg~(-1)之间,均值分别为2.73%、7.83、7.66 g·kg~(-1)、1.20 g·kg~(-1)和1.40 g·kg~(-1),其表现C、N元素相对匮乏,而P元素相对丰富;其次,不同区域及不同品种园区土壤中C、N和P的生态化学计量学特征均存在显著性差异,C/N、C/P和N/P的变异系数分别为28.30%、35.71%和21.15%,变化范围分别为3.06~11.99、2.68~10.90和0.48~1.41,均值分别为6.57、5.91和0.90,均低于全国平均水平;相关分析表明,在0.05水平上,pH值与C/P呈显著正相关性;在0.01水平上,pH值与TN、pH值与TP、TN与C/N、TN与C/P、TP与C/N、TP与C/P、TP与N/P呈显著的负相关性,pH值与C/N、SOC与C/N、SOC与C/P、TN与TP、C/N与C/P及C/P与N/P呈显著正相关性。
%P 33-38
%@ 1000-7601
%L 61-1088/S
%W CNKI


%0 Journal Article
%A 胡凡
%A 石磊
%A 李茹
%A 李水利
%A 李献军
%A 王小英
%A 同延安
%+ 西北农林科技大学资源环境学院;陕西省土壤肥料工作站;杨凌气象局;
%T 陕西关中地区猕猴桃施肥现状评价
%J 中国土壤与肥料
%D 2017
%N 03
%K 陕西关中地区;;猕猴桃;;施肥;;评价
%X 为了解陕西省关中地区猕猴桃施肥现状及农户养分资源投入中存在的问题,提出解决问题的对策,对陕西省关中地区4个县(区)2010~2014年的猕猴桃施肥调查数据进行了分析和评价。结果表明:陕西关中地区猕猴桃平均产量为32.2 t·hm~(-2),产量中等农户占64.2%。总氮(N)、磷(P_2O_5)、钾(K_2O)养分投入量分别为788、505、516 kg·hm~(-2),其中化肥氮(N)、磷(P_2O_5)、钾(K_2O)养分投入量分别为636、418、395 kg·hm~(-2)。根据养分分级,农户施用化肥氮磷钾合理的比例分别为6.3%、12.6%和23.2%,过量比例分别为85.3%、76.9%和47.4%,不足比例分别为8.4%、10.5%和29.5%。陕西关中地区猕猴桃施肥存在的问题主要包括氮肥和磷肥投入过量,钾肥投入过量与不足并存,有机肥投入量不足。今后陕西关中地区猕猴桃施肥的重点是降低氮肥和磷肥的投入,合理施用钾肥,增加有机肥的投入。
%P 44-49
%@ 1673-6257
%L 11-5498/S
%W CNKI


%0 Journal Article
%A 徐存素
%+ 贵州省修文县农业局农业园区办;
%T 修文县猕猴桃幼树期管理关键技术
%J 基层农技推广
%D 2017
%V 5
%N 05
%K 猕猴桃幼树;;肥水管理;;整形修剪;;病虫害防治
%X 贵州省修文县猕猴桃深受全国消费者喜爱。幼树期是奠定猕猴桃一生基础的关键时期,科学管理对于早果、丰产、延长果树寿命都具有十分重要的意义。文章阐述了修文县猕猴桃幼树期肥水管理、整形修剪、病虫害防治技术要点。
%P 89-90
%@ 2095-5049
%L 11-9329/S
%W CNKI


%0 Journal Article
%A 龙轲
%T 猕猴桃水肥一体化施肥技术
%J 农村新技术
%D 2017
%N 05
%K 猕猴桃水肥一体化施肥技术;施肥枪;水肥一体化;
%X <正>一、施肥设备猕猴桃水肥一体化施肥技术可分为简易水肥一体化施肥和管道水肥一体化施肥。简易水肥一体化施肥是利用果园喷药的机械装置,使用施肥枪对果树树盘进行打孔施肥。管道水肥一体化施肥是根据施肥果园的地势建立蓄水池和铺设施肥管道进行施肥。二、肥料准备1.测土配肥。每年对果园土壤进行取样测定,根据土壤养分测定结果,结
%P 17
%@ 1002-3542
%L 45-1130/S
%W CNKI


%0 Journal Article
%A 张慧然
%A 张争奇
%+ 偃师市林业局;
%T 猕猴桃管理技术要点
%J 农家参谋
%D 2017
%N 09
%K 猕猴桃;干粉法;结果母枝;技术要点;
%X 近年来,猕猴桃价格居高不下,栽培面积迅速扩大,要想得到应有的经济效益,加强管理是基础。
%P 50
%@ 1003-5494
%L 41-1229/N
%W CNKI


%0 Thesis
%A 胡凡
%T 陕西省猕猴桃和蔬菜施肥现状及主要作物肥料用量分析
%Y 同延安
%I 西北农林科技大学
%9 硕士
%D 2017
%K 陕西省;;猕猴桃;;蔬菜;;施肥
%X 化肥的施用在提高作物产量的同时也引发了一系列环境问题,如何合理的减少化肥的使用量是目前我国农业关注的重点问题,而掌握清楚肥料施用状况是解决问题的前提。因此本研究利用陕西省测土配方施肥数据对陕西省猕猴桃和蔬菜的施肥现状进行了评价,并结合前人研究结果和相关统计数据,对陕西省化肥用量增长原因和养分投入过量现状进行了分析,具体结论如下:(1)为了解陕西省关中地区猕猴桃施肥现状及农户施肥中存在的问题,对陕西省关中地区4个县(区)2010-2014年的猕猴桃施肥调查数据进行了分析和评价。结果表明:陕西关中地区猕猴桃平均产量为32.2 t/hm2,产量中等农户占64.2%。总氮(N)、磷(P2O5)和钾(K2O)养分投入量分别为788、505和516 kg/hm2,其中化肥氮、磷和钾养分投入量分别为636、418和395 kg/hm2。根据养分分级等级,农户施用氮磷钾肥合理的比例分别为6.3%、4.2%和9.5%,过量比例分别为93.7%、95.8%和80.0%,不足比例分别为0.0%、0.0%和10.5%。陕西关中地区猕猴桃施肥存在的问题主要包括氮、磷和钾肥投入过量,有机肥投入量不足。今后陕西关中地区猕猴桃施肥的重点是降低氮、磷和钾肥的投入,增加有机肥的投入。(2)为了解陕西省设施蔬菜施肥现状及农户施肥中存在的问题,对陕西省6个县(区)2013-2014年的设施蔬菜施肥调查数据进行了分析和评价。结果表明:本研究中设施蔬菜总氮、磷和钾养分投入量分别为732、515和552 kg/hm2,有机肥提供的氮、磷和钾比例分别为43.1%、24.3%和38.1%,化肥投入N:P2O5:K2O平均为1:0.94:0.82。根据养分分级等级,农户施用氮磷钾肥合理的比例分别为13.6%、3.2%和4.8%,过量比例分别为76.0%、76.8%和76.0%,不足比例分别为10.4%、20.0%和19.2%,氮、磷和钾肥投入分别过量5.95、5.01和4.84万吨。陕西省设施蔬菜施肥存在的主要问题是氮、磷和钾肥投入过量,且养分结构不合理,磷肥投入比例偏多,钾肥投入比例偏少。今后陕西省设施蔬菜施肥中应注意降低氮、磷和钾肥的投入,并平衡施肥。(3)为了解陕西省露地蔬菜的施肥现状及农户施肥中存在的问题,对陕西省7个县(区)2013-2014年的露地蔬菜施肥调查数据进行了分析和评价。结果表明:陕西省露地蔬菜氮、磷和钾肥用量分别为471、187和171 kg/hm2,其中有机肥提供的氮、磷和钾比例分别为27.9%、27.1%和49.3%,未施用有机肥的农户比例为41.9%,化肥投入N:P2O5:K2O平均为1:0.40:0.26。根据养分分级等级,农户施用氮磷钾肥合理的比例分别为9.4%、16.9%和6.0%,过量比例分别为82.8%、67.0%和28.1%,不足比例分别为7.9%、16.1%和65.9%。氮、磷肥投入的过量值分别为6.13、1.61万吨,钾肥投入缺乏0.35万吨。陕西省露地蔬菜施肥存在的主要问题是氮、磷肥投入过量,钾肥和有机肥投入不足。今后陕西省露地蔬菜施肥中应注意降低氮、磷肥的投入,增加钾肥和有机肥的投入。(4)为掌握陕西省化肥用量增长原因及养分投入过量现状,对2004-2013年陕西省主要作物的种植面积和施肥数据进行了分析。结果表明:陕西省粮食作物和经济作物的种植面积比例分别下降了9.9%和1.0%,园艺作物的种植面积比例增长了10.9%。粮食作物、经济作物和园艺作物的单位面积化肥施用量分别提高了5.2%、7.7%和58.7%。粮食作物和经济作物化肥施用量占总化肥用量的比例分别减小了20.8%和2.0%,园艺作物化肥施用量占总化肥用量的比例增加了22.8%。作物单位面积化肥施用量的变化对陕西省化肥用量的增长贡献比例达49.3%,是目前陕西省化肥用量增长的最主要原因。陕西省主要作物氮、磷肥投入分别过量37.98、11.08万吨,钾肥投入缺乏4.51万吨,其中园艺作物氮、磷和钾肥投入的过量问题最为严重。今后陕西省作物生产中,应注意氮、磷肥的过量问题和钾肥的缺乏问题,并且园艺作物应作为减量施肥的重点。
%W CNKI


%0 Thesis
%A 刘晗
%T 贵州黄壤重金属赋存形态与猕猴桃品质的关系
%Y 何腾兵
%I 贵州大学
%9 硕士
%D 2017
%K 猕猴桃;;土壤;;黄壤;;重金属;;赋存形态;;品质
%X 生长在受重金属污染过的土壤上的作物,其体内重金属含量往往严重超过国家标准,而这些重金属通过食物链等途径吸收累积到达人体,当其浓度过高时可以直接威胁人类健康,因此对作物生长土壤环境及其产出的农产品的重金属含量分析,研究其与植物系统的相关性也成为科学研究的热点。本文着重对贵州猕猴桃种植基地的土壤重金属含量、赋存形态和猕猴桃品质进行评价,为这些园区土壤环境保护与治理积累了一定的数据基础资料和科学依据。本研究通过实地调查、采集土样和实验分析,对调查的猕猴桃园区土壤重金属Pb、Cd、Cr、Hg、As、Ni、Cu和Zn这8种元素的含量及猕猴桃系统的土壤重金属赋存形态和品质指标进行分析测试,利用spss22.0的主成分分析、聚类分析和Pearson相关性分析等进行数据处理。主要研究结果如下:(1)猕猴桃基地土壤酸碱度范围在3.85~7.24,均值为5.09,除猴场乡的一个采样点外,其余园区均为酸性土壤。主成分分析结果表明第一主成分特征值为3.326,方差贡献率为41.578%,特点表现为Cu、Zn、Pb在第一主成分上有较高的正载荷;第二主成分的特征值为1.493,方差贡献率为18.659%,特点表现为Ni、Cr在第二主成分上有较高的正载荷;第三主成分的特征值为1.121,方差贡献率为14.015%,特点表现为Hg在第三主成分上有较高的正载荷。聚类分析的结果表明猕猴桃基地Cd、Hg、Pb和As重金属元素存在紧密的联系,说明猕猴桃基地这几种重金属元素的积累可能来自同一污染源,这对猕猴桃基地分析重金属元素来源,控制重金属含量,预防土壤重金属污染有很好的指导作用。综合重金属含量的分析表明,从单因子污染指数整体来看,Ni处于轻度污染,其他元素均处于警戒线以内,但须引起特别注意,以防止污染的加重导致对作物的影响;从综合污染指数来看,陇脚污染等级为安全,未达到污染水平;发耳、放马坪、有机猕猴桃基地均处于警戒线内,米萝乡、猴场乡、机场乡顺场乡、谷堡、马关均处于轻度污染,整体来看贵州猕猴桃基地处于轻度污染,虽然可能是贵州省土壤背景值本身比较高,但是土壤环境质量仍需要引起重视,控制重金属的外源输入。(2)贵州黄壤猕猴桃基地猕猴桃品质达到国家农业行业标准。猕猴桃可溶性糖平均含量为12.7014%,可溶性固形物平均含量为13.0219%,可滴定酸平均含量为1.169%,固酸比平均值为11.822,糖酸比平均值为11.490,VC平均含量为119.064 mg/100g,满足国家农业行业标准。猕猴桃茎、叶、果中重金属含量存在明显差异,整体表现为Ni、Cr、Pb、Cd、Hg和As的平均含量表现为叶>茎>果;Cu和Zn的平均含量表现为茎>叶>果。其中猕猴桃果样中重金属含量均在国家农业行业标准规定的含量范围。(3)贵州猕猴桃基地土壤中Cr、Pb、Hg、Cu和Zn主要赋存形态为残渣态和有机物结合态为主,可交换态和碳酸盐结合态等生物有效性态含量很少;As和Cd主要以可交换态和铁锰结合态等生物有效性态为主。不同重金属元素的形态差异较大,其中pH对重金属可利用态的分布的影响较大,可交换态Cd、可交换态As、铁锰结合态Pb、有机结合态Pb及残渣态Pb与pH呈极显著负相关,铁锰结合态Cd、可交换态Cu、残渣态Cu及土壤总Cu与pH呈显著负相关,残渣态Zn与pH呈极显著正相关。(4)贵州猕猴桃园区土壤中可交换态Cr、铁锰结合态Ni和有机结合态的Ni与猕猴桃vc呈现显著正相关,碳酸盐结合态As与猕猴桃vc呈显著负相关;土壤中可交换态Cr与猕猴桃有机酸呈现极显著负相关。铁锰结合态Cr、残渣态Cr、土壤重金属总Cr和铁锰结合态Ni与猕猴桃有机酸呈显著负相关。铁锰结合态Cd、有机结合态Cd与猕猴桃可溶性固形物呈显著负相关,其中可交换态Cr与猕猴桃vc呈现显著正相关和猕猴桃有机酸呈现极显著负相关,低浓度胁迫下植物vc含量的提高、有机酸的降低,由于在正常生长发育过程中,植物体内一般都含有一定量的Cr,含量适度时可促进植物的生长,增强其抗病能力,所测试贵州猕猴桃果园土壤的可交换态Cr平均含量为0.016 mg/kg,是植物对污染的一种适应表现。
%W CNKI


%0 Journal Article
%A 刘晗
%A 何腾兵
%A 党华美
%+ 贵州大学生命科学学院;贵州大学农学院;贵州大学新农村发展研究院院;
%T 贵州修文土壤-猕猴桃系统重金属富集特征
%J 山地农业生物学报
%D 2017
%V 36
%N 02
%K 土壤;;猕猴桃;;重金属;;富集
%X 为实现优质猕猴桃生产提供基础资料和科学依据,本文对贵州省典型猕猴桃种植基地的"土壤-茎-叶-果"作为系统的重金属含量进行分析测定,采用地积累指数法和植物重金属富集系数法,探讨猕猴桃植株及果实对重金属的富集能力。结果表明:贵州修文猕猴桃种植基地土壤重金属环境质量基本安全;猕猴桃不同部位对重金属的富集能力具有明显差异,重金属富集系数大小依次为叶>茎>果;猕猴桃果的重金属含量均低于国家标准限定值。
%P 53-56
%@ 1008-0457
%L 52-5013/S
%W CNKI


%0 Journal Article
%A 王涛
%A 常小箭
%A 贺世清
%A 黄宗华
%+ 西安市农业技术推广中心;蓝田县农村能源工作站;户县农村能源办公室;
%T 西安市猕猴桃园畜禽粪便消纳潜力及生态服务价值分析
%J 陕西农业科学
%D 2017
%V 63
%N 04
%K 畜禽粪便;;承载潜力;;猕猴桃
%X 为了评估西安市畜禽养殖承载潜力及污染潜势,针对猕猴桃园为西安市种植面积最大的经济果树的特点,参考了相关文献设定的果园氮(磷、钾)限量标准和猕猴桃园需肥量,并分析了西安市猕猴桃园的畜禽粪污承载潜力。结果表明:①西安市猕猴桃园畜禽粪便消纳能力为每公顷38.7 t猪粪当量,高于国家的30 t的标准。②猕猴桃园具有较大的消纳能力,可作为消纳畜禽粪便的主要载体。
%P 21-24
%@ 0488-5368
%L 61-1089/S
%W CNKI


%0 Journal Article
%A 姚成
%+ 西安萱草春晖文化艺术传播有限公司;
%T 蓝太,几个果园故事
%J 西北园艺(果树)
%D 2017
%N 02
%K 猕猴桃园;种植户;周至县;流胶病;
%X <正>我与蓝太结缘,始于7年前的2009年。那时,我是陕西电视台农业节目的编导,因为拍摄节目需要,在朋友介绍下,我认识了蓝太生物功能肥研发人——陕西师范大学吕巧玲老师。初次见到吕老师,她拿了一本厚厚的相册让我看,相册里收录了近200张蓝太生物肥使用前后不同农作物生长对比的照片。当时,吕老师详细讲述了蓝太在各种作物上的试验效果。看着相册里作物试验前后的对照图片,听着她
%P 48-50
%@ 1004-4183
%L 61-1226/S
%W CNKI


%0 Thesis
%A 路永莉
%T 秦岭北麓小流域猕猴桃园氮素营养与调控
%Y 周建斌
%I 西北农林科技大学
%9 博士
%D 2017
%K 秦岭北麓;;猕猴桃果园;;氮素;;硝态氮累积
%X 秦岭北麓是我国猕猴桃主产区之一,猕猴桃栽培面积占全国总栽培面积的近60%。然而,在该地区猕猴桃生产中,果农盲目施肥的现象较为普遍,其中氮肥过量施用问题尤为突出,使得果园氮素盈余问题十分严重,不仅浪费了宝贵的养分资源,也给该地区生态环境带来了一系列潜在危害,严重制约了该地区猕猴桃产业的可持续发展。基于此,本文以秦岭北麓陕西省周至县俞家河小流域为研究对象,采用实地调查和田间试验相结合的方式,于2012~2013连续2年调查了该流域成龄果园的养分投入现状,测定了代表性果园果实及枝条样品养分含量,定量评价了该区域果园年养分携出特征,比较了流域内成龄果园和小麦-玉米轮作农田的土壤养分状况,分析了果园长期大量施肥的潜在环境风险。同时,通过2014~2015连续2年田间定位试验探讨了坡地果园不同坡位0-200 cm土壤剖面养分累积在雨季前后的变化与迁移特征,并通过2012~2015连续3年田间定位试验研究了减量施氮对该地区猕猴桃果园果实产量、品质以及剖面氮素累积和残留的影响。在上述研究的基础上,最终采用养分物质流分析的方法定量研究了该流域果园氮素养分的足迹特征。获得主要结论如下:1.调查结果表明,该流域内猕猴桃果园有机肥投入比例及用量严重不足,其中,完全未施有机肥的果园占调查果园的36.4%(2年平均值,下同),有机肥投入不足的果园占94.3%。化肥中,氮肥的投入量普遍偏高,平均为891 kg N ha~(-1),投入过量的果园比例高达81.8%。磷、钾肥投入不足和过量问题并存。根据文献资料和前期研究汇总的合理施肥量来看,当猕猴桃产量在24~42 t ha~(-1)时,建议化肥用量分别为:N 375~500 kg ha~(-1)、P2O5 186~266 kg ha~(-1)和K2O 286~350 kg ha~(-1),有机肥用量为30000~65000 kg ha~(-1)。因此,提高有机肥施用量及比例、降低氮肥投入量以及合理引导磷钾肥施用是该流域猕猴桃果园当前养分管理的重点方向。2.养分测定分析表明,猕猴桃年生长周期内叶片、果实及修剪枝条中的养分含量在不同品种间(秦美、哑特和华优)均未达到显著性水平(P>0.05)。根据研究区果园平均产量(33.9~39.5 t ha~(-1))和年生长周期内平均枝条修剪量(7~11 t ha~(-1),FW)估算,成龄猕猴桃果园因果实收获和冬季枝条修剪所携出量的养分量平均为N 75.0~92.8、P19.4~24.9、K 90.0~117.7、Ca 22.9~27.3、Mg 5.05~7.00和S 2.60~4.89 kg ha~(-1) yr~(-1)。3.对比猕猴桃果园和小麦-玉米农田养分平衡特征发现,果园N、P和K养分总输入量(包括化肥、有机肥、大气沉降和灌溉等)分别为1201、268和615 kg ha~(-1) yr~(-1),远远高于农田养分投入量(N 425 kg ha~(-1) yr~(-1)、P 59 kg ha~(-1) yr~(-1)和K 109 kg ha~(-1) yr~(-1))。果园N、P和K年平均养分表观盈余量分别高达1081、237和491 kg ha~(-1) yr~(-1)。果园0~(-1)00cm和0-200 cm土层土壤硝态氮累积量分别为466和793 kg N ha~(-1),均显著高于农田相应土层。可见,猕猴桃果园养分过量投入是导致养分盈余特别是氮素盈余问题的重要原因。4.坡地果园养分累积和迁移特征表明,5~9月份雨季集中降水是坡地果园土壤养分迁移的重要驱动因子。经过一个雨季后,土壤硝态氮在竖直方向和顺坡方向均表现出明显的迁移特征,竖直移动使得土壤剖面的硝态氮向深层土壤迁移并大量累积,顺坡移动造成果园土壤剖面硝态氮的累积量呈现坡上低、坡下高的空间分布特征,这不仅造成了养分资源的不均衡分布,同时也对地表水及地下水安全构成了潜在威胁。因此,对于坡地果园而言,建议在减少氮肥投入总量的同时采用坡上部多施、坡下部少施或不施的分段施肥策略,从而达到果园高效施肥和环境友好的目的。5.减量施氮试验表明,与农民常规施氮处理相比,当氮肥用量减少25%(2013年和2014年)和45%(2015年)时,猕猴桃果树氮素营养、果实单果重、产量以及品质等均没有发生显著变化(P>0.05),但减量施氮处理显著提高了氮肥的偏生产力(PFPN)和果园的经济效益,明显降低了土壤剖面硝态氮的累积量以及向深层土壤淋失的风险。同时,试验结果显示,与普通尿素相比,施用控施尿素对猕猴桃产量以及果实品质无显著影响,但可降低硝态氮的淋失风险。6.养分物质流分析结果显示,与流域内小麦-玉米轮作农田体系相比,果园生产系统的氮素输入量较高,大量氮素养分盈余后造成土壤、大气及水环境的氮负荷明显增加。果园系统年氮素输入总量为1220 kg N ha~(-1),残留于土壤的氮素为783 kg N ha~(-1),树体养分携出量(果实收获、枝条修剪和树体吸收)占总输出量的比例为27%,进入水体和大气环境的养分比例分别为46.7%和26.5%。该流域每年因果树生产而进入水体和大气的氮负荷分别为32.6 t N和18.6 t N,远高于农田系统(3.98 t N和5.50 t N)。综上所述,与农田系统相比,猕猴桃果园生产系统因过量氮肥施用造成了氮盈余量大、养分利用率低和氮污染排放系数高等问题,无疑加剧了土壤、大气和水环境的氮污染负荷。因此,应采取源头减量与变量施肥等策略控制氮素过量投入,减少氮素损失,保障流域猕猴桃果园健康、高效、持续发展。
%W CNKI


%0 Journal Article
%A 靳宏艳
%+ 丹东市振安区农业技术推广中心;
%T 软枣猕猴桃和关玉竹立体栽培技术
%J 吉林蔬菜
%D 2017
%N 03
%K 猕猴桃;关玉竹;立体栽培;
%X <正>立体高效栽培是目前农业新技术的一个发展方向,这种栽培技术能在有限的空间内创造出更高的经济效益。采用软枣猕猴桃和关玉竹套作栽培打破了传统的单一栽培软枣猕猴桃的形式。软枣猕猴桃是我国珍贵的抗寒果树资源,丹东是野生软枣猕猴桃人工栽培面积最大的城市,至2017年1月全市推广面积可达两万亩左右,是一个新型农业经济作物。软枣猕猴桃即可鲜食,也可以加工成果汁、果酒、果脯等。由于栽培技术需要行距在五米左右,如
%P 19-20
%@ 1672-0180
%L 22-1215/S
%W CNKI


%0 Journal Article
%A 杨殿龙
%+ 江苏省扬州市江都区永安猕猴桃种植研究基地;
%T 猕猴桃春季管理技术(上)
%J 农家致富
%D 2017
%N 05
%K 猕猴桃树;春季管理;
%X <正>一、肥土水管理1.追施萌芽肥由于猕猴桃树根系分布在10~30厘米的土层中,所以施肥不宜太深,否则会影响施肥效果。应在距离主干100厘米左右开挖深15厘米的环状沟,然后将肥料均匀撒入后覆土、灌足水即可。肥料可选氮磷钾比为16﹕16﹕16的复合肥。2.浇水与培土春季气温比较低,猕猴桃树对水的要求并不严格,在没遇到特殊干旱年份是不需
%P 32-33
%@ 1672-6456
%L 32-1699/S
%W CNKI


%0 Journal Article
%A 冯新
%A 陈义挺
%A 赖瑞联
%A 高敏霞
%A 陈文光
%A 钟春水
%A 屈蒙蒙
%A 吴如健
%+ 福建省农业科学院果树研究所;福建农林大学园艺学院;
%T ‘米良1号’猕猴桃优质高效栽培影响因子
%J 东南园艺
%D 2017
%V 5
%N 01
%K 米良1号;;猕猴桃;;高效栽培;;影响因子
%X ‘米良1号’是猕猴桃优良品种之一,其营养价值丰富,在我国栽培面积广泛。本文从温度、光照、土壤选择与管理、授粉、整形修剪和病虫害防治等方面对‘米良1号’猕猴桃的优质高效栽培技术进行了总结,并根据绿色农产品生产要求提出相关注意事项,以期为‘米良1号’猕猴桃的生产和推广提供科学指导。
%P 55-58
%@ 2095-5774
%L 35-1317/S
%W CNKI


%0 Journal Article
%A 尹显慧
%A 王梅
%A 龙友华
%A 田雪莲
%A 朱流红
%A 黎晓茜
%A 徐朝云
%A 王英
%+ 贵州大学作物保护研究所;贵州农大黔盛生态农业有限公司;
%T 硫对猕猴桃叶绿体结构及果实品质的影响
%J 果树学报
%D 2017
%V 34
%N 04
%K 猕猴桃;;硫;;叶绿体结构;;品质
%X 【目的】为猕猴桃种植中合理施用硫肥提供科学的参考依据。【方法】将土壤、有机肥和硫磺粉混匀后装盆,移栽1 a生猕猴桃嫁接苗,定期观察不同硫处理盆栽猕猴桃植株的生长情况;另外冬季在‘米良一号’猕猴桃老果园中采用不同浓度硫磺粉和有机肥混合作基肥进行环状沟施,翌年9月研究施硫处理对猕猴桃叶片叶绿体结构及果实品质的影响。【结果】施用适量的硫磺对翌年猕猴桃植株的生长有促进作用,当硫质量浓度大于2.5 kg·m~(-3)时,猕猴桃植株新梢生长较短,叶片较小,对猕猴桃植株的生长有抑制作用。施硫2 a后土壤性质发现了明显变化,质量浓度为1.0~2.0 kg·m~(-3)硫处理后,土壤pH符合猕猴桃适宜生长的范围,而1.5 kg·m~(-3)硫处理后,土壤的有机质、全氮和有效磷含量明显高于其他处理组。与对照不施硫相比,田间1.0 kg·m~(-3)硫处理的猕猴桃叶片中叶绿体呈规则的梭形,环绕在细胞内表面,基粒、基质片层清晰,基粒类囊体垛叠多且排列致密整齐,叶绿体内富含小颗粒的淀粉粒,且叶片细胞大小均一,排列整齐紧密;同时低、中质量浓度的硫处理明显改善了猕猴桃果实品质,其中以2.0 kg·m~(-3)硫处理效果最好,其单果质量、果形指数、果实硬度、可溶性固形物含量、维生素C含量、可溶性糖含量和可溶性蛋白含量分别比对照提高了11.19%、8.94%、32.65%、5.45%、9.16%、11.76%和26.92%;随着施硫量的增加,果实中全硫的含量也不断增加,但所有处理均在作物全硫含量安全范围内。【结论】施硫质量浓度为1.0~2.0 kg·m~(-3)时能改善土壤养分,稳定维持猕猴桃叶片细胞和叶绿体结构,明显改善果实品质。
%P 454-463
%@ 1009-9980
%L 41-1308/S
%W CNKI


%0 Journal Article
%A 罗跃梁
%+ 福建省清流县林畲乡农业服务中心;
%T 福建山区猕猴桃栽培技术新进展
%J 中国园艺文摘
%D 2017
%V 33
%N 01
%K 山区;;猕猴桃;;栽培;;进展
%X 阐述福建山区猕猴桃栽培技术新进展,以期为全国猕猴桃栽培提供理论参考。
%P 195-196+226
%@ 1672-0873
%L 11-4921/S
%W CNKI


%0 Journal Article
%A 张春兰
%A 李苇洁
%A 姚红艳
%A 罗充
%A 徐旵旵
%A 申笑阳
%+ 贵州师范大学生命科学学院;贵州省山地资源研究所;贵州大学动物科学学院;
%T 不同猕猴桃品种根际AM真菌多样性与土壤养分相关性分析
%J 果树学报
%D 2017
%V 34
%N 03
%K 猕猴桃;;AM真菌;;多样性;;土壤养分;;相关性
%X 【目的】探明不同猕猴桃品种根际AM真菌的多样性、空间分布规律以及土壤养分的生态功能。【方法】于2014年7月在贵州省猕猴桃产学研基地采集4个猕猴桃品种(‘海沃德’‘红阳’‘金艳’‘黄金果’)根际0~10、>10~20、>20~40 cm 3个土层的土样和根样,采用碱解离-酸性品红染色法与湿筛-倾析-蔗糖离心法分别测定菌根侵染率、AM真菌孢子密度,并对AM真菌孢子进行形态学鉴定,研究AM真菌的侵染特性、物种多样性以及与土壤养分的相关性。【结果】‘海沃德’侵染率最高,为34.3%;‘黄金果’侵染率最低,为14.9%。共分离鉴定出AM真菌4属69种,其中球囊霉属(Glomus)39种,无梗囊霉属(Acaulospora)24种,盾巨孢囊霉属(Scutellospora)4种,内养囊霉属(Entrophospora)2种,优势种枫香球囊霉(Glomus liquidambaris)在4个猕猴桃品种各土层中均有分布;AM真菌孢子主要分布于>10~20 cm土层,孢子密度与土层和速效磷呈显著正相关、与全氮呈极显著负相关、与p H呈显著负相关,种丰度的分布变化规律与孢子密度一样,0~20 cm土层AM真菌平均多样性指数最高。【结论】4个猕猴桃品种根系均能被AM真菌侵染,但侵染率较低,不同品种猕猴桃根际具有较丰富的AM真菌资源,AM真菌物种多样性具有明显的空间异质性,并与土壤养分密切相关,这为进一步筛选和接种优势AM真菌,促进猕猴桃引种栽培及产业化发展具有重要意义。
%P 344-353
%@ 1009-9980
%L 41-1308/S
%W CNKI


%0 Journal Article
%A 黄玉准
%A 黄冬丽
%A 王仕忠
%+ 广西桂西农村综合发展项目乐业县项目办公室;广西乐业县乐家家特色农产品开发有限公司;广西乐业县水果生产技术指导站;
%T 乐业县猕猴桃种植新技术
%J 南方农业
%D 2016
%V 10
%N 33
%K 猕猴桃;;种植;;新技术;;乐业县
%X 猕猴桃的食用价值和药用价值均很高,树体本身也具有很高的观赏价值。种植高产、优质的猕猴桃是增加果农收入的重要途径,是促进农业、食品行业和保健行业发展的有效措施。而采取科学的田间施肥管理是实现猕猴桃增产、提质、增收的重要环节。基于此,乐业县研究与推广应用了猕猴桃种植新技术,通过产量分析证明在猕猴桃种植中施用生物有机肥可以达到高产、优质、低耗的效果。
%P 3-4
%@ 1673-890X
%L 50-1186/S
%W CNKI


%0 Journal Article
%T 西红柿红透了“脸”
%J 中国农资
%D 2016
%N 44
%K 复合肥;示范田;施肥方案;种植户;猕猴桃;
%X <正>陕西省渭南市华县主要种植葡萄、猕猴桃、毛桃、蔬菜、小麦、玉米等。北拾园区主要以大棚为主,主要种植甜瓜、西红柿、辣椒。为了提高蔬菜品质和产量的科学施肥方案,特设立此次试验。以云天化"镁立硼"和"四全"系列复合肥为示范肥,其他厂家化肥为对照肥,按照肥料使用设计选取种植户西1、西2号棚为试验棚,西3、西4号棚为
%P 18
%L 11-5348/S
%W CNKI


%0 Journal Article
%T 乡村连线
%J 农家之友
%D 2016
%N 09
%K 竹荪生产;大杯蕈;平板丝;冬种马铃薯;林下套种;钦州市;猕猴桃树;香粉乡;海菜花;一次性施肥;湿地公园;忻城县;优质鸡;凌云县;
%X <正>钦州:冬种马铃薯种植技术全国领先近年来,钦州市农业局充分发挥钦州温、光、土壤优势,选用高产品种、及早种植、一次性施肥、高垄窄畦、盖膜厚土等,首创一套冬种马铃薯生产一体化高产高效栽培技术,创造了亩产4260多公斤的广西记录。2015年冬种春收马铃薯,钦州市在灵山县、浦北县设6个
%P 24-25
%@ 1671-8143
%L 45-1294/F
%W CNKI


%0 Journal Article
%A 陈仁和
%+ 四川省绵阳市安州区农业局;
%T 浅谈猕猴桃果园春季管理技术
%J 农业与技术
%D 2016
%V 36
%N 18
%K 猕猴桃果园;;春季;;管理技术
%X 本文主要探讨了猕猴桃果园春季管理技术,以此提高猕猴桃果园春季管理水平,保证猕猴桃的产量。
%P 85
%@ 1671-962X
%L 22-1159/S
%W CNKI


%0 Journal Article
%T 封面新闻
%J 中国农机监理
%D 2016
%N 09
%K 陕西省人民政府;
%X <正>陕西省齐峰果业有限责任公司位于陕西省眉县,主要从事猕猴桃种植、收购、储藏、销售等业务,有机猕猴桃基地3000多亩,储存量12000吨,被陕西省人民政府认定为农业产业化经营重点龙头企业。眉县农机部门为公司引进了植保、除草、施肥等机械,效率提高了几十倍,大大减轻了企业的用工压力。图为齐峰农资机械服务队在作业。
%P 5
%@ 1671-3125
%L 11-4718/TH
%W CNKI


%0 Journal Article
%A 李晓改
%A 李纪华
%A 李雪
%A 袁源
%A 时国锋
%A 周晓峰
%+ 西峡县军马河农业服务中心;西峡县林技站;西峡县林业稽查队;
%T 河南西峡猕猴桃夏季管理技术
%J 果树实用技术与信息
%D 2016
%N 09
%K 猕猴桃果实;河南西峡;夏季管理;
%X <正>根据多年的实践和研究,并借鉴外地的先进经验,总结了河南西峡猕猴桃夏季管理技术,目的是解决当地猕猴桃夏季管理措施不力、方法不科学所造成猕猴桃树势弱、病虫害严重、负载量过大、产量不稳、果实品质差、经济效益低等严重制约猕猴桃产业健康可持续发展的问题。1土肥水管理1.1土壤管理(1)中耕。夏季土壤管理主要以中耕为主,通过中耕既可以提高土壤透气性能,又
%P 8-9
%L 21-1342/S
%W CNKI


%0 Journal Article
%A 邵阳
%A 崔孟奇
%A 田霄鸿
%A 曹翠玲
%A 胡景江
%+ 西北农林科技大学生命科学学院;西北农林科技大学资源环境学院;
%T 枯草芽孢杆菌与解磷细菌对猕猴桃园土壤及果实品质的影响
%J 干旱地区农业研究
%D 2016
%V 34
%N 05
%K 猕猴桃;;有益菌;;土壤养分;;改良分析
%X 在大田条件下,采用两因素两水平完全正交试验设计方案,从立体生态角度研究了在猕猴桃树体根围施用枯草芽孢杆菌和解磷细菌后对土壤理化性质、土壤微生物数量及果实品质的影响。结果表明,混合施用枯草芽孢杆菌和解磷细菌后,土壤速效磷、铵态氮含量及磷酸酶活性分别是对照的1.93倍、1.34倍及2.15倍;果实成熟后,其硬度、可溶性糖含量、VC含量分别是对照的1.21倍、1.06倍、1.18倍,可滴定酸含量降低,是对照的88%。多元回归统计分析表明,果实品质与土壤有机质、速效磷及磷酸酶活性相关性显著。混合施用枯草芽孢杆菌和解磷细菌可用来改良高龄猕猴桃果园土壤,且能提高果实品质。
%P 180-184
%@ 1000-7601
%L 61-1088/S
%W CNKI


%0 Journal Article
%A 黄金凤
%A 戴桂金
%A 周志保
%+ 凤凰县农业局土壤肥料站;凤凰县农业局农业技术推广中心;
%T 凤凰县猕猴桃测土配方施肥技术研究及应用
%J 湖南农业科学
%D 2016
%N 08
%K 凤凰县;;猕猴桃;;测土配方施肥;;推广应用
%X 为适应凤凰县猕猴桃产业发展的需求,开展了全县土壤理化性状变化情况调查,分区域建立了猕猴桃施肥指标体系,开发并实施了县域测土配方施肥专家咨询系统。结果表明:测土配方施肥比习惯施肥减少了化肥用量和农业面源污染,提高了土壤肥力和养分利用效率,其中,氮、磷、钾肥料利用率分别提高了3.5、4.1和4.5个百分点;同时,测土配方施肥比习惯施肥猕猴桃增产10.9%,可溶性固形物含量增加1.75~2.15个百分点,单果均重增加9.75~12.25 g,且果实均匀度、光泽性、商品果率均有所提高;其中,2014年节本增收3 421.6万元,2015年节本增收3 930.5万元。
%P 58-61
%@ 1006-060X
%L 43-1099/S
%W CNKI


%0 Journal Article
%A 刘雨莹
%A 侯晓莉
%A 杨喜文
%A 苏悦
%A 王惠琴
%A 陈思月
%A 樊雲瑞
%+ 川北医学院法医学系;川北医学院护理医学系;川北医学院临床医学系;绵阳师范学院数学与应用数学系;
%T 蒲江县猕猴桃种植与销售情况的调查及分析
%J 食品界
%D 2016
%N 08
%K 猕猴桃产业;实地考察法;光照处理;
%X <正>猕猴桃,具有很高的营养价值和药用保健价值,维生素C含量高,被誉为"水果之王"、"唯C之王",近几年颇受市场和消费者追捧。蒲江县,位于成都平原西南缘年平均气温16.3℃,县境内日照时数,春夏足而秋冬短年平均降雨量1196.8毫米,年平均相对湿度为85%,该县利用良好的生态条件,大力发展猕猴桃产业。自2005年蒲江开始大规模种植猕猴桃以来,全县猕猴桃产业得到快速发展,截止目前,全县猕猴桃种植面积达7.33万亩,占全
%P 93-94
%@ 2095-638X
%L 10-1162/TS
%W CNKI


%0 Journal Article
%A 黄圆博
%A 曹万万
%A 徐聆粤
%A 郭梦玉
%A 朴一龙
%+ 延边大学农学院;
%T 野生软枣猕猴桃生境土壤养分含量及相关性分析
%J 安徽农业科学
%D 2016
%V 44
%N 18
%K 软枣猕猴桃;;土壤特性;;养分含量;;相关性
%X [目的]了解野生软枣猕猴桃生境土壤养分状况。[方法]采集安图县有代表性10个分布区混合土样,测定土壤理化性质、养分含量,并分析养分因素间相关性。[结果]研究区土壤表土质地为黑壤土,平均pH为5.6,偏酸性,无盐碱化;有机质含量高达68.69 g/kg,富含N、K、Ca、Mg、Fe,而Cu和P相对匮乏。土壤有机质分别与Cu和B呈极显著正相关和显著正相关,高有机质含量可提高土壤可利用Cu和B含量。除Mg外,N与各矿质元素呈极显著正相关,而P元素与矿质元素呈极显著正相关;K与Cu呈显著负相关;pH除与Mg呈极显著负相关外,与其他矿质元素均呈极显著正相关。[结论]安图县境内软枣猕猴桃生境土壤偏酸性,富含有机质,适合野生软枣猕猴桃生长。土壤有机质、pH、N、P、K与矿质元素之间有复杂的相关关系。
%P 114-115
%@ 0517-6611
%L 34-1076/S
%W CNKI


%0 Journal Article
%A 刘志强
%+ 陕西省宝鸡市金台区农业局;
%T 猕猴桃黄化病的发病原因与防治对策
%J 果农之友
%D 2016
%N 08
%K 黄化病;猕猴桃;原因与防治;根系吸收;配合施肥;根部病害;
%X <正>近年来,猕猴桃黄化病在宝鸡市普遍发生,造成严重危害,已成为生产中最常见的重要病害。尤其地下水位较高的湿地,发病率较高,发病株率占到栽培总株数的20%左右。1黄化病的发生症状发病的猕猴桃除叶脉为淡绿色外,其余部分发黄失绿,叶片小,树势衰弱、减产,易受冻害及其他病害侵染。严重时病株枝条纤弱,叶片发白,外缘卷缩枯焦,果实外皮黄
%P 26
%@ 1671-7759
%L 41-1343/S
%W CNKI


%0 Conference Proceedings
%A 姚春潮
%A 刘占德
%A 屈学农
%A 赵英杰
%+ 西北农林科技大学园艺学院;眉县果业技术推广服务中心;
%T 陕西省猕猴桃标准化生产技术
%B 第五届全国现代果业标准化示范区创建暨果树优质高效生产技术交流会
%C 中国新疆乌鲁木齐
%? 中国园艺学会、中国园艺学会果树专业委员会
%D 2016
%P 8
%K 猕猴桃;;标准化;;生产技术
%X 陕西是猕猴桃生产大省,2015年猕猴桃面积6.4万hm~2、产量123万t,面积产量均居全国首位,世界第一。本文从生产目标,整形修剪、花果管理、土壤管理、施肥管理、水分管理、病虫害防治、果实采收、自然灾害预防等9个方面对陕西猕猴桃标准化生产技术进行了阐述。
%W CNKI


%0 Journal Article
%A 宋洁
%+ 陕西省眉县果业技术推广服务中心;
%T 猕猴桃夏季修剪主要技术要点
%J 山西果树
%D 2016
%N 04
%K 猕猴桃;夏季修剪;结果母枝;技术要点;
%X <正>猕猴桃夏季修剪是指整个生长季节的枝蔓管理,统称为夏剪。夏剪可以改善树冠内部的通风、光照,调节树体养分分配,有利于树体正常生长和来年结果。猕猴桃夏剪主要包括以下措施。1抹芽抹去位置不当或过密的芽。包括根蘖、主干上发出的隐芽,结果母枝抽生的双芽、三芽及多余芽。抹芽从萌芽开始,每10d进行1次。
%P 57
%@ 1005-345X
%L 14-1127/S
%W CNKI


%0 Journal Article
%A 蒋亮
%A 邹建军
%+ 江西新干县神政桥乡农业综合服务站;
%T 猕猴桃建园与栽培技术
%J 现代园艺
%D 2016
%N 13
%K 猕猴桃;;建园;;栽培技术
%X 猕猴桃是世界的新兴水果,为进一步推动猕猴桃产业健康发展,更好地促进农民增收,对猕猴桃的建园及栽培技术进行了探讨,供大家参考。
%P 51-52
%@ 1006-4958
%L 36-1287/S
%W CNKI


%0 Journal Article
%A 李金柱
%+ 湖北省林业科学研究院;经济林木种质改良与资源综合利用湖北省重点实验室;
%T 新形势下的林木平衡施肥技术研究
%J 湖北林业科技
%D 2016
%V 45
%N 03
%K 林木;;平衡施肥;;研究进展
%X 本文简要介绍了林木平衡施肥的概念,对林木平衡施肥日期、施肥种类、肥料配比、施肥量进行了综述分析,结合当前肥料应用现状,提出了新形势下林木平衡施肥的三项措施。
%P 1-4
%@ 1004-3020
%L 42-1175/S
%W CNKI


%0 Journal Article
%A 夏节
%T 夏季嫁接猕猴桃注意啥
%J 农村.农业.农民(B版)
%D 2016
%N 06
%K 夏季嫁接;猕猴桃;溃疡病;
%X <正>读者高小锋问:夏季嫁接猕猴桃注意啥?答:夏季温度较高,生长势也强,6~7月嫁接成活率最高。此时容易木质化且储存养分多,冬季不易受冻害。嫁接方法以单芽腹接和单芽切接成活率高,生长好。在夏季嫁接的过程中要注意两点:一是保存接穗。夏季温度高,剪下的接穗要保存在阴凉处,保持一定的湿度,防止失水干缩。二是要防止将溃疡病带入,注意不要从有溃疡病的园子剪接穗。凡是在溃疡病的果园用过的工具,如
%P 60
%@ 1003-6261
%L 41-1026/S
%W CNKI


%0 Journal Article
%A 罗跃梁
%+ 福建省清流县林畲乡农业服务中心;
%T 南方猕猴桃无公害栽培措施
%J 中国果菜
%D 2016
%V 36
%N 06
%K 南方;;猕猴桃;;无公害栽培
%X 猕猴桃具有高度的营养价值、经济价值、生态价值。果园无公害栽培实现了果园生态系统的可持续发展。文章主要探讨了南方猕猴桃无公害栽培管理技术,提出了关键技术实施要点。
%P 54-56
%@ 1008-1038
%L 37-1282/S
%W CNKI


%0 Journal Article
%A 杜军强
%A 宋洁
%A 解广孝
%A 张相文
%+ 陕西省眉县常兴镇农业综合服务站;眉县果业技术推广服务中心;陕西华果猕猴桃种植有限公司;
%T 高温期猕猴桃园关键管理措施
%J 西北园艺(果树)
%D 2016
%N 03
%K 猕猴桃园;果树根系;高温期;NEB;杀虫杀菌剂;毛苕子;结果母枝;
%X <正>猕猴桃喜光怕强光,喜水怕涝。陕西关中平原6—7月高温期,也是猕猴桃枝梢生长与幼果发育旺盛期,晴天中午11:00至下午3:00间的气温高于35℃天数较多,极端高温可达到38~40℃,裸露在强光下的枝叶、果实极易被灼伤。若此期施肥、灌水、喷药等农事操作不当,轻则导致减产,重则造成绝收。下面,笔者结合多年田间调查与生产实践总结了高温期猕猴桃园关键管理措施。
%P 49-52
%@ 1004-4183
%L 61-1226/S
%W CNKI


%0 Journal Article
%A 庞少博
%+ 河南省西峡县农业局;
%T 猕猴桃夏季管理技术要点
%J 现代农业
%D 2016
%N 06
%K 猕猴桃;;夏季;;管理;;技术
%X 猕猴桃果实含有非常丰富的维生素,被称为"奇异果""水果之王"。夏季是猕猴桃营养生长和生殖生长的旺盛时期,也是培育优质猕猴桃的关键时期,同时还是管理比较困难的时期。猕猴桃夏季管理不仅关系到当年猕猴桃的品质,而且直接影响着来年的产量,这一时期的管理关系着整个果园的品质和效益。文章简单介绍了猕猴桃夏季管理的技术要点。
%P 9-10
%@ 1008-0708
%L 15-1098/Z
%W CNKI


%0 Thesis
%A 刘春阳
%T 生物肥料对‘红阳’猕猴桃园土壤理化性质及产量、品质的影响
%Y 廖明安;江国良
%I 四川农业大学
%9 硕士
%D 2016
%K 生物肥料;;猕猴桃;;土壤理化性质;;产量;;品质
%X 为进一步完善猕猴桃施肥技术,提升猕猴桃的产量与品质。本研究以6年生‘红阳’猕猴桃嫁接植株为研究材料,以常规化学肥配施为对照,比较分析了连年不同量生物有机肥与复合微生物肥配施对‘红阳’猕猴桃园土壤理化性质和‘红阳’猕猴桃的生长、产量、品质及经济效益的影响,试验结果如下：1、生物有机肥与复合微生物肥配施可显著提高‘红阳’猕猴桃园土壤总孔隙度和田间持水量、降低土壤容重,对‘红阳’猕猴桃园土壤环境具有很好的改善作用,且生物肥料用量增加对土壤改善效果更好,尤其对0～40 cm土层最好,而施用化肥的效果则相反。土壤容重的降低、土壤总孔隙度和田间持水量的提高使得‘红阳’猕猴桃园土壤通透性增强,土壤保水保肥能力增强。2、与施用普通化肥相比,生物有机肥与复合微生物肥配施显著提高了土壤有机质含量以及土壤酶活性,这有助于提高‘红阳’猕猴桃园土壤养分有效性,保证养分全面性。土壤pH均比试验前有所降低,但施用高量的生物有机肥和复合微生物肥提高了‘红阳’猕猴桃园土壤的缓冲性,其pH下降幅度最小,保持在最适范围内,而施用普通化肥使得‘红阳’猕猴桃园土壤的缓冲性降低,pH下降幅度最大。3、与试验前相比,生物有机肥与复合微生物肥配施显著提高了土壤全氮、碱解氮、全磷、速效磷、全钾、速效钾的含量,且提升效果显著高于普通化肥(全氮除外)。虽全氮的提升效果不如化肥,但是碱解氮的提升显著高于普通化肥处理,这更能体现出生物肥料对养分利用率的提升作用。有效Ca和有效Mg较试验前有所降低,且化肥处理下降幅度最大,而施用高量生物肥料的处理下降最少,与试验前差异不显著,但这也提醒我们要注意Ca、Mg元素的补充。生物有机肥与复合微生物肥配施处理的土壤微量元素含量也要显著高于普通化肥处理。生物肥料对土壤肥力的提升作用主要在猕猴桃根系分布集中区域(0～40 cm),这更能提高肥料利用率,有利于根系对养分的吸收,而化肥则易随雨水流失。4、与施用普通化肥相比,生物有机肥与复合微生物肥配施更能有效促进‘红阳’猕猴桃主干生长,提高营养枝与结果枝的叶面积、百叶重及叶片叶绿素含量,从而促进光合作用,增加碳同化物的积累,生物肥料用量越高其促进效果越好,连年施用,生物肥料的促进作用越发显著；与施用普通化肥相比,生物有机肥与复合微生物肥配施对‘红阳’猕猴桃营养枝和结果枝叶片生长的促进作用较为均衡,这有利于产量的提升。5、‘红阳’猕猴桃外观性状受肥料种类的影响较大,而受年份增长的影响较小；内在品质受肥料种类和年份增长两个因素的影响均较大。施用生物肥料,‘红阳’猕猴桃外观性状和内在品质得到很大提升,与施用普通化肥相比,生物有机肥与复合微生物肥配施可显著提升‘红阳’猕猴桃果形指数、单果重和硬度,猕猴桃可溶性固形物、可溶性糖、总酸和Vc含量以及糖酸比也显著提高,尤其是施用高量生物肥料的效果更好,连年施用,对其内在品质的提升效果更好。6、与施用普通化肥相比,生物有机肥与复合微生物肥配施,‘红阳’猕猴桃单株产量、单位面积产量和产投比显著高于普通化肥,并且生物肥用量增加其产量和经济效益更高,连年施用生物肥料,其增产增收效果更好。
%W CNKI


%0 Thesis
%A 薛婷婷
%T 湖泊底泥发酵生产生物有机肥的工艺研究
%Y 陈五岭
%I 西北大学
%9 硕士
%D 2016
%K 湖泊底泥;;菌种复配;;响应面优化;;生物有机肥;;猕猴桃
%X 湖泊底泥是从湖泊中疏浚出的内源污染物,含有大量的大分子有机质、营养物质和部分金属氧化物,直接利用或堆放会对环境造成二次污染,因此本研究旨在探索出以湖泊底泥为原料,利用二次发酵工艺生产生物有机肥的最佳工艺条件,以期解决受污染湖泊底泥处理难题,同时实现底泥无害化处理及资源化利用。对湖泊底泥进行成分分析后确定其作为生物有机肥发酵原料的可行性,经试验确定枯草芽孢杆菌、施氏假单胞菌、黑曲霉和酿酒酵母以1：1:2:2的比例复配成一次发酵复合微生物菌剂。对翻堆频率、初始含水率和接种量进行单因素试验,将这三种因素作为自变量,活性有机质含量作为响应值,根据Box-Benhnken中心组合试验原理设计并进行试验,利用Design Expert 8.0.6软件进行响应面分析优化发酵条件,得到底泥发酵生产生物有机肥一次发酵最佳处理条件,即翻堆频率为2d/次、接种量为3.5%,初始含水率为60%。二次发酵以固氮菌褐色球形自生固氮菌、溶磷菌荧光假单胞菌和解钾菌环状假单胞菌为复合功能性微生物,按照1：1：1的比例添加到一次发酵产物中进行生物有机肥的二次发酵,发酵总共进行16d。与发酵前相比,二次发酵结束后产物中碱解氮、速效磷、速效钾的含量分别比底泥原料增加了18.6%、21.6%和10.3%。将小试获得的最优发酵条件应用到1000 m~3底泥的中试试验中,结果表明以底泥为原料,进行复合微生物二次发酵生产的生物有机肥产品的各项指标均符合国家卫生标准(NY884-2012),重金属含量、有机质含量、营养元素和有益活菌数等均检验合格,并且发酵所得生物有机肥产品无任何异味,脱臭效果良好。将该生物有机肥应用到当地猕猴桃果园中,发现生物有机肥配施复合肥对于土壤养分、果实品质具有良好的改善效果。
%W CNKI


%0 Thesis
%A 党华美
%T 土壤—猕猴桃重金属含量特征及质量评价
%Y 何腾兵
%I 贵州大学
%9 硕士
%D 2016
%K 猕猴桃;;土壤;;重金属;;质量评价;;富集系数
%X 无公害农产品和各种绿色食品越来越受到公众的青睐。土壤重金属元素含量是无公害猕猴桃生产环境检测的一项重要指标,重金属含量超标会造成土壤污染,降低果实品质,进而危害人体健康。近年来,贵州猕猴桃种植规模不断扩大,但猕猴桃种植基地土壤重金属含量监测等基础工作相对较为落后。为此,本文对贵州省典型猕猴桃种植基地的土壤-猕猴桃的重金属含量进行测定,开展土壤重金属污染评价,分析土壤重金属污染的潜在风险,探讨猕猴桃植株及果实对重金属的富集能力,为实现优质猕猴桃生产提供基础资料和科学依据。通过实地调查、采集土样和实验分析,对猕猴桃种植基地土壤-猕猴桃重金属Ni、Cu、Zn、Pb、Cd、Cr、Hg和As等8种元素的含量进行了测试,利用SPSS19.0的主成份分析、多维尺度分析和Pearson相关性分析功能进行数据处理和分析。主要研究结果如下:(1)猕猴桃种植基土壤重金属含量受“外源性因子”影响较大。修文基地土壤重金属的3个主成分的累计贡献率达到77.32%,其中第一、二、三主成分的方差贡献率分别为33.3%、29.6%、14.5%,第一主成分作为“外源性因子”主要受人为干扰控制,Zn、Pb、As有较大的载荷,Cr、Ni、Cu在第二主成分上有较高的载荷水平,作为“自然源因子”与土壤背景值有关系,Cd在第三主成分上的正载荷最大。水城基地土壤重金属3个主成分的累计贡献率达到86.1%,其中第一、二、三主成分的方差贡献率分别为39.5%、30.7%、15.9%,第一主成分作为“自然源因子”,与当地土壤背景值有关系,Cd、Pb、As有较大的载荷,Cr、Ni、Zn在第二主成分上有较高的载荷水平,作为“外源性因子”,受人类活动控制,Cu在第三主成分上的正载荷最大。因此在生产管理的过程应该注意防止重金属元素Cr、Ni、Zn的输入,都格猕猴桃种植基地要防止Ni的输入。修文和水城猕猴桃种植基地土壤重金属含量总体特征为:3个主成分的累计贡献率达到76.2%,第一主成分的方差贡献率为46.0%,Cd、Pb、Ni、Cu在第一主成分上有较大的载荷,且4种重金属元素含量在0.01水平呈现显著正相关,Cr在第二主成分上有较高的载荷水平,第二主成分的的方差贡献率为16.9%,第三主成分的方差贡献率为13.3%。把第一主成分作为“自然源因子”,与土壤背景值有关系,第二主成分作为“外源性因子”,受人类活动控制。猕猴桃种植基地土壤重金属含量的背景值较高,其环境容量有限,必须控制输入土壤的外源重金属的量。(2)猕猴桃种植基地土壤重金属环境基本安全。以国家土壤环境质量二级标准评价结果显示:修文基地各重金属元素的单因子污染指数均处在警戒线以下;内梅罗污染指数大小表明Cr/Cu/Zn/Pb/Hg处于安全水平,Ni/Cd/As则处于轻度污染水平;单个污染物生态风险指数和潜在生态风险指数(RI)均低,土壤处于低度风险危害水平。水城猕猴桃基地土壤中Cd、Cu和Ni均有不同程度的污染,其他元素均处在警戒线以下;除Cd为较重的潜在风险等级,其余7种重金属元素均处于低风险水平。以贵州省土壤背景值评价结果显示:Cd污染相对较轻,其余7种重金属元素均表现出不同程度的污染。采用地积累指数法评价,修文基地土壤中基于国家土壤环境二级标准时,Cu、Pb、Hg均处于清洁水平;个别点的Cr、Zn、As、Ni处于轻度污染水平。基于贵州省土壤背景值时,Cd的地积累指数均小于1,未受污染。综合应用4种评价方法的结果表明,贵州省土壤背景值中Cd含量比较高,但未达到污染程度,而其他7种重金属在修文和水城基地均表现出不同程度的污染。在以后的生产过程中要严格控制重金属的外源性输入,保障猕猴桃品质。(3)猕猴桃不同部位对重金属的富集能力具有明显差异,重金属富集系数大小依次为茎>叶>果。猕猴桃果的重金属含量均低于国家标准限定值。不同猕猴桃品种茎和叶的重金属富集系数均小于1,茎的富集系数大小依次为川猕>贵长>米良>野生贵长,叶的富集系数依次为川猕>米良>贵长>红心>野生贵长;5种猕猴桃果的重金属富集系数均小于0.05,贵长>红心>野生贵长>川猕>米良。
%W CNKI


%0 Thesis
%A 陈成
%T 美味猕猴桃果实中糖卸载特性分析
%Y 李明军
%I 西北农林科技大学
%9 硕士
%D 2016
%K 猕猴桃果实;;卸载;;蔗糖;;蔗糖合酶
%X 韧皮部卸载对光合产物的分配及糖的积累具有重要的调控作用。果实发育过程中糖卸载代谢积累机制的研究对果树库源关系的调控和品质改良具有重要意义。为探明猕猴桃果实中碳水化合物的卸载机制,本论文从生理、生化、细胞及分子层面研究了美味猕猴桃‘秦美’果实中碳水化合物的卸载途径及其可能的调控基因,并利用农杆菌介导法将苹果果实中参与质外体卸载的己糖转运蛋白进行美味猕猴桃转化试验,主要结果如下:1、通过韧皮部卸载液鉴定、果实维管束胞间连丝观察、荧光示踪剂等技术对猕猴桃的糖卸载途径分析发现,在美味猕猴桃‘秦美’的叶柄和果柄韧皮部卸载液中主导的碳水化合物是蔗糖,不存在山梨醇、水苏糖等其他可进行长距离运输的化合物。这说明蔗糖是猕猴桃中长距离运输的碳水化合物。通过果实维管束超薄切片技术,经电子显微镜结构分析表明在猕猴桃果实发育过程中,果实的筛管伴胞细胞复合体与周围的薄壁细胞间未发现胞间连丝的存在;果实薄壁细胞与果肉细胞之间存在丰富的胞间连丝。以通过共质体自由扩散的羧基荧光素作为荧光示踪剂研究发现,在果实发育过程中经果柄运输的荧光信号均被限制在维管束中,而没有扩散到周围的薄壁细胞中。这些结果表明,在美味猕猴桃中,蔗糖在果实韧皮部中的卸载途径是质外体途径,而非共质体途径。2、研究了猕猴桃果实中参与韧皮部卸载后蔗糖转运及代谢过程中关键酶的活性及其关键基因的表达,以探讨猕猴桃果实在韧皮部后运输过程中糖积累、分解代谢机理。研究表明在‘秦美’猕猴桃果实发育过程中,蔗糖在果实二次快速膨大之前有个显著的下降,之后随果实的成熟其含量增加,而葡萄糖和果糖在果实生长发育过程中变化幅度较小。在猕猴桃釆后后熟过程中,蔗糖、葡萄糖、果糖均在软化过程中迅速积累。果实中蔗糖在韧皮部卸载后,其分解过程中的关键酶有蔗糖合酶(SUSY)、细胞壁酸性转化酶(CWINV)、中性转化酶(NINV)和液泡酸性转化酶(vAINV)。酶活分析表明,猕猴桃果实中SUSY活性显著高于CWINV、NINV、vINV。同时我们对猕猴桃中6个蔗糖转运蛋白SUT基因进行表达分析发现,SUT1、SUT3在果实中高度表达;CWINV几乎不在果实中表达,而SUSY1在果实中高度表达。说明CWINV并不是蔗糖卸载过程中的关键基因,质外体空间的蔗糖可能是直接进入到薄壁细胞中进行存储代谢的。韧皮部卸载到质外体空间的蔗糖可能是被SUT运输到薄壁细胞,再进过SUSY而裂解。即在猕猴桃果实中,SUSY是蔗糖韧皮部后运输过程中的关键酶。3、将苹果果实中参与质外体卸载的己糖转运蛋白(MdHT2.2)构建过量表达载体,利用农杆菌介导法侵染美味猕猴桃叶盘,进RT-PCR对抗性株系的鉴定,获得了MdHT2.2过量表达的猕猴桃转化株系。对转基因材料的研究发现,与野生型相比,MdHT2.2在猕猴桃中过量表达对组培苗叶片中糖含量及组成没有显著影响,但引起转基因猕猴桃的组培苗不能在有0.1mg.L-1吲哚丁酸(IBA)的1/2MS培养基中生根,而当IBA增加到0.5mg.L-1以上后组培苗才可以生根,这表明MdHT2.2介导的糖信号与生长素信号有关。
%W CNKI


%0 Thesis
%A 杨莉莉
%T 不同肥料对猕猴桃产量、品质及果园养分的影响
%Y 同延安
%I 西北农林科技大学
%9 硕士
%D 2016
%K 配方肥料;;含氯肥料;;产量;;品质;;养分含量
%X 目前全世界的猕猴桃生产主要集中在新西兰、意大利和我国等十几个国家,随着消费者对猕猴桃营养价值的认可,猕猴桃在世界上已属畅销水果。据统计,目前陕西省猕猴桃产量和面积均居全国第一,成为陕西第二大独具特色和竞争优势的水果产业。但是在猕猴桃园生产管理中仍存在诸多问题,养分管理尤为不规范,如何根据树体生长发育规律、养分需求规律进行合理施肥,施用何种肥料,施用时期等施肥问题不明确,严重制约了猕猴桃产业的健康发展。本文通过比较不同配方肥料、含氯肥料对猕猴桃生长、产量品质、土壤中养分含量变化等的影响,旨在为猕猴桃合理施肥提供科学依据和理论基础。主要结果如下:1不同配比配方肥料施肥效应研究连续两年(2013年-2014年)对10年生海沃德猕猴桃进行不同配比(A:16-11-18,B:21-9-15)配方肥料试验。结果表明:1)减量施用配方肥A处理(T1,200 kg/亩,N:P2O5:K2O=1:0.7:1.1)产量最高为44.47 t/hm2,过量施肥A+M(300 kg/亩)不能增产,高磷钾型配方肥处理(T3)产量(42.62 t/hm2)比高氮型配方肥B处理(T4)产量高;2)正常施用有机肥情况下,高钾配比的A肥料处理果实可溶性糖、可溶性固形物、维生素C含量比低钾配比的B肥料高,硬度大,更利于贮藏。3)高钾配比的肥料A处理叶片叶绿素含量,叶片、枝条、果实中的钾含量均高于低钾配比的肥料B;4)所有处理果园养分均有盈余,减量施肥(200 kg/亩)0.67A+M果园氮磷钾盈余最少,分别为374kg/hm2、120 kg/hm2、300 kg/hm2,矿质氮残留量最低。2硫基、氯基不同配方肥料施肥效应研究在猕猴桃主产区三个果园两个猕猴品种上进行了氯基(CF1:22-9-14)、硫基(CF2:18-7-20)不同配方肥料处理。结果表明:1)不同配方肥料处理产量比对照增加10%-56%,横渠村两种肥料配施(CF1+CF2)产量最高达18.0 t/hm2,比对照增产36.1%;2)与对照相比,施用不同配方肥料提高了果实可溶性糖、维生素C、糖/酸含量,其中两种配方肥料配施(CF1+CF2)显著增加可溶性糖(新白寨)、维生素C(吕家堡)含量;3)施用不同硫基、硫基配方肥料,表层(0-40 cm)土壤硫、氯含量受肥料种类(硫基、氯基)的影响不大,三个果园0-20 cm土层内土壤氯离子含量不随施入氯基肥料而增加,40cm-100 cm土层氯离子含量随施氯量的增加而增加。3含氯肥料效应研究以10年生海沃德为试材,通过不同浓度含氯肥料处理研究其对猕猴桃产量品质及土壤和叶片中氯含量的影响。结果表明:1)施用一定范围(170 kg/hm2-1481 kg/hm2)含氯肥料均能增加猕猴桃产量,其中低氯处理(Cl 170 kg/hm2,227 kg/hm2)产量最高分别为48.7 t/hm2、51.6 t/hm2,比对照增产26.5%、14.4%;各含氯肥料处理,随着氯含量的增加产量呈下降趋势,施氯量1975 kg/hm2时产量比对照略有降低;2)施用含氯肥料可以增加猕猴桃单果重、可溶性固形物含量,提高了猕猴桃糖/酸比,降低猕猴桃可滴定酸含量;3)叶片中氯离子随着生育期和施氯量的而增加,叶片内氯最高含量1.6%小于正常叶片氯含量临界值2.0%;4)土壤中氯离子含量随着土层深度和施氯量的增加而增加,施氯量最高(Cl 1480 kg/hm2)的处理土层中氯离子浓度最高为105 mg/kg,此浓度远远小于它的安全浓度400 mg/kg。综上,产量为3000kg/mu左右的猕猴桃园,施肥量200kg/hm2,配比为1:0.4-0.7:0.7-1,硫基、氯基配合施用较宜。
%W CNKI


%0 Thesis
%A 高晶波
%T 秦岭北麓猕猴桃园土壤硝态氮累积及水肥调控研究
%Y 周建斌
%I 西北农林科技大学
%9 硕士
%D 2016
%K 秦岭北麓;;猕猴桃园;;水肥一体化;;硝态氮累积;;土壤养分
%X 秦岭北麓地区是我国猕猴桃的主要产区,该区域猕猴桃的种植面积和收获产量在我国均居首位,已成为该区域最大的农业产业。然而,该区域在猕猴桃产业迅速发展的同时,养分投入过量问题正日渐突出。同时这一地区猕猴桃园多属坡地,降雨充沛,导致大量养分尤其是氮素累积于果园土壤中增加了其损失的风险。因此,进行合理的水肥调控,减少水肥投入,对有效防控该区域农业面源污染的发生具有重要意义。本文以位于秦岭北麓的陕西省周至县竹峪镇俞家河小流域为研究对象,在调查该流域猕猴桃园施肥状况、测定猕猴桃园土壤硝态氮(NO_3~--N)累积及降雨对坡地猕猴桃园NO_3~--N迁移特性的基础上,研究了水肥一体化技术对猕猴桃产量及品质、土壤养分含量及迁移等影响,得到以下主要结论:1.该区域猕猴桃园氮素投入量过高,盈余量高达1195 kg·hm-2;0-200 cm土壤剖面NO_3~--N累积量平均高达827 kg·hm-2,且52.1%的NO_3~--N累积在100-200 cm土层。同一猕猴桃园,坡下部0-200 cm土壤剖面NO_3~--N累积量明显高于坡上部;在经过一个雨季后,0-200 cm土壤剖面NO_3~--N发生明显的向深层土壤淋溶现象且坡下部与坡上部0-200cm土壤剖面NO_3~--N累积量差异增大。说明研究小流域猕猴桃园大量氮素盈余,造成土壤NO_3~--N过分累积,在集中降雨条件下,NO_3~--N出现明显的向深层土壤淋溶及顺坡向下迁移,不仅造成氮肥的损失,且对地表及地下水环境构成潜在威胁。2.水肥一体化处理与常规处理相比,猕猴桃产量无明显差异,但明显提高了猕猴桃果实中可溶性糖含量、糖酸比以及果实Vc含量;与常规处理相比,水肥一体化处理氮肥及灌溉水投入分别减少58%和60%,猕猴桃对水分及养分的利用效率显著提高,灌溉水利用效率及水分利用效率分别提高了171%和37%,肥料偏生产力提高了151%。3.水肥一体化处理在猕猴桃各生长阶段土壤矿质态氮含量均处于适宜水平且显著低于常规处理;较常规处理相比,水肥一体化处理显著降低猕猴桃园0-200 cm土层NO_3~--N累积量,平均降低509 kg·hm-2。两种处理无论雨季前还是雨季后,猕猴桃园土壤有机质、全氮、速效磷、速效钾及0-200 cm土层NO_3~--N累积量均表现出坡下部高于坡上部,表明坡地猕猴桃园由于坡度的存在引起土壤养分在不同坡位分布不均衡。与雨季前相比,雨季后两种处理不同坡位养分含量差异未达显著水平。
%W CNKI


%0 Journal Article
%A 陈兴瑶
%A 曾明
%+ 西南大学园艺园林学院;
%T 丛枝菌根对猕猴桃生理代谢及保护酶系统的影响
%J 中国南方果树
%D 2016
%V 45
%N 02
%K 丛枝菌根真菌;;猕猴桃;;光合作用;;保护酶
%X 试验以接种摩西球囊霉Glomus mosseae(G.m)、地表球囊霉G.versiforme(G.v)为处理,研究菌根处理对猕猴桃幼苗生长、矿质营养吸收、光合作用以及对保护酶系统的效应。结果显示:丛枝菌根真菌(AMF)能显著提高植株对氮、磷、钾三种矿质元素的吸收,接种AMF对猕猴桃光合作用和三大保护酶的效应均显著高于对照。试验还发现G.m处理对猕猴桃幼苗的侵染率、磷含量、叶绿素、光合作用、POD、SOD的作用优于G.v。但在对猕猴桃幼苗氮含量、钾含量、CAT活性的影响上则是G.v的作用更显著。试验结果表明:菌根真菌接种是促进猕猴桃幼苗生长与代谢的有效生物技术措施。
%P 56-60
%@ 1007-1431
%L 50-1112/S
%W CNKI


%0 Thesis
%A 陈兴瑶
%T 接种AMF与商陆间作对猕猴桃钾素吸收及生长代谢的影响
%Y 曾明
%I 西南大学
%9 硕士
%D 2016
%K 丛枝菌根真菌;;猕猴桃;;钾;;抗氧化物酶
%X 猕猴桃对钾(K)素营养需求量较大,常常因为土壤中钾素供应不足而导致猕猴桃果实品质不佳,商陆(Phytolacca Americana L.)是一种常用绿肥,也是钾元素富集植物,有“生物钾肥”的美誉。丛枝菌根真菌(arbuscular mycorrhizal fungi,AMF)能同时浸染猕猴桃和商陆的根系,将土壤-商陆根系-猕猴桃根系连接起来形成一个养分环流圈。论文在温室条件下,以一年生美味猕猴桃(Actinidiadeliciosa)‘海沃德’(Hayward)为试验材料,采用盆栽试验进行。试验设8个处理,分别为清耕耕作、清耕耕作与接种摩西球囊霉(Glomus mosseae,G.m)、清耕耕作与接种根内球囊霉(Glomus intraradices,G.i)、清耕耕作与接种混合菌剂(G.m+G.i)、间种商陆、间种商陆同时接种G.m、间种商陆同时接种G.i、间种商陆同时接种G.m+G.i,随机区组排列,重复3次。论文研究了清耕耕作和商陆间作条件下,接种不同AMF对猕猴桃幼苗生长、矿质营养、光合作用、抗氧化酶活性、可溶性蛋白及钾素营养传递的影响,综合分析接种AMF与间种商陆对猕猴桃幼苗钾素吸收传递的影响。结果表明:1.AMF与商陆对猕猴桃生长的影响AMF对猕猴桃根系均能产生较高的侵染率,在清耕条件下摩西球囊霉(G.m)、根内球囊霉(G.i)、两种球囊霉混合剂(G.m+G.i)的侵染率分别为:53.02%、38.74%、37.80%,在间种商陆条件下三种AMF的侵染率分别为:55.39%、40.40%、38.12%,均以摩西球囊霉的侵染率最高。AMF在清耕和间种商陆条件下,能有效提高猕猴桃叶面积、主干基部直径、新梢基部直径、植株干重等。在此条件下,植株对菌根的依赖性在28.8%~37.2%之间,菌根对生长的贡献率为22.4%~27.1%。2.AMF与商陆对猕猴桃钾素营养的影响在AMF对土壤、猕猴桃根系和叶片的矿质元素中发现,接种AMF的土壤中全氮、全磷、全钾、全钙、全镁含量均有下降,碱解氮、速效磷、有机质、电导率显著增加,速效钾、交换性钙、交换性镁显著降低。并且间种商陆的处理中,土壤全钾和速效钾的含量最低,达到极显著差异。同时,AMF能提高猕猴桃叶片和根系中氮、磷、钾、钙、镁的含量。在间种商陆处理条件下,极显著提高了叶片和根系中钾的含量,但钙和镁的含量较清耕条件下显著降低。3.AMF与商陆对猕猴桃光合作用的影响试验发现,在清耕条件下三种AMF处理均能提高猕猴桃叶片净光合速率(48.90%~66.94%)、气孔导度(19.32%~42.67%)、蒸腾速率(32.51~38.60%)以及叶绿素a、叶绿素b、总叶绿素含量,降低胞间CO2浓度(17.24%~22.76%)以及叶绿素a/b的比值。AMF对光合作用的影响较对照有显著性提高,综合以G.i的作用最明显。在间种商陆条件下,三种AMF处理对光合作用的效应与清耕的作用趋势一致,并且与清耕相比差异不显著。4.AMF与商陆对猕猴桃抗氧化酶活性和渗透调节能力的影响无论是否间种商陆,接种AMF对猕猴桃叶片保护酶系统均有促进作用。超氧化物歧化酶(SOD)、过氧化物酶(POD)、过氧化氢酶(CAT)、游离脯氨酸(Pro)含量较对照显著提高,可溶性糖、可溶性蛋白含量也有增加,有效降低了丙二醛(MDA)的含量。
%W CNKI


%0 Thesis
%A 邵阳
%T 猕猴桃根腐病生物防治及土壤有益菌修复
%Y 曹翠玲;胡景江
%I 西北农林科技大学
%9 硕士
%D 2016
%K 猕猴桃;;根腐病;;有益菌;;土壤养分;;土壤酶活;;土壤微生物结构
%X 随着人类对农作物产量的不断追求,农业上化肥和农药的不合理及过量使用日益严重。在提高了作物产量的同时也使得土壤环境不断恶化。在近年来的农业生产中,人们逐渐意识到有益菌对土壤环境改善的重要作用。有益菌除了可改善土壤微生态外,还可调节农作物生长,在改良土壤的同时也能维护植株健康生长,提高产品质量。本试验在高龄猕猴桃园中,通过直接向患有根腐病猕猴桃树体注射A细菌菌液,并向树体根围土壤施用枯草芽孢杆菌,以叶片生理指标、根围土壤酶活性、微生物数量及结构为衡量指标,探究了有益菌对猕猴桃根腐病的生态综合防治;通过直接向患有根腐病猕猴桃树体根围施用有益菌,以施用有益菌前后根围土壤理化性质、酶活性、细菌/真菌等的变化为衡量指标,初步探究有益菌对根腐病猕猴桃植株根围土壤修复效果;在施用了上述有益菌条件下,增施解磷细菌,通过检测高龄猕猴桃根围土壤理化性质、酶活性、微生物数量及结构,特别是猕猴桃果实品质的变化,探讨有益菌组合对高龄猕猴桃园土壤的修复及果实品质的影响。主要研究结果如下:(1)利用不同特性的有益菌,综合防治猕猴桃根腐病效果好。树体注射A细菌,可直接杀死致病真菌;同时土施枯草芽孢杆菌,可以有效调节根围土壤微生物数量和结构,使患病植株土壤酶活性提高或恢复到正常水平,优化了患病植株根系生长环境,促进了根系及树体生长。(2)根腐病猕猴桃树体根围土壤施用枯草芽孢杆菌后,微生物数量和结构较一年前均有明显优化;土壤酶活性也有所改善;有机质含量显著提高,速效养分增加。与对照相比,患病植株根围土壤得到有效修复,更利于猕猴桃生长。(3)单施枯草芽孢杆菌、解磷菌或混合施用,皆可提高土壤细菌数量,优化土壤微生物结构,改善了土壤养分,提高猕猴桃果实品质。混施两种菌效果最好。以上结果表明,向猕猴桃根围土施有益菌不仅可以有效防治猕猴桃根腐病,修复根围土壤,还可以优化高龄猕猴桃果园土壤微生态,促进树体生长,提高猕猴桃果实品质。
%W CNKI


%0 Journal Article
%A 张大美
%A 唐明凤
%A 李友俊
%A 郑德芬
%+ 大关县翠华镇农业综合服务中心;永善县植保植检站;大关县农业技术推广中心;
%T 红阳猕猴桃高产栽培技术
%J 云南农业科技
%D 2016
%N 02
%K 红阳猕猴桃;嫁接口;高产栽培技术;
%X <正>红阳猕猴桃为多年生落叶藤本植物,为雌雄异株。单果为短圆柱形,每粒重80 g以上,每100 g果实中含维生素C 250~300 mg,果皮呈绿褐色,无毛,果汁特多,含可溶性固形物12%~15%。果心横截面呈放射状红色条纹,形似太阳,光芒四射,美艳夺目,含有补血养颜功效的红色素,深得消费者的喜爱,具有较好的推广前景。近年来在大关县、
%P 44-46
%@ 1000-0488
%L 53-1042/S
%W CNKI


%0 Journal Article
%A 龙友华
%A 张承
%A 龚芬
%A 吴小毛
%A 尹显慧
%+ 贵州大学农学院;贵州大学作物保护研究所;正安县绿色产业发展办公室;
%T 叶面施硒对猕猴桃含硒量、镉铅积累及品质的影响
%J 食品科学
%D 2016
%V 37
%N 11
%K 猕猴桃;;亚硒酸钠;;含硒量;;镉铅积累;;品质
%X 以"贵长"猕猴桃为供试材料,通过叶面喷施、叶面喷施+土壤穴施、土壤穴施方法喷施不同质量浓度的亚硒酸钠,测定分析猕猴桃果实中硒、镉、铅含量及果实品质。结果表明,适宜质量浓度的硒肥能促进猕猴桃果实硒含量的增加、减少猕猴桃对镉和铅的吸收、提高猕猴桃品质。且硒肥能增加猕猴桃含硒量0.002 9~0.050 5 mg/kg;降低6.98%~28.49%的镉和23.46%~51.03%的铅蓄积;较好地改善猕猴桃果实的风味与营养品质,促进果实生长;施硒的综合效果顺序为叶面喷施+土壤穴施>叶面喷施>土壤穴施。在猕猴桃生产中,建议使用5.00~10.00 mg/L的亚硒酸钠溶液进行叶面喷施或结合土壤穴施的处理方式。
%P 74-78
%@ 1002-6630
%L 11-2206/TS
%W CNKI


%0 Journal Article
%A 涂美艳
%A 江国良
%A 陈栋
%A 孙淑霞
%A 李靖
%+ 四川省农业科学院园艺研究所;
%T 猕猴桃冻害预防及灾后挽救建议
%J 四川农业科技
%D 2016
%N 03
%K 猕猴桃;;冻害预防;;灾后挽救
%X 最近一段时间,受西伯利亚"世纪寒潮"影响,我省遭遇了罕见的"速冻"天气,部分猕猴桃主产区(如雅安、彭州、都江堰、苍溪等地)均出现大范围雨雪天气,给猕猴桃生产带来了极大影响。为加强冻害预防,及时做好冻害检查及灾后挽救工作,特提出本建议,供种植户和相关职能部门参考。
%P 10-11
%@ 1004-1028
%L 51-1212/S
%W CNKI


%0 Journal Article
%A 高晶波
%A 路永莉
%A 陈竹君
%A 周建斌
%+ 西北农林科技大学资源环境学院;农业部西北植物营养与农业环境重点实验室;
%T 猕猴桃园氮素投入特点及硝态氮累积和迁移特性研究
%J 农业环境科学学报
%D 2016
%V 35
%N 02
%K 秦岭北麓;;猕猴桃园;;硝态氮累积;;雨季;;硝态氮迁移
%X 为指导果园科学施肥及合理评价施肥对环境的影响,2014年对该区域的陕西省周至县俞家河小流域氮素投入状况进行了调查,并采集猕猴桃园土壤样品进行测定,评价了猕猴桃园土壤硝态氮(NO_3~--N)累积及降雨对坡地猕猴桃园NO_3~--N迁移特性的影响。结果表明:该区域猕猴桃园氮素投入量过高,盈余量高达1195 kg·hm~(-2),0~200 cm土壤剖面NO_3~--N累积量高达827kg·hm~(-2),且52.1%的NO_3~--N累积在100~200 cm土层;对于坡地猕猴桃园,坡下部0~200 cm土壤剖面NO_3~--N累积量明显高于坡上部,在经过一个雨季后,0~200 cm土壤剖面NO_3~--N发生明显的向深层土壤淋溶现象且坡下部与坡上部0~200 cm土壤剖面NO_3~--N累积量差异增大。俞家河小流域猕猴桃园大量氮素盈余,造成土壤NO_3~--N过分累积,在集中降雨条件下,NO_3~--N出现明显的向深层土壤淋溶且可能存在顺坡向下迁移的趋势,不仅造成氮肥的损失,而且对地表及地下水环境构成潜在威胁。
%P 322-328
%@ 1672-2043
%L 12-1347/S
%W CNKI


%0 Journal Article
%A 封涌涛
%A 刘瑞
%+ 宝鸡市农业技术推广服务中心;
%T 猕猴桃园施肥存在问题及解决对策
%J 陕西农业科学
%D 2016
%V 62
%N 02
%K 猕猴桃施肥;;存在问题;;解决对策
%X 猕猴桃是我市继苹果之后第二大时令水果。近几年来栽培面积不断扩大,总产不断提高,但单产水平较低,究其原因是多方面因素造成的,但从调查结果分析来看,在果园施肥上存在问题较多,这是影响单产水平的主要矛盾。笔者通过调查,找出了猕猴桃果园施肥中存在的十大主要问题,并结合实际提出了相应的对策建议,供基层技术人员和广大果农参考。
%P 92-93+100
%@ 0488-5368
%L 61-1089/S
%W CNKI


%0 Journal Article
%A 石炳同
%+ 江苏省丰县王沟镇农业技术服务中心;
%T 猕猴桃栽培技术
%J 农技服务
%D 2016
%V 33
%N 02
%K 猕猴桃;;栽植技术;;应用发展
%X 猕猴桃是猕猴桃科植物猕猴桃的果实。因其维生素C的含量在水果中名列前茅而被誉为"果中之王"。猕猴桃还含有良好的可溶性膳食纤维。除具有较高的营养价值和医疗保健作用外,猕猴桃还具有较高的经济价值。
%P 214
%@ 1004-8421
%L 52-1058/S
%W CNKI


%0 Journal Article
%A 张洁萍
%A 宋洁
%A 张相文
%+ 陕西省眉县农村合作经济经营管理站;眉县果业技术推广服务中心;
%T 猕猴桃春季管理技术
%J 西北园艺(果树)
%D 2016
%N 01
%K 猕猴桃;细菌性花腐病;春季管理;晚霜冻害;石硫合剂;生物有机肥;
%X <正>1防御早春晚霜冻害近几年秦岭北麓猕猴桃产区春季晚霜冻害频发,特别是一些地势低洼区的果园,冻害损失尤为严重。早春应注意收听天气预报,若近期会出现气温低至2℃左右的天气,就要及早准备,有针对性地采取下列预防或补救措施。1.1萌芽前灌水猕猴桃萌芽前结合施肥对全园饱灌一水,灌水后10天内可降低地温3~4℃,减缓根系贮存养分向地上树体的输送,延迟发芽2~3天,避开"倒春寒"。灌水还可使地面
%P 25-27
%@ 1004-4183
%L 61-1226/S
%W CNKI


%0 Journal Article
%A 曹蓉
%+ 六合区农业局种子站;
%T 猕猴桃的生物控根技术
%J 农业与技术
%D 2015
%V 35
%N 18
%K 猕猴桃;;生物;;控根;;技术
%X 猕猴桃作为新兴水果,营养丰富,被誉为"水果之王",以富含Vc和风味独特而深受人们喜爱。‘华特’猕猴桃是从野生毛花猕猴桃中选育出的自然变异品种,鲜果中Vc含量高达568.9~1137.0mg/100g,其果皮易剥离,是目前为止最易剥皮的猕猴桃品种;‘红阳’猕猴桃为中国特有野生猕猴桃资源——系列红肉猕猴桃品种(包括‘红阳’猕猴桃、‘红华’猕猴桃和‘红美’猕猴桃)之一,其红肉的性状极具开发利用价值。
%P 23
%@ 1671-962X
%L 22-1159/S
%W CNKI


%0 Thesis
%A 毕思赟
%T 两种园艺作物生长发育与肥水吸收规律研究
%Y 许文平;王秀敏
%I 上海交通大学
%9 硕士
%D 2016
%K 番茄;;猕猴桃;;营养液浓度;;生长发育;;元素吸收
%X 在实际生产中,园艺作物的营养生长、果实品质与肥水供给关系密切,但园艺作物的肥水供给在大田条件下很难做到精确调控,因此了解作物的肥水吸收规律,在不同物候期适量供给肥水显得至关重要。本实验分别研究了两种园艺作物的生长发育和肥水吸收规律:以?浦红968‘番茄为试材,采用毛管力供给营养液的方法,研究在营养液浓度分别为1.0、2.0、3.0、6.0 mS/cm下,营养生长、果实品质、矿质元素吸收状况;以珍珠岩栽培6年生?徐香‘猕猴桃为试材,采用循环供给Hoagland配方营养液的方法,研究在低(氮60 mg/L)、中(氮120 mg/L)、高(氮180 mg/L)营养液浓度下,树体生长、果实发育及品质、矿质元素及水分吸收状况,并以常规果园管理下的同龄?徐香‘猕猴桃做对照。结果表明:(1)随着营养液浓度的增大,番茄的株高、茎粗、叶片数、叶片面积、各花序下1 cm处茎粗、叶绿素含量(SPAD值)和净光合速率均增大,但产量下降、果径减小。营养液浓度为3.0 mS/cm的处理,糖、可溶性固形物和番茄红素含量高,酸度低,果实品质最好。以营养生长较好、果实品质最佳为标准,确定在毛管力供给肥水的条件下,适宜的营养液浓度为3.0 mS/cm,在整个生长期,单株番茄元素吸收量为氮5.71 g、钾4.69 g、钙4.54 g、镁2.48 g、磷1.87 g。(2)中浓度处理的猕猴桃新梢长度显著大于低、高浓度处理和对照,中、高浓度处理和对照的新梢基径均显著大于低浓度处理。在开花期,对照的叶片面积显著高于处理,但在果实成熟期,处理和对照的叶片面积差异不显著。中浓度处理的果实纵横径、单果重和可滴定酸含量均大于低、高浓度处理,中、低浓度处理的果糖、葡萄糖和可溶性总糖含量均显著大于高浓度处理,对照的可溶性固形物和果形指数均与处理差异显著。各处理猕猴桃树的矿质元素和水分吸收量与营养液浓度基本成正比,日均吸收量基本呈先升高后降低的趋势,在果实缓慢生长期或成熟期达到高峰。以树体生长最优、果实发育及品质最佳的营养液浓度(中浓度N 120 mg/L)处理猕猴桃树的吸收量为标准,确定每亩地的肥水年吸收总量为:氮17.68 kg,磷2.64 kg,钾19.81kg,钙12.10 kg,镁3.48 kg,铁243.69 g,硼40.2 g,锰43.61 g,铜4.28 g,锌1.74 g,水204.03 m~3。
%W CNKI


%0 Journal Article
%A 郗笃隽
%A 张琛
%A 刘辉
%A 黄康康
%A 裴嘉博
%+ 杭州市农业科学研究院园艺研究所;
%T 红阳猕猴桃喷施叶面肥与膨大剂对比试验
%J 浙江农业科学
%D 2015
%V 56
%N 12
%K 猕猴桃;;叶面肥;;品质;;经济效益
%X 以红阳猕猴桃为试验材料,研究喷施叶面肥与膨大剂对猕猴桃的生长发育、产量、品质及经济效益的影响。结果表明,在猕猴桃展叶期、坐果期和果实膨大期分别喷施美加富、富乐农、宝尼菲达、钙必得等叶面肥,能有效提高叶片大小、厚度,提高叶片光合作用能力,提高果实后熟后可溶性固形物含量,提高总糖含量,降低总酸含量,提高Vc含量。单果重和产量虽然没有膨大剂处理的高,但果实品质优于膨大剂处理,优质果率高,667 m2产值提高14.4%。
%P 1961-1963
%@ 0528-9017
%L 33-1076/S
%W CNKI


%0 Journal Article
%T 猕猴桃不用膨大剂照样长得好
%J 西北园艺(果树)
%D 2015
%N 06
%K 猕猴桃;溃疡病;科技示范户;黄化病;
%X <正>"以前没有施赛众28肥,果树黄化病、溃疡病连年发生。"董梅珍说,"这两年效益好,一亩能卖10 000多元,以前每亩才能卖4 000~5 000元,这都是赛众28肥的功劳。这肥我用了3年,施用后,果品品质好,不用膨大剂也长得大,果形好,好吃耐贮,产量高,卖价也高,亩产量在3 500~4 000 kg。"董梅珍是赛众土壤保健科技示范户,像她这样的示范户在陕西周至县还有很多。她家的果园周围,还有很多黄化病、根腐病严
%P 56
%@ 1004-4183
%L 61-1226/S
%W CNKI


%0 Journal Article
%A 蔡媛宁
%+ 陕西省杨陵区林业技术推广站;
%T 猕猴桃冬季管理要点
%J 北京农业
%D 2015
%N 33
%K 猕猴桃;冬季管理;结果母枝;
%X 猕猴桃冬季易受冻害、病虫害等危害而影响其产量和品质,因此应加强冬季管理。每年11月叶片脱落后至翌年春萌芽前的管理为冬季管理,是基础性管理,可为丰产丰收奠定基础。基于此,从施肥、修剪、搭架、深翻改土和园地清理方面,具体介绍猕猴桃冬季园地管理的最佳时间和要点。
%P 45
%@ 1000-6966
%L 11-2222/S
%W CNKI


%0 Conference Proceedings
%A 晋家文
%+ 镇雄县坡头镇营上小学;
%T 猕猴桃的栽培技术
%B 第五届云南省科协学术年会暨乌蒙山片区发展论坛
%C 中国云南昭通
%? 云南省科学技术协会、昭通市人民政府
%D 2015
%P 2
%K 乌蒙山区;;猕猴桃;;繁殖;;栽植;;采后管理
%X 介绍了猕猴桃繁殖、种植、施肥、病虫防治、采后管理等技术。
%W CNKI


%0 Journal Article
%A 张熔
%A 何中华
%A 吴细卯
%A 程杰元
%A 吴晓琴
%A 李思胖
%+ 湖北省浠水县蔬菜水果花卉科技开发中心;
%T 浠水县有机生态猕猴桃园幼年果树田间管理技术
%J 现代农业科技
%D 2015
%N 19
%K 猕猴桃;;幼苗管理;;土肥水管理;;冬季管理;;有机生态园;;湖北浠水
%X 从幼苗管理、土肥水管理、冬季管理等方面介绍了浠水县有机生态猕猴桃园幼年果树田间管理技术,以供参考。
%P 121+123
%@ 1007-5739
%L 34-1278/S
%W CNKI


%0 Journal Article
%A 万有强
%A 陈强
%A 李雪梅
%A 王福凤
%A 刘彦
%A 高安勤
%+ 水城县土肥站;六盘水市土肥站;六盘水市农业科学院;贵州大学农学院;
%T 水城县红阳猕猴桃主产区的土壤肥力及微量元素含量评价
%J 贵州农业科学
%D 2015
%V 43
%N 10
%K 红阳猕猴桃;;土壤肥力;;微量元素;;水城;;贵州
%X 为红阳猕猴桃的高产、优质栽培提供依据,采用野外采样和实验室测定相结合方法,对水城县米箩乡和野钟乡红阳猕猴桃产区的土壤进行养分和微量元素含量评价。结果表明:米箩乡和野钟乡土壤的有机质、全氮和碱解氮平均含量较高,有效磷含量较低,有效铁含量丰富,有效铜含量较丰富,而有效锌和有效锰则较低。米箩乡猕猴桃产区土壤的速效钾含量中等,缓效钾含量低;野钟乡猕猴桃产区土壤的速效钾含量丰富,但缓效钾缺乏;米箩乡的有效铜、有效铁和有效锰含量均明显高于野钟乡,而有效锌则野钟乡明显高于米箩乡。水城县红阳猕猴桃主产区土壤养分和微量元素分布不均,变异系数较大,应加强养分含量较低区域的栽培管理,合理施肥以提高土壤的综合肥力,促进猕猴桃高产、优质。
%P 107-110
%@ 1001-3601
%L 52-1054/S
%W CNKI


%0 Journal Article
%A 康婷婷
%A 张晓佳
%A 陈竹君
%A 周建斌
%+ 西北农林科技大学资源环境学院/农业部西北植物营养与农业环境重点实验室;
%T 秦岭北麓猕猴桃园土壤养分状况研究——以周至县余家河小流域为例
%J 西北农林科技大学学报(自然科学版)
%D 2015
%V 43
%N 11
%K 秦岭北麓;;猕猴桃园;;土壤养分;;土壤pH
%X 【目的】测定秦岭北麓猕猴桃园土壤养分含量,评价猕猴桃园肥力状况,为当地猕猴桃的合理施肥提供依据。【方法】以位于秦岭北麓的陕西省周至县余家河小流域为研究区域,在2012年10月下旬采集研究区88个猕猴桃园0~20及20~40cm土层土样,测定土壤pH、有机质、全氮、矿质氮、速效磷和速效钾含量,分析其土壤肥力状况。【结果】周至县余家河小流域0~20及20~40cm土层土壤pH平均值分别为7.63和7.78,属弱碱性;土壤有机质平均含量分别为17.23和12.05g/kg,全氮平均含量分别为1.19和0.81g/kg,均处在中等偏下水平。0~20与20~40cm土层土壤矿质氮平均含量分别为17.64和21.68mg/kg,均处于偏低水平;0~20及20~40cm土层土壤速效磷平均含量分别为86.34和50.92mg/kg,土壤速效钾平均含量分别为360.41和239.01mg/kg,均处在偏高水平,有超过75%的猕猴桃园土壤速效磷、速效钾含量过高。【结论】建议当地猕猴桃园继续加强有机肥的使用,适当降低磷、钾肥施用量。
%P 159-164
%@ 1671-9387
%L 61-1390/S
%W CNKI


%0 Journal Article
%A 许瀛之
%+ 南京农业大学园艺学院;
%T 猕猴桃无公害栽培管理关键技术
%J 安徽农学通报
%D 2015
%V 21
%N 18
%K 猕猴桃;;无公害栽培;;关键技术
%X 该文从园地选择、土肥管理、修剪、花果管理以及病虫害防治等方面对猕猴桃无公害栽培管理的关键技术进行了介绍,以期为广大果农提供参考。
%P 61-62
%@ 1007-7731
%L 34-1148/S
%W CNKI


%0 Conference Proceedings
%A 张相文
%A 张宏军
%A 何丽丽
%A 戴仲夏
%+ 眉县果业技术推广服务中心;宝鸡福罗瑞斯园艺有限公司;
%T 猕猴桃标准化提质增效技术
%B 标准化改革与发展之机遇——第十二届中国标准化论坛
%C 中国浙江杭州
%? 中国标准化协会
%D 2015
%P 7
%K 猕猴桃;;标准化技术改造;;提质增效
%X 通过标准化技术在猕猴桃果园内五年的试验、研究和技术推广,有针对性从猕猴桃果园三密现象严重等问题环节入手,提出了系统的标准化改造技术措施,对果园三密现象进行隔株间伐改造,实行果园生草、覆草、种草制度,推行规范建园、开沟栽植,标准整形、标准留枝及精细的标准化花果管理,有机全营养科学的测土配方施肥新摸式,病虫害综合防治措施、果实采摘标准等,使猕猴桃果园存在重点问题得到有效解决、光能利用率、土壤有机质有了一定改善和提高,试验园手感果发生率从21.5%,逐渐下降递减到零,果实硬度平均增加了2.5Cm2/Kg,果实固形物平均提高了1个百分点,果形得到有效改善,海沃德品种扁果率下降了17.4%,优果率从改造前64.5%提高到86.8%,果品质量大幅得到提高,效益增加,树势增强,试验园细菌性溃疡病与对照园同比下降了24%,新建园园貌整齐,标准化技术的应用对猕猴桃果园提质增效明显,适用大面积推广。
%W CNKI


%0 Journal Article
%A 包日在
%+ 浙江省泰顺县茶叶特产局;
%T 浙江泰顺猕猴桃提质增效生产配套技术
%J 果树实用技术与信息
%D 2015
%N 09
%K 猕猴桃;泰顺县;黄金果;低产园改造;浙江泰顺;提质增效;
%X <正>浙江省泰顺县是国家首批生态示范区,有着优越的生态环境资源,生产无公害猕猴桃具有得天独厚的自然条件。泰顺县现有猕猴桃基地800公顷,为浙南最大猕猴桃基地。为了提升泰顺猕猴桃质量和效益,2011—2012年我们组织实施了温州市农业丰收计划项目"泰顺猕猴桃提质增效技术推广与应用",该项目获得温州市2012年度农业丰收奖二等奖。在项目实施过程中,我们以品牌建设为中心,发挥地方品种资源和环境优势,以标准
%P 13-15
%L 21-1342/S
%W CNKI


%0 Journal Article
%A 和岳
%A 葛会敏
%A 刘军君
%A 李晓龙
%A 徐秋云
%A 袁志
%+ 修文县猕猴桃产业发展局;修文县农业局;贵州省林业科学研究院;宣化科技职业学院;贵州工业职业技术学院;
%T 夏季猕猴桃果园管理技术
%J 农技服务
%D 2015
%V 32
%N 08
%K 猕猴桃;;夏季;;果园;;管理
%X 夏季果园管理主要做好以下工作:首先要做好"三防"工作,即防旱、防涝和日烧。其次,重视并做好夏季修剪。再次,做好施肥工作,其中包括追施壮果肥和叶面喷肥。然后,对病虫害防治工作要引起重视,以防影响果实品质。最后,对其他管理工作也要做好,如行间覆草、补高接等。
%P 135-136
%@ 1004-8421
%L 52-1058/S
%W CNKI


%0 Journal Article
%T 猕猴桃园管理两手抓
%J 东南园艺
%D 2015
%V 3
%N 04
%K 猕猴桃园;白三叶草;杨凌职业技术学院;两手抓;
%X <正>猕猴桃园生草要留营养带杨凌职业技术学院教授雷宗中认为,实行生草制对种植猕猴桃来说,是一种优良的果园土壤管理方式。他建议种植户在猕猴桃栽植后,在行间种草,种草时顺行给植株每边留出1米多宽的营养带,保持覆草或清耕。施肥时在营养带内施农家肥和化肥,生草带上只撒施化肥。据了解,猕猴桃园目前生草以红、白三叶草较
%P 78
%@ 2095-5774
%L 35-1317/S
%W CNKI


%0 Conference Proceedings
%A 赵佐平
%A 同延安
%A 刘智峰
%A 段敏
%A 王彦民
%A 李琛
%+ 陕西理工学院;西北农林科技大学资源环境学院;
%T 渭北旱塬不同果园氮磷素投入特点及氮磷负荷风险分析
%B 2015年中国环境科学学会学术年会
%C 中国广东深圳
%? 中国环境科学学会（Chinese Society for Environmental Sciences）
%D 2015
%P 9
%K 果园;;磷素投入;;磷负荷;;风险分析;;陕西
%X 以渭北旱塬果园调查数据为基础,采用盈余法从果树种类和区域尺度分析果园生产体系中的氮磷素输入输出特点及盈余状况。结果显示:渭北旱塬果园平均化肥氮投入量927.2 kg/hm~2,通过有机肥投入的氮仅为139.4 kg/hm~2。94.8%的果园氮素样本处于盈余,总体平均盈余量为876.3kg/hm~2。不同果园相比,猕猴桃园氮素投入及盈余量最高,分别为1 432.9、1 186.9 kg/hm~2。果园磷肥投入过量与不足并存,调查中55.8%果园磷肥施用过量,不足占27.8%。化学磷肥平均投入量为366.1 kg/hm~2,通过有机肥投入的磷仅为72.8 kg/hm~2。果园土壤磷盈余与亏缺并存,80.3%的果园处于盈余,其盈余量超过300kg/hm~2占43.1%;19.7%的果园处于亏缺,平均亏缺量为-25.8 kg/hm~2。不同类型果园比较,猕猴桃果园磷盈余量较高,为472.3 kg/hm~2。调查区果园氮磷肥的不合理投入将会给果园土壤环境带来较大的环境负荷。
%W CNKI


%0 Journal Article
%A 王平章
%+ 重庆市黔江区沙坝乡农业服务中心;
%T 猕猴桃种植管理的有效方法
%J 北京农业
%D 2015
%N 22
%K 猕猴桃;生长环境;农药喷洒;排水系统;有效方法;
%X <正>随着我国农业现代化不断发展,种植业越来越得到科学管理,农业科技在种植业中的运用不断增强。猕猴桃种植作为我国南方地区的特色种植,是特别受欢迎的水果。但受自然环境和技术因素的限制,我国南方地区猕猴桃的产量和管理水平都有待提高。通过对适合猕猴桃生长环境的探究,了解促进猕猴桃科学管理的方法,以期提高猕猴桃的产量,带动我国农业现代化的发展。猕猴桃作为一种南方地区的常见水果,不仅味道甜美,且还兼具防病治病的功效,使得猕猴桃在市场上很受欢迎。因此,猕猴桃具有广阔的市
%P 46-47
%@ 1000-6966
%L 11-2222/S
%W CNKI


%0 Journal Article
%A 徐善坤
%+ 中国农业科学院郑州果树研究所;
%T 猕猴桃果园秋季管理技术
%J 果农之友
%D 2015
%N 08
%K 中华猕猴桃;秋季管理;树冠投影;采果后;早期落叶;果实发育期;环状沟施;撒施法;
%X <正>秋季是猕猴桃果实增重和花芽生理分化的关键时期,也是树体养分积累贮藏期。叶片是营造树体养分的前提,其完整性和落叶早迟,不仅会关系到当年果实重量、树体养分积累量、花芽分化的优劣,同时会对翌年坐果率高低、果实品质带来重要影响。因此,保叶是秋季果园管理当中的重要工作。1水分管理夏末秋初,偶尔气温在35℃以上,加之气候干旱,会产生干热风致使猕猴桃叶缘干枯上卷,果实也会被灼伤,特别是种植中华猕猴桃系
%P 23-24
%@ 1671-7759
%L 41-1343/S
%W CNKI


%0 Journal Article
%A 翟秋喜
%A 魏丽红
%+ 辽宁农业职业技术学院;
%T 猕猴桃缺素症诊断与防治
%J 辽宁农业职业技术学院学报
%D 2015
%V 17
%N 04
%K 猕猴桃;;缺素症诊断;;防治
%X 从树体形态、叶色及营养分析三方面对猕猴桃缺素症的诊断方法进行了阐述。针对不同的缺素症状及症状产生的诱因,提出科学合理的施肥措施,防止潜在的缺素危害,对已发生的缺素危害及时进行补救,保证猕猴桃优质高产。
%P 4-7
%@ 1671-0517
%L 21-1448/G
%W CNKI


%0 Journal Article
%A 陈会成
%T 猕猴桃盛果园秋季管理
%J 乡村科技
%D 2015
%N 13
%K 猕猴桃;秋季管理;高发期;
%X <正>一、加强管理,推迟落叶进入秋季,猕猴桃树体所吸收的光合养分开始慢慢由枝叶流向树根。从立秋到落叶这段时间,必须加强水肥管理,推迟猕猴桃落叶期,从而使树体储存更多的光合营养,为来年丰产打下基础。二、及时抹除秋芽立秋后,猕猴桃进入年度内最后一次枝条生长高峰期,主干枝上出现大量萌芽并快速生长,这就是秋枝。秋枝会消耗树体大量养分,且不会结果。因此,从立秋
%P 22
%@ 1674-7909
%L 41-1412/S
%W CNKI


%0 Journal Article
%A 梁文华
%A 田涛
%A 黄凌昌
%A 董云富
%A 刘夕凌
%+ 兴义市农业和扶贫开发局;兴义市奉林种植农民专业合作社;
%T 猕猴桃快速建园技术刍议
%J 农技服务
%D 2015
%V 32
%N 05
%K 猕猴桃;;建园;;技术
%X 贵州是猕猴桃分布中心之一,近年来,时逢贵州果业发展的黄金时期,猕猴桃已列入贵州省精品水果发展的重要产品之一,兴义市地处贵州省西南部,是适宜种植区,目前猕猴桃种植面积333.33h㎡,产量还远远不能满足市场需求,现有猕猴桃产业主要存在品种结构不合理、良种少、建园标准不规范、建园时间长、产品竞争力弱,经济效益不显著,种植面积逐年萎缩,冬春干旱严重,制约了产业的发展。为此笔者就兴义市猕猴桃产业存在建园时间长等问题,通过生产实践,总结出猕猴桃快速建园技术,以达到节约生产成本、提高建园成活率和建园时间目的,该技术是一种投资少、见效快的建园技术。
%P 54+53
%@ 1004-8421
%L 52-1058/S
%W CNKI


%0 Journal Article
%A 李纪华
%A 李宜真
%A 时富勋
%A 郑金成
%A 周晓峰
%+ 河南省西峡县林业技术推广站;西峡县国土资源局;
%T 猕猴桃标准化丰产栽培技术规程
%J 果树实用技术与信息
%D 2015
%N 05
%K 猕猴桃;结果枝;丰产栽培技术;
%X <正>猕猴桃以其独特的风味及口感、丰富的微量元素、较高的营养价值深受国内外消费者的青睐,被誉为维C之王,具有广阔的市场发展前景。同时又具有结果早、见效快、易管理等优良特点。河南省西峡县是国家林业局命
%P 10-14
%L 21-1342/S
%W CNKI


%0 Thesis
%A 张惠深
%T 辽东山地冰缘地貌灌丛群落土壤—植物系统基本特征
%Y 张华
%I 辽宁师范大学
%9 硕士
%D 2015
%K 灌丛群落;;土壤-植物系统;;群落特征;;土壤环境特征;;冰缘地貌
%X 辽东山地老秃顶子海拔1200m以上的冰缘地貌上广泛发育有灌丛和灌草丛群落,其独特的土壤-植物系统具有较高的组织性和自我调节能力,由此对冰缘地貌的自然环境整体起着稳定和整合作用。基于此,本文以辽东山地老秃顶子冰缘地貌灌丛群落为研究对象,采用野外调查和室内测试、统计分析相结合的研究方法,基于9块调查样地中36个灌木层样方、45个草本层样方的野外调查数据,在科学划分辽东山地老秃顶子冰缘地貌灌丛群落类型的基础上,系统地研究了冰缘地貌灌丛群落的基本数量特征和土壤环境特征,并定量分析了冰缘地貌灌丛群落土壤-植物系统的相互影响关系,主要结论为:(1)老秃顶子冰缘地貌9个灌丛群丛分属6个灌丛群系2个植被型,包括7个灌丛群落和2个灌草丛群落。(2)老秃顶子冰缘地貌9个灌丛群落中共记录到维管束植物41科82属109种。7个灌丛均由灌木层和草本层2个层片构成,2个灌草丛均以草本植物为建群种,其间丛生大量高度和冠幅均不及灌丛群落的低矮灌木。灌丛群落中的高位芽植物比例15.8%~40.7%,地上芽植物很少见,地面芽植物比例22.2%~42.1%,隐芽植物比例29.6%~45.2%,一年生植物比例很小。(3)老秃顶子冰缘地貌灌丛群落的枯落物现存量2.23~9.55t/hm2,枯落物层厚度1~3cm。枯落物中含有植物正常生长所必需的8种大量元素碳、氮、钾、钙、镁、磷、硫、硅,其储量为0.36%~60.94%;含有植物正常生长所必需的7种微量元素铁、锌、锰、铜、钠、镍、氯,其储量为0.01%~3.19%。(4)老秃顶子冰缘地貌灌丛群落土壤均为山地暗棕壤,土层厚度15~100cm,土壤pH为4.38~4.99,表层土壤溶液中的盐分含量及电导率都极低,酸性淋溶强烈,土体较为冷湿。灌丛群落内土壤中含有多种氧化物,其中二氧化硅含量高达43.431%~50.354%,二氧化碳和三氧化二铝含量也较高,分别为21.092%~30.877%和12.619%~14.785%。(5)老秃顶子冰缘地貌灌丛群落内枯落物现存量与草本层的覆盖度呈显著负相关关系(R=-0.804,P<0.01,n=9),与草本层的α多样性Shannon-wiener指数呈负相关关系(R=-0.796,P<0.05,n=9);土层厚度与草本层的平均高度呈正相关关系(R=0.671,P<0.05,n=9);枯落物养分储量、土壤养分含量与群落基本特征的关系比较复杂;枯落物现存量与土壤氧化物含量之间没有明显的相关性;枯落物养分储量与土壤特性及土壤养分含量的关系也比较复杂。
%W CNKI


%0 Thesis
%A 韦安胜
%T 秦岭北麓面源污染风险评价
%Y 陈竹君
%I 西北农林科技大学
%9 硕士
%D 2015
%K 地形地貌;;土地利用;;土壤养分空间分布;;土壤侵蚀与养分损失;;氮磷流失风险
%X 现今水资源日益匮乏,水环境污染已成为全球性问题。而受污染的水域中,大于50%的TN、TP来源于面源污染,面源污染已成为农业和生态环境可持续发展的主要限制因素之一。本文选取秦岭北麓周至县竹峪乡俞家河小流域典型集约化的农业区为研究对象,其具有水土易于流失且农业环境污染风险增大的特点。本研究对该流域地形地貌、土地利用变化、不同土地利用类型的土壤养分空间分布,土壤侵蚀与养分损失状况、土壤剖面氮、磷含量与分布状况,及不同降雨强度下俞家河TN、TP的含量等进行研究,综合评价该流域面源污染风险;基于研究区实际情况,提出预防与控制面源污染的有效措施,为秦岭北麓面源污染防控提供科学依据。获得以下主要结论:1、俞家河流域80.77%的土地分布在0°~15°坡度上,64.34%土地分布在沿河两岸垂直河流方向0~20 m的相对高差内。土地利用类型以旱地和果园为主,分别占研究区总面积的28.46%和38.80%,果园中83.82%为猕猴桃园。受灌溉水源影响,土地利用类型分布沿垂直俞家河河流方向相对高差变化呈现规律性分布,随着相对高差增大,园地面积呈降低趋势,耕地呈增加趋势。2、流域内土壤养分空间分布规律均与土地利用类型分布相似,土地利用类型是影响土壤养分空间分布的主导因素。猕猴桃果园土壤有机质、全氮含量大部分处于适宜水平,有效磷、速效钾含量超过80%的面积处于较高水平。亟待解决流域内不同土地利用方式下养分综合调控技术。3、通过RUSLE水土流失方程计算57年土壤侵蚀量,其结果与沉积在流域末端水库泥沙量相近,证明使用RUSLE模型进行模拟俞家河流域水土流失量具有可行性。计算结果显示,随着旱地转变为猕猴桃果园和坡改梯工程实施等因素综合作用,1990~2013年年均土壤侵蚀模数和年均侵蚀量较1957~1989年的大量减少,说明土地利用的变化在一定程度上减少了水土流失。但由于猕猴桃果园肥料过量盲目投入普遍存在,猕猴桃果园土壤各养分远高于旱地,流域土壤养分的损失量却增加,因而增大了面源污染的风险。4、猕猴桃果园0~200 cm土壤硝态氮累积量远高于其他土地利用类型,且100 cm以下土层硝态氮含量高于上层土壤。14.82%的猕猴桃果园土壤Olsen-P含量(>80 mg/kg)远超土壤磷素淋溶“突变点”Olsen-P含量(40.11 mg/kg),Olsen-P含量高出该流域土壤磷素突变点近一倍,容易损失,给环境造成负荷。不同降雨强度下,水体TN含量未达到显著水平。水体中的TN、TP的含量随着降雨强度的增大而增大。随径流损失的颗粒态氮、磷所占比例较高,不容忽视。5、源头控制是预防和控制该流域面源污染的重点,将猕猴桃施肥量降低至合理水平是关键。此外,应结合坡改梯、等高种植、控释肥使用、水肥一体化、控制灌溉量等措施,减少该流域径流、泥沙、土壤养分的流失。
%W CNKI


%0 Thesis
%A 贺浩浩
%T 猕猴桃园水肥一体化应用效果研究
%Y 刘占德
%I 西北农林科技大学
%9 硕士
%D 2015
%K 猕猴桃;;水肥一体化;;设施
%X 猕猴桃是一种多年生的落叶藤本果树,猕猴桃的根为肉质根,喜湿怕涝,适应温暖、湿润的微酸性土壤,猕猴桃的这种生物学特性导致传统施肥灌水的模式不能很好地满足猕猴桃的生理需求。目前,虽然水肥一体化技术在一些果树生产应用中发展已经比较成熟,但是水肥一体化技术在猕猴桃果园内应用的研究还很少,我国水溶性肥料研究也比较滞后。本试验通过使用有机全营养液肥和传统不同施肥方式对叶片、产量以及果实品质的影响进行分析,为猕猴桃建园水肥一体化设施选择以及生产管理中合理灌溉施肥提供参考意见。试验以七年生海沃德为材料,设置了习惯施肥灌水、有机肥+化肥水肥一体化施肥、有机全营养液肥水肥一体化施肥三个处理。试验主要得出以下结论:(1)有机全营养液肥水肥一体化处理时,猕猴桃叶片叶绿素含量显著提高,有利于猕猴桃营养物质的积累。(2)有机全营养液肥水肥一体化能够增加猕猴桃的单果重,有利于果实膨大发育并且能够显著提高猕猴桃的产量。(3)有机全营养液肥水肥一体化处理能够显著的提高猕猴桃果实的硬度、可溶性固形物、可滴定酸、可溶性糖和维生素C的含量,同时也可以提高猕猴桃果实中K和Ca的含量,在一定程度上可以改善果肉的营养结构,提升猕猴桃的品质。
%W CNKI


%0 Journal Article
%A 雷宝佳
%A 杨联安
%A 张林森
%A 王天泰
%A 朱群娥
%A 闫朝霞
%+ 西北大学城市与环境学院;西北农林科技大学园艺学院;陕西省周至县土壤肥料工作站;
%T 猕猴桃果园土壤养分空间变异性分析——以陕西周至县为例
%J 西北大学学报(自然科学版)
%D 2015
%V 45
%N 02
%K GIS;;土壤养分;;空间变异;;Kriging插值
%X 以陕西周至县猕猴桃果园为例,采用GIS与地统计分析相结合的方法,对有机质、碱解氮、有效磷、速效钾进行了空间变异性研究,并分析得到4种土壤养分的空间分布规律和丰缺状况。结果表明:1变异系数P>K>NH4+-N>OM且均小于50%,属于中等变异性;2 4种土壤养分均具有中等空间相关性,其中P>OM>NH4+-N>K;3对4种土壤养分空间分布进行分析,P的丰缺等级为"中-高"水平,而其他3种养分丰缺等级均处于"中-低"甚至"极低"的水平,需加强施肥力度。
%P 323-326
%@ 1000-274X
%L 61-1072/N
%W CNKI


%0 Journal Article
%A 魏斌
%A 李友明
%A 翟广生
%A 黄伟军
%A 李娜
%A 权小容
%+ 兰州大学草地农业生态系统国家重点实验室;广元市昭化区农业局;四川农业大学资源与环境学院;四川大学生命科学学院;
%T 氮素营养对猕猴桃营养功能特征及果实产量的影响
%J 安徽农业科学
%D 2015
%V 43
%N 12
%K 氮素营养;;猕猴桃;;营养功能特征;;果实产量
%X [目的]为测土配方施肥技术的推广应用和区域猕猴桃产业发展提供科学依据。[方法]就不同施氮水平对猕猴桃营养功能特征及果实产量的影响进行田间试验研究。[结果]与无氮区相比,施氮处理对猕猴桃的春梢长度、相对生长率、比叶面积、叶干物质含量和果实产量有不同的影响。施氮梯度与猕猴桃树春梢的平均长度、比叶面积呈显著正相关关系,与叶干物质含量和茎叶比呈显著负相关关系,与果实产量则呈先增后减的的二次函数关系,而与相对生长率无显著相关性。各功能特征与猕猴桃果实产量间亦呈现不同的相互关系:果实产量分别与春梢长度、比叶面积呈显著正相关关系,与叶干物质含量呈显著负相关关系,与相对生长率和茎叶比间无显著相关性。[结论]适量施氮可促进猕猴桃茎、叶等营养器官发育,但过量施氮导致果树营养生长过盛,抑制其生殖生长,从而导致果实产量的下降。
%P 98-101
%@ 0517-6611
%L 34-1076/S
%W CNKI


%0 Journal Article
%A 路永莉
%A 康婷婷
%A 张晓佳
%A 高晶波
%A 陈竹君
%A 周建斌
%+ 西北农林科技大学资源环境学院;农业部西北植物营养与农业环境重点实验室;
%T 秦岭北麓猕猴桃果园施肥现状与评价——以周至县俞家河流域为例
%J 植物营养与肥料学报
%D 2016
%V 22
%N 02
%K 秦岭北麓;;猕猴桃;;施肥现状;;果园
%X 【目的】秦岭北麓是陕西省优质猕猴桃(Actinidia deliciosa)适栽区和分布最为集中的区域之一。摸清该地区猕猴桃果园的施肥现状、养分输入特征和养分管理中存在的问题,对于提高果品质量、增加果农经济收益和规范猕猴桃产业良好发展具有重要意义。【方法】秦岭北麓猕猴桃主产区俞家河流域是一个典型的闭合流域。采用实地走访结合问卷记录的方式,于2012 2013年连续两年调查了该流域内240余个果园的生产和养分管理现状。调查内容主要包括:建园基本情况、果园面积、主栽品种、树龄、栽种密度、施肥量、肥料品种、施肥时期、施肥方法、果实产量和灌溉等。根据调查果园的实际肥料投入量和各肥料产品中标注的有效养分含量,计算化肥中各养分的投入量;根据《中国有机肥养分志》提供的标准值,计算有机肥提供的养分量。结合该区域文献资料推荐的果园肥料用量最终确定了果园的合理施肥量,并以此为标准对该流域果园养分投入现状进行了初步评价。【结果】通过实际调查和文献资料汇总,当猕猴桃产量在24 42 t/hm2时,建议化肥用量分别为:N 375 500 kg/hm2,P2O5186 266 kg/hm2,K2O 286 350 kg/hm2,有机肥用量为30000 65000 kg/hm2,N∶P2O5∶K2O养分比例约为1∶0.5∶0.73。果园养分投入评价结果显示,流域内果园有机肥投入比例及用量严重不足。其中,完全不施有机肥的果园占36.4%,即使在施用有机肥的果园中,亦有94.3%的果园有机肥投入不足,其提供养分的比例不足总养分的30%。化学氮肥投入量普遍偏高,平均为N 891 kg/hm2。氮肥投入合理(N 375 500 kg/hm2)的比例仅为5.0%,过量(N 500 750 kg/hm2)的比例22.7%,过高(N>750 kg/hm2)的比例高达59.1%。磷肥投入合理(P2O5186 266 kg/hm2)的比例为19.4%,不足(P2O5<186 kg/hm2)和过量(P2O5>266 kg/hm2)的比例分别为28.9%和51.7%。钾肥投入合理(K2O 286 350 kg/hm2)的比例仅为10.7%,不足(K2O<286 kg/hm2)的比例为30.6%,过量(K2O>350 kg/hm2)的比例为58.7%。【结论】秦岭北麓俞家河流域猕猴桃果园有机肥投入严重不足。氮肥过量投入问题严重,过量比例高达81.8%。磷、钾肥过量和不足现象并存。因此,在今后该区域果树养分管理中,应大力增加有机肥投入量和施用比例,大幅度降低氮肥用量,同时合理引导磷、钾肥的科学施用。另外,因研究区耕地多以坡地为主,优化养分管理和减少养分损失带来的农业面源污染问题也是今后重点研究的方向。
%P 380-387
%@ 1008-505X
%L 11-3996/S
%W CNKI


%0 Journal Article
%A 邓德会
%+ 贵州省贵阳市修文县大石布依族乡农业综合服务中心;
%T 猕猴桃溃疡病适时预防对策探讨
%J 农技服务
%D 2015
%V 32
%N 04
%K 猕猴桃;;溃疡病;;预防措施
%X 猕猴桃是大石乡主导产业。猕猴桃溃疡病是一种低温、高湿性细菌病害,严重威胁猕猴桃生产的毁灭性病害。该病传播快、危害重、是制约猕猴桃产业发展的主要病害。猕猴桃溃疡病采取科学管理,培养抗性,坚持"预防为主,综合防治"的原则。
%P 124
%@ 1004-8421
%L 52-1058/S
%W CNKI


%0 Journal Article
%A 韦安胜
%A 陈竹君
%A 康婷婷
%A 张晓佳
%A 闫波
%A 周建斌
%+ 西北农林科技大学资源环境学院;农业部西北植物营养与农业环境重点实验室;
%T 秦岭北麓周至县俞家河小流域土壤养分空间变异研究
%J 水土保持学报
%D 2015
%V 29
%N 02
%K 地形地貌;;土地利用;;土壤养分;;空间分布
%X 基于俞家河小流域1∶1万地形图数字化后生成的1m×1mDEM图提取坡度及沿河两岸垂直河流方向的相对高差,高分辨率卫星影像解译并实地逐块核查获得土地利用类型,GPS定位采集不同地形及土地利用土壤样品并测定养分含量,分析俞家河小流域地形地貌和土地利用与土壤养分空间分布的关系。结果表明,(1)俞家河流域80.77%的土地分布在0°~15°坡度上,64.34%土地分布在沿河两岸垂直河流方向0~20m的相对高差内。(2)土地利用类型以耕地和园地为主,分别占研究区总面积的28.46%和38.80%,园地中83.82%为猕猴桃果园;受灌溉水源影响,土地利用类型分布沿垂直俞家河河流方向相对高差变化呈现规律性分布,随着相对高差的增大园地面积呈降低趋势,耕地面积呈增加趋势。(3)土壤有机质、全氮、200cm土层土壤NO3--N、有效磷和速效钾空间分布均与土地利用类型分布一致,土地利用是影响该流域土壤养分空间分布格局的主导因素。
%P 128-132
%@ 1009-2242
%L 61-1362/TV
%W CNKI


%0 Journal Article
%A 赵宝明
%A 赵杰
%+ 上海市浦东新区农业技术推广中心;
%T 浦东新区猕猴桃无公害生产技术规程
%J 上海农业科技
%D 2015
%N 02
%K 猕猴桃;;无公害生产;;技术规程;;浦东新区
%X 根据浦东新区的气候、土壤环境等特点,在建园、苗木选择、栽植技术、土肥水管理、整形修剪、花果管理、病虫害防治及果实采收等方面,制定了适宜浦东新区猕猴桃栽培的技术规程。
%P 76-78
%@ 1001-0106
%L 31-1240/S
%W CNKI


%0 Journal Article
%A 张霞
%+ 山东省泰安市东平县政务大厅(林业局窗口);
%T 猕猴桃越冬管理技术
%J 现代园艺
%D 2015
%N 05
%K 猕猴桃;果实采摘;硫磺粉;
%X <正>猕猴桃有四喜:喜温暖,喜潮湿,喜肥,喜光;也有三怕:怕涝,怕强风,怕霜冻。因此,猕猴桃如何安全过冬也就成为关键,现就猕猴桃越冬管理技术介绍如下:1补水增肥果实采摘后,可喷灌1次。对要增肥的果园,可用0.5%尿素液喷施1~2次,以增加叶面光合作用,促进养分向根、茎回流,增加养分储备,促进树势尽快恢复。
%P 51
%@ 1006-4958
%L 36-1287/S
%W CNKI


%0 Journal Article
%A 李仕保
%+ 苍溪县三川镇农技推广站;
%T 猕猴桃秋冬管理技术
%J 四川农业与农机
%D 2015
%N 01
%K 猕猴桃;结果母枝;石硫合剂;采果后;
%X <正>猕猴桃树经过1年的生长发育、开花结果,对树体养分消耗极大,易使病虫残留园内危害来年,必须进行彻底清除。因此,秋冬管理是猕猴桃次年生长发育以及产量形成的关键一环。采果后当气温降至12℃左右猕猴桃将逐渐进入落叶后的冬季休眠时期,这个时候加强猕猴桃各项管理工作,既操作便捷、管理透彻,又对树体伤害极小,更为猕猴桃树来年的生长发育提供全优生长条件和足够的养分储备。1施基肥基肥秋施对促进猕猴桃的生长发育极为重要,使用量占全年70%,早施能
%P 48
%@ 2095-3615
%L 51-1743/S
%W CNKI


%0 Journal Article
%A 魏丽红
%A 翟秋喜
%+ 辽宁农业职业技术学院农产品质量安全检测中心;
%T 猕猴桃缺素症叶片诊断
%J 北方园艺
%D 2015
%N 02
%K 猕猴桃;;缺素症;;叶片诊断
%X 在一定范围内,叶片营养诊断可作为对果树潜在营养状况进行诊断的参考标准。当前猕猴桃缺素症叶片诊断可分为叶片外部形态诊断、叶片营养分析诊断及对照已有的诊断标准加以诊断3种。该文对各类诊断方法进行了概述,对3种诊断方法的优势和不足进行了比较分析,对实施3种诊断方法时的注意事项进行了归纳。提出猕猴桃缺素症叶片诊断的发展趋势,指出在今后的研究中,应根据具体情况,选择适宜的诊断方法,同时应综合运用各种诊断方法,充分发挥多种方法的优势。应积极探索猕猴桃树体对养分缺乏的生理生态适应性以及养分之间的相互作用,探寻更好的营养诊断方法和途径。
%P 170-174
%@ 1001-0009
%L 23-1247/S
%W CNKI


%0 Journal Article
%A 陈大明
%+ 云南省农业科学院热区生态农业所;
%T 猕猴桃有机栽培对鲜果品质的影响
%J 南方农业
%D 2014
%V 8
%N 36
%K 猕猴桃;;有机栽培;;鲜果品质
%X 本地区地跨北亚热带、暖温带、中温带,复杂多样的自然环境孕育了丰富的动植物资源,其中猕猴桃的栽培比较多。猕猴桃有机栽培的目的是协调各种养分在不同生育期的合理供给,从根外叶面补充多种养分和抗逆因子,以弥补部分稀缺营养,促进鲜果品质的提高。基于此,首先从多个方面分析了猕猴桃的有机栽培措施,然后探讨了对鲜果品质的影响。
%P 10-11
%@ 1673-890X
%L 50-1186/S
%W CNKI


%0 Journal Article
%A 陈庆红
%A 张蕾
%A 罗轩
%+ 湖北省农业科学院果树茶叶研究所/国家猕猴桃种质资源圃;
%T 猕猴桃衰老园更新与改造
%J 西北园艺(果树)
%D 2014
%N 06
%K 猕猴桃产业;更新与改造;
%X <正>我国猕猴桃产业发展方兴未艾,已成为主产区县域经济的农业主导产业和农民增收的主要来源。如陕西省宝鸡市眉县,2014年猕猴桃栽培总面积29.4万亩,农民户均4.3亩,人均1.12亩,猕猴桃从业人员达到15万人,猕猴桃产业年收入预计24亿元,农民人均单项产业收入达到9 200元。
%P 5-6
%@ 1004-4183
%L 61-1226/S
%W CNKI


%0 Journal Article
%A 陈大明
%+ 云南省农科院热区生态农业研究所;
%T 猕猴桃种植管理技术
%J 四川农业科技
%D 2014
%N 11
%K 猕猴桃;结果母枝;石硫合剂;种植管理;
%X <正>猕猴桃原产于中国黄河以南的长江流域,最早栽植是在1986年,到现在已经有20多年的种植历史了。多年以来,猕猴桃作为一种多年生落叶藤本果树,以其果实风味独特,营养丰富,果实富含维生素C,对保持人体健康具有重要的作用,保健功能在各种水果中名列前茅,被誉为"水果之王",并受到人们的广泛喜爱。尤其是近年来,随着人们保健意识的增强以及消费水平的提高,猕猴桃的市场需求大大升高,销量稳步增加,种植效益也在逐年提升,再加上各级地方政府都开始对猕猴桃的种植
%P 32-33
%@ 1004-1028
%L 51-1212/S
%W CNKI


%0 Journal Article
%A 刘宁娟
%A 赵晓琴
%A 孙春兰
%A 张小妮
%A 杨金娥
%+ 陕西省眉县农业技术推广服务中心;眉县果业局;
%T 秋冬季猕猴桃溃疡病防治技术要点
%J 山西果树
%D 2014
%N 06
%K 猕猴桃溃疡病;噻霉酮;水分散粒剂;技术要点;
%X <正>猕猴桃溃疡病病原菌为细菌,主要从伤口侵入,借助风、雨和嫁接、修剪等农事活动进行传播。秋冬季是猕猴桃成熟采收、修剪的重要时期,由于采果、落叶、修剪等造成树体大量伤口,加上此时温度相对低,湿度相对大,植株极易感染溃疡病,因此秋冬季防治至关重要,应坚持做好以"主动预防为主、综合措施防控"的防治策略,重点把好四项技术关。
%P 53
%@ 1005-345X
%L 14-1127/S
%W CNKI


%0 Journal Article
%A 母智平
%+ 苍溪县元坝镇农技站;
%T 苍溪县红阳猕猴桃建园技术
%J 四川农业与农机
%D 2014
%N 05
%K 红阳猕猴桃;建园技术;定植方式;
%X <正>红阳猕猴桃被誉为"水果之王",可溶性固形物含量高达19.6%,维生素C每100 g高达135.77 mg,含总糖13.45%,总酸0.49%,以及钙、钾、硒、锌、锗等微量元素和人体所需的17种氨基酸,其中微量元素硒2.98 mg/100 g。猕猴桃可防治老年骨质疏松,抑制胆固醇的沉积,从而防治动脉硬化,还可改善心肌功能,防治心脏病等,也能对抗癌起到一定作用。多食用猕猴桃,还能阻止体内产生过多的过氧化物,防止老年斑的形成,延缓人体衰老。苍溪大力发展绿色苍溪猕猴桃,走
%P 43
%@ 2095-3615
%L 51-1743/S
%W CNKI


%0 Journal Article
%A 兰晓雁
%+ 四川省达州职业技术学院;
%T 常见食物的保健绝活
%J 饮食科学
%D 2014
%N 10
%K 保健成分;心脏病;猕猴桃;多酚类;空气污染物;医学专家;保健功效;石榴汁;降低血压;
%X <正>不少食物不仅提供养分,还有一定保健功效,只要选准了,你将受益匪浅。请看来自医学界的好消息吧。猕猴桃子儿降血脂。猕猴桃子儿富含黄酮类、多酚类、微量元素硒及其他生物活性物质,其中亚油酸、亚麻酸等不饱和脂肪酸占75%以上,具有辅助降低血脂、软化血管和延缓衰老等功效。提醒读者:猕猴桃子儿个体小,且裹有一层坚硬的外壳,直接
%P 18
%@ 1008-9489
%L 21-1158/TS
%W CNKI


%0 Journal Article
%A 李志国
%A 曾华
%A 张过师
%A 万开元
%A 刘毅
%A 潘俊峰
%A 陈防
%+ 中国科学院武汉植物园水生植物与流域生态重点实验室;四川伊顿农业科技开发有限公司;
%T 红阳猕猴桃叶片营养DRIS诊断
%J 湖北农业科学
%D 2014
%V 53
%N 18
%K 红阳猕猴桃;;都江堰;;营养诊断;;DRIS
%X 探讨红阳猕猴桃(Actinidia chinensis cv.‘hongyang’)树体养分限制因子,为推动猕猴桃果园科学合理施肥提供参考。采用DRIS指数诊断法对四川都江堰地区红阳猕猴桃(Actinidia chinensis cv.‘Hongyang’)进行叶片营养诊断研究。结果表明,红阳猕猴桃在不同时期叶片各养分元素变化存在差异,且随季节变化叶片N、P、K含量均呈现逐渐减低趋势。不同时期DRIS确定的重要诊断参数不同。诊断结果显示,不同时期高产园和低产园的养分限制因子存在差异。在4月和6月份,相对于N和P,K是影响产量的最主要限制因子,但在4月份,K相对N、P不足,而在6月,K相对N、P过量。在8月份,P成为最需要的元素,低产果园较高产果园更需要。研究表明,可以采用DRIS方法对红阳猕猴桃在不同生长阶段的养分状况进行诊断。猕猴桃果园施肥时,不仅要注意各个时期肥料的均衡配比,还要考虑肥料的最佳施入方式,以最大程度提高肥料利用率。
%P 4344-4348
%@ 0439-8114
%L 42-1255/S
%W CNKI


%0 Journal Article
%A 肖涛
%A 彭家清
%A 吴伟
%A 杨静
%A 余莉
%A 肖丽丽
%+ 湖北省十堰市经济作物研究所;
%T 湖北十堰猕猴桃夏季管理关键技术
%J 果树实用技术与信息
%D 2014
%N 09
%K 猕猴桃;果实品质;夏季管理;结果母枝;湖北十堰;
%X <正>夏季是猕猴桃生长的关键季节,也是果实品质形成的重要时期,应重点抓好树体管理,调节营养生长与生殖生长的矛盾,改善树体生长环境,节约养分消耗,提高果实品质,达到丰产稳产的目的。针对湖北省十堰市猕猴桃夏季管理不到位,导致果实品质差、产量低等问题,笔者通过多年的研究探索,总结出猕猴桃夏季管理关键技术,现介绍如下。1夏季修剪夏季修剪也叫生长期修剪,在萌芽后至落叶前,主要在夏季旺盛
%P 16-17
%L 21-1342/S
%W CNKI


%0 Journal Article
%A 李小晶
%A 李建明
%+ 陕西眉县农业技术推广服务中心;
%T “丰农宝”发酵活化鸡粪在猕猴桃上的应用
%J 果农之友
%D 2014
%N 09
%K 猕猴桃树;生物菌剂;百叶鲜重;
%X <正>"丰农宝"发酵活化鸡粪是宝鸡丰农生物菌剂制造有限公司采用本公司生产的EM菌株与鸡粪经过高温发酵,无害化去臭精制而成的生物有机肥。产品含有大量有益微生物、腐植酸和氮、磷、钾等中微量营养元素及活性有机物质。为验证"丰农宝"发酵活化鸡粪对提高猕猴桃产量、改善果实品质的作用和效果,在眉县猕猴桃园进行了"丰农宝"发酵活化鸡粪施基肥试验。1材料与方法1.1试验地概况试验地设在眉县金渠镇年家庄村四组吴均录猕猴桃园,地势平坦,土壤肥力均匀,灌排水条件良好。试验田土壤属于塿土土类、油土亚类、红紫土土属、薄层红紫
%P 5-6
%@ 1671-7759
%L 41-1343/S
%W CNKI


%0 Journal Article
%A 吴迪
%A 彭熙
%A 李安定
%A 龙秀琴
%A 李苇洁
%+ 贵州省山地资源研究所;
%T 水城县主要猕猴桃果园土壤养分分析及酸碱度改良方法探讨
%J 贵州科学
%D 2014
%V 32
%N 04
%K 猕猴桃果园;;土壤养分;;pH值;;改良
%X 通过对贵州省水城县五个乡镇猕猴桃果园土壤养分含量和酸碱度的分析测定,结果表明:猴场、米箩、鸡场等乡镇猕猴桃果园的氮素和钾素含量较为丰富,但土壤的有机质含量普遍偏低,而鸡场和野钟乡猕猴桃果园的土壤速效磷含量极少,不能满足猕猴桃的生长需求;五个乡镇猕猴桃果园土壤的pH值普遍高于猕猴桃的最适生长范围,可通过在土壤中加入硫磺粉和硫酸亚铁的方式降低土壤酸碱度。
%P 94-96
%@ 1003-6563
%L 52-1076/N
%W CNKI


%0 Journal Article
%A 苟杰
%A 朱春香
%A 张相文
%A 师慧叶
%+ 陕西省眉县农业广播电视学校;
%T 猕猴桃夏季高温期关键管理技术措施
%J 果树实用技术与信息
%D 2014
%N 08
%K 猕猴桃;叶斑病;高温期;
%X <正>陕西省关中平原地区,6月上中旬至8月上中旬晴天11:00—15:00的气温超过35℃的天数较多,而此时是猕猴桃枝梢与幼果生长最旺盛的阶段,幼嫩的枝叶及果实裸露在强光下最容易被灼伤,此期的施肥、灌水、喷药等多项农事操作不当,往往给猕猴桃树体带来伤害,轻则减产,重则绝收,所以高温时期一定要做好日灼、肥害、药害以及叶片病害、根系病害的预防及治疗。笔者通过多年的田间管
%P 13-15
%L 21-1342/S
%W CNKI


%0 Journal Article
%A 支玉玺
%+ 陕西省武功县园林工作站;
%T 猕猴桃黄化病防治要点
%J 西北园艺(果树)
%D 2014
%N 04
%K 黄化病;猕猴桃;防治要点;
%X <正>土壤缺铁、施肥单一、耕作不合理、根部病害、负载过量、滥用膨大剂等均可诱发猕猴桃黄化病,应根据不同发病原因采取针对性措施。1)追施化肥。猕猴桃生长季追肥要做到配方施肥,避免单一、过量施用氮肥。2)补施铁肥。当出现缺铁症状时,春季萌芽时追施螯合态铁肥如叶绿灵、黄叶必克等,株施30~50 g。也可从展叶开始,叶面喷施氨基酸铁肥或螯合腐殖酸液肥及含铁元素的稀土微肥,全年喷5~6次。也可于
%P 40
%@ 1004-4183
%L 61-1226/S
%W CNKI


%0 Journal Article
%A 张引娣
%A 孟庆靑
%+ 陕西省周至县永红林场;周至县土肥站;
%T 猕猴桃园土肥水的科学管理
%J 西北园艺(果树)
%D 2014
%N 04
%K 猕猴桃园;土肥水;成龄园;肉质根;
%X <正>猕猴桃的根是肉质根,穿透能力差,再生能力弱,呼吸作用旺盛,疏松透气的中性微酸性土壤能够满足其根系健康生长要求。猕猴桃的叶没有保护层,蒸发量大,原生态条件下,只能在山区的阴坡生长,阳坡几乎没有。因此,人工栽培条件下,采取科学的土肥水管理是猕猴桃园提质增效的基础和关键因素。1土壤管理1)适地栽植。根据猕猴桃根系的生长要求,首选沙壤土、中壤土、腐殖质含量高的土壤,重黏土透气性差,难改造,最好不用。其次看土壤的酸碱度,
%P 12-13
%@ 1004-4183
%L 61-1226/S
%W CNKI


%0 Journal Article
%A 朱春香
%A 苟杰
%A 张相文
%A 师慧叶
%+ 陕西省眉县农业广播电视学校;
%T 猕猴桃园提质增效综合管理技术
%J 西北园艺(果树)
%D 2014
%N 04
%K 猕猴桃园;中华猕猴桃;综合管理;提质增效;
%X <正>近年来,猕猴桃品质明显下降,主要表现为果实风味变淡、色泽不佳,特别是采收时手感果(果实顶部有软的感觉)有增加趋势,以徐香为例,10年生以上果园平均手感果发生率11.8%,严重的达到27.3%,导致果实入库后极不耐贮,库损增大,冷藏效益不佳,果品市场声誉下降,严重影响了猕猴桃产业的持续健康发展。分析果实品质下降原因,针对性采取提质措施势在必行。1果实品质下降原因1.1果园"三密"现象严重为了追求眼前利益,
%P 13-15
%@ 1004-4183
%L 61-1226/S
%W CNKI


%0 Journal Article
%T 提高猕猴桃品质四法
%J 果农之友
%D 2014
%N 08
%K 猕猴桃;畸形果;
%X <正>追施速效性壮果肥以磷、钾肥为主,如二铵、猕猴桃专用肥等;尽量少用单一性化肥,如氮肥、尿素等;去掉小果、畸形果、日灼果,这些果实不但浪费养分,而且又无商品价值,应尽早地去掉,以便集中养分长出大果、好果。
%P 44
%@ 1671-7759
%L 41-1343/S
%W CNKI


%0 Journal Article
%A 黄春辉
%A 曲雪艳
%A 刘科鹏
%A 冷建华
%A 涂贵庆
%A 李帮明
%A 徐小彪
%+ 江西农业大学农学院;江西省奉新县猕猴桃研究所;
%T ‘金魁’猕猴桃园土壤理化性状、叶片营养与果实品质状况分析
%J 果树学报
%D 2014
%V 31
%N 06
%K 猕猴桃;;土壤;;理化性状;;叶片营养;;果实品质
%X 【目的】摸清猕猴桃园土壤理化性状、叶片营养及果实品质状况,为指导果园科学施肥提供参考依据。【方法】对15个‘金魁’猕猴桃园的土壤理化性状、叶片营养和果实品质进行测定,结合相关分级标准,分析猕猴桃园土壤管理存在的问题。【结果】供试果园的土壤阳离子交换量处于适宜水平,土壤有机质、有效钙含量总体偏低,3/5果园土壤容重偏高,1/3果园土壤p H偏低,1/2果园土壤盐基总量偏低,土壤速效氮、有效硼、有效氯含量充足,但1/2果园土壤速效磷、速效钾、有效镁、有效锰、有效锌含量不足。供试果园叶片磷和镁含量充足,锰含量总体过剩,1/2果园叶片氯含量过高;但1/2果园叶片钾含量不足,大部分果园叶片钙含量偏低,所有果园氮和硼含量不足。大部分果园果实硬度较低,可滴定酸总体偏高;1/3果园的单果质量小于80 g,超过1/2果园需提高可溶性固形物含量。相关性分析结果表明,土壤养分间呈显著正相关的有O.M-K、O.M-Ca、O.M-Mg、K-B、Ca-Zn、Ca-B,呈极显著正相关的有O.M-P、O.M-Zn、O.M-B、P-Mg、P-Zn、K-Ca、K-Mg、Ca-Mg、Mg-Zn。土壤养分与叶片养分之间除硼外,其他相对应元素之间无显著相关性。果实单果质量与土壤有机质、有效锌呈显著正相关,与叶片磷呈极显著正相关;果实硬度与土壤速效钾、有效镁、有效硼呈显著正相关,与土壤有效钙、叶片硼呈极显著正相关;可溶性固形物与土壤有机质呈极显著正相关,维生素C与叶片氮呈显著负相关。【结论】果实品质指标受到多个土壤和叶片营养元素的影响,土壤养分与叶片养分之间存在协同与拮抗作用,增加土壤有机质含量可以提高土壤中各有效养分的含量,从而有利于果实品质的提升。
%P 1091-1099
%@ 1009-9980
%L 41-1308/S
%W CNKI


%0 Journal Article
%A 车小娟
%A 赵英杰
%+ 陕西省眉县果业技术推广服务中心;
%T 眉县猕猴桃标准化生产关键技术解读
%J 山西果树
%D 2014
%N 04
%K 猕猴桃产业;留芽量;标准化生产;
%X <正>近年来眉县猕猴桃产业快速发展,总面积已达19 333hm2,总产量41万t,成为全国最大的优质猕猴桃生产基地,建成了陕西省猕猴桃"一县一业"示范县和全国猕猴桃标准化生产示范区。在眉县猕猴桃产业发展中,广大科技人员不断完善总结和创新,形成了眉县猕猴桃标准化生产十大关键技术,在眉县猕猴桃生产发展中起到了巨大的技术引领作用,笔者对此进行了解读,供猕猴桃生产者参考。
%P 21-22
%@ 1005-345X
%L 14-1127/S
%W CNKI


%0 Journal Article
%A 杨金娥
%A 李建
%A 罗峰谊
%+ 陕西省眉县果业局;
%T 陕西眉县猕猴桃园枝条堆肥技术
%J 果树实用技术与信息
%D 2014
%N 06
%K 猕猴桃园;陕西省;堆肥技术;
%X <正>经过连续多年的强力推进,陕西省眉县猕猴桃产业得到了长足发展。截止2014年春季,眉县猕猴桃栽培面积已达到29万亩,占陕西省猕猴桃栽培总面积的30%,占眉县耕地总面积的81%,猕猴桃种植农户突破6万户,占眉县总农户的88%,人均栽培猕猴桃1.1亩。目前,眉县有猕猴桃加工企业4家,年鲜果加工能力2.5万吨;有猕猴桃贮藏冷库2260座,贮藏能力16.6万吨;有猕猴桃专业合作
%P 23-25
%L 21-1342/S
%W CNKI


%0 Journal Article
%A 赵志勇
%A 张鹏博
%A 段眉会
%A 姚鸣飞
%+ 陕西省周至县农业局;周至县万嘉兴专业合作社;
%T 猕猴桃根际液体施肥技术
%J 西北园艺(果树)
%D 2014
%N 03
%K 猕猴桃;需肥特点;施肥技术;
%X <正>笔者根据猕猴桃生长需肥特点,在水肥一体化技术基础上总结出了猕猴桃根际液体施肥技术。该技术充分利用了果园喷药的机械装置,包括配药罐、打药机(三缸活塞泵)、三轮车、管子等,稍加改造,将原来的喷枪换成施肥枪,追肥时将要施入的配方肥料溶于水中,用打药机加压后,通过追肥枪注入果树根系集中分布层,加速养分吸收利用,具有显著的节水、节肥、省工效果。1技术特点猕猴桃根际液体施肥技术相比传统灌溉施肥
%P 50
%@ 1004-4183
%L 61-1226/S
%W CNKI


%0 Journal Article
%A 王兴辉
%A 杨玉
%+ 湖南省园艺研究所;
%T 时鲜水果栽培新技术(6)  猕猴桃园的管理
%J 湖南农业
%D 2014
%N 06
%K 猕猴桃园;栽培新技术;树盘覆盖;
%X <正>(续第5期第27页)1.中耕除草要及时清除果园树行间或树盘(直径1米以上)杂草。除草时,以不伤根系为宜。因猕猴桃根为肉质根,对草甘膦等化学除草剂敏感,除草时最好不用化学除草剂,防止产生药害。夏秋两季,应视猕猴桃园土壤板结及杂草生长情况,结合追肥中耕除草2~3次。幼年猕猴桃园,可结合间作管理,清除树盘杂草。2.种植绿肥及树盘覆盖猕猴桃园种植绿肥,具有很多优点:①增加土壤中有机质。园内种植豆科绿肥,如三叶草,以每667平方米
%P 28
%@ 1005-362X
%L 43-1051/S
%W CNKI


%0 Journal Article
%A 闵显宁
%+ 陕西省宝鸡市陈仓区桑果工作站;
%T 蔺多卯种植猕猴桃收益高
%J 果农之友
%D 2014
%N 06
%K 猕猴桃;陈仓区;猕猴桃溃疡病;结果枝;氮、磷、钾;雌雄株;三元复合肥;
%X <正>陕西省宝鸡市陈仓区磻溪镇党家堡村九组蔺多卯,2003年先后投资12.6万元,栽植20亩晚红猕猴桃园。由于实行了规范化栽植和精细化管理,连年高产稳产,栽培效益逐年攀升,且树体健壮,病虫害发生少。2013年,20亩猕猴桃共生产商品果34 720千克,平均售价18元/千克,总收入62万元,亩均生产优质商品果1 736千克,收入3.1万元。他成为远近闻名的猕猴桃科技示范户和科技拔尖人才,区内及岐山、眉县、周至等周边县区许多果农前来取经。我们根据对该园连续生产管理情况的多年跟踪调查,总结了其高效生产经验。
%P 35
%@ 1671-7759
%L 41-1343/S
%W CNKI


%0 Journal Article
%A 杨妙贤
%A 周玲艳
%A 刘胜洪
%A 梁迎勇
%A 陈志育
%A 陈金爱
%A 刘文
%A 梁红
%+ 仲恺农业工程学院生命科学学院;广东省和平县水果研究所;华南农业大学农学院;
%T 猕猴桃果园土壤养分对果实品质的影响
%J 林业科技开发
%D 2014
%V 28
%N 03
%K 猕猴桃;;土壤养分;;果实品质;;多元分析
%X 以‘武植3号’中华猕猴桃为试材,研究了广东省和平县猕猴桃果园土壤的主要营养状况及其对果实品质的影响。结果表明:土壤营养因子与果实品质之间存在着不同程度的相关性,多元线性回归分析结果表明,在一定范围内,果实可溶性糖、可溶性固形物和固酸比与土壤有机质呈正相关。Vc含量与土壤有机质含量呈线性正相关,与碱解氮呈负相关。土壤养分对猕猴桃果实品质影响较大,在土壤管理过程中可以根据果实品质要求,科学地制定相应的施肥方案。
%P 56-59
%@ 1000-8101
%L 32-1160/S
%W CNKI


%0 Journal Article
%A 张建华
%A 韦庆和
%+ 五营林业局;伊春市九天生物科技有限公司;
%T 狗枣猕猴桃苗木繁育技术
%J 黑龙江生态工程职业学院学报
%D 2014
%V 27
%N 03
%K 狗枣猕猴桃;;育苗;;技术
%X 狗枣猕猴桃是东北野生浆果资源,营养价值和经济价值较高,是黑龙江省少有的可以引种驯化栽培的猕猴桃品种。通过实验、中试已初步建立狗枣猕猴桃的快速繁殖育苗技术,为进一步开发利用狗枣猕猴桃资源打下基础。
%P 7-8
%@ 1674-6341
%L 23-1551/S
%W CNKI


%0 Journal Article
%A 邹永翠
%A 王强
%A 王万青
%+ 重庆三峡职业学院;重庆万州新田农业服务中心;
%T 渝东北地区红阳猕猴桃需肥特点及施肥技术
%J 现代农业科技
%D 2014
%N 09
%K 红阳猕猴桃;;需肥特点;;施肥技术;;渝东北地区
%X 根据猕猴桃生长发育特点及需肥规律,结合渝东北地区土壤情况,提出红阳猕猴桃合理施肥技术,以确定适宜的施肥量、施肥时期及施肥方法。
%P 122-123
%@ 1007-5739
%L 34-1278/S
%W CNKI


%0 Journal Article
%A 王利荣
%+ 陕西省眉县农业技术推广服务中心;
%T 猕猴桃林下思壮赤菇栽培技术
%J 西北园艺(蔬菜)
%D 2014
%N 03
%K 猕猴桃;子实体;
%X <正>思壮赤菇是一种新型食用菌,属担子菌亚门、层菌纲、伞菌目、盖菇科、盖菇属。菇形圆整,色泽艳丽,营养丰富,清香可口,享有"山林珍品"之誉,其鲜菇肉质细嫩,柄脆,口感好,且含有多种维生素和人体必需的矿物质。2011年眉县槐芽镇保安堡村和宝鸡超达高科技研究所合作,引进思壮赤菇,在
%P 27
%@ 1004-4183
%L 61-1226/S
%W CNKI


%0 Journal Article
%A 郭延虎
%A 李素玲
%+ 陕西省宝鸡市蚕桑园艺工作站;宝鸡市渭滨区蔬菜技术推广站;
%T 猕猴桃黄化病的发病原因与防治措施
%J 果农之友
%D 2014
%N 05
%K 黄化病;猕猴桃;原因与防治;
%X <正>近年来,猕猴桃黄化病在宝鸡市普遍发生,造成严重危害,已成为生产中最常见的重要病害。尤其地下水位较高的湿地,发病率较高,发病株率占到栽培总株数的20%左右。1黄化病的发生症状发生黄叶病的猕猴桃,除叶脉为淡绿色外,其余部分发黄失绿,叶片小,树势衰弱、减产,易受冻害及其他病害侵染。严重时病株枝条纤弱,叶片发白,外缘卷缩枯焦,果实外皮黄化,果肉切开呈白色,丧失食用价值。长时间发病还会引起整株树干枯死亡。
%P 26
%@ 1671-7759
%L 41-1343/S
%W CNKI


%0 Thesis
%A 付青霞
%T 生物复混肥对猕猴桃果实品质及果园土壤微生态的影响
%Y 谷洁
%I 西北农林科技大学
%9 硕士
%D 2014
%K 生物复混肥;;土壤养分;;土壤酶;;土壤微生物量;;土壤微生物群落多样性;;猕猴桃果实品质
%X 生物复混肥是近几年兴起的一种新型复合肥料，它集有机肥料的长效性、无机肥料的高效性和微生物肥料特有的生理调节功能于一身，除了具有提高土壤肥力的功效外，又具有改善土壤微生态环境，并调节作物生长的作用。本研究采用田间施肥试验，探究了生物复混肥的综合肥效，并以等氮养分的传统有机肥和等养分量的化肥作为对比，通过土壤养分含量、土壤酶活性、微生物量、微生物群落功能和结构多样性及猕猴桃果实产量和品质的测定，探讨了生物复混肥施入猕猴桃园后对猕猴桃果实品质和土壤微生态的影响。主要研究结果如下：

	1、生物复混肥对土壤酶活性的影响

	各施肥处理均不同程度的提高了土壤酶活性。蔗糖酶、脲酶、酸性磷酸酶和FDA水解酶的整体活性表现为：生物复混肥处理>传统有机肥处理>化肥处理>不施肥处理；而过氧化氢酶的整体活性则表现为：传统有机肥处理>生物复混肥处理>化肥处理>不施肥处理。

	2、生物复混肥对土壤微生物量的影响

	随着猕猴桃的生长，各处理的土壤微生物量氮含量均呈现上升的趋势；土壤微生物量碳、磷含量，生物复混肥和传统有机肥处理呈上升趋势，化肥和不施肥处理表现为先升高后下降的趋势，果实膨大期达到最大值。猕猴桃整个生长周期，土壤微生物量表现为：生物复混肥处理>传统有机肥处理>化肥处理>不施肥处理。

	3、生物复混肥对土壤微生物群落功能和结构多样性的影响

	Biolog结果表明，猕猴桃整个生长周期，生物复混肥处理的土壤微生物群落的整体代谢活性（AWCD）和多样性指数最高，其次是传统有机肥和化肥处理；从土壤微生物群落对六大类碳源的相对利用情况来看，各施肥处理均不同程度的减少了对糖类、羧酸类和氨基酸类碳源的相对利用率，增加了多聚物类、多酚类和多胺类碳源的相对利用率；主成分分析表明，不同施肥处理对土壤微生物群落功能多样性均具有显著影响，各施肥处理间、与不施肥处理间均在主成分坐标图上显著区分，对微生物群落功能多样性分异起主要作用的碳源主要是糖类、氨基酸类和羧酸类碳源。

	DGGE结果表明，随着猕猴桃的生长，细菌和真菌群落组成的多样性均表现为先增高后降低的趋势，且生物复混肥处理的土壤微生物群落多样性最高，而不同施肥处理均不同程度的提高了土壤微生物群落多样性。

	4、生物复混肥对猕猴桃产量和果实品质的影响

	各施肥处理均显著增加了猕猴桃的单果重和产量，但对产量的影响差异不显著。与不施肥处理相比，生物复混肥处理显著提高了猕猴桃果实中的可溶性固形物、总糖、维生素C的含量（P <0.05），并降低了总酸含量；传统有机肥处理显著增加了猕猴桃果实中的可溶性固形物、总糖和可溶性蛋白含量，但效果不如生物复混肥显著；化肥处理也显著增加了猕猴桃果实中的可溶性固形物和总糖含量，效果介于生物复混肥和传统有机肥之间。猕猴桃产量和品质的提高效果均以生物复混肥处理最好。
%W CNKI


%0 Thesis
%A 康婷婷
%T 秦岭北麓猕猴桃园营养状况及肥料效应研究
%Y 周建斌
%I 西北农林科技大学
%9 硕士
%D 2014
%K 秦岭北麓;;猕猴桃园;;土壤肥力;;氮肥;;矿质氮累积
%X 秦岭北麓地区是我国猕猴桃的原生区和最佳适生区之一，栽培面积与产量均为我国之最，猕猴桃已逐渐成为该地区农业的支柱产业之一。但在生产实践中，猕猴桃盲目施肥问题突出，影响猕猴桃产量及品质，增加生产成本。再加上这一地区雨水相对充沛，引起果园土壤大量氮素的累积，损失风险较高。因此，如何通过合理的养分管理技术，控制这一地区猕猴桃园不合理施肥带来的养分损失引起的农业面源污染问题，是值得研究的重大科学问题。

	本文以位于秦岭北麓的周至县竹峪镇俞家河小流域为研究对象，调查了该地区不同果园施肥状况，测定了果园叶片及土壤养分状况，并进行了不同施肥处理对猕猴桃园土壤养分、产量及品质影响的田间试验，得到以下结论：

	（1）连续两年对研究区域共计271余户猕猴桃果园进行施肥状况调查，结果表明，研究地区有1/3果园未施用有机肥，且有机肥种类较多，用量差别较大。平均氮（N）、磷（P2O5）和钾肥（K2O）施用量分别为893kg hm-2、388kg hm-2及556kg hm-2，分别是猕猴桃推荐施肥量的3-4倍、2-3倍、2.5-3倍；过量施用氮、磷和钾肥的果园分别占65%、32%和39%。说明研究地区过量施肥问题较为突出。

	（2）对研究区域共计88户猕猴桃园0-20cm及20-40cm土壤养分进行测定并评价，结果表明，研究地区0-20cm及20-40cm土壤pH平均值分别为7.63、7.78，属弱碱性；土壤有机质平均含量分别为17.23g kg-1、12.05g kg-1，全氮平均含量分别为1.19g kg-1、0.81g kg-1，均处在中等偏下水平。土壤0-20cm、20-40cm土层矿质氮平均含量分别为17.64mg kg-1、21.68mg kg-1，处于缺乏范围；而两个土层有效磷平均含量分别为86mgkg-1、51mg kg-1，土壤速效钾平均含量分别为360mg kg-1、239mg kg-1，均处在偏高水平。建议当地猕猴桃园继续加强有机肥的使用，适当降低氮、磷和钾肥施用量。

	（3）连续两年对研究区域共计134户猕猴桃园叶片养分进行测定分析，结果表明：研究地区主要栽培品种为“秦美”，其次为“哑特”。产量与叶面积及鲜重显著负相关，与其他叶片生长指标及养分无显著相关关系。以调查中高产园叶片养分为基础，制定陕西秦岭北麓地区“秦美”叶片诊断指标，将其划分为缺乏、偏低、适宜、偏高、过量5个级别，并对研究地区“秦美”与“哑特”猕猴桃叶片养分进行诊断，发现大部分“秦美”叶片N、P与K含量适宜，超过10%的果园叶片N、K水平过量，且P、K变异较大。

	（4）田间肥料效应试验表明：不同施肥处理对猕猴桃果实产量及品质影响不显著。与当地常规氮肥用量相比，氮肥用量减少25%，果园0-2m土壤矿质氮累积量减少182kghm-2，施用控释氮肥处理果园0-2m土壤矿质氮累积量降低了485kg hm-2，差异显著。氮肥减量与控释氮肥对于减少因氮素淋失造成的地下水污染有积极作用，二者结合应用效果更明显。
%W CNKI


%0 Thesis
%A 乔金梅
%T 北方（榆林）猕猴桃设施栽培试验
%Y 刘占德
%I 西北农林科技大学
%9 硕士
%D 2014
%K 榆林;;猕猴桃;;栽培;;设施
%X 近年来，猕猴桃已迅速演变为世界性栽培的新兴果树。据统计，我国猕猴桃栽培面积、产量每年以近30%的速度不断增长，猕猴桃的市场认可度逐渐增强。由于种植猕猴桃效益非常可观，各地纷纷出现了猕猴桃“种植热”的现象。猕猴桃露地栽培要求环境条件温暖湿润，土壤松软肥沃，土壤有机质含量丰富。生产过程中，环境条件的不适宜会影响了猕猴桃的品质和产量。由于自然环境条件的限制，目前猕猴桃主要在我国南方种植。我国北方地区大部分属于温带气候，冬季极限温度较低，无霜期较短，有效积温往往也达不到果树生长发育的需求，只能种一些抗寒性较好的果树，北方果树露地栽培树种较单一。

	目前，设施栽培在北方果树种植上应用越来越广泛。设施果树栽培是通过在设施条件下，人为控制设施内果树的生长发育所需要的环境条件，达到人们的生产目标。由于整个生产过程都可控，一方面减少了突发自然灾害对果树生长影响而造成的损失，另一方面可以通过人为控制果树的生长周期，实现提前或推迟果实的成熟期，延长各水果的供应期，同时，果树设施栽培可以提高亩产量与亩产值。有“红阳”猕猴桃设施栽培试验表明，设施条件下比露地条件亩产可增产约40%（周永弟2013）。生产上葡萄、樱桃的北方设施栽培较为成功。果树设施栽培实现了将适合南方栽培种植的果树引种到北方，在北方大量生产，丰富了北方果树栽培树种，补充了水果的市场需求。

	榆林地区光照十分充足，日照时数高达2700-2900小时，昼夜温差较大，年降水量约300-500mm，主要集中在7、8、9三个月，雨热同步与充足的光照条件，有利于植物光合作用与有机物质积累，使得农产品的品质较好。另外，榆林地区特有的沙质土壤，很有利于猕猴桃肉质根系生长。此外，榆林对现代农业投资力度较大，截至2010年，榆林市累计省级投资6830万元，市级投资1.26亿元于现代农业示范项目，全力将榆林建设为一流的现代特色农业基地。

	综上所述条件，于2013年3月在北方地区—榆林，设计建设了合理的设施，进行了设施条件下猕猴桃栽培试验，试验初步结果显示在榆林室外极限温度-23.7℃，室内极低温-9.6℃条件下，设施条件下猕猴桃栽培成活率较高，高达96%，适应性较好。
%W CNKI


%0 Journal Article
%A 邓平
%+ 陕西省杨陵区农技中心;
%T 猕猴桃园土肥水管理要点
%J 西北园艺(果树)
%D 2014
%N 02
%K 猕猴桃园;土肥水管理;
%X <正>合理的土肥水管理是猕猴桃丰产优质的根本,必须引起足够重视。1)土壤管理。冬季深翻扩穴熟化土壤。从树冠外滴水线挖沟,沟宽30~40 cm、深60 cm。回填时混入有机肥,表土放底层,心土放表层,并立即在沟内灌足水。此项工作1年1次。采用生草制。果园行间距植株1 m种植毛苕子或三叶草,在草高达35 cm以上时刈割覆盖地面。2)施肥管理。全部农家肥和各种化肥的60%在秋季作基肥一次施入,第2年萌芽前追施20%化肥,果实膨大期追施20%化肥。施基肥时,幼园结合深翻改土挖环状沟施入,沟宽30~40 cm、深40 cm,逐年向外
%P 25
%@ 1004-4183
%L 61-1226/S
%W CNKI


%0 Journal Article
%A 潘俊峰
%A 曾华
%A 李志国
%A 万开元
%A 张过师
%A 刘毅
%A 陈防
%+ 中国科学院武汉植物园水生植物与流域生态重点实验室;四川伊顿农业科技开发有限公司;国际植物营养研究所中国项目部;
%T 都江堰猕猴桃主产区果园土壤肥力状况调查与评价
%J 中国农学通报
%D 2014
%V 30
%N 10
%K ‘红阳’猕猴桃;;都江堰;;土壤肥力
%X 为全面了解都江堰猕猴桃主产区果园土壤肥力状况以及科学评价土壤环境质量,以该地区处于盛产期的9个果园为研究对象,分析果园表层土壤的pH、有机质以及有效态的N、P、K含量。结果显示:土壤明显偏酸性;土壤有机质含量较为充足,70.7%的土壤样本有机质含量超过了30 g/kg;79.3%的土壤样品碱解N含量超过120 mg/kg,仅有4.8%的土壤样品碱解N表现缺乏;18.3%的土壤样本速效P含量表现缺乏,仅有8.5%的土壤样品缺乏K素。从整体上看,果园的土壤pH和有机质空间变异较小,而有效P和有效K分布不均衡。此外,本次调查结果显示都江堰猕猴桃主产区果园的土壤环境质量不容乐观,56.1%土壤样本的pH<5.5,在猕猴桃适宜生长范围pH 5.5~7.0的样本数只有32.9%。76.9%的土壤样品碱解N含量超过了150 mg/kg;62.2%的土壤样品速效P含量超过了50 mg/kg。因此,需要及时提高果园土壤养分管理水平,建议适当调整施肥策略,根据果树生长需肥规律施肥,提高肥料利用率,避免果园施肥造成的面源污染和土壤环境质量恶化。
%P 269-275
%@ 1000-6850
%L 11-1984/S
%W CNKI


%0 Thesis
%A 赵佐平
%T 陕西苹果、猕猴桃果园施肥技术研究
%Y 同延安
%I 西北农林科技大学
%9 博士
%D 2014
%K 苹果;;猕猴桃;;施肥技术;;产量;;品质;;土壤肥力;;水氮耦合;;水肥一体化
%X 由于独特的气候资源和土壤条件,陕西已成为中国水果生产第一大省。本研究以陕西苹果及猕猴桃园为对象,分析了陕西果园施肥现状及存在问题。借助不同施肥技术对果园生产管理、环境、经济效益分析,确定了合理施肥量下的最优生产力,为进一步实现果树优质高产技术、果农稳步增长的经济收入与果园生态环境的和谐可持续发展提供科学指导。得出以下结论：

	1.从果树种类和区域角度分析果园生产体系中的氮、磷输入输出特点及盈余状况。结果表明,果园平均化肥氮投入量927.2kg/hm2,通过有机肥投入的氮仅为139.4kg/hm2。94.8%的果园氮素盈余,平均盈余量为876.3kg/hm2,其中氮盈余量超过500kg/hm2占57.5%,盈余量超过1000kg/hm2占27.3%。不同果园相比,猕猴桃园氮素投入及盈余量最高,分别为1432.9、1186.9kg/hm2.不同区域果园比较,土壤氮环境负荷以关中灌区果园较高,达1046.1kg/hm2.果园氮素施用与养分盈余量之间存在极显著的正相关。磷肥投入不足与过高并存。其中化学磷肥平均投入量为366.1kg/hm2,不足比例占27.8%,过量55.8%。有机肥提供磷较低,平均72.8kg/hm2.果园磷盈余与亏缺并存,亏缺果园占19.7%,平均亏缺量为-25.8kg/hm2。近80%果园磷盈余,盈余量超过300kg/hm2占43.1%,超过600kg/hm2的占18.7%。不同果园比较,猕猴桃果园的磷盈余量较高,为472.3kg/hm2,苹果园磷盈余量为355.6kg/hm2。不同区域果园比较,关中灌区磷盈余量较高,平均351.8kg/hm2,渭北早塬相对较低为315.5kg/hm2.

	2.通过连续8年田间定位试验,研究了不同施肥处理(CK; PK; NK; NP; NPK; M; NPKM)对渭北旱塬富士苹果产量、品质及果园土壤养分含量变化的影响。结果表明：连续8年不同施肥处理苹果年均产量较对照提高14.4%～63.8%,各处理年均产量顺序为：NPKM>NPK≥M>NP>NK>PK>CK。NPKM、M、NPK处理随时间的推移,果实可溶性糖、维生素C、可溶性固形物含量呈上升趋势。NPKM处理糖酸比较对照提高了30.9%,维生素C含量提高了17.5%。另外,NPKM、M处理0-20cm土层有机质提高幅度最大,分别提高了28.8%和29.3%,而NPK处理仅提高了10.1%。NPK、NPKM、M处理土壤各层速效氮、有效磷、速效钾含量较试验前均有显著提高,NPK处理0-20cm、20～40cm和40-60cm土层速效氮分别提高了22.7%、37.3%和53.4%。与施有机肥磷相比,施入化肥磷使土壤速效磷含量提高了18.7%,不同处理土壤速效磷含量上层显著大于下层。

	3.在猕猴桃果园连续进行了4年试验,结果表明：不同施肥处理猕猴桃年平均产量顺序为NPKM (44.6t/hm2)>1.5NPK (42.6t/hm2)> NPK (42.0t/hm2)>NK (38.0t/hm2)> NP (36.7t/hm2)>PK (36.4t/hm2)> CK (34.1t/hm2)。NPKM、1.5NPK和NPK处理4年平均产量较对照提高了30.8%、24.9%和23.2%。1.5NPK和NPK处理产量差异不显著。NPK及NPKM处理4年可溶性糖、可溶性固形物、维生素C及硬度显著高于对照处理。且随时间推移,NPKM处理品质指标呈上升趋势。NPKM处理0～20cm、20～40cm、40～60cm土层有机质含量分别提高了27%,29%和139%,1.5NPK及NPK处理有机质含量较对照有所提高。缺素(PK、NK、NP)处理,不同土层土壤有机质含量几乎未变。土壤速效氮含量与试验布置前相比,1.5NPK处理速效氮含量在0～20cm、20～40cm和40～60cm土层分别提高了180%、114%和133%,NPK处理分别提高了140%,62%和26%, NPKM处理分别提高了112%、56%和25%。

	4.连续3年在渭北与关中进行了苹果水肥一体化施肥技术研究,结果表明：该技术对两个生态区苹果生产均有显著的增产效果。较传统NPK施肥处理,渭北旱塬NPK水肥一体化处理苹果平均产量为41.14t/hm2,增产7.7%。纯收益为22.2万元/hm2,产值净增1.13万元/hm2。外观品质分析,单果重达244.4g/个,果经大于80mm以上占71.64%,糖酸比为43.96,提高了15.1%。果实N、P、K累积量分别增加36.0%,75.3%和44.8%。关中灌区NPK水肥一体化苹果年均产量为72.46t/hm2,增产2.48%。纯收益为49.05万元/hm2。而1/2NPK水肥一体化处理产量高达78.5t/hm2,较NPK传统施肥增产11.01%。外观品质分析,NPK水肥处理单果重达353.2g/个,果经大于80mm以上占85.39%,糖酸比为23.89,降低了1.6%。而1/2NPK水肥处理单果重达367.7g/个,果经大于80mm以上占89.95%,糖酸比为24.57,增加了1.8%。果实N、P、K累积量分别增加41.8%,98.9%和58.9%。同为NPK水肥一体化处理,关中试验园苹果产量显著高于渭北试验园,高31.35t/hm2。

	5.采用2因素4水平二次回归正交组合设计,在渭北旱塬连续3年建立了不同灌水量(水平)和施肥量(水平)对苹果产量和果农收益的影响。结果显示,2因子对苹果产量和品质的耦合作用为正效应,且氮效应大于水分效应。不同水氮耦合处理使苹果产量提高了7.30%～41.62%。其中N2W2处理最高,为41.01t/hm2,较NOW1处理提高了41.62%,产值为23.79万元/hm2,纯收益为23.20万元/hm2,较NOW1处理纯收益净增6.72万元/hm2。N3W1和N3W2处理其产量较NOW1分别提高了38.50%和36.65%。水氮耦合处理对改善果形指数、硬度和果实商品率也有一定的积极作用。高氮不利于果实内含物的积累,影响果实的内在品质。水分一定的条件下,氮肥供应越多,果实可滴定酸越高。施氮量相同时,水分供应越多,果实可滴定酸也有提高。综合不同水氮耦合处理得出,各因素最佳组合为灌水量750～1000t/hm2,氮肥投入量为300～400kg/hm2,磷肥投入量为200～300kg/hm2,钾肥投入量为250～300kg/hm2,此时渭北旱塬苹果产量最高,收益最大,品质最优。

	6.对水肥耦合处理条件下的土壤氮素连续监测表明,土壤含水量稳定在8.53%-20.8%之间,且萌芽期不同剖面土壤含水量均低于果实膨大期。不同剖面全氮监测表明,NOW1处理土壤全氮含量均小于其他处理。不施氮处理(NO)表层(0～20cmm)土壤全氮下降了25.9%。N1处理表层全氮含量无差异,随灌水量(W)增加,下层土壤全氮含量增加。N2处理全氮含量在1.0-2.0g/kg之间。N3处理表层土壤全氮在1.5-2.5g/kg之间,且随灌水量增大呈下层大于上层状态。N0W1、N0W2和NOW3处理整个土壤剖面硝态氮变化不稳定,保持在40～65mg/kg之间。NIW1、N1W2和N1W3处理土壤剖面硝态氮变化与无氮处理差异较大,表层土壤硝态氮含量显著高于无氮处理,保持在70～110mg/kg之间,且随剖面下移,含量逐渐降低,至40～60cm硝态氮含量最低。随施氮量增大,土壤剖面变化差异更大。N3W3处理,不同剖面硝态氮均处于最高值,0～20、20～40、40～60、60～80、80～100cm土层硝态氮含量分别为124.7、112.5、98.8、105.3、90.9mg/kg。铵态氮均小于10mg/kg,且随剖面的下移逐渐降低。
%W CNKI


%0 Journal Article
%A 闫爱香
%A 李燕
%A 刘美红
%A 陶海燕
%+ 上蔡县林业局;商丘市林业局;商丘市梁园区林业局;睢县林业科学研究所;
%T 猕猴桃栽培管理技术
%J 农业与技术
%D 2014
%V 34
%N 03
%K 猕猴桃;;栽培技术;;管理技术
%X 猕猴桃因其营养丰富,酸甜可口,健胃消食,在栽培中,其适应性强,产量高,倍受人们的喜爱,通过实践,总结出了一套猕猴桃栽培管理技术,供指导生产实践。
%P 190
%@ 1671-962X
%L 22-1159/S
%W CNKI


%0 Journal Article
%A 王晓勇
%+ 休宁县白际乡林业站;
%T 猕猴桃果园根际环境改良技术
%J 农技服务
%D 2014
%V 31
%N 03
%K 猕猴桃;根系分布层;根际环境;
%X <正>一、土壤管理建园初期应有计划地逐年进行深翻扩穴,直到全园深翻。深翻宜在采果后与秋施基肥同时进行,深度一般为60~80cm。地表覆盖能有效地防止土壤水分蒸发,保持土壤湿度,改善猕猴桃的根际环境,有利于根系生长,减轻高温干旱的危害,对防止夏季猕猴桃叶片焦枯、日灼落果等具有重要作用,尤其是可以防止返碱,降低表土的pH。覆盖一般在早春时开始,夏季高温来临前完成。覆盖材料可以用作物秸秆、锯末、绿肥、树
%P 106
%@ 1004-8421
%L 52-1058/S
%W CNKI


%0 Journal Article
%A 满红
%T 猕猴桃高效栽培技术关键
%J 乡村科技
%D 2014
%N 05
%K 猕猴桃;高效栽培技术;
%X <正>一、选地建园猕猴桃喜光,怕暴晒;喜微风,怕强风;喜湿,怕涝;喜肥沃,怕瘠薄。因此,最好在土层深厚肥沃的沟谷地带,或在防护效果显著的林网保护地带,或在其他果园内的空地建园。猕猴桃对土壤肥力要求较高,在黏性土壤或贫瘠的沙土地上栽植时结果能力不佳,也不宜在缺铁性黄化病发生较重的地区栽植;宜选择土质疏松深厚、土壤pH值在7.5以下的地块栽培。建议采用"T"形架或大棚栽培,株行距为3米×4
%P 21
%@ 1674-7909
%L 41-1412/S
%W CNKI


%0 Journal Article
%A 赵佐平
%A 闫莎
%A 刘芬
%A 王小英
%A 同延安
%+ 西北农林科技大学资源环境学院;陕西理工学院;
%T 陕西果园主要分布区氮素投入特点及氮负荷风险分析
%J 生态学报
%D 2014
%V 34
%N 19
%K 果园;;氮素投入;;负荷分析;;氮素盈余;;陕西省
%X 为了研究果园氮素投入特点及分析氮素负荷特征,加强果园氮素管理、指导果农科学合理施肥。以陕西省果园主要分布区土壤氮素分析、农户投入调查等统计数据为基础,采用盈余法从果树种类和区域角度分析果园生产体系中的氮素输入输出特点及氮素盈余状况。结果表明,陕西果园主要分布区平均化肥氮投入量927.2 kg/hm2,主要来源于尿素和复合肥,其中尿素占调查样本量的40%以上;通过有机肥投入的氮仅为139.4 kg/hm2。94.8%的果园氮素处于盈余,总体平均盈余量为876.3 kg/hm2,其中氮盈余量超过500 kg/hm2的样本占57.5%,盈余量超过1 000 kg/hm2的样本亦占了27.3%。不同果园相比,猕猴桃园氮素投入及盈余量最高,分别为1 432.9、1 186.9 kg/hm2。不同区域果园比较,土壤氮环境负荷以关中灌区果园较高,达1046.1kg/hm2。果园氮素施用与养分盈余量之间存在极显著的正相关。陕西果园氮素的高量投入给土壤环境带来较大的氮素负荷,这对土壤环境和周围水体造成很大威胁。
%P 5642-5649
%@ 1000-0933
%L 11-2031/Q
%W CNKI


%0 Journal Article
%A 张士泉
%A 张华东
%+ 江苏省滨海市睦邻开发区政府;
%T 猕猴桃春季四项管理技术
%J 果农之友
%D 2014
%N 03
%K 猕猴桃;春季管理;干粉法;
%X <正>搞好猕猴桃的春季管理,是获得丰产、丰收的基础。江苏省滨海市睦邻开发区猕猴桃种植大户刘成标对猕猴桃的管护很有一套经验,他对猕猴桃春季管理重把四关。一是浇水施肥关。春季,当田间含水量达不到75%~80%时,必须及时浇水,以满足萌芽、抽梢、展叶和开花坐
%P 43
%@ 1671-7759
%L 41-1343/S
%W CNKI


%0 Journal Article
%A 曹耀斌
%T 如何减轻猕猴桃春季伤流
%J 西北园艺(果树)
%D 2014
%N 01
%K 猕猴桃;
%X <正>猕猴桃伤流是指来年春季从冬剪未愈合的剪口、锯口部位向外溢水的常见生理现象。春季伤流对树体营养损失极大,直接影响树体发育和开花结果,轻者造成树势衰弱,重者导致整株死亡,应引起果农朋友的高度重视。减轻伤流的技术措施主要有:1)适时冬剪。从理论上讲,猕猴桃冬季修剪一般应从落叶后10天开始,到第2年2月底结束,但实际操作中显得修剪时间过长,容易使果农犯冬剪过晚的错误。笔者建议将冬剪安排在冬至前10天到冬至后10天的20天里,此时树体从小枝条到大枝条,从大枝条到骨架枝,再从骨架枝到树身,所有养分全部回流到根部,剪掉的枝条不会造成营养浪费,而且此期也正是树体休眠期,冬剪后伤口最易封闭,只要技术正确、规范,春季基本不会产生伤流。
%P 46-47
%@ 1004-4183
%L 61-1226/S
%W CNKI


%0 Journal Article
%A 宋献策
%A 顾巧英
%A 蔡红玲
%A 张伟达
%+ 上海市农工商现代农业园区开发有限公司;
%T 正光生态有机肥对果树品质和产量的影响初探
%J 上海农业科技
%D 2014
%N 01
%K 正光生态有机肥;;果树;;产量;;品质
%X 为探讨正光生态有机肥的应用效果,并为其在果树生产中推广应用提供技术和依据,结合葡萄、猕猴桃生产,进行了正光生态有机肥与常规肥料的肥效对比试验。结果表明,正光生态有机肥能提高葡萄和猕猴桃的产量与品质,葡萄平均单穗重、单粒重和可溶性固形物含量比对照分别增加12.68%、12.88%和3.74%,产量增加15.56%;猕猴桃平均单果重和可溶性固形物含量比对照分别增加4.58%、1.49%,产量增加13.87%。
%P 103-104
%@ 1001-0106
%L 31-1240/S
%W CNKI


%0 Journal Article
%A 刘晶晶
%T 让他爱上水果
%J 中国食品
%D 2014
%N 03
%K 前列腺炎;圣女果;维生素;猕猴桃;
%X <正>现实生活中很多男性不爱吃水他们在应酬中宁可喝茶水和烈也不愿意多吃水果。这可不是什么好习惯,如果长期不吃水果,人体就会缺少必需的养分,长此以往会导致很多疾病缠上身。因此男性的饮食中千万不能缺少水果。男性不爱吃水果的原因是什么呢?到底是真的不喜欢吃,还是碍于面子的缘故?究其原因发现大多是心理因素在作祟。这些不爱吃水果的男性认为,水果大多味甜,是女性吃的食物,男性吃水果显得没有阳刚之气,大鱼大肉配上烈酒的吃法才能显出男子气概。然而,有研究表明,长期不吃水
%P 112-113
%@ 1000-1085
%L 11-1498/TS
%W CNKI


%0 Journal Article
%A 刘南祥
%+ 浙江省丽水市农业科学研究院;
%T 毛花猕猴桃的栽培与管理
%J 中国园艺文摘
%D 2014
%V 30
%N 01
%K 毛花猕猴桃;;栽培;;管理措施
%X 从园地选择与挖定植穴、引种与合理配植授粉树、栽植、设支撑棒与搭架、栽培管理、病虫害防治、采收等方面总结毛花猕猴桃管理技术措施。
%P 191-192
%@ 1672-0873
%L 11-4921/S
%W CNKI


%0 Journal Article
%A 薛丹
%A 李娜
%+ 河南省西峡县林业局;
%T 猕猴桃无公害栽培关键管理技术
%J 果树实用技术与信息
%D 2014
%N 01
%K 猕猴桃产业;农家肥;无公害栽培;
%X <正>猕猴桃鲜果及其加工品营养丰富、富含维生素C,被誉为营养、保健、长寿、美容的世界新兴珍果,有"果中珍品"之称,备受消费者喜爱。河南省西峡县地处我国南北气候分界线,年平均气温15.2℃,平均年降水量1000毫米左右,平均年日照时数2049小时,无霜期236天,是猕猴桃最佳适生区之一,野生猕猴桃资源十分丰富。目前,西峡县人工栽培猕猴桃面积约4240公顷,挂果面积约2010公顷,主要品种有华美2号、海沃德、秦美、米良、徐香、红阳等,是豫西南猕猴桃的主产区,被
%P 11-13
%L 21-1342/S
%W CNKI


%0 Journal Article
%A 谭永中
%A 赵琳
%A 周贤文
%A 张利
%+ 重庆三峡职业学院;重庆市开县果品技术推广站;
%T ‘红阳’猕猴桃在重庆开县引种表现及关键栽培技术
%J 中国园艺文摘
%D 2013
%V 29
%N 12
%K 猕猴桃;;引种表现;;栽培技术
%X 通过对‘红阳’猕猴桃新品种在开县进行的引种试验表明:引进的‘红阳’猕猴桃品种在开县生态条件下能正常萌芽开花结果,猕猴桃在开县表现出较强的适应性。结合开县引种‘红阳’猕猴桃经验,提出一套系统的‘红阳’猕猴桃栽培技术。
%P 30-31
%@ 1672-0873
%L 11-4921/S
%W CNKI


%0 Journal Article
%A 何大永
%T 苍溪县示范推广果园作业机械
%J 农机科技推广
%D 2013
%N 11
%K 作业机械;示范推广;
%X <正>10月23日,四川省苍溪县陵江镇龙宝村雪梨产业示范园区,人头攒动,机声轰鸣,该县果园作业机械演示现场会在这里隆重举行。县猕猴桃产业办、部分村组干部、果农代表和西南大学专家教授上百人,兴致勃勃地观看果园机械除草、开沟、施肥作业演示
%P 23
%@ 1671-3036
%L 11-4693/TH
%W CNKI


%0 Journal Article
%A 韩明丽
%A 张志友
%A 陈丽萍
%A 钱伟红
%A 李艳冬
%A 赵根
%+ 湖州市农业科学研究院;
%T 猕猴桃溃疡病发生的影响因素及其防治方法
%J 湖南农业科学
%D 2013
%N 21
%K 猕猴桃溃疡病;;病原菌;;影响因素;;防治
%X 细菌性溃疡病是猕猴桃生产中一种毁灭性的细菌性病害,该病的发生范围广、致病性强、传播迅速、根除难度大,已经成为猕猴桃产业发展的主要限制因素。为明确猕猴桃细菌性溃疡病发生时期和发生规律,有效防治该病害,综合国内相关研究成果,介绍了溃疡病的病原菌和危害症状,明确了与该病害发生有关的因素主要有品种抗性、农艺性状、气象生态条件和栽培技术,并从选择抗病品种、种苗检疫、农业防治、化学防治、生物防治等方面对溃疡病的防治技术进行了详细阐述。
%P 77-80
%@ 1006-060X
%L 43-1099/S
%W CNKI


%0 Journal Article
%A 单华平
%+ 湖北省建始县林业局;
%T 山区猕猴桃栽培管理技术要点
%J 中国农业信息
%D 2013
%N 21
%K 猕猴桃;;栽培;;技术
%X 猕猴桃是湖北建始县的特色产业,如何提高山区猕猴桃栽培管理技术促进猕猴桃高产稳产,是该县猕猴桃专业技术人员研究的主要课题。本文对猕猴桃栽培管理技术作了简要介绍。
%P 68
%@ 1672-0423
%L 11-4922/S
%W CNKI


%0 Journal Article
%A 张相文
%+ 陕西省眉县果业技术推广服务中心;
%T 猕猴桃晚霜冻预防及春季细菌性溃疡病防治要点
%J 果树实用技术与信息
%D 2013
%N 10
%K 细菌性溃疡病;晚霜冻;猕猴桃;防治要点;
%X <正>近几年秦岭北麓猕猴桃产区春季晚霜冻害频繁发生,特别是一些地势低洼地区,晚霜冻害造成的损失比较严重,应注意收听天气预报,气温降到2℃时应注意,及早采取有效措施预防。1猕猴桃晚霜冻预防(1)萌芽前灌水萌芽前结合施肥全园灌足水1次。据试验,灌水后10天,可降低地温3~4℃,可延迟发芽2~3天,避开"倒春寒"的冻害危害。猕猴桃园地面水分蒸发,也可提高猕猴桃园温度2~3℃。(2)设发烟堆集中连片设发
%P 30
%L 21-1342/S
%W CNKI


%0 Journal Article
%A 曹耀斌
%+ 《西北园艺》;
%T 一线讲义:猕猴桃秋季保叶护叶很重要
%J 西北园艺(果树专刊)
%D 2013
%N 05
%K 猕猴桃;叶片早衰;早期落叶;
%X <正>猕猴桃叶片在整个生长过程中,都起着举足轻重的作用,不少果农朋友在猕猴桃生长管理中存在着重前期管理、轻后期管理的误区,卖果前的防虫、浇水、除草、施肥等环节抓得紧,卖果后就大撒手了,不防虫,不施肥,不浇水,直到冬剪时才开始进
%P 51-52
%@ 1004-4183
%L 61-1226/S
%W CNKI


%0 Journal Article
%A 陈海柱
%+ 河南省西峡县能源办;
%T 关于猕猴桃适生栽培技术
%J 现代农业
%D 2013
%N 10
%K 猕猴桃;养分供应;栽培技术;
%X <正>一、猕猴桃适生自然条件猕猴桃生长对环境条件要求有10个:一是纬度。根据猕猴桃生理生态习性和各种环境综合因素的共同作用,猕猴桃在南北纬30~35°区域分布集中,生长良好。世界上猕猴桃生产大国新西兰、智利、意大利等都分布在这一区域。西峡位于北纬33°05′~33°48′。二是海拔。猕猴桃适宜在海拔200~800米之间生长,海
%P 13
%@ 1008-0708
%L 15-1098/Z
%W CNKI


%0 Journal Article
%A 龚宏伟
%+ 宝鸡职业技术学院生物工程系;
%T 红阳猕猴桃的冻害成因与防治措施探析
%J 陕西农业科学
%D 2013
%V 59
%N 05
%K 红阳猕猴桃;;冻害;;防治措施
%X 针对近些年低温及早晚霜冻害对陕西眉县红阳猕猴桃造成的危害,全面分析了冻害产生原因,根据红阳猕猴桃生长特性及当地气候特点,系统地提出了有针对性、切实有效地预防或减轻冻害的措施。
%P 134-136
%@ 0488-5368
%L 61-1089/S
%W CNKI


%0 Journal Article
%A 刘科鹏
%+ 江西省农业大学农学院;
%T 增加土壤有机质可提高猕猴桃品质
%J 山西果树
%D 2013
%N 05
%K 猕猴桃果实;土壤有机质;果实品质;
%X <正>为了探讨土壤养分与猕猴桃果实品质的关系,刘科鹏等调查了奉新县15个金魁猕猴桃园的土壤养分状况及果实品质情况,并经多元统计分析筛选出了影响果实品质的主要土壤因子。猕猴桃果实的单果重与土壤有机质、速效氮、有效硼均呈正相关,与土壤速效氮、pH值呈
%P 56
%@ 1005-345X
%L 14-1127/S
%W CNKI


%0 Journal Article
%A 张承
%A 周开拓
%A 龙友华
%+ 贵州大学农学院;
%T 贵州省修文县猕猴桃果园土壤养分分析
%J 湖北农业科学
%D 2013
%V 52
%N 17
%K 猕猴桃(Actinidia chinensis);;土壤养分;;修文县
%X 分析贵州省修文县猕猴桃(Actinidia chinensis)生产地土壤养分现状,为猕猴桃果园合理施肥提供部分理论依据。研究结果表明,修文县猕猴桃果园的土壤有机质平均含量46.53 g/kg,超过61%的土壤有机质含量达到适宜的要求;土壤全氮含量较高,有超过一半果园的土壤碱解氮含量大于120 mg/kg,处于适宜水平;土壤碱解氮含量丰富和很丰富的占25.70%,缺乏的占29.17%;果园土壤的速效磷平均含量为20.01 mg/kg,不能满足猕猴桃生产需要;土壤中速效钾含量处于适宜状态范围内的土壤样本占40.2%,近2/5的土壤缺速效钾。建议在今后的施肥过程中,对磷、钾肥增加施用量,氮肥维持施用量,注重有机肥配施;结合果园养分丰缺,做到有的放矢,科学合理地施肥,以提高肥料的利用率和猕猴桃的产量品质。
%P 4083-4085+4089
%@ 0439-8114
%L 42-1255/S
%W CNKI


%0 Journal Article
%A 梁建
%A 张瑞
%A 田国兴
%A 秦钧
%A 赵晓宁
%A 樊锋军
%+ 河南省平顶山市农业科学院;河南国元园林绿化工程有限公司;河南省平顶山市苏景园林绿化工程有限公司;
%T 猕猴桃科学高效栽培技术研究
%J 北京农业
%D 2013
%N 24
%K 猕猴桃;;丰产高效;;栽培技术
%X 介绍了北方发展猕猴桃的建园技术,重点就如何丰产技术进行了详细的讲解,为果农高效栽培提供了技术参考。
%P 11-12
%@ 1000-6966
%L 11-2222/S
%W CNKI


%0 Journal Article
%A 董志有
%A 刘雅宁
%+ 陕西省眉县农业技术推广服务中心;陕西省宝鸡市农产品质量安全监督检测中心;
%T 猕猴桃果园生草技术
%J 北京农业
%D 2013
%N 24
%K 猕猴桃;;果园;;生草技术
%X 果园生草采用的是人工行间生草,行内清耕覆盖的方法。可增加土壤有机质,从而改善猕猴桃根际土壤环境,提高猕猴桃植株抗病抗逆能力,提高果实品质和产量。
%P 57
%@ 1000-6966
%L 11-2222/S
%W CNKI


%0 Journal Article
%A 沈新磊
%A 张继峰
%+ 漯河市土壤肥料站;
%T 无公害猕猴桃种植技术
%J 乡村科技
%D 2013
%N 08
%K 猕猴桃;无公害;
%X <正>漯河市处于河南省中部的平原地带,土壤肥沃、气候适宜,非常适合猕猴桃的生长,发展猕猴桃种植也是当前农业结构调整的理想项目之一,现以漯河市为例,将猕猴桃无公害种植技术简述如下:一、园地选择园地应选在背风向阳、生态环
%P 23
%@ 1674-7909
%L 41-1412/S
%W CNKI


%0 Journal Article
%A 刘建利
%A 徐烈琴
%A 韦峰
%+ 陕西省宝鸡市渭滨区农业技术推广站;渭滨区种子管理站;
%T 猕猴桃提质增效关键技术
%J 西北园艺(果树专刊)
%D 2013
%N 04
%K 猕猴桃;溃疡病;果实品质;整形技术;结果母枝;高光效树形;提质增效;
%X <正>猕猴桃生产中存在树形混乱、施肥不科学、果实品质不高、黄化病溃疡病和金龟甲等病虫害严重等问题。针对这些问题,建议大力推广"高光效树形、辅助授粉、配方施肥、病虫防控"四项提质增效关键技术。1高光效树形规范架型、树形,推广"T"型架或棚架,应用单主蔓上架、羽状整形技术。单主蔓上架、羽状整形技
%P 23-24
%@ 1004-4183
%L 61-1226/S
%W CNKI


%0 Journal Article
%A 何均
%A 王华
%+ 黑龙江省苇河林业局;内蒙古乌审旗林业局;
%T 软枣猕猴桃树体矮化及栽培技术的探讨
%J 现代园艺
%D 2013
%N 14
%K 软枣猕猴;;树体矮化;;栽培技术
%X 软枣猕猴桃是一种新兴水果,在市场上很受青睐。本文针对目前野生软枣猕猴桃资源逐渐减少这一现状,对软枣猕猴桃进行了树体矮化及栽培技术的探讨。
%P 22
%@ 1006-4958
%L 36-1287/S
%W CNKI


%0 Journal Article
%A 彭家清
%A 吴伟
%A 肖涛
%A 王华玲
%+ 十堰市经济作物研究所;
%T 十堰山区猕猴桃栽培技术及发展前景
%J 北方园艺
%D 2013
%N 12
%K 猕猴桃;;栽培技术;;十堰山区
%X 十堰山区野生猕猴桃资源丰富,但人工栽培历史较短,产业发展基础较薄弱。该试验简述了十堰山区环境条件、猕猴桃分布及栽培现状,结合当地实际情况提出了猕猴桃栽培管理技术,同时分析了猕猴桃产业发展前景,认为在十堰山区发展猕猴桃产业,将会在保护库区生态环境和提高山区农民收入方面起到重要作用。
%P 40-42
%@ 1001-0009
%L 23-1247/S
%W CNKI


%0 Journal Article
%A 柴叶青
%A 赵全申
%A 李娜
%A 周晓峰
%+ 西峡县林木种苗管理站;西峡县林业局;
%T 猕猴桃无公害栽培管理的关键技术
%J 湖北林业科技
%D 2013
%N 03
%K 猕猴桃产业;农家肥;无公害栽培;
%X <正>河南省西峡县地处我国南北气候分界线,年平均气温15.2℃,年降雨量1000 mm左右,无霜期236天,平均日照时数2 049 h,是猕猴桃Actinidiachinensis最佳适生区之一,野生猕猴桃资源十分丰富,人工栽培猕猴桃面积目前约4 240 hm2,挂果面积约2 010 hm2,主要品种有"华美2号"、"海沃
%P 83-84+88
%@ 1004-3020
%L 42-1175/S
%W CNKI


%0 Journal Article
%A 赵英杰
%A 屈学农
%A 吴涛
%+ 陕西省眉县果业技术推广服务中心;
%T 猕猴桃夏季管理关键技术要点
%J 果树实用技术与信息
%D 2013
%N 06
%K 猕猴桃;夏季管理;结果母枝;技术要点;
%X <正>1疏枝疏蕾萌芽后,结果母枝上每隔20厘米左右留1个结果枝,疏除背下枝、过密枝、发育不良的结果枝。4月初花蕾分离后及时疏除所有侧蕾,保留主蕾,疏去畸形、病虫、太小和过密的花蕾,以节约养分。一般强壮枝留5～6个花蕾,中庸枝留3～4个花蕾。2果园生草猕猴桃园实施大行生草(生草带宽1.0～1.5米),小行用青草、秸秆覆盖保墒。幼龄园可间作生育期短、浅根、矮秆、高效经济作物,如花生、大豆、菠菜、萝卜等。盛果期园在行间播种毛苕子、三叶草等,一般于3月底至5月初种植毛苕子,每亩用草种2.0～2.5千克,当草长到30厘米时割草覆盖树盘,以增加土壤有机质含量,改善果园小气候,减少灌溉次数,减少化肥施用量。3科学夏剪4月上中旬树冠外围结果枝在
%P 18-19
%L 21-1342/S
%W CNKI


%0 Journal Article
%A 赵辉
%+ 陕西省眉县农业技术推广服务中心;
%T 沼肥在猕猴桃上应用试验报告
%J 陕西农业科学
%D 2013
%V 59
%N 03
%K 猕猴桃;;沼肥;;农家肥;;肥效
%X 在同一块猕猴桃园施用化肥一致的条件下,施用等量的沼肥和农家肥进行对比试验。结果表明:施用沼肥的小区猕猴桃长势明显优于农家肥的小区,产量增加13.7%,667m2增产452.2kg,同时施用沼肥的猕猴桃外形、色泽美观,总糖维生素c高于对照,耐贮期更长。
%P 63-64
%@ 0488-5368
%L 61-1089/S
%W CNKI


%0 Journal Article
%A 王西锐
%A 李永武
%A 李敏敏
%A 王俊峰
%A 赵磊
%A 吴云峰
%A 刘进
%A 罗莹
%+ 陕西省农村科技开发中心;陕西佰瑞猕猴桃研究院有限公司;陕西省蓝田县农产品质量检测中心;西北农林科技大学植保学院;
%T 猕猴桃“海沃德”规范化栽培技术
%J 陕西农业科学
%D 2013
%V 59
%N 03
%K “海沃德”;;猕猴桃;;栽培
%X 分析"海沃德"生长特点,提出幼树促梢、徒长枝短截改造,夏季结果枝按叶果比2-2.5∶1短截,背上强旺结果枝零叶修剪等为主的栽培技术,促进"海沃德"幼树早结果,提高果实品质。
%P 276-279
%@ 0488-5368
%L 61-1089/S
%W CNKI


%0 Journal Article
%A 罗友成
%A 余中树
%+ 四川省苍溪县农业局;苍溪县猕猴桃研究所;
%T 红阳猕猴桃的不良表现与应对措施
%J 果树实用技术与信息
%D 2013
%N 05
%K 红阳猕猴桃;结果母枝;美味猕猴桃;应对措施;不良表现;
%X <正>红阳属中华猕猴桃品种,是由四川省苍溪县实生选育的红肉型特早熟品种,1997年经四川省品种审定委员会审定命名。该品种果实中轴部位呈放射状红色条纹,宛如旭日东升光茫四射。红阳猕猴桃在四川、陕西、重庆、贵州、湖南、云南、湖北、浙江、江苏、江西等省都有栽植,生长结果表现较好,尤其是果品价格较高,目前在果品市场上非常紧俏。多年以来,笔者在生产实践中
%P 16-18
%L 21-1342/S
%W CNKI


%0 Thesis
%A 孟莉
%T 有机全营养配方施肥对猕猴桃品质和溃疡病发病率的影响
%Y 王延平
%I 西北农林科技大学
%9 硕士
%D 2013
%K 猕猴桃;;有机全营养配方肥;;品质与溃疡病
%X 本文以海沃德猕猴桃品种为研究对象,针对陕西省猕猴桃产业发展中由于土壤养分供应不充分而导致果实品质不高、溃疡病发病严重的实际问题，在关中西部的眉县横渠、槐芽、金渠、齐镇4个乡镇的9个猕猴桃果园布置了纯施化肥、施有机肥、施有机全营养配方肥三种处理的田间试验，研究了有机全营养配方肥对猕猴桃果实品质和溃疡病发病的影响。主要得到如下结果：

	（1）有机全营养配方施肥，能够提高猕猴桃果实单果重，全面改善品质

	通过调查分析发现，在不施用人工膨大剂的前提下，相比纯施用化肥、以施用有机肥为主的猕猴桃，施有机全营养配方肥的猕猴桃的平均单果重为116.28g，提高了59.38%、26.08%；可溶性固形物含量为6.87g/100g，硬度为6.93N，总糖含量为3.75%，总酸含量为1.62%，均有提高，但糖酸比变化不大；Vc含量为69.21mg/100g，提高了36.5%、24.9%；4种测定的矿物营养含量，磷为11.2mg/100g，钾150mg/100g，钙46.5mg/100g，锌1.23mg/100g，含量也均有提高。由此可见，有机全营养配方施肥，能够显著促进猕猴桃果实膨大、提高单果重，全面改善猕猴桃果实品质，对提高猕猴桃产量、增加经济收益具有重要作用。

	（2）有机全营养配方施肥，能够增强抗溃疡病性，降低溃疡病发病率

	在以施用有机肥为主的示范村猕猴桃果园和有机全营养配方施肥的西北农大猕猴桃示范园中，溃疡病感染树的发病部位较少，病株率分别为18.8%和12.7%，年度发病程度均为中等偏轻，严重度均为2，抗病程度均为中感，代表值为2级。与纯施化肥为主的非示范村猕猴桃果园中的猕猴桃病株率68.9%相比较明显很低，发病级别、年发病程度、严重度也都低。由此可见，增施有机全营养配方肥，可以强壮猕猴桃树的树势，增强对溃疡病的抵抗能力，并可大幅度降低溃疡病发病率。

	总之，有机全营养配方施肥，通过补充猕猴桃果园土壤中的养分，有利于全面改善猕猴桃品质、降低猕猴桃溃疡病发病率，且效果显著。同时，与有机肥比较，其价格适中、使用方便、增产提质的效果明显，因此，有机全营养配方施肥在猕猴桃产业的可持续发展中具有较好的推广前景。
%W CNKI


%0 Thesis
%A 李敏
%T 周至县南千户村猕猴桃科技创新园规划方案探析
%Y 王延平
%I 西北农林科技大学
%9 硕士
%D 2013
%K 南千户村;;猕猴桃;;现代农业;;科技创新园;;探析
%X 结合新时期农业现代化发展趋势，响应国家惠农政策、党的十八大精神和“十二五”规划要求，建设农业科技创新园是我国发展现代农业的重中之重，是解决农业、农村、农民问题的有效机制，是加快农业经济发展方式转化的和农村经济发展结构调整的动力之源，是推动农业发展、农民增收、农村稳定的重大举措，是农业走可持续化发展道路的奠基石。在日益激烈的市场竞争力影响下，农业的现代化发展需要进行改革，农村经济发展格局需要进行调整，农业发展问题也日益突显出来，主要表在科技创新、农业产业化发展、国家惠农政策、农产品的市场竞争等方面，这就促使我们要转变农业发展观念，走创新型、可持续发展型农业示范园建设道路，使我国农业由传统粗放型向先进集约型发展。其中创新园作为新产品研发、成果转化、标准化展示及示范推广的平台，作为龙头带动、科研创新及教育培训的重要组织，是引领周边农户同发展共收益的示范园区。

	本文通过对现代农业和农业科技创新园的概念、特点及原则进行阐述，分析概括其发展的现状和问题，结合周至县南千户村猕猴桃科技创新园的规划进行了深入探析，从园区的地理优势、资源优势、技术优势和发展优势出发，结合创新园的规划现状，对规划园区的总体布局、各功能分区和园区建成后的效益、环境影响及风险评价进行了分析，对此也提出了一些改进性的建议，同时对规划设计中的一些基础设施系统进行了补充设计，并对创新园建设中需要的保障措施也进行了阐释。通过对创新园的规划现状进行整体分析，结合当前发展需求和发展目标，探讨出周至县南千户村猕猴桃科技创新园的规划建设是当前猕猴桃产业进行规模化、产业化、市场化和商品化发展的最有利的发展模式，它不仅可以满足自身运营的发展，而且可以示范带动周边地区经济的发展，同时也为相关类规划课题提供一定的参考价值。同时，该项目对搞好周至县南千户村猕猴桃科技创新园建设，最大限度地发挥创新园的示范引领作用，推进周至县乃至陕西省猕猴桃产业的快速、持续、健康发展具有一定意义。
%W CNKI


%0 Thesis
%A 刘科鹏
%T 猕猴桃果实品质与土壤、叶片营养的关系
%Y 徐小彪
%I 江西农业大学
%9 硕士
%D 2013
%K ‘金魁’猕猴桃;;果实品质;;土壤理化性状;;叶片营养;;相关性分析;;主成份分析
%X 以美味猕猴桃(Actinidia deliciosa C.F.Liang et A.R.Ferguson)‘金魁’为试材,应用主成份分析法对江西省奉新县境内15个不同园地‘金魁’猕猴桃主要果实品质指标进行了综合观测与评价,同时采用常规测定法分别对其土壤理化性状与叶片营养进行了测定并对其相关性进行了分析,在此基础上进一步探讨了‘金魁’猕猴桃果实品质与土壤、叶片营养因子之间的关系,提出了其果实优质的土壤及叶片营养因子的适宜范围,可为优质高效猕猴桃园建设与栽培管理提供理论依据。主要研究结果如下：1利用主成份分析法对‘金魁’猕猴桃果形指数、单果质量、硬度、干物质、可溶性固形物、可溶性糖、可滴定酸、固酸比、维生素C等9个主要果实品质指标进行评价。结果表明,在果实品质评价的9个主成份中,前4个主成分(特征值>1)的累积贡献率为81.32%；二维排序图直观地揭示了15个猕猴桃园的果实品质在前三个主成分的分布情况；15个不同园地(JK1-JK15)'金魁’猕猴桃果实的综合得分由高到低排序为：JK1、JK2、JK3、JK4、JK13、JK10、JK6、JK8、JK5、JK14、JK12、JK7、 JK15、JK11、JK9。2供试的15个‘金魁’猕猴桃园土壤有机质含量总体偏低；速效氮含量充足,速效磷、速效钾含量在适宜范围以下的果园分别占53.33%、40.00%；86.67%的果园有效钙含量在适宜范围以下,46.67%的果园有效镁含量不足；缺乏微量元素有效锰、有效锌的果园分别占46.67%、53.33%,所有果园中有效硼含量充足；土壤pH平均值为6.11,总体上适宜猕猴桃生长,但仍有33.33%的果园土壤pH值偏低；53.33%的果园土壤盐基总量偏低,土壤阳离子交换量处于适宜水平；大部分果园土壤容重偏高。供试的15个‘金魁’猕猴桃园中叶片氮含量均表现出不足,磷含量充足,46.67%果园叶片钾含量不足；大部分果园叶片钙含量偏低,只有26.67%的果园叶片钙含量处于适宜水平,叶片镁含量总体上充足；果园叶片锰含量总体过剩,硼含量均表现为不足；53.33%的果园叶片氯含量过高,导致树体出现氯中毒现象。3土壤有机质除与有效锰呈负相关外与其它各养分均呈正相关,土壤有效养分的含量与土壤pH、盐基总量、阳离子交换量的值密切相关,土壤容重与土壤有机质等大部分土壤养分之间呈负相关。提高土壤有机质的含量、保持适宜酸碱度、降低容重可以提高土壤中各矿质元素有效态的含量,促进树体对这些养分的吸收。叶片营养元素间的协同与拮抗作用相当普遍。‘金魁’猕猴桃叶片中氮与钾、镁与锰之间存在着协同作用；氮与锌、钙,钾与钙,氯与磷、锌、硼之间存在相互拮抗作用。控制氯肥的施用可以避免树体出现氯中毒现象,还可以提高其它营养元素的含量,从而提升猕猴桃果实品质。叶片矿质元素营养受到多个土壤因子的影响。在相对应的矿质元素中除硼之间的相关达到显著水平外,其它各对应矿质元素之间的相关性均未达到显著水平,有的还呈负相关(钾、锰、氯)。在一定条件下,猕猴桃叶片中某种元素的缺乏并不一定是因为土壤中相应元素缺乏所致,可能存在植株根系吸收养分困难等情况,可以通过改善土壤pH、通气状况,平衡土壤间养分含量等条件提高根系活力以促进树体对养分的吸收。4不同土壤、叶片营养与果实品质之间存在着不同大小的相关系数,本研究运用典型相关分析方法,筛选出了影响猕猴桃主要果实品质的土壤、叶片营养因子建立了线性回归方程。结果如下：猕猴桃主要果实品质与土壤营养的线性回归方程为：y2=43.37655+1.20653a1+0.1728a2+2.8595a9 F=44.117*y3=13.78186-0.03061a2+0.00563a4+0.00141a5 F= 3.962*y5=11.45574+0.38558a1+0.00072a5-0.01508a6-2.32631a9 F= 3.678*y6=3.60382+0.02712a1+0.11675a7+0.28655a8+0.07104a10 F= 3.917*y7=1.26395+0.00221a2-0.00355a3-0.00068a4+0.00016a5-0.2014a9 F=6.685**猕猴桃主要果实品质与叶片营养的线性回归方程为：y1=1.14169+0.32784b2-0.46376b5+0.00074b8 F=5.448*y2=68.20675+23.65573b2+0.17465b3-3.82726b4+0.01121b6 F=3.551*y4=12.56447+3.03422b1-2.09032b3-0.49329b4+4.84421b5+0.02469b7 F=12.554**其中Y1-Y7分别代表果形指数、单果质量、硬度、干物质、可溶性固形物、可溶性糖和可滴定酸；a1-a1o分别代表土壤有机质、速效氮、速效磷、速效钾、有效钙、有效镁、有效锰、有效锌、有效硼、有效氯；b1-b9分别代表叶片氮、磷、钾、钙、镁、锰、锌、硼、氯。5‘金魁’猕猴桃园果实优质的土壤营养最适范围分别为：有机质含量达40 g.kg-1、速效氮为75.00-140.00mg-kg-1、速效磷为60.00mg·kg-1、速效钾为300.00mg·kg-1、有效钙为2003.47-3600.00mg·kg-1、有效镁为120.00mg·kg-1、有效锰为10-20 mg·kg-1、有效锌为20mg·kg-1、有效硼为0.50-1.20 mg·kg-1、有效氯为30 mg·kg-1;叶片营养最适范围分别为：氮为2.27%、磷为0.8%、钾为2.00%、钙为2.46-2.50%、镁为0.4%、锰为173.1mg·kg-1、锌为90.00mg·kg-1、硼为79.9mg·kg-1。
%W CNKI


%0 Journal Article
%A 丁宁
%T 增加土壤有机质可提高猕猴桃品质
%J 中国果业信息
%D 2013
%V 30
%N 04
%K 土壤有机质;有效锰;猕猴桃园;果实品质;
%X <正>据《果树学报》2013年第1期《猕猴桃园土壤养分与果实品质的多元分析》(作者刘科鹏等)报道,对奉新县15个"金魁"猕猴桃园的土壤养分与果实品质数据进行调查,采用SAS软件进行多元统计分析,筛选出影响果实品质的主要土壤营养因子。结果表明,土壤有机质除与有效锰外均呈正相关,不同土壤营养因子与果实品质之间存在着不同大小的相关系数;典型相关分析表明,单果
%P 68
%@ 1673-1514
%L 50-1173/S
%W CNKI


%0 Journal Article
%A 黄伟
%A 万明长
%A 乔荣
%A 袁建琦
%+ 贵州省园艺研究所;贵州省果树蔬菜工作站;
%T 贵州主要红阳猕猴桃园土壤养分状况分析
%J 北方园艺
%D 2013
%N 07
%K 红阳猕猴桃园;;土壤养分;;有机质;;大量元素;;施肥;;贵州
%X 对贵州省主要的红阳猕猴桃产区果园的养分状况进行了测定分析。结果表明:贵阳、水城、瓮安等地果园土壤中有机质含量较为丰富;土壤全氮含量较高,都在1 000mg/kg以上;除水城县鸡场乡果园有效磷含量不到10mg/kg外,其余果园土壤中有效态磷分布较为充足;全省果园土壤富含有效钾;对果实生长发育其主要作用的B、Zn含量充足分布均匀;湄潭果园土壤相对瘠薄,需加强管理。
%P 191-193
%@ 1001-0009
%L 23-1247/S
%W CNKI


%0 Journal Article
%A 黄春源
%A 刘东海
%A 吴玉妹
%A 张小锁
%+ 广东省和平县水果研究所;广东省和平县农业科学研究所;
%T 猕猴桃测土配方施肥试验初报
%J 中国园艺文摘
%D 2013
%V 29
%N 03
%K 猕猴桃;;测土配方;;施肥
%X 参照农业部《测土配方施肥技术规范》,结合和平县猕猴桃主产区果园已有的土壤养分状况及主栽猕猴桃品种生长特性和养分需求特点,选用"3414"完全方案,进行氮、磷、钾肥料配施试验。结果表明,和平县红壤土种植‘武植3号’猕猴桃每667m2的氮、磷、钾肥最佳施用量分别为100～105kg、135～140kg、170～175kg,N∶P∶K比例为1∶0.3～0.35∶0.7～0.8。
%P 3-5
%@ 1672-0873
%L 11-4921/S
%W CNKI


%0 Journal Article
%A 甘丽萍
%A 周洪
%A 蔡大全
%+ 重庆三峡学院生命科学与工程学院;重庆市大山农业开发有限集团公司;
%T 自制猕猴桃果汁叶面肥对菜豆的肥效试验
%J 江苏农业科学
%D 2013
%V 41
%N 03
%K 红阳猕猴桃;;菜豆;;叶面施肥;;肥效试验
%X 采用过滤不加蔗糖的猕猴桃汁(处理A)和未过滤加蔗糖的猕猴桃汁(处理B)自制2种叶面肥,测定其氨基酸含量,结果表明,2种处理的猕猴桃果汁中氨基酸含量分别为2.134、3.342 mg/L,都高于施用浓度为稀释700倍的赛因施牌5%氨基酸钙(处理C)。对菜豆幼苗叶面施肥的植株增高试验结果表明,与对照水相比,3种叶面肥都有一定的肥效,且达到了显著水平(P<0.05)。其中,处理A在菜豆植株增高方面有显著的优势,甚至超过了处理C,而处理B施用后造成的烧苗现象较重。初步说明在该条件下的猕猴桃果汁有一定的肥效,但施用浓度和蔗糖浓度还有待优化。
%P 130-132
%@ 1002-1302
%L 32-1214/S
%W CNKI


%0 Journal Article
%A 张相文
%+ 陕西省眉县园艺工作站;
%T 猕猴桃“碧护美果”标准化生产技术
%J 果树实用技术与信息
%D 2013
%N 03
%K 猕猴桃果实;可湿性粉剂;果实采收;中华猕猴桃;标准化生产技术;
%X <正>近年来,我国猕猴桃产业发展明显加快,已成为猕猴桃主产区农民增加收入的主导产业。施用"碧护"的猕猴桃(美果标准:秦美、海沃德、徐香、红阳、华优单果重分别为120～150、100～130、100～130、80～100、80～130克,可溶性固形物含量分别为6.5%、6.5%、7.0%、7.5%、7.5%,果实硬度分别为20.0、21.0、20.0、18.0、
%P 7-9
%L 21-1342/S
%W CNKI


%0 Journal Article
%A 唐黎标
%+ 浙江省杭州市农业局;
%T 猕猴桃黄化病的发生原因及其防治措施
%J 四川农业科技
%D 2013
%N 03
%K 黄化病;猕猴桃树;防治措施;
%X <正>猕猴桃是一种栽培经济效益好、生态效益显著的新兴水果,近几年在浙江省开化县发展速度较快。但是,随着大面积果园陆续进入结果期,猕猴桃黄化病在栽植地区都有不同程度发生,尤其是在地下水位较高的湿地,发病率较高,发病株率占到栽培总株数的10%左右,严重田块发病株率高达20%～30%,有些新建园的1～2年生小苗也有发病,对猕猴桃产业持续健康发展造成严重威胁。为了解决这一问题,笔者调查总结了当前生产中引发黄化病的主要原因并提
%P 44-45
%@ 1004-1028
%L 51-1212/S
%W CNKI


%0 Journal Article
%A 朱杏泉
%+ 江苏省太仓市沙溪镇农业技术服务站;
%T 猕猴桃建园技术
%J 农家致富
%D 2013
%N 04
%K 猕猴桃;建园技术;
%X <正>江苏省太仓市沙溪镇位于江苏省南部,是典型的亚热带季风气候,雨量充足,空气湿润,平均气节温16.3℃,年降水量853.8毫米,年平均日照1858.1小时。在2010年10月,沙溪镇松南村26组首批引种红阳猕猴桃50亩。红阳猕猴桃横剖面沿果心有紫红色线条呈放射状分布,似太阳光芒四射,色彩鲜美。红阳猕猴桃不但好
%P 32-33
%@ 1672-6456
%L 32-1699/S
%W CNKI


%0 Journal Article
%A 苏春英
%A 王凤君
%A 叶文龙
%+ 浙江省遂昌县安口乡农业推广服务中心;浙江省遂昌县北界镇农业推广服务中心;浙江省遂昌县林业局桂洋林场;
%T 猕猴桃无公害种植技术
%J 农民致富之友
%D 2013
%N 02
%K 猕猴桃;;种植技术
%X 猕猴桃无公害种植技术,是采用水平架式,通过园地选择、肥水管理、整形修剪、授粉疏果等技术措施,控制病害滋生,减少农药污染,促进植株健壮生长,果实优质丰产的种植方法。
%P 119
%@ 1003-1650
%L 23-1009/F
%W CNKI


%0 Journal Article
%A 刘发虹
%+ 四川省沐川县农业局经作站;
%T 生态高效猕猴桃园标准化建设技术
%J 四川农业科技
%D 2013
%N 01
%K 猕猴桃园;生态高效;标准化建设;
%X <正>生态高效猕猴桃果园是指以猕猴桃为主要物种,遵循生态农业的要求建设起来的果园。建设生态高效猕猴桃果园,可以提高生物圈内生命体间相互促进的能力,为猕猴桃生长创造良好的生态环境;能最大限度地提高猕猴桃对温、光、水等良好自然环境的利用率,促进猕猴桃产量和品质的提高。加快生态高效猕猴桃果园标准化建设,是我县猕猴桃产业持续稳定发展的重要保证。
%P 26
%@ 1004-1028
%L 51-1212/S
%W CNKI


%0 Journal Article
%A 刘占德
%A 郁俊谊
%A 屈学农
%A 赵英杰
%A 赵骅
%A 赵菊琴
%+ 西北农林科技大学园艺学院;眉县果树服务中心;
%T 高产型徐香猕猴桃树体结构及土壤养分状况分析
%J 西北农业学报
%D 2012
%V 21
%N 12
%K 徐香猕猴桃;;留枝量;;留芽量;;叶果比;;土壤养分
%X 为明确猕猴桃果园的生产潜力,在普查的基础上对两个管理水平较高的徐香猕猴桃果园的树体结构及土壤养分状况进行分析。结果表明,高产型徐香猕猴桃树体的合理结构为成龄树冬季修剪后单株保留17个左右结果母枝,每枝保留15～21个有效芽,折合每667m2留长枝量为1 496个,留芽量为22 440～23 760个,7月份叶果比为3.33∶1。土壤速效氮为16.5mg/kg,速效磷64.8mg/kg,速效钾209.6mg/kg,速效镁和速效铁分别156.6mg/kg和3.58mg/kg,有机质含量1.13%。可见,充足的肥料投入、枝芽数量及合理的叶果比是高产稳产的基本保证。
%P 105-107
%@ 1004-1389
%L 61-1220/S
%W CNKI


%0 Journal Article
%A Tran Le Linh
%A 马海洋
%A 同延安
%A 路永莉
%A 来源
%A 刘芬
%A 陈毓君
%A 林文
%+ 西北农林科技大学资源环境学院;
%T 猕猴桃黄化病营养诊断与土壤养分相关性的研究
%J 中国土壤与肥料
%D 2012
%N 06
%K 猕猴桃;;黄化病;;营养诊断
%X 西北地区以石灰性土壤为主,土壤微量元素有效性较低,种植猕猴桃易出现黄化现象。采集正常和黄化猕猴桃叶片及其树冠下土壤样品进行营养诊断分析。结果表明,除Ca外,黄化叶片中N、P、K、Cu、Fe含量均较低,与正常叶片含量相比差异达极显著,其中Cu和Fe分别为正常叶片的66.85%与65.61%。铁是叶绿素合成的必需元素,表明黄化原因与缺铁有关。正常和黄化树体下土层各养分测定值差异不显著;说明植株叶片养分缺乏是植株根系吸收养分受阻,与土壤养分丰缺无关。需要通过改善土壤的其他条件(如pH,水分,通气状况等)或叶面喷肥来促进树体吸收。
%P 41-44
%@ 1673-6257
%L 11-5498/S
%W CNKI


%0 Journal Article
%A 刘雅宁
%A 徐烈琴
%A 董志有
%+ 陕西省宝鸡市农产品质量安全监督检测中心;陕西省宝鸡市渭滨区农业技术推广站;陕西省眉县农技中心;
%T 宝鸡市猕猴桃无公害栽培技术
%J 农业科技通讯
%D 2012
%N 11
%K 猕猴桃;;无公害;;栽培技术
%X 介绍了宝鸡市猕猴桃无公害栽培技术,主要包括园地选择、园地规划、土肥水管理、整修修剪、花果管理、病虫害防治、,适时采收等内容,以供种植户参考。
%P 173-174
%@ 1000-6400
%L 11-2395/S
%W CNKI


%0 Journal Article
%A 刘科鹏
%A 黄春辉
%A 冷建华
%A 陈葵
%A 严玉平
%A 涂贵庆
%A 李帮明
%A 徐小彪
%+ 江西农业大学农学院;江西省奉新县猕猴桃研究所;江西省山江湖开发治理委员会办公室;
%T 猕猴桃园土壤养分与果实品质的多元分析
%J 果树学报
%D 2012
%V 29
%N 06
%K 猕猴桃;;土壤养分;;果实品质;;多元分析
%X 【目的】探讨猕猴桃果园土壤养分、pH与果实品质的关系,为指导果园科学施肥提供参考。【方法】对奉新县15个‘金魁’猕猴桃园的土壤养分与果实品质数据进行调查,采用SAS软件进行多元统计分析,筛选出影响果实品质的主要土壤营养因子。【结果】结果表明,土壤有机质除与有效锰外均呈正相关,不同土壤营养因子与果实品质之间存在着不同大小的相关系数;典型相关分析表明,单果质量与土壤有机质、速效氮、有效硼均呈正相关;果实硬度与土壤有机质、速效钾、有效钙呈正相关,与土壤速效氮、pH呈负相关;果实可溶性固形物与土壤有机质、有效钙呈正相关,与土壤有效镁、有效硼呈负相关;可溶性糖与土壤有机质、有效钙呈正相关,与土壤有效镁、有效锰呈负相关;果实可滴定酸主要受土壤有机质、速效氮、速效磷、pH的影响,其中与土壤有机质呈负相关。【结论】增加土壤有机质的含量可以提高各项果实品质指标。在土壤管理中,应根据果实品质的需肥特性制定科学合理的施肥方案。
%P 1047-1051
%@ 1009-9980
%L 41-1308/S
%W CNKI


%0 Journal Article
%T 猕猴桃秋季管理需抓紧
%J 农村.农业.农民(B版)
%D 2012
%N 10
%K 猕猴桃;秋季管理;采果后;
%X <正>猕猴桃生长过程中,树体中的多数养分都用于果实的生长,而随着秋季果实的采摘,树体中的养分大量流失,这就需要在采果后及时施肥以补充养分,为来年猕猴桃的丰收打好基础。施肥时间秋季是猕猴桃花芽分化的关键时期,根据各品种成熟期的不同,施肥时期为10～12月,时间应控制在采果之后落叶之前,越早越好。这个时期叶片合成的养分大量
%P 51
%@ 1003-6261
%L 41-1026/S
%W CNKI


%0 Journal Article
%A 范仲先
%+ 江苏省启东市合作镇洋桥村良种所基地;
%T 猕猴桃特色新品种绿仙果及其栽培技术
%J 新农村
%D 2012
%N 10
%K 猕猴桃;乔化栽培;
%X <正>1.品种介绍猕猴桃绿仙果9月至10月上旬成熟,平均单果重108克,最大118克,果实呈圆柱形,果面光滑无毛,可连皮食用,可食率100%,表皮绿色,果肉红色,白心,维生素C含量高,且富含红色花青素,含
%P 19-20
%@ 1008-2182
%L 33-1064/S
%W CNKI


%0 Journal Article
%A 赵英杰
%A 屈学农
%A 吴涛
%+ 陕西省眉县果业技术推广服务中心;
%T 徐香猕猴桃标准化生产技术
%J 果农之友
%D 2012
%N 10
%K 标准化生产技术;猕猴桃;结果母枝;结果枝;留芽量;
%X <正>徐香猕猴桃属于美味猕猴桃,徐州市果园1975年选育,1998年由眉县园艺工作站引入栽培,目前在眉县栽植面积12万亩,挂果面积7万亩,已成为眉县猕猴桃的主栽品种。由于该品种树体生长势强,枝条粗壮充实,丰产、稳产、适应性强,品质上乘,逐渐打开了国内外市场,销售价格不断攀升,销售前景看好。我们经过十多年的栽培试验,总结出了徐香猕猴桃的标准化栽培技术。1目标产量盛果期徐香猕猴桃优质果亩产量稳定在2250千克左右。
%P 20-21
%@ 1671-7759
%L 41-1343/S
%W CNKI


%0 Journal Article
%A 赵菊琴
%A 张相文
%+ 陕西省眉县果业技术推广服务中心;
%T 陕西眉县猕猴桃科学配方施肥技术
%J 果树实用技术与信息
%D 2012
%N 09
%K 猕猴桃树;施肥量;科学配方施肥;
%X <正>肥料是猕猴桃的"粮食",合理施肥是提高产量、改善品质的主要手段之一,是稳定提高土壤耕地质量,生产优质果品,保证可持续发展最重要的前提。由于猕猴桃是多年生植物,每年从土壤中源源不断地吸收多种营养元素,施肥不当容易发生营养失调,从而影响猕猴桃的正常生长。笔者根据多年来对
%P 21-23
%L 21-1342/S
%W CNKI


%0 Journal Article
%A 李占清
%A 刘建梅
%+ 西峡县回车镇桃办;
%T 猕猴桃根结线虫防治方法
%J 河南农业
%D 2012
%N 17
%K 根结线虫;猕猴桃;为害程度;防治方法;
%X <正>一、根结线虫为害分析猕猴桃根结线虫是一种世界性虫害,近年来,在猕猴桃种植区发生普遍。猕猴桃苗受害后在根部形成米粒状虫瘿或肿瘤,严重的如串珠状,整条根肿起,根的各个部位均可发生。线虫侵入根部后,根系导管组织畸形扭曲,影响养分、水分的吸收和传输;受害根较正常根短小,分枝也少;猕猴桃苗地
%P 22
%@ 1006-950X
%L 41-1171/S
%W CNKI


%0 Journal Article
%A 李占清
%A 刘建梅
%+ 河南省西峡县回车镇桃办;
%T 猕猴桃根结线虫防治方法
%J 果农之友
%D 2012
%N 08
%K 根结线虫;猕猴桃;防治方法;
%X <正>近年来,根结线虫在猕猴桃种植区发生普遍。猕猴桃苗受害后在根部形成米粒状虫瘿或肿瘤,根系导管组织畸形扭曲,影响养分、水分的吸收。受害严重的苗木在苗期可很快死亡,受害较轻的在果树进入
%P 28
%@ 1671-7759
%L 41-1343/S
%W CNKI


%0 Journal Article
%A 刘雅宁
%A 徐烈琴
%A 董志有
%+ 陕西省宝鸡市农产品质量安全监督检测中心;宝鸡市渭滨区农业技术推广站;眉县农业技术中心;
%T 陕西宝鸡猕猴桃无公害栽培技术
%J 果树实用技术与信息
%D 2012
%N 07
%K 猕猴桃;无公害栽培技术;《果树实用技术与信息》;陕西宝鸡;
%X <正>猕猴桃果肉鲜美,酸甜爽口,富含糖、维生素C、蛋白质、有机酸及多种矿物质,被人们誉为"水果之王"。近年来,陕西省宝鸡市猕猴桃栽植面积不断扩大,其中眉县猕猴桃栽植面积最大,2003年12月眉县金渠镇第二坡村猕猴桃产地被陕西省农业厅认定为陕西省无公害农产品产地。猕猴桃产业已成为当地农民增收、农村经济可持续发展的主导产业。结合生产实践,现将猕猴桃无公害栽培技术介绍如下。1园地选择与规划猕猴桃园选择建在生态环境良
%P 13-14
%L 21-1342/S
%W CNKI


%0 Journal Article
%T 猕猴桃果实套袋后的管理
%J 果农之友
%D 2012
%N 07
%K 猕猴桃;果实套袋;三元复合肥;
%X <正>①经常查袋。定期检查套袋果生长情况,发现破碎袋或脱落袋要及时更换。②适期施肥。6月上旬追施果实膨大肥,株施低氮高磷低钾复合肥1千克;7月下旬追施适量优果肥,株施硫酸钾型三元复合肥0.5千克加发酵油渣0.5千克。结合喷药,隔15～20天叶面喷施沼液、磷酸
%P 45
%@ 1671-7759
%L 41-1343/S
%W CNKI


%0 Journal Article
%A 李国权
%+ 成都市都江堰市农村发展局;
%T 猕猴桃园标准化管理技术
%J 四川农业科技
%D 2012
%N 06
%K 猕猴桃园;结果母枝;小棚架;成龄园;结果枝;标准化管理;
%X <正>猕猴桃号称果中之王,其维生素含量极高,优质果实清爽可口,鲜食和加工价值极高。目前,都江堰市有栽培面积11.5万亩,年产量达2～3万t,是四川猕猴桃重要产区之一。已成为全市低山区农业转向的重要经济植物,栽培面积还在逐年扩大。本文重点报导猕猴桃果园的管理技术,包括幼园管理、结果园管理和病虫害防治,提出了一套较为完整的果园管理技术。
%P 17-18
%@ 1004-1028
%L 51-1212/S
%W CNKI


%0 Journal Article
%A 何丽丽
%A 张相文
%+ 陕西省眉县园艺工作站;
%T 陕西眉县猕猴桃果实套袋技术要点
%J 果树实用技术与信息
%D 2012
%N 06
%K 果实套袋技术;猕猴桃;
%X <正>套袋可以改善猕猴桃果实的外观,减少尘埃及农药对果面的污染,减少果实病虫害发生及夏季高温日灼危害,降低贮藏中软化果和腐败果比率,提高果实的商品性和经济效益,一般套袋后每公斤果实售价可提高0.5～1.0元。现将猕猴桃果实套袋技术要点简介如下。1袋种类的选择选择透气性好、吸水性小、抗张力强、纸质柔软的浅褐色单层木浆纸袋,果袋底部留2个透气缝,果袋规格12厘米×16厘米,袋口上部背面中间有2～3厘米的开口,供果柄放入,上端侧面粘合处有5
%P 17
%L 21-1342/S
%W CNKI


%0 Journal Article
%A 闫朝霞
%+ 陕西省周至县土壤肥料工作站;
%T 猕猴桃树配方施肥要点
%J 西北园艺(果树)
%D 2012
%N 03
%K 猕猴桃树;配方施肥;
%X <正>1)需肥特点。猕猴桃对营养元素(包括微量元素)的吸收量比其他树种要大得多,如对有效铁的需求量比较大,在桃、梨等生长结果表现正常的土壤中,也可能会出现缺铁症状。同时,猕猴桃树体内氯的含量也很高。植株生长和结果的养分有70%来源于上年的营养贮藏。因此,树的总体营养水平与上年施肥特别是秋季施肥水平关系很大。
%P 54
%@ 1004-4183
%L 61-1226/S
%W CNKI


%0 Journal Article
%A 陈永安
%A 陈鑫
%A 刘艳飞
%+ 西北农林科技大学园艺学院;
%T 猕猴桃老果园改造及管理技术
%J 北方园艺
%D 2012
%N 10
%K 猕猴桃;老果园;高接换优;
%X <正>20世纪70年代末80年代初,陕西对秦巴山区的猕猴桃资源做了大量调查,随后选育出了猕猴桃栽培新品种"秦美"。通过40多年的发展,截至2011年底,陕西猕猴桃面积已发展到6万多hm2,产量达到70多万t,这些果园主要分布在秦岭北麓,随着时间的推移,有30%左
%P 59-60
%@ 1001-0009
%L 23-1247/S
%W CNKI


%0 Thesis
%A Tran Le Linh
%T 猕猴桃叶片营养诊断与施肥推荐
%Y 同延安
%I 西北农林科技大学
%9 硕士
%D 2012
%K 猕猴桃;;施肥;;产量;;品质;;黄化病;;营养诊断
%X 本研究（于2008至2011年）连续三年在陕西杨凌夏家沟村进行。以17年生华优猕猴桃为试材，进行了施肥对猕猴桃产量及品质影响研究、猕猴桃营养状况及施肥建议研究、猕猴桃黄化病营养诊断与土壤养分相关性的研究。取得了以下重要结果。

	1.施肥对猕猴桃产量和品质的影响

	以华优猕猴桃为供试材料，研究不同施肥条件(氮磷钾有机肥配施(NPK+M)、氮磷钾配施(NPK)、减氮(PK+0.5N)、减磷(NK+0.5P)、减钾(NP+0.5K)、减量氮磷钾配施(0.5NPK)、增量氮磷钾配施(1.5NPK))对猕猴桃产量和品质的影响。结果表明：NPK+M处理的产量及经济收益均最高，分别为49.1t/hm2和167.07万元/hm2；其次是NPK处理，其产量和经济收益分别为46.6t/hm2和15.57万元/hm2;1.5NPK处理产量及经济收益分别为45.3t/hm2和14.56万元/hm2，与NPK和NPK+M处理相比，三者产量没有显著性差异，但其肥料成本较高，不作为最佳选择；偏施、少施处理（PK+0.5N、NK+0.5P、NP+0.5K、0.5NPK）产量及收益均较低。同时NPK+M处理提高了果实的可溶性糖、可溶性固性物、Vc等品质指标；而低钾处理（NP+0.5K、0.5NPK）不仅产量降低，而且单果重、果实Vc及可溶性固形物均有下降的趋势。氮磷钾化肥与有机肥配合施用，是猕猴桃果园养分管理的有效方法。

	2.猕猴桃叶面营养诊断及施肥建议

	试验在周至县和杨凌区随机选取猕猴桃果园30个，并于2011年5月25日(初果期)、6月25日(果实迅速膨大期)、7月25日（果实膨大末期），采集猕猴桃叶片样品进行分析，旨在通过叶面营养诊断结果衡量果园养分状况，为追肥提供依据。结果表明，大量元素在5月份叶片营养元素的变化幅度以N最小，为10.05%，P变化幅度最大，为24.07%。其变幅大小顺序表现为P> Ca> Mg>K>N。6月份叶片营养元素的变化幅度以N最小（5.62%），K最大（17.42%），Mg、P、Ca依次为15.71%、16.22%、16.62%，大小顺序表现为K>Ca>P>Mg>N。7月份叶片营养元素含量大小顺序表现为Ca>Mg>P>K>N。总体来说，钙磷和镁的变异系数较大。微量元素含量分析结果显示，在5月份的叶片铜含量变化幅度最小（21.76%），Zn、Fe依次为24.12%、26.35%，锰的变化幅度最大（39.94%），大小顺序表现为Mn>Fe>Zn>Cu；6月份的叶片微量元素大小顺序表现为Fe>Zn>Cu>Mn；7月份叶片微量元素含量大小顺序表现为Fe> Zn> Mn>Cu。利用高产园对低产园诊断结果显示，五月份的低产园中猕猴桃叶片，除了K含量处在低水平，其它营养元素含量都属于适宜水平。六月份的低产园中猕猴桃叶片的N和Mg偏高，P、K、Ca、Cu、Fe、Zn适宜，Mn偏低。七月份的低产园中猕猴桃叶片，除了P偏低，各个元素都在适宜范围内。

	3.猕猴桃黄化病营养诊断与土壤养分相关性的研究

	西北地区以石灰性土壤为主，土壤微量元素有效性较低，猕猴桃易出现黄化现象。本研究采集正常和黄花猕猴桃叶片及其树冠下土壤样品进行营养诊断分析。结果表明，除Ca外，黄化叶片中N、P、K、（Cu、Fe含量均较低，与正常叶片含量相比差异达极显著，其中Cu和Fe分别为正常叶片的66.85%与65.61%。铁是叶绿素合成的必需元素，表明黄化原因与缺铁有关。正常和黄化树体下土层各养分测定值差异不显著；说明植株叶片养分缺乏是植株根系吸收养分受阻，与土壤养分丰缺无关。需要通过改善土壤的其它条件(如pH，水分，通气状况等)或叶面喷肥来促进树体吸收。
%W CNKI


%0 Thesis
%A 王亚青
%T 一个猕猴桃新品系的生物学特性和果实品质评价
%Y 刘占德
%I 西北农林科技大学
%9 硕士
%D 2012
%K 猕猴桃;;红肉;;新品系;;生;;物学特性;;调查
%X 本试验通过对陕西省眉县的“H-red”、“红阳”和“晚红”猕猴桃植物学特征特性及果园经济产量的生物学调查分析，了解其生长发展基本规律，增加对“H-red”的系统认识。结果表明:

	1.在秦岭北麓地区，“H-red”2月中下旬伤流开始，3月下旬萌芽，4月初展叶现蕾，4月下旬开花，开花10天后开始坐果，5月中旬幼果形成，9月中旬果实成熟，11月中旬开始落叶，随后进入休眠期。

	2.“H-red”多年生枝为深褐色，一年生枝军绿色，具稀疏浅褐色长柱形皮孔，芽

	体饱满，芽距约5.9cm。成叶阔心形，叶色深绿，半革质，有光泽，叶缘有明显的锯齿，叶尖锐尖，背面叶脉明显突起，密被白色长绒毛，平均叶长约12.3cm，叶宽约14.5cm。花白色，每花枝花序数介于2~6个，每花序有花1~3个，每花花瓣多5枚，雌蕊32~39枚，雄蕊退化，无授粉能力。

	3.萌芽率为84.1%，成枝率89.1%，结果枝率94.1%，以长果枝结果为主。

	4.果实微倒卵形，果顶萼凹处有“肚脐”状凸起，果皮深军绿色，果面光洁无毛，

	果实平均纵径5.8cm，横径5.0cm，平均单果重97.7g。红心黄肉，质细多汁，风味香甜爽口。含可溶性固形物19.9%，含总糖12.56%，总酸1.14%，维生素C含量188.1mg/100ɡ。果实在1℃±0.5℃贮藏条件下，可存放120天以上。

	5.长势强旺，结果早，单位面积产量水平高，表现很好的丰产性。

	6.综合性状优良的“H-red”猕猴桃是一个与“红阳”和“晚红”猕猴桃具有显著

	差异的中华猕猴桃品系，丰富了红肉猕猴桃的种类，为推广繁育优良品种及制定合理的栽培管理措施奠定基础。
%W CNKI


%0 Journal Article
%A 丁米田
%A 李灿
%+ 河南省洛阳市农林科学院;
%T 河南洛阳猕猴桃苗木繁育及栽培技术
%J 果树实用技术与信息
%D 2012
%N 03
%K 猕猴桃果实;猕猴桃炭疽病;
%X <正>猕猴桃原产于我国,鲜果维生素C含量特别丰富,猕猴桃果实中除维生素C含量比苹果、甜橙高几倍到十几倍外,还含有维生素P(即卢丁)和蛋白分解酶,有降低血压和帮助消化的作用。然而河南省洛阳优质猕猴桃的供应较少,有待开发。鉴于此,笔者近年来进行了猕猴桃的栽培试验,现将其苗木繁育及栽培技术总结如下。1苗木繁殖方法
%P 11-13
%L 21-1342/S
%W CNKI


%0 Journal Article
%A 贾谭科
%A 党宽录
%A 符丽珍
%A 杨红蕾
%+ 陕西省宝鸡市陈仓区桑果工作站;
%T 猕猴桃黄化病发生原因及防治措施
%J 河北果树
%D 2012
%N 02
%K 黄化病;猕猴桃;原因及防治;
%X <正>1症状特征主要危害叶片,有病叶片除叶脉为淡绿色外,其余部分均发黄失绿,叶片小,树势衰弱,严重时叶片发白,外缘卷缩干枯。果实外皮黄化,果肉切开呈白色,丧失食用价值,长时间发病还会引起整株死亡。2发病主要原因2.1土壤偏碱性土壤酸碱度对有效铁含量影响很大,在pH5.5～6.5时,猕猴桃对铁吸收的有效性最高,
%P 25-26
%@ 1006-9402
%L 13-1202/S
%W CNKI


%0 Journal Article
%A 贾谭科
%A 党宽录
%A 符丽
%A 杨红蕾
%+ 陕西省宝鸡市陈仓区桑果工作站;
%T 猕猴桃黄化病的发生原因及其防治措施
%J 科学种养
%D 2012
%N 03
%K 黄化病;猕猴桃树;防治措施;
%X <正>猕猴桃是一种栽培经济效益好、生态效益显著的新兴水果,近几年在我省发展速度较快。但是,随着大面积果园陆续进入结果期,猕猴桃黄化病在栽植地区都有不同程度发生,尤其是在地下水位较高的湿地,发病率较
%P 32-33
%@ 1673-3339
%L 11-5408/S
%W CNKI


%0 Journal Article
%A 党宽录
%A 贾谭科
%A 王录科
%A 符丽珍
%+ 陕西省宝鸡市陈仓区桑果工作站;
%T 猕猴桃黄化病发生原因及防治措施
%J 现代农业科技
%D 2012
%N 03
%K 猕猴桃黄化病;;发病症状;;发生原因;;防治措施
%X 阐述了猕猴桃黄化病的发病症状,分析了当前生产中黄化病的发生原因,并针对性地提出了防治措施,包括科学选址建园、平衡施肥、合理灌溉、适时中耕松土、对症防治等内容,以供参考。
%P 227+230
%@ 1007-5739
%L 34-1278/S
%W CNKI


%0 Journal Article
%A 朱岁层
%A 严福祥
%A 侯晓宁
%+ 陕西省眉县植保植检站;
%T 猕猴桃黄化病发生情况调查
%J 西北园艺(果树)
%D 2011
%N 06
%K 黄化病;病株率;严重度;猕猴桃园;发病情况;
%X <正>近年来,陕西眉县猕猴桃黄化病每年的平均发生面积为0.9万hm2,严重影响了猕猴桃品质和产量,并导致树势衰弱,寿命缩短。陕西眉县植保站从2009年开始,组织专业技术人员对该病进行了详细调研,共调查果园300余个,走访果农50余次,采集化验猕猴桃黄化病果园土样300份,基本摸清了猕猴桃黄化病的发病原因,提出了综合防治对
%P 45-47
%@ 1004-4183
%L 61-1226/S
%W CNKI


%0 Journal Article
%A 郁俊谊
%A 刘占德
%A 屈学农
%A 赵菊琴
%+ 西北农林科技大学园艺学院;陕西省眉县园艺站;
%T 高产稳产型红阳猕猴桃树体结构及土壤养分状况分析
%J 北方园艺
%D 2011
%N 22
%K 红阳猕猴桃;;留枝量;;叶果比;;土壤养分
%X 在对陕西省猕猴桃产区53个红阳猕猴桃园普查的基础上,选择5个管理水平较高的红阳猕猴桃果园,对其树体结构及土壤养分状况进行分析。结果表明:高产稳产型红阳猕猴桃树体的合理结构为成龄树冬季修剪后单株保留12～16个结果母枝,对长果枝剪留8～12个芽,折合667m2留长枝量为1 200～1 600个,留芽量为10 000～15 000个。7月份单株保留有效叶片在1200个以上,叶果比为4.66∶1,长枝∶中枝∶短枝=24∶21∶94;土壤养分状况是速效氮为27.0mg/kg,速效磷为100.6mg/kg,速效钾为507.1mg/kg,速效铁为3.450mg/kg,有机质含量为1.927%,速效磷、速效钾及有机质含量水平较高。
%P 20-22
%@ 1001-0009
%L 23-1247/S
%W CNKI


%0 Journal Article
%A 张相文
%A 薛云飞
%+ 陕西省眉县园艺工作站;
%T 猕猴桃根部病害发生原因与防治措施
%J 山西果树
%D 2011
%N 06
%K 猕猴桃;根部病害;根系生长;原因与防治;
%X <正>1猕猴桃根部病害发生的原因近年来,根部病害已成为影响猕猴桃果树正常生长发育的重要病害。据笔者调査,猕猴桃根部病害主要有生理性烂根病、根腐病,病理性根腐病、疫霉病、根癌病等,造成根部病害的主要原因有以下几种。
%P 36-38
%@ 1005-345X
%L 14-1127/S
%W CNKI


%0 Journal Article
%A 孙兆军
%+ 陕西省宝鸡市蚕桑园艺工作站;
%T 猕猴桃黄化病的发病原因与防治对策
%J 果农之友
%D 2011
%N 11
%K 黄化病;猕猴桃;原因与防治;
%X <正>近年来,猕猴桃黄化病在宝鸡市普遍发生,造成严重危害,已成为生产中最常见的重要病害。尤其地下水位较高的湿地,发病率较高,发病株率占到栽培总株数的20%左右。1黄化病的发生症状发生黄叶病的猕猴桃,除叶脉为淡绿色外,其余部分发黄失绿,叶
%P 32
%@ 1671-7759
%L 41-1343/S
%W CNKI


%0 Journal Article
%A 张相文
%A 薛云飞
%+ 陕西省眉县园艺工作站;
%T 猕猴桃根部病害的发生原因与防治措施
%J 西北园艺(果树)
%D 2011
%N 05
%K 根部病害;猕猴桃;根系生长;原因与防治;根癌病;结果母枝;疫霉病;根颈部;
%X <正>近年来,根部病害已成为影响猕猴桃树正常生长发育的重要病害。因根部病害症状多样,病因复杂,故而只有针对性预防治疗,才能有好的效果。1发生原因据笔者调查,猕猴桃根部病害主要有生理性烂根病、根腐病、病理性根腐病、疫霉病、根癌病等,造成根部病害的主要原因有:1.1管理不当造成烂根
%P 30-31
%@ 1004-4183
%L 61-1226/S
%W CNKI


%0 Thesis
%A 颜世伟
%T 陕西省猕猴桃产业现状及发展瓶颈的研究
%Y 马锋旺
%I 西北农林科技大学
%9 硕士
%D 2011
%K 陕西省;;猕猴桃;;发展;;瓶颈;;对策
%X 本文立足于陕西省猕猴桃产业发展现状,通过深入细致的调查研究,分析论述了陕西省猕猴桃产业发展的特点,并与猕猴桃产业发达国家之间进行比较,寻找差距,研究陕西省猕猴桃产业发展中存在的问题,提出了提高陕西省猕猴桃产业发展水平多方面的对策。主要结果如下:

	1.陕西省猕猴桃产业发展存在的主要问题

	(1)品种区域布局的问题

	陕西省猕猴桃近年来低温、冻害时有发生,溃疡病客观上与气候和冻害关系密切(刘占德和吕岩2011)。据调查,秦岭北麓溃疡病发病率高,平均发病率20-30%,尤其中华猕猴桃严重田块发病率达到50%。秦岭北麓和陕南汉江流域是公认的优生区,但不同品种对环境是有选择性的。不能根据当地的气候条件、地形、地势、以及土壤情况,选择适宜的品种,优良品种是无法发挥出优良性状的。

	(2)果农组织化程度和生产标准化程度低

	目前,我国猕猴桃生产仍以一家一户的小农户生产模式为主,这一点与日本、韩国很相似,但我国果农组织化程度很低,很难适应大市场的需求,不利于新技术、新成果的推广与应用。生产标准化程度低,近几年,由于标准化生产程度低,虽然质量、效益总体持续上升,但仍不稳定。果品质量经不起市场考验,由此导致出口比例低,仅占总产量的1%-2%(刘占德和吕岩2011)。

	(3)膨大剂的问题

	膨大剂已经严重危害陕西省猕猴桃产业发展,陕西省人民政府办公厅下发了《在猕猴桃生产中禁用膨大剂的通知》(陕政办发﹝2011﹞58号),但有些农户在个别品种上仍在使用,严重影响了陕西省猕猴桃的声誉。

	

	(4)贮藏、加工能力低据调查,陕西省大多是小型贮藏库,没有统一的组织管理模式,采取分散式经营,导致早采、抢购。另外,个别企业仍在滥用保鲜剂,为贮藏果质量埋下隐患。加工企业规模小,加工品种单一,工艺不先进,卫生条件、产量质量无法保障。整体发展滞后,品牌化进程缓慢,不利于产业发展。

	2.陕西省猕猴桃产业发展的主要对策

	(1)优化品种区域布局,调整品种结构。充分发挥秦岭北麓和陕南汉江两岸猕猴

	桃产业带的地域优势,在秦岭北麓主要发展美味猕猴桃的品种,在秦岭南麓主要发展中华猕猴桃。达到“适地适栽”,充分发挥优良品种的优良性状。

	(2)推行标准化生产,提高果品质量和品质。积极普及推广无公害、绿色标准化栽培技术,建立果业标准化技术信息服务平台。不断提升果园整体管理水平,提高果品质量和品质。建设猕猴桃标准化示范园,引领带动产业发展。积极开展绿色食品、有机果品、中国GAP等认证,开展出口果园注册,不断提高基地建设认证水平。

	(3)建立和完善猕猴桃无害化防控体系严禁使用膨大剂,禁止滥用保鲜剂,确保果品质量安全。结合病虫害监测预报,推广生物防治,加强统防统治,合理安全使用化学农药,把农药残留降到绿色果品要求范围之内,提高果品质量安全水平。

	(4)大力扶持龙头企业,充分利用各级惠农政策和项目资金,扶植、壮大龙头企业和合作社,不断提高产业化发展水平。
%W CNKI


%0 Journal Article
%A 来源
%A 同延安
%A 陈黎岭
%A 高义民
%A 杨江锋
%+ 西北农林科技大学资源环境学院;
%T 施肥对猕猴桃产量和品质的影响
%J 西北农林科技大学学报(自然科学版)
%D 2011
%V 39
%N 10
%K 猕猴桃;;平衡施肥;;果树营养;;产量与品质
%X 【目的】探讨施肥与猕猴桃产量、品质的关系,优化施肥配方,为确定施肥量提供依据。【方法】以"华优"猕猴桃为供试材料,研究不同施肥条件(氮磷钾有机肥配施(NPK+M)、氮磷钾配施(NPK)、减氮(PK+0.5N)、减磷(NK+0.5P)、减钾(NP+0.5K)、减量氮磷钾配施(0.5NPK)、增量氮磷钾配施(1.5NPK))对猕猴桃产量和品质及树体营养的影响。【结果】氮磷钾有机肥配施处理猕猴桃产量较各减量施肥处理提高了11.7%～31.8%。过量施肥并不能有效提高果实产量,且对纯收益存在负面影响。氮磷钾有机肥配施处理可提升树体营养状况,改善果实口感和品质,其Vc含量和可溶性总糖含量较各减量施肥处理分别提高了6.9%～18.7%,33.5%～44.8%。【结论】氮磷钾肥与有机肥配合施用是猕猴桃果园养分管理的有效方法。
%P 171-176
%@ 1671-9387
%L 61-1390/S
%W CNKI


%0 Journal Article
%A 田勇
%A 刘红娥
%A 何苏宁
%+ 陕西省周至县多种经营办公室;周至县种子管理站;周至县园艺站;
%T 猕猴桃采摘前后管理要点
%J 西北园艺(果树)
%D 2011
%N 04
%K 猕猴桃;采果后;管理要点;
%X <正>1)采前管理。采果前1个月的肥水及果实管理,应以提高商品率为目标。8月份是果实的第2次生长高峰,此期施肥,对果个增大十分重要,应以磷、钾肥为主,以8月10日左右施入为好。以后每隔10天叶面喷肥1次,到9月10日左右结束。果园含水量应保持在田间最大持水量的80%,采前两周停止灌水。灌水应在10:00前或16:00后进行。采前20天停止用
%P 21
%@ 1004-4183
%L 61-1226/S
%W CNKI


%0 Journal Article
%A 周礼胜
%A 虞志军
%A 胡宗文
%A 张向东
%+ 江西省中科院庐山植物园;
%T 猕猴桃扦插方法
%J 现代园艺
%D 2011
%N 10
%K 猕猴桃园;江西省;扦插方法;庐山植物园;
%X <正>猕猴桃扦插繁殖,是直接利用植株的营养器官繁殖猕猴桃苗的一种无性繁殖方法,是一种简便易行、多快好省地培育优良苗木的方法。采用合理的秋季扦插技术,插穗可在5月中旬发芽,6月中下旬生根,生根率能高达91%,且省工省时。现将秋季扦插繁殖方法作一介绍,以期为猕猴桃的大量快速繁殖提供参考依据。
%P 38
%@ 1006-4958
%L 36-1287/S
%W CNKI


%0 Thesis
%A 来源
%T 施肥对猕猴桃产量和品质的影响
%Y 同延安
%I 西北农林科技大学
%9 硕士
%D 2011
%K 猕猴桃;;平衡施肥;;果树营养;;猕猴桃品质
%X 猕猴桃为我国的特产果树,是世界上新兴的水果,其营养、医疗价值很高,鲜果中富含维生素C,每100克鲜果含100-420毫克,故有"维生素果"之称。近年来,陕西猕猴桃生产施肥不增产的情况普遍存在,极大挫伤了果农种植的积极性。采用合理的施肥措施和平衡施肥对增强果树的抗逆性、提高产量、改善品质等都具有重要作用。平衡施用氮,磷,钾化肥及其它必需养分,不仅能增加作物对养分的吸收,提高肥料利用率,减少养分损失,防止对环境造成的负面影响,而且对提高作物的产量和品质有着重要作用。本研究旨在了解不同施肥处理对果实产量、品质的影响,优化施肥配方和施肥量;明确钾肥的作用和适宜用量,以及有机无机配合施肥的意义。

	1.陕西省猕猴桃果园施肥现状调查与评估

	通过对陕西猕猴桃主产区农户连续两年的施肥情况调查,结果表明:陕西省猕猴桃果园肥料养分总投入达到N 1415.9 kg/hm2,P2O5 881.7 kg/hm2,K2O 538.5 kg/hm2,远高于专家推荐量。不同农户间施肥量差异较大,化肥为猕猴桃养分供给的主要来源。陕西猕猴桃果园过量施肥现象较为严重,氮、磷、钾肥施用量合理的农户仅占7.8%、2.9%、3.9%。农户氮、磷肥施用过量现象最为严重,减少化肥施用量,提高化肥利用率是今后指导农户猕猴桃科学施肥中非常重要的问题。钾肥也存在过量施用现象,但仍有部分农户低于合理施肥量。

	陕西猕猴桃果园N、P2O5和K2O养分以基肥投入量最大,后三次追肥投入量逐渐降低。陕西猕猴桃果农追肥比例较低,尤其是钾肥的追施比例。陕西猕猴桃施肥的主要肥料品种为碳铵、尿素、复合肥、过磷酸钙。复合肥为猕猴桃追肥的主要品种,施用面积和用量较大。陕西猕猴桃果园全年平均投入22973.5元/hm2,收入为97410元/hm2,产投比达到4.74。肥料投入的比例最大,占总投入的77.7%。农户猕猴桃收入平均占到总收入的41.8%,随总收入增加,猕猴桃果园总投入、肥料投入随之增加。

	2.陕西省猕猴桃果园土壤养分现状评价

	通过对陕西西安、宝鸡、咸阳、渭南、汉中五个城市66份猕猴桃果园土壤样品的分析,结果表明:陕西猕猴桃果园土壤有机质含量平均为11.69g/kg,其中宝鸡最高,达到15.00g/kg,汉中最低,仅为6.69g/kg。有效态氮、速效磷、速效钾平均含量分别为35.50 mg/kg、47.97mg/kg、242.83 mg/kg,由于各地土壤、气候差异较大,北至渭南、南到汉中,土壤养分差异较大。

	陕西猕猴桃土壤有机质含量属于中等水平,缺乏有机质的果园数量占39 %,13%的果园有机质含量适宜;土壤硝态氮含量水平普遍适宜或偏高,缺乏氮素补充的猕猴桃果园较少;73%的果园土壤速效磷含量严重缺乏,土壤供给磷肥能力有待提高;土壤有效钾含量普遍充足,但仍有36%的果园速效钾含量缺乏。

	3.施肥对猕猴桃产量和品质的影响

	以“华优”猕猴桃为供试材料,研究不同施肥条件(氮磷钾有机肥配施(NPK+M)、氮磷钾配施(NPK)、减氮(PK+0.5N)、减磷(NK+0.5P)、减钾(NP+0.5K)、减量氮磷钾配施(0.5NPK)、增量氮磷钾配施(1.5NPK))对猕猴桃产量、树体营养、品质的影响。结果表明,氮磷钾有机肥配施较各减量施肥处理可提高猕猴桃产量11.7%—31.8%,不同化肥对猕猴桃产量的贡献为氮肥>磷肥>钾肥。过量施肥并不能有效提高果实产量,对纯收益存在负面影响。氮磷钾有机肥配施可提升树体营养状况;改善果实口感、品质,较各减量施肥处理提高Vc 6.9% - 18.7%、可溶性总糖33.5%– 44.8%。氮磷钾化肥与有机肥配合施用,是猕猴桃果园养分管理的有效方法。
%W CNKI


%0 Thesis
%A 车金鑫
%T 复合铁制剂在果树上的应用效果研究
%Y 翟丙年
%I 西北农林科技大学
%9 硕士
%D 2011
%K 复合铁制剂;;猕猴桃;;苹果;;应用效果
%X 随着生活水平的不断提高,人们在满足了对农产品数量上的要求之后,对其品质越来越重视,但由于种种原因,特别是土壤条件不利和水肥管理措施不当,严重影响了农作物的产量和品质,使其应有的食用价值和商品价值并未得到充分发挥。因此,如何通过有效途径补充作物急需的营养元素来提高农产品的品质已成为生产中亟待研究解决的重点。

	铁作为植物必需的营养元素,不仅对植物的生长发育和农产品品质具有极其重要的作用,而且对人体健康也具有十分重要的意义。然而,我国北方石灰性土壤由于土壤pH值高、通气性好等原因,使得铁的有效性大大降低,在果树上出现严重的缺铁黄化现象,进而对果实铁含量及其品质造成严重影响。尽管人们做了大量的研究工作,但目前仍然缺乏价廉物美、简便易行的补充铁元素行之有效的方法。本研究在前期工作的基础上,采用田间试验,通过测定相关品质指标和植株铁含量,系统研究了不同复合铁制剂对提高果实品质的作用效果,以解决由于铁营养缺乏而引起品质下降等生产问题,也为通过提高果实铁含量,改善膳食条件,防治人体铁缺乏症,提供理论依据和有效途径。通过两年的试验研究,得出以下主要结论:

	1、通过对几种供试铁制剂在石灰性土壤条件下猕猴桃树缺铁黄化矫治效果的比较研究,发现其均有一定效果,其中以喷施柠檬酸铁和复合氨基酸铁效果更为显著,尤以喷施柠檬酸铁效果最好,但考虑到本身成本,复合氨基酸铁更适宜推广使用。

	2、喷施不同浓度复合氨基酸铁肥对缺铁黄化猕猴桃叶片铁含量以及果实品质均有显著影响。随着喷施浓度的增加,作用效果显著增强,但可溶性固形物、可滴定酸、还原糖以及维生素C含量在过高喷施浓度下作用效果有所下降。综合考虑其作用效果和经济效益,1000倍稀释浓度为最佳使用浓度。

	3、喷施不同浓度复合氨基酸铁肥对新嘎啦苹果果实铁含量及品质也有明显影响。随喷施浓度的增加,对苹果果实作用效果越明显。与猕猴桃相似,浓度过高,对果实硬度、可溶性固形物等品质指标的作用效果会降低。最适喷施浓度为稀释1000倍。

	4、综合上述研究结果,在保证产量的情况下,复合氨基酸铁肥在矫治果树缺铁黄化及改善果实品质方面是几种供试复合铁制剂中最适宜推广使用的一种铁制剂,推荐适宜喷施浓度为稀释1000倍。
%W CNKI


%0 Journal Article
%A 任晋
%+ 河南省西峡县农业综合执法大队;
%T 猕猴桃黄叶病的发生及防治
%J 现代农业
%D 2011
%N 05
%K 黄叶病;猕猴桃产业;发生及防治;线虫病;
%X <正>猕猴桃黄叶病是由缺素、根腐、线虫病等多种原因引起的综合性病害。近年来,素有"水果之王,Vc之冠"的猕猴桃,人工栽培面积不断扩大,就全国优质猕猴桃生产基地-西峡而言,目前人工栽培面积已达10万亩,挂果面积达到3.5万亩,产量3600万千克,基地规模和产量居全国第二位,猕猴桃产业总产值达到1.8亿元,但随着猕猴桃面积和产量的大
%P 67
%@ 1008-0708
%L 15-1098/Z
%W CNKI


%0 Journal Article
%A 费洪标
%+ 浙江省桐乡市石门镇农业经济服务中心;
%T 红阳猕猴桃在平原地区的适应性栽培试验
%J 农业科技通讯
%D 2011
%N 04
%K 猕猴桃;;栽培技术;;平原地区
%X 猕猴桃一般生长在高海拔的山坡丘陵,从自然条件讲,平原地区土质黏重、地下水位高、夏季强光照、风大,不利于猕猴桃生长。为了探索平原地区的猕猴桃高产栽培技术,我们从种植园区的布局设计、栽培模式和棚架结构的选择、栽培管理措施等方面进行了试验研究,取得了较显著的效果,对今后平原地区推广猕猴桃栽培具有一定的意义。
%P 229+242
%@ 1000-6400
%L 11-2395/S
%W CNKI


%0 Journal Article
%A 郁俊谊
%A 刘占德
%A 赵菊琴
%+ 西北农林科技大学园艺学院;眉县园艺站;
%T 陕西猕猴桃主产区眉县果园土壤养分分析
%J 西北农林科技大学学报(自然科学版)
%D 2011
%V 39
%N 04
%K 猕猴桃;;土壤养分;;陕西眉县
%X 【目的】全面了解陕西眉县猕猴桃果园土壤的管理水平,为生产提供合理的施肥依据。【方法】2008年冬季,对眉县422个果园土壤0～60cm土层样品采用十字交叉法取样,风干处理后对养分进行分析。【结果】全县猕猴桃园土壤速效氮含量最大值为169.5mg/kg,最小值6.07mg/kg,平均为23.08mg/kg,不及猕猴桃要求最低水平的20%;速效磷含量最大值205.4mg/kg,最小值4.5mg/kg,多数果园为中等水平,平均50.3mg/kg;速效钾含量最大值953.0mg/kg,最小值86.9mg/kg,平均389.5mg/kg,全部超过了最适范围;速效铁含量为0.351～26.251mg/kg,平均5.483mg/kg,普遍较低;有机质含量为8.18～34.34g/kg,普遍较高,平均水平接近17g/kg。【结论】建议在今后的施肥过程中增加氮肥的施用量,控制钾肥的施用量,维持或适量增加磷肥的施用量;结合具体果园的叶片症状,对有黄化现象的果园,应追施铁肥,继续加大对有机肥的投入,改善土壤环境;村与村及户与户果园之间土壤养分差异较大,土壤总体营养水平以上第二坡村和下第二坡村较高,青化村最低。
%P 117-120+126
%@ 1671-9387
%L 61-1390/S
%W CNKI


%0 Journal Article
%A 张建晓
%A 周永志
%+ 河南省西峡县农业局;
%T 猕猴桃果树“产后”巧护理
%J 现代农业
%D 2011
%N 04
%K 猕猴桃;结果部位;结果母枝;
%X <正>河南省西峡县位于豫西南南阳盆地西部边缘,全县总区域面积518万亩,森林覆盖率76.8%,光照充足,雨量充沛,四季分明,是猕猴桃最佳适生区和优势种植区。过去西
%P 18-19
%@ 1008-0708
%L 15-1098/Z
%W CNKI


%0 Journal Article
%T 栽培猕猴桃前景好
%J 农家致富
%D 2011
%N 07
%K 猕猴桃;石硫合剂;生长季节;
%X <正>猕猴桃是一种高级营养保健水果。其果实维生素C含量极高,比柑桔、苹果等水果高几倍,甚至几十倍,同时还富含维生素E、维生素K和大量的果糖、果胶、蛋白质、氨基酸、钙、铁、磷、镁等多种人体必需的有机物及微量元素。
%P 8-9
%@ 1672-6456
%L 32-1699/S
%W CNKI


%0 Journal Article
%A 张明学
%A 康银孝
%A 郭红燕
%A 王银福
%A 刘桂莲
%+ 陕西省宝鸡市陈仓区农技中心;
%T 缓释肥料在猕猴桃上的使用效果示范
%J 科学种养
%D 2011
%N 03
%K 猕猴桃园;周至县;缓释肥料;含糖量;使用效果;
%X <正>缓释肥料是指能够控制肥料养分释放供应速度与强度的一种新型肥料。简单地讲,一般的肥料,施入土壤之后,其养分很快就释放了,为了农作物的持续生产,只好隔一段时间再去追肥;
%P 20
%@ 1673-3339
%L 11-5408/S
%W CNKI


%0 Journal Article
%A 陈春晓
%A 雷菊霞
%A 吕娟丽
%+ 陕西省周至县园艺蚕桑站;周至县农业广播电视学校;周至县植保站;
%T 猕猴桃建园关键技术
%J 西北园艺(果树)
%D 2011
%N 01
%K 猕猴桃;
%X <正>1猕猴桃建园猕猴桃有四喜:喜温暖,喜潮湿,喜肥,喜光;也有三怕:怕涝,怕强风,怕霜冻。新建猕猴桃园应选择背风向阳、灌溉方便、排水良好、土层深厚肥沃、
%P 13-14
%@ 1004-4183
%L 61-1226/S
%W CNKI


%0 Journal Article
%A 刘雅宁
%+ 陕西省宝鸡市农产品质量安全监督检测中心;
%T 猕猴桃施肥要领
%J 西北园艺(果树)
%D 2011
%N 01
%K 猕猴桃;磷钾肥;
%X <正>1)需肥特性。①根系特点。猕猴桃属于多年生落叶藤本果树,肉质根,初生根乳白色透明,老根黑褐色。主根不发达,侧根和须根多,分布浅而广。猕猴桃的骨
%P 52-53
%@ 1004-4183
%L 61-1226/S
%W CNKI


%0 Journal Article
%A 杨成文
%+ 河南省西峡县成人中专;
%T 猕猴桃越冬管理技术
%J 河北果树
%D 2011
%N 01
%K 猕猴桃;果实采摘;硫磺粉;
%X <正>1补水增肥果实采摘后,可喷灌1次,对要增肥的果园,可用0.5%尿素液喷施1～2次,以增加叶面光合作用,促进养分向根、茎回流,增加养分贮备,促进树势尽快恢复。
%P 44-45
%@ 1006-9402
%L 13-1202/S
%W CNKI


%0 Journal Article
%A 张相文
%A 薛云飞
%A 师慧叶
%+ 陕西眉县园艺工作站;眉县农广校;
%T 猕猴桃施肥存在问题与解决对策
%J 果树实用技术与信息
%D 2011
%N 01
%K 猕猴桃;氮、磷、钾;采果后;桃品种;微量元素养分;大量元素养分;农家有机肥;细菌性溃疡病;果树根系;人粪尿;问题与解决对策;
%X <正>猕猴桃在1年的生长、结果发育过程中要吸收消耗大量营养物质,如果不能及时、全面、合理地补充消耗的土壤养分,不仅无法实现优质丰产,猕猴桃结果寿命将会大幅缩短。经笔者根据多年调查发现,果农在对猕猴桃施肥时,往往不能依据果树生长阶段对养分的需求科学施肥,盲目性很大。现将施肥存在问题和解决对策介绍如下。
%P 21-23
%L 21-1342/S
%W CNKI


%0 Journal Article
%A 张相文
%A 薛云飞
%A 师慧叶
%+ 陕西省眉县园艺工作站;眉县农广校;
%T 猕猴桃施肥存在问题与解决对策
%J 山西果树
%D 2011
%N 01
%K 中华猕猴桃;氮、磷、钾;农家有机肥;问题与解决对策;
%P 33-35
%@ 1005-345X
%L 14-1127/S
%W CNKI


%0 Journal Article
%A 王光州
%A 韩慧韬
%A 车金鑫
%A 张向东
%A 翟丙年
%+ 西北农林科技大学资源环境学院;商洛学院生物医药工程系;
%T 不同铁制剂对石灰性土壤条件下猕猴桃缺铁黄化的矫治效果
%J 果树学报
%D 2011
%V 28
%N 01
%K 猕猴桃;;缺铁黄化;;诊断与矫治;;铁制剂
%X 为明确陕西杨凌渭河滩地猕猴桃出现黄化现象的原因,通过对喷施铁制剂矫正效果的比较,筛选出理想的铁制剂用于果树缺铁黄化病防治。以陕西杨凌西桥村出现缺铁黄化的猕猴桃园为研究对象,采用土壤诊断和叶片诊断等方法确定黄化的原因,并以清水为对照,喷施不同铁制剂(硫酸亚铁、柠檬酸铁、复合氨基酸铁、乳酸亚铁和腐殖酸铁)进行矫治,检测其对猕猴桃叶片叶绿素和有效铁含量及果实品质的影响。结果表明,猕猴桃黄化原因不仅仅是由于土壤有效铁含量低,还与植株吸收能力不同有关。由于植株过多吸收P、K、Zn、Mn等元素,引起养分不平衡而导致对铁吸收产生拮抗作用也是产生缺铁黄化的原因之一。不同铁制剂对猕猴桃黄化的矫治效果有差异,其中以柠檬酸铁和复合氨基酸铁的处理效果最好,显著提高了猕猴桃叶片的叶绿素和有效铁含量以及果实中维生素C、可溶性固形物、全铁的含量,有效改善了果实品质。在供试的几种铁制剂中,柠檬酸铁和复合氨基酸铁是矫治果树缺铁黄化的最理想制剂。
%P 61-65
%@ 1009-9980
%L 41-1308/S
%W CNKI


%0 Journal Article
%A 张相文
%A 薛云飞
%A 师慧叶
%+ 陕西省眉县园艺工作站;眉县农广校;
%T 猕猴桃施肥存在问题与解决对策
%J 西北园艺(果树)
%D 2010
%N 06
%K 猕猴桃;氮、磷、钾;农家肥;大量元素养分;问题与解决对策;
%X <正>猕猴桃是一种经济寿命可达50多年的藤本果树。在一年的生长、结果发育过程中要吸收消耗大量营养物质,如果不能及时、全面、合理地补充养分,不仅无法实现优质丰产,而且结果寿命也会大幅缩短。笔者调查发现,果农在猕猴桃施肥方面存在很多问题,现将主要问题和解决对策总结如下:
%P 41-43
%@ 1004-4183
%L 61-1226/S
%W CNKI


%0 Journal Article
%A 章建永
%A 郎进宝
%A 童振杰
%A 童颖国
%A 刘长明
%A 吴碧波
%A 胡永斌
%A 任楚明
%+ 浙江省宁海县农林局;浙大新农村培训部;浙江省黄岩药山果木良种场;
%T “红阳”猕猴桃的特性及其栽培技术
%J 上海农业科技
%D 2010
%N 06
%K “红阳”;;猕猴桃;;特性;;栽植技术
%X "红阳"猕猴桃品种在宁海县栽种,表现出早果丰产、果大而整齐、品质优良、营养丰富、果心红色、遗传性状稳定等优点,是目前多种猕猴桃中品种较优的品种之一。为促进该品种推广,笔者介绍了其特性及栽培技术,以供参考。
%P 72-73
%@ 1001-0106
%L 31-1240/S
%W CNKI


%0 Conference Proceedings
%A 徐爱春
%A 陈庆红
%A 顾霞
%A 张蕾
%+ 湖北省农科院果树茶叶研究所;
%T 猕猴桃叶片矿质元素变化规律及其与果实品质关系的研究
%B 中国园艺学会猕猴桃分会第四届研讨会
%C 中国四川蒲江
%? 中国园艺学会猕猴桃分会(Actinidia Section,Chinese Society for Horticultural Science)
%D 2010
%P 1
%K 猕猴桃;;叶片;;矿质元素;;果实品质
%X 为建立生产优质猕猴桃的叶片营养诊断时期,指导猕猴桃的科学施肥,本文以"金农"猕猴桃为试材,分析了湖北省农科院果茶所猕猴桃园内叶片营养元素变化规律及其与果实品质的关系,研究结果如下:整个生长季中,叶片N、K含量在8月份前呈下降趋势,8月份后逐渐回升,Ca的变化与之相反,Cu和Fe总体呈下降趋势,B和Mn总体呈上升趋势,Zn是升降交替性变化,C1的变化不大。N、P、K和Mn元素与果实单果重正相关性显著,P、K、Zn与果实可溶性固形物含量和维生素C负相关性显著,Mg、Ca、B与可溶性固形物、可溶性总糖和维生素C正相关性显著。叶片N元素的适宜诊断时期为7～9月份;叶片P、Ca和Cu适宜诊断时期为10月份,K、Mg和Zn的适宜诊断时期为7或8月份,Mn的适宜诊断时期为9或10月份,C1的适宜诊断时期为7～10月份,B的适宜诊断时期为8月份,Fe在全年均可。
%W CNKI


%0 Conference Proceedings
%A 许文平
%A 蔚玉红
%A 张才喜
%A 王世平
%+ 上海交通大学农业与生物学院;
%T 养分供给水平对‘徐香'猕猴桃果实品质形成的影响
%B 中国园艺学会猕猴桃分会第四届研讨会
%C 中国四川蒲江
%? 中国园艺学会猕猴桃分会(Actinidia Section,Chinese Society for Horticultural Science)
%D 2010
%P 1
%K 养分供给;果实品质;猕猴桃果实;品质形成;
%X 为了弄清养分供给对猕猴桃果实品质形成的影响,本试验以6年生美味猕猴桃‘徐香'(Actinidia deliciosa cv Xuxiang)为试材,设置了低氮(50 mg.L~(-1))、中氮(100 mg.L~(-1))、高氮(200 mg.L~(-1))(以氮元素含量计算)三种养分供给水平,并以常规大田栽培猕猴桃为对照,调查其果实品质的变化。结果表明:在大田常规栽培条件下,对照果实中糖、淀粉、可溶性固形物含量略高于处理,而处理中,营养液浓度对糖和可溶性固形物无显著影响,淀粉和Vc的含量在低氮处理下较低。高氮处理下果实中可滴定酸明显高于中氮处理与低氮处理,蛋白质和氨基酸含量无明显差异,但总体来说,中氮处理有利于果实品质的形成。
%W CNKI


%0 Journal Article
%A 李晖
%A 张启东
%A 闵红梅
%A 赵晓玲
%+ 宜昌市夷陵区林业局;宜昌市夷陵区林业科技推广站;宜昌市林业科学研究所;
%T 三峡坝区猕猴桃果园的营建技术研究初报
%J 湖北林业科技
%D 2010
%N 05
%K 猕猴桃;;棚架;;间作
%X 夷陵区地处中亚热带季风气候区,是世界猕猴桃的发祥地,野生资源丰富,为了提高猕猴桃经济价值,实施无公害高效栽培模式,从2003年开始先后引进和优选美味猕猴桃品种4个,开展人工栽培猕猴桃试验,通过对猕猴桃的生物学特性观察、不同的配置方式、栽培管理技术、综合利用技术的研究,历经7年的发展,初步确定了以三峡一号为主要品种的,以钢丝棚架、8:1配置比例、农家肥为主要肥料,通过间作提高综合效益,形成了适合三峡坝区的猕猴桃果园的营建技术操作规程。
%P 14-16+28
%@ 1004-3020
%L 42-1175/S
%W CNKI


%0 Journal Article
%A 王建东
%A 杨静
%+ 天津市蓟县林业局;
%T 京津地区猕猴桃栽培管理技术
%J 天津农业科学
%D 2010
%V 16
%N 03
%K 京津地区;;猕猴桃;;栽培管理
%X 针对京津地区的自然状况,介绍了适合京津地区的猕猴桃栽培管理技术,包括品种和园地选择、合理定植、土肥水管理、整形修剪、花果管理、病虫害防治和冻害预防等8个方面,以期扩大猕猴桃在京、津地区的种植面积、促进猕猴桃在园林绿化中的应用。
%P 144-146
%@ 1006-6500
%L 12-1256/S
%W CNKI


%0 Journal Article
%A 戴忠孝
%T 猕猴桃黄化病的防治技术
%J 农家参谋
%D 2010
%N 06
%K 黄化病;猕猴桃;
%X <正>猕猴桃黄化病是由缺素、缺氧、根腐、线虫病等多种原因引起的综合性病害,在生产中由于黄化病的危害造成整株死亡,大面积减产,成为制约猕猴优质高产的一大障碍,根据这一实际问题,提出以下防治对策。
%P 17
%@ 1003-5494
%L 41-1229/N
%W CNKI


%0 Journal Article
%A 张鑫
%A 王小茹
%T 猕猴桃花后管理技术要点
%J 农家之友
%D 2010
%N 04
%K 猕猴桃;结果枝;技术要点;
%X <正>猕猴桃落花后40天,为猕猴桃管理的关键时期,果实迅速膨大,需要大量的养分和水分。一、施肥在落花后,5月中旬,及时施入尿素、二铵、氯化钾或三元复合肥,盛果园施肥量亩施尿素20公斤,二铵15公
%P 40
%@ 1671-8143
%L 45-1294/F
%W CNKI


%0 Journal Article
%A 古崇
%+ 湖南省益阳市农业科学研究所;
%T 施好“五肥”助推猕猴桃高产
%J 果农之友
%D 2010
%N 04
%K 猕猴桃;催芽肥;促果肥;
%X <正>猕猴桃生长旺盛,枝叶繁茂,结果多而早,每年要消耗大量的养分,特别是进入结果期后,需要大量无机养分的补充,氮能促进营养生长,延迟衰老,提高光合作用,加强细胞分生组织的生命力。氮也是蛋白质、叶绿素和氨基酸等物质的组成成分。
%P 45
%@ 1671-7759
%L 41-1343/S
%W CNKI


%0 Journal Article
%A 高义民
%A 同延安
%+ 西北农林科技大学资源环境学院;
%T 氮磷钾肥对陕西关中猕猴桃品质、产量和经济效益的影响
%J 西北农业学报
%D 2010
%V 19
%N 02
%K 氮磷钾营养;;猕猴桃;;品质;;产量;;肥料效益;;陕西关中
%X 通过连续3年的田间定位试验,研究了不同氮磷钾肥配比对陕西关中地区猕猴桃品质、产量和经济效益的影响。结果表明,与对照(CK)相比,不同氮、磷、钾配比处理均增加了猕猴桃Vc、可溶性糖含量和单果质量,使猕猴桃产量增加13.6%~30.1%,平均每年可增加产量3.7~8.2 t/hm2,增加纯收入3.1~8.3千元/hm2。氮、磷、钾平衡施用处理在增加叶片中矿物质营养,改善品质,增产和提高经济效益方面效果最佳。氮、磷、钾肥对当地猕猴桃产量的贡献率顺序为氮肥>钾肥>磷肥,不同肥料配比的纯收入大小顺序为NKK>NK>NP>PK。
%P 138-140+145
%@ 1004-1389
%L 61-1220/S
%W CNKI


%0 Journal Article
%A 李轩
%A 张相文
%A 薛云飞
%A 戴仲夏
%+ 陕西省眉县园艺场;陕西省眉县园艺工作站;
%T 猕猴桃品质下降的原因与解决办法
%J 北方果树
%D 2010
%N 01
%K 猕猴桃产业;中华猕猴桃;品质下降;
%X <正>进入21世纪,我国猕猴桃产业发展明显加快,已成为主产区农民增加收入的主导产业,未来市场十分广阔,发展潜力很大。但近年来,猕猴桃品质明显下降,主要表现为风味变淡和不耐贮藏,严重影响了猕猴桃产业的持续健康发展。造成这种现象的原因是多方面的,笔者经多年对生产、贮藏、销售等环节的调查研究,提出以下看法。
%P 19-20
%@ 1001-5698
%L 21-1218/S
%W CNKI


%0 Thesis
%A 蔚玉红
%T ‘徐香’猕猴桃生长发育与肥水吸收规律研究
%Y 张才喜;王世平
%I 上海交通大学
%9 硕士
%D 2010
%K ‘徐香’猕猴桃;;树体营养;;果实品质;;肥水吸收;;元素含量
%X 


	为了弄清楚猕猴桃在不同的生长发育阶段对水分与肥料的需求,为猕猴桃栽培的肥水管理提供依据,本实验以6年生‘徐香’猕猴桃(Actinidia deliciosa cv Xuxiang)为实验材料,研究了低氮(50 mg.L~(-1))、中氮(100 mg.L~(-1))、高氮(200 mg. L~(-1))(以氮元素含量计算)浓度下,树体的营养生长、果实品质、各器官中矿质元素的含量及树体水分与养分的吸收规律,并与普通生产园栽培的同龄同品种做了比较。结果表明:


	(1)低氮处理在生长初期促进了植株的营养生长(新梢长度、粗度、主干直径大小),植株的光合作用与蒸腾作用较强,叶片气孔导度较大。新梢全年生长总量与叶面积以中氮处理较大。果实发育呈“双S”型曲线,对照经CPPU处理后,果实的纵横径、体积、单果重、比重高于处理,但三个处理间差别较小,果形指数CK与处理对其影响效果不明显。


	(2)在大田常规栽培条件下,对照果实中糖、淀粉、可溶性固形物含量略高于处理,而处理中,营养液浓度对糖和可溶性固形物无显著影响,淀粉和Vc的含量在低氮处理下较低。高氮处理下果实中可滴定酸明显高于中氮处理与低氮处理,蛋白质和氨基酸含量无明显差异,但总体来说,中氮处理利于果实品质的形成。


	(3)‘徐香’猕猴桃树体各器官干物质和矿质元素含量分析表明:在整个生长发育期,果实、叶片、新梢各器官中干物质含量处理间没有显著差异,营养液浓度没有对干物质含量产生显著影响。果实中N、K、Cu含量在低氮处理下较高,P在高氮处理下最高, Ca含量采收期CK中含量最高,但整个发育过程处理间含量变化无明显规律,Mg、Fe含量受营养浓度影响规律不明显,Zn、Mn含量在中氮处理下最高。新梢中N、Mg含量在低氮处理下最高,P、K、Ca、Fe、Mn含量在高氮处理下最高,Zn含量在中氮处理下最高,Cu含量在低氮处理与中氮下最高,Fe随发育期的进行处理与CK间差异缩小。整个发育过程来说,叶片中N、P、K、Mg、Ca、Fe、Zn、Mn、Cu元素都在高氮处理下含量相对较高。


	(4)在整个果实发育阶段,除Zn和Cu外,NO_3~(-1)-N、NH_4~+-N、P、K、Mg、Ca、、Fe、Mn元素吸收量与营养液浓度成正比,且在中氮浓度下,总体发育较好,我们以中氮处理作为施肥参考,每亩需肥量:开花期氮肥5.82kg,磷肥0.17kg,钾肥0.81kg,钙肥2.48kg;果实膨大期氮肥2.21kg,磷肥0.33kg,钾肥1.28kg,钙肥2.69kg;缓慢生长期氮肥2.05kg,磷肥0.2kg,钾肥1.04kg,钙肥2.47kg;采收期氮肥1.33kg,磷肥0.11kg,钾肥0.39kg,钙肥1.03kg。每亩1年需氮肥11.41kg,磷肥0.81kg,钾肥3.52kg,钙肥8.68kg。单位叶面积需肥量:开花期氮肥4.37g,磷肥0.13g,钾肥0.61g,钙肥1.86g;果实膨大期氮肥1.66g,磷肥0.25g,钾肥0.96g,钙肥2.02g;缓慢生长期氮肥1.54g,磷肥0.15g,钾肥0.78g,钙肥1.85g;采收期氮肥1.00g,磷肥0.08g,钾肥0.30g,钙肥0.77g。


	(5)植株的需水量,我们以中氮处理为标准计算,单位叶面积的耗水量:开花期13.59L,膨大期30.28L,缓慢生长期38.44L,采收期24.86L。每株日耗水量:开花期1.44L,膨大期2.69L,缓慢生长期3.24L,采收期4.33L。一亩地的耗水量:开花期耗水18.12m~3,果实膨大期需水40.37m~3,果实缓慢生长期51.26m~3,采收期33.14m~3,年耗水量142.9 m~3。
%W CNKI


%0 Journal Article
%A 侯建华
%A 屈学农
%+ 陕西省凤翔县农业执法大队;陕西省眉县园艺工作站;
%T 猕猴桃病害防治中存在的问题及对策
%J 科学种养
%D 2009
%N 11
%K 猕猴桃产业;病害防治;黄化病;结果枝;溃疡病;化学防治;氮、磷、钾;石硫合剂;凤翔县;存在的问题及对策;
%X <正>近年来,陕西省猕猴桃栽培发展迅速,沿秦岭北麓的猕猴桃产业带正在形成。种植猕猴桃效益显著(一般在5000～10000元/亩),然而笔者在生产中也发现一些问题,主要是不少果农缺乏科学防治病害知识,结果导致猕
%P 30-31
%@ 1673-3339
%L 11-5408/S
%W CNKI


%0 Journal Article
%A 陈国典
%A 周永强
%A 李俊德
%A 王建春
%A 李娜
%+ 河南省西峡县林业局;西峡县森防站;
%T 猕猴桃平衡施肥技术
%J 西北园艺(果树专刊)
%D 2009
%N 05
%K 猕猴桃果实;总施肥量;平衡施肥技术;肥料当季利用率;
%X <正>河南省西峡县是我国猕猴桃生产最适宜生态区之一,被命名为"中国名特优经济林——猕猴桃之乡"。生产中发现,该地区部分果农果品质量意识较差,果园缺乏科学管理,特别是在施肥环节上存在问题较多,导致猕猴桃产量低、品质差。因此笔者
%P 36-37
%@ 1004-4183
%L 61-1226/S
%W CNKI


%0 Journal Article
%A 艾应伟
%A 裴娟
%A 刘浩
%A 郭培俊
%A 曾丽霞
%+ 四川大学生命科学学院;
%T 四川盆周山区猕猴桃耕地土壤特性及施肥技术
%J 中国农学通报
%D 2009
%V 25
%N 18
%K 猕猴桃;;土壤特性;;施肥技术
%X 四川盆周山区是中国猕猴桃的主产区及原产地,猕猴桃人工栽培面积已超过6666hm2。四川盆周山区猕猴桃耕地质量总体较差,土壤有效磷、速效钾、有效硼、有效钼等土壤养分缺乏,猕猴桃生产中普遍存在化肥施用过量、用肥结构不合理、施肥方法不当等问题。四川盆周山区猕猴桃施肥技术的关键在于大力增加有机肥的投入、重视微肥的有效施用、推广测土配方施肥。
%P 308-310
%@ 1000-6850
%L 11-1984/S
%W CNKI


%0 Journal Article
%A 梁红
%A 胡延吉
%A 刘胜洪
%A 刘文
%A 杨妙贤
%A 潘伟明
%A 黄丽君
%A 刘忠平
%A 黄春颜
%A 陈金爱
%A 邹梓汉
%A 陈至育
%A 艾伏兵
%+ 仲恺农业工程学院生命科学学院;广东省和平县水果研究所;
%T 和雄1号中华猕猴桃授粉品种的选育
%J 中国种业
%D 2009
%N 09
%K 中华猕猴桃;授粉品种;
%X <正>猕猴桃属雌雄异株的藤本水果植物,在实际生产中,必须按一定比例配置种植雄株,使之能正常自然授粉,以保证猕猴桃果园的稳产高产。为配合和平县猕猴桃产业的发展,仲恺农业工程学院生命科学学院与和平县水果研究所合作,进行猕猴桃资源的调查、引
%P 65-66
%@ 1671-895X
%L 11-4413/S
%W CNKI


%0 Journal Article
%A 徐梅
%+ 山东省枣庄市山亭区气象局;
%T 猕猴桃高产高效栽培关键技术
%J 山西果树
%D 2009
%N 05
%K 猕猴桃园;高产高效栽培;结果枝;
%P 49
%@ 1005-345X
%L 14-1127/S
%W CNKI


%0 Journal Article
%A 朱建光
%A 李娜
%A 翟继红
%+ 河南省西峡县农业局;河南省西峡县林业技术推广站;
%T 猕猴桃无公害优质丰产栽培
%J 特种经济动植物
%D 2009
%V 12
%N 08
%K 猕猴桃;无公害;结果母枝;丰产栽培;
%X <正>猕猴桃鲜果及其制品以营养丰富、保健价值高,被誉为营养、保健、长寿、美容的世界新兴珍果,越来越为消费者所青睐。河南省西峡县是猕猴桃主产区,近几年来,大力推广猕猴桃无公害优质丰产栽培技术,进一步提高了猕猴桃的产量和品质,产生了明显的经济效益和社会效益。
%P 47-49
%@ 1001-4713
%L 22-1155/S
%W CNKI


%0 Journal Article
%A 葛航
%A 王建春
%A 李娜
%A 李靖
%+ 河南省西峡县林业局;西峡县森防站;
%T 猕猴桃平衡施肥技术
%J 果农之友
%D 2009
%N 08
%K 猕猴桃;施肥量;平衡施肥技术;需肥特点;
%X <正>果树平衡施肥技术是指利用养分平衡的原理,根据果树各个生育阶段对各种养分的需要和土壤能够提供的可利用养分,通过测定土壤的养分,进行分析决策,推荐施入肥料的种类、数量和时间、方法,保持土壤养分比例平衡
%P 26
%@ 1671-7759
%L 41-1343/S
%W CNKI


%0 Journal Article
%A 裴昌俊
%A 向远平
%+ 吉首大学资源与环境科学学院;湘西州优质水果试验基地;
%T 无籽猕猴桃新品系选育及其栽培技术
%J 吉首大学学报(自然科学版)
%D 2009
%V 30
%N 04
%K 无籽猕猴桃;;单性结实;;自然隔离区
%X 从野生猕猴桃资源中选育而成的"美味无籽1号"猕猴桃新品系,雌株具有单性结实特性,不需要配雄株授粉,果实无籽,平均单果质量50 g.这一成果填补了国内猕猴桃研究领域内的空缺,打破了园艺界长期存在的"猕猴桃不具有单性结实特性"的传统观念,对猕猴桃无籽机理的探索、猕猴桃无籽新品种的选育和产业化开发均具有重要的意义.
%P 107-108+112
%@ 1007-2985
%L 43-1253/N
%W CNKI


%0 Journal Article
%A 朱建光
%A 李娜
%A 翟继红
%+ 河南省西峡县农业局能源办;西峡县林业局;
%T 猕猴桃无公害优质高产栽培技术
%J 果农之友
%D 2009
%N 07
%K 猕猴桃;无公害;优质高产栽培技术;农家肥;结果枝;丰产稳产;有机肥;果实套袋;
%X <正>猕猴桃鲜果及其制品以营养丰富、医疗价值高,被誉为营养、保健、长寿、美容的世界新兴珍果,越来越备受消费者的青睐。西峡县作为猕猴桃主产区,近几年来大力推广猕猴桃无公害优质高产栽培技术,进一步提高了猕猴桃的产量和品质,产生了明显的经济和社会效益。现将西峡的生产实践经验简介如下:
%P 19-20
%@ 1671-7759
%L 41-1343/S
%W CNKI


%0 Journal Article
%A 李国翠
%T 中华猕猴桃的培育
%J 安徽林业
%D 2009
%N 03
%K 中华猕猴桃;授粉树;呋喃丹;
%X <正>中华猕猴桃,其果实香甜味美,酸甜适口,风味独特;而且营养丰富,内含多种维生素,堪称"水果之王"。猕猴桃的生长对环境要求不严,山区、缓坡等均能生长,但以通气、排水性好、土层
%P 46-47
%@ 1671-3796
%L 34-1080/S
%W CNKI


%0 Thesis
%A 赵娜
%T 不同氮肥处理对猕猴桃果实品质的影响
%Y 刘旭峰
%I 西北农林科技大学
%9 硕士
%D 2009
%K 氮;;猕猴桃;;果实品质;;贮藏性
%X 


	本试验于2007年12月～2009年3月在陕西省周至县猕猴桃果园中进行。以7年生海沃德猕猴桃为试材,在施用农家肥(3000kg/666.7 m2)的基础上,采用三因素五水平最优设计,进行不同施肥处理,探讨不同化学氮肥施用量及与磷、钾化肥的配合施用对猕猴桃叶片生长、果实质量和贮藏性的影响。主要结果如下:


	1.不同施肥配比对叶片的质量、酶活性以及矿物质含量具有不同程度的影响。


	处理4(N36.08P15.92K33)、处理6(N36.08P36.08K33)、处理11(N26P26K26)的百叶厚分别比处理12提高11.18%、9.95%、8.76%,百叶重分别提高14.61%,12.54%、11.09%。处理4、处理6的叶绿素含量、NRA、POD、SOD活性以及可溶性蛋白含量在整个生长季内保持较高水平,MDA含量始终处于较低水平,与其他处理达差异显著水平。不同施肥处理的猕猴桃叶片中氮、钾含量的季节性变化均呈现前期高,然后呈逐渐下降趋势,处理4、处理6的叶片中N、K含量始终保持较高水平。各处理叶片中磷含量差异不显著。


	2.不同施肥处理对猕猴桃果实品质指标的影响


	不同施肥处理的果实的纵横径比无显著性差异。处理4、处理6的单果重和Vc含量显著高于其他处理;处理4的可溶性固形物含量显著高于、可滴定酸的含量显著低于其他处理。


	3.不同施肥处理对猕猴桃果实贮藏性的影响


	果实在室温贮藏过程中,处理4的果肉硬度、可溶性固形物含量、Vc含量一直保持较高水平。处理1(N26P26K40)、处理4、处理11出现呼吸高峰的时间较晚(入贮后第15d),乙烯释放速率高峰出现也较晚(入贮后第18d)。处理4的SOD、CAT活性较高,MDA含量较低,与其他处理差异达显著水平。


	4.猕猴桃园推荐施肥量


	中等肥力的土壤,猕猴桃成龄园在施用农家肥(3000kg/666.7 m2)的基础上,化学氮肥的施用量以纯氮36.06 kg/666.7m2为宜,N与P2O5、K2O的配合比例为1:0.44:0.92,可以改善果实品质,增强采后耐贮性能。
%W CNKI


%0 Journal Article
%A 王小荣
%A 张晴雯
%A 田全明
%A 王虎
%+ 陕西西安市土壤肥料工作站;中国农业科学院农业环境与可持续发展研究所/农业部农业环境与气候变化重点开放实验室;
%T 作物产量和品质对钾镁肥增效配施的响应
%J 中国农学通报
%D 2009
%V 25
%N 06
%K 钾镁肥;;作物;;产量;;品质
%X 通过大田试验研究土壤微域钾镁肥不同配施对西北粮食作物、蔬菜以及果树产量的影响,分析了钾镁肥在西北不同作物的施用效果及最佳施肥量。大田试验结果发现,钾镁肥对粮食作物(小麦和玉米)有显著的增产作用,增施钾镁肥375kg/hm2,750kg/hm2和1125kg/hm2后小麦增产幅度分别为9.8%、22.6%和13.4%;增施钾镁肥750kg/hm2、1125kg/hm2和1500kg/hm2后玉米产量增产幅度分别为6.3%、13.1%和19.2%。钾镁肥对黄瓜有极显著的增产作用,增施钾镁肥、同当量钾的硫酸钾和硫酸镁混合肥、单质硫酸钾和单质硫酸镁均有增产效果,配施钾镁肥比施用单质硫酸钾或单质硫酸镁的增产效果好,增产幅度为41.0%,施用同当量钾的硫酸钾和硫酸镁混合肥、单质硫酸钾和单质硫酸镁增产幅度分别为23.2%、10.7%和6.4%。根据对黄瓜整个生育期的观察,施钾镁肥后,黄瓜叶色深绿、叶片大而厚且生育期延长,结瓜早且瓜直无畸形瓜。猕猴桃施用钾镁肥后,叶片基本转绿,果实无黄化,施钾镁肥2.0kg/棵可增产13.8%。
%P 140-145
%@ 1000-6850
%L 11-1984/S
%W CNKI


%0 Journal Article
%A 孙兆军
%+ 陕西省宝鸡市桑果站;
%T 猕猴桃黄化病的病因与防治
%J 烟台果树
%D 2009
%N 01
%K 黄化病;猕猴桃;配合施肥;
%X <正>猕猴桃黄化病是土壤中铁供应不足而引起的一种生理性病害,多发生在盐碱地或石灰性土壤地区。近年来,猕猴桃黄化病在我市普遍发生,造成严重危害,已成为生产中最常见的重要病害。尤其地下水位较高的湿地,发病率较高,发病株率占到栽培总株数的20%左右。
%P 46
%@ 1005-9938
%L 37-1244/S
%W CNKI


%0 Journal Article
%A 王建
%A 同延安
%+ 西北农林科技大学资源环境学院;
%T 猕猴桃树对氮素吸收、利用和贮存的定量研究
%J 植物营养与肥料学报
%D 2008
%N 06
%K 猕猴桃;;器官;;氮素;;吸收、利用和贮存
%X 为了探明猕猴桃树对氮素吸收、利用和贮存规律,为确定合理的施肥量和施肥时期提供依据,以10年生秦美猕猴桃树为试材,采用彻底刨根、分解取样的方法,研究了年周期各器官的生物量、氮含量和氮累积量变化动态。结果表明,猕猴桃整株生物量全年增加了12.14 kg/plant,在果实生长期(5月18到9月8日)增加较快,增加量为7.99 kg/plant。氮素在猕猴桃树的根、茎、叶、果及皮层和木质部的分布为:根、叶、果实>茎;皮层>木质部;冬季氮的贮存部位是根和茎的皮层,并且主要贮存在茎的皮层。年周期猕猴桃树体总吸氮量为216.78 kg/hm~2,进入果实收获期以后和结果前共吸收33.75 kg/hm~2.整个果实生长期吸收183.03 kg/hm~2,分别占总吸氮量的15.57%和84.43%。5月18日到7月9日和7月9日到9月8日两个阶段吸收的氮素量分别占总吸氮量的53.13%和31.30%,据此计算得猕猴桃的合理施氮量为N 412.91 kg/hm~2(产量40 t/hm~2);推荐在休眠期结束前施基肥N 64.29 kg/hm~2,座果前追施壮果肥N 219.38 kg/hm~2,果实膨大末期迫施促梢肥N 129.24 kg/hm~2。
%P 1170-1177
%@ 1008-505X
%L 11-3996/S
%W CNKI


%0 Journal Article
%A 庞录霞
%A 蔺月卯
%A 梁建林
%+ 陕西省宝鸡市陈仓区桑果工作站;
%T 如何提高猕猴桃栽植成活率
%J 山西果树
%D 2008
%N 06
%K 猕猴桃;栽植成活率;如何提高;
%P 58
%@ 1005-345X
%L 14-1127/S
%W CNKI


%0 Journal Article
%A 段眉会
%A 雷菊霞
%+ 陕西省农广校周至分校;
%T 提高猕猴桃贮藏性的栽培技术
%J 河北果树
%D 2008
%N 05
%K 猕猴桃;结果母枝;果实贮藏;
%X <正>1影响猕猴桃贮藏的栽培因素1.1温度与光照如遇到不适宜的高、低温,则果实贮藏性降低;光照不足或夏季强光,果实内有机物和干物质少,贮藏性降低,甚至出现灼果,不能贮藏。
%P 51-52
%@ 1006-9402
%L 13-1202/S
%W CNKI


%0 Journal Article
%A 曹耀斌
%A 胡百丰
%+ 陕西省周至县集贤地区猕猴桃协会;
%T 可利丰发酵型微生物肥在猕猴桃上的应用
%J 西北园艺(果树专刊)
%D 2008
%N 04
%K 猕猴桃园;有机肥;微生物肥;微生物菌肥;发酵型;
%X <正>猕猴桃园长期大量施用化肥,导致地力下降,土壤板结,团粒结构被严重破坏,果实货架期缩短,树体提前老化,早期落叶、病害、虫害增多。究其原
%P 40
%@ 1004-4183
%L 61-1226/S
%W CNKI


%0 Thesis
%A 徐淑君
%T 丛枝菌根真菌对猕猴桃高温干旱抗性研究
%Y 曾明
%I 西南大学
%9 硕士
%D 2008
%K 猕猴桃扦插苗;;丛枝菌根真菌;;干热;;抗性
%X 


	猕猴桃属猕猴桃科(Actinidiaceae)猕猴桃属(Actinidia Lind1)植物,中国是猕猴桃的起源和分布中心,种质资源极为丰富。猕猴桃以富含维生素C而著称,享有“果中之王”的美誉。猕猴桃是一种怕干旱又不耐高温的果树,极易受到干热危害。而丛枝菌根能改善植物的水分状况而且增强果树根系的抗高温的能力。


	本研究在对高温干旱期三年生猕猴桃果园调查及抗性指标测定的基础上,通过接种AMF(Glomus mosseae、Glomus diaphanum和Clomus yersiforme)感染盆栽猕猴桃扦插苗的实验,较为系统地研究了AMF对高温胁迫(30℃、40℃和45℃),干旱胁迫(正常灌水、一般干旱和极端干旱)以及高温干旱协同胁迫下扦插苗的生长、氮磷钾营养吸收、光合作用特性、叶片水分状况及其他抗性指标的影响。以期建立利用AMF侵染来降低高温干旱对植株生长及抗性指标影响的生物防御体系。主要结果如下:


	1.接种AMF对猕猴桃扦插苗生长的影响较大,多数菌根幼苗的植株干重、根冠比、单叶面积等均显著优于无菌根幼苗。


	2.三种胁迫处理下,相对未接种对照而言,接种AMF均显著提高了植株根系活力,促进了根系矿质营养物质的吸收和积累,提高了叶片中N、P、K的含量,改善了植株叶片的水分状况,提高了植株的光合特性,增强了叶片膜保护酶的活性以及渗透调节物质的含量,有效缓解水分胁迫对植株的伤害作用,减低了膜脂过氧化程度和对叶片蛋白质损伤的程度,从而促进了植株的生长,提高了耐干旱能力。


	3.随着胁迫程度的加深,AMF作用效果强于正常状况下,说明AMF更能在逆境条件下发挥作用。同时还发现,AMF对宿主植物存在一定的相互选择性,对环境条件也有一定的要求。


	4.Gmosseae对猕猴桃扦插苗的侵染率和扦插苗生长效应的促进作用都优于G.diaphanum和G.versiform,尤其是对K元素的吸收和积累,因此G.mosseae可能是猕猴桃的优势侵染菌种之一。
%W CNKI


%0 Journal Article
%A 李百云
%A 刘旭峰
%A 金会翠
%A 冯焕德
%A 吴彬彬
%A 张林森
%A 龙周侠
%+ 西北农林科技大学园艺学院,西北农林科技大学园艺学院,西北农林科技大学园艺学院,西北农林科技大学园艺学院,西北农林科技大学园艺学院,西北农林科技大学园艺学院,西北农林科技大学园艺学院 陕西杨凌712100,陕西杨凌712100,陕西杨凌712100,陕西杨凌712100,陕西杨凌712100,陕西杨凌712100,陕西杨凌712100
%T 陕西眉县部分猕猴桃园土壤主要养分状况分析
%J 西北农业学报
%D 2008
%N 03
%K 猕猴桃;;土壤;;营养;;分析
%X 对眉县42个猕猴桃园土壤取样分析结果表明,平均土壤有机质含量13.98 mg/kg,23.8%的果园达到15 g/kg;碱解氮134.80 mg/kg,含量充足的果园占30.95%,过剩的占14.29%,约55%缺氮;有效磷含量38.13 mg/kg,16.6%的果园达到充足以上,约83%缺磷;有效钾含量177.73 mg/kg,充足、过剩、缺乏的果园各约占1/3;有效铁含量6.83 mg/kg,10%的果园接近黄化病发生的临界值,其余低于临界值;土壤pH在7.15~8.5,绝大部分属于微碱性土壤。
%P 215-218
%@ 1004-1389
%L 61-1220/S
%W CNKI


%0 Thesis
%A 李百云
%T 不同钾肥处理对猕猴桃果实质量的影响
%Y 刘旭峰
%I 西北农林科技大学
%9 硕士
%D 2008
%K 钾;;猕猴桃;;果实质量;;贮藏性
%X 


	本试验于2006年12月～2008年3月在周至猕猴桃果园中进行。以7年生猕猴桃海沃德品种为材料,对其进行施钾处理,探讨钾对猕猴桃果实品质及耐贮性的影响,结果表明:


	1.在相同氮磷水平下,适量施钾肥(纯钾量300g/株)能显著提高猕猴桃的果实硬度、可溶性固形物及Vc含量,降低果实含酸量,对果实的内质及外观有明显的改善,同时提高果实耐贮性,但随着施钾量的增加效果不再明显提高或有下降的趋势;增施钾肥能增加果形指数、猕猴桃单果重,分别增加1.09%～6.01%,2.08%～14.52%,增加叶片中的钾含量。


	2.在钾肥不同的施肥时期中,在萌芽前期施用钾肥能显著提高在贮藏时猕猴桃的果实硬度、Vc含量,MDA含量在贮藏过程中比对照低,增加SOD酶活性;在果实膨大期施用钾肥有利于提高果实可溶性固形物。成熟前施用钾肥有利于降低可滴定酸含量。


	3.在钾肥不同配合比例中,施肥比例3:1:1依次在三个时期施用能显著提高贮藏中猕猴桃的果实硬度、Vc含量,降低果实含酸量、可溶性固形物;在贮藏过程中,降低了MDA含量,增加SOD酶活性有利于贮藏; 1:1:1处理更有利于降低果实可滴定酸含量。


	4.在有机钾肥与化学钾肥的配合施用中, 90g/180g+有机钾肥600倍液喷布(果实膨大期)+有机钾肥600倍液喷布(成熟前)施用钾肥能显著提高在室温、冷库贮藏猕猴桃的果实硬度、Vc含量。


	5.猕猴桃叶片中钾含量高低与果实耐贮藏性相一致,提高猕猴桃叶片中钾含量有利于提高猕猴桃果实品质及耐贮性。提高猕猴桃叶片钾含量和果实耐贮藏性,钾肥最佳施肥方案为施肥配比施肥,其次为有机钾肥与化学钾肥的配合施用,再次萌芽期施用钾肥。
%W CNKI


%0 Thesis
%A 王建
%T 猕猴桃树体生长发育，养分吸收利用与累积规律
%Y 同延安
%I 西北农林科技大学
%9 硕士
%D 2008
%K 猕猴桃;;木质部与皮层;;生物量;;营养元素;;年周期变化
%X 


	大量矿质营养元素氮﹑磷﹑钾及中量元素钙是猕猴桃果实的核心组成成分和植物生长所必需的营养物质,它们与蛋白质、脂类、核酸、维生素等密切相关,对植物各种生理过程的关键步骤起调控作用;同时,它们对维持整个生态环境中养分资源稳定和平衡、增加农产品数量、提高品质、减少农业环境污染、改进人类各种营养状况有非常重要的意义。本研究以十年生“秦美”猕猴桃树为试材,研究了猕猴桃树根系分布情况、年周期各器官及木质部和皮层的生物量、养分含量、养分累积量变化动态。取得的主要研究结果如下:


	1.猕猴桃树体生长动态与根系分布研究


	年周期猕猴桃根、茎、叶、果实干物质增加量分别为1.33 kg、4.24 kg、1.64 kg、4.93 kg,共计12.14 kg。果实在7月上旬以后生长减慢。茎从3月28到11月6日干物质量增加逐渐加快,之后基本停止。叶在3月28日到5月18日和9月8日到11月6日增加量较大,在5月18日至9月8日之间增加较慢。根系在3月28日到5月18日和7月9日到9月8日生长较慢,5月18日到7月9日和9月8日到11月6日生长相对较快,11月以后基本停止生长。根系主要分布在0~40 cm的土层,占总根量的78.1%。随土壤深度的增加,猕猴桃根量减少。猕猴桃的主根(﹥1cm)占根总量的60.23%,其中91.33%分布在0~40cm土层,没有到达60cm以下。侧根(0.2-1 cm)占根总量的32.34%,主要分布在20~40cm土层,占51.79%;其次是40~60cm土层,占20.96%。细根(﹤0.2 cm)占根总量的7.44%,与侧根一样分布在20~40cm土层最多,占35.08%;0~20cm、40~60cm、60~80cm分别为19.62%、22.85%、14.52%;80~100cm最少,为7.93%。


	2.猕猴桃树对氮素吸收、利用和贮存的定量研究


	氮素在猕猴桃树的根、茎、叶、果及皮层和木质部的分布为:根、叶、果实>茎;皮层>木质部。冬季氮的贮存部位是根和茎的皮层,并且主要贮存在茎的皮层。年周期猕猴桃树体总吸氮量为216.78 kg/hm2,进入果实收获期以后和结果前共吸收33.75 kg/hm2,整个果实生长期吸收183.03 kg/hm2,分别占总吸氮量的15.57%和84.43%,5月18日到7月9日和7月9日到9月8日两个阶段吸收的氮素量分别占总吸氮量的53.13%和31.30%,据此计算得猕猴桃的合理施氮量为纯氮412.91 kg/hm2(产量40.16 t/hm2),推荐在休眠期结束前施基肥64.29 kg/hm2,座果前追施壮果肥219.38 kg/hm2,果实膨大末期追施促稍肥129.24 kg/hm2。


	3.猕猴桃树体磷素周年含需量动态规律与施肥管理


	磷在猕猴桃树的根、茎、叶、果及皮层和木质部的分布表现为:根、叶、果实>茎;根和茎的皮层>木质部。萌芽期(3月28日)到果实生长始期(5月18日)猕猴桃叶生长所需的磷素78.89%来自于从外界的吸收,4.44%来自根的上年贮藏磷,16.67%来自茎的上年贮存磷。果实生长始期(5月18日)到果实迅速膨大末期(7月9日)猕猴桃树吸磷量为全年总吸磷的55.40%,是磷素营养最大效率期。年周期猕猴桃树体吸收磷素的总量为36.95 kg/hm2(猕猴桃产量40.16 t/hm2),按照果树合理施肥量=(肥料吸收量-土壤天然供肥量)/肥料利用率(%)公式计算,推荐年施纯磷92.38 kg/hm2。进入果实收获期(9月8日)以后和结果(5月18日)前共吸收10.92 kg/hm2,整个果实生长期吸收26.03 kg/hm2,分别占总吸收量的29.55%和70.45%。


	4.猕猴桃树体钾素周年含需量动态规律与施肥管理


	钾含量在猕猴桃树体各器官及部位近似表现为:果实>叶≥一年枝皮层≥两年枝皮层≥多年枝皮层≥主干皮层、根皮层;皮层>木质部;根木质部、一年枝木质部>两年枝木质部、多年枝木质部、主干木质部;细根>粗根。年周期猕猴桃树体吸收钾素的总量为167.88 kg/hm2(猕猴桃产量40.16 t/hm2),果实收获期(9月8日)以后和结果前的5月18日前共吸收43.18 kg/hm2,整个果实生长期(5月18日到9月8日)吸收124.70 kg/hm2,分别占总吸钾量的25.72%和74.28%。从萌芽期(3月28日)到果实生长始期(5月18日)猕猴桃叶累积钾素17.16 kg/hm2,其中53.15%来自于从外界的吸收,22.84%来自根的上年贮藏钾,24.01%来自茎的上年贮存钾。果实生长始期(5月18日)到果实迅速膨大末期(7月9日)是猕猴桃吸收钾素的高峰期,达到88.57 kg/hm2,吸收钾素的97.71%供给了果实,此期从叶中转移出去了前期累积的31.03%。落叶期(11月6日)到休眠期(1月11日)猕猴桃树体将8.94 kg/hm2钾素倒流回土壤中。


	5.猕猴桃树体钙素营养累积动态研究


	各器官钙含量水平表现为:叶>根>茎>果实,皮层>木质部。木质部钙含量全年没有明显变化,而皮层波动较大。茎皮层的钙含量在13.21~27.54 g/kg的范围,木质部在1.12~2.14 g/kg之间,根皮层钙含量在19.03~25.00 g/kg的范围,根木质部钙含量大于茎木质部,为6.35~7.55 g/kg。每生产50 kg果实根、茎、叶、果实分别吸收40.84 g,69.85 g,92.55 g,24.16 g钙素,共计227.41 g。整株钙累积量3月底到11月上旬呈直线增加,由64.21 g增加到最高值153.19 g,到休眠期降低到117.58 g。


	6.收获期猕猴桃树体钙素营养分布研究


	收获期猕猴桃各器官钙含量有差异明显,表现为:叶>根>茎>果实,细根高于粗根,老茎大于幼茎。皮层钙含量远高于木质部,在木质部,根钙含量大于茎,在皮层,根大于一年枝和两年枝,小于主干和多年枝。猕猴桃整株钙累积量为127.36 g,根>茎>叶>果实,分别为49.29 g、43.12 g、23.30 g、11.65 g,分别占整株钙累积量的38.64%、33.80%、18.26%、9.13%。猕猴桃树整株木质部和皮层生物量分别为4.79 kg和2.65 kg,分别占树体总生物量的33.45%和18.51%。皮层钙累积量为57.49 g,占树体总钙累积量的45.14%,而木质部钙累积量只有11.83 g,仅占树体总钙累积量的9.29%,不到皮层的1/4。
%W CNKI


%0 Journal Article
%A 陈庆红
%+ 湖北省农科院果树茶叶研究所 邮编:430209
%T 早熟猕猴桃新品种——鄂猕猴桃3号
%J 农村百事通
%D 2008
%N 08
%K 猕猴桃;新品种;
%X <正>"鄂猕猴桃3号"是湖北省农业科学院果树茶叶研究所选育的早熟、黄肉、无毛猕猴桃新品种,2004年6月通过湖北省农作物品种审定委员会审定。特征特性该品种多年生枝光滑无毛、黑褐色,抽生的新梢为黄绿色,密被黄色短茸毛。
%P 30+77
%@ 1006-9119
%L 36-1070/S
%W CNKI


%0 Journal Article
%A 信国彦
%+  河南省平顶山市湛河区农林水利局,
%T 猕猴桃冬季修剪的技巧
%J 北京农业
%D 2008
%N 04
%K 猕猴桃;冬季修剪;结果母枝;
%X <正>猕猴桃为多年生落叶藤本果树,其长势强、坐果率高,如任其自然生长,其枝蔓纵横交错,相互缠绕,外围枝茂盛,内膛枝枯凋。如果光照、水分和养分不能合理分配,会导致产量低、品质差。因此不论用哪种方式栽培都必须进行适时修剪,冬剪尤为重要。
%P 29
%@ 1000-6966
%L 11-2222/S
%W CNKI


%0 Journal Article
%A 陈宁
%+  云南省会泽县水果站,
%T 延迟猕猴桃花期有方
%J 农家科技
%D 2008
%N 01
%K 猕猴桃;
%X <正>1.冬季挖施肥沟时,挖断部分根系,以影响翌年芽的萌发和水分供给。2.在春季树液开始流动后至萌芽前进行修剪以造成适当伤流。3.修剪量以总枝量的25%～30%为宜,所修剪的枝条粗度(直径)以1～2厘米为主。试验表明,粗度1～2厘米
%P 14
%@ 1003-6989
%L 50-1068/S
%W CNKI


%0 Journal Article
%A 张帆
%A 李莹
%+ 陕西省岐山县猕猴桃开发中心,陕西省眉县植保植检站 邮编722406,邮编722300
%T 怎样看待膨大剂在猕猴桃上的应用
%J 西北园艺(果树专刊)
%D 2007
%N 06
%K 猕猴桃;岐山县;氯吡脲;生长调节剂;
%X <正>说到猕猴桃,很多人都会想起膨大剂。特别是很多消费者,对蘸用了膨大剂的猕猴桃是闻之色变,拒绝食用。前几年上海等各大城市对陕西猕猴桃蘸用膨大剂一事作了大篇幅报道,对猕猴桃销售的负面影响非常大。为了保护猕猴桃产业健康发
%P 6-7
%@ 1004-4183
%L 61-1226/S
%W CNKI


%0 Journal Article
%A 李铁军
%A 邢银利
%+  陕西省岐山县猕猴桃开发中心,陕西省岐山县猕猴桃开发中心,
%T 猕猴桃果实为啥会发绿
%J 西北园艺(果树专刊)
%D 2007
%N 04
%K 猕猴桃果实;栽植密度;
%X <正>正常猕猴桃果实成熟后的果皮颜色应呈棕褐色或黄褐色,但由于受气候及管理等因素的影响,有的果皮呈翠绿或青绿色,风味变淡,品质下降,不耐贮藏。通过对比分析,笔者认为造成果实发绿的原因一是栽植密度过大、营养生长旺盛、树冠阴蔽、通风透光性差;二是过量使用膨大剂。三是施肥单一,特别是过量使用氮素
%P 50-51
%@ 1004-4183
%L 61-1226/S
%W CNKI


%0 Journal Article
%A 张相文
%A 薛云飞
%+ 陕西省眉县园艺工作站,陕西省眉县园艺工作站 722300,722300
%T 猕猴桃中后期巧施“三肥”
%J 山西果树
%D 2007
%N 04
%K 猕猴桃;采果后;中后期;
%P 50
%@ 1005-345X
%L 14-1127/S
%W CNKI


%0 Journal Article
%A 朱红春
%A 张蕾
%A 刘海英
%A 张继贤
%+ 山东科技大学地球信息科学与工程学院,山东科技大学地球信息科学与工程学院,山东科技大学理学院,中国测绘科学研究院 青岛266510,中国测绘科学研究院,北京100039,青岛266510,青岛266510,北京100039
%T 基于GIS的猕猴桃土壤养分评价与施肥建议模型研究
%J 农业工程学报
%D 2007
%N 06
%K GIS;;土壤养分;;施肥;;猕猴桃
%X 该论文以陕西省周至县为例,基于GIS技术,得到土壤养分的地域分布模型和适宜性等级划分;针对猕猴桃的生育特性,建立了养分需求模型;针对土壤养分的空间分布特点,给出具有决策指导意义的施肥建议,以提高猕猴桃果品的品质和产量;研制了基于施肥建议模型的果树施肥信息系统。该方法实现了GIS支持下的基础土壤养分数据的空间化、可视化、系统化管理,最大程度上实现了连续性的养分分布模型的构建,并对不同地域的施肥建议进行了可视化输出。该方法是实现“数字农业”和“精准施肥”目标的有益探索,具有一定的理论和实践意义。
%P 194-198
%@ 1002-6819
%L 11-2047/S
%W CNKI


%0 Journal Article
%A 易春
%A 王中炎
%A 袁飞荣
%A 卜范文
%+ 湖南省园艺研究所,湖南省园艺研究所,湖南省园艺研究所,湖南省园艺研究所 湖南长沙410125,湖南长沙410125,湖南长沙410125,湖南长沙410125
%T 大果灵在翠玉猕猴桃上应用效果的评价
%J 湖南农业科学
%D 2007
%N 03
%K 猕猴桃;;大果灵;;评价
%X 以翠玉猕猴桃为试材,系统地研究了大果灵对果实发育、果实品质、贮藏性及枝蔓生长与花芽形成的影响。结果表明,喷施大果灵可使单果重增加约12%,但却显著降低可溶性固形物含量和风味品质,极大地加速贮藏过程中果实软化和腐烂速度,并导致果实变宽和畸形。同时,施用大果灵的植株新梢基部异常膨大,节间缩短,大量基部芽当年萌发,并使翌年新梢上花量大幅度减少。鉴于大果灵对翠玉猕猴桃的严重负面作用,生产上不宜使用。
%P 100-102
%@ 1006-060X
%L 43-1099/S
%W CNKI


%0 Journal Article
%A 张忠慧
%A 黄宏文
%A 王圣梅
%A 姜正旺
%A 黄仁煌
%A 龚俊杰
%+ 中国科学院武汉植物园,中国科学院武汉植物园,中国科学院武汉植物园,中国科学院武汉植物园,中国科学院武汉植物园,中国科学院武汉植物园 湖北430074,湖北430074,湖北430074,湖北430074,湖北430074,湖北430074
%T 中华猕猴桃特早熟新品种金早的选育
%J 中国果树
%D 2007
%N 02
%K 中华猕猴桃;;品种;;金早;;极早熟
%X 金早是我们于1980年从野生中华猕猴桃单株中选出的猕猴桃特早熟优良新品种。果实长卵圆形,平均单果重102.0g,最大单果重159.0g,果皮黄褐色,果面茸毛少;中轴胎座小,果肉黄色,肉质细,汁液多,有清香味,风味甜,品质上等;可溶性固形物含量13.30%,有机酸含量1.70%,维生素C含量1070.00～1240.00μg/g,硬度14.80kg/cm2;在武汉地区,果实8月中旬成熟。2005年12月通过国家林业局林木品种审定委员会品种审定。
%P 5-7+72
%@ 1000-8047
%L 21-1165/S
%W CNKI


%0 Journal Article
%A 邓捷锋
%+ 眉县农业局 陕西眉县722300
%T 猕猴桃需肥特性及施肥技术初探
%J 陕西农业科学
%D 2007
%N 01
%K 猕猴桃;需肥特性;树冠投影;技术初探;
%P 175-176
%@ 0488-5368
%L 61-1089/S
%W CNKI


%0 Journal Article
%A 阮素华
%+ 云南森林自然中心 云南 昆明 650224
%T 猕猴桃的栽培管理和病虫害防治措施
%J 林业调查规划
%D 2006
%N S2
%K 栽培管理;;病虫害防治;;猕猴桃
%X 云南省森林自然中心与省农科院合作,于1980年栽植猕猴桃0．55hm2,由于管理未能跟上,部分植株枯死。1996年开始,进行科学管理,其产量由1996年1000kg提高到2000年的3000kg。文章介绍了合理施肥、灌溉、中耕除草、适时修剪、摘心疏果等一系列栽培管理及病虫害防治措施。
%P 181-184
%@ 1671-3168
%L 53-1172/S
%W CNKI


%0 Journal Article
%A 何丽丽
%+ 陕西省眉县园艺工作站 722300
%T 猕猴桃冬季管理技术要点
%J 果农之友
%D 2006
%N 12
%K 猕猴桃;冬季管理;石硫合剂;技术要点;
%P 41-42
%@ 1671-7759
%L 41-1343/S
%W CNKI


%0 Journal Article
%A 祝玉珍
%A 徐春水
%A 郑春良
%+ 浙江省江山市长台镇农业技术综合服务站,江山市大陈乡农业技术综合服务站,浙江省江山市长台镇农业技术综合服务站 浙江江山324106,浙江江山324106
%T 江山市山区猕猴桃栽培管理技术
%J 现代农业科技
%D 2006
%N 08
%K 猕猴桃果实;吸果夜蛾;栽培管理技术;江山市;
%P 22
%@ 1007-5739
%L 34-1278/S
%W CNKI


%0 Conference Proceedings
%A 杨联安
%A 王天泰
%A 石小华
%A 田全明
%A 于世锋
%A 段玉琪
%+ 西北大学城市与资源学系;陕西省周至县土壤肥料工作站;西北大学城市与资源学系;西安市农业科学研究所;西安市农业科学研究所;西北大学城市与资源学系;
%T 土壤养分图数字制图技术研究
%B 第四届海峡两岸GIS发展研讨会暨中国GIS协会第十届年会
%C 中国云南
%? 中国地理信息系统协会、云南省政府信息化领导小组办公室、云南省测绘局
%D 2006
%P 9
%K 数字制图;;土壤养分图;;地理信息系统;;全球定位系统
%X 开展土壤养分图数字制图技术研究,对于土壤养分科学管理、数字农业、精确农业的实施都具有重要的理论意义和应用价值。本项目以陕西省周至县猕猴桃适生区土壤养分调查制图为例,进行了土壤养分图数字制图技术研究。结果表明,本技术切实可行,能够实现数字化、快速可视化,精度高,可以动态更新,在网上发布,实现数据共享。
%W CNKI


%0 Journal Article
%T 成果快报
%J 中国果业信息
%D 2006
%N 07
%K 黑蚱蝉;猕猴桃果汁;生物覆盖;特约通讯员;施肥时间;等高种植;云南省科技厅;联防联治;江永县;氮磷钾营养;丰产栽培;土壤有效钾;土壤碱解氮;
%P 56-57
%@ 1673-1514
%L 50-1173/S
%W CNKI


%0 Journal Article
%A 徐小寅
%A 谢金国
%A 华伦国
%A 祝在国
%A 毛庭让
%T 猕猴桃栽培管理技术
%J 中国林业
%D 2006
%N 10
%K 猕猴桃果实;施肥量;结果母枝;壮果促梢肥;小棚架;
%P 42-43
%@ 1000-0623
%L 11-1228/S
%W CNKI


%0 Journal Article
%A 融水
%T 猕猴桃的埋根繁殖
%J 湖南林业
%D 2006
%N 05
%K 猕猴桃;埋根繁殖;植株生长;
%P 18
%@ 1007-1768
%L 43-1053/S
%W CNKI


%0 Journal Article
%A 何晓剑
%A 王健
%+ 河南省三门峡市农业局,河南省三门峡市农业局 472000,472000
%T 猕猴桃优质栽培技术
%J 河北果树
%D 2006
%N 02
%K 猕猴桃;优质栽培技术;结果母枝;
%P 33
%@ 1006-9402
%L 13-1202/S
%W CNKI


%0 Thesis
%A 聂柳慧
%T 壳聚糖共混改性及其在果蔬涂膜保鲜中的应用
%Y 韩永生
%I 天津科技大学
%9 硕士
%D 2006
%K 壳聚糖;壳聚糖-淀粉;共混;涂膜保鲜;猕猴桃;冬枣
%X 目前市场上的保鲜材料多为塑料材料，使用后废弃到环境中给环境的保护带来了巨大的压力，因此，选择一种方便快捷、可降解的保鲜材料至关重要。本文以壳聚糖为基本研究对象，并利用淀粉对其进行共混改性，最后将二者应用于果蔬的涂膜保鲜。


    本文研究了不同浓度壳聚糖均质膜的力学性能、透气性、抗菌性以及吸湿保湿性，得出2％为最适合壳聚糖溶液成膜的浓度。其次，研究了壳聚糖-淀粉共混膜的力学性能、透气性、抗菌性以及吸湿保湿性，并对其进行了SEM和透过率等结构表征，结果表明，当壳聚糖与淀粉共混比为60：40时，共混膜的各项性能均达到了兼顾。为保鲜试验提供了一定的数据参考。


    将不同浓度壳聚糖溶液以及壳聚糖-淀粉共混溶液应用于猕猴桃和冬枣的涂膜保鲜中，定期对两种果实的失重、硬度、呼吸强度以及Vc含量进行了测试。与硅窗保鲜膜和普通保鲜膜做了对比，确定猕猴桃的最佳保鲜条件为：在4℃环境下，壳聚糖-淀粉Ⅱ(80／20)混合溶液处理，贮藏16天，猕猴桃鲜度与原始鲜度相差无几，各项指标均是最好。而在该条件下，冬枣的涂膜保鲜也优于其他对照组。
%W CNKI


%0 Journal Article
%A 吴玉周
%A 向红翠
%A 张明渊
%A 石媛
%A 程虹波
%+ 吉首市农业局,吉首市农业局,吉首市农业局,吉首市农业局,吉首市农业局 湖南吉首416000,湖南吉首416000,湖南吉首416000,湖南吉首416000,湖南吉首416000
%T 吉首猕猴桃无公害栽培技术规程
%J 湖南农业科学
%D 2006
%N 01
%K 猕猴桃;;无公害栽培;;技术规程;;吉首
%X 从无公害栽培角度出发,就吉首猕猴桃生产的园地选择与建园要求、雌雄搭配、定植、土肥水管理、整形修剪、病虫防治及采收贮运商品化处理等方面制定了切实可行的技术规程。
%P 35-36+39
%@ 1006-060X
%L 43-1099/S
%W CNKI


%0 Journal Article
%A 何晓剑
%A 王健
%+ 三门峡市农业局,三门峡市农业局 472000,472000
%T “秦美”猕猴桃优质栽培技术
%J 农村实用科技信息
%D 2005
%N 12
%K 猕猴桃;结果母枝;优质栽培技术;
%P 19
%L 23-1384/S
%W CNKI


%0 Thesis
%A 高义民
%T 黄土高原地区村级农田土壤养分空间变异特征与肥力评价研究
%Y 同延安;胡正义
%I 西北农林科技大学
%9 硕士
%D 2005
%K 土壤养分;评价;空间变异性;村级尺度
%X 农田土壤养分的空间变异性具有普遍性。开展土壤养分空间变异性研究对于科学合理地制定农田施肥方案,提高养分资源利用率,促进变量施肥技术的发展,实现精确施肥都具有重要意义。长期以来,国内外关于土壤养分空间变异的研究大都集中在田块级小尺度或县乡级大尺度,而对村级尺度下的土壤养分空间变异性研究很少。村级单位是我国农业生产管理的最基本单位,许多农艺措施(如施肥、灌溉、种植结构、品种引进等)都以村为单位组织实施,因此研究村级尺度下的农田土壤养分空间变异性,在我国更具有实际意义。


    本研究选择黄土高原地区陕西省新集村为研究对象,在219hm2耕地上用网格法(采样间距为粮食作物70×70m,果园50×50m,蔬菜地30×30m)结合GPS技术采集364个耕层(0～20cm)土壤样品,并应用土壤养分状况系统研究法(ASI法)测定了土壤的pH、有机质和速效养分(N,P,K,Ca,Mg,S、B、Fe、Mn、Zn、Cu)共13个养分指标项目。


    常规统计结果表明,除有效K外,试验区土壤养分指标高低顺序为:大棚蔬菜地>果园>农田,其中,水浇地>非水浇地,而有效K含量顺序为:水浇地>大棚蔬菜>非水浇地。ASI法评价结果显示,试验区土壤有效N、P、K、Fe和Zn处于临界值以下的土样数占全部土样总数的比例分别为98.9%、4.4%、11.5%、95.3%和55.5%,这表明该村农田养分亏缺程度排序从大到小依次为N>Fe>Zn>K>P。地统计学研究结果表明:在该试验区,土壤pH、有效P、K、Ca、Mg、Fe、Mn、Zn、Cu的理论半方差模型符合线性有基台模型,而有机质(OM)和有效态N、S、B的理论半方差模型则符合线性模型。从空间相关程度看,除有效Fe具有强烈的空间相关性外,其余观测指标(pH值,有机质,有效P、K、Ca、Mg、S、B、Mn、Zn、Cu)均具有中等的空间相关性,空间变异程度大小依次为:Fe>pH>Cu>P>OM>Mn>Ca>K>Mg>Zn>B>N>S。不同观测指标空间最大相关距离在148 m～1853 m之间,其排列顺序为:N>OM=S=B>Cu>Mg>P>Ca>K>Zn>Mn>Fe>pH。


    Kriging插值结果显示,该村土壤养分分布状况极不均匀,耕作习惯、水分管理、作物类型、土地利用方式均对土壤养分分布构成影响,主要是由于施肥所致。建议在该试验村对土壤K、P养分进行分区管理,N肥采用同一标准,均量管理,同时增施微量元素Fe、Zn肥料,从而达到养分平衡管理的目标。采用这一养分管理模式选择葡萄、猕猴桃进行田间试验,取得较好的产量和较高的经济效益。
%W CNKI


%0 Journal Article
%A 齐秀娟
%A 韩礼星
%A 黄贞光
%A 李明
%A 赵改荣
%+ 中国农业科学院郑州果树研究所,中国农业科学院郑州果树研究所,中国农业科学院郑州果树研究所,中国农业科学院郑州果树研究所,中国农业科学院郑州果树研究所 河南郑州450009


,河南郑州450009


,河南郑州450009


,河南郑州450009


,河南郑州450009
%T 优质无公害猕猴桃生产技术
%J 安徽农业科学
%D 2005
%N 07
%K 猕猴桃;;优质;;无公害;;生产技术
%X 介绍了猕猴桃优质无公害生产技术。
%P 1217-1247
%@ 0517-6611
%L 34-1076/S
%W CNKI


%0 Conference Proceedings
%A 李红
%A 罗雪峰
%+ 重庆市武隆县农业局;重庆市经济作物技术推广站;
%T 武隆县猕猴桃土壤改良与施肥法
%B 重庆市园艺学会会员代表大会
%C 中国重庆
%? 重庆市果树研究所
%D 2005
%P 2
%K 猕猴桃;;土壤改良;;施肥;;重庆市武隆县
%X 根据种植猕猴桃对土壤的要求,猕猴桃生长的需肥规律,以及常用有机肥的养分含量,简要地讨论了重庆市武隆县在发展猕猴桃生产中适宜采用的土壤改良方法,科学合理的猕猴桃施肥方法。
%W CNKI


%0 Thesis
%A 张蕾
%T 基于GIS的果树施肥信息系统的研制与初步应用
%Y 杨联安
%I 西北大学
%9 硕士
%D 2005
%K 地理信息系统;地理统计分析;Kriging插值;土壤养分空间分异;专家推荐施肥系统
%X 农业是国民经济的基础,科学技术是农业现代化的根本途径,科学及时地掌握土壤和肥料信息,是科学调控农业生产措施的重要依据。随着计算机技术、信息技术的快速发展和“数字农业”概念的提出,计算机技术在农业上的应用范围不断拓展。平衡施肥技术是国内外公认的比较成熟的现代施肥技术,利用计算机技术开发的计算机推荐施肥信息系统被证明是行之有效的推广平衡施肥技术措施。在我国由传统农业向现代化农业转型的过程中,新兴的农业信息技术不断得到普及,并受到越来越多的关注。


    地理信息系统(GIS)是为了获取、存储、检索、分析和显示空间定位数据而建立计算机化的空间信息系统,是地学与计算机科学的交叉产生的新兴学科。将地理信息系统应用于农业,解决实际的农业规划、技术推广、产量预测、灾害预报等问题是现代化农业发展的需要。


    文在综述国内外有关计算机推荐施肥系统、专家系统、系统集成等方面研究内容的基础上,探讨并设计了周至县北部猕猴桃适生区的果树施肥信息系统。该系统通过农业与信息技术的紧密结合,在土壤测试、及推荐施肥模型研究的基础上建立,可以满足土壤养分管理、测土平衡施肥及土壤肥料信息服务的需求。其建立首先应用ArcGIS 9.0的Kriging插值方法对所调查的土壤采样点养分数据进行地理统计分析,掌握研究区土壤养分的空间变异特征,根据专家意见进行土壤养分评价。然后根据猕猴桃的特点以及种植的技术要点,建立包含土壤养分信息的数学模型。选用RasterToolsObj控件在VB环境下进行二次开发,最终完成果树施肥信息系统的基本功能,进行施肥推荐,指导农民精确施肥。


    系统将GIS信息技术融入果树施肥信息系统,传统与现代施肥技术结合,技术先进,界面友好,操作简单明了,实用性强,能够为地方的农事决策提供一系列建议。本系统可提高基层农村的农业管理水平,推广测土配方施肥等先进技术,具有良好的推广前景,并将对“数字农业”研究起到积极的推动作用。
%W CNKI


%0 Journal Article
%A 封光伟
%A 贾正午
%A 刘秀兰
%A 张晓丽
%A 贾宗妍
%+ 西峡县林业局,西峡县丁河林站


,西峡县森防站


,西峡县林技站 


,西峡县丁河林站 河南474500
%T 猕猴桃早期丰产栽培技术研究
%J 河南林业科技
%D 2005
%N 01
%K 猕猴桃;;早期;;栽培;;研究
%X 通过九年的生产实践,逐步探讨出猕猴桃从整地、栽植到培养骨架等一系列先进的栽培技术,具有"西峡特色"的栽培模式,可在国内外推广应用。
%P 15-16
%@ 1003-2630
%L 41-1166/S
%W CNKI


%0 Journal Article
%A 陈天宝
%A 楼明林
%A 吴蔚文
%A 傅卫庆
%A 陈丁武
%A 骆树新
%+ 浙江省义乌市林业局,浙江省义乌市林业局,浙江省义乌市林业局,浙江省义乌市苏溪镇林业站,浙江省义乌市苏溪镇林业站,浙江省义乌市稠城街道林业站 322000


,322000


,322000


,322006


,322006


,322000
%T 猕猴桃引种高产技术试验与推广应用
%J 华东森林经理
%D 2004
%N S1
%K 猕猴桃;;引种;;推广;;应用
%X 对猕猴桃连续5年的高产试验表明,采取选好园地、设立支架、整形修剪、 肥水管理和病虫害防治等技术措施后,可获得较好的经济效益,初果期的投入与产 出之比为1︰1.4,每公顷收入5.46万元,比种粮收入增加5.18万元。
%P 4-6
%@ 1004-7743
%L 33-1160/S
%W CNKI


%0 Journal Article
%A 蒲仕华
%A 万成忠
%+ 四川都江堰市农牧局,四川都江堰市政府农工办 四川都江堰611830
%T 川西“海沃德”猕猴桃优质栽培技术
%J 果农之友
%D 2004
%N 04
%K 猕猴桃;结果母枝;优质栽培技术;海沃德;
%P 24-25
%@ 1671-7759
%L 41-1343/S
%W CNKI


%0 Journal Article
%A 周翠英
%A 张华东
%+ 江苏省滨海县三中港高效农业示范区,江苏省滨海县三中港高效农业示范区 224500


,224500
%T 优质猕猴桃 冬剪更重要
%J 林业实用技术
%D 2003
%N 12
%K 结果枝;猕猴桃;
%X <正> 猕猴桃适时冬剪直接关系到翌年的树体生长、产量形成及果实品质。因此必须做好以下几点:1 选择适剪期 猕猴桃落叶时间一般在11月中下旬,冬剪的适期应为落叶后7～10天开始,翌年元月上旬结束较为理想。冬剪过早影响养分回流贮藏,过晚造成较多的伤流。2 确定枝芽量 枝芽数量的确定是猕猴桃冬剪的关键。实践证明,盛果树每平方米留枝(结
%P 35
%@ 1671-4938
%L 11-4771/S
%W CNKI


%0 Journal Article
%A 武深秋
%+ 辽宁省辽中县南门街便民巷41号 110200
%T 猕猴桃采收后的管理
%J 河北果树
%D 2003
%N 06
%K 猕猴桃;
%X <正> 1 补施氮磷肥 果实采收后,应株施0.2～0.4 kg氮磷复合肥。或者用高效植物生长调节剂植丰定间隔5～7d(天)进行2～4次连续叶面喷施,重点喷于秋梢的幼嫩叶片,补充此期树体叶片对养分的需求。2 中耕除草 结合施肥,对全园进行一次深中耕,达
%P 38-39
%@ 1006-9402
%L 13-1202/S
%W CNKI


%0 Journal Article
%A 王仁才
%+ 湖南农业大学 教授410128
%T 时鲜水果优质高产栽培——猕猴桃(四)
%J 湖南农业
%D 2003
%N 21
%K 猕猴桃;优质高产栽培;复合肥;采果后;
%X <正> 五、施肥 1.幼年树施肥定植后1年～2年的幼树,根系少而嫩,分布浅,施肥宜少量多次。一般在11月秋施基肥1次,每株施腐熟厩肥50公斤或饼肥0.5公斤～1公斤,采用环状沟或条状沟施肥。前者以树干为中心,
%P 10
%@ 1005-362X
%L 43-1051/S
%W CNKI


%0 Journal Article
%A 张国桢
%A 黄占斌
%A 方锋
%+ 杨凌职业技术学院,中国科学院水利部水土保持研究所黄土高原土壤侵蚀与旱地农业国家重点实验室,中国科学院水利部水土保持研究所黄土高原土壤侵蚀与旱地农业国家重点实验室 陕西杨凌　712100


,陕西杨凌　712100,中国矿业大学北京校区,北京　10083 


,陕西杨凌　712100
%T 保水剂对土壤和猕猴桃产量的影响
%J 干旱地区农业研究
%D 2003
%N 03
%K 保水剂;;土壤;;猕猴桃;;果实产量
%X 通过室内与田间试验,研究了保水剂对土壤和猕猴桃产量的影响。试验表明:土壤中保水剂含量在0.01%～0.05%范围内,土壤团粒结构增加较为明显,土面蒸发明显降低,pH值有降低的趋势(0.1～0.2),速效磷含量有所提高;每株施40g保水剂为最佳经济使用量;保水剂使猕猴桃的根冠比趋于合理,具有明显提高商品果之效应;配合微肥施用可减缓黄叶病的发病程度,提高树体抗性,改善果实品质。
%P 26-29
%@ 1000-7601
%L 61-1088/S
%W CNKI


%0 Journal Article
%A 武深秋
%+ 辽宁省辽中县南门街便民巷41号 110200
%T 猕猴桃采收后的管理
%J 林业实用技术
%D 2003
%N 09
%K 猕猴桃;
%X <正> 猕猴桃果实采收后,距落叶休眠期还有2个月时间。这一时期,光合作用制造的有机物开始向枝芽蔓根转移贮藏,树体进入越冬前的营养转换期,此期管理如何,对猕猴桃树安全越冬和来年产量有直接影响。1 补施氮磷肥 树体通过周年生长和果实对营养的大量消耗,进入生长后期,对养分的需求仍然迫切。果实采收后,应
%P 38-39
%@ 1671-4938
%L 11-4771/S
%W CNKI


%0 Journal Article
%A 王仁才
%+ 湖南农业大学 教授(410128)
%T 时鲜水果优质高产栽培  猕猴桃(四)
%J 湖南农业
%D 2003
%N 11
%K 优质高产栽培;猕猴桃;高温干旱;采果后;复合肥;
%P 10
%@ 1005-362X
%L 43-1051/S
%W CNKI


%0 Journal Article
%A 王琦熔
%T 猕猴桃栽培水肥管理
%J 农民科技培训
%D 2003
%N 06
%K 猕猴桃;水肥管理;复合肥;高温干旱;采果后;
%X <正> 一、施肥 猕猴桃枝梢年生长量比一般果树要大得多,故对肥料需要量也大。猕猴桃对各种营养元素的吸收主要是在萌芽至开花、坐果这一段时期,同时对硼元素较其他果树更敏感,对氯的需要量也比一般作物高得多。 (1)幼年树施肥定植后1～2年内的幼树,根系少而嫩,分布浅,故施肥宜少量多次。一般在11月秋施基肥一次,每株施腐熟厩肥50千克或饼肥0.5～1千克,采用环状沟施或条沟状施
%P 23
%@ 1671-3346
%L 11-4719/S
%W CNKI


%0 Thesis
%A 尹立红
%T 猕猴桃黄化病与其营养关系研究
%Y 张兴
%I 西北农林科技大学
%9 硕士
%D 2003
%K 称猴桃黄化病;营养;统计分析;膏剂配方
%X 


猕猴桃黄化病(Chlorosis of Kiwifruit)是近几年陕西省猕猴桃主栽区发生比较普遍、危害比较严重的一种生理性病害。本论文通过对陕西主栽品种“秦美”猕猴桃(Actinida deliciosab cv. ‘Qinmen’)的健康植株和不同黄化水平病株的营养状况进行测定分析，包括氮(N)、磷(P)、钾(K)、铁(Fe)、锰(Mn)、铜(Cu)、锌(Zn)、钙(Ca)、镁(Mg)、硼(B)十种元素和叶绿素含量，借助方差分析、因子分析和通径分析等统计学手段，明确猕猴桃健叶和黄化叶营养状况的区别；探讨各元素对黄化病影响程度的大小，为提出合理的膏剂配方提供理论指导；同时按照猕猴桃的需肥特点配置了15种膏剂，对黄化病进行了防效试验。整个论文工作得到以下初步结果：


    一、通过对猕猴桃健康植株和不同黄化程度植株营养状况的分析：猕猴桃黄化植株叶营养的N、P、K、Cu含量比健叶含量升高；随着黄化程度加重，N、P、K含量有明显升高趋势，Ca、Mn呈明显降低趋势。全铁在健康植株和黄化植株之间的变化没有规律性；铜缺乏可能是某些条件下猕猴桃植株黄化比较严重(叶片呈白色)的主要原因之一。


    二、因子分析结果表明黄化病的发生与果园或植株的整体营养水平有很大的相关性。得出Cu、P、Fe、Mn、Mg、K等元素是对猕猴桃健叶贡献较大的元素，适当增加这几种元素的含量将有助于叶片的健康成长；黄化叶片的因子分析结果表明元素之间互作关系复杂，主要表现在：①轻微黄化时，N、K含量过高抑制了Fe、Zn等的吸收，使叶片中元素平衡失调，引起叶片黄化；②黄化较严重时，Ca、B、Mg含量过高影响了Fe的吸收，是引起黄化病的主要原因。


    三、通过通径分析中决策系数的比较，黄化一级的营养状况下，主要是N、Mn、Mg影响了整体营养的平衡；而黄化二级和黄化三级的营养状况下，除与上述Mn、Mg、N元素有关外，还与Cu、K有关。在黄化一级的条件下，Fe元素是发生黄化病的限制性因素，是引起黄化的主要原因；在黄化二级和黄化三级营养状况下，K元素是发生黄化病的限制性因素，适当补钾可以有效缓解猕猴桃黄化病的发生，但防治的有效措施仍是以补充Fe、Zn、Cu等微量元素为主。


    四、新配置的膏剂施用后，以叶绿素增长率评判各配方的复绿效果，结果表明配方6和配方15在不同黄化程度的试验地中的效果均较好，但在黄化严重的条件下，配方15有轻微肥害发生；综合考虑各膏剂中的营养元素的比例、在不同黄化程度试验地中的防效及肥害现象、猕猴桃的生物学特性和需肥特点等几个因素，在上述分析的基础上确定了防治猕猴桃黄化病的膏剂基本配方。
%W CNKI


%0 Journal Article
%A 顾霞
%+ 湖北省农科院果茶蚕桑研究所 430209
%T 猕猴桃“三当”育苗技术
%J 福建果树
%D 2003
%N 01
%K 猕猴桃;种子采集;砧木苗;
%P 47-48
%@ 1004-6089
%L 35-1114/S
%W CNKI


%0 Journal Article
%A 栾翠华
%A 褚福亮
%A 岳丽平
%+ 山东省嘉祥县林业局,山东省嘉祥县林业局,山东省嘉祥县林业局 272400


,272400


,272400
%T 猕猴桃优质栽培技术
%J 河北果树
%D 2003
%N 01
%K 猕猴桃;优质栽培技术;结果母枝;
%P 42
%@ 1006-9402
%L 13-1202/S
%W CNKI


%0 Journal Article
%A 王熙龙
%A 李晓峰
%+ 河南省西峡县猕猴桃研究所,西峡职专 477500
%T 美味猕猴桃丰产优质栽培技术
%J 广西园艺
%D 2002
%N 06
%K 美味猕猴桃;优质栽培技术;平均单果重;中果枝;结果母枝;短果枝;
%P 28-29
%@ 1009-069X
%L 45-1022/S
%W CNKI


%0 Journal Article
%A 李鹏翔
%+ 安徽省林业厅
%T 野生猕猴桃果脯加工技术
%J 福建农业
%D 2002
%N 11
%K 果脯加工;野生猕猴桃;
%X <正> 猕猴桃果脯一般采用切片加工,由于野生猕猴桃果形小、种子多、成熟期不一致等缺点,若采用切片加工,其果脯上面“粘”有一圈黑色的种子,严重影响了果脯的商品价值。结合猕猴桃果脯加工技术和蜜枣加工技术,开发研制出蜜刺形野生猕猴桃果脯,较好地解决了这些问题,对于开发野生猕猴桃资源,闯出了一条新路。 一、果脯品质特点 1.养分损失少。蜜枣形猕猴桃果脯在加工环节中果肉与外界液体接触面小,因此,大大减少了它的养分流失。 2.外观好。除具有猕猴桃的果形、
%P 23
%@ 0429-8047
%L 35-1085/S
%W CNKI


%0 Journal Article
%A 王成洲
%A 朱亚飞
%+ 陕西省岐山县猕猴桃开发中心,陕西省岐山县猕猴桃开发中心 邮编722406


,邮编722406
%T 猕猴桃秋季管理莫放松
%J 西北园艺
%D 2002
%N 05
%K 猕猴桃;秋季管理;采果后;
%X <正> 猕猴桃树采果后,距落叶休眠还有1个多月,这段时间树体代谢仍很旺盛,根系进入第3次生长高峰。此期加强树体
%P 18
%@ 1004-4183
%L 61-1226/S
%W CNKI


%0 Journal Article
%A 姚春潮
%A 龙周侠
%A 刘旭峰
%+ 西北农林科技大学果树研究所,西北农林科技大学果树研究所,西北农林科技大学果树研究所 陕西西安710065


,陕西西安710065


,陕西西安710065
%T 喷施叶面肥对猕猴桃叶片生长和果实品质的影响
%J 落叶果树
%D 2002
%N 05
%K 猕猴桃;;叶面肥;;叶片;;生长;;果实品质
%X 以 8～ 9年生“秦美”猕猴桃为试材 ,叶面喷施高美施、稀土微肥、爱多收、植物动力 2 0 0 3和红苹果2号等液肥。调查结果表明 :各种叶面肥对猕猴桃叶片的增大、增厚和增重均有作用 ,爱多收效果最好 ,其次为植物动力 2 0 0 3和高美施。植物动力 2 0 0 3和稀土微肥对增大果个 ,提高果实品质及贮藏性较为理想。
%P 7-8
%@ 1002-2910
%L 37-1125/S
%W CNKI


%0 Journal Article
%A 李鹏翔
%+ 安徽省林业厅宣传站 合肥230001
%T 野生猕猴桃果脯加工技术
%J 中国野生植物资源
%D 2002
%N 03
%K 果脯加工;野生猕猴桃;
%P 40-41
%@ 1006-9690
%L 32-1381/Q
%W CNKI


%0 Journal Article
%A 周博
%A 陈竹君
%A 郝乾坤
%A 王青宁
%A 刘延超
%+ 杨凌职业技术学院,西北农林科技大学,杨凌职业技术学院,杨凌职业技术学院,杨凌职业技术学院 陕西杨凌　712100


,陕西杨凌　712100 


,陕西杨凌　712100


,陕西杨凌　712100


,陕西杨凌　712100
%T 猕猴桃矿质元素DRIS标准研究
%J 杨凌职业技术学院学报
%D 2002
%N 02
%K 猕猴桃;;诊断施肥综合法;;DRIS参数;;DRIS图示法;;DRIS指数标准
%X 本实验采集了34个猕猴桃园叶样,并根据产量将亩产≥1000kg的17个园子划为高产组,亩产<1000kg的17个园划分低产组。对叶片中N、P、K、Mn、Cu、Zn6种元素含量进行测定和统计分析。结果表明:低产组大量元素需肥强度最大的主要为N,占该组的52.94%,微量元素需肥强度最大的以Zn和Cu为多,分别占该组的47.06%、41.18%;制定出猕猴桃园N、P、K、Mn、Cu、Zn的DRIS指数分级标准,其适宜指数范围分别为-4.003～5.202,4.002～4.922,4.993～6.465,9.733～7.675,1.621～1.332,5.317～3.998;各园的需肥顺序用图示法和用指数法判断,其结果一致。
%P 6-9
%@ 1671-9131
%L 61-1403/G4
%W CNKI


%0 Thesis
%A 杨谷良
%T 猕猴桃无公害栽培、品种筛选及贮藏生理研究
%Y 赵思东
%I 中南林学院
%9 硕士
%D 2002
%K 猕猴桃;选择;复合生态系统;贮藏
%X 


我国猕猴桃产业近年发展很快，但是，在栽培技术和储藏保鲜等方面的研究显得较为落后。本文在猕猴桃品质分析评价，无公害栽培和贮藏期间生理特性三方面进行了初步分析。


    通过建立选择模型对品种进行品质分析评价，对单果重、果肉率、总糖、总酸、还原糖、Vc、蛋白质、有机酸7个单因素的合理-满意度的分析，选择了魁蜜，米良一号，金魁等6个较为优良的品种。


    通过复合生态系统建立及无公害栽培技术，从产量、品质、经济效益、栽培技术四个方面的对比分析表明：山地低投高效无公害栽培的关键在于园地的选择、合理的栽培措施和病虫害防治。


    贮存期间生理特性：在三种不同温度条件下，将供试果的呼吸强度、乙烯、过氧化物酶、多聚半乳糖醛酸酶、可溶性果胶、纤维素共五个指标逐个在不同的储藏期间内进行了测定。证明POD和PG与猕猴桃的衰老关系密切，纤维素酶不是衰老的主要生理因子。
%W CNKI


%0 Thesis
%A 刘侯俊
%T 陕西省果园养分状况和钾肥肥效研究
%Y 吕家珑;巨晓棠;张福锁
%I 西北农林科技大学
%9 硕士
%D 2002
%K 陕西省;果园;土壤养分;钾肥
%X 


果树作为一种经济作物，果农生产的目的是获得较高的经济效益。然而近年来，陕西省果品生产的效益大幅度下滑，直接关系到果农的利益，影响着陕西省经济的发展，其中果品质量欠佳是主要原因之一。果园施肥作为一项重要的管理措施，对水果品质的形成和提高起着重要作用。为了摸清陕西省果园目前的施肥状况和土壤养分状况，在陕西省主要果树苹果、梨、猕猴桃主栽区，调查了果园基本情况和水肥管理状况，采集测定了白水县10个典型农产苹果园0-100cm土层的养分含量。针对果园施肥中存在的问题，对三种果树进行了钾肥肥效试验。钾肥试验设五个处理，每个处理氮磷用量相同水平，钾肥品种或用量不同。目的在于比较不同品种、不同用量钾肥对果树产量、品质、果园土壤养分和树体营养的影响，确定适合于陕西省果品生产的施肥方案，提出合理的施肥建议，为提高陕西省果品质量提供依据。主要研究结果如下。


    对三种果树产量，施肥状况以及主要管理措施的调查结果表明，苹果产量和施肥量在农户间变异很大，整体产量水平较低，40％果园氮磷肥过量，20％果园施肥不足，不施钾肥和有机肥的果园数占调查果园总数的80％左右。梨和猕猴桃产量和施肥量变异较小，梨园氮磷肥过量严重，过量果园占果园总数的比例分别为82％和65％，钾和有机肥严重不足，所占比例分别为70％和80％，猕猴桃没有表现出过量施肥现象，注重施用有机肥，但钾肥仍明显不足。


    通过测定陕西省白水县10个典型农户苹果园0-100cm土层的养分含量，结果表明，土壤有机质和全氮较低，表层土壤有效磷很高，速效钾稍高，而底层土壤两者都低。微量元素中铜锌含量较高，铁锰含量较低。果园氮磷肥施用过量，硝态氮含量较农田土壤高的多。氮磷的投入输出比分别为5.18和9.18。钾肥施用相对不足，投入输出比为0.96。


    在相同氮磷水平下，增施钾肥对陕西省主要水果苹果、酥梨、猕猴桃具有显著的增产效果，三者平均增产分别为11.6％、19.7％、17.1％。增产效果最佳处理分别为红富士NP+K_2SO_4(株施1.25kg二铵和0.76kg尿素的基础上，施1.2kgK_2SO_4)，酥梨NP+KCl+CaSO_4(株施1.25kg二铵和0.76kg尿素的基础上，施1.0kgKCl和0.85kgCaSO_4)，猕猴桃NP+2K_2SO_4(株施1.25kg二铵和0.76kg尿素的基础上，施


2．4吨K忐＊。增施钾肥对苹果、酥梨、猕猴桃内外在品质具有明显的改善作用，


增加供试水果一级果率及苹果 2／3以上红果率，增加可溶性固形物，可溶糖及 VC


含量，增加糖酸比及果实硬度，降低果实酸度。施钾对果树生长状况有显著影响，


降低新梢生长量，增加百叶重及叶绿素含量，增大果实。三种水果对不同品种、


不同用量钾肥的反应不同，经过比较，从增产效果、果实品质及经济效益综合考


虑得出，苹果、酥梨应首选   KC，同时注意补充硫素营养，硫素营养对于酥梨比红


富士更重要，猕猴桃应首选K。SO。。


    苹果园0－40cm土层，施钾处理速效钾含量显著高于对照，且高量钾高于低量


钾，40cm以下土层速效钾含量有增有减，规律不明显，土壤中速效钾的累积量，


施钾处理高于对照，高量钾高于低量钾。梨和猕猴桃土壤所有施钾处理速效钾含


量都低于对照，速效钾的累积量也低于对照。施钾处理都明显地增加苹果叶片中N、


P、K的含量，梨叶片中N的含量和猕猴桃叶片中K的含量，降低猕猴桃叶片中P


的含量。NP＋ZKCI和 NP＋KCI＋CaSO；处理增加梨叶片中 PJ的含量，NP＋KCI和 NP＋K。SO；


处理降低梨叶片中P、K的含量。NP地在；处理增加猕猴桃叶片中N的含量，而其


他钾肥处理都降低叶片中N含量。增施钾肥除NP＋KCI＋CaSO；处理增加苹果果实中


N、P、K的含量以外，其他处理都降低果实中N、P、K的含量。施钾处理都增加猕


猴桃果实中N、K的含量，而降低卜的含量。苹果园氮磷的投入输出比很大，钾的


投人输出比，高量钾处理较高。猕猴桃园养分投入输出比与苹果园规律相同。
%W CNKI


%0 Journal Article
%A 刘月红
%+ 衡水城乡科技学校 053000
%T 猕猴桃优质高产栽培管理技术要点
%J 河北林业科技
%D 2002
%N 02
%K 猕猴桃;结果母蔓;小棚架;优质高产栽培;技术要点;
%P 32
%@ 1002-3356
%L 13-1080/S
%W CNKI


%0 Journal Article
%A 汤鉴定
%A 曾岳松
%+ 浙江省丽水市莲都区农村工作办公室,浙江省丽水市莲都区高坑村猕猴桃研究所 323000
%T 猕猴桃低产园改造技术
%J 中国南方果树
%D 2002
%N 01
%K 中华猕猴桃;猕猴桃园;结果枝;低产园改造;高接换种;
%P 47-48
%@ 1007-1431
%L 51-1497
%W CNKI


%0 Journal Article
%A 范铭庆
%+ 福建省三明市三元区岩前林业站
%T 猕猴桃乔化栽培技术
%J 林业科技开发
%D 2002
%N 01
%K 猕猴桃;;乔化;;栽培;;效益
%X 对中华猕猴桃人为整形和修剪培养直立树干 ,促其乔华 ,可促进高产稳产。 3个猕猴桃主栽品种魁蜜、早鲜、怡香各自分别采用乔化与CK(对照 )的简比法 ,结果表明 ,乔化后的产量比增率分别是魁蜜 182 % ,早鲜172 % ,怡香 16 1% ,投入产出比分别为 1∶7 8、1∶7 3、1∶6  8。
%P 44-45
%@ 1000-8101
%L 32-1160/S
%W CNKI


%0 Journal Article
%A 毛明策
%A 上官周平
%A 刘晓东
%A 马书尚
%A 宋晓彬
%A 姚春潮
%A 陆丽娜
%+ 西北农林科技大学农学院,中国科学院水利部水土保持研究所,西安交通大学电信学院,西北农林科技大学农学院,西北农林科技大学农学院,西北农林科技大学农学院,西安交通大学电信学院 陕西杨陵712100中国科学院水利部水土保持研究所,陕西杨陵712100


,陕西杨陵712100


,西安710049
%T 猕猴桃优质高效管理专家系统的研制与应用
%J 西北农林科技大学学报(自然科学版)
%D 2001
%N 05
%K 猕猴桃;;优质高效管理;;专家系统
%X 猕猴桃优质高效管理专家系统是在 Window NT(4.0 )环境下开发的 ,适用于 Internet的一个人工智能软件系统 ,该系统由苗木繁殖技术、高接换种技术、整形修剪技术、疏蕾授粉疏果技术、果园生草技术、优化施肥技术、节水灌溉技术、病虫害防治技术、冻害预防技术、果品保鲜贮藏技术和系统维护等 14个子系统组成 ,介绍了系统结构及其实现技术。应用示范结果表明 ,该系统指导的 6 6 .6 7hm2示范果园年增产值 90 0 0元 / hm2 ,推广辐射的 6 70 0 hm2果园年增产值 2 840万元。
%P 75-78
%@ 1000-2782
%L 61-1081/S
%W CNKI


%0 Journal Article
%A 汤鉴定
%+ 丽水市莲都区农办 323000
%T 猕猴桃低产园改造丰产新技术
%J 林业科技通讯
%D 2001
%N 09
%K 猕猴桃;;低产园改造;;新技术
%X 实践证明 :猕猴桃高接换种是改造低产园 ,实现优质、高产、高效的重要基础工程 ,也是目前改造低产猕猴桃园的唯一途径。该园通过留优去劣 ,全面改接换种 ,强化综合管理等几项丰产新技术 ,实现了“当年改接成园 ,翌年全面报产 ,三年优质高产”的效果。
%P 38-39
%@ 1002-1159
%L 11-2078/S
%W CNKI


%0 Journal Article
%A 余素芹
%A 常绍明
%A 程兴中
%+ 贵州师范大学生物科学技术系,贵州师范大学生物科学技术系,贵州师范大学生物科学技术系  贵阳550001


, 贵阳550001


, 贵阳550001
%T 植物营养液对猕猴桃品质和产量效应的研究
%J 中国农学通报
%D 2001
%N 04
%K 猕猴桃;植物营养液;品质和产量;
%P 97-99
%@ 1000-6850
%L 11-1984/S
%W CNKI


%0 Journal Article
%A 张有平
%+ 西北农林科技大学园艺学院果树研究所 西安 710065
%T 田邦全素猕猴桃专用肥试验报告
%J 西北园艺
%D 2001
%N 03
%K 猕猴桃;专用肥;干物质含量;
%X <正> 猕猴桃产区多年来长期施用单一化肥,致使土壤板结,肥害普遍,果品质量下降,又加重了黄化病的发生。亟待选用适合猕猴桃生长的全营养元素肥,提高产量和品质。我们选用田邦全素猕猴桃专用肥和常规施肥作对比试验,取得了良好的试验效果。
%P 13
%@ 1004-4183
%L 61-1226/S
%W CNKI


%0 Journal Article
%A 王新义
%+ 西安市户县余下镇人民政府!710302
%T 猕猴桃保根技术
%J 山西果树
%D 2001
%N 01
%K 猕猴桃;根部病害;
%P 43-44
%@ 1005-345X
%L 14-1127/S
%W CNKI


%0 Journal Article
%A 刘广瑞
%T 猕猴桃园冬管技术
%J 农家之友
%D 2000
%N 12
%K 结果母枝;猕猴桃园;
%X <正> 猕猴桃即中华猕猴桃的简称,是当今世界新兴的水果,营养丰富,价格较高。猕猴桃园冬季管理主要抓好以下几项工作:一、施肥。冬季施肥应以施堆肥、厩肥和腐熟的饼肥等有机肥为主。同时混入一定量的氮、磷肥、每株施氮肥200克,磷肥150克,可采用环状沟施或条状沟施。(一)环状沟施即以树干为中心,离株于60厘米左右挖一环状沟,深约50厘米,宽20～30厘米,施入拌匀的肥料后盖土,并培土形成树盘。
%P 7
%L 45-1294/F
%W CNKI


%0 Journal Article
%A 郭自伟
%+ 福建省光泽县苗圃 354100
%T 猕猴桃冬季修剪技术
%J 中国农村科技
%D 2000
%N 11
%K 冬季修剪;结果母枝;猕猴桃;
%X <正> 猕猴桃为多年生落叶藤本果树,长势强,坐果率高,如任其自然生长,其枝蔓纵横交错,相互缠绕,外围枝叶茂盛,内膛枝叶枯凋,如果光照、水分和养分不能合理分配,结果会导致
%P 12
%@ 1005-9768
%L 11-3491/S
%W CNKI


%0 Journal Article
%A 杜毅刚
%+ 四川省苍溪猕猴桃开发总公司科技站!628400
%T 红阳猕猴桃管理技术要点
%J 落叶果树
%D 2000
%N 05
%K 猕猴桃;;红阳;;栽培技术;;土肥管理;;病虫防治;;夏季管理
%X 介绍了红肉型特早熟新品种红阳猕猴桃的栽培管理技术。采用固枝防风防寒 ,人工授粉 ,严格疏花疏果 ,合理施肥等措施可确保丰产稳产
%P 38
%@ 37-1125/S
%L 37-1125/S
%W CNKI


%0 Journal Article
%A 张凤云
%A 毛富春
%A 赵先贵
%+ 西北农林科技大学基础课部!陕西杨陵712100,西北农林科技大学基础课部!陕西杨陵712100,西北农林科技大学基础课部!陕西杨陵712100
%T 猕猴桃对氯和硫的耐性研究
%J 西北林学院学报
%D 2000
%N 02
%K 猕猴桃;;氯;;硫;;耐性;;植物营养
%X 通过盆栽调查土壤施不同水平氯或硫时猕猴桃实生苗的成活率 ,叶绿素含量 ,枝叶或根须的鲜重、干重、氯含量及硫含量 ,研究了猕猴桃对氯和硫的耐性。结果表明 :Cl、S对猕猴桃的安全浓度为 <40 0 mg/ kg、<6 0 0 mg/ kg,毒害浓度为 >80 0 mg/ kg、>12 0 0mg/ kg。当 Cl<40 0 mg/ kg、S<80 0 mg/ kg时对猕猴桃地上部分有较大促进作用。氯素有利于猕猴桃吸收水分和养分 ,对叶绿素的贡献远大于硫素。虽然猕猴桃植物组织中氯与硫的含量相近 ,均为 0 .2 %～ 0 .4%,但枝叶中 Cl>S,根须中 S>Cl。Cl含量是枝叶 >根须 ,S含量是根须 >枝叶
%P 37-40+44
%@ 61-1202/S
%L 61-1202/S
%W CNKI


%0 Journal Article
%A 吕岩
%+ 陕西省周至县昌西猕猴桃基地 710406
%T 猕猴桃夏季摘心技术
%J 西北园艺
%D 2000
%N 03
%K 夏季摘心;猕猴桃;结果母枝;
%X <正> 摘心是猕猴桃夏管的一项重要内容。科学合理的摘心,对减少树体养分无效消耗,加速夏梢木质化,提高抗风害能力,改善树冠通风透光,增加优质商品果率,都有十分重要的作用。现根据我们的生产实践,结合现阶段生产中的一些实际问题,提出猕猴桃科学的摘心技术,以供生产参考。
%P 20
%@ 1004-4183
%L 61-1226/S
%W CNKI


%0 Journal Article
%A 刘应迪
%A 石进校
%A 李菁
%+ 吉首大学生命科学与化学学院!湖南吉首416000,吉首大学生命科学与化学学院!湖南吉首416000,吉首大学生命科学与化学学院!湖南吉首416000
%T 美味猕猴桃米良1号营养元素及其季节变化
%J 吉首大学学报(自然科学版)
%D 2000
%N 01
%K 植物营养;;美味猕猴桃;;米良1号;;植物生理学
%X 报道了湘西耕型石灰岩红黄壤栽培的美味猕猴桃米良 1号 (Actinidiadeliciosacv.Miliang - 1)营养器官与果园土壤氮磷钾 3种营养元素含量及其季节变化的测定结果 .结果显示 :植物体内的全氮含量以根中较高 ,叶与茎次之 ;而全磷和全钾则以叶中较高 ,茎与根次之 .同时对植物体内 3种营养元素含量的变化规律 ,以及植物体营养元素含量变化与土壤营养状况的关系进行了讨论 ,并根据这些结果对现行栽培条件下的美味猕猴桃米良 1号的营养状况进行了分析与评价 ,提出了在石灰岩红黄壤上栽培猕猴桃特别应该增加氮肥与钾肥的施用量的观点 .此外还对氮磷钾 3种营养元素的施用量以及施用时间进行了讨论 .
%P 6-10
%@ 43-5026/N
%L 43-5026/N
%W CNKI


%0 Journal Article
%A 秦继红
%+ 贵州大学农学院林学系!贵州贵阳550025
%T 秦美猕猴桃结果枝摘心对产量和品质的影响
%J 贵州大学学报(农业与生物科学版)
%D 1999
%N 06
%K 秦美猕猴桃;;打顶;;产量;;品质
%X 为探索合理的新梢摘心技术对猕猴桃产量和品质的影响,通过对秦美猕猴桃结果枝的摘心试验,结果表明,5 月上旬盛花后对结果枝进行轻摘心和重摘心处理,秦美猕猴桃的坐果率、单株产量、单果重、果实中可溶性固形物含量分别为8-3 % 、6-98kg、122-5g、12-8 % 和11-02 % 、5-62kg、100-9g、11-1 % ,高于6 月份的轻摘心、重摘心处理和不摘心对照。在盛花期后对秦美猕猴桃结果枝进行摘心( 留4 ～8 片) 叶能够显著提高秦美猕猴桃的产量的品质。
%P 396-398
%@ 1008-0457
%L 52-5013/S
%W CNKI


%0 Journal Article
%A 周荣水
%A 张剑
%+ 南平市延平区西芹镇农业技术推广站!邮编353001,南平市延平区西芹镇农业技术推广站!邮编353001
%T 猕猴桃在闽北地区栽培的技术要点
%J 福建果树
%D 1999
%N 03
%K 中华猕猴桃;授粉树;冬季修剪;闽北地区;技术要点;
%P 37
%@ 1004-6089
%L 35-1114/S
%W CNKI


%0 Journal Article
%A 周光萍
%+ 贵州省蚕业科学研究所
%T EM微生物菌剂在猕猴桃上的应用试验
%J 落叶果树
%D 1999
%N 03
%K 猕猴桃;实生苗;应用试验;微生物菌剂;
%X ＥＭ是有效微生物复合菌制剂的简称，广泛应用于种植业、养殖业以及水域、土壤的环境净化，并取得了较好效果。为明确ＥＭ液在猕猴桃上的应用效果，１９９８年笔者用ＥＭ液对猕猴桃进行了喷施试验。１材料与方法材料为猕猴桃实生苗（出苗４个月）和１０年生结果猕猴桃，品...
%P 45
%@ 1002-2910
%L 37-1125/S
%W CNKI


%0 Journal Article
%A 李秀丽
%+ 杨凌归国学者研究会 712100
%T 猕猴桃黄化病矫治新方法
%J 西北园艺
%D 1999
%N 03
%K 黄化病;新方法;猕猴桃;
%X <正> 近期,笔者应邀去陕西猕猴桃主产地周至、眉县、岐山、户县、灞桥、蓝田、长安等地考察,沿途看到、听到目前猕猴桃生产中最普遍存在且迫切需要解决的问题,当数猕猴桃的黄化病(又称黄叶病)。据统计,其发病率一般在5％～10％左右,部分田块高达30％以上,严重影响树体正常发育。 猕猴桃黄化的直接诱因很多,施肥、灌水、修剪不当,不利的天气,上年挂果太多,土壤pH值高,土壤缺氮,缺铁等均可引发黄化。但最本质的原因,则是树体对铁元素的吸收受阻导致新生部位铁素匮乏而表现为黄化病。上述诸多因素均可一定程度影响、减少猕猴桃
%P 47
%@ 1004-4183
%L 61-1226/S
%W CNKI


%0 Journal Article
%A 金方伦
%+ 贵州省蚕业科学研究所
%T 黔北地区猕猴桃低产劣质原因及对策
%J 农村经济与技术
%D 1999
%N 02
%K 猕猴桃;黔北地区;原因及对策;
%X <正> 近年来黔北地区猕猴桃栽植面积不断扩大,但由于栽培技术没有相应提高,低产劣质情况较为严重。其原因主要是: 一、品种不优良。据调查,黔北地区有95％以上的猕猴桃园栽植的多是—些果实产量低、投产迟、品质差、单果轻的品种,如“7—10”等,即使有极个别品种的单产较高,但商品性较差。 二、管理粗放。该地区种植猕猴桃的土壤多为酸、粘、瘠黄壤,且在定植前或定植后未进行深翻改土。加上管理粗放,不施肥少施肥,或施肥
%P 44-45
%@ 1003-658X
%L 52-1017/G3
%W CNKI


%0 Journal Article
%A 易显琴
%A 周启明
%+ 贵州省果树研究所
%T “多元高效营养灵”对猕猴桃果实发育和品质的影响
%J 落叶果树
%D 1998
%N 03
%K 猕猴桃果实;周启明;果树研究所;方法试验;可溶性固形物含量;
%X “多元高效营养灵”对猕猴桃果实发育和品质的影响易显琴周启明（贵州省果树研究所贵阳５５００２２）我所的猕猴桃生产园，多年来产量很低，品质也有待提高。１９９５年，我们就“多元高效营养灵”对猕猴桃果实发育和品质的影响进行了试验，效果显著。１材料和方法试验地...
%P 24
%@ 1002-2910
%L 37-1125/S
%W CNKI


%0 Journal Article
%A 饶卫华
%A 敖礼林
%+ 江西省奉新县农业局,江西省奉新县农办 330700
%T 猕猴桃树非正常死亡的几种原因及预防
%J 江西果树
%D 1998
%N 02
%K 猕猴桃树;养分消耗;原因及预防;非正常死亡;
%X <正> 从1993年以来,许多果农反映猕猴桃成年树死亡严重,经现场调查、分析,找到有下列三种带普遍性的原因:1 果园积水 奉新县罗市基地的猕猴桃树长势中等偏强,1993年产量中等,1994年春,有一块地同时出现死树,死亡的树集中成块状分布,由于所处地势较低平,加上冬季挖短条沟埋肥时没有及时将土填平,行间也没有
%P 4
%@ 1006-4958
%L 36-1198/S
%W CNKI


%0 Journal Article
%A 汤鉴定
%+  丽水市农办,
%T 猕猴桃冬剪技术要点
%J 新农村
%D 1998
%N 01
%K 猕猴桃;结果母枝;技术要点;
%X <正> 猕猴桃冬季修剪是实现优质、高产、稳产的重要技术环节。猕猴桃属多年生落叶藤本果树,长势旺盛,萌芽力特别强,如任其自然生长,其枝蔓纵横交错,相互缠绕,外围枝叶茂盛,内膛枝易枯凋,造成结果少,产量低,品质差。因此,不论哪种架式栽培,都必须进行适时修剪,而冬剪尤为重要。通过冬剪:(1)能有效地控制枝蔓生长,减少营养无效消耗;(2)防止超负荷结果,保持长势平衡;(3)能协调营养生长与生殖生长的关系,促进养分向生殖生长转化;(4)能控制结果部位
%P 13
%@ 1008-2182
%L 33-1064/S
%W CNKI


%0 Journal Article
%A 温应选
%+ 陕西省户县果树试验站 710308
%T 猕猴桃应重视施用钾肥
%J 西北园艺
%D 1997
%N 03
%K 猕猴桃;
%X <正> 猕猴桃是需钾量大的果树。轻度缺钾,萌芽时生长不良。严重缺钾叶片变小、叶色淡黄、老叶边缘出现失绿症状,边缘向上皱缩,白天高温时特别明显,晚上冷凉时可能消失,第二天又会重新出现类似症状,常被误认为是缺水造成的。症状沿叶脉之间扩展,仅在叶基部近主脉处留
%P 16-17
%@ 1004-4183
%L 61-1226/S
%W CNKI


%0 Journal Article
%A 张爱玉
%A 逯万兵
%+ 广东省农科院果树研究所
%T 广东省猕猴桃生产现状、问题及对策
%J 广东农业科学
%D 1997
%N 04
%K 猕猴桃生产;果树研究所;美味猕猴桃;广东省;问题及对策;
%X 广东省猕猴桃生产现状、问题及对策张爱玉逯万兵（广东省农科院果树研究所广州５１０６４０）猕猴桃以其营养丰富、风味独特、市场潜力大等特点成为当今世界的新兴水果，被誉称为“果中之王”。据有关部门估测：１９９５年全球猕猴桃总产量超过１００万吨，栽培面积在８．...
%P 25-26
%@ 1004-874X
%L 44-1267/S
%W CNKI


%0 Journal Article
%A 姜景魁
%+ 福建省建宁县科委猕猴桃实验站!354500
%T 猕猴桃大果灵对果实影响的试验
%J 福建果树
%D 1997
%N 02
%K 大果灵;可溶性固形物;猕猴桃果实;果形指数;
%P 7-8
%@ 1004-6089
%L 35-1114/S
%W CNKI


%0 Journal Article
%A 涂正顺
%A 李嘉瑞
%+ 西北农业大学,西北农业大学 陕西杨陵 712100


,陕西杨陵 712100
%T 日本猕猴桃栽培管理现状
%J 西北园艺
%D 1997
%N 01
%K 猕猴桃;果实软腐病;栽培管理;
%X <正> 日本1950年开始发展猕猴桃商品生产,1990年从新西兰引入品种苗木,在全国20多个地区试种,结果认为:太平洋沿岸的神奈川、静冈、千叶、爱知、大阪、福罔、香川等生产柑橘和枇杷的地区可以栽培猕猴桃。近年,消费量已突破10万t大关,其中国产量占一半以上。但国际竞争激烈,也出现了品种单一、价格低等现实问题。这里,就日本猕猴桃栽培管理现状作一
%P 44-45
%@ 1004-4183
%L 61-1226/S
%W CNKI


%0 Journal Article
%A 吴思骆
%+ 湖北省枣阳市耿集镇科协
%T 猕猴桃夏季管理措施
%J 农业科技与信息
%D 1996
%N 07
%K 夏季管理;猕猴桃;
%X <正> 夏季温度高、湿度大是猕猴桃最佳生长季节,但也是出现病虫害较多的时期。对此,应加强猕猴桃的夏季管理。 一、中耕松土:夏季高温多雨,暴雨频繁,加上人为践踏,造成土壤板结,从而使土壤通气不良,土壤微生物活动受到抑制,影响根系的生长,因而中耕松土是提高产量的重要环节。具体方法是根据树体的大小,在树盘内结合施肥进行中耕。其深度达到根系为止,但注意不要过多碰伤树根。防止水土流失,果园植草是一种好方法,一般在果园
%P 21
%@ 1003-6997
%L 62-1054/S
%W CNKI


%0 Journal Article
%A 吴思骆
%+ 河北省枣阳市耿集镇科协 441213
%T 猕猴桃夏管措施
%J 农技服务
%D 1996
%N 06
%K 猕猴桃;
%X <正> 夏季温度高,湿度大,是猕猴桃最佳生长季节,也是病虫害较多的时期。对此,应加强猕猴桃的夏季管理。 (一)中耕松土、防止水土流失 夏季高温多雨,暴雨频繁,加上人为践踏,常造成土壤板结,影响根系生长,必须及时中耕。根据树体大小,在树盘内结合施肥进行中耕,深达根系为止。但注意不要过多碰伤树根。同时进行果园植草是防止水土流失的好方法。一般在果园内种植三叶草,特别是蔓三叶比禾本科要好。
%P 17
%@ 1004-8421
%L 52-1058/S
%W CNKI


%0 Journal Article
%A 吴思骆
%T 猕猴桃夏管措施
%J 农民致富之友
%D 1996
%N 06
%K 猕猴桃;结果母枝;
%X <正> 夏季温度高、湿度大是猕猴桃最佳生长季节,但也是出现病虫害较多的时期。对此,应加强猕猴桃的夏季管理。 一、中耕松土:夏季高温多雨,暴雨频繁,加上人为践踏,造成土壤板结,从而使土壤通气不良,土壤微生物活动受到抑制,影响根系的生长,
%P 12
%@ 1003-1650
%L 23-1009
%W CNKI


%0 Journal Article
%A 曾秋涛，钟彩虹
%+ 湖南省园艺研究所
%T 猕猴桃施用氨基酸复合微肥的效应
%J 湖南农业科学
%D 1995
%N 05
%K 复合微肥;猕猴桃;氨基酸;
%X 猕猴桃施用氨基酸复合微肥的效应曾秋涛，钟彩虹（湖南省园艺研究所，长沙４１０１２５）我省武冈市氨基酸复合肥厂生产的氨基酸复合微肥，是一种棕黄色液体的有机肥料，除含有植物生长所必需的氮、磷、钾、钙、镁等大量元素外，还含有植物生长发育过程中必不可少的多种微...
%P 37-38
%@ 1006060X
%L 431099S
%W CNKI


%0 Journal Article
%A 禹兰景，赵京献
%+ 河北省林业科学研究所
%T 猕猴桃国内外研究概况
%J 河北林业科技
%D 1995
%N 03
%K 中华猕猴桃;猕猴桃果实;研究概况;
%X 猕猴桃国内外研究概况禹兰景，赵京献（河北省林业科学研究所０５００６１）猕猴桃原产我国，是当今国内公认的最佳营养保健水果之一。其果实中富含糖、蛋白质、矿物质、氨基酸、维生素等多种营养成份，特别是Ｖ＿ｃ含量非常高，是一般水果和蔬菜的几倍至几十倍。根、茎、...
%P 52-54
%@ 10023356
%L 131080S
%W CNKI


%0 Journal Article
%A 潘林娜
%T 猕猴桃栽培实用技术（三）
%J 福建果树
%D 1994
%N 02
%K 猕猴桃树;实用技术;
%X 猕猴桃栽培实用技术（三）［法］ＰａｔｒｉｃａＢＬＡＮＣＨＥＴＲａｌＰｈＥｌｌｉｓ十五、病虫害的防治到目前为止，猕猴桃在欧洲基本上还没有什么病虫害。在猕猴桃园中一般不易发现病虫害，除了特别例外的情况，如葡萄抱，对果园的危害不会超出经济阈值。别象新西兰那...
%P 57-64
%@ 10046089
%L 351114S
%W CNKI


%0 Journal Article
%A 赵志贵
%+  嘉定区阳泾园艺场,
%T 上海地区栽培猕猴桃要注意的几个问题
%J 上海农业科技
%D 1993
%N 04
%K 猕猴桃;嫁接口;地面覆盖;立架栽培;几个问题;
%X <正> 猕猴桃果实富含维生素C和矿物质营养物,越来越受到消费者的青睐。随着农村产业结构的调整,上海地区栽培猕猴桃面积将有较大幅度的增加。为了使种植者尽快掌握猕猴桃的生育特性,兹就栽培中要注意的几个问题提出一些看法。
%P 42
%@ 1001-0106
%L 31-1240
%W CNKI


%0 Journal Article
%A 甘长飞
%+ 浙江省庆元县农业科学研究所 323805
%T 猕猴桃仿生栽培技术
%J 果树科学
%D 1992
%N 04
%K 仿生栽培;猕猴桃;
%X 通过近十年的栽培试验,总结出了猕猴桃仿生栽培的主要技术措施:冬季选用良种(庆元秋翠)播种育苗;在缓坡谷地疏林建园;可适当留活桩树作棚架支柱,兼作遮荫;不需炼荒,免垦或轻垦,大穴种植;每hm~2栽植750株,雌雄搭配为7∶1;顺坡搭棚,V形整形修剪;幼树施肥采用氮、磷、钾配合,少量多次的方法;行间带状自然生草,活桩有碍猕猴桃生长时可疏枝、去顶。
%P 249-250
%@ 1001-7364
%L 41-1308/S
%W CNKI


%0 Journal Article
%A 许曼丽
%A 罗质超
%A 高坤林
%A 高建平
%+ 中国科学院南京土壤研究所,中国科学院南京土壤研究所,中国科学院南京土壤研究所,中国科学院南京土壤研究所 210008


,210008


,210008


,210008
%T 基质的pH状况及其与芽繁苗生长的关系
%J 土壤通报
%D 1992
%N 04
%K 芽繁苗;;栽培基质;;pH
%X 在了解各种类型基质的pH性质基础上,将基质划分为酸性、中性和碱性王大类,为不同种类植物育苗选用适宜基质或配制不同pH特性的混合基质提供依据.月季、菊花等芽繁苗适宜于中性至偏碱性的基质,而猕猴桃、桉树和樟树等则适合在酸性或微酸性的基质中生长.猕猴桃根系对基质pH环境有自身适应与调节的能力,在酸性基质中,能使根际pH环境处于适宜生长的条件.
%P 155-158
%@ 0564-3945
%L 21-1172/S
%W CNKI


%0 Journal Article
%A 彭永宏
%A 章文才
%+  华中农业大学园艺系,华中农业大学园艺系,
%T 猕猴桃矿质营养生理研究的进展
%J 福建果树
%D 1992
%N 01
%K 矿质营养;猕猴桃;生理研究;
%X <正> 一、引言猕猴桃[Actiaidia Chinensis Plan-chon var. hispida C. F. Liang]源起我国西南部长江流域,其果实具有很高的营养价值与多种药理功能。新西兰在猕猴桃业上取得的巨大成就使猕猴桃成为本世纪的一种新兴果树,在世界范围内发展甚速。猕猴桃在本世纪初被引入新西兰,但作为商品栽培则是三十年代后的事,之后三十余年陆续有小面种的栽植,近二十年来增长尤为迅速。七十年代初,新西兰猕猴桃栽植总面积只有几百公顷,1981年增长至7583公顷,到1990年则已达18000公顷。世界主要猕猴桃栽培国家的生产情况见表1。
%P 38-41+55
%@ 1004-6089
%L 35-1114/S
%W CNKI


%0 Journal Article
%A 杨汉仕
%A 张玉凤
%+ 湖南省靖州县林业局


,湖南省靖州县种子园
%T 2,4-D对中华猕猴桃果实效应初报
%J 林业科技通讯
%D 1991
%N 09
%K 施肥;;植物生长调节剂—2,4-D;;中华猕猴桃;;增产
%X 应用2,4-D在中华猕猴桃花期和幼果期进行喷施,可显著提高其果实重量,降低果实籽粒数,平均株产比对照增加1倍以上。该方法简单易行,投入产值比为1∶200。
%P 22
%@ 1671-4938
%L 11-4771/S
%W CNKI


%0 Journal Article
%A 张俊
%A 刘诗汉
%A 冷先河
%+ 武宁农科所


,武宁县农牧局


,武宁县农牧局
%T 稀土在猕猴桃生产中应用研究
%J 江西农业科技
%D 1991
%N 04
%K 增产效果;猕猴桃生产;
%X <正>稀土在猕猴桃生产中的应用研究,是国家“七五”期间稀土农用与机理研究攻关课题的子题。在国家稀土农用技术开发中心的组织领导下,本课题以武宁农科所猕猴桃试验站为基点,云山垦殖场农科所、奉新东风垦殖场和猕猴桃专业户等参加协作,经1986～1989年四年研究。于1990年4月通过鉴定。现将试验结果总结如下: 一、基本情况 武宁农科所的试验园土质为红壤,辟园前为生荒地,按稀土农用技术开发中心统一方法取土样,经南京土肥所化验,可溶性稀土含量为28.2ppm,pH6.2～6.5。供试园树龄6年(指始试年)、供试品
%P 34-36
%@ 1004-7395
%L 36-1097/S
%W CNKI


%0 Journal Article
%A 罗质超
%A 许曼丽
%A 高坤林
%A 高建平
%+  中国科学院南京土壤研究所,中国科学院南京土壤研究所,中国科学院南京土壤研究所,中国科学院南京土壤研究所,
%T 猕猴桃芽插繁殖的探讨
%J 林业科技开发
%D 1991
%N 01
%K 稻壳灰;猕猴桃;生长素;
%X 本文探讨了不同扦插基质、pH、养分温度、水分以及生长素对猕猴桃芽插的效应。结果表明:在适宜的条件下,猕猴桃芽插生根速度快,成活率高。特别是实生幼苗采用截顶芽插,生根率可达90％以上。生根最快仅7天。一般20天左右都生根。本研究为猕猴桃快速繁殖提出一条新途径——芽插。
%P 18-19
%@ 1000-8101
%L 32-1160/S
%W CNKI


%0 Journal Article
%A 王蜀平
%+  四川省灌县猕猴桃研究所,
%T 猕猴桃的生殖生长与营养生长
%J 资源开发与保护
%D 1989
%N 01
%K 桃果实;猕猴桃;果实体积;果实生长;生殖生长;枝条生长;海沃德;
%X <正> 一、材料与方法1.材料;选树龄7年生、进入结果期第4年的美味猕猴桃(Actinidia deliciosa),雌株品种海沃德(Hayward)、雄株汤姆利(Tomuri)为材料。2.方法:选择树势中等的植株112株,随机取其32株用于试验。我们从1984年3月至1987年10月连续3年进行重复挂牌记录观察,每隔10天观察一次。用直尺、卡尺测量枝条长度、果实纵横径,然后根据纵横径用公式 V=(0.7632)/4πD~2L 换算果实体
%P 73-74
%@ 1005-8141
%L 51-1448/N
%W CNKI


%0 Journal Article
%A 刘德林
%+ 湖南省农科院原子能农业应用研究所
%T 中华猕猴桃对磷钾钙矿质营养的吸收运转研究
%J 湖南农业科学
%D 1989
%N 01
%K 中华猕猴桃;矿质营养;猕猴桃园;吸收运转;
%P 35-37
%@ 1006-060X
%L 43-1099/S
%W CNKI


%0 Journal Article
%A 吕德文
%+  湖北省鄂西自治州建始县猫儿坪村,
%T 中华猕猴桃的栽后管理
%J 农业科技通讯
%D 1989
%N 02
%K 中华猕猴桃;栽后管理;
%X <正> 中华猕猴桃维生素C含量很高,有较高的营养价值和医药价值。中华猕猴桃是中国原产果树,充分利用自然资源和人工栽培,使其成为商品,对满足消费者需要和投放国际市场有重要意义。现介绍栽后管理技术如下: 一、施肥每年施肥4次。第一次,春季萌芽时用尿素与枯饼肥、磷肥混合施用,
%P 17
%@ 1000-6400
%L 11-2395/S
%W CNKI


%0 Journal Article
%A Iwahori S.
%A 黄学森
%T 应用细胞分裂素二苯脲衍生物CPPU刺激猕猴桃果实生长
%J 国外农学(果树)
%D 1988
%N 04
%K 猕猴桃果实;果实生长;细胞分裂素;二苯脲;
%X CPPU(编号:KT—30)分子结构为N-(2-氯-4-吡啶基)-N-苯脲。于花前应用,能诱导猕猴桃单性结实的果实发育。开花期处理的,能发育成大果,种子具有种皮,但没有种胚和胚乳。花后喷施CPPU,对果实生长刺激很大,其果实大于自然授粉的对照果,并提前成熟。
%P 19-21
%@ 1001-392X
%L 41-1127/S
%W CNKI


%0 Journal Article
%A Clarke C.J.
%A 周付英
%A 雷莉云
%T 猕猴桃的营养诊断
%J 国外农学(果树)
%D 1988
%N 03
%K 植株生长;新西兰;猕猴桃;受害植株;锰中毒;深绿色;土壤类型;
%X <正> 美味猕猴桃(Actinidia deliciosa)是一种生长旺盛的藤本果树。在中国中南山区的原产地,猕猴桃生长在陡峭溪谷边,其土壤富含腐殖质,土层深厚,猕猴桃在新西兰各种类型土壤中均生长良好。但以排渍良好的土壤产量最高,因这种土壤不易渍水,夏季不易干旱。猕猴桃根系极为发达,在成年
%P 16-19
%@ 1001-392X
%L 41-1127/S
%W CNKI


%0 Journal Article
%A 张有平
%+  陕西省果树研究所,
%T 猕猴桃品种——秦美
%J 农业科技通讯
%D 1988
%N 03
%K 猕猴桃;结果母枝;
%X <正> 该品种是我所选育的产量高、品质好鲜食猕猴桃品种,在陕西已栽培1600亩,种植8.8万株。1986年经专家鉴定,认为可大量繁殖和推广。一、果实经济性状果实椭圆形,果皮褐绿色。纵径7.2厘米,横径6.0厘米,平均单果重106.5克,最大单果重160克。果肉绿色,质地细、汁多,酸甜可口,味浓有香气。含总糖11.18％,有机酸1.69％,每百
%P 31
%@ 1000-6400
%L 11-2395/S
%W CNKI


%0 Journal Article
%A 张有平
%T 猕猴桃新品种“春翠”
%J 中国农学通报
%D 1987
%N 06
%K 猕猴桃;新品种;结果枝;
%X <正> “春翠”猕猴桃属美味猕猴桃变种,由陕西省果树研究所和陕西周至猕猴桃试验站从实生植株中选出的优良单株,经嫁接多年培育而成。 1.生长条件:一般年平均气温12℃(最高温度42.2℃,最低-20.2℃),年日照2000小时,年降雨量500毫米以上,空气相对湿度70％的地区可
%P 26
%@ 1000-6850
%L 11-1984/S
%W CNKI


%0 Journal Article
%A 黎晔
%+ 中国农科院郑州果树研究所
%T 国外猕猴桃的育种及其栽培技术
%J 江苏林业科技
%D 1987
%N 01
%K 猕猴桃果实;结果母枝;
%X <正>猕猴桃是一种具有很高营养价值的水果,当今世界各国均在争相引种栽培。日本过去主要是在柑桔产区引进猕猴桃。现在,在北关东至中部地区也在引种栽培,面积日益扩大。到1990年将扩展到3,173公顷,其产量也显著的上升,1985年已达2万吨。到1990年将达54,740吨。新西兰是猕猴桃主产国。到1992年时,年产量将达26.9万吨;出口量预计为21.5万吨,而其计划出口量中的30％左右是面向日本。美国亦在发展猕猴桃,尤其是加利福尼亚洲,1983年其栽培面积已达2,105公顷;产量达12,701吨,也主要是向日本出口。  为了更好地指导我国的猕猴桃生产,现将国外有关猕猴桃的育种及其栽培技术作些简要介绍,以供参改。  一、猕猴桃品种的选育  日本的猕猴桃园现在基本是统一用海沃德品种,即使在引进时混入一些其他品种,也高接更新为海沃德品种。但统一栽植海沃德品种以后,却出现畸形果较多的现象。为育出新的品种,日本正计划在本国的猕猴桃园
%P 42-43
%@ 1001-7380
%L 32-1236/S
%W CNKI


%0 Journal Article
%A 陈辉
%+ 庐山植物园
%T 毛花猕猴桃结果习性调查
%J 江西林业科技
%D 1983
%N 05
%K 毛花猕猴桃;结果习性;
%X 本文报道毛花猕猴桃(Actinidia eriantha Benth)结果习性调查结果。毛花猕猴桃芽的萌发率和成枝力较强,雌株上的发育枝经几年后多数能自然地转为结果枝、结果母枝;结果的果枝占总枝的86.6%。花序在果枝节位上分布的幅度是:细弱枝2—4节,长势中等枝3—7节,强旺枝4—8、9节。其中以中等枝座果率高,着果数多,弱枝和过强旺的枝座果率低,着果数少。正常年份於6月中旬开花,花期一般为12天。自幼果开始生长至果实成熟的期间有两个生长高峰。第一峰出现在自受精后子房膨大的54天前,从54天之后至果实成熟前的10月7日又出现第二次生长峰,但果实增长量不太明显。自此期后果实大小已维持不变,果实接近成熟。自幼果开始至果实成熟需经110—120天。
%P 21-24
%@ 1006-2505
%L 36-1109/S
%W CNKI


%0 Journal Article
%A 米清法
%+ 河南省洛阳地区供销社;
%T 猕猴桃栽培的研究
%J 商场现代化
%D 1983
%N 02
%K 猕猴桃;结果枝;
%X <正> 日本自1970年开始引进猕猴桃苗木进行试栽,1973年开始结果,至1981年全国栽培面积达500公顷,年产1000吨,并根据品种食用价值的差别分为生食和加工种两大类.100克以上的大型果作为生食类型。主要栽培技术措施有: 环境选择:称猴桃是蔓性
%P 23
%@ 1006-3102
%L 11-3518/TS
%W CNKI
