# Supplementary material for: Effects of irrigation and fertilization management on kiwifruit yield, water use efficiency and quality in China: A meta-analysis
Source: Front Plant Sci. 2025 Oct 15;16:1534702. doi: 10.3389/fpls.2025.1534702 (PMC12568633; doi:10.3389/fpls.2025.1534702)
Supplement: Supplementary file 2 [file DataSheet1.zip › endnote导入数据/知网/CNKI-637651809358468750.txt]

%0 Journal Article
%A 王正文
%A 顾先科
%A 黄胜先
%A 吴凤莲
%A 蒋辉倩
%A 丁勇
%+ 黔东南州农业科学院;凯里市农业农村局;
%T 不同授粉方式对猕猴桃果实品质和产量的影响
%J 现代农业科技
%D 2021
%N 15
%K 猕猴桃;;授粉方式;;果实品质;;产量
%X 以红阳猕猴桃为试验材料,研究4种授粉方式对红阳猕猴桃坐果率、果实畸形率、果实外观性状、品质、产量及经济效益的影响。结果表明,使用雄枝高接的授粉方式猕猴果实单果重、产量、可溶性固形物含量最高,畸形率最低。因此,在生产上可以使用雄枝高接方式进行授粉,以降低猕猴桃授粉成本和提升经济效益。
%P 55-57
%@ 1007-5739
%L 34-1278/S
%W CNKI


%0 Journal Article
%A 汪志威
%A 吕树鸣
%A 李秀亚
%A 胡秋舲
%+ 六盘水市农业科学研究院;
%T 猕猴桃砧木研究进展
%J 安徽农业科学
%D 2021
%V 49
%N 15
%K 猕猴桃;;砧木;;产量;;品质;;抗性
%X 嫁接作为猕猴桃繁殖最常用的方法之一,是良种化生产的重要环节。开展猕猴桃优良砧木筛选,对猕猴桃新品种选育、品种改良等具有重要意义。目前,国内外对猕猴桃砧木的研究较少,也缺乏专用的猕猴桃砧木。从当前生产过程中常用猕猴桃砧木种类、砧木对接穗、产量、品质及抗性的影响等方面进行综述,以期为筛选优良砧木提供参考。
%P 1-3+9
%@ 0517-6611
%L 34-1076/S
%W CNKI


%0 Journal Article
%A 舒然
%A 尹显慧
%A 李磊
%A 龙友华
%A 顾桂飞
%A 龙海江
%A 吴琼
%+ 贵州大学猕猴桃工程技术研究中心;贵州大学作物保护研究所;贵州省毕节市周驿茶场;贵州省植保植检站;
%T 伴生植物对根结线虫的调控及对猕猴桃品质和产量的影响
%J 中国植保导刊
%D 2021
%V 41
%N 07
%K 猕猴桃;;伴生植物;;根结线虫;;杂草;;调控作用
%X 为明确伴生植物对猕猴桃根结线虫的调控效果及对猕猴桃品质和产量的影响,本研究采用猕猴桃园伴生植物多种处理,以清耕栽培为对照,测定了猕猴桃园根结线虫发病率、杂草种类、土壤物理性质及猕猴桃果实品质和产量的变化。结果表明,伴生植物对根结线虫具有较好的调控效果,可降低猕猴桃园根结线虫发生率和减少果园杂草种类,并提高了猕猴桃果实品质及产量。其中,蕺菜伴生的猕猴桃果园根结线虫发病率最低,为27.78%,相对防效达64.28%;其次为鼠茅草伴生处理,根结线虫发病率为33.33%,防效为59.52%。蕺菜伴生的果园土壤毛管孔隙度和含水量显著提高,分别较对照增加25.55%和26.75%。数据显示,蕺菜和蚕豆伴生可明显提高猕猴桃外观品质和产量,单果体积分别较对照增加24.76%和18.24%,折算667 m~2产量分别较对照增加11.94%和11.52%。蕺菜伴生对猕猴桃果实品质改善效果最佳,其果实维生素C、可溶性固形物和可溶性总糖分别比对照提高24.60%、22.79%和33.33%。
%P 63-70
%@ 1672-6820
%L 11-5173/S
%W CNKI


%0 Journal Article
%A 单德鑫
%A 高宗玉
%A 叶诗媛
%A 于明青
%A 黄鑫
%A 王小琴
%+ 重庆文理学院园林与生命科学学院;重庆三峡学院环境与化学工程学院;
%T 叶面喷施硒肥对猕猴桃富硒和产量的影响
%J 南方农业
%D 2021
%V 15
%N 17
%K 富硒肥;;叶面喷施;;猕猴桃;;含硒量
%X 以红阳、东红猕猴桃为材料,在扬花坐果期和果实膨大期使用5种不同用量的叶面喷施用含硒肥料,对红阳和东红猕猴桃进行叶面喷施,观察叶面喷施对这2种猕猴桃含硒量及产量的影响。结果表明,叶面喷施各用量均能增加猕猴桃可食部位总硒含量,达到水果富硒标准要求,且平均增产5%～10%,而对照组的硒主要来源于土壤硒供给,多数集中于叶片,进入可食部位的少。
%P 174-176
%@ 1673-890X
%L 50-1186/S
%W CNKI


%0 Journal Article
%A 王世明
%T 合理施用含氯化肥可提高猕猴桃产量和品质
%J 中国果业信息
%D 2021
%V 38
%N 05
%K 含氯肥料;猕猴桃;含氯化肥;产量和品质;合理施用;
%X <正>据《植物营养与肥料学报》2021年第4期《含氯化肥不同施用量对猕猴桃产量和品质的影响及其后效》(作者杨莉莉等)报道,作者研究了猕猴桃的适宜含氯肥料用量,及过量施用含氯肥料是否会影响猕猴桃的产量及其后效。在猕猴桃园设置不同用量含氯化肥试验,共设5个施氯水平0(Cl-0)、170(Cl-170)、340(Cl-340)、910(Cl-910)、1 480(Cl-1480)kg/hm~2,2014—2017年连续施用3年后,停止施用含氯肥料两年后(2018和2019年),取样分析猕猴桃产量、品质、植株和土壤氯离子含量。
%P 61
%@ 1673-1514
%L 50-1173/S
%W CNKI


%0 Journal Article
%A 杨槟瑜
%A 尹竹君
%A 陈建
%A 杜康华
%A 杨正安
%+ 云南农业大学园林园艺学院;楚雄中耕现代农业发展有限公司;
%T 有机无机肥料组合对猕猴桃品质和产量的影响
%J 中国果菜
%D 2021
%V 41
%N 05
%K 猕猴桃;;有机肥;;品质;;产量
%X 通过施用不同肥料组合,验证其对猕猴桃品质和产量的影响,为猕猴桃的提质增效生产提供科学依据。本试验设置了不同的有机无机肥料组合(不施肥空白对照、千州基础肥、千州基础肥+复合肥、商品基础肥、商品基础肥+复合肥),其5个处理。测定了猕猴桃叶片生长、叶片叶绿素SPAD值、果实形态指标、果实品质和产量方面的相关指标,并对不同肥料组合的田间应用效果进行了综合评价。结果表明:与不施肥对照相比,施用商品基础肥+复合肥显著增加了猕猴桃百叶厚、果实可溶性固形物含量及固酸比,分别增加了14.15%、33.88%、3.05倍;酸度显著降低了65.63%;一定程度上增加了叶片横径、叶绿素SPAD值、果实横纵径、VC含量及可溶性糖含量,增幅分别为7.74%、3.17%、1.60%、2.24%、33.20%、63.32%。该处理的单果质量在所有处理中最大,达27.84 g;产量增加了461.09 kg/667 m2,净收入增加了6 351.80元/667 m2。综上,施用基础有机肥+复合肥能进一步促进‘红阳’猕猴桃的发育,优化其品质,提高其产量,综合表现最好。
%P 67-71
%@ 1008-1038
%L 37-1282/S
%W CNKI


%0 Journal Article
%A 禾本
%T 新西兰：猕猴桃产量有望达历史新高
%J 中国果业信息
%D 2021
%V 38
%N 04
%K 猕猴桃;新西兰;
%X <正>2021年新西兰猕猴桃采收已拉开帷幕。据预测,2021年又将是一个创记录的年份,猕猴桃产量有望达历史新高,出口量预计将超过2020年创记录的1.57亿托盘(30个/盘)。黄肉猕猴桃通常于3月初采摘,3月下旬采摘绿肉猕猴桃。4月中旬是猕猴桃采收高峰期,并将一直持续到6月。除此之外,Zespri即将推出的略带浆果味的红肉猕猴桃,将在新西兰和一些海外市场上市,受到消费者期待。
%P 46
%@ 1673-1514
%L 50-1173/S
%W CNKI


%0 Journal Article
%A 李兆康
%A 王博
%A 邹文豪
%A 吴素芳
%A 黄亚欣
%A 安华明
%+ 贵州大学农学院;贵州省贵阳市修文县农业局;
%T 不同产量猕猴桃园土壤及树体矿质营养比较
%J 分子植物育种
%K 猕猴桃;;土壤养分;;叶片养分;;变化规律
%X 为明确猕猴桃园土壤以及树体矿质营养对产量的影响，本研究分别对2个不同产量水平的贵长猕猴桃园不同发育时期的树体和土壤的养分进行研究，着重分析导致果园低产的土壤以及树体因素，以期为猕猴桃园的养分管理提供科学的理论参考。结果表明，在果实快速生长期土壤中N、P、K元素的缺乏是导致低产园低产的主要原因，且低产树叶片中N和Ca的缺乏较明显。综合来看，增施有机肥以提升土壤有机质含量、果实发育期间追施氮磷钾复合肥以补充果实发育后期土壤矿质营养水平是提升低产园产量的有效措施。为低产猕猴桃园增产以及高产园持续稳产提供了理论参考。
%P 1-13
%@ 1672-416X
%L 46-1068/S
%W CNKI


%0 Journal Article
%A 杨莉莉
%A 高义民
%A 张金水
%A 王兴梅
%A 同延安
%+ 西北农林科技大学资源环境学院;
%T 含氯化肥不同施用量对猕猴桃产量和品质的影响及其后效
%J 植物营养与肥料学报
%D 2021
%V 27
%N 04
%K 含氯肥料;;猕猴桃;;产量;;品质;;氯离子含量;;后效
%X 【目的】猕猴桃为喜氯作物,充足的含氯肥料能提高猕猴桃产量。研究猕猴桃的适宜含氯肥料用量,及过量施用含氯肥料是否会影响猕猴桃的产量及其后效,为猕猴桃园合理施用含氯肥料提供科学依据。【方法】在猕猴桃(Actinidia deliciosa)园设置不同用量含氯化肥试验,共设5个施氯水平0 (Cl-0)、170 (Cl-170)、340 (Cl-340)、910 (Cl-910)、1480 (Cl-1480) kg/hm~2,2014—2017年连续施用3年后,停止施用含氯肥料两年后(2018和2019年),取样分析猕猴桃产量、品质、植株和土壤氯离子含量。【结果】停用含氯肥料两年后,Cl-170、Cl-340、Cl-910处理比Cl-0处理的猕猴桃产量分别增加7.5%、11.9%、18.0%,Cl-1480处理的产量与CK持平;Cl-910、Cl-1480处理的猕猴桃果实Vc含量与Cl-0处理无显著差异。在2017年,除Cl-170处理的叶片外,施氯处理的猕猴桃叶片、枝条、果实中的氯离子含量均显著高于Cl-0处理,叶片、枝条和果实中的氯离子含量随着施氯量的增加而增加;2019年,除Cl-1480处理的枝条和果实外,其余处理枝、叶、果实中氯离子含量与Cl-0处理没有显著差异。2017年,Cl-170、Cl-340、Cl-910、Cl-1480处理Cl–在0—100 cm土层没有累积,100cm以下土层土壤Cl–含量随施氯量的增加而增加;2019年,0—300 cm土层未见氯离子积累。【结论】在本试验条件下,施用含氯肥料不会引起0—100 cm土层中氯离子的积累。施用适量含氯肥料(170 kg/hm~2)可显著提高当年猕猴桃产量和品质。连续3年过量施用含氯肥料(910和1480 kg/hm~2)显著提高了植株叶片、枝条和果实中的Cl–含量,降低了猕猴桃产量和果实Vc含量,停止施用含氯肥料后,该不利影响随即消失,且施用含氯肥料910 kg/hm~2较不施含氯肥料仍有显著增产效果。因此,建议在猕猴桃果园施用适量含氯肥料;当含氯肥料施用严重过量时,可停止施用含氯肥料两年,可在维持较高的猕猴桃产量的同时,恢复猕猴桃的品质。
%P 575-582
%@ 1008-505X
%L 11-3996/S
%W CNKI


%0 Journal Article
%A 李静静
%A 况国高
%A 贾宁
%+ 咸阳市秦都区中农厚朴农业专业合作社联合社/陕西中农厚朴农业科技有限公司;咸阳市农业机械管理中心;
%T 中医农药在猕猴桃无公害生产上的应用
%J 特种经济动植物
%D 2021
%V 24
%N 03
%K 中医农业;;中药复方制剂;;猕猴桃;;黑头病
%X 猕猴桃是陕西的特色产业,为探究中医农业技术在猕猴桃上的应用效果,本文通过对比试验发现,中医农业技术生产的猕猴桃黑头病的发病率、病情指数显著低于常规对照;在产量上,中医农业试验组明显高于常规对照组,达到了增产增收的目的;在安全性上,中医农业猕猴桃不含重金属和农药残留,具有更高的安全性。中医农业技术在猕猴桃生产上具有一定的指导意义。
%P 18-21
%@ 1001-4713
%L 22-1155/S
%W CNKI


%0 Journal Article
%A 李保艳
%A 梁琪
%+ 陕西省勉县农业技术推广中心;陕西省旬阳县林业局;
%T 陕南坡地猕猴桃科学规划与规范栽植管理
%J 西北园艺(综合)
%D 2021
%N 02
%K 猕猴桃园;栽植管理;结果母枝;
%X <正>在陕西猕猴桃"东扩南移"战略引领下,为了兼顾秦岭巴山河谷川道、丘陵坡地等地域,突破陕南汉江沿岸平坝区域猕猴桃发展空间严重不足瓶颈,着力开展山地、坡地猕猴桃栽培技术模式,拓宽山区猕猴桃基地发展空间,建设秦岭南麓优质猕猴桃产业带,近年城固、南郑、勉县、
%P 24-26
%@ 1004-4183
%L 61-1226/S
%W CNKI


%0 Journal Article
%A 朱岁层
%A 赵辉
%A 黄晓静
%+ 陕西省眉县农业技术推广服务中心;
%T 猕猴桃园应用氨基寡糖素诱导免疫技术初探
%J 西北园艺(果树)
%D 2021
%N 01
%K 氨基寡糖素;猕猴桃园;海岛素;技术初探;
%X <正>氨基寡糖素(农业专用壳寡糖),是从海洋生物如虾类、蟹类等的外壳提取而来的多糖类天然产物。为验证其在猕猴桃上诱导抗病抗逆、增产提质、农药减量等方面的作用,推进氨基寡糖素诱导免疫技术应用,2020年陕西眉县农业技术推广服务中心选用正业海岛素(5%氨基寡糖素水剂)在猕猴桃上进行了试验示范,取得了显著效果。1材料与方法1.1试验地概况试验地位于陕西眉县汤峪镇新联村齐峰生态农庄,6亩,品种为瑞玉,
%P 39-40
%@ 1004-4183
%L 61-1226/S
%W CNKI


%0 Journal Article
%A 史国庆
%A 阮班录
%+ 咸阳职业技术学院;
%T 关中地区猕猴桃春季霜冻预防技术研究
%J 内蒙古农业大学学报(自然科学版)
%D 2021
%V 42
%N 02
%K 关中地区;;春季霜冻;;猕猴桃;;产量;;预防措施
%X 针对关中地区猕猴桃受春季霜冻影响严重的状况,选用常见的烟熏法、灌水法、综合法在咸阳武功猕猴桃种植区进行防霜试验研究。通过对猕猴桃春季霜冻预防效果分析比较,采取综合防霜法预防春季霜冻冻害效果最优,相对未采取防霜措施而言,能有效提高小区域内树冠处温度1.4℃,少减产22%,一级果品百分比增加11%,三级果品百分比降低5%。该方法有效地降低了该区域猕猴桃春季霜冻冻害的影响,达到提质增产的效果,以利于进一步发展规模化种植猕猴桃。
%P 5-8
%@ 1009-3575
%L 15-1209/S
%W CNKI


%0 Journal Article
%A 胡娟
%A 陈梦军
%A 杨永奎
%A 邱炼
%A 李显航
%A 王旭莲
%+ 毕节市土肥站;毕节市中药材技术服务站;贵州大学农学院;
%T 黔西北山区不同配方施肥对猕猴桃产量的影响
%J 农技服务
%D 2021
%V 38
%N 01
%K 猕猴桃;;金圆;;配方施肥;;产量;;黔西北山区
%X 为探明不同配方施肥对黔西北山区猕猴桃产量的影响,指导猕猴桃种植科学施肥,以猕猴桃品种"金圆"为研究对象,进行"2+X"肥料田间试验,研究不同配方施肥对猕猴桃产量的影响。结果表明:在2种基础施肥试验中,测土配方施肥(TO)猕猴桃产量为1 517.52kg/667m~2,比常规施肥处理(T_C)高303.53kg/667m~2,增产率达25%;在优化配方施肥试验中,T_3处理[每株施基肥有机肥20kg、(NH_4)_2HPO_4 0.47kg、K_2SO_4 0.89kg、CH_4N_2O 0.30kg,萌芽肥CH_4N_2O 0.4kg,促花肥复合肥(16-8-21)0.5kg,壮果肥复合肥(16-8-21)0.4kg]的猕猴桃产量最高,达1 606.91kg/667m~2,均极显著(P<0.01)高于其余处理。
%P 40-42
%@ 1004-8421
%L 52-1058/S
%W CNKI


%0 Journal Article
%A 杨恩兰
%A 王林
%A 苟铁丞
%A 龙彪
%A 李荣
%+ 水城县植保站;六盘水市农业产业技术服务中心;水城县农业技术推广站;
%T 3种杀菌剂对猕猴桃褐斑病的防治效果
%J 农技服务
%D 2021
%V 38
%N 01
%K 猕猴桃;;红阳;;褐斑病;;杀菌剂;;氟菌·肟菌酯;;防治效果
%X 随着贵州猕猴桃产业的不断发展,猕猴桃褐斑病危害逐年加重,为筛选能有效防控其发生危害的杀菌剂供生产应用,通过田间试验比较了氟菌·肟菌酯等3种杀菌剂不同剂量对猕猴桃褐斑病防控的差异。结果表明:43%氟菌·肟菌酯悬浮剂、30%戊唑·多菌灵悬浮剂、80%代森锰锌可湿性粉剂不同剂量对猕猴桃褐斑病均有较好防治效果,其中以43%氟菌·肟菌酯悬浮剂用量为64.5g a.i./hm~2的防治效果最好,施药后7d、14d和21d的防治效果分别达52.64%、86.34%和78.04%,成熟期猕猴桃产量达23.08t/hm~2,较清水对照增产23.30%。建议生产中在猕猴桃褐斑病发病初期喷第1次药,间隔7d喷第2次药,以有效防治褐斑病,确保猕猴桃产量。
%P 74-76
%@ 1004-8421
%L 52-1058/S
%W CNKI


%0 Journal Article
%A 梁琪
%A 李保艳
%+ 陕西省安康市旬阳县林业技术推广站;陕西省汉中市勉县农业技术推广中心;
%T 陕西猕猴桃丰产因素分析及对策
%J 基层农技推广
%D 2021
%V 9
%N 01
%K 猕猴桃;;产量;;品种;;田间管理;;陕西
%X 近年来陕西省猕猴桃种植产业发展迅速,文章旨在综合分析猕猴桃产量的影响因素,为猕猴桃丰产和降低猕猴桃生产投入提供对策建议。通过文献分析发现猕猴桃品种、气候因素(气温、日照和降雨)、施肥管理水平和栽培技术(修剪方法、负载量、结果部位和病虫害防治水平)等因素均会不同程度影响猕猴桃产量,其中品种和田间管理的影响最大。因此,在区域化种植中应针对性地选择适宜品种、采取科学管理措施并关注气候条件变化,提升果品品质。以期为陕西猕猴桃持续优化品种结构和扩大种植规模提供理论依据,助推脱贫攻坚和乡村振兴。
%P 96-99
%@ 2095-5049
%L 11-9329/S
%W CNKI


%0 Journal Article
%A 戢小梅
%A 陈志伟
%A 翟敬华
%A 乐有章
%A 张鸿
%A 李秀丽
%A 张华
%+ 武汉市农业科学院林业果树研究所;
%T 学习先进经验，全面提升湖北省猕猴桃生产水平
%J 湖北农业科学
%D 2020
%V 59
%N S1
%K 猕猴桃(Actinidia Chinensis);;生产水平;;标准化;;湖北省
%X 通过参加全国猕猴桃标准化生产技术培训班,学习全国猕猴桃前沿生产技术,并观摩考察了陕西省周至县猕猴桃标准化生产模式、贮运加工生产线,结合湖北省省情和武汉市市情,提出了加快主推品种主推技术培育、加快生产规范化标准化建设、加快开展采后处理加工研发、加快推动区域公共品牌构建和加快探索都市猕猴桃发展模式的建议,以期为湖北省内猕猴桃产业的健康发展提供参考。
%P 228-232
%@ 0439-8114
%L 42-1255/S
%W CNKI


%0 Journal Article
%A 禾本
%T 意大利：研发出无创猕猴桃估产系统
%J 中国果业信息
%D 2020
%V 37
%N 12
%K 猕猴桃;小型拖拉机;意大利;
%X <正>猕猴桃是许多国家的主要水果,如意大利、中国和新西兰。然而全球对用以估计猕猴桃产量的IT系统仍缺乏研究。近期,意大利特伦托大学的研究人员研发了一套能够估计猕猴桃产量的设备。研究人员开发了一种全自动、无创的人工视觉系统来评估猕猴桃园的产量。该系统主要由安装在小型拖拉机上的光学传感器组成,小型拖拉机在果园内低速行驶并拍摄图像,图像经过处理从而做出产量估计。
%P 54
%@ 1673-1514
%L 50-1173/S
%W CNKI


%0 Journal Article
%A 陈绍荣
%A 邵建华
%A 王富荣
%A 陈锡东
%A 张明泽
%+ 江西省鹰潭市余江区农业农村粮食局;江苏省农业科学院农业资源与环境研究所;内蒙古东宝大田生物科技有限公司;
%T 骨钙粉型生物有机肥在猕猴桃生产中的应用试验初报
%J 肥料与健康
%D 2020
%V 47
%N 06
%K 生物有机肥;;生物发酵;;骨钙粉;;土壤修复;;增产提质;;大田肥效试验
%X 以牛骨提取胶原生产明胶后的废渣(骨钙粉)为原料,通过生物发酵工艺生产出骨钙粉型生物有机肥料并开展了猕猴桃大田肥效试验。3个试验点分别设置了骨钙粉型生物有机肥处理和对照处理,通过测定叶绿素相对含量、单果体积、单果质量、果实含糖量以及施肥前后土壤理化性状等指标,研究骨钙粉型生物有机肥底施或追施对猕猴桃产量及品质的影响。结果表明,骨钙粉型生物有机肥能提高叶绿素相对含量,降低黑头病发病率,增产效果明显,还能提高土壤有机质含量和产品品质。
%P 31-34
%@ 2096-7047
%L 31-2167/TQ
%W CNKI


%0 Journal Article
%A 井赵斌
%A 马文娟
%+ 渭南职业技术学院农林科技学院;陕西省渭南市果业研究院;
%T 套袋对猕猴桃产量、品质及经济效益的影响
%J 陕西农业科学
%D 2020
%V 66
%N 12
%K 猕猴桃;;套袋;;产量;;品质;;经济效益
%X 为探求套袋技术在猕猴桃生产中的应用情况,以美味猕猴桃海沃德和中华猕猴桃华优为试材,研究套袋和未套袋处理对猕猴桃产量、品质和经济效益的影响。于2017-2019年分别以海沃德和华优品种为试验材料,对比分析了套袋和未套袋对猕猴桃产量、品质和经济效益的影响。与套袋处理相比,未套袋处理可以显著增加海沃德和华优单果重、横径长和纵径长(P<0.01)。其中海沃德平均单果重增加了20.86%、横径长增加了5.51%、纵径长增加了7.15%;华优平均单果重增加14.21%、横径长增加了10.97%、纵径长增加了10.36%。未套袋处理海沃德和华优生理成熟果硬度、华优果实后熟硬度显著高于套袋处理(P<0.05)。未套袋处理可显著提高海沃德和华优果实干物质含量和Vc含量(P<0.05)。与套袋处理相比,未套袋海沃德和华优年均每公顷产值分别增加了4.54万元和4.24万元。据此建议在猕猴桃生产中加强叶幕层和病虫害管理,减少或不使用果袋,以提高经济效益。
%P 28-32
%@ 0488-5368
%L 61-1089/S
%W CNKI


%0 Journal Article
%A 童彤
%T 美国：发现猕猴桃授粉的最佳条件
%J 中国果业信息
%D 2020
%V 37
%N 11
%K 猕猴桃;映射模型;
%X <正>美国的植物与食品学家从猕猴桃研究中心收集了30多年的实地数据,模拟出猕猴桃果园授粉过程的数字化映射模型,并以此预测种植者如何授粉来优化产量。研究表明,增加猕猴桃果园中雌花比例,可以提高产量。数字化映射模型是有关植物生物学和蜜蜂授粉行为的数学模型,让研究人员能够一次检查多个因素相互交杂的复杂场景。这些复杂场景的试验很难在果园里进行实地试验,
%P 49
%@ 1673-1514
%L 50-1173/S
%W CNKI


%0 Journal Article
%A 郑顺生
%A 崔宁博
%A 赵璐
%A 张艺璇
%A 龚道枝
%A 胡笑涛
%A 冯禹
%+ 四川大学水力学与山区河流开发保护国家重点实验室;西北农林科技大学旱区农业水土工程教育部重点实验室;中国农业科学院农业环境与可持续发展研究所作物高效用水与抗灾减损国家工程实验室;
%T 滴灌水分亏缺对猕猴桃生育前期光合特性的影响
%J 灌溉排水学报
%D 2020
%V 39
%N 11
%K 滴灌;;水分亏缺;;猕猴桃;;光合特性;;水分利用效率
%X 【目的】探究滴灌水分亏缺对南方季节性干旱区猕猴桃生育前期光合特性的调控效应,为南方季节性干旱区猕猴桃节水高产种植提供理论依据。【方法】以9a生"金艳"猕猴桃为研究试材,以充分灌溉为对照(CK),分别在抽梢展叶期(I)、开花坐果期(II)设置轻度、中度、偏重度及重度4种亏缺水平(记为LD、MD2、MD1及SD,灌水量分别为CK的85%、75%、65%、55%),分析了滴灌水分亏缺对猕猴桃生育前期叶片光合特性的影响。【结果】水分亏缺显著降低猕猴桃生育前期叶片净光合速率(Pn)、蒸腾速率(Tr)和气孔导度(gs),且降幅均随亏水度加重而增大,但Pn降幅小于Tr和gs;与CK相比,I-MD1处理和II-MD2处理的Pn分别降低16.3%和6.5%,但叶片瞬时水分利用效率(WUEi)、叶片内在水分利用效率(WUEn)分别较CK提高7.7%、15.6%和8.1%、18.2%(P<0.05);水分亏缺后复水显著提高猕猴桃叶片Pn,其中I-LD处理复水后Pn较CK提高4.2%(P<0.05),达到5.94μmol/(m2·s),出现超补偿效应;Tr、gs与水汽压差(Δe)均呈二次曲线关系,Δe小于25×102 Pa时,Tr随Δe增大显著增大,Δe大于17×102Pa时,gs随Δe增大而明显降低。【结论】I-LD处理可在抽梢展叶期节水15%的情况下使猕猴桃叶片Pn提高4.2%,II-MD2处理可节约25%开花坐果期灌溉用水且使猕猴桃WUEi、WUEn分别提高8.1%、18.2%,是南方季节性干旱区猕猴桃生育前期适宜的滴灌水分调控模式。
%P 19-28
%@ 1672-3317
%L 41-1337/S
%W CNKI


%0 Journal Article
%A 李颀
%A 白泽亮
%+ 陕西科技大学电气与控制工程学院;
%T 基于机器视觉的猕猴桃膨果期营养液预测
%J 中国科技论文
%D 2020
%V 15
%N 11
%K 机器视觉;;模糊聚类;;水肥一体化;;小波分析;;精准施肥
%X 针对目前陕西省猕猴桃膨果期存在水肥一体化营养液配比失调的问题,以陕西省眉县"秦美"猕猴桃为研究对象,首先基于超像素和模糊聚类算法完成复杂背景情况下的猕猴桃图像分割,通过对目标区域的像素值统计完成对猕猴桃膨果期生长速率的在线无损检测;其次通过提取的果实图像面积特征参数并结合环境信息参数,利用基于小波分析的多尺度信息融合算法建立营养液电导率(electrical conductivity,EC)和pH预测模型。模型将水肥调配与人为经验施肥对比,预测出该方法可有效节省肥水,并使果实膨大期的猕猴桃膨果率增加5.43%。利用机器视觉及施肥预测模型可以无损、准确地检测猕猴桃的果实膨大生长参数,并使营养液配比精度得到提高,为进一步的水肥一体化精准施肥提供参考依据。
%P 1234-1240
%@ 2095-2783
%L 10-1033/N
%W CNKI


%0 Journal Article
%A 程洪桥
%A 董杨
%+ 陕西省汉中市南郑区林业局;
%T 陕南猕猴桃品质影响因素分析
%J 基层农技推广
%D 2020
%V 8
%N 11
%K 猕猴桃品质;;影响因素;;对策
%X 陕西南部地区是陕西省内猕猴桃"东扩南移"战略的重要区域,近年来猕猴桃种植产业发展迅速,文章旨在综合分析影响猕猴桃品质的因素,为提升陕南猕猴桃品质提供对策建议。文献调研发现:环境条件、品种、田间管理和保鲜剂等因素均会不同程度的影响猕猴桃品质,其中品种和田间管理的影响最大。因此,基于影响品质因素特征在区域化种植中应选择适宜品种、提升科学管理水平、选择适宜的保鲜剂并关注气候条件变化,不断提升陕南猕猴桃的品质,增强陕南猕猴桃的市场竞争力。
%P 85-88
%@ 2095-5049
%L 11-9329/S
%W CNKI


%0 Journal Article
%A 黄兴成
%A 李渝
%A 杨胜玲
%A 张艳
%A 张雅蓉
%A 刘彦伶
%A 蒋太明
%+ 贵州省农业科学院土壤肥料研究所;农业农村部贵州耕地保育与农业环境科学观测实验站;贵州大学农学院;贵州省农业科学院茶叶研究所;
%T 有机肥替代化肥对猕猴桃产量和品质的影响
%J 贵州农业科学
%D 2020
%V 48
%N 11
%K 猕猴桃;;有机肥替代化肥;;产量;;品质
%X 为猕猴桃化肥减施模式提供科学依据,采用田间试验方法,研究不同有机肥替代比例(0%,10%,20%,30%,50%)对猕猴桃产量和品质的影响。结果表明:猕猴桃产量随着有机肥替代比例增加呈先增加后降低趋势,较单施化肥处理,有机肥替代20%化肥处理产量增加27.7%;有机肥替代化肥对猕猴桃商品果率无明显影响,但提升了猕猴桃中果和大果率;有机肥替代化肥各处理猕猴桃的干物质率、糖度、K含量均有提升。合理的有机肥替代化肥有利于猕猴桃产量和品质提升,在试验条件下以有机肥替代20%化肥的处理较优。
%P 27-29
%@ 1001-3601
%L 52-1054/S
%W CNKI


%0 Journal Article
%A 王世明
%T 猕猴桃开花后前3～4天授粉对提高果实产量和品质最好
%J 中国果业信息
%D 2020
%V 37
%N 10
%K 猕猴桃;果实产量和品质;海沃德;
%X <正>据《北方果树》2020年第5期《开花后授粉天数对海沃德着果和果实品质的影响》(作者白雪等)报道,以猕猴桃海沃德为试材,采用人工点授,研究开花后授粉天数对其着果和果实品质的影响。结果表明,猕猴桃开花后7天以内授粉均可着果,但以开花后前3天授粉最好,着果率高达90%;单果质量、果实内种子数以开花后前4天授粉的更理想,单果质量达96.85 g以上,果实内种子数达1 000粒以上;开花后前3 d授粉的果实可溶性固形物含量更为理想(15.23%～15.31%)。
%P 67
%@ 1673-1514
%L 50-1173/S
%W CNKI


%0 Journal Article
%A 王世明
%T 套餐肥有效提升猕猴桃产量和品质
%J 中国果业信息
%D 2020
%V 37
%N 10
%K 猕猴桃;产量和品质;有效提升;
%X <正>据《农学学报》2020年第10期《套餐肥对猕猴桃产量、品质及经济效益的影响》(作者孙喜军等)报道,采用田间试验方法,设置济邦套餐肥(T1)和欣金谷套餐肥(T2)施肥处理,并以农民常规施用史丹利复合肥(CK)为对照,研究不同施肥处理对土壤理化性质和猕猴桃产量、品质及经济效益的影响,以期能为西安市周至县猕猴桃优质高效生产提供一定的参考依据。
%P 68
%@ 1673-1514
%L 50-1173/S
%W CNKI


%0 Journal Article
%A 钱巍
%A 冯翠
%A 顾海龙
%A 王显
%A 胡中泽
%A 陈应柳
%+ 江苏省农业科学院泰州农科所;
%T 不同浓度氯吡脲处理对徐香猕猴桃果实单果重及品质的影响
%J 农业与技术
%D 2020
%V 40
%N 19
%K 猕猴桃;;氯吡脲;;果实品质;;贮藏
%X 以"徐香"猕猴桃为试材,于盛花后30d分别用2ppm、5ppm、10ppm、20ppm、50ppm氯吡脲(1-(2-chloropyridin-4-yl)-3-phenylurea,CPPU)浸蘸猕猴桃幼果,清水作为对照,研究不同质量浓度CPPU处理对生长期、成熟期及采后"徐香"果实的产量、品质和耐贮性影响。结果表明:CPPU处理能有效增大果实单果质量,但CPPU处理不同程度影响了果实外观品质(果形指数)和内在品质(可溶性总糖含量),50ppm处理时负面影响最为严重。常温贮藏过程中,CPPU处理降低了果实耐贮性,随CPPU使用质量浓度呈反比。综合考虑单果质量、可溶性固形物含量、贮藏性能等,认为"徐香"猕猴桃氯吡脲处理的最佳浓度为2ppm,具有提质增产的效果。
%P 19-22
%@ 1671-962X
%L 22-1159/S
%W CNKI


%0 Journal Article
%A 苏明伟
%A 张伟峰
%A 梁永康
%A 杜鹃
%A 李明洁
%+ 宝鸡文理学院地理与环境学院;宝鸡文理学院经济管理学院;
%T 电商背景下区域特色产业结构重构：以眉县猕猴桃产业为例
%J 贵州农业科学
%D 2020
%V 48
%N 10
%K 电子商务;;区域特色产业;;结构重构;;农业产业;;猕猴桃;;眉县
%X 电子商务是当前农村区域特色产业结构重构的路径之一,眉县猕猴桃种植面积和产量的增长离不开电子商务的发展。为农业产业发展提供理论指导,基于对2009-2019年眉县猕猴桃产业发展情况的分析,从市场覆盖面、猕猴桃价格及产业链分析电子商务对眉县猕猴桃产业的影响,指出电子商务对区域特色产业结构的牵引和重构作用。
%P 152-155
%@ 1001-3601
%L 52-1054/S
%W CNKI


%0 Journal Article
%A 孙喜军
%A 王虎
%A 吕爽
%A 蔡苗
%A 王小荣
%A 孟菁
%A 王安
%+ 西安市农业技术推广中心;
%T 套餐肥对猕猴桃产量、品质及经济效益的影响
%J 农学学报
%D 2020
%V 10
%N 10
%K 套餐肥;;猕猴桃;;产量;;品质;;经济效益;;周至县
%X 采用田间试验方法,设置济邦套餐肥(T1)和欣金谷套餐肥(T2)施肥处理,并以农民常规施用史丹利复合肥(CK)为对照,研究不同施肥处理对土壤理化性质和猕猴桃产量、品质及经济效益的影响,以期能为西安市周至县猕猴桃优质高效生产提供一定的参考依据。结果表明:(1)和CK相比,T1、T2处理虽对土壤容重和pH无明显影响,但有助于提高土壤有机质含量,并降低土壤电导率;(2)T1、T2处理较CK提高猕猴桃单果重和总产量,尤以T2处理效果最佳,其单果重和产量分别增长7.83%和19.50%;(3)和CK相比,T1、T2处理均可在一定程度上提高猕猴桃的可溶性固形物和维生素C含量,尤以T2处理效果最佳,其可溶性固形物和维生素C含量较CK分别提高28.10%和13.32%;(4)T1、T2处理较CK分别实现增收19.25%和26.41%,且T2的增收效果更为明显。总体来看,施用2种套餐肥,尤其是欣金谷套餐肥,能更好实现节本增效和增收目的。
%P 36-40
%@ 2095-4050
%L 11-6016/S
%W CNKI


%0 Journal Article
%A 李丽琼
%A 王永平
%A 陈大明
%A 陈光平
%A 陈云光
%A 坝德坤
%+ 云南省农业科学院热区生态农业研究所;元谋干热河谷植物园;
%T 我国猕猴桃产业新型经营模式分析与探讨
%J 安徽农业科学
%D 2020
%V 48
%N 19
%K 猕猴桃产业;;新经营模式
%X 我国猕猴桃产业的种植面积和产量位居世界第一,随着我国农业现代化发展,农业供给侧改革,农业产业经营模式发生了很多变化,各地不断涌出新的经营模式。猕猴桃产业在科研、生产、加工、销售、社会服务等产业链环节出现了不同的经营模式,有力促进了猕猴桃产业的健康发展和提质增效。对我国猕猴桃产业新的经营模式进行了总结分析,并探讨和展望未来的主要经营模式,为猕猴桃产业投资人和经营者提供参考。
%P 245-247
%@ 0517-6611
%L 34-1076/S
%W CNKI


%0 Journal Article
%A 韩胜明
%A 赖康
%A 赵亚周
%A 白峰
%A 李治菲
%A 彭文君
%+ 中国农业科学院蜜蜂研究所;四川省蜂业管理站;四川华胜农业股份有限公司;
%T 蜜蜂在猕猴桃园的访花行为和授粉效果评估
%J 应用昆虫学报
%D 2020
%V 57
%N 05
%K 猕猴桃;;蜜蜂授粉;;人工授粉;;访花行为;;果实产量
%X 【目的】意大利蜜蜂Apis mellifera ligustica和中华蜜蜂Apis cerana cerana是中国授粉应用最为广泛的蜂种,二者在传粉方式和传粉效率方面因不同作物而各有不同。为了在二者中选用最为理想的蜂种为猕猴桃授粉,提高猕猴桃的产量和品质。【方法】于2016-2018年连续3年在四川省绵竹市的猕猴桃园进行中华蜜蜂和意大利蜜蜂的访花行为及授粉效果的评价研究。【结果】在温度高的12:00-14:00时段,蜜蜂采集积极性最高,且意大利蜜蜂的访花数量明显多于中华蜜蜂,表现出群势大的优势;利用浸泡过花瓣的糖水对授粉蜂群进行奖励饲喂有助于提高中华蜜蜂对猕猴桃花的采访积极性;相比于人工授粉,蜜蜂授粉可以显著提升猕猴桃的产量。【结论】本研究认为经过合适的诱导方式诱导后,蜜蜂尤其是中华蜜蜂的蜂群,可以实现为猕猴桃高效授粉。
%P 1131-1138
%@ 2095-1353
%L 11-6020/Q
%W CNKI


%0 Journal Article
%A 王生源
%A 刘兴斌
%A 郭胜伟
%A 张春妮
%+ 榆林市林业科学研究所;
%T 猕猴桃栽培管理技术及病虫害防治
%J 农业技术与装备
%D 2020
%N 09
%K 猕猴桃;;栽培技术;;管理措施
%X 猕猴桃酸甜味美,并且含有多种营养元素,深受人们的喜爱。作为一种半阴性、攀茎类果树,猕猴桃对生长环境和条件有一定的要求,对猕猴桃栽培的管理也需要匹配相应的农业技术。探索研究相关技术,对猕猴桃进行科学的栽培管理,能够全面提高猕猴桃的品质和产量,满足人们对猕猴桃的需求。文章从猕猴桃的栽培环境与手法、猕猴桃的栽培管理技术、猕猴桃的施肥灌溉与修剪技术、猕猴桃的病虫害防治、猕猴桃的采收技术5个方面进行了分析探讨。
%P 81-82+85
%@ 1673-887X
%L 14-1343/TH
%W CNKI


%0 Journal Article
%A 唐凡
%A 崔宁博
%A 赵璐
%A 郑顺生
%A 龚道枝
%A 胡笑涛
%A 冯禹
%+ 四川大学水力学与山区河流开发保护国家重点实验室水利水电学院;西北农林科技大学旱区农业水土工程教育部重点实验室;中国农业科学院农业环境与可持续发展研究所作物高效用水与抗灾减损国家工程实验室;
%T 滴灌水钾一体化对猕猴桃光合特性的影响
%J 干旱地区农业研究
%D 2020
%V 38
%N 04
%K 猕猴桃;;光合日变化;;水钾一体化;;滴灌;;施钾量
%X 为探明不同滴灌水钾一体化管理对猕猴桃光合特性的影响,以8 a生金艳猕猴桃为试材,设置对照处理CK(在果实膨大期即III期、果实成熟期即IV期灌水量分别为31.2、26.4 m~3·667m~(-2),施钾量分别为6.0、7.8 kg·667m~(-2)),在III、IV期分别设置3个亏水水平(即轻度、中度、重度水分亏缺,记为LD、MD、SD,灌水量分别为CK的80%、60%、40%)和2个施钾水平(即低钾、高钾,记为LK、HK,施钾量分别为CK的60%和80%)。结果表明:果实膨大期、果实成熟期不同滴灌水钾一体化处理的光合指标日变化趋势相似;LD处理下叶片净光合速率(Pn)、蒸腾速率(Tr)、气孔导度(Gs)、瞬时水分利用效率(WUEi)、羧化速率(CE)均随施钾量增加而增大,果实膨大期LDHK处理的Pn、CE较LDLK处理分别高15.71%、16.80%,果实成熟期LDHK处理的Pn、Gs较LDLK处理分别高6.07%、12.76%,差异达显著水平(P<0.05);SD处理下,除胞间CO_2浓度(Ci)外各光合指标均较CK显著下降(P<0.05);MD处理下,除Ci、WUEi外各光合指标均较CK显著下降(P<0.05);施钾量一定时,除Ci、WUEi外各指标均随灌水量增加而显著增大(P<0.05),增幅为11.42%～64.40%;与CK处理相比,果实膨大期LDHK处理Pn提高11.38%(P<0.05),WUEi提高3.06%,CE提高10.83%;IV-LDHK处理Pn提高0.96%,WUEi提高2.00%。综合比较采用果实膨大期LDHK处理及果实成熟期LDHK处理,可在相应生育期节水节肥20%,日光合能力较强,是猕猴桃较适宜的滴灌水钾一体化管理模式。
%P 10-18
%@ 1000-7601
%L 61-1088/S
%W CNKI


%0 Journal Article
%A 阎永齐
%A 陈成
%A 杨勇
%+ 江苏丘陵地区镇江农业科学研究所;
%T 苏南地区猕猴桃遮阴栽培及品质表现
%J 江苏农业科学
%D 2020
%V 48
%N 18
%K 猕猴桃;;遮阴栽培;;物候期;;花芽分化;;果实品质;;果实性态;;采收期;;后熟
%X 在夏季高温季节采用适度遮阴的栽培方法,对5个猕猴桃品种进行栽培观察。结果表明:中华猕猴桃花期均早于美味猕猴桃,尤其红阳萌芽开花最早,而华优萌芽开花相对其他中华猕猴桃品种较迟,但果实成熟在9月上中旬,金艳开花虽早一些,但果实成熟和金魁一样在10月下旬。在花芽分化方面,5个猕猴桃品种各有差异,其中红阳的果枝率为97%,金艳、金桃、华优、金魁分别为59%、50%、60%、60%。第3年平均单果质量表现为:红阳66.8 g、金艳100.7 g、金桃78.6 g、华优82.3 g、金魁110.2 g。后熟以后可食状态时,可溶性固形物含量从大到小依次表现为红阳﹥金魁﹥华优﹥金艳﹥金桃,固酸比表现为金艳﹥红阳﹥华优﹥金桃﹥金魁。从口感上来看,中华猕猴桃相对较甜,美味猕猴桃口感酸甜,基本表现出5个猕猴桃品种原产地的特性。
%P 154-157
%@ 1002-1302
%L 32-1214/S
%W CNKI


%0 Journal Article
%A 吴迪
%A 李良良
%A 田奥
%A 韩振诚
%A 李苇洁
%+ 贵州省山地资源研究所;
%T 不同有机肥处理对喀斯特山地‘红阳’猕猴桃园土壤养分的影响
%J 中国果树
%D 2020
%N 05
%K 喀斯特山地;;猕猴桃;;有机肥;;土壤养分
%X 为探明不同有机肥处理对喀斯特山地‘红阳’猕猴桃园土壤养分的影响,参照贵州省水城县中等肥力水平,设置厩肥(T1)、厩肥+商品有机肥(T2)、商品有机肥(T3)、对照(CK)4个处理,在‘红阳’猕猴桃不同生育期采集土壤进行分析测试。结果表明:土壤有机质含量为T2>T1>T3>CK,土壤全氮、有效磷、速效钾含量均为T2>T3>T1>CK,土壤碱解氮含量为T3>T2>T1>CK,产量为T2>T3>T1>CK;施用有机肥可显著提高土壤有效磷和速效钾的含量,而有机质和全氮含量虽有所增加但不显著;在‘红阳’猕猴桃整个生育期,果园土壤中有机质含量的变化不明显,但N、P、K的消耗较大,且利用时期不同,N主要在萌芽期,P和K主要在开花期至果实成熟期。
%P 77-80
%@ 1000-8047
%L 21-1165/S
%W CNKI


%0 Journal Article
%A 梁洁
%A 侯凯
%A 刘军
%+ 陕西省周至县土壤肥料工作站;西安市灞桥区不动产服务中心;
%T 周至猕猴桃旱作节水技术七模式
%J 西北园艺(综合)
%D 2020
%N 05
%K 猕猴桃;施肥枪;周至县;微喷灌;旱作节水技术;
%X <正>猕猴桃为雌雄异株的大型落叶木质藤本植物。猕猴桃为肉质根,根皮率高达30%～50%。其主根不发达,侧根和须根发达。喜水又不耐积水,因此在猕猴桃人工栽培中,灌水已经成为猕猴桃生产中非常重要的技术环节。近几年,猕猴桃旱作节水技术的主导思想是:以旱作节水建设为手段,以培肥地力为中心,以增产、增收、增效为目的,围绕提高自然降水利用率和果园产出率,推广旱作技术。通过旱作节水技术调节土壤水分,使土壤达到水分平稳的重要措施。
%P 41-42
%@ 1004-4183
%L 61-1226/S
%W CNKI


%0 Journal Article
%A 朱拴祥
%A 薛云飞
%+ 陕西省眉县农业机械技术推广服务中心;
%T 猕猴桃全程机械化技术推广成效显著
%J 农机科技推广
%D 2020
%N 08
%K 猕猴桃产业;示范园;冷藏保鲜;机械化生产;全程机械化技术;农机合作社;成效显著;
%X <正>猕猴桃以其营养丰富、养颜美容、食用和药用价值、vc含量高而荣得"VC之冠、水果之王"的称谓,深受各界人士青睐。猕猴桃是眉县的主导产业,是贫困户脱贫致富的"金蛋蛋",全程机械化生产技术的推广,使猕猴桃在生产、加工、贮藏、包装等方面取得了显著成效,推动了眉县猕猴桃产业的发展。一、猕猴桃产业的基本情况1.面积与产量陕西省猕猴桃面积达到100万亩,产量达130万吨,面积和产量均稳居全国首位,
%P 46-48
%@ 1671-3036
%L 11-4693/TH
%W CNKI


%0 Journal Article
%A 李秀丽
%A 戴志刚
%A 陈志伟
%A 陈镇
%A 翟敬华
%A 戢小梅
%A 乐有章
%+ 武汉市农业科学院林业果树研究所;湖北省耕地质量与肥料工作总站;
%T 矿质元素对猕猴桃养分效应的研究进展
%J 湖北农业科学
%D 2020
%V 59
%N 16
%K 猕猴桃(Actinidia chinensis Planch);;矿质元素;;养分效应;;产量;;品质
%X 综述了矿质元素对猕猴桃(Actinidia chinensis Planch)土壤养分、树体营养、果实产量、品质和抗性的调控作用,矿质元素主要包括大量元素(氮、磷、钾)、中量元素(钙、镁、硫)、微量元素(氯、硼、锌、铁),介绍了养分之间的互作效应,以及适宜猕猴桃生长的土壤和叶片养分的含量范围,提出猕猴桃的养分研究应着重解决不同品种对土壤养分的需求规律以及树体养分的累积规律、养分高效利用机理、元素互作增效及平衡施肥等问题。
%P 5-10+16
%@ 0439-8114
%L 42-1255/S
%W CNKI


%0 Journal Article
%A 王森培
%A 郭耀辉
%+ 四川省社会科学院农村发展研究所;四川省农业科学院农业信息与农村经济研究所;
%T 中国猕猴桃国际贸易竞争力分析
%J 农学学报
%D 2020
%V 10
%N 08
%K 猕猴桃产业;;国际贸易;;竞争力分析;;品牌化
%X 为应对中国猕猴桃在国际贸易竞争方面的挑战,基于2000—2018年联合国粮食及农业组织猕猴桃国际贸易相关数据,从国际市场占有率、贸易竞争力指数和显示性对称比较优势指数3个方面深入分析中国猕猴桃的国际贸易竞争力,并与新西兰、意大利、智利、比利时等猕猴桃进出口大国进行对标比较。结果显示,2000—2018年期间,中国猕猴桃国际市场占有率较低年平均为0.17%,远低于新西兰的40.19%和意大利的25.33%;中国猕猴桃贸易竞争指数年平均值为-0.81,属于猕猴桃的入超国;中国猕猴桃的显示性比较优势年平均值为0.017,表明猕猴桃产品出口贸易比较优势较弱。尽管中国的猕猴桃国际竞争力在近二十年中稳步提升,但受贸易壁垒限制、生产效率、产品质量及品牌等多种因素的影响,其贸易竞争力仍然偏弱,由此提出提升猕猴桃品质、加强国际合作协同创新、建立国际知名品牌、融入"一带一路"等对策建议。
%P 83-88
%@ 2095-4050
%L 11-6016/S
%W CNKI


%0 Journal Article
%A 李亮
%+ 陕西省周至县土壤肥料工作站;
%T 生物有机肥在猕猴桃生产上的应用效果
%J 广东蚕业
%D 2020
%V 54
%N 08
%K 猕猴桃;;施用生物有机肥试验;;效益评价
%X 猕猴桃施用生物有机肥对其生长发育、产量及效益会产生良好影响。结果表明:施用生物有机肥的处理(K1)比施用灭活后生物有机肥的处理(K2)亩增产分别为203.25 kg和160.96 kg,增产率分别为11.96%和8.18%;(K1)施加了生物有机肥,与(CK)没有施加有机肥的对照组相比,增值分别达到2 475.20元/亩、2 186.76元/亩,投入产出比达1∶3.95、1∶3.37,并能改善品质,提高经济效益。
%P 56-57
%@ 2095-1205
%L 44-1319/S
%W CNKI


%0 Journal Article
%A 王世明
%T 猕猴桃环割可提质增效
%J 中国果业信息
%D 2020
%V 37
%N 07
%K 猕猴桃;生理成熟;提质增效;
%X <正>据《陕西农业科学》2020年第6期《环割处理对猕猴桃果实产量和品质指标的影响》(作者井赵斌等)报道,2018—2020年以8年生猕猴桃海沃德品种为试材,研究环割处理对猕猴桃果实产量和品质指标的影响,为猕猴桃生产管理提供科学依据。结果表明,环割处理中单果质量、纵径长、横径长和果心指数等4个产量指标分别较对照提
%P 63
%@ 1673-1514
%L 50-1173/S
%W CNKI


%0 Journal Article
%A 宋海岩
%A 涂美艳
%A 刘春阳
%A 陈栋
%A 孙淑霞
%A 李靖
%A 徐子鸿
%A 龚荣高
%A 江国良
%+ 四川省农业科学院园艺研究所·农业农村部西南地区园艺作物生物学与种质创制重点实验室;四川农业大学园艺学院;达州市农业局果茶站;
%T 夏季修剪对‘翠玉’猕猴桃植株生长及果实品质的影响
%J 西南农业学报
%D 2020
%V 33
%N 07
%K 零叶修剪;;翠玉;;果实品质;;结果蔓
%X 【目的】探明不同夏季修剪方式对‘翠玉’猕猴桃植株生长及果实品质的影响,为猕猴桃园区夏季整形修剪提供理论依据。【方法】本试验以7年生‘翠玉’猕猴桃品种为试材,研究了花后40 d结果蔓不同短截程度对其枝蔓生长发育及产量品质的影响。【结果】①花后40 d对‘翠玉’猕猴桃旺盛结果蔓采取零叶修剪(即结果蔓最后一果以上不留叶片进行短截,每一结果母蔓上最多短截3枝),其植株更新蔓数量、长度和粗度较CK(全株不短截)分别增加73.02%、29.65%、53.79%,平均单果重、Vc含量和单株产量较CK增加6.71%、9.47%、10.22%,持续2年按此方法短截,翌年的结果母蔓质量和植株产量增加更显著;②花后40 d对结果蔓留3～5片叶短截和留7～8片叶短截也能显著提高单果重、单株产量和更新蔓质量,但因其二次枝抽发数量、平均长度和粗度较零叶修剪显著增加,叶幕透光率更低;③不同程度短截后果实干物质、可溶性固形、总糖、总酸含量及糖酸比均较CK有所降低,以3～5片叶短截降低最明显,但零叶修剪与CK差异不显著。【结论】花后40 d对‘翠玉’猕猴桃旺盛结果蔓采取零叶修剪能有效促进猕猴桃植株养分积累并提高果实品质相关指标,是‘翠玉’猕猴桃适宜推广的夏季修剪方式。
%P 1561-1565
%@ 1001-4829
%L 51-1213/S
%W CNKI


%0 Journal Article
%A 郭耀辉
%A 刘强
%A 何鹏
%+ 四川省农业科学院农业信息与农村经济研究所;
%T 我国猕猴桃产业现状、问题及对策建议
%J 贵州农业科学
%D 2020
%V 48
%N 07
%K 猕猴桃;;发展现状;;存在问题;;对策建议
%X 我国猕猴桃资源十分丰富,种植面积及产量均居世界第1位,已成为助推脱贫攻坚和产业兴旺的优势特色产业之一。了解猕猴桃产业发展趋势,为猕猴桃产业持续健康发展提供参考,从猕猴桃生产、消费、加工、进出口、市场价格及成本收益等方面总结猕猴桃产业发展现状,剖析产业盲目扩张、科技研发推广与生产脱节、基础配套设施不完善、低端产品同质化竞争等问题,针对性地提出加强规划引领、加强科技创新与推广、加强基础设施投入、加强猕猴桃品质监管、积极拓展国内外市场的对策建议。
%P 69-73
%@ 1001-3601
%L 52-1054/S
%W CNKI


%0 Journal Article
%A 滕召友
%A 田书元
%A 张红云
%+ 凤凰县土壤肥料技术服务站;
%T 凤凰县猕猴桃测土配方施肥技术指标体系研究与应用
%J 湖南农业科学
%D 2020
%N 06
%K 猕猴桃;;测土配方施肥;;“3414”方案;;指标体系;;应用
%X 采用"3414"试验方案,在代表凤凰县主要土壤种类的灰黄土上进行了猕猴桃肥效试验,以此建立测土配方施肥模型和技术指标体系。结果表明:土壤碱解氮含量>164 mg/kg的高肥力土壤,N、P_2O_5、K_2O的最佳施用量分别为12.67、5.48 、6.52 kg/667m~2,目标产量为2 815.16 kg/667m~2;土壤碱解氮含量99～164 mg/kg的中肥力土壤,N、P_2O_5、K_2O的最佳施用量分别为14.59、5.93、6.87 kg/667m~2,目标产量为2 276.24 kg/667m~2;土壤碱解氮含量<99 mg/kg的低肥力土壤,N、P_2O_5、K_2O的最佳施用量分别为14.80、6.39、8.23 kg/667m~2,目标产量为1 340.65 kg/667m~2。通过9个试点的应用示范,高、中、低不同地力等级土壤,采用推荐施肥分别比习惯施肥增产6.9%、7.3%和9.6%,节本增效669.4、556.9和398.2元/667m~2。
%P 34-37
%@ 1006-060X
%L 43-1099/S
%W CNKI


%0 Journal Article
%A 井赵斌
%A 张俊芳
%+ 渭南职业技术学院;渭南市果业研究院;
%T 环割处理对猕猴桃果实产量和品质指标的影响
%J 陕西农业科学
%D 2020
%V 66
%N 06
%K 猕猴桃;;环割;;产量;;品质
%X 【目的】以8年生猕猴桃海沃德品种为试材,研究环割处理对猕猴桃果实产量和品质指标的影响,为猕猴桃生产管理提供科学依据。【方法】2018-2019年以8年生猕猴桃品种海沃德为试验材料,对比分析了环割处理与未环割处理对猕猴桃果实产量和品质指标的影响。【结果】环割处理中单果重、纵径长、横径长和果心指数4个产量指标分别较对照提高了16.65%、5.10%、4.63%和37.50%;环割处理和对照生理成熟果硬度分别为5.87kg·cm~(-2)和5.75 kg·cm~(-2),生理成熟可溶性固形物分别为7.26%和6.90%,差异不显著。环割处理中果实干物质含量和Vc含量也显著高于对照,较对照分别提高了1.91%和6.00%;而总酸含量较对照显著降低了10.92%。【结论】环割技术可以作为猕猴桃提质增效的关键技术之一进行示范推广和应用。
%P 26-29
%@ 0488-5368
%L 61-1089/S
%W CNKI


%0 Journal Article
%A 何灵芝
%A 张熙
%A 李华荣
%A 刘志荣
%+ 铜仁市土肥站;松桃县农业农村局;
%T 松桃县猕猴桃氮磷钾的合理施用量
%J 农技服务
%D 2020
%V 37
%N 06
%K 猕猴桃;;施肥;;氮磷钾;;肥效;;产量;;松桃
%X 为高效优质猕猴桃种植施肥提供科学依据,采用"2+X"氮磷钾肥总量控制试验设计比较了不同施肥量的猕猴桃产量收入差异。结果表明:在施N 7kg/667m~2、P_2O_58kg/667m~2、K_2O12kg/667m~2,N∶P_2O_5∶K_2O为1∶1.14∶1.71时,其产量、净产值、净投产比最大,分别可达1 489.5kg/667m~2、11 744.8元/667m~2、1∶69。建议松桃县种植户采用此氮磷钾肥施用量对猕猴桃施肥,并据实际生产情况合理调整。
%P 27-28
%@ 1004-8421
%L 52-1058/S
%W CNKI


%0 Journal Article
%A 王琰
%A 王仁才
%A 石浩
%A 庞立
%A 刘炯杉
%+ 湖南农业大学东方科技学院;湖南农业大学园艺学院;
%T 长沙猕猴桃产业发展现状调查与分析
%J 湖南林业科技
%D 2020
%V 47
%N 03
%K 长沙;;猕猴桃产业;;发展现状;;分析
%X 为促进长沙地区猕猴桃产业健康快速发展,本文采用实地调查地区、资料收集整理等方法,对长沙地区猕猴桃产业现状、产品开发与销售情况进行了调查分析。结果表明:长沙地区猕猴桃栽培历史悠久;具有良好的猕猴桃研究与生产发展基础;近年种植面积快速增加,以红阳猕猴桃栽培面积最大;猕猴桃果酒、果脯等加工产品开发较为突出;产品流通快,经济效益高。此外,仍需重视果园基础设施建设,优化产业布局,加强品牌建设与完善营销体系。
%P 137-142
%@ 1003-5710
%L 43-1096/S
%W CNKI


%0 Journal Article
%A 李孟华
%A 张超
%A 陈海宁
%+ 金正大生态工程集团股份有限公司;养分资源高效开发与综合利用国家重点实验室;农业农村部植物营养与新型肥料创制重点实验室;
%T 全程营养解决方案对猕猴桃产量和品质的影响
%J 现代农业科技
%D 2020
%N 11
%K 猕猴桃;;全程营养解决方案;;产量;;品质
%X 在陕西省眉县以七年生徐香猕猴桃为试验材料,以改土养地、减肥增效、增产提质为目的,开展了全程营养解决方案对猕猴桃产量及品质的影响试验。结果表明,与传统施肥方法相比,全程营养解决方案试验区猕猴桃叶片叶绿素含量、叶片厚度和叶片重量分别提高12.2%、6.7%、7.1%,果实硬度增加1.06 N/cm~2,可溶性固形物提高1.90个百分点、VC含量提高7.4%,增产2 256.5 kg/hm~2,说明该方案适于在该地区推广。
%P 57-58
%@ 1007-5739
%L 34-1278/S
%W CNKI


%0 Thesis
%A 黄楠
%T 凤凰县猕猴桃产业发展的金融支持研究
%Y 王建军
%I 中南林业科技大学
%9 硕士
%D 2020
%K 猕猴桃产业;;金融机构;;金融支持
%X 乡村振兴战略是中国全面建设小康社会、建成社会主义现代化国家的重要任务,在十九大报告提出的“产业兴旺、生态宜居、乡风文明、治理有效、生活富裕”总要求中,产业兴旺是重要的基础环节,只有产业兴旺了,农村才能生机盎然,充满活力,才能更好促进农村经济的发展,实现乡村振兴战略。十九大报告同时也提出乡村振兴战略需要各方面的机制和政策支持。农业产业的发展只依靠自身的资本发展是不足的,还需要大量资金投入,需要金融机构的资金供给。凤凰县是一个偏远,经济落后的地区,猕猴桃产业是凤凰县的特色农业产业,深入研究猕猴桃产业发展的金融支持问题,对于实现凤凰县全面脱贫和乡村振兴战略具有现实意义。论文全文共分为七部分,第一部分为绪论,接着分别从相关概念、理论基础、现状描述、问题分析、经验借鉴及对策建议等方面展开。首先,界定金融支持农业产业发展的概念和阐述相关理论;其次,全面分析凤凰县猕猴桃产业发展和金融支持的现状;接着对凤凰县廖家桥镇、阿拉营镇、山江镇、水打田乡、林峰乡及新场镇猕猴桃产业的金融支持进行调研,分析果农和猕猴桃企业的金融需求、金融支持状况;之后进一步明晰金融在支持凤凰县猕猴桃产业发展中存在的问题;然后,借鉴金融支持农业产业的成功经验和内在机理;最后,结合存在的问题、成功经验,提出对策和建议,以期能为凤凰县猕猴桃产业发展的金融支持工作提供参考。通过研究得出以下建议:为了解决凤凰县猕猴桃产业发展的金融支持存在的问题,政府要做好金融支持凤凰县猕猴桃产业的总体规划,提供政策支持和加强监管力度;果农和猕猴桃企业要做到完善财务管理,提高金融支持认识水平,加强自身信用建设;金融机构要做好创新贷款条件,扩大信贷主体范围、创新信贷方式、加强金融支持多元化建设和完善农业保险市场等方面,形成凤凰县猕猴桃产业发展的金融支持长效机制。
%W CNKI


%0 Journal Article
%A 王世明
%T 不同微灌方式水分调控影响猕猴桃光合特性及产量
%J 中国果业信息
%D 2020
%V 37
%N 05
%K 猕猴桃;水分调控;光合特性;
%X <正>据《灌溉排水学报》2020年第4期《不同灌溉方式下水分调控对猕猴桃光合特性及产量的影响》(作者甘雨康等)报道,为了研究不同微灌方式下水分调控对猕猴桃叶片光合特性及产量的影响,以翠玉猕猴桃为研究试材,采用小管出流(X)、微喷灌(P)和滴灌(D)3种灌溉方式在猕猴桃全生育期实施85%灌水量的轻度亏水
%P 56
%@ 1673-1514
%L 50-1173/S
%W CNKI


%0 Journal Article
%A 周洲
%T 意大利：受希腊和新冠疫情影响猕猴桃出口困难
%J 中国果业信息
%D 2020
%V 37
%N 05
%K 猕猴桃;意大利;
%X <正>2019/2020年意大利猕猴桃产量下降,本可以预期一个好的收成,但希腊猕猴桃以更低的成本、更优的品质以及更大的出口量对意大利猕猴桃造成了冲击。虽然新冠疫情下的猕猴桃需求量暂时增加了,但其长期性难以保持,意大利猕猴桃价格保持稳定,并未迎来预期的"量减价高"。
%P 37
%@ 1673-1514
%L 50-1173/S
%W CNKI


%0 Journal Article
%A 赵晓伟
%+ 陕西省眉县果业技术推广服务中心;
%T 猕猴桃园水肥一体化的应用现状及发展建议
%J 果树资源学报
%D 2020
%V 1
%N 03
%K 猕猴桃;;水肥一体化;;应用现状;;建议
%X 近年来,水肥一体化在猕猴桃产业发展中迅速推广,文章对当前水肥一体化在猕猴桃园的应用现状进行了阐述,分析了应用中存在的问题并提出了发展建议,对进一步推广水肥一体化技术,推进猕猴桃生产提质增效具有重要意义。
%P 58-60
%@ 2096-8108
%L 14-1402/S
%W CNKI


%0 Journal Article
%A 齐秀娟
%A 郭丹丹
%A 王然
%A 钟云鹏
%A 方金豹
%+ 中国农业科学院郑州果树研究所·中国农业科学院果树生长发育与品质控制重点开放实验室;
%T 我国猕猴桃产业发展现状及对策建议
%J 果树学报
%D 2020
%V 37
%N 05
%K 猕猴桃;;生产;;贸易;;发展现状;;对策建议
%X 近年来我国猕猴桃产业发展迅速,产业发展潜力很大,但由于起步较晚、主导品种不明确、管理技术体系落后、质量标准体系不完善等原因,仍然存在诸多问题。主要问题包括(:1)尽管采收面积和产量均位居世界第一位,但单位面积产量低,而且生产总量占水果总量的比例仍然很小(;2)果实品质较差,进口单价始终高于出口单价,进出口贸易逆差明显。笔者通过对国内外猕猴桃生产、贸易数据的统计分析和产业调研,总结产业发展现状,梳理出我国猕猴桃产业存在的主要问题,并分析产生的原因,为促进我国猕猴桃产业健康发展提出对策及建议。
%P 754-763
%@ 1009-9980
%L 41-1308/S
%W CNKI


%0 Journal Article
%A 王金硕
%A 李立才
%A 李万洪
%A 王晶
%A 孙馨宇
%A 何广仁
%+ 通化市园艺研究所;
%T 雄性软枣猕猴桃的作用及利用方式
%J 人参研究
%D 2020
%V 32
%N 02
%K 软枣猕猴桃;;雌性;;雄性;;雌雄异株
%X 介绍了软枣猕猴桃分布、果实所含营养物质及食用和医疗功能。说明了软枣猕猴桃授粉特点及雄性软猕猴桃在实际生产中的作用和配置方式。
%P 57-58
%@ 1671-1521
%L 22-1156/S
%W CNKI


%0 Journal Article
%A 宋云
%A 刘中新
%+ 湖北省黄冈市气象局;湖北省浠水县气象局;
%T 我国猕猴桃种植与气象条件研究综述
%J 江苏农业科学
%D 2020
%V 48
%N 08
%K 猕猴桃;;气候适宜性;;发育期;;气象条件;;气象灾害;;病虫害;;指标
%X 基于搜集到的近百篇与气象条件有关的猕猴桃研究文献和出版书籍,对猕猴桃生长与气象条件进行归类分析,确定猕猴桃种植气候适宜性指标、猕猴桃主要物候期气象条件的影响指标、猕猴桃气象灾害和病虫害气象条件指标。猕猴桃种植气候适宜性指标:(1)年平均气温为10～18℃,最适宜温度为13～17℃,极端最低气温不低于-19℃,极端最高气温≤42℃,最冷月平均气温为4～10℃,最热月平均气温为25～29℃,年无霜期在210～290 d最为适宜,≥10℃积温为3 500～6 000℃·d,最适宜的≥10℃积温为4 500～5 200℃·d;(2)年降水量至少为800 mm,最适宜年降水量为1 000～1 500 mm,相对湿度为60%～80%;(3)年日照时数在1 100以上,年日照百分率40%～45%。猕猴桃主要物候期气象指标及条件为(1)萌芽期的日平均温度大于10℃;春梢生长的下限温度为10℃,适宜温度为15～20℃;(2)从芽膨大起>0℃积温达800～840℃·d才开始开花。开花期的下限温度为12℃,平均气温为15～20℃最适宜,开花适宜的相对湿度为70%～80%,光照时数为70 h左右;(3)开花到坐果适宜的平均气温为15～23℃,相对湿度为70%左右,日照时数为70～80 h;坐果到成熟需≥10℃积温为2 300～2 800℃·d;(4)气温低于10℃时开始落叶,温度降低到7℃以下开始休眠。猕猴桃生长期气象灾害主要有冻害、大风、洪涝、日灼等。主要病害溃疡病、花腐病、根腐病等与气象条件也有一定关系。
%P 41-47
%@ 1002-1302
%L 32-1214/S
%W CNKI


%0 Journal Article
%A 熊海涛
%A 魏敏
%A 党亚
%A 杨飞
%A 罗龙欣
%A 耿丹丹
%+ 四川省农业科学院生物技术核技术研究所;四川省理县科学技术和农业畜牧水务局;
%T 防病型保水剂在猕猴桃溃疡病上的防治应用研究
%J 四川农业科技
%D 2020
%N 04
%K 防病型保水剂;;铜制剂;;猕猴桃溃疡病
%X 试验采用四川省农科院防病型保水剂对溃疡病染病率达80%的猕猴桃露天果园进行大田试验,试验综合分析认为,防病型保水剂中的铜制剂能够防治细菌性溃疡病,从而恢复树势,极大地提高产量;通过根部施用,猕猴桃果实中的铜素含量比空白对照中的略高,说明一定程度下适当提高铜离子浓度,会增加猕猴桃树对铜离子的吸收,但远远低于我国食品中的铜素限量标准,符合食品安全标准的要求。
%P 37-39
%@ 1004-1028
%L 51-1212/S
%W CNKI


%0 Journal Article
%A 甘雨康
%A 施浩然
%A 崔宁博
%A 康佳辉
%+ 西华大学能源与动力工程学院;四川大学水力学与山区河流开发保护国家重点实验室;南方丘陵山区节水农业研究四川省重点实验室;
%T 不同微灌方式下水分调控对猕猴桃光合特性及产量的影响
%J 灌溉排水学报
%D 2020
%V 39
%N 04
%K 灌溉方式;;亏水处理;;猕猴桃;;光合特性;;生理指标
%X 【目的】为了研究不同微灌方式下水分调控对猕猴桃叶片光合特性及产量的影响,以"翠玉"猕猴桃为研究试材。【方法】采用小管出流(X)、微喷灌(P)和滴灌(D)3种灌溉方式在猕猴桃全生育期实施85%灌水量的轻度亏水(LD)、70%灌水量的中度亏水(MD1)、55%灌水量的偏重度亏水(MD2)和40%灌水量的重度亏水(SD)处理,并设置100%灌水量的对照组(CK),研究了猕猴桃叶片胞间CO_2摩尔分数(Ci)、净光合速率(Pn)、气孔导度(Gs)、蒸腾速率(Tr)、羧化速率(CE)、瞬时水分利用效率(WUEi)、产量及产量水分利用效率(WUEET)在不同水分亏缺下的变化。【结果】与CK相比,D-MD1处理的日均WUEi及CE分别提高了8.5%和2.7%。P-MD1处理的日均Pn与CE较CK分别提高了10.7%和10.4%,X-MD1处理的日均Ci、Pn、CE较CK分别提高了10.9%、12.2%和11.4%。D、P和X三个处理的WUEET均较CK有不同程度的提高,但D、P和X的产量随着水分的亏缺程度的加大而下降,而滴灌各处理间无显著性差异。与CK相比D-MD1、P-MD1、X-MD1处理的产量分别提高了1.4%、1.6%、2.3%,重度亏水处理的产量显著低于其余水分处理,且其他各处理间无显著性差异。MD1处理在不降低产量的情况下,可以节约灌水同时提高WUEET,重度亏水与偏中度亏水间在WUEET无显著性差异,同时X-MD1的产量均高于其他处理。【结论】X-MD1处理是"翠玉"猕猴桃较为合适的灌溉水分亏缺模式。
%P 17-25
%@ 1672-3317
%L 41-1337/S
%W CNKI


%0 Journal Article
%A 黄春源
%A 梁红
%A 刘忠平
%+ 和平县水果研究所;仲恺农业工程学院;
%T 丘陵山地猕猴桃绿色轻简高效栽培技术的应用
%J 南方农业
%D 2020
%V 14
%N 11
%K 猕猴桃;;山地;;绿色轻简;;高效栽培
%X 针对和平县栽培技术落后、管理粗放和山坡地果园等特点,研发出丘陵山地猕猴桃果园绿色轻简高效栽培规范,集成设计栽培(肥水管理、修剪整形、人工授粉、疏花疏果和套袋)、大龄砧树高位嫁接换种、装备辅助(夏季滴灌与遮荫)和病虫害绿色综合防控等多项技术措施,实现猕猴桃果园增产增收,明显提高经济效益。
%P 15-16
%@ 1673-890X
%L 50-1186/S
%W CNKI


%0 Journal Article
%A 吕述丽
%A 郭倩
%A 郭荧
%A 郭续华
%+ 遂川县农业农村局;
%T 猕猴桃生态栽培技术分析
%J 农村实用技术
%D 2020
%N 04
%K 猕猴桃;;生态;;栽培技术
%X 猕猴桃是人们喜爱的水果之一,有丰富的营养价值。为了更好的提高猕猴桃的产量和质量,应该采取科学的栽培技术,避免在生长过程中出现不利的因素,为猕猴桃的健康生长发育奠定基础。本文主要阐述了猕猴桃生态栽培技术分析,希望为相关的种植人员提供参考。
%P 60
%@ 1673-310X
%L 53-1171/S
%W CNKI


%0 Journal Article
%A 牛雅琼
%A 吴兴洪
%A 冉斌
%A 朱青
%A 张钦
%A 王文华
%+ 贵州大学农学院;贵州省土壤肥料研究所;
%T 豆科绿肥翻压对猕猴桃产质量和土壤肥力的影响
%J 北方园艺
%D 2020
%N 05
%K 绿肥翻压;;猕猴桃产质量;;土壤理化性质
%X 以山黧豆、毛叶苕子、箭筈豌豆为试材,采用随机区组设计,以清耕为对照(CK),在猕猴桃成熟期取样,通过对猕猴桃产量、品质及果园土壤理化性质的测定,比较分析了翻压不同绿肥对猕猴桃产质量及猕猴桃园土壤肥力的影响,并对3种绿肥的培肥效果进行比较,以期为猕猴桃园筛选较适宜的绿肥品种。结果表明:与对照相比,翻压绿肥的各处理土壤容重降幅为9.90%～14.79%,其中山黧豆效果好于其它2种绿肥;土壤含水率、总孔隙度、全氮含量、碱解氮含量、速效钾含量、有效磷含量、有机质含量、全磷含量、全钾含量增幅分别为12.47%～41.68%、12.45%～12.47%、7.40%～18.52%、10.61%～21.90%、13.45%～29.51%、58.04%～108.67%、5.35%～11.58%、18.00%～36.37%、2.78%～3.70%,其中翻压山黧豆土壤总孔隙度含量最高,翻压毛叶苕子土壤含水率、全氮含量、碱解氮含量、有效磷含量、全磷含量、全钾含量最高,翻压箭筈豌豆速效钾、有机质含量最大;翻压绿肥较清耕处理猕猴桃植株挂果直径、主干直径、最大叶长、叶宽、叶面积、百叶质量、叶片干物质含量以及植株全氮含量、全磷含量、全钾含量、叶绿素含量增幅分别为19.72%～28.95%、9.41%～19.40%、2.06%～8.04%、2.50%～15.60%、0.79%～24.70%、5.35%～24.43%、6.43%～16.61%、2.02%～5.32%、8.70%～13.04%、5.95%～15.48%、13.06%～31.62%,其中翻压箭筈豌豆挂果直径、主干直径、叶面积、百叶质量增加幅度最大,翻压山黧豆猕猴桃植株最大叶长、叶宽增加最多,翻压毛叶苕子叶片干物质含量以及植株全氮含量、全磷含量、全钾含量、叶绿素含量增加最多;翻压绿肥猕猴桃产量增加依次表现为毛叶苕子>山黧豆>箭筈豌豆>清耕,其中翻压毛叶苕子增产幅度达24.49%;翻压绿肥维生素C含量表现为毛叶苕子>箭筈豌豆>山黧豆>清耕,可溶性糖含量、可溶性固物含量均依次表现为山黧豆>箭筈豌豆>毛叶苕子>清耕;以上结果说明3种绿肥均可增加猕猴桃产量,提高猕猴桃品质及改善果园土壤环境,其中翻压毛叶苕子较其它2种绿肥综合效果更为显著,因此最适宜在该猕猴桃园种植翻压。
%P 87-94
%@ 1001-0009
%L 23-1247/S
%W CNKI


%0 Journal Article
%A 李伟超
%A 龚振岳
%A 罗伟雄
%A 邓冬梅
%A 姜波
%A 马崇坚
%+ 韶关市农业科技推广中心;广东省农业科学院果树研究所;韶关学院英东农业科学与工程学院;
%T 猕猴桃病虫害综合防治对策
%J 农业开发与装备
%D 2020
%N 02
%K 猕猴桃;;病虫害;;防治策略
%X 猕猴桃是一种营养元素极丰富的水果,入口酸甜,受到很多人的喜爱,其在我国的主要产地是西安,近些年来猕猴桃发展势头良好,已经成为很多地区农民增收的支柱产业。但是就目前的种植状态,猕猴桃病虫的发生对猕猴桃的产量和质量都产生了严重的影响,对种植户产生了很大的经济损失,也对猕猴桃种植产业发展产生了很大的影响。根据对猕猴桃病虫害的全面分析,得出其病虫害综合防治技术措施,为猕猴桃的病虫害的防治提供参考和借鉴。
%P 170+174
%@ 1673-9205
%L 32-1779/TH
%W CNKI


%0 Journal Article
%A 朱先波
%A 潘亮
%A 王华玲
%A 肖丽丽
%A 钟云鹏
%A 齐秀娟
%A 吴伟
%+ 十堰市经济作物研究所;中国农业科学院郑州果树研究所;
%T 十堰猕猴桃果园生草生态效应的分析
%J 农业资源与环境学报
%D 2020
%V 37
%N 03
%K 十堰;;猕猴桃果园;;人工生草;;自然生草;;黑麦草;;白三叶;;杂草
%X 为探究生草对十堰猕猴桃果园的生态效应,以长平塘村和高岭村的猕猴桃果园为研究对象,进行自然生草和人工生草,人工生草选择白三叶和黑麦草,比较分析人工生草和自然生草对土壤养分、杂草种类和数量以及果实产量和品质的影响。结果表明,相对自然生草,人工生草可以有效降低果园内的杂草种类和数量,提高土壤有机质、碱解氮、速效磷和速效钾含量,降低碱性土壤的pH值,其中种植黑麦草效果更好;人工生草和自然生草在改善土壤温度、提高果树产量和改善果实品质方面无显著差异。在长平塘村和高岭村,相比自然生草和种植黑麦草,种植白三叶可以大幅降低猕猴桃果园内的杂草种类和数量;在高岭村,人工生草可以显著提高土壤的湿度(P<0.05);随着种植时间的延长,相对自然生草和种植白三叶,种植黑麦草提高土壤中碱解氮、速效磷和速效钾含量的效果更为显著。研究表明,相比自然生草和种植白三叶,十堰市猕猴桃果园更适合种植黑麦草。
%P 381-388
%@ 2095-6819
%L 12-1437/S
%W CNKI


%0 Journal Article
%A 刘艺
%+ 贵州省贵阳市修文县农业农村局;
%T 修文县水肥一体化对猕猴桃产量与品质的影响
%J 农技服务
%D 2020
%V 37
%N 02
%K 猕猴桃;;水肥一体化;;产量;;品质;;修文县
%X 为修文县猕猴桃施肥灌水提供参考,将猕猴桃水肥一体化与传统施肥方式进行比较,并测定2种方式处理后猕猴桃的产量和品质。结果表明:传统施肥(A区)果树产量为19.2kg/株,水肥一体化(B区)为22.1kg/株。B区较A区的增产率为15.1%。B区猕猴桃单果重、果实硬度、维生素含量等品质指标均优于A区。表明,水肥一体化灌溉技术可有效提高猕猴桃的产量。
%P 17-18
%@ 1004-8421
%L 52-1058/S
%W CNKI


%0 Journal Article
%A 周洲
%T 希腊：猕猴桃出口增长迅速
%J 中国果业信息
%D 2020
%V 37
%N 01
%X <正>近年来,欧洲猕猴桃出口不断增长,希腊在短短10年内猕猴桃出口量从5万t增加到15万t,猕猴桃产量则从7.5万t增加到22万t。不过,希腊国内猕猴桃消费量却低,生产成本也低。希腊猕猴桃出口的快速增长,在某些出口市场则替代了意大利猕猴桃。俄罗斯颁布的进口禁令影响了希腊猕猴桃出口市场。2014年之前,希腊出口猕猴桃中
%P 29
%@ 1673-1514
%L 50-1173/S
%W CNKI


%0 Journal Article
%A 黄国辉
%+ 辽东学院小浆果研究所;
%T 软枣猕猴桃产业发展现状与问题
%J 北方果树
%D 2020
%N 01
%K 陕西猕猴桃;猕猴桃产业;栽培面积;发展现状与问题;
%X <正>1概述软枣猕猴桃,[Actinidia arguta(Sieb.&Zucc)Planch.ex Miq.],别名软枣子,属猕猴桃科猕猴桃属大型落叶藤本植物,俗称软枣子、藤梨、藤瓜、猴梨。果实表面光滑无毛,整果可食,是我国珍贵的抗寒果树资源[1]。猕猴桃属共56个种,主要分布于马来西亚至西伯利亚东部地区。中国有54种,集中产地在秦岭以南和横断山脉以东的大陆地区。软枣猕猴桃是猕猴桃属中最耐寒的一个种,朝鲜半岛、日本和俄罗斯远东地区均
%P 41-43+45
%@ 1001-5698
%L 21-1218/S
%W CNKI


%0 Journal Article
%A 姜正旺
%A 钟彩虹
%+ 中国科学院植物种质创新与特色农业重点实验室中国科学院武汉植物园中国科学院种子创新研究院;
%T 试论猕猴桃科普与果实品质提升的重要性
%J 中国果树
%D 2020
%N 01
%K 猕猴桃;;基础积累;;技术研发;;应用创新;;品牌意识
%X 自1978年以来,猕猴桃在我国商业化研发和种植已超过40年,种植面积和产量均已位居世界第一,但果实品质良莠不齐,很难与国外果品比拼。根据多年的从业经验并结合国内外产业考察及技术咨询中的问题进行总结,探讨了我国目前猕猴桃果实品质整体水平不高的主要原因:猕猴桃作为雌雄异株栽培的果树,果农及大部分管理者对其栽培技术缺乏了解导致盲目引种、措施落实不到位、技术应用缺乏针对性和创新不足、社会化服务与供给侧改革不完善、品牌意识淡薄、缺乏市场引导机制与消费者需求信息等方面,都是从不同层面影响到猕猴桃果实品质的主要因素。猕猴桃产业发展和果实品质提升是一个系统性工程,统筹和协调控制好与果实品质相关的主要因子,促成猕猴桃果实内部品质的整体提升,才能"管"出高品质的猕猴桃,引导产业向纵深发展。
%P 1-8
%@ 1000-8047
%L 21-1165/S
%W CNKI


%0 Journal Article
%A 禾本
%T 希腊：开辟猕猴桃新市场
%J 中国果业信息
%D 2019
%V 36
%N 12
%K 猕猴桃;新市场;
%X <正>2019年希腊猕猴桃销售季开局良好,预计产量有望增长,需求也在上升。更重要的是,希腊政府一直试图为希腊猕猴桃打开泰国市场。据希腊出口商Zeus表示,由于良好的天气条件,本产季猕猴桃的产量和品质均表现乐观。截至12月初,约30%的猕猴桃已经采收,市场需求强劲,猕猴桃成交量也高出预期。
%P 36
%@ 1673-1514
%L 50-1173/S
%W CNKI


%0 Journal Article
%A 翟培舜
%+ 贵阳市乌当区羊昌镇农业综合服务中心;
%T 浅析猕猴桃栽培管理技术
%J 种子科技
%D 2019
%V 37
%N 18
%K 猕猴桃;;栽培技术;;管理技术
%X 猕猴桃被誉为"水果之王",其味道酸甜可口,具有较高的营养价值。在栽培猕猴桃时,涉及到许多农业知识,因此需要运用科学技术,将猕猴桃的栽培管理技术作用发挥到最大。就猕猴桃的栽培管理技术进行了分析,供相关种植人员参考。
%P 78-79
%@ 1005-2690
%L 14-1160/S
%W CNKI


%0 Journal Article
%A 李正文
%+ 黔江区农业农村委员会;
%T 重庆市黔江区猕猴桃产业持续发展思考
%J 南方农业
%D 2019
%V 13
%N S1
%K 猕猴桃;;产业发展;;一二三产业融合;;重庆市黔江区
%X 重庆市黔江区猕猴桃经过多年发展,一度成为黔江区特色农业产业,是部分农户增收致富的支柱产业。近年来,受猕猴桃溃疡病的影响,产业面积减少,业主发展产业的信心不足。如何重振猕猴桃产业,通过考察猕猴桃先进产区的成功经验,提出了黔江区猕猴桃产业健康发展的相关对策。
%P 102-104
%@ 1673-890X
%L 50-1186/S
%W CNKI


%0 Thesis
%A 宋玉超
%T 重庆市猕猴桃产业调查及可持续发展对策研究
%Y 肖国生;谢必武;陈蓉
%I 重庆三峡学院
%9 硕士
%D 2019
%K 重庆市;;猕猴桃;;质量安全;;产业发展;;可持续性;;对策
%X 猕猴桃(Actinidia chinensis),原产我国的多年生攀缘性落叶野生木质藤本果树,具有很高的营养价值和药用价值以及良好的经济效益和社会效益,生产收效快。猕猴桃产业现已发展成为重庆市竞争力极强的特色产业,给重庆市经济的发展带来极大的推动力,在农村发展、农业增效、农民增收等方面具有重要的作用。但近几年来,由于存在溃疡病威胁严重、品种结构不合理、缺乏科学规划、标准化栽培程度低、产业链不够完善等问题,导致重庆市猕猴桃产业停滞不前,甚至有倒退现象。因此本论文通过大量调查统计以及检测分析旨在找出促进重庆市猕猴桃产业可持续发展的对策。本论文在调查分析国内外猕猴桃产业发展研究现状的基础上,通过对重庆市猕猴桃产业发展现状进行调查分析,发现重庆市形成了渝东北、渝东南、近郊中海拔等三个猕猴桃优势产业带,主栽红肉品种,种植面积和产量总体趋于上升,产业发展势头良好,但是万州区、涪陵区、武隆区、万盛经开区等地猕猴桃受溃疡病危害较大,且标准化栽培技术力量比较薄弱。因此,需要进一步引进和培育壮大猕猴桃龙头企业,深入推广“龙头企业+科研院所+专业合作社+科技大户+农户(贫困户)”的产业发展模式,强化品牌战略建设,发挥通过绿色食品认证企业的影响力和龙头企业的辐射带动作用,以及专业合作社和家庭农场的旅游推广效应,持续有力推动猕猴桃产业发展。为了深入调查重庆市猕猴桃质量安全状况,我们从重庆市三个猕猴桃优势产业带选取10个具有代表性的不同猕猴桃栽培区域采集了猕猴桃样品,对样品铅、镉、砷3种重金属和腐霉利、狄氏剂、联苯菊酯、甲氰菊酯、氟氯氰菊酯、溴氰菊酯、高效氯氟氰菊酯、氯氰菊酯8种有机氯农药残留进行了测定分析。结果发现,10个样品区的猕猴桃果实铅和砷含量均低于检出限,3个样品区的猕猴桃果实镉含量在0.001-0.002mg/kg之间,但均低于我国行业标准;6个样品区的猕猴桃果实10种有机氯农药残留均低于检出限,4个样品区中每个样品的猕猴桃果实检出1种农药残留,但远低于国标GB2763-2016对猕猴桃中有机氯农药残留量的限量要求。从调查结果总体来看,重庆市猕猴桃质量安全状况良好,并分析产生原因和提出相关建议。最后,通过SWOT分析了重庆市猕猴桃产业发展的6个优势、4个制约因素、4个机会、4个挑战以及存在的9个主要问题,形成以发展扩张型战略(SO)为主,以巩固防御型战略(ST)为辅的战略选择,针对问题提出促进重庆市猕猴桃产业可持续发展的8条切实可行对策和建议。重庆市发展猕猴桃产业具有独特的生态资源优势,在“一带一路”和西部大开发建设中,利用好乡村振兴战略,引导猕猴桃产业化、规模化、集约化发展,打造特色经济,开创农业发展新局面,对重庆市农民稳步增收、农村有序发展、农业提质增效具有重要的现实意义。
%W CNKI


%0 Journal Article
%A 秦秦
%A 宋科
%A 孙丽娟
%A 孙雅菲
%A 王峻
%A 江建兵
%A 薛永
%+ 上海市农业科学院生态环境保护研究所;南京农业大学;安顺学院;
%T 猕猴桃园行间生草对土壤养分的影响及有效性评价
%J 果树学报
%D 2020
%V 37
%N 01
%K 猕猴桃园;;行间生草;;土壤有机质;;土壤营养
%X 【目的】研究猕猴桃园行间生草对土壤养分的影响并评价其有效性,为改善果园土壤肥力和生草技术推广提供理论依据。【方法】对上海金山猕猴桃示范园区行间生白三叶草(Trifolium repens)、黑麦草(Lolium perenne)、自然生草和清耕(对照)土壤进行采样,测定分析0～40 cm土层有机质、大量营养元素和微量元素状况,并对养分有效性进行分级评价。【结果】相比于清耕对照,种植白三叶和黑麦草均可提高土壤有机质含量,但黑麦草提升效果更显著。种植白三叶草能显著提高土壤碱解氮和有效锌含量,而种植黑麦草更有利于土壤速效钾、有效铁含量的提高。自然生草仅对土壤碱解氮的提升效果较好。猕猴桃园土壤锰元素普遍缺乏,行间生草对果园土壤有效锰的提升效果不显著,需适当补充锰肥。【结论】行间生草对猕猴桃园土壤养分的显著调控作用主要在0～20 cm表层土壤,不同生草类型对猕猴桃园土壤养分改善效果不同,对土壤有机质和大量营养元素的调控效果以黑麦草最佳,对微量元素的调控效果以白三叶草最佳。
%P 68-76
%@ 1009-9980
%L 41-1308/S
%W CNKI


%0 Journal Article
%A 赖康
%A 王建文
%A 王顺海
%A 梁卓
%A 李治菲
%+ 四川省蜂业管理站;四川华胜农业股份有限公司;
%T 蜜蜂授粉猕猴桃提质增效的研究
%J 中国蜂业
%D 2019
%V 70
%N 12
%X <正>目前,四川的猕猴桃种植总面积约60万亩,以优质红肉、黄肉品种为主,产量30万吨以上,产品市场售价比其他省产区猕猴桃价格高3～5倍,产品供不应求。已有研究表明,利用蜜蜂为猕猴桃授粉,不但可减少劳动强度,而且生产的绿色生态产品也满足市场需求[1]。据张社梅等人调查2016年四川省蜜蜂授粉猕猴桃的
%P 28-29+44
%@ 0412-4367
%L 11-5358/S
%W CNKI


%0 Journal Article
%A 韩振诚
%A 李苇洁
%A 吴迪
%A 龙秀琴
%A 李良良
%A 王加国
%+ 贵州省山地资源研究所;
%T 软枣猕猴桃在贵州适应性研究
%J 中国南方果树
%D 2019
%V 48
%N 06
%K 软枣猕猴桃;;贵州;;引种
%X 为丰富和优化贵州省高海拔地区猕猴桃品种结构,筛选出适应贵州气候的软枣猕猴桃品种,从辽宁引进了魁绿、桓优1号、龙城2号、辽丹133和软枣雄株等5个品种,种植在贵州省猕猴桃3个主产区,综合评价各品种在各海拔区域的物候期、适应性、果实品质等指标。根据各品种的表现和"合理—满意度"分析,在贵州表现较好的品种有:龙城2号,单果质量29.89g,果形指数1.35,可溶性固形物19.29%,口感香甜,适应性广,抗性强,产量高,可适当发展;辽丹133,果实酸甜,糖酸比15.2,口感好,适应性较广,可适当发展;表现一般的有魁绿和桓优1号,魁绿成熟期早,7月中旬采摘上市,口味香甜,产量中等,桓优1号8月中旬成熟,产量高,果实单果质量大,但口味一般,果面有果楞,容易受虫害影响,可作为特色果树栽培但不建议大面积栽种;软枣猕猴桃雄株与4个品种花期接近,花粉亲和力强,可作为软枣猕猴桃的授粉品种进行推广种植。
%P 136-141
%@ 1007-1431
%L 50-1112/S
%W CNKI


%0 Journal Article
%A 王忠友
%+ 宽甸满族自治县林业和草原局;
%T 丹东地区软枣猕猴桃发展现状与对策
%J 防护林科技
%D 2019
%N 11
%K 丹东地区;;软枣猕猴桃;;现状;;存在问题;;前景分析;;建议
%X 丹东地区近几年来软枣猕猴桃发展迅猛,在高速发展的同时,也存在品种混杂,盲目建园,管理粗放,价格下降等问题。通过对效益和市场前景进行的分析,认为丹东地区发展软枣猕猴桃的前景比较乐观,并提出了软枣猕猴桃可持续发展的建议。
%P 71-72+74
%@ 1005-5215
%L 23-1335/S
%W CNKI


%0 Journal Article
%A 杨畅
%A 夏婕
%A 李秀双
%A 陈艳龙
%A 田霄鸿
%+ 西北农林科技大学资源环境学院/农业部西北植物营养与农业环境重点实验室;
%T “沃得天”微肥叶面喷施对猕猴桃产量和品质的影响
%J 干旱地区农业研究
%D 2019
%V 37
%N 06
%K “沃得天”微量元素水溶肥;;猕猴桃;;产量;;品质;;经济效益
%X 验证"沃得天"微肥(一种新型微量元素水溶肥)对猕猴桃果树的喷施肥效,为陕西省猕猴桃生产提质增效提供科学依据。试验设置了喷施新型微量元素水溶肥("沃得天"微肥1(W1)、"沃得天"微肥2(W2))、普通微量元素水溶肥(G1)、清水(当地地下水,CK1)4个处理,供试材料为"秦美"猕猴桃,田间采用完全随机区组设计,测定了叶片生长、果实产量和品质方面的指标,并综合评价了"沃得天"微肥的田间应用效果。结果表明,与对照相比,喷施W1和W2均显著提高了猕猴桃叶片的百叶重和百叶厚,百叶重分别增加22.6%和33.3%,百叶厚分别增加20%和27%;其中W2还能同时增加果实横、纵径,增幅为11.0%和12.9%,并能够显著提高叶片中Cu、Zn、Fe、Mn以及Ca的含量,其中与普通微肥相比增加Fe元素60～78 mg·kg~(-1)。喷施W1和W2分别增加猕猴桃单果重为11.3%和8.8%,增加了果实的固酸比,其中W2果实中Vc的含量显著增加了8.6%;W1和W2还不同程度增加了果实中多种微量元素和钙的含量,优化了猕猴桃果实外观和营养品质。另外,W1和W2处理猕猴桃分别增产8.11%和5.17%,增益8.83%和5.43%,而且2种"沃得天"新型微量元素肥料对猕猴桃增产提质效果均优于市售普通微肥。因此,叶面喷施"沃得天"新型微肥可以促进陕西"秦美"猕猴桃的生长发育,并且能在一定程度上调控叶片和果实对必需微量元素的累积,在提高果实品质和增产增收及优化猕猴桃肥料管理方面效果显著。
%P 193-198
%@ 1000-7601
%L 61-1088/S
%W CNKI


%0 Journal Article
%A 吴永朋
%A 张莹
%A 李思锋
%A 令狐昱慰
%A 席生存
%+ 陕西省西安植物园(陕西省植物研究所)陕西省植物资源保护与利用工程技术研究中心;榆林市卧云山民办植物园;
%T 黑蕊猕猴桃新品种‘秦紫1号’
%J 园艺学报
%D 2019
%V 46
%N 10
%K 黑蕊猕猴桃;;品种
%X ‘秦紫1号’是从秦岭野生黑蕊猕猴桃(Actinidiamelanandra)群体中选育出的新品种。果实短圆形,纵径2.88 cm,横径2.17 cm,单果质量9.2 g。外果皮红紫色,光滑无毛,果肉红紫色。果实含有总糖7.48%,总酸1.11%,维生素C含量0.50 mg﹒g~(-1),可溶性固形物13.8%,风味酸甜可口,口感极佳。然而,该品种果实不耐储存,容易后熟。在西安地区9—10月成熟。扦插苗栽培后2～3年开始结果,盛果期平均产量9 000 kg·hm~(-2)。
%P 2063-2064
%@ 0513-353X
%L 11-1924/S
%W CNKI


%0 Journal Article
%A 方金豹
%A 钟彩虹
%+ 中国农业科学院郑州果树研究所;中国科学院武汉植物园;
%T 新中国果树科学研究70年——猕猴桃
%J 果树学报
%D 2019
%V 36
%N 10
%K 猕猴桃;;新中国;;70年;;科学研究;;回顾;;展望
%X 中国是猕猴桃属植物的起源中心,猕猴桃属54个种中有52个种为中国特有分布或中心分布。笔者回顾了新中国成立70年来中国猕猴桃产业发展的历程及科研成就;综述了猕猴桃种质资源分布、发掘和生物技术、功能基因组学研究进展;介绍不同时期我国选育的主要猕猴桃品种;简述了猕猴桃栽培管理技术发展,展望了猕猴桃产业及科研发展的方向。
%P 1352-1359
%@ 1009-9980
%L 41-1308/S
%W CNKI


%0 Journal Article
%A 屠昌鹏
%A 颜曰红
%A 沈文英
%+ 浙江省玉环市农业农村和水利局;
%T 红心猕猴桃大棚栽培技术
%J 上海农业科技
%D 2019
%N 05
%K 红心猕猴桃;;大棚种植;;栽培技术
%X 红心猕猴桃是近几年研发的猕猴桃新品种,但该品种对栽培环境要求极严,且易发生溃疡病,导致产量降低。为提高红心猕猴桃的产量与品质,现从园区建设、苗木栽植、肥水管理、病虫害防治、花果期管理、果实采收等环节,总结介绍了红心猕猴桃的大棚栽培技术,以期促进红心猕猴桃的进一步推广种植。
%P 72-73+75
%@ 1001-0106
%L 31-1240/S
%W CNKI


%0 Journal Article
%A 张承
%A 王秋萍
%A 吴小毛
%A 龙友华
%A 吴沿友
%A 黄亚欣
%A 唐靖文
%+ 贵州大学猕猴桃工程技术研究中心;江苏大学农业装备工程学院;贵州农业职业学院;修文县猕猴桃产业发展局;
%T 氯吡脲对贵长猕猴桃果实氨基酸和香气成分的影响
%J 核农学报
%D 2019
%V 33
%N 11
%K 猕猴桃;;氯吡脲;;贵长;;氨基酸;;香气物质
%X 为探讨未浸果和浸果处理(氯吡脲10 mg·L~(-1))对贵长猕猴桃果实产量品质、氨基酸和香气成分的影响,本试验测定了采收期果实产量参数和可食期营养品质,并采用高效液相色谱法(HPLC)和固相微萃取-色谱-质谱联用法(SPME-GC-MS)分别分析了可食期果实氨基酸和香气成分。结果表明,10mg·L~(-1)氯吡脲浸果处理可有效促进贵长猕猴桃果实产量形成及干物质和可溶性固形物含量增加,显著降低果实果形指数和硬度以及维生素C、可滴定酸和可溶性蛋白含量(P<0.05),影响果实的外观和耐贮性。此外,10 mg·L~(-1)氯吡脲浸果极显著增加果实脯氨酸和甜味氨基酸含量(P<0.01),而果实总氨基酸、鲜味氨基酸、苦味氨基酸和芳香族氨基酸含量显著降低(P<0.05)。贵长猕猴桃果实香气成分主要为酯类、醇类、醛类、烯烃和烷烃,共70种成分。其中,未浸果果实香气成分主要为丁酸乙酯、丁酸甲酯、苯甲酸甲酯和苯甲酸乙酯等,浸果果实主要为丁酸乙酯、苯甲酸甲酯、丁酸甲酯和(E)-2-己烯醛等。10mg·L~(-1)氯吡脲浸果增加了醛类、醇类、烯烃和烷烃在果实香气成分中的占比,提高了香气的多样性。本研究为贵长猕猴桃的深加工提供了理论依据。
%P 2186-2194
%@ 1000-8551
%L 11-2265/S
%W CNKI


%0 Journal Article
%A 翟培舜
%+ 贵阳市乌当区羊昌镇农业综合服务中心;
%T 叶面喷施硼肥对猕猴桃产量及品质的影响
%J 中国果菜
%D 2019
%V 39
%N 09
%K 猕猴桃;;喷施硼肥;;产量;;品质
%X 为了改善猕猴桃的产量和品质,在果实发育期间,一般为花后的30～180 d,对猕猴桃叶面喷施硼肥。本文研究了喷施不同浓度硼肥对猕猴桃产量和品质的影响。结果表明,叶面喷施0.3%硼酸钠溶液,效果最好,增产率为17.12%,单果体积和单果质量分别比对照提高17.8%、6.5%,可溶性总糖提高23.40%,可滴定酸降低15.23%,糖酸比增加3.64。
%P 31-34
%@ 1008-1038
%L 37-1282/S
%W CNKI


%0 Journal Article
%A 王伯诚
%A 赖小芳
%A 周建华
%A 陈伟强
%A 潘晓飚
%+ 浙江省台州市农业科学研究院;仙居县朱溪镇农业公共服务中心;
%T 生物有机肥对猕猴桃产量和可溶性固形物的影响
%J 园艺与种苗
%D 2019
%V 39
%N 09
%K 生物有机肥;;施用时期;;猕猴桃;;产量;;可溶性固形物含量
%X [目的]探讨几种生物有机肥在猕猴桃生产上的应用效果。[方法]施用3种生物有机肥和2种常规有机肥,以单施复合肥为对照,研究各施肥处理对猕猴桃产量和可溶性固形物的影响。[结果]在氮磷钾总量相同的情况下,生物有机肥施用量1 500(±750)kg/hm~2,其平均产量可增15.1%～18.9%,增产幅度比常规有机肥大;可溶性固形物含量增加,与施用常规有机肥相当;且以生物有机肥用量1 500 kg/hm~2,基肥与膨果肥各占50%效果最好。[结论]施用生物有机肥可增加猕猴桃产量和可溶性固形物含量,施用生物有机肥尤以基肥与膨果肥结合施用效果比较好。
%P 26-29
%@ 2095-0896
%L 21-1574/S
%W CNKI


%0 Journal Article
%A 田野
%A 王新江
%+ 眉县农业机械技术推广服务中心;
%T 陕西眉县猕猴桃生产机械化促进农民增收的调查续与思考
%J 现代农机
%D 2019
%N 04
%K 猕猴桃生产;全程机械化;果品分选机;农民增收;果园机械化作业;
%X <正>眉县地处陕西秦岭北麓,境内气候温和,光照充足,雨量充沛,土壤有机质含量高,p H值在6.5～7.5之间,非常适合猕猴桃生长,是国内外专家公认的猕猴桃最佳优生区。眉县从1988年开始人工种植猕猴桃,历经30余年发展,目前全县猕猴桃种植面积达2万hm~2,占全县总耕地面积的85%,先后被国家农业部、国家质检总局、国家标准委确定为"全国优质猕猴桃生产基地县""国家猕猴桃标准化示范区""中国猕猴桃无公害科技示范县"等。猕猴桃已成为眉县经济快速发展和农民持续增收的支柱产业。
%P 24-28
%@ 1674-5604
%L 33-1357/S
%W CNKI


%0 Journal Article
%A 马红叶
%A 黄伟
%A 万明长
%A 乔荣
%+ 贵州省农业科学院园艺研究所;
%T 贵州猕猴桃产业提质增效技术环节与对策分析
%J 北方园艺
%D 2019
%N 14
%K 贵州;;猕猴桃;;产业;;提质增效;;对策
%X 该研究阐述了贵州省猕猴桃产业发展的历史及现状,并针对产业发展中存在的突出问题,提出了立足生产实际,坚持科学合理布局,加快新品种及优良、抗病株选育,调整雄株配置方式,加强猕猴桃集成成果应用等建议,以期为贵州省猕猴桃产业提质增效、健康可持续发展提供思路和对策。
%P 140-145
%@ 1001-0009
%L 23-1247/S
%W CNKI


%0 Journal Article
%A 赖瑞联
%A 龙宇
%A 程春振
%A 冯新
%A 吴如健
%A 陈义挺
%A 翁伯琦
%+ 福建省农业科学院果树研究所;福建农林大学园艺植物生物工程研究所;福建省农业科学院;
%T 猕猴桃果园间作模式优化构建与技术集成
%J 中国生态农业学报(中英文)
%D 2019
%V 27
%N 09
%K 猕猴桃;;间作;;绿肥作物;;生态效益;;经济效益
%X 间作是现代生态农业的一种重要生产方式,在生态果园建设中起着极为重要的作用。间作在猕猴桃果园中的应用研究起步较晚但发展迅速,蔬菜、中药材、食用菌、粮食作物和绿肥作物等均有应用。在具体实践中应掌握品种筛选与体系搭配、适时播种与适量间作、科学施肥与合理灌溉等关键技术,同时应充分考虑经济效益、设施配套、转型升级和绿色振兴等要素。结合猕猴桃产业现状,间作提升猕猴桃生态果园综合效益的具体成效主要通过为其提供秸秆废料、改善根际微生物、改土保墒和增加附加农副产品等方式,实现利用闲置土地空间增加前期收入,优化资源利用效率实现增收节支,增强土壤培肥能力并改善根际环境,防止地表水土流失和保护果园生态,实现果实丰产优质最终提升综合效益等。在总结猕猴桃果园间作体系应用的研究与技术现状的基础上,本文提出了充分考虑间作作物与猕猴桃生物学特性,以及果园自然资源与环境特征,探索和完善猕猴桃间作标准化技术,挖掘更多适合猕猴桃间作的新作物等现代化猕猴桃果园间作模式创新发展的新思路。同时,也应进一步加快猕猴桃间作体系相关理论机制的研究,为猕猴桃产业绿色振兴与跨越发展,发挥猕猴桃产业在农业产业转型升级、乡村振兴和精准扶贫等国家战略实施过程中的积极作用。
%P 1430-1439
%@ 2096-6237
%L 13-1432/S
%W CNKI


%0 Journal Article
%A 李磊
%A 龙友华
%A 尹显慧
%A 吴小毛
%A 杨再福
%A 张竹竹
%A 舒然
%+ 贵州大学猕猴桃工程技术研究中心;
%T 猕猴桃园套种蕺菜对土壤养分、酶活性及果实品质的影响
%J 经济林研究
%D 2019
%V 37
%N 03
%K 猕猴桃;;套种;;蕺菜;;土壤酶活性;;品质
%X 为了提高猕猴桃果实产量与品质,在猕猴桃园以套种蕺菜、清耕和对照作为试验处理,测定不同时期猕猴桃根际土壤养分含量、微生物数量、酶活性和果实产量及品质,分析其相关性。结果表明:套种蕺菜后猕猴桃根际土壤碱解氮、速效磷、速效钾含量分别比对照处理提高13.95%、7.92%和3.94%,土壤细菌、真菌、放线菌数量分别提高19.01%、28.89%和16.32%,土壤过氧化氢酶、脲酶、蔗糖酶、磷酸酶活性分别提高17.02%、12.63%、17.57%和7.98%,单果质量和单位面积产量分别提高7.14%和7.68%,维生素C、干物质、可溶性固形物、可溶性总糖和可滴定酸含量分别提高7.97%、18.29%、2.09%、12.37%和14.18%。相关性分析结果表明,套种蕺菜后猕猴桃根际土壤速效钾含量与土壤中细菌数量、真菌数量、放线菌数量、脲酶活性、蔗糖酶活性、磷酸酶活性极显著正相关。土壤细菌数量与蔗糖酶活性显著正相关,与磷酸酶活性极显著正相关。土壤真菌数量与蔗糖酶活性极显著正相关。土壤放线菌数量与蔗糖酶活性、磷酸酶活性显著正相关。土壤速效磷含量与维生素C含量、可滴定酸含量极显著负相关,与干物质含量、可溶性固形物含量和可溶性总糖含量极显著正相关。土壤细菌数量、放线菌数量与维生素C含量极显著负相关。土壤真菌数量与维生素C含量显著负相关。土壤脲酶活性与干物质含量显著正相关,与可滴定酸含量显著负相关。维生素C含量与土壤蔗糖酶活性极显著负相关,与土壤磷酸酶活性显著负相关。套种蕺菜有利于提高猕猴桃根际土壤养分含量、微生物数量和酶活性,增加猕猴桃果实产量,改善猕猴桃果实品质。
%P 128-137
%@ 1003-8981
%L 43-1117/S
%W CNKI


%0 Conference Proceedings
%A 陈妍
%A 赵雪蕊
%A 聂强
%+ 西北农林科技大学经济管理学院;
%T 陕西猕猴桃越冬冻害指数保险的时空定价模型
%B 2019中国保险与风险管理国际年会
%C 中国四川成都
%? 清华大学经济管理学院中国保险与风险管理研究中心、伦敦城市大学卡斯商学院、西南财经大学保险学院
%D 2019
%P 21
%K 气象指数保险;;猕猴桃;;费率厘定;;保险定价时空模型
%X 越冬期冻害是陕西猕猴桃生产中最为普遍也是最主要的气象灾害,本文根据陕西省猕猴桃生长的物候特征以及越冬期冻害对猕猴桃单产影响的经验研究,和基于眉县猕猴桃基地单产数据及其附近气象站点的逐日气温数据,采用时间序列仿真定价法对猕猴桃越冬期冻害指数保险进行费率厘定,并考虑海拔和植被指数对气温的影响,采用地理加权回归克里格法设置无气象站点地区的费率调整模型,以减少统一费率带给气象指数保险的基差风险和数据制约。
%W CNKI


%0 Journal Article
%A 陈大明
%A 王永平
%A 陈光平
%A 鲜思跃
%A 陈上加
%+ 云南省农业科学院热区生态农业研究所/元谋干热河谷植物园;文山浩弘农业开发有限公司;
%T EM菌的制作及其在猕猴桃生产中的应用
%J 热带农业科学
%D 2019
%V 39
%N 07
%K EM菌;;猕猴桃;;应用
%X 将EM菌应用在猕猴桃种植上,分析土壤氮、磷数值,以及物候期、生长势、病虫害的发生情况和产量、果实品质等。结果发现,在猕猴桃种植生产上施用有机肥后,加施EM菌,能够显著提高土壤全氮、速效氮、有效磷含量,增加猕猴桃枝条生长长度,增粗猕猴桃枝条,提早展叶和开花,提高单株产量和单果重量,提高可溶性固形物和干物质含量,提早采收期。
%P 87-91
%@ 1009-2196
%L 46-1038/S
%W CNKI


%0 Journal Article
%A 王振宾
%+ 承德市双滦去实验中学;
%T 关于猕猴桃育种工作存在的问题
%J 种子科技
%D 2019
%V 37
%N 07
%K 猕猴桃育种;;问题;;策略
%X 居民生活水平的提高增加了猕猴桃的需求,也对猕猴桃的品质有了更高的要求。然而,在猕猴桃的育种工作中依旧存在着许多问题,如猕猴桃品种无法满足区域化种植要求、病虫害严重等,使得我国猕猴桃产业化发展缓慢。简要分析了猕猴桃育种工作中存在的问题,并提出改进建议。
%P 23
%@ 1005-2690
%L 14-1160/S
%W CNKI


%0 Thesis
%A 刘晓阳
%T 周至县猕猴桃品牌建设管理研究
%Y 茹少峰
%I 西北大学
%9 硕士
%D 2019
%K 周至猕猴桃;;区域品牌;;品牌建设
%X 农产品区域品牌是传递农产品品质信息的新途径。发展区域农产品品牌,可以促进地区农产品品牌的发展,有效解决农产品滞销问题,形成稳定的市场份额。中国陕西周至县是世界公认的优质猕猴桃生产最佳区域之一。周至县猕猴桃被评为“国家地理标志”产品,在国内外享有极高的信誉。因此,开展周至猕猴桃区域品牌建设研究,总结周至猕猴桃区域品牌建设经验,为政府制定周至县猕猴桃区域品牌政策提供依据,为区域农产品品牌发展和周至县农业产业结构升级提供理论指导,为解决周至县猕猴桃产业种植分散性、小规模化和品牌化滞后等问题寻找途径和方法。本文采用实地调研和调查问卷的方法,对周至猕猴桃产业进行了的调查。周至县猕猴桃产业具有秦岭北麓这一独特的自然气候条件,有一定的市场空间和产品影响力。但是也存在猕猴桃的品质缺乏保障、缺乏统一区域品牌意识、区域品牌缺乏打造力度、区域品牌的附加值比较低等问题。对影响周至猕猴桃产业品牌建设的原因进行了分析。其次,提出周至猕猴桃区域品牌的建设方案。在两级政府层面上,要想推动周至猕猴桃区域品牌发展,必须强化宏观调控和品牌理念,完善产业规划和政策法规,严格市场执法和管理力度,促进和规范区域品牌战略;在猕猴桃企业层面上,要推动周至猕猴桃区域品牌就需要増强区域品牌的主体意识,依据市场需求进行品牌定位,提高企业的科技创新能力,运用互联网拓展销售渠道;在猕猴桃行业层面上,要加强周至县猕猴桃品牌建设,就需要建立猕猴桃信息预测平台,促进区域品牌战略化联盟,营造创新的市场营销环境,加强行业协会自身的建设;在农户层面上,要推动周至猕猴桃区域品牌建设就需要培养农户区域品牌的意识,鼓励种植优质安全的猕猴桃,改进传统种植和经营模式,培育新型高技术职业农民。以上四者协同发力才能够更好建设和发展周至猕猴桃区域品牌。最后,分别从组织创新、政策制度、产业服务、人才培养、营销宣传五个提出了周至猕猴桃区域品牌建设管理的实施保障。本文在分析了周至猕猴桃区域品牌建设现状和存在问题的基础上,提出了加强周至猕猴桃区域品牌建设的对策建议,为周至乃至陕西猕猴桃产业的发展提供参考。
%W CNKI


%0 Thesis
%A 翁鑫豪
%T 信息技术在软枣猕猴桃产销中应用的调查研究
%Y 李然;牟恩东
%I 大连海洋大学
%9 硕士
%D 2019
%K 信息技术;;软枣猕猴桃;;物联网
%X 软枣猕猴桃具有丰富的营养价值、药用价值和生态价值。丹东软枣猕猴桃产业虽然已经拥有较大的规模,但是效益和品质较低,对信息技术的应用不足,在生产和销售过程中存在很多问题。将信息技术应用在丹东软枣猕猴桃产业中,能够有效的解决这些问题,对促进丹东软枣猕猴桃产业信息化具有很大意义。本研究在农业信息化理论的指导下,阐述了研究的背景、意义、内容和方法。同时对国内外猕猴桃产业中信息技术的研究现状和产业相关的各种信息技术进行了概述。研究结合丹东软枣猕猴桃产业的发展现状,从信息技术在丹东软枣猕猴桃生产和销售中应用的状况入手,分析了存在的问题和问题产生的原因,提出了建立物联网等解决方案。本研究旨在探索适合应用在软枣猕猴桃产业中的信息技术,根据软枣猕猴桃产业的现状和存在的问题,为加快软枣猕猴桃产业信息化发展提供可行的建议,为软枣猕猴桃产业未来的信息化发展方向提供科学依据。
%W CNKI


%0 Journal Article
%A 严功岸
%A 刘瑞峰
%A 马恒运
%+ 河南农业大学经济与管理学院;
%T 为什么要保护绿色认证生产者的利益——来自河南西峡猕猴桃的证据
%J 农业技术经济
%D 2019
%N 06
%K 绿色认证;;农户行为;;潜在优势;;猕猴桃
%X 基于河南西峡398户猕猴桃种植农户调查数据,本文提出六个绿色认证农产品生产基本特征的研究假设,并运用倾向得分匹配法和生产利润函数估计结果,检验了绿色认证种植户的基本特征、潜在优势和持续条件的研究假设。研究结果揭示,同传统猕猴桃生产方式相比,绿色认证猕猴桃生产具有以下优势:第一,化肥农药投入较少、产量较低,是可持续环保型生产方式;第二,绿色认证保证产品质量,是产业升级的有效方式;第三,绿色种植增产潜力大,是"藏粮于地"的有效途径。为此,本文建议:第一,出台农业生产或补贴政策,支持绿色认证农产品生产;第二,加强绿色认证产品质量监管,保护绿色种植的经济利益;第三,鼓励农户申请绿色认证,增强农户绿色生产意识;最后,健全绿色认证产品追溯机制,提高绿色产品的市场认可度。
%P 70-81
%@ 1000-6370
%L 11-1883/S
%W CNKI


%0 Journal Article
%A 张春红
%+ 永顺县芙蓉镇农技和农村经济合作服务站;
%T 猕猴桃健康栽培管理技术
%J 种子科技
%D 2019
%V 37
%N 06
%K 猕猴桃;;栽培技术;;管理技术
%X 猕猴桃具有极高的营养价值,在具体种植的过程中往往需要使用到很多的农业技术,要求农户依照科学的种植方法,掌握基本的栽培与管理要点,从而提升其产量与质量。基于此,对猕猴桃栽培与管理技术进行了重点分析,供参考。
%P 90+93
%@ 1005-2690
%L 14-1160/S
%W CNKI


%0 Thesis
%A 付飞
%T 苍溪县猕猴桃产业发展促进农民增收的对策研究
%Y 张明志
%I 重庆师范大学
%9 硕士
%D 2019
%K 产业;;猕猴桃产业;;农民增收
%X 时逢决胜全面建成小康社会的关键时期,农民贫困问题日益突出。习近平总书记在党的十九大报告中提出乡村振兴战略,在实施乡村振兴战略20字总要求中“产业兴旺”的要求排在第一,积极促进产业发展,带动农民增收,帮助农村贫困人员脱贫致富,成为当前农村建设发展的当务之急。本文对苍溪县猕猴桃产业发展现状与农民收入进行研究,并通过实地调研所得数据对苍溪县猕猴桃产业发展过程中影响农民增收的因素做出分析。旨在经过上述研究提出相关的对策建议推动苍溪县猕猴桃产业发展,促进苍溪县农民增收。本文主要分为四个部分,绪论、核心概念界定及理论借鉴、结论与不足和三章正文。论文绪论部分对选题背景、研究意义及方法、文献综述、研究的重点与创新作出阐述。核心概念界定及理论借鉴为论文的研究提供理论支持。本文正文部分主要从以下几个方面进行研究:其一,苍溪县猕猴桃产业发展与农民增收的现状分析。通过查阅文献与实地调查阐述了苍溪县发展猕猴桃产业的自然、经济条件,并对苍溪县猕猴桃产业发展的现状进行分析。通过苍溪县近年来猕猴桃产业的发展状况联系相关理论提出了促进苍溪县农民增收的四个主要因素:基础设施因素、就业岗位因素、农业技术因素、电子商务因素。并对这四个因素如何促进苍溪县农民增收与促进过程中存在的不足之处,进行了详细的分析。其二,苍溪县猕猴桃产业发展对农民增收的影响因素分析。笔者通过开展实地调研对苍溪县3个猕猴桃种植大镇的部分农户进行问卷调查,对样本农户在猕猴桃相关产业获得的收入情况进行调查。通过整理调查问卷数据对样本农户的收入情况作出描述性统计分析,对苍溪县猕猴桃产业发展中制约农民增收的因素进行了分析。其三,苍溪县猕猴桃产业发展促进农民增收的主要对策。根据苍溪县猕猴桃产业发展现状分析与苍溪县样本农户收入统计分析,对苍溪县猕猴桃产业发展、农民增收提出了对策建议:1.人力资源层面,提高农民农业素养,加强市场观念培养。2.企业机制层面,完善利益联结机制保障农民受益,延长产业链条提高猕猴桃产品附加价值。3.政府政策层面,整合资源完善物流服务体系,科学规划引导电商品台建立,完善政策法规,加大扶持力度。本文的主要工作与创新之处:从县域角度出发,对苍溪县的猕猴桃产业与农民增收情况进行研究,研究成果将为苍溪县县政府乡村振兴战略的实施,提供针对性的参考,也为苍溪县农业现代化的实现,农业的发展,农民生活水平的提高提供理论基础,对苍溪县的农业发展与农民增收具有一定的现实意义。同时,产业发展带动农民增收的研究在现今国家社会发展过程中具有较强的实际意义与应用前景,这一课题有着深入研究的价值。
%W CNKI


%0 Thesis
%A 李秀亚
%T 六盘水地区猕猴桃引种及适应性评价
%Y 潘学军;蔡永强
%I 贵州大学
%9 硕士
%D 2019
%K 猕猴桃品种;;引种;;综合适应性;;生长发育规律;;推广栽培
%X 六盘水地区野生猕猴桃资源丰富,是猕猴桃适生区及栽培适宜区,但目前生产中存在种植品种单一问题。为丰富六盘水地区适宜栽培的猕猴桃优良品种并提供技术支撑,以六盘水主栽品种‘红阳’为对照,对4个猕猴桃品种(‘金艳’、‘楚红’、‘Hort16A’、‘贵长’)的物候期、植株形态特征及生物学特性、生长结果特性、果实品质、丰产性和抗病性进行了研究。根据研究结果,对表现较好的‘红阳’、‘金艳’、‘贵长’进行果实生长发育规律研究。本研究主要获得以下研究结果:(1)5个猕猴桃品种的物候期早晚依次为‘红阳’、‘Hort16A’、‘金艳’、‘楚红’、‘贵长’。‘红阳’和‘Hort16A’在八月下旬可以采收,果实生育期分别为145d和143d;‘金艳’、‘楚红’和‘贵长’3个品种在9月中旬可以采收,果实生育期分别为152d、144d和142d。(2)5个品种中,‘贵长’的树势最强,一年生枝条长度达276cm;‘红阳’、‘Hort16A’、‘金艳’、‘楚红’4个品种树势中等,其中‘楚红’的一年生枝条最短,仅为134cm。‘贵长’叶片最大,‘金艳’叶片最小;‘金艳’花朵最大,直径为4.5cm,‘楚红’花朵最小,直径仅为2.9cm。(3)5个品种中,‘楚红’结果能力较弱,不适宜栽培。座果率仅为63.18%,每结果母枝上仅有4条结果枝,结果枝率仅为62.34%,成枝率仅为44.92%。(4)5个品种中,‘金艳’的单果重最大,达115.7g;其次为‘贵长’,有90.5g;‘楚红’的单果重最小,仅有57.3g。‘红阳’品质最优,口感好,可溶性糖含量达13.51%;酸含量仅为0.96%,维生素C含量达309.65mg/100g,糖酸比为14.07。‘金艳’和‘贵长’耐贮藏,软熟时间分别为30d和27d,软熟后分别经历21d和20d开始腐烂。(5)5个品种中,‘Hort16A’抗病性较差,易感染花腐病和褐斑病,感病指数分别为7.1%和9.89%;果实伤疤率较高,达到9.8%;易发生日灼和果腐,发生率分别为9.6%和11.6%。(6)5个品种中,单产最高的是‘贵长’,可达到1167kg/亩,最低的是‘楚红’,仅为480kg/亩;在当前市场单价下,经济效益由高到低分别为‘红阳’7810元/亩、‘贵长’6070元/亩、‘金艳’4080元/亩、‘Hort16A’920元/亩、‘楚红’-1760元/亩,‘Hort16A’和‘楚红’经济效益低下,不适宜栽培。如果提升金艳’和‘贵长’栽培技术,其产量还会进一步提高,单价会上升,其产值还可以提高,甚至可以超过‘红阳’。(7)基于果实品质-抗病性-产量对5个品种的合理—满意度分析结果表明,‘金艳’和‘贵长’适宜六盘水地区栽培,合理—满意度分别为的0.674和0.667,高于‘红阳’(0.617);‘楚红’和‘Hort16A’不适宜六盘水栽培,合理—满意度分别为0.383和0.181,低于‘红阳’(0.617)。(8)‘红阳’、‘金艳’、‘贵长’三个品种的果实生长曲线都表现为逐渐上升的单曲线,前期生长较快、中间变慢、最后停止生长。授粉后45天内为果实快速生长期,生长量达到成熟期的80%左右;在这一生长段内应及时施入壮果肥并保障水分供应,促进果实生长所需营养的吸收;及时进行疏果,保持树体合理的负载量,使营养生长与生殖生长均衡进行,提高单果质量。授粉后45天-80天属于果实的缓慢生长期,果实生长量较前期慢,在这个时期内果实基本达到采收时的大小;在此期内应疏除残次果,然后进行果实套袋;多次喷施Ca、K等叶面肥,促进果实快速吸收,增加果实耐储性。授粉80天后属于果实停止生长期,果实大小基本定型,果实进行内部养分转化,要进行防旱排涝,进行病虫害防治,保持树正常生长。
%W CNKI


%0 Thesis
%A 吴兴洪
%T 猕猴桃果园适宜绿肥筛选及其对土壤养分、猕猴桃产质量的影响
%Y 朱青
%I 贵州大学
%9 硕士
%D 2019
%K 猕猴桃园;;黑麦草;;箭筈豌豆;;产量;;品质;;土壤养分
%X 果园绿肥在农业生产中具有社会、生态和经济等多方面的现实意义;本论文通过单因素试验筛选出两种适宜贵州地区猕猴桃果园种植的绿肥分别为黑麦草、箭筈豌豆;通过研究配施减量肥料后两种绿肥对土壤培肥效果及果实产量和质量的影响,明确配合绿肥施用可以达到减量肥料、培肥土壤、提高果实产量和品质的效果;为猕猴桃合理利用绿肥及施肥提供参考。主要结论如下:1)通过猕猴桃园适宜绿肥品种的筛选试验证明,除拉巴豆外,所选8种绿肥均能正常完成盛花期前生育过程,有一定的覆盖度、能抑制果园杂草生长、保持土壤水分、改善土壤pH、适度改善土壤养分作用,其中黑麦草、箭筈豌豆两种绿肥作物适合贵州山区猕猴桃果园种植。2)翻压黑麦草、箭筈豌豆及不同用量的复合肥配合施用与单施复合肥相比均能降低土壤容重,增加土壤总孔隙度;且翻压量在15t/hm~2的条件下,翻压黑麦草,土壤容重降低8.73%-11.11%,土壤总孔隙度增加7.68%-14.68%,翻压箭筈豌豆,土壤容重降低5.34%-22.43%,土壤总孔隙度增加1.66%-13.20%。3)翻压黑麦草、箭筈豌豆及不同用量的复合肥配合施用与单施复合肥相比均能降低土壤pH值,增加土壤有机质含量;且翻压量在15t/hm~2的条件下,翻压黑麦草,土壤pH值降低1.35%-13.71%,土壤有机质含量增加12.56%-15.04%,翻压箭筈豌豆,土壤pH值降低3.93%-7.29%,土壤有机质含量增加15.01%-28.25%;且均能增加土壤全氮、碱解氮、全磷、速效磷、全钾、速效钾的含量养分,可改善土壤肥力。4)与单施复合肥相比,翻压黑麦草15t/hm~2配合复合肥减量15%-45%,对猕猴桃叶片最大叶长、最大叶宽、叶面积影响无显著差异,百叶重增加0.90%-4.39%,叶绿素含量增加0.91%-7.38%,翻压箭筈豌豆15t/hm~2配合复合肥减量15%-45%,对最大叶长、叶面积的影响无显著性差异,适量减少复合肥用量15%能显著增加最大叶宽,百叶重在减少复合肥用量30%达最大,叶绿素含量增加3.05%-19.89%。5)与单施复合肥相比,翻压黑麦草、箭筈豌豆及不同用量的复合肥配合施用均能增加猕猴桃叶片全氮、全磷、全钾含量,能增加果实纵径、果实横径、单国重及果实硬度,提升了猕猴桃叶片养分吸收和猕猴桃外观形状。6)与单施复合肥相比,分别翻压黑麦草、箭筈豌豆15t/hm~2配合复合肥减量15%-45%,可溶性固形物含量分别增加3.03%-8.43%、3.86%-5.87%,维生素C含量分别增加9.75%-18.92%、7.36%-20.41%,可溶性总糖含量增加4.60%-19.17%、0.49%-6.15%,可滴定酸含量降低0.37%-2.92%、2.83%-11.03%,使猕猴桃果实内在品质得到提升。7)翻压黑麦草、箭筈豌豆可减少复合肥用量,提高猕猴桃产量,翻压量在15t/hm~2配合复合肥减量15%-45%,翻压黑麦草产量比单施复合肥提高39.4%-59.13%,翻压箭筈豌豆产量比单施复合肥提高7.24%-47.63%。8)翻压黑麦草、箭筈豌豆15t/hm~2的条件下,综合考虑猕猴桃的生长、产量、品质、土壤肥力及农业成本投入,建议复合肥减施量为15%-30%。
%W CNKI


%0 Thesis
%A 周英
%T 奉新猕猴桃3种真菌病害病原鉴定、生物学特性及药剂筛选研究
%Y 蒋军喜
%I 江西农业大学
%9 硕士
%D 2019
%K 猕猴桃黑斑病;;猕猴桃白纹羽病;;猕猴桃黑霉病;;病原鉴定;;生物学特性;;杀菌剂毒力测定
%X 猕猴桃是江西省奉新县的重要和特色果树,发展猕猴桃生产对促进该县经济发展,带动农民增收致富具有重要作用。然而,随着该县猕猴桃种植规模的不断扩大,病害发生种类不断增多,危害程度不断加重。本文针对近年来奉新县猕猴桃生长期出现的黑斑病、白纹羽病及黑霉病3种真菌病害进行病原鉴定、生物学特性试验及室内药剂筛选,目的是查明这些病害的发生原因,并为其发生规律和防治研究奠定基础,现将研究结果报道如下:(1)通过病菌分离、病菌培养性状、形态学观察、致病性测定及分子生物学手段,对引起江西奉新县猕猴桃生长期出现的3种真菌病害进行鉴定,确定了奉新县猕猴桃黑斑病的病原为链格孢(Alternaria alternata),猕猴桃白纹羽病病原为褐座坚壳菌(Rosellinia necatrix),猕猴桃黑霉病病原为猕猴桃假尾孢(Pseudocercospora actinidiae)。(2)在生物学特性研究中,A.alternata菌丝生长的最适宜培养基为OMA培养基,最佳碳氮源分别为麦芽糖和牛肉膏,在5~35℃范围均可生长,25℃为最适生长温度,最适pH值为6,无光条件有利于该菌的生长;R.necatrix菌丝生长的最适培养基为NA培养基,最佳碳氮源分别为葡萄糖和牛肉膏,25℃为最适生长的温度范围,pH值7为该菌最适生长的pH,光照不利于该菌的生长;P.actinidiae菌丝生长的最适培养基是OMA培养基,最佳碳氮源分别为酵母粉和葡萄糖,该菌在5~30℃的范围内均可生长,25℃为其最适生长温度,35℃以上的高温则不利于该菌生长,pH值2~7是该菌较适生长的pH范围,光照对该菌的生长无显著影响。(3)在26种杀菌剂对A.alternata的室内毒力测定试验中,10%申嗪霉素、50%咪鲜胺锰盐、25%已唑醇、75%肟菌·戊唑醇、25%丙环唑、10%苯醚甲环唑、75%戊唑·嘧菌酯和40%氟硅?这8种杀菌剂对A.alternata具有强毒力,EC_(50)值介于0.1821~0.7633μg/ml之间;在26种杀菌剂对R.necatrix的室内毒力测定试验中,10%申嗪霉素、22.5%啶氧菌酯、50%咪鲜胺锰盐、45%敌磺钠、50%多菌灵、25%丙环唑、25%嘧菌酯、70%甲基硫菌灵、10%多抗霉素、40%五氯硝基苯、30%恶霉灵、40%氟硅唑和这13种杀菌剂对R.necatrix具有强毒力,EC_(50)值介于0.0001~0.6861μg/ml之间。
%W CNKI


%0 Thesis
%A 翟晨风
%T 湖南猕猴桃溃疡病发生情况调查及防治技术研究
%Y 王仁才;肖志伟
%I 湖南农业大学
%9 硕士
%D 2019
%K 湖南地区;;猕猴桃溃疡病;;发病率;;药剂筛选;;田间试验
%X 猕猴桃细菌性溃疡病(Kiwifruit bacterial canker)是猕猴桃的毁灭性病害,随着种植面积不断增加,加上湖南地区高温多雨的气候,该病害在湖南省发生情况严重,而且所有品种、砧木,不同树龄、地域的果园均受感染,很多果园因死树率太高而导致农民砍树毁园,损失惨重,已经成为了制约湖南猕猴桃产业发展的最关键问题。就目前研究阶段,并没有完全抑制溃疡病发生的技术,所以最好的方式就是没发病的园区要及时预防,已发病的园区要有效控制,这样才能最大化的降低溃疡病所带来的危害。本研究通过对凤凰、吉首、怀化、张家界、常德、浏阳等湖南省猕猴桃主要栽培地区进行猕猴桃溃疡病发生情况调查,总结其发病原因、发病规律。并进行了5种抑菌药剂的筛选以及田间试验。结合调查结果总结出一套针对于湖南地区的猕猴桃溃疡病综合防治技术。主要研究结果如下:1.2017年-2019年通过对湖南各个猕猴桃种植区的溃疡病发生调查,包含红阳、东红、金艳、米良一号等主栽品种,结果表明品种红阳的发病率最高,平均为50.97%,其次为东红,平均为42.96%,发病率最低的是米良一号,平均为5.33%。2.调查表明对于相同的品种,不同海拔的种植地区发病率差异较大,例如红阳,海拔400米左右的地区发病率平均为38.26%,而海拔800米左右的地区发病率平均为57.66%。3.药剂筛选结果表明,5种药剂中噻菌铜对猕猴桃溃疡病菌的抑制效果最好,平均抑菌圈直径为13.1mm。其中800倍液的浓度抑制效果最好,抑菌圈为14.0mm;中生菌素、禾奇正中药肥、多抗霉素也有一定的抑制作用。多抗霉素对猕猴桃溃疡病菌的抑制效果最差。4.田间试验结果表明,噻菌铜、春雷霉素、溃腐灵、大蒜油、禾奇正中药肥5种防治药剂中,效果最好是溃腐灵,达到了70%,无论是叶面喷施、刷干、灌根、刮除病斑或者综合防治这几种防治措施,都表现出很好的防治效果。春雷霉素和噻菌铜防治效果也较好,平均为59.5%。而大蒜油和禾奇正中药肥防治效果较弱,平均为48.3%。
%W CNKI


%0 Journal Article
%A 王世明
%T 不同授粉方式影响猕猴桃果实品质
%J 中国果业信息
%D 2019
%V 36
%N 05
%K 猕猴桃果实;授粉方式;电动授粉器;
%X <正>据《浙江农业科学》2019年第5期《不同授粉方式对猕猴桃果实品质的影响》(作者焦云等)报道,为研究人工辅助授粉对猕猴桃果实产量和品质的影响,试验以6年生"红阳"猕猴桃为试材,分别采用液体喷雾、手动授粉器、电动授粉器粉剂喷洒和传统毛笔点授4种授粉方式进行人工辅助授粉。结果表明,使用电动授粉器粉剂喷洒授粉
%P 67
%@ 1673-1514
%L 50-1173/S
%W CNKI


%0 Thesis
%A 焦阳
%T 基于UPLC-QQQ-MS/MS和循环伏安法的猕猴桃疏果多酚鉴定及功能特性研究
%Y 樊明涛
%I 西北农林科技大学
%9 博士
%D 2019
%K 猕猴桃疏果;;酚类抗氧化剂;;HPLC-QQQ-MS/MS;;循环伏安法;;牛肉保鲜
%X 猕猴桃疏果是果园在疏果过程中产生的一种副产物,数量庞大,产量可达当年幼果挂果量的30%。这些疏果通常直接被丢弃,不仅造成大量的资源浪费,还容易传播病菌,产生环境压力。对猕猴桃疏果的合理开发和利用,既可以变废为宝,提高猕猴桃产业的经济附加值,又可以从根源上消除污染,确保产业健康发展。从资源、环境、经济等方面来看,猕猴桃疏果资源的回收利用具有重要的现实意义。基于此,本研究分别使用传统分光光度法和电化学中的循环伏安法对猕猴桃疏果和成熟果中的酚类物质含量及其抗氧化活性进行解析,利用新建立的UPLC-QQQ-MS/MS方法对猕猴桃疏果和成熟果中的单酚类化合物进行了定性定量,并在此基础上对猕猴桃疏果多酚在牛肉冷藏过程中的保鲜应用价值进行了评估。研究结果揭示了猕猴桃疏果中蕴含的大量酚类物质及表儿茶酸在猕猴桃多酚中的主导地位,明确了疏果多酚在牛肉冷藏中的抗氧化保鲜作用。研究结果为猕猴桃疏果在食品、农业和医药等领域的应用奠定了理论基础,为天然抗氧化剂开发增添了新型来源。主要研究结果如下:(1)使用分光光度法明确了猕猴桃提取物中酚类含量及其抗氧化活性具有生长阶段特异性、品种特异性和组织分布特异性。对于生长阶段特异性,猕猴桃中酚类含量以及抗氧化活性表现出第一批疏果>第二批疏果>成熟果的趋势,第一批疏果中的总酚、总黄酮、总黄烷醇含量以及ABTS、DPPH、FRAP抗氧化活性分别是成熟果全果的7.9、17.5、10.1、10.4、8.7和8.3倍,揭示了猕猴桃疏果,尤其是第一批疏果中,含有的大量酚类化合物和抗氧化剂。对于品种特异性,‘Zesy002’和‘Zesh004’两个猕猴桃品种成熟果果肉和果皮中的总酚、总黄酮、总黄烷醇含量以及ABTS、DPPH、FRAP三种抗氧化活性均显著高于传统‘Hayward’,凸显了‘Zesy002’和‘Zesh004’在酚类和抗氧化活性水平上的新品种优势。对于组织分布特异性,三个猕猴桃品种成熟果果皮的平均总酚、总黄酮、总黄烷醇含量以及ABTS、DPPH、FRAP抗氧化活性分别是果肉的3.3、28.4、42.1、3.3、2.5和1.6倍,明确了果皮中存在的大量酚类物质和抗氧化活性。相关性分析表明猕猴桃提取物中的抗氧化活性与其总酚、总黄酮、总黄烷醇含量之间存在极显著相关(p<0.01),说明酚类化合物是猕猴桃疏果和成熟果中强大抗氧化性的主要来源。(2)优化并建立了一种快速、高效、灵敏的UPLC-QQQ-MS/MS系统MRM模式的酚类定量方法,成功实现22 min运行时间内对15种酚类化合物的有效分离和精确定量。该方法的检测限在0.010-0.240 mg/L之间,定量限在0.041-0.480 mg/L之间,保留时间和质谱响应峰面积的日内和日间相对标准方差(RSD)均低于6.79%,回收率在93.60-102.22%之间,证实该方法具有良好的重复性和精确度。利用新建的UPLC-QQQ-MS/MS方法对猕猴桃提取物中的15种单酚化合物进行表征和定量,结果表明表儿茶酸是猕猴桃疏果和成熟果中含量最高的酚类化合物,含量高达2989.23μg/g FD(‘Zesy002’第一批疏果),并与样品中总酚、总黄酮、总黄烷醇含量以及ABTS、DPPH、FRAP抗氧化活性极显著相关(p<0.01),证明表儿茶酸是猕猴桃疏果和成熟果中抗氧化活性的主要贡献剂。槲皮苷是猕猴桃提取物中测定到的第二大酚类化合物,最高含量587.61μg/g FD(‘Hayward’第二批疏果)远低于表儿茶酸。猕猴桃疏果中黄烷醇、黄酮醇、羟基苯甲酸和羟基肉桂酸四大类酚类物质在三个品种中的总含量分别是其成熟果中的3.8、27.6、1.2和7.7倍,进一步明确了猕猴桃疏果中存在的大量酚类化合物。(3)使用循环伏安法对16种酚类化合物和抗坏血酸标准品的氧化还原性为进行解析,并利用该方法测定了猕猴桃疏果和成熟果中的抗氧化剂成分。其中,标准品抗氧化剂的电化学行为具有特异性,表现出显著的结构活性关系,具有邻二酚或三酚结构的化合物,如儿茶素类、槲皮素、没食子酸和咖啡酸,拥有较强的供电子能力,表现出较低的氧化电势;而香草酸、丁香酸、阿魏酸和对香豆酸等具有孤立苯酚集团的化合物,氧化过程由少数电子参与完成,具有较弱的还原能力,表现出更高的氧化电势;槲皮苷、金丝桃苷和芦丁作为槲皮素的衍生物,也拥有邻苯二酚结构,但它们的C-3位置被取代基取代,表现出比槲皮素更高的氧化电位。猕猴桃疏果和成熟果中抗氧化剂的循环伏安法测定结果也体现出猕猴桃中酚类物质和抗氧化活性的生长阶段、品种和组织分布特异性,其定量结果与分光光度法测定的猕猴桃样品中总酚、总黄酮、总黄烷醇含量以及ABTS、DPPH、FRAP抗氧化活性极显著相关(p<0.01),与UPLC-QQQ-MS/MS定量的包括表儿茶酸在内的8种单酚化合物含量也极显著相关(p<0.01)。此外,样品循环伏安图表明表儿茶酸是猕猴桃样品中重要的抗氧化剂,其结果也与UPLC-QQQ-MS/MS定量结果一致。据此,验证了循环伏安法在预测猕猴桃中酚类和还原力方面的有效性,为猕猴桃中抗氧化剂分析提供了一种高效、快速、简便的新途径和新方法。(4)通过对‘Hayward’猕猴桃第一批疏果中的酚类物质进行乙醇提取和大孔树脂纯化,得到猕猴桃疏果多酚。疏果多酚的总酚含量为0.53 g EE/g,ABTS、DPPH和FRAP抗氧化活性分别为10.60 mmol TE/g,6.76 mmol TE/g和2.89 mmol TE/g。HPLC分析纯化物中主要酚类化合物为表儿茶酸、槲皮苷和儿茶酸,含量分别为139.57 mg/g、36.00 mg/g和5.86 mg/g。将该纯化的猕猴桃疏果多酚应用于7天的牛肉保鲜试验(4℃),与表儿茶酸、山梨酸钾以及空白对照组牛肉样品相比,猕猴桃疏果多酚可以显著降低牛肉冷藏过程中的TBARS值、抑制TVB-N形成、阻止牛肉中多不饱和脂肪酸氧化、稳定牛肉亮度、质构和纤维结构特性。感官试验表明,经猕猴桃疏果多酚处理的牛肉样品各指标在冷藏前期与对照组差异不大,冷藏后期其气味、味道和质地得分均优于对照组。据此表明,猕猴桃疏果多酚可以在不影响牛肉感官特性的情况下,显著抑制牛肉冷藏过程中脂质和蛋白质氧化,稳定牛肉理化特性,有效提高牛肉品质,延长货架期;结合它纯天然、来源丰富、价格低廉的优点,可知猕猴桃疏果多酚是一种比合成抗氧化剂更具优势的潜在天然食品保鲜剂。
%W CNKI


%0 Journal Article
%A 朱岁层
%A 杜建平
%A 金平涛
%+ 眉县农业技术推广服务中心;周至县植保植检站;
%T 生物有机肥与减量化肥配施对猕猴桃产量和品质的影响
%J 陕西农业科学
%D 2019
%V 65
%N 05
%K 化肥减量;;生物有机肥;;猕猴桃高产稳产优质
%X 有机肥替代化肥技术是减少化肥用量,提高耕地质量的有效技术措施。通过在猕猴桃上施用生物有机肥料,探索适宜眉县猕猴桃主产区化肥减量施肥技术措施。通过试验,增施生物有机肥料,较农民常规施肥可以减少化肥用量20%～30%,使猕猴桃增产13.89～18.48%,Vc含量提高11.79%～12.24%,从而提高猕猴桃产量和品质,降低肥料投入成本,促进农业可持续发展。
%P 28-31
%@ 0488-5368
%L 61-1089/S
%W CNKI


%0 Thesis
%A 郭富强
%T 硅轻石对猕猴桃园黏重土壤的改良研究
%Y 张海
%I 西北农林科技大学
%9 硕士
%D 2019
%K 土壤改良;;黏重土质;;土壤理化性质;;硅轻石;;猕猴桃
%X 硅轻石是日本鸟曲大学利用废弃玻璃和贝壳粉燃烧制成的一种多孔新型土壤改良剂,化学性质稳定,无毒无污染,其优异性能表现在能够提高土壤透气性、改善黏重土壤的理化性质、保水保肥等。本研究的目的就是利用硅轻石以上优良性质改善陕西关中地区猕猴桃园黏重土壤,进而提高其产量以及品质。本实验以不施硅轻石土壤为对照,研究了两种不同粒径的硅轻石P03、P310以不同比例与0~60 cm土层的猕猴桃园土壤掺合后对土壤理化性质、根系生长状况、土壤微生物功能多样性及对黏重土壤的改善情况,以及对猕猴桃产量以及品质的影响。主要研究结果如下:(1)施用硅轻石可以提升土壤含水量,处理V即土壤掺合10%P03的含水量在0~20 cm、20~40 cm、40~60 cm不同土层,在7至10月猕猴桃生长不同季节分别比对照提高了6.2%、5.7%、5.5%、6.0%;2.3%、2.3%、2.4%、2.4%;3.7%、4.3%、3.8%、2.4%。处理II即土壤掺合20%P310在7至10月猕猴桃生长不同季节分别比对照提高5.6%、5.2%、5.3%、6.6%;3.7%、2.5%、2.2%、2.4%;2.3%、2.2%、2.2%、2.4%。且碱解氮、速效钾、速效磷等营养含量也相应地有所提升,尤以处理V即土壤掺合10%P03和处理II即土壤掺合20%P310两种处理的效果最明显;其中碱解氮分别比对照提升16.9%、14.8%;速效钾分别比对照提升15.7%、15.9%;速效磷分别比对照提升17.3%、18.1%。说明硅轻石保水保肥的效果体现出来。(2)施用硅轻石还可以抗板结及提升土壤透气性,硅轻石能够降低土壤黏重、提高土壤透气性。处理V即土壤掺合10%P03效果最佳,在0~20 cm、20~40 cm、40~60cm土层土壤黏重比对分别降低了10.2%、16.8%和14.7%;处理II即土壤掺合20%P310次之。还可以提升土壤饱和导水率,处理II即土壤掺合20%P310、处理III即土壤掺合40%P310以及处理V即土壤掺合10%P03饱和导水率效果比较显著,分别达到0.048 mm/min、0.104 mm/min、0.076 mm/min,比对照分别提高29.7%、180%、110%。处理III即土壤掺合40%P310以及处理V即土壤掺合10%P03在离心力作用下土壤收缩变化程度较大,分别比对照高出14.1%、9.2%,因此上述两种处理较其余处理土壤相对疏松、透气性较好。还能够降低粘粒(<0.002 mm)含量,提升透气透水性方面。尤以处理II即土壤掺合20%P310 0~30 cm层、处理V即土壤掺合10%P030~30 cm层、处理VI即土壤掺合20%P03 0~30 cm层最为显著,粘粒(<0.002 mm)含量分别为1.92%、1.8%、1.61%,比对照分别降低了0.88%、1.0%、1.19%,可见硅轻石对改善土壤透气性、降低土壤板结硬度有一定的作用。(3)还可以改善土壤微生物功能多样性,利用Biolog-ECO微平板方法检测不同处理土壤微生物利用单一碳源的能力为:处理V即土壤掺合10%P03>处理II即土壤掺合20%P310>其余处理及对照;处理V即土壤掺合10%P03和处理II即土壤掺合20%P310两种处理的土壤Shannon指数和McIntosh指数稍微高于其它处理(P<0.05);同样处理V即土壤掺合10%P03和处理II即土壤掺合20%P310两种处理土壤微生物对糖类、氨基酸类以及羧酸类碳源利用率也是最大的。(4)最后还能够提高猕猴桃产量以及果实品质。处理II即土壤掺合20%P310和处理V即土壤掺合10%P03产量提升最为明显,分别比对照提高20.8%、37.9%,且处理V即土壤掺合10%P03的商品率达到93.48%。处理V即土壤掺合10%P03和处理II即土壤掺合20%P310两种处理,总糖分别比对照提高3.9%、8.3%,糖酸比分别比对照提高7.7%、9.4%,Vc分别比对照提高0.82%、1.67%。可见合理施用硅轻石有利于提高果实产量,改善果实硬度、总糖、糖酸比、Vc。(5)相关性分析证明,土壤各养分含量之间存在显著性相关。同时养分含量与微生物功能多样性各指标之间也存在显著性相关。最后养分含量及微生物功能多样性均与猕猴桃产量及品质呈显著相关关系。说明硅轻石可以提升土壤养分含量、改善土壤微生物环境,进而进一步提升猕猴桃产量、商品率及品质,且呈显著相关关系。可以看出,处理II即土壤掺合20%P310和处理V即土壤掺合10%P03能明显的改善土壤理化性质、增强黏重土壤透气性,能显著改善微生物学群落特性,提高猕猴桃产量和品质。这为黏重土质改良和猕猴桃产量提高提供了新的途径和手段。
%W CNKI


%0 Journal Article
%A 刘能翠
%A 金勇
%+ 云南省屏边苗族自治县茶果站;云南省屏边县农技推广中心;
%T 猕猴桃的栽培管理技术分析
%J 农村实用技术
%D 2019
%N 05
%K 猕猴桃;;栽培技术;;栽培管理;;管理技术
%X 本文首先提出了猕猴桃生长环境分析,其次提出了猕猴桃的栽培管理技术。旨在通过分析猕猴桃的栽培管理,希望能够推动我国猕猴桃产业快速发展。
%P 41
%@ 1673-310X
%L 53-1171/S
%W CNKI


%0 Journal Article
%A 马小焕
%+ 江西环境工程职业学院;
%T 柑桔水肥一体化研究进展
%J 现代园艺
%D 2019
%N 09
%K 水肥一体化;;果树;;概况;;柑桔;;脐橙
%X 水肥一体化是实现水肥耦合的一项农业技术,具有加快果树根系对水分、养分的吸收,利于树体健康、旺盛生长的特点,因此,水肥一体化广泛用于果树生长。综述了国内外水肥一体化在果树上的发展,最后重点介绍了水肥一体化在柑桔上的应用现状。
%P 51-52
%@ 1006-4958
%L 36-1287/S
%W CNKI


%0 Thesis
%A 何楠
%T 不同有机肥料对猕猴桃土壤微生态及产量、品质的影响研究
%Y 刘存寿
%I 西北农林科技大学
%9 硕士
%D 2019
%K 生物有机肥;;液体碳基肥;;土壤微生物群落;;猕猴桃品质、产量
%X 生物有机肥是一种将传统有机肥无害化处理后添加外源微生物的配方肥料。液体碳基肥是由西北农林科技大学刘存寿教授主持研发的新型肥料,其主要工艺为以沼液、秸秆等为原料,通过外加催化剂溶解原材料,并在此基础上添加各种更利于植物吸收的有机配位元素,也称为碳基全营养肥料。为比较两种肥料对猕猴桃果园土壤、产量和品质的影响效果,本研究选择成龄猕猴桃果园进行大田试验,设计了5个不同生物有机肥用量处理(500kg/亩、1000kg/亩、2000kg/亩、4000kg/亩、8000kg/亩)和碳基营养处理(20kg/亩),并在猕猴桃果实膨大期追施化肥(氮20kg/亩、磷10kg/亩、钾15kg/亩)。通过测定土壤微生物、土壤理化性质、猕猴桃果实品质、产量等指标,尝试找到适合原地土壤生态的施肥最优配方。试验结果表明:(1)基于细菌OTU水平及门、属、种的相关分析结果表明,用量较高的生物有机肥处理(T4K、T8K)和碳基营养处理对细菌OTU水平的Alpha多样性指标影响显著,微生物种群朝着种类更庞大,种间关系更复杂的方向发展。这种趋势体现在门、属、种水平的响应结果是各别功能菌群的加强和有害菌种的削弱,提高了土壤微生态的抵抗能力且这个过程完全是自然选择结果。有机—无机配施对上述结果影响不显著,却提升了处理间物种的独特性,减少其重叠度。(2)生物有机肥T4000、T8000小区、TC小区及这三个小区的追施化肥小区对试验土壤的团聚结构稳定性、孔隙度值均有明显改善,降低了土容重值,有利于蓄水保墒。(3)土壤全氮、硝态氮、铵态氮、速效钾、速效磷对各施肥处理的响应规律变化基本一致,液体碳基肥配施化肥>高水平生物有机肥配施化肥>低水平生物有机肥配施化肥>单施某一配方肥料。由于碳基肥配方的独特性,对土壤全碳,有机质的提升明显高于非碳基施肥小区,且TC小区较其他小区微量元素组成明显由游离态向有机螯合态转变。试验另发现土壤有机质含量在生物有机肥4K水平时,上升趋势开始停止,肥力作用有达到饱和的趋向。(4)基于猕猴桃叶面积指数、叶片光合速率的结果显示,追施化肥对猕猴桃叶片生物量,尤其是叶面积指数的的提升存在差异明显的负面作用。第一次施肥结果为:生物有机肥4K处理≈生物有机肥8K处理>碳及营养处理>其他施肥处理。(5)各施肥处理对果实品质的影响差异明显,猕猴桃果实可溶性固形物含量由高到低为;4K及以上水平生物有机肥—化肥配施、液体碳基肥—化肥配施、单施碳基肥、单施其它肥料。试验另发现,猕猴桃干物质和硬度指标随生物有机肥用量的升高有下降的趋向,这对果实的低温长期储藏存在不良影响。(6)生物有机肥和液体碳基肥的施用对猕猴桃田间产量的提升作用巨大,其中TC小区提升效果远大于其他施肥小区,且田间产量与生物有机肥用量梯度呈显著正相关。追施化肥对该指标亦有一定提升,数据结果存在个别差异。
%W CNKI


%0 Thesis
%A 薛金儒
%T 基于DSM的藤架类作物冠层活力无人机监测方法研究
%Y 苏宝峰
%I 西北农林科技大学
%9 硕士
%D 2019
%K 无人机遥感;;DSM;;冠层;;摄影测量;;植物胁迫
%X 葡萄和猕猴桃种植业是促进我国经济发展的重要产业。这类藤架作物冠层活力和生长信息的快速、有效获取对于作物的精细化管理以及评估生物/非生物胁迫对作物发育的潜在影响至关重要。因此,快速、准确和无损地获取田间葡萄和猕猴桃植株的冠层活力信息,以及对作物生长状况及时、快速地做出判断对评估冻害损失、改善管理和提高产量等方面有着十分重要的作用。通过对无人机获取的遥感影像生成的数字表面模型(DSM,Digital Surface Model)可以有效地提取作物冠层信息,为作物冠层与地面背景的鉴别提供了一种有效的方法。因此,本文以西北干旱、半干旱区主要藤架类经济作物葡萄、猕猴桃为研究对象,系统地研究了基于DSM的作物冠层活力监测方法,主要研究内容及结论如下:(1)利用多种图像处理算法对藤架类作物冠层区域进行了提取。根据作物冠层生长区域与周围地面背景的高度差异,使用了多种图像分割算法分别应用于葡萄园和猕猴桃园的DSM,包括全局阈值法、粗糙度算法、局部阈值算法和底帽算法。试验结果显示由于研究区地表起伏明显、背景复杂,全局阈值法的分割效果不佳;粗糙度算法对葡萄园的提取效果较好,提取误差为5.1%,与原始冠层区域的重合度为94.6%,但是无法提取相邻种植行上冠层连通的猕猴桃的冠层位置;自适应阈值算法可较为有效地对猕猴桃的冠层区域进行提取,提取误差为12.7%,与原始冠层区域的重合度为84.6%,但存在较多将地面背景误判为作物的现象;底帽算法与其它算法提取结果的差异最大,但极少出现将地面背景信息误判为作物的现象。(2)对藤架类作物的冠层活力进行了分级评价。根据葡萄和猕猴桃行间距和株间距,在所得到的作物冠层区域图像上利用线性插值的方法分别生成了一套冠监测的参考点以及参考点所对应的感兴趣区域(ROI,Region of Interest),分别对葡萄和猕猴桃确定了冠层活力划分的阈值,实现了藤架类作物的冠层活力监测,并对准确率进行了评价。结果显示,基于不同算法的藤架类作物冠层分级结果的准确率均不相同,对于葡萄园,基于粗糙度算法得到的冠层活力分级结果总体准确率最高为92.0%;对于猕猴桃园,基于自适应阈值算法得到的冠层活力分级结果总体准确率较高为89.5%。(3)在藤架类作物冠层活力分级结果的基础上,进行了制图。首先对所得到作物冠层活力分级结果进行了配准,将图像坐标转换为投影坐标和地理坐标,然后生成了能够在GIS软件中显示、分析和管理的空间数据,完成了地理化过程。最后,根据作物冠层活力等级与冠层所受到生物/非生物胁迫之间的关系,使用克里金插值插值法分别分析了葡萄和猕猴桃园冠层所受胁迫的程度,生成了冠层胁迫程度地图,以可视化的形式对结果进行了展示。
%W CNKI


%0 Thesis
%A 唐大华
%T 适应猕猴桃避雨栽培的光伏滴灌技术研究
%Y 龚道枝
%I 中国农业科学院
%9 硕士
%D 2019
%K 猕猴桃;;避雨栽培;;光伏;;滴灌;;经济环境效益
%X 传统的光伏发电占用耕地资源,而将光伏发电与作物避雨栽培有机结合对解决光伏用地与农业耕地相冲突的问题具有前瞻性意义。本文选取金艳猕猴桃为研究对象,设置光伏覆盖比例为19.8%(T1)、31.6%(T2)、39.5%(T3)和露天(CK)共4个处理,为了探明不同光伏覆盖比例对猕猴桃生长规律、产量和品质的影响,利用Li-6400XT、SPAD等仪器设备对猕猴桃生长规律、光合作用、产量和品质进行测试分析。针对无电网供电进行灌溉的地区,为了探究光伏滴灌系统的集成及应用,对光伏阵列输出的直流电压、直流电流、功率、灌溉首部系统的出口压力、流量、田间灌水的均匀性等进行测量分析。同时,为了探讨新形势下光伏发电与猕猴桃避雨栽培有机结合的环境、经济效益,以25年为生命周期,系统分析了CO_2净减排当量,并对经济效益指标进行分析计算。基于以上试验、分析,取得以下结果:(1)揭示了不同光伏覆盖比例对猕猴桃生长规律的影响。不同光伏覆盖比例对猕猴桃SPAD值、生育期末的新梢直径、新梢摘心前的新梢累计生长长度无显著影响。生长后期的SPAD值一般稳定在60±5;生育期末,各处理的平均新梢的直径为12.06~12.21 mm;新梢摘心前各处理新梢长度平均生长速率为2.67~2.82 cm/d。T1、T2、T3之间的叶片平均面积无显著差异,T1与CK无显著差异,T2、T3均显著高于CK(P<0.05)。采收时测得T3的猕猴桃体积显著低于CK(P<0.05),T1、T2与CK之间的猕猴桃体积无显著性差异。(2)定量比较了不同光伏覆盖比例下猕猴桃光合作用、产量及品质的差异。从光合作用日变化平均值来看,T1、T2、T3的净光合速率(Pn)相对CK分别降低了10.99%、18.22%、40.82%;T1、T2的蒸腾速率(Tr)相对CK增加了1.41%、6.97%,T3的Tr相对CK降低了18.24%;T1、T2、T3的瞬时水分利用效率(WUE_i)相对CK降低了11.72%、22.72%、27.14%。T1与CK的猕猴桃产量无显著差异,T2的产量较CK约减产21.89%(P<0.05),T3的产量较CK约减产38.52%(P<0.05)。采用主成分权重法对品质指标综合分析,得到T1、T2、T3、CK的得分值分别为98.80、95.68、94.00、93.63,即光伏避雨栽培能提高猕猴桃品质,但随着光伏覆盖比例的增大,品质提高的程度逐渐下降。(3)优化了弱光照地区无高位蓄水池和无蓄电池的光伏滴灌系统技术参数。在本研究中,光伏阵列朝南安装,安装倾角为16°。压力补偿式滴头正常工作的水头范围为10-30 m,地势高差为5 m,因此可调压的范围为15 m。对于3个轮灌区的条件下,每个轮灌区的面积为10亩,系统的流量为10.58 m~3/h。光伏发电系统采用11个光伏组件串联组成1串,共8串进行并联(共88块组件),在此条件下,为满足滴灌系统需求,首部系统出口压力水头最小为17.27 m、最大为32.27 m,相应的设置最低运行频率为33.60 Hz、最高运行频率为38.61 Hz。(4)评估了光伏避雨栽培猕猴桃的环境及经济效益。结果表明试验区内CK、T1、T2、T3的净减排CO_2当量分别为3.44、88.31、143.93、180.74 t hm~-22 year~(-1),T1、T2、T3净减排CO_2当量分别约为CK的26倍、42倍、53倍。T1、T2、T3的经济净现值(ENPV)均大于0,表明光伏避雨栽培猕猴桃在经济上可行。考虑环境效益时,CK、T1、T2、T3的ENPV分别为277796、292514、686221、905938元,其大小顺序为T3>T2>T1>CK;忽略环境效益时,CK、T1、T2、T3的ENPV分别为270839、117467、401091、547951元,其大小顺序为T3>T2>CK>T1。相对而言,低光伏覆盖比例在经济上抗风险的能力较弱,而高光伏覆盖比例减产比例较高,适中的光伏覆盖比例(31.6%)能保证在减产量不大的情况下增加综合的经济效益。综合猕猴桃产量、品质、环境和经济效益来看,适中的光伏覆盖比例(31.6%)为本研究中最佳的光伏覆盖比例。
%W CNKI


%0 Thesis
%A 李蕊
%T 陕西省猕猴桃农药使用现状调查及相关农药残留测定
%Y 胡兆农
%I 西北农林科技大学
%9 硕士
%D 2019
%K 陕西省;;猕猴桃;;农药;;调查;;残留
%X 随着人们生活水平的提高,对于水果蔬菜的需求也在持续不断的增长,猕猴桃因具有丰富的营养成分,愈受广大人民的喜爱,在水果中比重不断增加。但由于人们食品安全意识的提高,猕猴桃上农药是否合理使用以及农药残留超标问题也引发广大消费者担忧。秦岭山麓是猕猴桃的发源地,也是全国最重要的猕猴桃生产基地,种植面积和产量也很高。因此,本文在走访调查陕西地区猕猴桃主产地的农药使用情况的基础上,采集主要产区的猕猴桃样品进行了残留检测。旨在为陕西省猕猴桃农药使用和监督提供依据。主要结果如下:(1)陕西省眉县、周至、杨陵、武功猕猴桃园的农药使用调查表明,果农一年之内使用农药次数3~10次不等,其中使用农药5~6次的比例最高;均使用电动或机动喷雾器进行,农药资金投入80~600元/亩不等,其中400~500元/亩比例最高。(2)对10种农药的残留检测结果表明,溴氰菊酯、甲基对硫磷、对硫磷、水胺硫磷4种农药均未检测出。氯菊酯、氯氰菊酯、β-六六六虽有检出,但均无超标现象。pp′-DDT、氯吡脲、联苯菊酯均出现超标现象,检出率分别为54.4%、25.0%、16.6%,超标率分别为15.0%、1.6%、16.6%。根据以上调查结果和残留检测,我们认为:当前陕西农民针对猕猴桃病虫害的防治主要依靠化学药剂防治,果农能否科学合理的应用农药来防治病虫害跟农民的文化水平、经济水平、以及农药经销商的指导意见有很大关联。陕西大部分地区的猕猴桃农药残留较低,质量安全性较好。建议加大农药市场管理力度,同时,通过培训宣传提高农民素质和专业知识水平。
%W CNKI


%0 Thesis
%A 孙金秋
%T 破眠剂对猕猴桃萌芽、结果的影响
%Y 姚春潮
%I 西北农林科技大学
%9 硕士
%D 2019
%K 破眠剂;;猕猴桃;;萌芽;;果实品质
%X 在果树生产中,冬季低温不足和极端气候是降低果树萌芽率、阻碍花期管理的首要因素。因此,研究猕猴桃休眠解除机理,提高猕猴桃萌芽率对提高猕猴桃单位面积产量和生产效率有着重要的意义。本试验在西北农林科技大学眉县猕猴桃试验站进行,以海沃德和徐香品种为材料,进行破眠剂单氰胺和“艾吉芽”处理。调查海沃德和徐香品种各处理的效应,包括提早萌芽天数、萌芽率、萌芽整齐度、结果枝率、坐果率、畸形花和畸形果等,并测定各处理的果实品质和贮藏后的品质。综合比较不同破眠剂及处理时期的优劣,为改善陕西猕猴桃的冬季管理、提高猕猴桃生产效率和果实品质提供一定的理论依据。本试验结论如下:(1)对于海沃德品种,单氰胺和艾吉芽均可提高萌芽率、萌芽整齐度且提早萌芽时间,提高萌芽率以3月1日艾吉芽处理为最佳;提高萌芽整齐度以3月7日单氰胺处理为最佳;提早萌芽时间以3月1日单氰胺处理为最佳。对于徐香品种,单氰胺和艾吉芽均可提高萌芽率且提早萌芽时间,提高萌芽率以3月1日单氰胺处理为最佳;提早萌芽时间以3月7日艾吉芽处理最佳。艾吉芽可显著提高海沃德和徐香结果母枝基部萌芽率,改善海沃德和徐香内膛空虚的情况,在海沃德和徐香上处理的最佳时期分别为3月14日和3月7日。(2)对于海沃德品种,艾吉芽和单氰胺均可提高坐果率,但以艾吉芽3月7日处理最佳,而在提升结果枝率方面以单氰胺3月1日(14日)最好。对于徐香品种,艾吉芽可以提高坐果率,且以3月7日处理最佳。单氰胺和艾吉芽处理均会增加海沃德和徐香的花、果畸形比例。(3)对于海沃德品种,单氰胺和艾吉芽均会提早果实成熟,提高可溶性固形物和干物质含量,提早果实成熟效果以3月7日艾吉芽处理为最好。对于徐香品种,单氰胺可以提早果实成熟,提高可溶性固形物和干物质含量,处理的最佳时期是3月1日。(4)使用单氰胺和艾吉芽可以改善海沃德猕猴桃贮藏后的果实硬度和可溶性固形物含量,3月7日单氰胺处理的果实硬度下降幅度最小,3月1日艾吉芽处理的可溶性固形物下降幅度最小,3月7日艾吉芽处理的干物质下降幅度最小。(5)使用艾吉芽处理时,海沃德结果母枝留芽量为15到17个时其萌芽情况最好;使用单氰胺时,徐香结果母枝留芽量为17到19个时其萌芽情况最好。(6)在不使用破眠剂的情况下,徐香和海沃德品种的结果母枝粗度在15mm-17mm之间时其萌芽率最高。(7)使用艾吉芽对徐香猕猴桃结果母枝的增粗有显著影响,可以强壮结果母枝。
%W CNKI


%0 Thesis
%A 周旭
%T 猕猴桃切片的射频真空及热风联合干燥研究
%Y 王绍金
%I 西北农林科技大学
%9 硕士
%D 2019
%K 猕猴桃片;;射频干燥;;均匀性;;动力学;;品质
%X 我国猕猴桃的种植面积和产量均居世界首位,但采后猕猴桃在贮藏、运输及销售过程中会因微生物生长和繁殖而腐烂变质,使果品品质和保质期难以得到保证。干燥是最为古老的果蔬保存方法之一,其通过降低果蔬的水分活性以增强食品的贮藏稳定性。然而,传统的猕猴桃干燥方式都存在干燥时间长、品质差、能耗高和污染大等问题。射频技术作为一种新型的物理加热方法,在采后果蔬的干燥应用中具有潜在的优势和广泛的应用前景。综上,本文首先使用开放末端同轴探头系统测量猕猴桃的介电特性,并探究预干燥方式对猕猴桃的介电特性和品质的影响。其次,利用3 kW,27.12MHz射频真空干燥系统,确定单层猕猴桃片在射频真空干燥过程中的水分含量变化趋势和干燥动力学等参数。最后,研发多层猕猴桃片的射频真空和热风的分阶段联合干燥技术,并与单独干燥技术在均匀性、能量效率和产品品质等方面进行比较分析。主要研究结果如下:(1)在频率范围10-3000 MHz、水分含量范围19.8%-79.6%(w.b.)和温度范围20oC-80oC内,猕猴桃的介电常数和损耗因子随着水分含量的降低和频率的增加而降低。在高水分含量(>65%w.b.),介电常数随温度升高而略微降低,而在较低含水量(<50%w.b.),介电常数随温度升高而急剧增加。此外,在相同频率、温度和水分含量条件下,渗透脱水处理猕猴桃的介电常数略低于热风干燥处理的样品,但其在可滴定酸、抗坏血酸、可溶性固形物和色泽等方面有着更优的品质。(2)猕猴桃片的射频真空干燥特性和动力学研究表明,极板间距、真空度和样品厚度均对射频真空干燥特性有着重要的影响。最优的射频真空干燥工艺参数为:极板间距60 mm,真空度0.02 MPa,样品厚度8 mm。由于内部和快速加热特性,射频真空干燥技术与热风干燥(60oC)相比,干燥总时间缩短65%。同时,在品质方面射频真空干燥处理后的猕猴桃具有更好的色泽、更高的维生素C保留率和更好的复水性能(P<0.05)。然而,水分分布不均匀性仍然是猕猴桃射频真空干燥技术面临的主要问题。(3)通过对比三种不同干燥方法,即热风干燥、射频真空干燥和热风-射频真空联合干燥处理三层猕猴桃片,发现单独射频真空干燥的总时间最短(480 min),联合干燥次之(600 min),单独热风干燥耗时最长(900 min)。单独射频真空和热风干燥技术均存在干燥不均匀的现象,而热风-射频真空联合干燥技术不仅使猕猴桃个体内部水分分布均匀,也保证了样品的水分在水平空间上的更好的分布。在能量效率方面,联合干燥技术的应用使热风系统的效率从9.92%显著地提高到22.93%。此外,联合干燥方式处理的猕猴桃也具有更好的色泽、收缩率和复水性等品质。因此,热风-射频真空联合干燥技术可为猕猴桃片提供高效、均匀、节能和高品质的干燥工艺。
%W CNKI


%0 Thesis
%A 董瑞昶
%T 农技推广试验站培育新型职业农民的实践研究
%Y 赵丹
%I 西北农林科技大学
%9 硕士
%D 2019
%K 新型职业农民培育;;农技推广;;试验站
%X 自21世纪以来,随着城市化和工业化快速推进,大量农村青壮年劳动力进入城市,农村的“空心化”与农业生产的“老龄化”、“兼业化”日趋严重,严重限制了我国农业农村的发展。面对这一情况,2012年中央一号文件首次提出“加快培育新型职业农民”,各地开始陆续按照“爱农业、懂技术、善经营”的要求培育新型职业农民,有效解决了“谁来种田”这一问题。2017年党的十九大报告提出“实施乡村振兴战略”,随后,2018年中央一号文件指出大力培育新型职业农民,创新培训机制。因此加快培育新型职业农民,创新新型职业农民的培育模式对于促进我国现代农业发展,助力乡村振兴十分关键。西北农林科技大学作为一所立足于我国西北地区的农业高等院校,为了更好地发挥服务三农的职能,自2005年以来在全国各地围绕区域农业主导产业建立27个试验示范站,推动了地方农业产业的快速发展,大幅提高了农民的收入,有效解决了农技推广“最后一公里”的问题。同时,在新型职业农民培育政策实施以后,试验站也在各地新型职业农民培育中扮演了重要角色,承担了很多工作。在此背景下,对试验站培育新型职业农民进行总结和分析,探索高等农业院校培育新型职业农民的模式具有重大价值。本研究以西北农林科技大学眉县猕猴桃试验站为例,对其培育新型职业农民工作进行深入实地调查,并运用访谈法和问卷调查法获取数据,其中获得有效问卷306份。全文分为五个部分:第一章,介绍本文的研究缘起、研究价值、研究目前状况、研究方法、理论基础、相关概念以及创新点。第二章,介绍西农眉县猕猴桃试验站的建站背景和在培育新型职业农民方面具有区位优势、人才和平台优势以及独特的农技推广模式优势,着重运用社会网络的相关理论分析了猕猴桃试验站的“1+2+2+N”的农技推广模式。第三章,总结论述西农眉县猕猴桃试验站培育新型职业农民的具体实践,依次为,依托农技推广体系长期面向潜在职业农民群体开展培训,专业教师参与职业农民理论和实践教学,试验站承担职业农民实训课程,组织多种形式的国际交流活动,建立职业农民持续培育机制,开展终身教育。第四章,分析西农眉县猕猴桃试验站培育新型职业农民取得的成效,分别从引领猕猴桃产业快速发展、提高新型职业农民的人力资本水平、农民收入大幅增长三个方面,结合调研获得的访谈资料和问卷数据进行了系统的论述。第五章,分析目前西农试验站培育新型职业农民存在的问题。第六章,结合研究发现的问题,提出相应的提升对策:首先,建立试验站与地方政府的协同机制,明确权责分工;其次,增加资金和政策支持建立长期专项资金,制定优惠政策;再次,因地制宜调整培育流程,建立课程免修机制;最后,创新试验站的组织结构,优化试验站的人力资源配置。
%W CNKI


%0 Thesis
%A 徐炜
%T “一带一路”背景下中国猕猴桃出口贸易潜力研究
%Y 王秀娟
%I 西北农林科技大学
%9 硕士
%D 2019
%K 一带一路;;贸易引力模型;;猕猴桃;;影响因素;;贸易潜力
%X 猕猴桃在我国种植历史悠久,“一带一路”战略中诸多贸易便利化措施为我国猕猴桃出口贸易带来新的契机,及时分析影响我国猕猴桃出口的影响因素对我国猕猴桃贸易发展具有重大意义。“丝绸之路”的开通自古以来都是中西方文化结合和经济贸易融合的重要举措,也为实现社会主义现代化和中华民族伟大复兴的目标提供了重要推力。2013年,国家主席习近平提出“一带一路”这一重大倡议。中亚地区位于欧亚大陆的中心位置,是共建“丝绸之路”的必经之地,也是我国面向亚欧大陆寻求经济合作的首选区域,更是我国实施“西部大开发”战略的重要合作伙伴。2016年6月,习近平在演讲时指出,中亚是古丝绸之路必定经过的区域,近年来,中国同中亚五国的贸易往来也越来越多,包括农产品、能源、矿产等产品贸易往来。中亚各个国家对于“一带一路”的建设发展都投入了大量的人力、物力和财力,率先取得了一系列重要成果,起到了非常好的示范效果。“一带一路”这一重大战略已被我国视为新时代中国特色社会主义建设的重要发展手段,这一决定将为我国农产品在世界范围内的贸易发展提供了巨大的政策支持。本文通过研究我国猕猴桃出口贸易现状并结合扩展后的贸易引力模型,采用2000-2016年中国猕猴桃主要出口国的面板数据,对影响我国猕猴桃出口的主要因素进行回归分析,研究表明:中国国民生产总值、是否签订“一带一路协议”对中国猕猴桃出口总额有显著影响,而贸易距离、人民币有效汇率没有显著影响。根据检验后的扩展引力模型测算我国猕猴桃贸易的出口潜力,结果表明:中国猕猴桃出口贸易与印尼、泰国属于贸易过度,与法国、加拿大属于贸易稳定,与西班牙、哈萨克斯坦、马来西亚、德国和新加坡属于贸易不足,同时结合我国猕猴桃出口贸易特征,提出借助“一带一路”战略契机加快我国猕猴桃出口贸易发展的相关建议。
%W CNKI


%0 Thesis
%A 张梅
%T 陕西省周至猕猴桃营销渠道研究
%Y 张冰新
%I 中南林业科技大学
%9 硕士
%D 2019
%K “三农”问题;;营销渠道;;农产品;;猕猴桃
%X 党的十六大会议之后,中央委员会将“农业、农村、农民”问题视为工作的重点。会议提出要想继续深化改革开放、加快社会主义现代化建设、实现小康生活,必须先将解决“三农”问题的工作落实。近几年,我国农业基地逐年扩张,许多农村开始实现产业化发展,进行规模生产。农产品产量也大幅度增长,这都得益于快速发展的市场经济,虽然在农产品的营销中,具有多种渠道,但是在农产品的实际运营中这些渠道也存在着一些问题。这些问题的存在会使农民从事农业生产的积极性受到打击,从根本上也会造成农业发展受限的局面。在现代化的市场中,拓展农产品营销渠道是为农民带来经济收入的重要方式,这就需要结合现代化的营销理念不断为农产品的销售提供良好的渠道,尤其是具有显著季节性的水果以及地域性的农产品,更是需要高效的营销渠道。本文在相关理论与文献的基础上,主要通过对周至猕猴桃的现有营销渠道进行研究,针对渠道中存在的问题进行分析并提出改进建议,从而提高猕猴桃的流通效率,为猕猴桃种植户和其他相关渠道主体解决当下的困难。首先,通过调查得知周至猕猴桃现有的营销渠道主要为“种植户”直销、“龙头企业”收购、批发商收购、合作社助销、互联网营销和“农超对接”几种方式。其次,运用二元logistic模型对种植户渠道选择的影响因素进行具体分析,找出完善猕猴桃渠道的关键点。最后,总结出周至猕猴桃营销渠道中存在的问题并提出相应的建议。主要存在的问题有:(1)以传统渠道为主,渠道相对较窄;(2)合作社发展受限,种植户信任度降低;(3)农户学历偏低,对互联网营销的接受度不高;(4)“农超对接”困难,发展速度缓慢。针对问题提出的对策建议有:(1)发展新型营销渠道,实现农民增收;(2)改善合作社现状,提高合作社服务水平;(3)增加农民教育投资,培养新型职业农民;(4)政府大力扶持,全面推广“农超对接”。
%W CNKI


%0 Thesis
%A 王玉玺
%T 苍溪县猕猴桃产业融合发展路径研究
%Y 王德平;陈伟
%I 西南科技大学
%9 硕士
%D 2019
%K 苍溪县;;猕猴桃产业;;产业融合路径;;路径优化对策
%X 苍溪县作为“红心猕猴桃”原产地和国内最早开展红心猕猴桃商业化种植的地区,近年来猕猴桃产业发展陷入瓶颈,存在产业整体效益不佳、盲目发展新建园区、加工企业产能不足等问题。作为具有地域特色的农产品,苍溪猕猴桃必须在保持自身优势的前提下,找寻新的经济增长点。在供给侧结构性改革和农业产业结构调整以及消费市场需求信息变化的情况下,必须转变猕猴桃产业发展方式,面向市场及时调整生产结构,开发猕猴桃产业多功能性,推动猕猴桃产业与信息服务业、旅游业等相关产业融合,促使猕猴桃产业链与关联产业链交叉融合,形成新业态与新发展方式,从而改变现有产业链低质量低效率的现状,推动猕猴桃产业现代化转变。本文选取苍溪县猕猴桃产业作为研究对象,首先对国内外农业产业融合相关文献进行研究并加以归纳评述,在此基础上确定了本文的相关理论基础,阐述了农业产业融合与农业产业化的区别和联系。其次归纳了苍溪县猕猴桃产业基本情况,不仅概括了地理气候条件和农业基础设施在内的猕猴桃产业发展背景,还对其产业发展现状进行具体阐述。然后依据实际调研情况,归纳苍溪县猕猴桃产业融合发展路径,剖析融合机制并选取案例进一步阐释,以问题找寻的方式说明每种路径存在的不足。三种融合路径为,一是以延伸产业链为思路的融合路径,选取案例为四川华朴现代农业股份有限公司,发现其存在产业链延伸效果不明显、产业链各环节联系不紧密且无法发挥产业集群效应、产业链上新型农业经营主体发展不足的问题;二是以拓展猕猴桃产业多功能性思路的融合路径,选取案例为苍溪县柳池现代农业园区,该路径存在缺乏主题旅游产品牌和产品、产业园区旅游开发程度不高、乡村旅游产业理念落后的问题;三是以信息化产业服务为基础的融合路径,选取案例为苍溪天府商品交易所红心猕猴桃交易中心,但是统一平台构建实施情况不佳且产业科技化水平有待提升、科技投入主题推动性不强、资金投入方向有偏差。最后结合国内外文献提出路径优化对策,包含促进现有产业优化升级、创新猕猴桃产业融合发展理念、创新猕猴桃主题旅游品牌和产品、完善和落实要素政策,以期促进苍溪猕猴桃产业融合高效率、高质量发展。
%W CNKI


%0 Journal Article
%A 王世明
%T 腐殖酸肥料在猕猴桃上施用的最佳浓度
%J 中国果业信息
%D 2019
%V 36
%N 04
%K 猕猴桃果实;最佳浓度;
%X <正>据《西北农业学报》2019年第2期《施用腐殖酸肥料对猕猴桃果实品质和产量的影响》(作者刘增照等)报道,为探求腐殖酸叶面肥在猕猴桃果树上施用的最佳质量浓度,以徐香猕猴桃为试验材料,研究不同质量浓度腐殖酸叶面肥对猕猴桃果实品质和产量的影响。设置5个质
%P 55
%@ 1673-1514
%L 50-1173/S
%W CNKI


%0 Journal Article
%A 张江
%A 李辉
%A 秦通
%+ 河北省洪崖山国有林场管理局;
%T 软枣猕猴桃的发展前景与栽培技术措施分析
%J 现代园艺
%D 2019
%N 08
%K 软枣猕猴桃;;栽培技术;;发展前景;;技术措施
%X 软枣猕猴桃作为我国珍贵的抗寒果树资源,近些年河北保定大力发展软枣猕猴桃种植栽培技术,提高了当地软枣猕猴桃生产产量和质量,推动了当地的种植经济发展。基于此,首先探究了软枣猕猴桃的发展前景,进而提出软枣猕猴桃的栽培技术措施。
%P 12-13
%@ 1006-4958
%L 36-1287/S
%W CNKI


%0 Journal Article
%A 马京晶
%A 杨涛
%A 叶安胜
%A 万路瑶
%+ 成都大学信息科学与工程学院;成都大学机械工程学院;
%T 基于利润最大化的猕猴桃组合销售及定价策略研究
%J 安徽农业科学
%D 2019
%V 47
%N 08
%K 猕猴桃;;利润最大化;;组合销售;;定价策略
%X 猕猴桃具有特殊性,硬果销售不仅影响消费者的消费体验,更影响商家的实际利润。笔者以四川苍溪某猕猴桃种植基地为依托,提出了一套基于种植户利润最大化的猕猴桃组合销售策略,细分市场建立猕猴桃品质分级体系,依据各等级占比推出若干款猕猴桃销售组合,通过线性规划分析给出合理定价,以实现种植户利益最大化。这对于提升特定的猕猴桃种植基地的品牌竞争力,促进形成猕猴桃产业化经营,振兴乡村战略有重要意义。
%P 219-221+227
%@ 0517-6611
%L 34-1076/S
%W CNKI


%0 Thesis
%A 王明明
%T 红阳猕猴桃原生质体培养及影响其生长分裂的理化因子分析
%Y 郭启高
%I 西南大学
%9 硕士
%D 2019
%K 猕猴桃;;愈伤组织;;原生质体培养;;分裂;;理化因子
%X 猕猴桃是上世纪人工驯化栽培最成功的野生果树之一,猕猴桃产业对世界果业发展做出了巨大贡献。但随着猕猴桃栽培面积的扩大,病害发生及危害愈来愈重,给猕猴桃高效安全生产带来严重威胁。在众多病害中,细菌性溃疡病是栽培猕猴桃的一种毁灭性病害,但迄今尚无根治的有效办法,并成为影响猕猴桃产业发展的瓶颈问题。因此,抗(耐)溃疡病的栽培新品种选育一直是育种者研究的重点。研究表明,在野生猕猴桃资源中,毛花猕猴桃和软枣猕猴桃对溃疡病的抗性较强,这对栽培猕猴桃的抗溃疡病资源创制乃至新品种选育提供了良好的亲本材料。原生质体融合是将野生种优良性状导入栽培种中的有效途径。因此,建立起高效的猕猴桃原生质体培养及融合技术体系,对后续栽培猕猴桃抗溃疡病资源创新和新品种选育有重要意义。红阳猕猴桃以其独特优异的品质受到广大消费者的青睐,但该品种高感溃疡病,已对很多产区造成极大的损失。为此,本研究以红阳猕猴桃和毛花猕猴桃为试材,对二者不同外植体所诱导的愈伤组织,进行原生质体分离和培养条件的筛选,以期建立适宜两种猕猴桃原生质体培养的技术体系,为后续杂种细胞的分裂和再生植株的获得奠定基础。但研究中发现,两种猕猴桃的原生质体分裂率较低,多种条件下持续继代培养后仅能观察到第2次细胞分裂。为此,笔者以具有高分裂率的烟草原生质体为对照,对红阳猕猴桃及烟草提取原生质体前的愈伤组织结构、及其原生质体分裂期的各种生理生化指标进行观察和分析,以期找出影响红阳猕猴桃原生质体分裂的理化因子,并调整培养方案进行原生质体生长与分裂的观察,为后续猕猴桃原生质体融合及抗溃疡病体细胞杂种的获得提供理论参考。本研究主要结果如下:1.红阳猕猴桃及毛花猕猴桃愈伤组织诱导。切取红阳猕猴桃和毛花猕猴桃种子萌发的无菌苗的子叶、下胚轴、茎尖、茎段、叶柄、叶片诱导愈伤组织,筛选适宜的愈伤组织诱导及增殖培养基。结果表明:红阳猕猴桃和毛花猕猴桃种子消毒的最佳方式为:20%次氯酸钠灭菌30分钟,无污染,红阳猕猴桃和毛花猕猴桃种子的发芽率分别为70.8%和75%。红阳猕猴桃各外植体在MS+0.2mg/L ZT+1.0mg/L 2,4-D愈伤组织诱导效果最好,出现愈伤快,出愈率达100%;愈伤组织颜色为黄白色,质地疏松,易于进行原生质体的制备。将毛花猕猴桃的不同外植体接种在上述最佳愈伤组织诱导培养基上,其结果与红阳猕猴桃基本相同。红阳猕猴桃茎段、叶柄、子叶、下胚轴的愈伤组织最佳增殖培养基为:N6+1.0 mg/L 2,4-D+1.0 mg/L 6-BA+1.0mg/L NAA,增殖倍数分别为7.83,6.27,5.75,8.17;叶片愈伤组织的最佳增殖培养基为:N6+1.0 mg/L 2,4-D+0.5 mg/L 6-BA+0.5 mg/L NAA,增殖倍数为6.75;而茎尖则为N6+1.0 mg/L2,4-D+1.0 mg/L NAA,增殖倍数为8.00。毛花猕猴桃的愈伤组织增殖培养基与红阳猕猴桃基本一致。2.红阳猕猴桃和毛花猕猴桃原生质体分离与纯化。对不同外植体获得的愈伤组织进行原生质体的分离和纯化结果表明:不同外植体来源的愈伤组织,以酶液组合2%纤维素酶+0.5%离析酶+1mmol/L CaCl_2·2H_2O+0.7mmol/L甘露醇酶解,以及CPW13-CPW25界面离心法纯化的效果最好,各愈伤组织原生质体产量在1.70×10~5-11.2×10~5个/g FW,原生质体的活力在81.7%-92.3%。其中,红阳猕猴桃原生质体产量最高的是茎段愈伤组织,产量为11.2×10~5个/g FW;原生质体活力为85.0%,活力最高的是叶片愈伤组织,为92.3%。而毛花猕猴桃而原生质体产量最高的是下胚轴愈伤组织,产量为9.5×10~5个/g FW,原生质体活力为81.7%;活力最高的是茎尖愈伤组织,为89.7%。3.原生质体培养方法与分裂。对不同外植体来源的原生质体进行不同培养方法和培养条件的分析,研究发现,红阳猕猴桃与毛花猕猴桃自第7-12d开始原生质体的第1次分裂,且叶柄、子叶来源的原生质体的分裂能力高于其他;但在不同条件下的分裂频率均较低,不同外植体来源的原生质体培养20d的分裂频率为4.9-15.7%。其中,红阳猕猴桃子叶愈伤组织原生质体利用液体浅层培养方法,在N6+1.0 mg/L 2,4-D+0.03 mg/L ZT+1.0%蔗糖+0.2 mol/L葡萄糖+200mg/L CH+0.45mol/L甘露醇的培养基上,培养密度5×10~4个/ml,光照强度1500lx,光照时长16h,培养温度24℃时效果最好,培养7-8d开始分裂,20d后其分裂频率达15.7%,且仅在此条件下观察到原生质体的第2次分裂。各培养条件下,持续继代培养6个月后,未发现持续分裂的情况。毛花猕猴桃叶片愈伤组织原生质体以液体浅层培养的方法,用N6+1.0mg/L 2,4-D+0.025mg/L ZT+1.0%蔗糖+0.2mol/L葡萄糖+200mg/L CH+0.45mol/L甘露醇培养基,培养密度5×10~4个/ml,光照强度1000lx,光照时间16h,培养温度26℃时,7d开始分裂,20d统计分裂频率13.4%,但持续培养仅观察到2次分裂。4.红阳猕猴桃与烟草原生质体分裂理化因子差异分析。烟草叶片愈伤组织来源的原生质体的分裂能力高于猕猴桃,培养14d的分裂频率为67.9%,植板率为26.3%,培养30d左右形成肉眼可见的小细胞团。对烟草叶片愈伤组织和红阳猕猴桃不同外植体来源的愈伤组织结构进行石蜡切片发现,烟草愈伤、红阳猕猴桃叶柄、子叶愈伤组织的细胞排列较疏松,茎尖、下胚轴和叶片愈伤组织的细胞排列较紧密。结合原生质体培养结果,发现原生质体的生长分裂与愈伤组织的状态关系密切,排列较为疏松的愈伤组织有利于原生质体的培养。对红阳猕猴桃和烟草愈伤组织所分离的原生质体培养14d后,进行激素含量(IAA、ABA、ZR)、酶活性(POX、SOD)、可溶性蛋白含量、氨基酸含量、酚酸、二胺(腐胺和尸胺)和多胺(精胺和亚精胺)等理化指标测定发现,对于内源激素ZR、IAA和ABA的含量,各参试材料内源激素ZR、IAA和ABA的含量呈现茎尖>叶柄>子叶>茎段>叶片>烟草>下胚轴的趋势;且所有材料的ABA含量最高,而ZR与IAA的质量比维持在2.64-2.85之间,没有显著性差异。烟草的SOD、POX活性、可溶性蛋白含量、总氨基酸含量均显著高于猕猴桃的各种材料,分别是猕猴桃含量的1.3-16、2.0-4.5、1.7-3.0、1.6-2.4倍,且甘氨酸仅在烟草中检出。红阳猕猴桃除下胚轴的酚酸含量比烟草高之外,其余材料比烟草低1.1-2.9倍。红阳猕猴桃的胺类总量均显著高于烟草。为此,笔者推测烟草原生质体分裂中,SOD活性、可溶性蛋白含量和氨基酸含量高,说明其清除自由基的能力较强,且渗透调节和生长分裂所需蛋白质合成能力等均较红阳猕猴桃好;而烟草的POX活性高、酚酸含量也较高,说明烟草分裂旺盛,产生的酚酸类较多,而POX的活性强,能较快清除自由基和酚酸类,从而对原生质体伤害较小。这些可能是导致烟草和红阳猕猴桃原生质体分裂出现差异的重要原因。5.为了提高红阳猕猴桃原生质体培养中的自由基清除和抗氧化能力,本研究在上述获得的优化培养方案下,在额外添加20mg/L椰乳,以及不同浓度PVP、甘氨酸、Vc、还原型谷胱甘肽(GSH)等自由基清除和抗氧化剂的培养基上培养。结果表明,以0.05mol/L的甘氨酸处理效果最好,原生质体分裂频率达20.1%,比不加入抗氧化剂的数值(15.7)提高了1.3倍,植板率由2.3提高到2.9.增长了1.3倍。7d开始分裂,培养60d后观察到小细胞团。但未能得到再生植株,其再生条件尚需进一步优化。
%W CNKI


%0 Thesis
%A 洪立伟
%T 电商在西峡县猕猴桃特色农产品推广中的应用研究
%Y 王庆江;王继新
%I 华北水利水电大学
%9 硕士
%D 2019
%K 电商;;特色农产品;;互联网+;;SWOT分析
%X 现阶段特色农产品在电商推广过程中还存在诸多问题。本文选取河南省西峡县猕猴桃产业为研究对象,对电商在西峡县猕猴桃特色农产品推广中的应用现状进行了研究。从优势(Strengths)、劣势(Weakness)、机会(Opportunities)、威胁(Threats)等方面分析了农产品电商的竞争力,给出了影响农产品电商发展的主要因素。通过对“互联网+现代农业”及该背景下农业电商相关文献进行综合收集整理,总结了农产品电子商务在全球范围内的发展现状,同时也概述了电子商务行业的电商界定、本质及其发展历程,评述了特色农产品电商的主要内容,包括特色农产品的含义、农业电子商务的发展模式及特点,继而在以实地调研和数据分析相结合的基础上分析了现阶段西峡县特色农产品猕猴桃产业发展所具备的优势及其所面临的发展困境。按照态势分析(SWOT)模型总体分析评价了西峡县猕猴桃特色农产品电商的竞争力,吸取国内外农业电商推广成功的经验,结合特色农产品市场销售自身所具有的特殊性,以问卷调查的形式反映西峡县猕猴桃农产品电商在现阶段发展中所遇到的问题,提出西峡县猕猴桃特色农产品电商发展应关注的问题和解决这些问题的建议与相应举措。研究发现,基础网络建设和特色农产品物流体系,特别是农村地区物流体系的不完善,使特色农产品电商发展受到极大阻碍。要想彻底解决这一问题,就必须依靠政府政策及财力方面的大力支持,特别是在制度的规范及发展规划的落实实施等方面。另外,开展特色农产品电子商务业务的主体专业化程度较低,尤其是农民,他们受教育程度较少,其专业化程度也普遍偏低,有些甚至都不了解电商的含义,而且电商主体专业化程度很难在短期内有所改观,解决此问题的关键是龙头企业的带动及专业合作社的发展。那么要如何发挥龙头企业的带头作用,提升农业合作社的经济和社会效益,带动农民的参与积极性是政府当下需关注并解决的首要问题。
%W CNKI


%0 Thesis
%A 薛宝飞
%T 组织支持对农户农产品质量控制行为影响研究
%Y 郑少锋
%I 西北农林科技大学
%9 博士
%D 2019
%K 农业合作社;;组织支持;;农产品质量控制;;猕猴桃
%X 农产品质量问题事件频发,如何确保“舌尖上安全”已经成为各级政府迫切需要解决的重大问题之一。农产品质量控制覆盖从“田间”到“餐桌”的全产业链,但农产品生产源头是整个质量控制链条的重点和难点。小农户是我国农业生产经营的主体,将长期存在,意味着我国农产品质量安全要建立在千千万万的小农户生产行为的基础之上,但是小农户经营在农产品质量控制方面存在天然缺陷。农业合作组织是引导小农户融入现代农业的重要载体,合作社通过与农户建立“风险共担、利益共享”的利益联结机制,将农户协同到农产品产业链的生产过程中。为了满足日益增长的高质量农产品市场需求,农业合作组织推动“三品一标”认证,提供专业化服务,按照约定从事农产品的收购、加工和销售,农户则按照生产规范和质量标准进行农产品生产。当农户感知到来自农业合作组织的支持时,作为回报,农户做出质量承诺和标准遵从,有效提升农产品质量安全水平。那么,农业合作社发展对农户农产品质量控制行为产生什么影响?合作社通过何种机制对农户农产品质量控制行为产生作用?其作用效果如何?以上问题的回答是理解依靠合作组织促进农产品质量控制的关键。基于以上背景,本研究以猕猴桃合作社为例,以农业产业化理论、组织支持理论、农产品质量控制等多维理论为指导,基于猕猴桃主产区陕西省眉县573户种植户的调查数据,运用多种计量经济模型,探讨了组织支持对农户农药和化肥减量化使用行为、农户标准化生产遵从行为、农产品质量控制技术采用行为以及农产品质量控制效果的影响效应和作用机制,提出了促进农业合作组织发展,提高农产品质量控制水平的对策建议,以期为中国农产品质量控制制度的创新提供理论与实证支持。主要研究结论如下:(1)样本区猕猴桃种植率高达97.40%,但仍以小规模种植为主,且相对分散,种植户平均耕地面积为5.88亩,集中连片种植只占21.11%。种植户对于农药和化肥质量控制较为关注,在选购农药和化肥时首先考虑的是增产效果,占47.67%,其次是对食品安全影响的考虑,占33.51%。在农药和化肥使用过程中,超过半数的农户主要遵照使用说明来把握用量;50.17%的种植户使用了膨大剂,有7.32%的种植户使用了催熟剂。农业合作社是猕猴桃种植最主要的产业组织,有45.30%的种植户参与了当地的农业合作社。参与动因是获取市场信息、获得技术帮助、稳定收购渠道和拓宽销售范围,频次分别为50.58%、61.49%、62.07%、53.45%。有82%的种植户接受合作社提供的农资服务,56.37%接受过技术培训,67.43%种植户认为提供了销售服务。(2)在本次调研获得的573份有效样本中,猕猴桃认证的农户占44.12%,超过半数的农户只进行单一项目的认证,“三品一标”全部认证的农户只占22.69%。合作社和地方政府是农产品认证的主体。种植户对于农产品认证有助于建立生产标准、提高售价和市场拓展比较认同,70%的种植户认为认证对其生产决策有影响。82.46%种植户了解区域品牌,使用区域品牌的比例为56.08%。74.53%的种植户认为认证能够提升收购价格,55.81%的种植户认为认证能够使销路变好。37.14%种植户参与订单生产,89.51%订单签订期限为一年时间,农户参与订单农业的主要原因是有稳定的销路和稳定的价格,订单参与对农户品种选择、农资使用、农药化肥使用量的减少和新技术采用都产生了重要影响。(3)采用内生转换回归模型,从化肥和农药使用两个方面,探究组织支持对猕猴桃生产中农户生产要素质量控制行为的影响。研究发现,组织支持显著负向影响农户农药和化肥的使用次数。组织支持强度每增加1个单位,未参与订单农户的农药使用次数减少0.9888,化肥使用次数减少0.7942,而参与订单农户的农药使用次数降低0.3363,化肥使用次数降低0.2393。组织支持可通过农户参与订单生产影响农药化肥的使用金额,在考虑反事实的基础上,订单农业参与对农药使用金额影响的平均处理效应-0.0949,对化肥使用金额影响的平均处理效应为-0.0385,这意味着组织支持通过订单合约规范能够起到约束生产者行为,实现农户化肥和农药使用的减量化。(4)运用中介效应模型考察组织支持对农户猕猴桃生产过程中的标准化遵从行为的影响机制与路径,结果发现,组织支持对农户标准化遵从行为有显著的正向影响,即参与农业合作社的农户感知组织支持越强烈,在猕猴桃种植过程中对标准的遵从程度就越高。订单参与和“三品一标”认证在组织支持影响农户标准化生产遵从行为(遵从意愿和遵从程度)关系中具有部分中介效应,其中,订单参与的中介效应占总效应的比重分别为34.49%和5.27%,“三品一标”认证的中介效应占总效应的比重分别为25.07%和4.32%。订单农业和产品认证不仅能够解决小农户所面临的生产约束,降低市场风险,而且事先对农产品生产行为和农产品质量做出具体规定,对农户生产过程中的质量控制行为起到引导作用。(5)运用Heckman样本选择模型,探索组织支持对农户猕猴桃质量控制技术选择行为的作用机制。研究发现,农户对质量安全控制技术的采用意愿较高,愿意采用质量安全控制技术的农户占比为68.76%,但实际上质量安全控制技术采用程度仅为38.74%,存在采用意愿与采用行为的背离现象。组织支持对农户质量安全控制技术采用意愿及采用程度均有显著的正向影响。从组织支持维度看,情感性支持对农户质量安全控制技术采用意愿及采用程度均有显著的正向影响,而工具性支持对农户质量安全控制技术采用意愿有显著的正向影响,但对采用程度并不显著。组织支持不同维度对不同属性质量控制技术的影响存在差异。情感支持对人工授粉技术、生物防治技术和合理负载技术均具有显著正向影响;而工具支持对人工授粉技术和合理负载技术采用具有正向影响,但对生物防治技术采用影响并不显著。(6)将农产品质量控制效果细分为品质属性和安全属性两个方面,运用二元Probit模型和有序Probit模型考察组织支持对农户农产品质量控制效果的影响。研究发现,组织支持对品质属性控制效果具有显著正向影响。工具支持和情感支持均对反映品质属性指标“是否认证”、“农药残留是否少”有显著的正向影响,情感支持对“自家质量怎么样”有显著的正向影响,而工具支持对“自家质量怎么样”没有影响。组织支持对于安全属性控制效果也具有显著正向影响,工具支持正向影响“农药毒性是否低”,负向影响“是否使用膨大剂”;情感支持正向影响“农药效率是否高”和“农药毒性是否低”,负向影响“是否使用催熟剂和膨大剂”。边际效应分析表明,组织支持每增加1个单位时,农药残留少的概率增加7.17%,农药效率高的概率增加6.59%,使用膨大剂的概率降低10.67%,使用催熟剂的概率降低7.47%。(7)应通过注重农业产业组织的培育壮大,拓展产业链;加大农业合作组织支持力度,提高农户认可度;提高订单农业覆盖率,增强农户参与能力;重视社会网络关系治理,加强农户互惠信任;完善农企利益联结机制,健全联农机制;推进农业标准化生产,激励农户质量控制;强化品牌建设与维护,推动农业提质增效等途径,促进农业组织化发展,提升组织支持程度,提高农产品质量控制能力和水平。
%W CNKI


%0 Thesis
%A 穆瑢雪
%T 猕猴桃耐盐砧木的筛选
%Y 刘永立
%I 浙江大学
%9 硕士
%D 2019
%K 猕猴桃;;砧木;;耐盐性
%X 猕猴桃在浙江省沿海地区时有栽培,然而土地盐渍化常常导致猕猴桃生长发育不良,最终影响猕猴桃的产量和品质,解决这一问题的关键是筛选出猕猴桃的耐盐砧木。本研究利用人工海水模拟盐胁迫进行猕猴桃耐盐性筛选、并鉴定出耐盐性植株,结果如下:1、通过对五个品种的芽期、苗期耐盐性鉴定以及盐害指数计算,发现不同品种对盐胁迫的敏感程度不同,筛选出'耐盐徐香'和'耐盐恒优1号'。通过对两株耐盐植株进一步耐碱性和耐涝性鉴定,结果发现'耐盐徐香'的生长状态强于'耐盐恒优1号'。2、通过改变激素比例、蔗糖浓度以及培养基配方等获得了'耐盐徐香'最适的继代和生根培养基配方:'耐盐徐香'猕猴桃实生苗扩繁培养基为:1/2MS+4mg/L6-BA+0.1mg/LNAA+20g/L蔗糖,'耐盐徐香'猕猴桃实生苗生根培养基为:1/2 MS +1 mg/LIBA+0.3%活性炭+20 g/L 蔗糖。3、通过进化树分析了AdADH 基因、AdADH2基因和AdPDC1基因与其他物种基因的相关性。以'耐盐徐香'和徐香为材料,研究AdADH1、AdADH2和AdPDC1三个盐胁迫相关基因的表达量。正常条件下,'耐盐徐香'和'徐香'的各基因相对表达量差异不大;在盐胁迫下,'徐香'AdADH1、AdADH 基因相对表达量明显低于'耐盐徐香',AdPDC1基因表达量差异不明显。基因测序后比对氨基酸序列发现,出现部分氨基酸改变,但尚不能确定基因的变异是否为影响耐盐性的直接因素。
%W CNKI


%0 Journal Article
%A 朱岁层
%A 赵辉
%A 王新江
%+ 眉县农业技术推广服务中心;眉县农业农村局;
%T 有机水溶肥料在猕猴桃上增产提质降本效果初探
%J 南方农业
%D 2019
%V 13
%N 05
%K 有机水溶肥;;猕猴桃;;增产提质降本
%X 利用猕猴桃园滴灌系统,应用有机水溶肥替代化肥,较常规施肥减少化肥用量435.6 kg·hm~(-2),肥料投入减少675元/hm~2,猕猴桃产量提高8.75%。通过试验发现,有机水溶肥料可以提高猕猴桃的产量和品质,降低肥料投入成本,促进农业可持续发展。
%P 34-35
%@ 1673-890X
%L 50-1186/S
%W CNKI


%0 Journal Article
%A 石岩
%A 万红莲
%A 王宝琪
%A 毛楠
%+ 宝鸡文理学院地理与环境学院;宝鸡文理学院灾害监测与机理模拟陕西省重点实验室;
%T 气候变化对宝鸡市猕猴桃产量的影响
%J 湖北农业科学
%D 2019
%V 58
%N 03
%K 猕猴桃;;产量;;气候变化;;宝鸡市
%X 通过对陕西省宝鸡市2005—2016年气象数据和猕猴桃产量数据的搜集与整理,利用Excel、ArcGIS等软件分析了猕猴桃生长膨大期(5—7月)和成熟期(8—10月)两个阶段气温、降水、日照时间三大气象因子的变化与猕猴桃产量的相关性。结果表明,宝鸡市近12年猕猴桃的单产整体呈波动上升趋势;果业的生产发展在较大程度上受气候变化制约,猕猴桃单产与气温变化、日照时间呈正相关趋势,与降水量变化呈负相关趋势;气候变化对果业的发展有一定影响,但农业技术的不断提升、政府相关政策的扶持、"互联网+"的大力推广以及人为因素等在一定程度上弥补了气候变化对果业发展带来的一些不利影响。基于上述结果,提出了发展建议,以期为宝鸡市猕猴桃产业的发展提供参考。
%P 38-41
%@ 0439-8114
%L 42-1255/S
%W CNKI


%0 Journal Article
%A 盛强
%A 赵雨
%A 申亮
%+ 陕西科技大学;
%T 农产品供应链仿真建模与应用——以陕西周至猕猴桃为例
%J 江苏农业科学
%D 2019
%V 47
%N 02
%K 农产品;;系统动力学;;供应链;;激素类农药;;税率减免
%X 以陕西省周至县猕猴桃产业为研究对象,基于系统动力学思想建立猕猴桃产业供应链模型,在Anylogic软件环境下进行仿真,为种植户生产决策和产业政策设计提供指导。结果表明,使用激素类农药的果品折价系数存在临界值,当折价系数大于临界值时从成本角度考虑种植户会主动放弃使用激素类农药;减免分销商税率可以提高分销商收益,但在小区间内会降低供应链总体收益,仅当税率低于区间临界值时供应链总利润开始增加。该模型可用于同类农产品供应链的仿真与分析。
%P 333-337
%@ 1002-1302
%L 32-1214/S
%W CNKI


%0 Journal Article
%A 熊丙全
%+ 成都农业科技职业学院园林园艺分院;
%T 猕猴桃授粉方式筛选
%J 北方园艺
%D 2019
%N 03
%K 猕猴桃;;授粉方式;;产量;;品质
%X 以红心猕猴桃为试材,设置了5种不同的授粉方式,研究不同授粉方式对红心猕猴桃坐果率、果实外观性状、内在品质及产量的影响,以期为猕猴桃优质高产技术研究提供参考。结果表明:在5种授粉方式中,人工点粉处理猕猴桃的坐果率和单株产量达到最高值,分别为77.12%和30.50kg;从果实外观来看,3号花粉悬浮液(白砂糖2g·L~(-1)+硼酸1g·L~(-1)+琼脂2g·L~(-1)+0.2g·L~(-1)吲哚丁酸+花粉2g·L~(-1))喷雾授粉果实的横径和单果质量的最大,分别为5.17cm、85.70g;从果实内在品质来看,可溶性固形物含量和可滴定酸含量最高的处理为人工点粉处理,分别为17.2%和0.82%,而总糖含量和维生素C含量最高的处理为1号花粉悬浮液喷雾处理,分别为13.28%和1.12mg·g-1。综合分析可知,利用人工喷雾等器械授粉能更好地节约生产成本,提高猕猴桃的坐果率,增加产量,有效改善果实的外观性状和内在品质,因此认为1号花粉悬浮液(白砂糖2g·L~(-1)+硼酸1g·L~(-1)+琼脂2g·L~(-1)+花粉2g·L~(-1))处理更适宜用于猕猴桃大面积大规模生产。
%P 74-77
%@ 1001-0009
%L 23-1247/S
%W CNKI


%0 Journal Article
%A 刘增照
%A 郝明德
%A 牛育华
%A 王晨光
%+ 西北农林科技大学资源环境学院;西北农林科技大学水土保持研究所;陕西科技大学陕西农产品加工技术研究院;陕西省农业技术推广总站;
%T 施用腐殖酸肥料对猕猴桃果实品质和产量的影响
%J 西北农业学报
%D 2019
%V 28
%N 02
%K 腐殖酸;;猕猴桃;;品质;;产量
%X 为探求腐殖酸叶面肥在猕猴桃果树上施用的最佳质量浓度,以‘徐香’猕猴桃为试验材料,研究不同质量浓度腐殖酸叶面肥对猕猴桃果实品质和产量的影响。设置5个质量浓度梯度处理:处理1(腐殖酸0g/L),处理2(腐殖酸0.15g/L),处理3(腐殖酸0.3g/L),处理4(腐殖酸0.45g/L),处理5(腐殖酸0.6g/L),每个处理3个重复。于2017年猕猴桃坐果后10d、20d、30d共喷施3次,每次喷施量为200L/667m~2。结果表明:腐殖酸质量浓度过高或过低均不能使果实产量与品质达到最优,综合产量与品质,处理3质量浓度最优。回归拟合结果为产量和品质各指标与腐殖酸质量浓度均存在显著的二次相关关系,产量最高时腐殖酸质量浓度为0.349g/L,果实品质各指标最优时腐殖酸质量浓度均为0.3～0.4g/L。
%P 219-224
%@ 1004-1389
%L 61-1220/S
%W CNKI


%0 Journal Article
%A 张效星
%A 樊毅
%A 崔宁博
%A 李晨
%A 胡笑涛
%A 龚道枝
%+ 四川大学水力学与山区河流开发保护国家重点实验室/水利水电学院;四川省水利科学研究院;南方丘区节水农业研究四川省重点实验室;水利部长江水利委员会综合管理中心;西北农林科技大学旱区农业水土工程教育部重点实验室;中国农业科学院农业环境与可持续发展研究所/作物高效用水与抗灾减损国家工程实验室;
%T 不同灌水量对滴灌猕猴桃光合、产量与水分利用效率的影响
%J 灌溉排水学报
%D 2019
%V 38
%N 01
%K 滴灌;;不同灌水量;;猕猴桃;;光合特性;;产量;;产量水分利用效率
%X 【目的】揭示不同灌水量对滴灌猕猴桃生长、产量及水分利用效率的调控效应。【方法】以7 a生"金艳"猕猴桃为试材,在果实膨大期(Ⅲ期)、果实成熟期(Ⅳ期)各设置1个对照(CK)和4个灌水处理,即高水(HW)、中水(MW-1)、偏低水(MW-2)和低水处理(LW),灌水量分别为CK的55%、65%、75%和85%。【结果】猕猴桃叶片光合特性因生育期和灌水量的不同而呈现明显差异,其光合速率(Pn)、蒸腾速率(Tr)和气孔导度(gs)均随灌水量的减小而减小,但Ⅲ-HW、Ⅳ-HW处理的Pn与CK差异不显著(P>0.05),Ⅲ-HW和Ⅳ-MW-2处理的瞬时水分利用效率较CK分别显著提高了2.70%、5.41%(P<0.05);各处理猕猴桃产量较CK仅下降0.09%～6.24%,产量水分利用效率(WUEy)则提高了2.82%～23.16%,其中Ⅲ-HW、Ⅳ-MW-1处理产量仅下降了0.09%、2.45%,而WUEy提高了2.82%、10.73%。【结论】滴灌猕猴桃果实膨大期高水处理、果实成熟期中水处理保持产量无明显下降,有效提高WUEy,并节水2.50%、11.62%(分别节水156、726 m3/hm~2),具有较好的节水稳产效果。
%P 1-7
%@ 1672-3317
%L 41-1337/S
%W CNKI


%0 Journal Article
%A 赵兰君
%A 苏少峰
%A 吉文丽
%A 李卫忠
%+ 西北农林科技大学林学院;西北农林科技大学风景园林艺术学院;
%T 不同耕作方式对猕猴桃叶片光合特性和果实品质的影响
%J 西北农业学报
%D 2018
%V 27
%N 12
%K 猕猴桃;;耕作方式;;光合特性;;果实品质;;光响应曲线
%X 以陕西眉县‘徐香’猕猴桃为试验材料,通过对猕猴桃叶片气体交换参数与光响应曲线及果实品质指标的测定,研究土地清耕(CK)、枝蔓还田(S1)和林下生草(S2)3种土地耕作方式下,猕猴桃叶片光合特性和果实品质的差异。结果表明:与CK相比,S1和S2的光合速率和光响应曲线均差异明显,其中日平均净光合速率分别较CK高14.08%和6.04%,最大净光合速率分别较CK高43.60%和78.10%;S1和S2的果形指数、维生素C质量分数、糖酸比和固酸比等果实品质指标优于CK,其中维生素C质量分数分别较CK高22.76%和12.77%。可见,枝蔓还田和林下生草的土地耕作方式可在不同程度上提高猕猴桃叶片光合作用能力,改善果实品质。对3种土地耕作方式进行科学评价,有益于探索更为合理的猕猴桃果园耕作方式。
%P 1827-1834
%@ 1004-1389
%L 61-1220/S
%W CNKI


%0 Journal Article
%A 杜继存
%A 韩进
%+ 陕西省城固县沙河营镇农业综合服务站;
%T 绿色猕猴桃科学施肥技术
%J 现代农业科技
%D 2018
%N 24
%K 猕猴桃;;绿色;;施肥技术
%X 秦巴山区是猕猴桃适生区,但施肥杂乱无标准。本文介绍了绿色猕猴桃科学施肥技术,该技术遵循循环、生态、绿色、有机的原则,可作施肥标准以供广大专业种植户参考使用。
%P 98-99
%@ 1007-5739
%L 34-1278/S
%W CNKI


%0 Journal Article
%A 宋远军
%A 吴世权
%A 刘原
%A 刘健
%+ 四川省苍溪县圣丰农产品经营有限公司;四川苍溪猕猴桃研究所;
%T 加快无病毒苗木繁育  振兴苍溪红心猕猴桃产业
%J 四川农业科技
%D 2018
%N 12
%K 无病毒;;苗木;;红心猕猴桃;;苍溪
%X 苍溪是世界红心猕猴桃发源地。近年来,因猕猴桃溃疡病危害呈加重趋势,产业发展风险加大。通过组培快繁技术应用,培育和推广猕猴桃无病毒苗木是从种源上减轻溃疡病危害的重要途径。本文主要阐述了苍溪猕猴桃产业发展概况,分析了近年来全县猕猴桃溃疡病爆发的主要因素,并立足产业发展趋势,提出了加快无病毒苗木培育,振兴苍溪红心猕猴桃产业的建议。
%P 57-58
%@ 1004-1028
%L 51-1212/S
%W CNKI


%0 Thesis
%A 杨迪
%T ‘杨氏金红50号’猕猴桃组织培养工厂化育苗关键技术研究
%Y 张乃群;毕生雷
%I 南阳师范学院
%9 硕士
%D 2019
%K 猕猴桃;;组织培养;;再生;;增殖;;生根;;炼苗移栽
%X 中华猕猴桃是我国特有的猕猴桃种,在猕猴桃品种选育中备受青睐。‘杨氏金红50号’猕猴桃是从中华猕猴桃中选育出的优良品种,具有较大的发展潜力。组织培养有育苗周期短、不受季节限制、遗传性状稳定等特点。本试验以‘杨氏金红50号’猕猴桃的带芽茎段为原材料进行组织培养,有效利用试验转接过程中剪掉的叶片、叶柄,建立起‘杨氏金红50号’猕猴桃的快繁体系,并做了工厂化育苗的经济效益分析。具体结果如下:1.外植体消毒。带芽茎段消毒的最佳方式为75%酒精浸泡30 s+0.1%升汞浸泡8 min,污染率为20%,褐化率为26.67%,成活率为53.33%。2.诱导腋芽萌发的最佳培养基为MS+4 mg/L 6-BA+0.1 mg/L NAA,平均发芽率为94.44%。3.增殖培养的最佳培养基为MS+4 mg/L 6-BA+0.5 mg/L NAA,平均增殖系数为5.16,茎伸长范围在2.01~3.77 cm之间。4.直接诱导叶片产生不定芽的最佳培养基为MS+2 mg/L 6-BA+0.2 mg/L NAA,平均褐化率为7.5%,平均再生率为92.5%;直接诱导叶柄产生不定芽的最佳培养基为MS+2 mg/L 6-BA+0.3 mg/L NAA,平均再生率为89.17%。5.生根培养的最佳培养基为1/2MS+0.9 mg/L IBA,平均愈伤组织块直径为1.03 cm,平均生根率为100%,平均根长为3.19 cm,平均生根数量为12.58条。6.开盖炼苗7 d时间最佳,移栽至细沙中成活率为100%;细沙移栽以室内培养2周,室外培养2周,可透过培养瓶观察到组培苗根部明显变化为最佳;田园土移栽中腐殖土移栽效果最好,成活率为100%。7.根据试验参数,拟建设一个含50 m~2组织培养室、50 m~2试验准备室,20 m~2接种室及1300 m~2移栽大棚的‘杨氏金红50号’猕猴桃组织培养育苗工厂,并分析相应经济效益。计算得工厂可年产约191520棵‘杨氏金红50号’移栽苗,销售额达957600元;工厂成本分别为厂房费为11000元、固定资产折旧费为16758元、药品费为47498元、水电费为148203元、人工成本为145000元,共计368459元,平均每棵苗成本约1.9元,其中水电费占比为40.22%,人工费占比39.35%,为主要成本,药品费占12.89%,为第三成本,可为后续降低成本研究提供参考;工厂年收益约589141元。
%W CNKI


%0 Thesis
%A 邓萌
%T 猕猴桃高温气象指数保险产品设计探索
%Y 张勇;兰建彬
%I 四川农业大学
%9 硕士
%D 2018
%K 猕猴桃;;农业保险;;农业气象指数保险;;设计;;试点
%X 农业气象指数保险其实质就是借助一些特殊的天气情况作为引发基础,如果达到了一定的保险条件之后,不管约定的受保护者是不是出现了灾害,保险公司都会结合现实天气情况向受保护者给予一定的经济补偿。这个险种大部分尽管是政策性的保险,但是却可以从根本上解决农业保险经营与管理两方面之间的问题。本文列举分析了国内外气象指数的发展历史及产品特色,通过分析影响猕猴桃生长的各个气象因素,最终锁定高温对猕猴桃果品质量及产量具有较大影响。近年来,蒲江猕猴桃产业经济发展迅速,但因不利气象因素导致的猕猴桃经济损失也在持续上升,由此引起保险业极大关注,为此在蒲江政府的引导下2017年在当地试点落地猕猴桃气象指数保险产品,得到以下结果。1.本文选取1987—2017年四川省蒲江县的相关气象数据,联合当地气象局、农林局、保险公司在全县范围内,就往年猕猴桃灾损程度、受灾面积、保险购买意向,接受保险金额等做了200份问卷调研,建立结构方程模型,对问卷的信度和效度进行了分析。最终检验KMO值为0.857,表明该因子分析法适用于本次调查数据,检验结果表明此次调查问卷效度较好,能够比较准确反映研究主题。2.利用趋势产量模型,分离了猕猴桃气象产量,选取指数定价模型建立气象产量与猕猴桃高温指数的相关关系,可以看出因为种植技术的落后,高温气象因子在早期对猕猴桃产量的影响也放大较多,同时借助气象产量,得出高温对猕猴桃的平均减产率。3.确定保险最终理赔以每亩赔偿金额=每亩最高赔付保险金额×分级赔偿标准系数×(1—绝对免赔率)来计算,确定每亩最高赔付金额为2000元,厘定猕猴桃气象指数保险费率为0.02、绝对免赔率为20%。4.2017年保险试点中,受保总面积155亩,以蒲江气象局出具相关数据,最终获赔面积23亩,确定了猕猴桃高温气象指数保险产品在蒲江当地具有市场空间。
%W CNKI


%0 Journal Article
%A 任艳玲
%A 王涛
%A 曹琦琦
%A 王瑞
%A 黄洪媛
%A 何丝汀
%A 王娟
%A 黄亚欣
%A 王国立
%A 陈浪
%+ 贵州轻工职业技术学院;贵州检验检疫局;贵阳学院;贵州省修文县猕猴桃产业发展局;
%T 猕猴桃应对高端市场农残技术性贸易壁垒研究——以日本和欧盟为例
%J 江苏农业科学
%D 2018
%V 46
%N 21
%K 猕猴桃;;农业残留;;技术性贸易壁垒;;日本;;欧盟;;应对研究;;高端市场
%X 世界上大部分国家和地区高度重视食品农产品的农药残留问题,并将其作为主要技术性贸易壁垒。由于较高的营养保健价值和极佳口感,猕猴桃是世界上重要的高端出口水果,我国作为猕猴桃的原产地和种植、产量第一大国,在国际出口市场所占份额较少,制约我国猕猴桃走入高端市场的主要阻力就是农药残留,以日本、欧盟为例,研究猕猴桃高端消费市场农药最大残留限量及管控要求,结合我国产业实际,提出针对性强的应对措施,为提升我国猕猴桃果品质量、安全水平与国际竞争力,扩大在高端出口市场的份额,进而为增加产业效益与利润提供科学指导。
%P 366-370
%@ 1002-1302
%L 32-1214/S
%W CNKI


%0 Journal Article
%T 中国猕猴桃产量居世界第一
%J 食品安全导刊
%D 2018
%N 33
%K 猕猴桃;创新联盟;世界第一;水稻产量;
%X <正>中国农科院副院长李金祥日前在国家猕猴桃科技创新联盟2018年年会上说,2006年-2016年,我国猕猴桃种植面积增长了3倍,产量增长了4.5倍,我国猕猴桃面积和产量均居世界第一。眼下,随着大量国产和进口猕猴桃上市,究竟国产的好吃还是进口的好吃?国家猕猴桃科技创新联盟比较了北京、
%P 6
%@ 1674-0270
%L 11-5478/R
%W CNKI


%0 Journal Article
%A 裴润根
%+ 江西省新干县农业技术推广中心;
%T 生物有机肥在猕猴桃上的肥效试验研究
%J 江西农业
%D 2018
%N 22
%K 生物有机肥;;猕猴桃;;产量;;品质;;经济效益
%X 本文通过对生物有机肥在猕猴桃上的应用效果研究,详细分析施用生物有机肥与施用其他不同肥料的情况下,对猕猴桃产量、品质、经济效益的影响。结果表明,在猕猴桃上施用生物有机肥后比施用鸡粪和化肥产量分别增加214.0、385.0 kg/667 m2,增幅分别为16.6%、34.5%,经济效益分别增加1 512、2 644.0元/667 m~2。此次试验效果研究可以为全面开展"有机肥替代化肥"行动提供技术指导。
%P 22-23
%@ 1674-4179
%L 36-1296/S
%W CNKI


%0 Journal Article
%A 朱克永
%A 隋明
%+ 四川工商职业技术学院;
%T 猕猴桃加工工艺及开发利用趋势
%J 食品研究与开发
%D 2018
%V 39
%N 22
%K 猕猴桃加工;;工艺技术;;趋势分析
%X 以猕猴桃的保健功能以及加工技术为切入点,介绍了猕猴桃的种类、分布范围和营养价值等方面。通过综述国内外对猕猴桃的保健功能、加工技术以及发展前景等研究现状,着重的分析了猕猴桃果酒、果浆、果脯等产品的加工技术进展及其发展趋势,为推进猕猴桃产业发展及拓展市场提供借鉴。
%P 220-224
%@ 1005-6521
%L 12-1231/TS
%W CNKI


%0 Thesis
%A 叶德昶
%T 河源市和平县猕猴桃产业与发展问题研究
%Y 张文峰
%I 仲恺农业工程学院
%9 硕士
%D 2018
%K 和平县;;猕猴桃产业;;发展问题对策
%X 猕猴桃口感酸甜,风味独特,且营养丰富,保健食疗作用大,深受国内外消费者的青睐,在我国更有着巨大的消费市场。广东省和平县凭借着优良的气候优势与地理位置,大力发展猕猴桃。但和平县猕猴桃产业还未进入成熟发展阶段,还有许多难题需要攻关。因此,总结和平县猕猴桃产业现状问题,并针对性地研究制定相关政策,对于提升和平县猕猴桃产量和品牌知名度,提高产品附加值以促进农民增收将起到积极作用。本文通过实地走访和调研和平县猕猴桃产业,得到有关猕猴桃种植、加工、运输和销售等产业发展的基本数据和资料。随后,利用统计分析方法,对得到的资料和数据进行数值分析,以较全面地总结归纳和平县猕猴桃产业发展现状与存在的缺陷问题。最后,基于所发现问题,根据农业现代化发展理论,并借鉴国内外优秀案例,从和平县猕猴桃发展问题本身出发,为和平县猕猴桃产业实现高产、优质和绿色发展提出建议对策:1)借助毗邻港澳珠三角发达地区的区位优势,加大高端、自主品牌的创建力度;2)鼓励实施科技兴农,重点攻关改良选育工作;3)利用当地龙头企业的带动作用,倡导标准化的栽培种植与生产管理以有效扩大产业规模;4)正确发挥政府组织职能,由其负责协调猕猴桃产业链中的多方运营体关系,督促他们合理承担直接利益与潜在风险;5)鼓励探索开发满足现代人们观光娱乐需求的生态经济,增加其产业输出能力。和平县猕猴桃产业可以自主地进行科学主张与谋略规划,推动当地产业规模扩大与品牌质量提升,促进区域经济发展,最终走出一条具有长远意义的符合和平县区域特色的猕猴桃产业发展道路。
%W CNKI


%0 Journal Article
%T 国际动态
%J 中国果业信息
%D 2018
%V 35
%N 10
%K 猕猴桃产业;水果出口;水果产量;开心果;出口量;柑桔产量;奇异果;美国农业部;塔斯马尼亚;鲜食葡萄产业;国际动态;
%X <正>全球:桃及油桃产量下降据美国农业部(USDA)最近发布的一份报告显示,受不利天气条件影响,2018/2019产季全球桃及油桃主产国中国和欧盟的产量将大幅减少,导致全球桃和油桃产量预计将减少130万t,仅1 990万t,全球桃及油桃贸易也将因产量减少而萎缩。由于4月初遇严寒天气,预计2018/2019产季中国桃及油桃产量将降至1 350万t,同比减少80万t。恶劣天气严重影响了中国中部和北
%P 34-40
%@ 1673-1514
%L 50-1173/S
%W CNKI


%0 Journal Article
%A 徐蓉
%A 黄昌学
%A 唐合均
%A 唐川
%A 代丽
%A 曾睿
%A 王臣信
%A 陈群芳
%+ 四川省都江堰市农业和林业局;
%T 四川省猕猴桃生产现状及对策
%J 现代农业科技
%D 2018
%N 19
%K 猕猴桃;;生产现状;;问题;;对策;;四川省
%X 四川省猕猴桃产业的发展对当地的经济发展起着重要作用。本文分析了四川省猕猴桃的生产现状,指出了生产上亟须解决的问题,并提出了相应的对策,以期为四川省猕猴桃产业发展提供参考。
%P 131-132
%@ 1007-5739
%L 34-1278/S
%W CNKI


%0 Journal Article
%A 刘文国
%A 王锋
%A 赵强
%A 王智民
%+ 杨凌职业技术学院;甘肃省镇原县农技中心;
%T 不同肥料对猕猴桃黄化病防治效果和产量的影响
%J 安徽农业科学
%D 2018
%V 46
%N 27
%K 肥料;;黄化病;;产量;;猕猴桃
%X [目的]研究不同肥料对猕猴桃黄化病的防治效果及产量的影响。[方法]选用EDDHA-Fe、克黄先锋、举众复合肥3种肥料,以黄化病果树和正常果树叶片及果实为研究材料,通过土壤施肥试验,采用方差分析中邓肯法的多重比较,研究施肥后猕猴桃叶片叶绿素含量、果实果径、单果质量的变化。[结果]3种不同肥料对黄化病果树叶片总叶绿素含量影响很大,叶绿素的增加率最大达251. 0%,最小达59.3%,说明3种肥料对改变猕猴桃叶片总叶绿素含量作用明显,均有助于叶片的复绿。3种肥料施用后,正常果树的果实果径均比黄化果树大,单果质量比黄化果树高,正常果树的果实绿色色度差异不显著,但黄化病果树的果实绿色色度差异极显著,以使用EDDHA-Fe后的绿色色度最大,达97.6%,单果质量之间差异显著,以使用EDDHA-Fe的单果质量最高。[结论]EDDHA-Fe螯合铁防治黄化病效果最好,可以作为防治猕猴桃黄化病的首选肥料,其次为克黄先锋。
%P 154-156+165
%@ 0517-6611
%L 34-1076/S
%W CNKI


%0 Journal Article
%A 孙喜军
%A 吕爽
%A 高莹
%+ 西安市农业技术推广中心;咸阳职业技术学院;
%T 西安市水肥一体化技术推广现状及对策
%J 陕西农业科学
%D 2018
%V 64
%N 09
%K 水肥一体化;;应用;;现状;;对策
%X 客观分析了西安市推广应用水肥一体化技术的必要性,概括总结了西安市水肥一体化技术推广应用现状,深入探讨了实际推广应用中存在的问题,并在此基础上提出了进一步发展对策,以期能为西安市水肥一体化技术推广应用及现代农业可持续性发展提供一定的决策依据。
%P 64-68
%@ 0488-5368
%L 61-1089/S
%W CNKI


%0 Journal Article
%A 陈秀德
%A 吴明波
%A 姚伦俊
%A 胡腾胜
%+ 贵州省施秉县农业局土壤肥料站;贵州省黔东南州土壤肥料站;
%T 山地猕猴桃园间作夏季绿肥品种的筛选
%J 贵州农业科学
%D 2018
%V 46
%N 09
%K 猕猴桃园;;绿肥品种;;间作;;筛选
%X 为筛选出适宜山地猕猴桃园间作的耐阴性强、鲜草产量高、养分供应量大的夏季绿肥品种,在贵州省施秉县甘溪乡猕猴桃园选择当地有代表性的爬山豆(本地饭豆)、本地黄豆(十月青)、绿豆、红饭豆4个豆科夏季绿肥品种进行间作大区试验。结果表明:爬山豆的鲜草产量最高,达1 875.5kg/667m~2,分别比本地黄豆、绿豆、红饭豆品种增产111.6%、144.9%、162.2%,差异达极显著水平;N、P2O5、K2O养分供应量爬山豆最高,达18.45kg/667m~2;间作绿肥处理猕猴桃果实的Vc、可溶性固形物、可溶性糖均比CK(空白对照)高,表现为爬山豆>绿豆>本地黄豆>红饭豆>CK,总酸依次为CK>红饭豆>本地黄豆>绿豆>爬山豆;间作绿肥均能明显降低土壤温度,保持土壤水分,对缓解猕猴桃园旱情有一定的作用,尤其爬山豆的综合表现最好,是施秉县山地猕猴桃园适宜的夏季绿肥品种。
%P 34-37
%@ 1001-3601
%L 52-1054/S
%W CNKI


%0 Journal Article
%A 张承
%A 王秋萍
%A 冉飞
%A 陈鹏
%A 吴小毛
%A 龙友华
%A 唐靖文
%A 黄亚欣
%+ 贵州大学农学院;江苏大学农业装备工程学院;贵州农业职业学院;修文县猕猴桃产业发展局;
%T 猕猴桃适宜采摘期确定及其贮藏性能
%J 农业工程学报
%D 2018
%V 34
%N 17
%K 猕猴桃;;氯吡脲;;生长;;发育;;贮藏性能;;采收期
%X 为研究猕猴桃果实生长发育及其适宜采收期。以贵长猕猴桃为试材,采用未浸果和浸果(氯吡脲10 mg/L)处理,监测了谢花后9~128 d果实生长发育规律与6个不同采收期下贮藏期果实品质及贮藏性的变化。结果表明,‘贵长’猕猴桃果实生长可分为3个时期:快速生长期(谢花后9~23 d)、缓慢生长期(谢花后23~100 d)和平缓生长期(谢花后100~128 d)。‘贵长’猕猴桃果实在生长期内,硬度变化呈先升高后降低,干物质和可滴定酸含量变化呈先快速增加后缓慢增加,可溶性固形物、可溶性总糖、叶绿素和可溶性蛋白含量变化呈逐渐增加,总酚和黄酮含量变化呈波动增加。10 mg/L氯吡脲浸果明显提高了‘贵长’猕猴桃果实的生长速率和生长量,降低了生长期果实的硬度;且能增加生长期和贮藏期果实干物质和可溶性蛋白含量、减少可滴定酸、总酚和黄酮含量,提高谢花后58~128 d和贮藏期果实可溶性固形物、可溶性总糖和叶绿素含量;但加速贮藏期糖高峰出现和可滴定酸损失,降低了贮藏性能。早采或晚采以及10 mg/L氯吡脲浸果均可加速‘贵长’猕猴桃果实的软化、硬度降低、质量和营养物质的损失,极显著地(P<0.01)增加果实腐烂率。‘贵长’猕猴桃较适宜的采收期为谢花后125~132 d,即干物质达16.5%~17.5%、可溶性固形物达6.5%~7.5%间采收。该研究可为猕猴桃优质生产及适宜采收期提供理论支撑。
%P 266-275
%@ 1002-6819
%L 11-2047/S
%W CNKI


%0 Journal Article
%A 张成德
%A 周文斌
%A 饶晓梅
%+ 陕西省城固县农业机械化学校;
%T 猕猴桃果园机械化示范简介
%J 时代农机
%D 2018
%V 45
%N 08
%K 果园机械化;;项目内容;;问题和建议
%X 随着农村经济的发展,为了改善农业结构,促进农业发展,为推动传统农业向现代农业转型,因此,加大果园机械的投入力度,提高果园机械化程度,果园机械化技术示范推广势在必行。
%P 36
%@ 2095-980X
%L 43-1525/S
%W CNKI


%0 Journal Article
%A 樊继刚
%A 王锡宏
%A 李淑芬
%A 徐同珊
%A 李燕
%+ 江苏省连云港市赣榆区土肥站;
%T 赣榆区水肥一体化技术在果园中的应用效果
%J 中国农技推广
%D 2018
%V 34
%N 08
%K 果园;;水肥一体化;;提升
%X 果园中应用水肥一体化技术,可以改善土壤物理性状,增加土壤有机质含量,提高土壤肥力,提升耕地质量。赣榆区水肥一体化技术在果园中的应用效果表明,水肥一体化可以使水果亩增产80.6~233.7 kg,增幅达13.30%~28.16%,效果显著。
%P 53-55
%@ 1002-381X
%L 11-2834/S
%W CNKI


%0 Journal Article
%A 井赵斌
%A 王斌龙
%A 席晓燕
%+ 渭南职业技术学院;渭南市果业研究院;西北农林科技大学园艺学院;杨凌首沃元农生态农业有限公司;
%T 根际注射施肥对猕猴桃生长、产量和品质的影响
%J 陕西农业科学
%D 2018
%V 64
%N 08
%K 猕猴桃;;注射施肥;;叶片功能性状;;产量;;品质
%X 【目的】为明确根际注射施肥技术对猕猴桃生长、产量和品质的影响,为猕猴桃果园水肥高效利用提供科学依据。【方法】2015-2017年以6年生猕猴桃品种海沃德为试验材料,对比分析了传统环状开沟撒施肥与根际注射施肥对猕猴桃生长指标、果实产量和品质的影响,其中根际注射施肥包括4个不同的肥料处理。【结果】与传统环状开沟撒施肥料相比,(1)根际注射施肥中4个不同肥料处理的新梢长度和新梢直径均显著高于对照;各处理中(国产叶面肥和国产冲施肥处理除外)叶绿素a、叶绿素b和总叶绿素含量也显著高于对照环状开沟施肥。(2)处理1液体有机肥+微生物菌剂+大量元素水溶肥可显著提高叶鲜重、叶干重和叶干物质含量。(3)在整个生长季内,根际注射施肥不同处理下(国产叶面肥和国产冲施肥处理除外)果实横径、纵径、果实体积和单果质量均明显高于环状开沟施肥处理。(4)根际注射施肥中不同处理对果实品质指标的影响不尽相同,其中处理1液体有机肥+微生物菌剂+大量元素水溶肥可以改善猕猴桃品质。【结论】根际注射施肥技术配合合适的水溶性肥料是提高猕猴桃肥生长、果实产量和品质的有效方式,可以作为猕猴桃现代高效栽培生产技术大力推广。
%P 51-55+66
%@ 0488-5368
%L 61-1089/S
%W CNKI


%0 Journal Article
%A 陈道云
%A 黄文汉
%A 石媛
%A 罗齐克
%+ 吉首市土壤肥料工作站;
%T 水肥一体化技术实践与应用
%J 吉林农业
%D 2018
%N 17
%K 水肥一体化技术;;吉首市;;系统参数;;灌溉施肥方案;;技术模式;;关键环节
%X 水肥一体化技术是将灌溉与施肥融为一体的农业新技术,是提高农业用水、用肥生产效率和效益的重要方法。本文基于吉首市不同产业发展情况,集成组装了压力管道灌溉施肥系统,设计了不同作物灌溉施肥方案,总结了不同作物水肥一体化技术模式,准确把握水肥一体化技术关键环节,以期着力推进水肥一体化技术快速发展。
%P 68-69
%@ 1674-0432
%L 22-1186/S
%W CNKI


%0 Journal Article
%A 陈秀德
%A 吴明波
%A 姚伦俊
%+ 贵州省施秉县土壤肥料站;
%T 猕猴桃园绿肥还田对土壤肥力及猕猴桃产质量的影响
%J 贵州农业科学
%D 2018
%V 46
%N 08
%K 果园;;绿肥还田;;土壤;;培肥效果;;产量;;品质
%X 为加快果园绿肥种植技术推广,建设高产优质、绿色环保的果园,采用小区重复试验,于2015-2017年连续进行不同模式猕猴桃果园间种绿肥还田试验,研究果园一年冬夏两季绿肥连茬免耕撒播种植和冬季绿肥免耕撒播种植还田对果园土壤培肥效果及果实产质量的影响。结果表明:果园间种绿肥还田,均可逐步提高土壤有机质含量和土壤养分,降低土壤容重,改善土壤物理性状,从而提高耕地质量,提升果品品质及产量;一年冬夏两季绿肥连茬免耕撒播种植还田在果实产量、品质和提高土壤养分、改善土壤理化性状等方面均比冬季绿肥免耕撒播种植还田效果明显。
%P 73-76
%@ 1001-3601
%L 52-1054/S
%W CNKI


%0 Journal Article
%A 王粉萍
%+ 陕西工业职业技术学院;
%T 陕西省周至县猕猴桃营销推广策略
%J 农业工程
%D 2018
%V 8
%N 07
%K 推广;;策略;;包装多样化;;产业树;;双向模式
%X 通过分析陕西省周至县猕猴桃产业发展存在的问题,找出了周至县猕猴桃产业发展的新路子,提出了周至县猕猴桃在对外宣传、产品质量提升、产品包装多样化及销售渠道拓展等方面的对策方法,可为周至县猕猴桃产业发展提供理论参考。
%P 137-139
%@ 2095-1795
%L 11-6025/S
%W CNKI


%0 Thesis
%A 王昌
%T 微灌猕猴桃生长特性与需水规律试验研究
%Y 费良军;冯缠利
%I 西安理工大学
%9 硕士
%D 2018
%K 微灌;;猕猴桃;;生长特性;;需水规律;;灌溉制度
%X 本文在查阅国内外相关文献资料的基础上,结合陕西关中猕猴桃生产的实际,采用大田试验与理论研究相结合的技术路线,在微喷灌及滴灌条件下,根据猕猴桃园内土壤水分含量变化过程,研究了灌水土壤含水量下限对猕猴桃树生理生长特性、果实产量与品质、水分利用效率、水分生产函数、需水规律的影响,在此基础上提出了陕西关中地区猕猴桃树的微灌灌溉制度。本试验研究取得了以下主要成果:(1)在微喷灌或滴灌条件下,猕猴桃全物候期内早8:00时的土壤温度最大值出现时间点随着土层深度的增加而后移。不同深度处土壤温度随大气温度的变化而变化,在一天内均呈现出先降低、再升高、后降低的大体趋势,在整个物候期内均呈现出先升高后降低的大体趋势。在夏季中午时分,微喷灌水能够迅速降低田间气温、提高田间湿度,并且这种效果会持续到灌水结束后数小时内。(2)灌水后24h 土壤水分含量随着土层深度的增加先变大后变小,微喷灌及滴灌条件下土壤含水量最大值分别出现在30～40cm及40～50cm深度层之间。计划湿润层(0～60cm深度)的土壤含水量在萌芽展叶期和果实成熟期下降速度较为缓慢,而在开花坐果期和果实膨大期下降速度较快。(3)在微喷灌或滴灌条件下,猕猴桃各物候期的需水量及需水模数大小关系均为:果实膨大期>萌芽展叶期>开花坐果期>果实成熟期,其中果实膨大期是猴桃需水的关键时期。猕猴桃物候期内的总需水量及各物候阶段的日需水强度随着灌水下限的提高而增大。猕猴桃作物系数在整个物候期内表现出先增大后减小的趋势。(4)在微喷灌或滴灌条件下,随着灌水下限的提高,猕猴桃各项生长指标(包括新梢、叶柄、叶面积指数)和叶片生理指标(净光合速率、气孔导度、蒸腾速率)均有显著增加,但当灌水下限提高到70%后,这些生长生理指标增加不显著。Logistic模型能够较好地模拟猕猴桃果实体积随时间推移的变化过程。当灌水下限相同时,微喷灌灌水条件下的树体生长生理指标比滴灌灌水条件下的大。(5)在微喷灌或滴灌条件下,猕猴桃果实产量、水分利用效率及净效益随着灌水下限的提高而提高,但当灌水下限提高到70%后,再继续提高灌水下限反而会使猕猴桃果实产量、水分利用效率及净效益降低。(6)在微喷灌或滴灌条件下,随着全物候期需水量的增大,猕猴桃产量先增大后减小。本文建立的试验地猕猴桃全物候期的需水量与猕猴桃产量间的关系模型能够用来估算猕猴桃的产量。利用Jensen模型求解出的猕猴桃各物候期水分敏感系数结果表明:猕猴桃树在果实膨大期对水分的亏缺最为敏感,而果实成熟期出现水分亏缺对果实产量的影响不大,这与实际情况相符。(7)通过多目标模糊优化方法对微灌不同灌水下限处理进行分析,确定出了能够实现陕西关中地区猕猴桃节水、高产、高质、高效的最佳微灌灌水下限为70%,2017年(水平年)猕猴桃最佳微灌灌溉制度为整个物候期共进行微喷灌灌水9次,其中萌芽展叶期2次,果实膨大期7次,灌水定额为266.11～481.89m3/hm2,灌溉定额为3113.44m3/hm2。
%W CNKI


%0 Journal Article
%A 库永丽
%A 徐国益
%A 赵骅
%A 曹翠玲
%+ 西北农林科技大学生命科学学院;眉县农业宣传信息培训中心;
%T 腐植酸复合微生物肥料对高龄猕猴桃果园土壤改良及果实品质的影响
%J 华北农学报
%D 2018
%V 33
%N 03
%K 腐植酸复合微生物肥料;;猕猴桃;;土壤酶;;土壤微生物;;土壤理化性质;;果实品质
%X 为了改善陕西眉县高龄猕猴桃果园土壤存在由过量施肥及连作障碍导致的各项营养指标日趋恶化的严重问题,通过大田试验,以果农传统施肥为对照,研究3种不同腐植酸复合微生物肥料JY、KY、JKY对高龄猕猴桃生育期内(开花期、发芽期、果实膨大期、果实成熟期、次年发芽期)土壤养分系统的动态影响及最终果实品质的提高作用。结果表明,3种复合微生物肥料均能显著提高猕猴桃果园土壤细菌、放线菌、酵母菌数量,降低真菌数量,以改善和平衡土壤微生物群落结构;复合微生物肥料也能显著提高猕猴桃果园土壤酶活性(其中,JKY的应用效果最为显著,其蔗糖酶活性在不同时期分别较对照高出48.65%~255.51%、磷酸酶较对照高出30.23%~60.23%、多酚氧化酶较对照高出106.22%~182.04%、蛋白酶较对照高出13.74%~126.12%、脲酶较对照高出21.17%~177.41%),增强土壤肥力(硝态氮、铵态氮、速效磷、速效钾、全氮、全磷、全钾、有机质含量显著提高),降低土壤p H(其中,JKY组土壤p H较对照下降了0.25~0.48个单位);复合微生物肥料能够提高猕猴桃果实维生素C和可溶性糖含量,降低可滴定酸含量。综合分析表明,3种复合微生物肥料均能改良高龄猕猴桃果园土壤,提高猕猴桃果实品质,该研究结果可为微生物肥料在猕猴桃上的合理利用提供理论依据。
%P 167-175
%@ 1000-7091
%L 13-1101/S
%W CNKI


%0 Journal Article
%A 韩爱华
%A 贺雪娇
%A 张放
%+ 重庆市渝北区农产品质量安全中心;重庆市渝北区农业信息中心;中国农业科学院柑桔研究所;
%T 2007—2016年全球葡萄、猕猴桃与樱桃生产变动分析
%J 中国果业信息
%D 2018
%V 35
%N 06
%K 猕猴桃生产;收获面积;樱桃生产;变动分析;
%X 葡萄、猕猴桃和樱桃也是全球重要的落叶水果。据联合国粮农组织的统计数据,2007—2016年全球葡萄生产总体稳定,猕猴桃生产稳步增长,樱桃生产总体呈稳中有增态势。亚洲与传统产区这三类水果生产增长迅速,占全球的比重进一步提高。
%P 18-32
%@ 1673-1514
%L 50-1173/S
%W CNKI


%0 Journal Article
%A 库永丽
%A 徐国益
%A 赵骅
%A 董天旺
%A 曹翠玲
%+ 西北农林科技大学生命科学学院;眉县农业宣传信息培训中心;
%T 微生物肥料对猕猴桃高龄果园土壤改良和果实品质的影响
%J 应用生态学报
%D 2018
%V 29
%N 08
%K 猕猴桃;;微生物肥料;;土壤酶;;土壤理化性质;;品质
%X 猕猴桃种植年限增加导致的连作障碍使土壤微生物结构失调、土壤酶活性及理化指标降低,进而严重降低了猕猴桃品质和产量.在大田试验条件下,本研究以果农传统施肥为对照,探究两种对猕猴桃幼苗有促生作用的微生物肥料JF和KF(通过无菌苗试验验证促生效果)对猕猴桃不同生育时期(发芽期、开花期、果实膨大期、果实成熟期、次年发芽期)土壤微生物结构、土壤酶活性、理化指标以及果实品质的影响.结果表明:两种微生物肥料均能显著提高猕猴桃果园土壤细菌、放线菌与真菌的比值,改善和平衡土壤微生物群落结构;同时显著提高猕猴桃果园土壤酶活性,其中蔗糖酶、脲酶、磷酸酶和多酚氧化酶较对照分别高17.9%~83.5%、7.9%~83.0%、7.3%~45.4%和8.1%~140.3%;增强土壤肥力(速效氮、磷、钾、全氮、全磷、全钾、有机质含量显著提高),降低土壤p H(较对照下降0.29~0.34个单位).施用微生物肥料后猕猴桃果实维生素C、可溶性糖、可溶性蛋白等含量升高,可滴定酸含量下降.因此施用两种微生物肥料均能平衡土壤微生物群落结构,增强土壤肥力,提高猕猴桃果实品质.该研究结果可为微生物肥料在高龄猕猴桃果园的应用提供有力的理论依据.
%P 2532-2540
%@ 1001-9332
%L 21-1253/Q
%W CNKI


%0 Thesis
%A 杨瞳
%T “互联网+”下陕西农产品物流模式的研究
%Y 刘秀清;关美杰
%I 大连交通大学
%9 硕士
%D 2018
%K 农产品物流;;物流模式;;形态学矩阵法;;超效率DEA评级法
%X 作为我国的第一产业,农业一直被国家作为重点研究的对象,陕西省作为农业大省,其研究意义更是重大。陕西省农产品物流发展较慢,导致陕西省农产品“丰产不丰收”的特点逐年突出,而物流模式陈旧是制约陕西省农产品物流发展的主要原因。本文将紧抓“互联网+”下的农产品物流这个社会热点,分析陕西省特色农产品的物流现状,力求为寻找出最适合陕西农产品的物流模式提供理论依据。首先,使用基于熵值法的TOPSIS评价法,根据实际数据从经济发展水平、农产品供需状况、物流基础设施、物流规模、信息化水平以及物流人力资源水平六个类别建立陕西省农产品物流能力值指标体系,并通过计算陕西省农产品物流需求量,得到陕西省农产品物流的发展现状,从而提出研究问题的关键。其次,使用形态学矩阵法以及冲突解决原理对陕西省眉县猕猴桃物流模式进行设计。将形态学矩阵法应用到物流模式设计中,将农产品物流模式分解为物流主导主体、物流节点数、物流运作方式、物流配送模式、物流链形式、企业运营形式以及先进技术模式因素群。并使用冲突解决原理降低模式因素之间的耦合度,通过添加符合现实的约束条件进行筛选去除,设计出适合陕西省农产品的物流模式。最后,借助超效率DEA法对所选择的陕西省眉县猕猴桃物流模式进行评价,得出最适合眉县猕猴桃发展的物流模式。为了更加快速和全面的实施这种物流模式,陕西省需大力推广“互联网+”技术,构建数据型物流环境,促进农产品物流模式中各个模块之间的紧密联系,保证农产品物流的及时性和准时性,降低物流成本。
%W CNKI


%0 Thesis
%A 严功岸
%T 农户绿色生产行为与认证意愿研究
%Y 马恒运
%I 河南农业大学
%9 硕士
%D 2018
%K 绿色认证;;农户行为;;倾向得分匹配;;潜在优势;;猕猴桃;;认证意愿
%X 随着生态环境问题和食品安全问题日益突出,绿色标准化生产作为一种资源节约型和环境友好型的生产方式日益受到关注。发展绿色农业既能保证产品质量安全,又可减轻环境污染、保持生态平衡,而且,从长期来看,还有助于农民充分就业和收入提高。基于促进我国绿色农业发展的目的,依据问卷调查和实地访谈获得的一手数据,对农户绿色生产行为与认证意愿展开研究。本文在农户行为理论、路径依赖理论基础上,基于河南西峡398户猕猴桃种植户调查数据,提出六个绿色认证农产品生产基本特征的研究假设,并运用假设检验和经济计量估计结果,检验了绿色认证种植户的基本特征、潜在优势和持续条件的研究假设。研究结果揭示,同传统猕猴桃生产方式相比,绿色认证猕猴桃生产:第一,化肥农药投入较少、产量较低,是可持续环保型生产方式;第二,绿色认证保证产品质量,是产业升级的有效方式;第三,绿色种植增产潜力大,是“藏粮于地”的有效途径。同时,运用二元Logistic模型,对341户常规种植户绿色食品认证意愿影响因素进行了分析,研究发现:家庭独断决策方式、接受过技术培训、认为绿色认证有意义、认为新政策法规会影响自身质量安全行为和认为农药化肥会对环境产生影响,以及目标为“生活更自由和满意”、“获利更多”和“保护环境”等因素对农户绿色认证意愿有显著正影响,“产品销往省内市场”对绿色认证意愿有显著负影响。基于研究结论,提出以下建议:第一,加强绿色认证农产品质量监管,鼓励农户申请绿色认证;第二,普及安全生产知识,增强农户绿色生产意识;第三,加强品牌、运输链与销售渠道建设;第四,健全绿色认证产品追溯机制,提高绿色产品的市场认可度。
%W CNKI


%0 Thesis
%A 杨煜岑
%T 基于Android的猕猴桃施肥系统设计与实现
%Y 杨联安
%I 西北大学
%9 硕士
%D 2018
%K 智慧施肥;;移动GIS;;Android;;测土配方施肥;;猕猴桃
%X “互联网+”现代农业是农业可持续发展和乡村振兴战略的技术支撑,是助力智慧农业发展的新动力。当下,我国果树施肥中存在越来越多问题,包括施肥以经验和习惯为参考、缺乏统一标准、过量和不足并存等。本文以陕西省特色主导农业——猕猴桃产业为例,利用Arc GIS for Android技术,将养分平衡施肥法与Android智能终端相结合,在多年测土配方施肥的基础上,研发移动智慧化猕猴桃施肥系统APP,研究结果为区域果园的养分制图、分区管理、智慧施肥和果业的可持续性发展提供理论依据和技术支撑。本研究主要取得以下研究成果:(1)研制了智慧化猕猴桃施肥系统APP。将“互联网+”现代农业高新技术和智慧农业先进思想相结合,Arc GIS for Android移动GIS技术与养分平衡施肥模型相结合,以智慧施肥为目标,在Android Studio平台实现猕猴桃施肥查询系统,将空间查询与属性查询相结合,以期为测土配方施肥技术的应用和推广提供科学依据和技术支撑;(2)实现了猕猴桃施肥模型与移动GIS的深度耦合。与以往针对大田作物施肥系统不同,开发了一款以猕猴桃专题型果树施肥方案推荐系统,引入随机森林机器学习算法对猕猴桃果园进行土壤养分空间预测,构建猕猴桃养分平衡施肥模型,结合移动GIS技术,实现猕猴桃果园的精准施肥;(3)研制的猕猴桃施肥系统功能强大。系统不但有施肥推荐功能,还提供地图定位、果园土壤养分信息查询、猕猴桃生长管理相关知识、肥料交易等农技服务、猕猴桃施肥技术视频等扩展功能,基本满足猕猴桃施肥方面的业务需求,以后可扩充为猕猴桃智慧化管理专家系统;(4)研制的猕猴桃施肥系统具备广阔的应用前景。系统已成功搭建系统架构,构建猕猴桃养分平衡施肥模型,在实际生产中得到应用,具备现实意义及实践指导性,今后随着猕猴桃田间试验的扩充完善,以及土壤信息技术的日臻进步,施肥模型符合猕猴桃的实际生产应用,猕猴桃施肥APP应用前景广阔。
%W CNKI


%0 Thesis
%A 钟敏
%T 野生毛花猕猴桃雄性种质资源遗传多样性与花粉直感研究
%Y 徐小彪
%I 江西农业大学
%9 博士
%D 2018
%K 毛花猕猴桃;;雄性种质;;遗传多样性;;花粉形态;;关联分析;;花粉直感
%X 猕猴桃(Actinidia Lindl)是原产于我国的多年生落叶藤本果树,功能性雌雄异株,在生产上雄株对果实的产量与品质有重要作用。本研究以分布于江西省及周边地区的野生毛花猕猴桃雄性种质为试验材料,从其雄花表型性状、花粉形态以及SSR分子标记研究其遗传多样性。对毛花猕猴桃雄性种质群体的遗传结构进行分析,以此为基础对表型数量性状与SSR分子标记进行关联分析;并对选择两个毛花猕猴桃雄性株进行花粉直感效应研究,旨在为猕猴桃的育种和生产工作提供理论基础和科学依据。主要研究结果如下:(1)以野生毛花猕猴桃11个雄性自然居群为试验材料,对其雄花花器中花粉、花色、花器形态等17个表型性状进行分析,讨论其表型多样性。结果表明,各表型性状在群体间和群体内均存在显著差异。各表型性状中平均变异系数单花花粉量最大(52.34%),花冠直径最小(15.71%),从群体的角度,变异系数最大的为麻姑山居群(33.65%),变异系数最小的是五府山居群(23.63%)。相关性分析表明,花冠直径与花粉量、花粉活力显著正相关,可以通过花粉量、花色与花器姿态来对表型进行分类,聚类分析表明,11个居群聚为3大类。(2)利用扫描电子显微镜对23个野生毛花猕猴桃雄株的花粉粒进行了形态观察。毛花猕猴桃花粉粒外观为长球形,偶有近超长球形;极面观为三裂圆形,极轴长22.42~27.73μm,变异系数为4.75%;赤道轴长12.73~14.31μm,变异系数为3.12%;具3条萌发沟,赤道面可见1~2条萌发沟,等间距分布,萌发沟长20.52~24.68μm,变异系数为5.11%;萌发沟脊宽7.29~9.52μm,变异系数为6.78%;根据NPC分类系统分类,属于N3P4C5型花粉。花粉外壁纹饰有三种类型:脑纹状、波纹状和疣状纹饰,分别占花粉样品的65.22%、30.43%和4.35%。聚类分析结果显示,多数雄株亲缘关系较近,可能来源于同一母株。野生毛花猕猴桃雄株在花粉的形态上变异比花器形态的变化较小,有较多的共性特征,同时在花粉的形态、外壁纹饰上,不同单株间存在差异,体现野生毛花猕猴桃的遗传保守性和多样性。花粉外壁纹饰的演化趋势为:由波纹状向疣状和脑纹状演化。(3)采用微卫星(SSR)分子标记技术对11个野生毛花猕猴桃雄性种质群体共274份材料进行检测。38对SSR引物共检测到425个位点,观察到的平均等位基因数为11.18;有效等位基因数为4.55;Shannon’s信息指数为1.57。表观杂合度(Ho)介于0.06~0.89之间,预期杂合度(He)的范围在0.07~0.77之间,遗传分化系数(Fst)为0.21,野生毛花猕猴桃群体内存在较大的遗传变异。11个毛花猕猴桃群体遗传距离(DA)范围是0.117~0.691,遗传相似度(GI)范围为0.501~0.889。(4)采用38对SSR标记对274份野生毛花猕猴桃种质的全基组扫描,并进行群体遗传结构分析,采用Tassel的GLM分析策略进行分子标记与8个表型数量性状进行关联分析。检测到18个标记与8个表型数量性状极显著水平关联,各标记对表型性状变异的解释率范围为8.33%~52.54%。部分标记与多个性状相关联,检测到与所有雄花授粉性状相关联的标记有7个,分别为5号、A167、STAD037、ESTAD42、UTH03-04、UDK96-013和UDK96-053。(5)为研究毛花猕猴桃雄株在生产上的应用价值,选用野生优良雄株‘L7’、‘M16’和5个雌性品种‘红阳’、‘金果’、‘金魁’、‘金艳’和‘赣猕6号’为试验材料,进行授粉处理,共10个授粉组合,以分析不同授粉组合的果实坐果率及果实品质,探明其花粉直感效应。结果表明,各授粉处理在果实坐果率、果实形态、果肉含糖量、维生素C含量等方面均表现出明显的花粉直感效应,各授粉处理在果肉可滴定酸含量方面无明显花粉直感效应。不同母本品种花粉直感效应指标和变幅存在明显差异。综上所述,从毛花猕猴桃雄花表型性状、花粉形态以及SSR分子标记角度均发现毛花猕猴桃雄性种质资源有较高的遗传多样性,可为猕猴桃雄株育种提供丰富的材料。表型与SSR分子标记结果的差异主要是由环境因素造成。表型数量性状与SSR分子标记的关联,可以进一步挖掘与表型相关的基因。如使用毛花猕猴桃雄株作为授粉雄株,需进一步扩大试验,验证其亲和力和花粉直感效应。
%W CNKI


%0 Thesis
%A 李彦蓉
%T 博山猕猴桃区域品牌建设水平研究
%Y 曲延芬
%I 烟台大学
%9 硕士
%D 2018
%K 农产品区域品牌;;品牌建设水平;;层次分析法;;模糊综合评价
%X 近年来,区域经济在全球经济发展中发挥着至关重要的作用。2016年,国家发布了多个强调“品牌”的文件,2017年,一号文件又把“品牌”提升到了一个新层面,提出推动农产品区域品牌建设等策略。进而人们纷纷认识到品牌的价值,越来越多的区域品牌成为地域内产业发展的重要支柱。在传统农业转化成现代农业的今天,迎来了一个崭新的品牌时代,发展农产品品牌成为实现农业规模化、标准化、产业化以及市场化的重要方式。它不仅适应了产业结构的升级、农产品质量的提升和消费者日益增长的消费需求,而且实现了绩效增收的迫切需要。因此,品牌化已经成为农业现代化的重要表现。发展农产品区域品牌成为传递农产品质量信息的新途径,是实现现代农业区域化、特色化和规模化的重要途径,为我国农产品品牌壮大奠定了基础,解决了农产品滞销卖难的问题,实现了农民收入的提高。农产品区域品牌是品牌在农业领域的一个部分,在促进区域经济发展上发挥了重要的作用,但我国农产品区域品牌发展不成熟,需要进一步研究。而对农产品区域品牌建设水平的评估,不仅反映了品牌发展现状的需求,也衡量了农产品区域品牌竞争力的强弱。关于农产品区域品牌建设水平的相关理论研究虽然取得一些成果,但仍存在理论脱离实践的问题。本文通过对博山猕猴桃进行问卷调查,进而运用“层次分析法+模糊综合评价”模型对博山猕猴桃区域品牌建设水平综合评价分析,总结出目前博山猕猴桃区域品牌建设中品牌资源要素、品牌基础要素、品牌支撑要素和品牌发展要素各个构成要素的权重,结合实际评价博山猕猴桃区域品牌建设水平,发现影响博山猕猴桃区域品牌建设水平提升的主要因素及品牌建设中潜藏的问题,对博山猕猴桃区域品牌建设水平提升提出针对性的建议以及未来的品牌建设发展方向,进而提高品牌竞争力,保持其在国内市场的竞争优势,扩大其市场占有率,进而推动博山猕猴桃区域品牌在国际化市场中的快速发展;同时对相关研究也起到了借鉴作用,为其他农产品区域品牌建设水平研究提供了依据和指导。
%W CNKI


%0 Journal Article
%A 杨佐泉
%A 雷瑞
%A 刘健
%A 吴世权
%A 何仕松
%A 涂美艳
%A 王彦昌
%+ 四川省苍溪猕猴桃研究所;中国科学院武汉植物园;四川省农科院园艺研究所;
%T 红肉猕猴桃果园管理技术概述
%J 中国南方果树
%D 2018
%V 47
%N 03
%K 红肉猕猴桃;;气候;;产业;;建园;;栽培管理
%X 红肉猕猴桃是猕猴桃中的特色类群,在消费市场需求旺盛,商业价值突出,商业栽培面积快速增加,但产业发展中的技术问题也日益突出。本文概述了红肉猕猴桃产业发展的基本环境和现状、果园生产的技术问题及解决方案,以期为红肉猕猴桃产业健康持续发展提供建议。
%P 147-150
%@ 1007-1431
%L 50-1112/S
%W CNKI


%0 Journal Article
%A 钟敏
%A 张文标
%A 邹梁峰
%A 黄清
%A 陈璐
%A 黄春辉
%A 陶俊杰
%A 徐小彪
%+ 江西农业大学林学院;江西农业大学猕猴桃研究所;
%T 高温下猕猴桃光合作用和叶绿素荧光特性的日变化
%J 江西农业大学学报
%D 2018
%V 40
%N 03
%K 猕猴桃;;光合作用;;叶绿素荧光;;高温胁迫
%X 探讨高温环境下猕猴桃光合作用和叶绿素荧光特性的日变化过程,为猕猴桃耐热机理研究提供理论基础,同时为耐热品种选育及栽培提供参考依据。以毛花猕猴桃‘赣猕6号’、中华猕猴桃‘红阳’、‘金艳’和美味猕猴桃‘金魁’为试材,在夏季高温下对其光合作用和叶绿素荧光特性的日变化进行测定和分析。结果表明,在高温胁迫期间,供试的4种猕猴桃叶片净光合速率(Pn)、气孔导度(Gs)、蒸腾速率(Tr)和胞间CO2浓度(Ci)均有降低;胁迫造成的气孔开度减小是造成Pn降低的主要原因。初始荧光(Fo)和光系统Ⅱ(PS)调节性能量耗散(NPQ)在升温阶段升高,最大荧光产量(Fm)、光化学猝灭(q P)、相对电子传递速率(ETR)和实际光能转换效率(Yeild)则降低,非调节性的能量耗散Y(NO)保持稳定,即猕猴桃叶片中PSⅡ反应中心对高温较为敏感,且较易被高温损伤。‘赣猕6号’在高温环境中Pn最高,达20.76μmol/(m2·s),同时具有较高NPQ值,而Gs和Tr相对较低,与‘红阳’‘金艳’‘金魁’有显著差异。供试的4种猕猴桃在高温胁迫下均能通过气孔开度减小、进行短期休眠和光能热耗散增加来适应高温,其中‘赣猕6号’综合耐热性能表现最佳。
%P 472-478
%@ 1000-2286
%L 36-1028/S
%W CNKI


%0 Thesis
%A 徐国益
%T 有益微生物菌肥对猕猴桃根围土壤—生物系统的调节及对果实品质的影响
%Y 曹翠玲
%I 西北农林科技大学
%9 硕士
%D 2018
%K 高龄猕猴桃果园;;微生物菌肥;;土壤微生物;;土壤养分;;果实品质
%X 随着猕猴桃种植年限的增长,高龄猕猴桃果园连作问题日益突出,土壤微生物数量降低、土壤营养品质下降导致植株生长发育缓慢,有的甚至爆发根腐病,进而威胁果园安全。微生物菌肥作为新型绿色有机肥除了能够提高土壤肥力外,还可以改善土壤微生物生态环境,并在改良土壤的基础上,达到维持植株健康生长、增强植株抗逆能力、提高果实品质的效果。本文在室内无菌苗试验取得良好效果后,采用大田施肥试验,研究不同微生物菌肥的肥效,并以传统施肥方式作为对比,通过对土壤养分含量、土壤酶活性、微生物量、微生物群落功能和结构多样性及叶片抗性酶活力和果实品质的测定,探讨了不同微生物肥料施入后对高龄猕猴桃根围土壤-生物系统和猕猴桃果实品质的影响。主要研究结果如下:(1)在无菌培养条件下,用基质土栽培猕猴桃幼苗,结果表明:施用了解磷菌(YL6)菌肥(JF)与枯草芽孢杆菌(C3)菌肥(KF)后,JF与KF的整株鲜重、干重等生物量指标较CK分别增加18.1%、79.1%,33.3%、73.3%;叶片可溶性蛋白含量较CK升高,叶片与根部硝态氮含量显著降低。大田试验结果显示,施用JF和KF后,土壤中细菌、放线菌数量显著升高,土壤酶活性指标及相关理化性质显著提高(土壤速效磷含量在开花期升高20.3%,9.6%等),果实品质指标上升(维生素C含量分别提升58.2%,59.0%),土壤pH降低。(2)大田条件下,将两种有益菌(解磷菌YL6与枯草芽孢杆菌C3)与腐殖酸分别混合施用到高龄猕猴桃根围土壤,其中两种有益菌与腐殖酸混施(JKY)组对土壤各项指标影响最为显著。土壤细菌真菌比较CK升高9.5%,放线菌、酵母菌数量增加了11.0%,56.4%,土壤酶活性显著提高,有效养分含量显著增加,pH降低,果实品质提高。灰度关联分析展示,果实品质各项指标的升高与施用JKY相关性达0.99。(3)大田条件下,将枯草芽孢杆菌C3分别与两种解磷菌(Y2-有机解磷菌株,YL6-无机有机解磷菌株)混合制成生防菌肥CY和CL,施用于根腐病植株根围土壤后,土壤微生物AWCD曲线升高、微生物多样性指数较未处理病株土壤(RP)显著增加(Shannon指数加4.9%,4.2%)、微生物代谢结构改变,土壤酶活性、理化性质指标显著升高(速效钾含量在果实成熟期较RP高119.5%,115.4%),叶片抗逆酶活性和果实品质升高(CAT活性较RP升高116.3%,52.5%;可溶性糖含量分别高102.0%,40.3%)。综上所述,向猕猴桃根围土施用微生物菌肥,能改善高龄猕猴桃植株根围土壤-生物系统,增强土壤酶活性,提高土壤有效养分含量,进而促进猕猴桃植株生长发育、提高果实品质。
%W CNKI


%0 Thesis
%A 刘焕
%T 膨大剂处理对猕猴桃品质及贮藏性的影响
%Y 周会玲
%I 西北农林科技大学
%9 硕士
%D 2018
%K 猕猴桃;;膨大剂;;品质;;贮藏性;;残留
%X 目前,猕猴桃生产广泛应用膨大剂,虽然增加产量,但也带来品质下降、贮藏性降低、安全性质疑等一系列问题。本试验以陕西主栽品种翠香、徐香、秦美为材料,研究膨大剂使用浓度、时期不同对猕猴桃品质、贮藏性的影响,并通过测定果肉中氯吡脲残留,为猕猴桃安全生产提供依据和指导。主要研究结果如下:1.在盛花后20天处理猕猴桃幼果,能明显增加产量,其中以秦美增产效果最为显著,徐香次之,翠香增产效果不明显;膨大剂处理有利于增加翠香、徐香猕猴桃果实横径,果性指数变小,对秦美影响不大;膨大剂处理增加了果实糖度、维C含量,但硬度、干物质含量明显降低。随着膨大剂使用浓度的增加,猕猴桃单果重逐渐增加,其中10-30 mg/kg处理增加效果最为显著,且各处理间无明显差异;膨大剂能明显增大翠香果实横径,减小果形指数,且浓度越大效果越显著,但对徐香、秦美来说各浓度之间无明显差异。随膨大剂浓度增加,三个品种糖度、维C含量逐渐增加,硬度、干物质含量逐渐降低,但酸度无明显变化。2.膨大剂花后10-40天处理猕猴桃果实,均可增加单果重,其中秦美增加最为显著;花后20、30天处理可明显增加徐香、秦美果实横纵径、糖度、维C含量,减小硬度、干物质含量降低,提高果实品质;而花后10、40天处理的增产效果不显著,对品质无明显作用。3.膨大剂处理后,翠香、徐香、秦美果实呼吸速率增强、冷害率及冷害程度增加,果实硬度、干物质含量及维C含量下降速度加快,贮藏性显著降低,且浓度越大影响越大;三个品种中,以翠香猕猴桃贮藏性影响最大,其中5、10 mg/kg处理与对照无明显差异;膨大剂使用时期不同,对猕猴桃贮藏性影响也不同,花后20、30天处理较10、40天处理影响较小。4.膨大剂处理后一个月,翠香、徐香、秦美、海沃德四个品种果实氯吡脲降解率均达到96%-98%,其中5、10 mg/kg处理的翠香和秦美以及5 mg/kg处理的徐香和海沃德果实中氯吡脲残留均低于国家安全标准限量(≤0.05 mg/kg)。两个月后,四个品种果实中氯吡脲残留均低于国家安全标准限量。采收时,徐香所有处理均检测不到氯吡脲残留,翠香、秦美、海沃德除30 mg/kg处理果实中仍能检测到极其微量的氯吡脲残留外,其余处理均检测不到。
%W CNKI


%0 Thesis
%A 谢洪起
%T 基于RGB-D相机的猕猴桃外形和体积检测方法研究
%Y 傅隆生
%I 西北农林科技大学
%9 硕士
%D 2018
%K 猕猴桃;;RGB-D相机;;果实体积;;图像处理;;外形检测
%X 猕猴桃是一种品质鲜嫩,风味鲜美的水果,具有很高的营养和食疗价值。国内猕猴桃果实的分选主要以人工为主,费时费力,且人工分选后的猕猴桃在国际市场上的竞争力也较弱。为实现猕猴桃果实的智能化分选,本文对猕猴桃的外形和体积检测方法进行了研究,提出了基于RGB-D相机的猕猴桃外形和体积检测方法。主要研究内容和结果如下:(1)基于RGB-D相机建立图像采集系统拍摄图像。RGB-D相机不仅可以获取二维图像信息和彩色信息,还可以直接获取图像的三维信息,因此本文选择Kinect V2作为信息采集相机。光源对图像采集的质量和后续图像的处理有重要作用,本文光源照射方式采用四周环绕式并将光源和相机等高安装。(2)研究猕猴桃果实外形和体积的测定方法和图像信息的采集方法。利用卡尺多次测量猕猴桃果实样本的长、最大直径和最小直径;采用电子秤测量所有样本猕猴桃果实的重量;采用排水法测量猕猴桃的体积。对不同相机安装高度获取的猕猴桃果实图片进行分析,得出相机安装高度的最佳范围为650~750 mm。所以本文试验相机的安装高度设定为650 mm、700 mm和750 mm,最后通过图像采集系统分别获取相机不同安装高度时的猕猴桃果实的图像信息。(3)基于RGB图像的猕猴桃外形测量方法研究。对RGB图像进行预处理,采用YUV颜色空间去除猕猴桃的背景图像,采用中值滤波的方法消除猕猴桃图像中细小的噪声干扰,运用腐蚀、膨胀和开运算的方法可以增强图像,使得猕猴桃的轮廓更为清晰,最后采用Canny算子有效地检测出猕猴桃的边缘。本文基于猕猴桃果实的彩色图像检测猕猴桃的长和最大直径,通过回归分析的方法得出:当相机的安装高度为650 mm、700mm和750 mm时,通过彩色图像检测猕猴桃的长度尺寸的R~2值分别为0.96、0.95和0.94,RMSE分别为4.61 mm、4.72 mm和5.09 mm;检测猕猴桃最大直径的R~2值分别为0.91、0.91、0.87,RMSE分别为5.12 mm、5.09 mm、5.27 mm。(4)基于点云图像的猕猴桃外形测量方法研究。当相机安装高度为650 mm、700mm和750 mm时,通过点云图像检测猕猴桃长度尺寸的R~2值分别为0.96、0.96、0.95,RMSE分别为4.78 mm、4.38 mm、4.80 mm;检测的最大直径的R~2值分别为0.92、0.92、0.88,RMSE分别为5.00 mm、4.74 mm、5.21 mm;猕猴桃最小直径的大小检测结果不受果实图像边缘区域缺失的影响,试验结果表明,猕猴桃最小直径的检测的平均绝对误差分别是4.05 mm、3.99 mm和4.14 mm。(5)基于线性回归方法的猕猴桃体积预测及其与质量的相关性研究。采用点云图像和彩色图像分别对不同品种猕猴桃在不同高度下的体积进行预测。试验结果表明:相机不同安装高度下,基于点云图像检测的体积比基于彩色图像检测的体积精度高;同一安装高度,海沃德的体积预测精度比徐香的体积预测精度高。当相机的安装高度分别为650 mm、700 mm、750 mm时,基于点云图像检测的猕猴桃体积的R~2值分别为0.92、0.93、0.93,基于彩色图像检测的猕猴桃体积的R~2值分别为0.90、0.90、0.91。将基于点云图像检测的猕猴桃体积与猕猴桃质量进行线性回归,得出R~2值分别为:0.96、0.96和0.95,表明猕猴桃果实的预测体积与质量有很高的相关性,因此该方法可应用于猕猴桃体积和重量预测。
%W CNKI


%0 Thesis
%A 陈健男
%T 猕猴桃果实香气成分及其抗旱性、砧木耐涝性评价
%Y 刘占德
%I 西北农林科技大学
%9 硕士
%D 2018
%K 气相色谱-质谱联用;;主成分分析;;猕猴桃;;抗旱能力;;淹水胁迫
%X 研究5种猕猴桃香气成分,探索猕猴桃香气的主要物质以及品种间的香气成分异同之处。采用溶剂萃取和气相色谱-质谱联用技术测定5个猕猴桃品种香气成分,并用内标法对物质进行定量分析。通过分类和主成分分析研究各品种间香气的特点,结果表明:5个猕猴桃品种一共检测出101种物质,脐红、金猕、徐香、海沃德、阳光金果分别检测出33、31、39、31种和34种香气物质,主体香气物质包括己醇、反式-2-己烯醇、反式-2-己烯醛、2,4-二甲基苯甲醛、2,4-二叔丁基苯酚、棕榈酸、(2-甲基烯丙基)反丁烯二酸二乙酯。新品种脐红和金猕猕猴桃香气成分存在独特性,此外除徐香和海沃德猕猴桃之间芳香性差异较小外,不同猕猴桃品种间香气物质和含量存在较大差异。根据品种主体香气的差异性,可将5个猕猴桃品种分为三类:脐红、金猕是以醇类、醛类、酚类、酸类为主体香气的“清香甜香混合型”猕猴桃,徐香、海沃德是以醇类、醛类、酚类、酯类为主体香气的“清香果香混合型”猕猴桃,阳光金果以醇类、醛类、酚类为主体香气的“清香型”猕猴桃。测量抗旱能力18个相关指标,包括叶片面积、密度、上表皮厚、下表皮厚、叶片厚、栅栏组织厚、海绵组织厚、栅栏组织厚/叶片厚、海绵组织厚/叶片厚、气孔宽、气孔器长、气孔器宽、气孔器面积、气孔密度、电导率、丙二醛、失水速率、叶绿素a/叶绿素b。选取17个变异系数较大的指标,通过隶属函数比较4个猕猴桃品种/材料抗旱能力,结果如下:葛枣>金猕>徐香>脐红。进一步进行灰色关联度和相关性聚类分析,根据每个指标的关联度和相关指数,筛选出与抗旱相关度强、最具典型性的5个指标:叶面积、气孔密度、叶片厚、丙二醛、气孔器宽。根据筛选后的5个指标通过隶属函数比较4个猕猴桃品种/材料抗旱能力,依旧为葛枣>金猕>徐香>脐红,与原隶属函数平均值比较,差值在0.0332—0.0685范围之间。结果表明:选用叶面积、气孔密度、叶片厚、丙二醛、气孔器宽5个指标通过隶属函数可以准确比较猕猴桃的抗旱能力。随着淹水时间的延长,猕猴桃胞间二氧化碳浓度升高,气孔导度、蒸腾速率、净光合速率呈下降趋势,淹水胁迫抑制了叶片的光合特性,抑制程度依次为:葛枣扦插苗>对萼扦插苗>秦美实生苗,并且淹水10d后对萼扦插苗和秦美实生苗光合指标无显著性差异(P<0.05)。淹水胁迫10d后,叶片荧光特性也受到抑制,3个试样PSⅡ最大光化学量子产量下降幅度为11.59%—22.75%、光合电子传递速率降幅21.19%—29.50%、PSⅡ系统中光化学能转化有效量子效率降幅19.44%—32.45%、最小荧光产量升幅70.68%—112.90%,葛枣扦插苗受抑制程度最大。淹水10d后,根系活力降低,细胞膜透性增加。三者根系活力与未淹水降幅39.80%—65.80%,电导率升幅151.20%—313.55%,葛枣扦插苗受破坏程度极为显著,而在未淹水和淹水10d后对萼扦插苗和亲美实生苗两者相比较轻。从根系内部结构来看,淹水胁迫破坏了根系细胞的结构,对萼扦插苗和秦美实生苗结构破坏较轻,葛枣扦插苗结构完整性受损严重。淹水10d后葛枣扦插苗上部根系表皮细胞破碎、维管束受损皮细胞破碎、维管束受损,下部根系表皮细胞和中柱已经完全溃烂;对萼扦插苗上部根系皮层细胞未受破坏、中柱细结构完好,下部根系表皮脱落,中柱薄壁细胞和皮层细胞多数破裂疏松;秦美实生苗上部根皮层细胞与中柱间隙变大,下部根表皮损坏,皮层细胞变得疏散,且中柱受到一定破坏而变形。从外部形态变化来看,在淹水胁迫下,对萼扦插繁殖苗近水面处的茎皮孔变得肥大、一些部位长出不定根,并且伴随叶片脱落,从下端抽生出新的嫩叶,均是典型的水淹适应机制。综上所述,从淹水对叶片、根系器官的影响,葛枣扦插苗耐涝性表现较差,对萼扦插苗和亲美实生苗耐涝性表现较强,并且对萼扦插苗有较强的水淹适应机制。
%W CNKI


%0 Thesis
%A 苏苗
%T 采后O_3处理对猕猴桃品质、乙烯代谢及其抗性酶活性的影响
%Y 罗安伟
%I 西北农林科技大学
%9 硕士
%D 2018
%K 猕猴桃;;臭氧处理;;果实品质;;乙烯代谢;;抗性酶
%X 猕猴桃属于呼吸跃变型水果,采后由于后熟会迅速软化;同时在猕猴桃生产中普遍使用CPPU处理,加速了果实乙烯代谢与呼吸作用,降低了猕猴桃的贮藏品质。结合生产实际,试验以秦美、海沃德猕猴桃为试验材料,经O_3处理后冷藏,对贮藏期间猕猴桃果实的品质、乙烯代谢途径中的相关物质含量以及抗性酶活性变化进行了比较,为探究采后O_3处理是否能有效减轻采前CPPU处理带来的果实品质和贮藏性下降的负面影响,为猕猴桃O_3保鲜技术提供理论依据。研究取得以下结果:(1)研究了2个品种猕猴桃在贮藏期间果实硬度、SSC、TA、VC和叶绿素含量的变化。结果表明采前CPPU处理降低了采收时2个品种猕猴桃果实的硬度、TA和VC含量,果实品质降低;同时加速了2个品种猕猴桃贮藏期内果实硬度、TA、叶绿素和VC含量的下降,果实品质下降加快,软化加速。O_3处理对2个品种猕猴桃正常果和膨大果均具有良好的保鲜效果,40mg/m~3 O_3处理对维持秦美、海沃德猕猴桃果实品质的效果较好,能有效减缓果实硬度、TA、叶绿素和VC的下降,并抑制果实SSC上升,延迟后熟软化,提升果实的耐藏性。O_3处理不仅能有效提高正常果实的贮藏品质,也能有效减轻因CPPU处理而带来的负面效应,保鲜效果较为理想。(2)分析了O_3处理对2个品种猕猴桃果实乙烯代谢途径中的Met、SAM、ACC、MACC含量以及相关酶活性的影响。结果表明采前CPPU处理加速了贮藏期内秦美猕猴桃果实中Met和SAM含量的下降,减缓了MACC含量的积累,同时提高了果实中的ACC含量和SAM合成酶、ACS、ACO的活性,从而增加了乙烯释放量。采前CPPU处理同样加速了贮藏期内海沃德果实中Met、SAM含量的下降,提升了ACS和ACO的活性,促进了乙烯的生成,给贮藏带来负面影响,但是对ACC含量和SAM合成酶的活性影响较小。40mg/m~3 O_3处理对秦美和海沃德猕猴桃乙烯代谢的抑制效果均较好,能有效抑制贮藏过程中乙烯的释放,减轻因使用CPPU而对猕猴桃带来的后熟软化加快、贮藏性下降等负面影响。(3)研究了O_3处理对2个品种猕猴桃贮藏过程中PAL、GLU、CHI和CAT等抗性酶活性的影响。结果表明采前CPPU处理抑制了秦美猕猴桃果实中的PAL、GLU、CHI和CAT活性,减弱了秦美猕猴桃的抗病性;CPPU处理也抑制了海沃德果实中PAL和CHI的活性,而GLU和CAT活性稍有增强,但无显著性差异。O_3处理能有效提高2个品种猕猴桃果实中PAL、GLU、CHI和CAT等抗性酶的活性,增强果实抗性,延缓果实后熟衰老。40mg/m~3 O_3处理对秦美和海沃德抗性酶活力的提升与维持效果较好,能有效减轻CPPU对猕猴桃抗性酶活性的抑制作用。采后40mg/m~3 O_3处理对猕猴桃具有良好的保鲜效果。
%W CNKI


%0 Thesis
%A 库永丽
%T 生防细菌C3防治猕猴桃根腐病的效果及机制研究
%Y 曹翠玲
%I 西北农林科技大学
%9 硕士
%D 2018
%K 枯草芽孢杆菌;;根腐病;;徐香猕猴桃
%X 中国是猕猴桃的故乡,也是世界上猕猴桃种植面积最大的国家。截止2016年,中国的猕猴桃种植面积达150多万亩,占到世界总种植面积的70%以上,产量占世界总产量的60%以上。随着猕猴桃种植年限的增加,猕猴桃根腐病发生更为普遍,成为影响猕猴桃果实产量与品质的主要病害之一,是困扰果农的一大难题。目前治疗根腐病常用化学农药,但长期施用化学农药,严重污染水体、大气和土壤,并通过食物链进入人体,危害人体健康。目前流行用生物方法防治植物病虫害,进而促进农业绿色可持续发展。本研究从徐香猕猴桃根腐病植株病根分离纯化病原真菌,并通过回接试验及分子鉴定确定病原真菌种类;针对该病原真菌筛选出一株能够明显抑制其生长的生防菌株,分子鉴定确定其为枯草芽孢杆菌C3,并对其生物学特性进行了初步研究;在试验室水平下探究了C3抑制病原菌生长的机制;通过盆栽及大田试验,进一步验证了C3对徐香猕猴桃根腐病的治疗效果。主要研究结果如下:1.通过回接试验及ITS序列鉴定,陕西眉县地区徐香猕猴桃根腐病致病菌为茄腐皮廉孢霉Fusarium solani。2.从正常猕猴桃果树根际土壤分离到的C3经16s rRNA鉴定,其为枯草芽孢杆菌Bacillus subtilis;菌株C3最适生长温度为30℃,最适pH为5.0,赤砂糖是其较为适宜的碳源;酵母膏为其较适氮源;菌株C3可以产生几丁质酶、纤维素酶、磷酸酶、淀粉酶、蛋白酶及植酸酶。3.生防菌C3防治徐香猕猴桃根腐病主要机制为:分泌抑菌蛋白(60%硫酸铵沉降蛋白质对致病菌有明显的抑制作用,且其主要成分为几丁质酶)、促进猕猴桃幼苗生长(通过分泌生长素和赤霉素促进猕猴桃幼苗根系生长);诱导幼苗抗性酶活性升高(苯丙氨酸解氨酶、多酚氧化酶、抗坏血酸过氧化物酶和超氧化物歧化酶)。4.生防菌C3能够改良患有猕猴桃根腐病的病树根际土壤,在该土壤中生长的猕猴桃幼苗(整株鲜重为1.140g/株)与健康土壤组(整株鲜重为1.11g/株)无显著差异;不添加C3的病树根圈土壤中栽植的幼苗,整株鲜重为0.780g/株。5.生防菌C3菌剂能在大田条件下改善患病果树根圈土壤-生物微生态系统,增加微生物多样性,提高土壤酶活性及肥力,诱导猕猴桃果树叶片中抗性酶活性升高,最终表现为猕猴桃果实品质的提升。
%W CNKI


%0 Thesis
%A 徐泉泉
%T 和平县下车镇猕猴桃产业发展研究
%Y 倪雄飞
%I 仲恺农业工程学院
%9 硕士
%D 2018
%K 猕猴桃产业;;猕猴桃发展;;下车镇
%X 近年来,在水果行业当中出现了一种新兴产业——猕猴桃产业,该产业无论是其带来的无限可能的经济效益还是保健功能,在当下水果市场都极具优势。在我国,猕猴桃产业已经渐渐成为增加农民收入、带动农民致富的特色经济产业。特别是经过近几年的发展,全国猕猴桃栽植面积不断扩大,种植质量也在不断提升,而猕猴桃的保健价值也受到大众的认可。放眼近几年我国猕猴桃产业,猕猴桃的市场发展前景十分喜人。通过从和平县下车镇猕猴桃产业发展出发,深入调查研究,发现和平县下车镇猕猴桃产业存在种植技术水平不高、质量低没有形成品牌效应、产业链条延伸低、和营销难等问题。也通过对我国的猕猴桃产业发展进行系统的理论的学习,深入结合新西兰、法国等国外以及我国部分猕猴桃产业发达地区的一些发展的先进经验和有效做法,针对产业发展现状及存在的突出问题进行了原因分析,发现和平县下车镇猕猴桃产业存在问题主要因为其猕猴桃种植技术科技含量较低、猕猴桃质量和品牌意识低、猕猴桃产业加工生产线建设壁垒和原有的营销方式制约该地区猕猴桃产业的发展等。由此,本文运用产业特色理论与特色农业理论思路,提出改进和平县下车镇猕猴桃产业发展的相应对策:第一,通过提高猕猴桃种植科学技术水平来推动当地猕猴桃产业发展;第二,通过提高果品质量增加品牌效益;第三,通过发展猕猴桃加工业延伸产业链条;第四,通过扩增营销方式提高种植收益。通过这些对策,希望可以改善和平县下车镇的猕猴桃产业发展,以期对和平县下车镇猕猴桃产业化发展和可持续开发利用提供借鉴,带动该地区的农产品收入,让该地区农民逐步走上发家致富的生活。
%W CNKI


%0 Thesis
%A 高张
%T 基于GIS和MDS的周至县猕猴桃园地土壤质量与地力评价
%Y 张福平
%I 陕西师范大学
%9 硕士
%D 2018
%K 周至县;;猕猴桃;;MDS;;土壤质量
%X 土壤资源是种脆弱且不可再生的资源,维系土壤质量是农业土壤可持续利用的基础。周至县是我国猕猴桃最大的种植基地,同时猕猴桃具有巨大的经济价值和生产效益,由于果农对猕猴桃土壤养分状况不了解,存在着生产过程中施肥不平衡的情况,影响了猕猴桃的品质和质量。目前,关于猕猴桃的研究多集中在土壤养分方面,而对猕猴桃土壤的整体质量结构还是缺乏足够认识。为了全面了解周至县猕猴桃土壤理化性质和土壤质量状况,本研究通过实验分析和数据处理,研究了周至县猕猴桃园地土壤状况,并基于GIS方法对土壤质量和地力进行全面评价,得出以下结论:(1)土壤理化性质。对周至县猕猴桃园地的18项理化指标进行了 K-S检验,均呈正态分布,其中土壤容重、pH值、全钾属弱变异性,土壤盐分属高度变异性,土壤物理性黏粒、含水量、毛管孔隙度等属中等变异性。对土壤物理性质的分析,表明:土壤物理性黏粒表现出自东向西的增高趋势;土壤含水量相对稳定,属湿度适宜区,空间上以二曲镇为低值中心;土壤容重总体偏紧实,靠近主城区的土壤最为紧实;土壤总孔隙度与毛管孔隙度的含量,均表现出离城区越远含量越高的特征,而非毛管孔隙度则表现出自东向西逐渐降低的趋势;土壤通气度含量偏低,且距离城区越远值越高;土壤平均pH值为7.16,属中性土壤,自侯家村乡向两边乡镇逐渐减小。对土壤化学性质的分析,表明:土壤各养分指标中,全氮、速效氮含量偏低,有机质、全磷含量适宜,全钾、速效磷含量丰富,速效钾含量极高;土壤盐分分析表明,周至县土壤属轻度盐渍化,侯家村乡的土壤盐分含量最低;土壤微量元素中Mg2+和SO42-的含量在尚村镇最低。(2)土壤质量评价。在土壤理化指标相关性分析的基础上,构建基于最小数据集(MDS)的土壤质量评价指标体系,并对各指标进行地统计学分析,最终对周至县猕猴桃园地进行了土壤质量评价。MDS指标体系有总孔隙度、全磷、速效氮、Mg2+、全钾、有机质、含水量、速效磷和物理性黏粒共9项,并利用Pearson相关分析法对其进行验证,认为最小数据集划分法具有可行性。MDS指标体系的地统计学分析:以半方差函数方法选取各土壤指标的最佳拟合模型,得出物理性黏粒、有机质和全钾符合球状模型,含水量、全磷和速效磷符合高斯模型,总孔隙度和Mg2+符合线性模型,速效氮符合指数模型;拟合模型参数中,土壤速效磷的块金值Co最大,速效氮次之,其他相对较小;基底效应的分析,表明物理性黏粒、含水量、有机质、全磷、全钾和Mg2+为高度变异性,孔隙度、速效氮和速效磷为中等变异性;变程的分析,表明各指标采样点之间都具有空间相关性,其中有机质的变程最小。利用公因子方差计算MDS各指标权重,并以隶属度函数法将各指标进行无量纲化处理,最终以土壤质量评价综合模型对周至县猕猴桃园地土壤质量进行评价,得出:研究区平均综合土壤质量指数为0.53,范围为0.46～0.73,土壤质量的综合水平较低,其中侯家村乡土壤质量最高,二曲镇最低,土壤质量指数分别为0.73和0.46,总体表现为西部高东部低的特征。(3)地力评价。在土壤质量评价结果的基础上,以全国耕地地力等级划分标准对周至县猕猴桃园地土壤地力等级进行划分,结果表明:周至县猕猴桃园地土壤地力等级的93425个栅格评价单元中各地力等级占比,依次为三级地>四级地>二级地>五级地>一级地,主要地力集中于三级和四级地力,占比94.68%,周至县猕猴桃园地土壤质量总体偏低,其中侯家村乡猕猴桃园地地力等级水平最高。(4)土壤改良。通过分析种植年限对土壤理化性质的影响及全域土壤肥力水平分布状况,表明人为管理对猕猴桃生长十分重要,果农应长期对土壤进行翻耕作业,以维持基本特性。为提高猕猴桃产量,建议周至县猕猴桃施肥计划应调整为加大有机肥和氮肥的施肥量,调节磷肥的施肥量和限制钾肥的施肥量三种类型;同时认为,今后周至县猕猴桃园地的土壤改良应注重四个方面:适当降低土壤pH值;定期进行土质翻耕;增加有机肥的投入;调节磷肥和钾肥的使用。
%W CNKI


%0 Thesis
%A 曹凡
%T 猕猴桃溃疡病病原菌的检测及花粉消毒技术的研究
%Y 高贵田
%I 陕西师范大学
%9 硕士
%D 2018
%K 猕猴桃花粉;;丁香假单胞杆菌猕猴桃致病变种;;臭氧;;猕猴桃;;果实性状
%X 猕猴桃溃疡病(kiwifruit bacterial canker)是猕猴桃产业爆发的细菌性病害,病原菌为丁香假单孢杆菌猕猴桃致病变种(Pseudomonassyringae pv.actinidiae,Psa)。Psa寄主范围广,危害严重。陕西作为中国猕猴桃最大种植区,近年来由于猕猴桃植株感染Psa日趋严重,影响果实品质与商品性。Psa的早期诊断、早期预防是预防大面积爆发Psa的前提,近年来的研究表明,猕猴桃花粉能被Psa感染,花粉已成为Psa国内各猕猴桃产区及国际猕猴桃产区间远距离传播的重要原因。因此,对花粉中Psa准确、快速检测及消毒是控制花粉传播Psa的关键,也是减少猕猴桃Psa大面积爆发的有效措施。本研究采用以Gallelli检测法为基础改进的巢式PCR方法对陕西眉县、周至的猕猴桃枝条、叶片及雄花进行Psa检测,验证该方法的准确性;用Kanr-Psa染菌花粉,并用不同浓度的臭氧处理花粉,检测臭氧对花粉中Kanr-Psa杀灭率及花粉生活力的影响,并将臭氧处理的花粉授粉进行田间应用,调查猕猴桃果实产量指标,从而建立猕猴桃花粉Psa快速检测、消毒技术体系,为控制花粉传播Psa提供技术支撑。主要研究结果如下:一、猕猴桃植株中Psa的巢式PCR检测采摘陕西眉县、周至猕猴桃样品,挑选60个有Psa典型症状和60个无Psa典型症状的枝条、叶片、雄花各20个进行检测,结果表明:60个有Psa典型症状的样品阳性率为76.67%,其中雄花Psa的阳性率为55%;60个无Psa典型症状的样品中阳性率为41.67%,其中雄花Psa的阳性率为50%。无Psa典型症状的阳性结果全部测序分析,发现阳性样品均为Psa。二、不同浓度臭氧处理对染菌于猕猴桃花粉中Kanr-Psa杀灭效果及花粉生活力的影响将Kanr-Psa染菌于花粉中,选用不同浓度的臭氧处理花粉30min,结果表明:花粉中Kanr-Psa的杀灭率随臭氧浓度的升高而增大,浓度为1000mg/m3时,杀灭率可达到98.84%,说明臭氧对猕猴桃花粉中Kanr-Psa的杀灭效果比较好。离体萌发法的检测结果表明:花粉的生活力随着臭氧浓度的增大而降低,浓度为600mg/m3时,花粉生活力下降,有显著性差异(p≤5%),以1000mg/m3对花粉的生活力影响最大,比ck组下降13.49%。三、不同浓度臭氧处理猕猴桃花粉中Psa授粉对猕猴桃产量的影响猕猴桃果实座果率、总重量、单果重、果形指数及种子数等指标统计结果表明:臭氧浓度为600 mg/m3时,与ck组的座果率相比无显著性差异,1000 mg/m3的浓度影响最大,分别下降15.40%、16.40%和18.52%,且畸形果有增加的趋势。生产上应选择对猕猴桃性状影响比较小的臭氧浓度消毒,以600mg/m3为宜。综上所述,本研究结果表明:以Gallelli检测法为基础改进的巢式PCR方法可用于陕西眉县、周至的猕猴桃枝条、叶片及雄花Psa检测,雄花中Psa阳性率为52.5%,用臭氧进行猕猴桃花粉中Psa消毒适宜的条件为600 mg/m3:该处理杀菌率可达90.77%,对花粉活力仅下降9.66%,对猕猴桃果实座果率、总重量、单果重和种子数分别下降7.56%、0.76%、0.76%和8.9%。
%W CNKI


%0 Thesis
%A 张阿玲
%T 毛花猕猴桃PR2蛋白基因的克隆及其对猕猴桃溃疡病菌的响应
%Y 刘占德
%I 西北农林科技大学
%9 硕士
%D 2018
%K 毛花猕猴桃;;PR2蛋白基因;;基因克隆;;猕猴桃溃疡病菌;;抗溃疡病鉴定
%X 猕猴桃细菌性溃疡病是由丁香假单胞杆菌猕猴桃致病变种(Pseudomonas syringae pv.Actinidae,PSA)引起的毁灭性的细菌性病害,严重影响了猕猴桃的品质和产量,给世界猕猴桃产业带来了严重的经济损失。目前,猕猴桃溃疡病还是以化学防治为主,然而大量化学农药的使用又会影响猕猴桃产品的品质和安全。因此,培育抗病品种成为一种减轻猕猴桃溃疡病危害的有效手段。而与传统育种相比,转基因抗病育种可将特定的抗病基因转入猕猴桃,对其进行遗传改良,从而可大大缩短育种年限,加快抗病育种进程。本研究以毛花猕猴桃叶片为试验材料,从前期筛选到的可能具有抗溃疡病功能的PR2蛋白基因入手,对其进行克隆,并对该基因进行了亚细胞定位及抗溃疡病功能鉴定,旨在为猕猴桃转基因抗病育种提供可靠的基因资源和分子依据。研究结果如下:(1)成功克隆了毛花猕猴桃中的PR2蛋白基因,该基因全长732bp,含有732bp的完整开放阅读框,共编码243个氨基酸。(2)构建了融合蛋白表达载体35S:PR2-GFP,并通过冻融法成功将其转化至根癌农杆菌感受态细胞GV3101。(3)成功将35S:GFP空载对照和35S:PR2-GFP融合蛋白表达载体瞬时转化到“本氏”烟草中,并对瞬转烟草叶片进行亚细胞定位分析及抗溃疡病功能鉴定。亚细胞定位结果表明PR2蛋白基因定位于细胞核及细胞质。抗溃疡病功能鉴定结果表明转入35S:GFP空载对照的烟草叶片接种PSA后出现过敏反应,而转入35S:PR2-GFP融合蛋白表达载体的则无症状或症状较轻,证实了该基因具有一定的抗溃疡病功能。
%W CNKI


%0 Thesis
%A 王清清
%T 陕西省猕猴桃种植成本与效益研究
%Y 郑少锋
%I 西北农林科技大学
%9 硕士
%D 2018
%K 成本效益;;成本效率;;技术效率;;配置效率
%X 猕猴桃最初起源于我国,如今秦岭北麓已是被全球公认的猕猴桃优生区,陕西省在我国猕猴桃生产中居于首要地位。目前全省已建成6个猕猴桃生产基地县、形成了约7万hm~2秦岭猕猴桃生产带。因此针对陕西省猕猴桃种植户的成本和效益进行研究,并探讨如何使成本最小化的问题,对于促进猕猴桃种植户节本增效,提升种植户的生产积极性和有效性,甚至是对全省猕猴桃产业的发展都拥有重大的理论指导意义和实际意义。本文以成本效益理论、成本效率理论等为基础,在研究国内外学者相关文献的基础上,以周至和眉县作为调研区域,利用2016-2017年间277位微观种植户的调查数据,首先,对猕猴桃种植户的成本和效益进行详细阐述,并且针对眉县、周至两地的成本和效益进行了对比分析;然后,采用DEA探究陕西省猕猴桃种植的成本效率,对于种植户的成本效益状况进行评价,在此基础上,运用Tobit模型剖析其影响因素;最后,根据以上分析,为改善陕西省种植户的生产提出相应的政策建议。结果表明:(1)在猕猴桃种植成本中,物质与服务费用、人工费用占据主要地位,土地成本比重较小;在物质与服务费用中,直接费用比间接费用的比重大;在人工费用中,自家用工折价大于雇工费用;在土地成本中,自营地折租远高于租赁地租金。在猕猴桃种植效益中,总产值、净利润、现金收益等指标较好。在不同地区的比较分析中,眉县单位面积成本比周至高,单位面积的效益也比周至高。(2)从总体来看,猕猴桃种植户的成本效率总体水平不高,配置效率低下是其重要原因;分区域来看,也与总体的分析结果基本一致,配置效率的低下是影响成本效率提高的关键因素,其中,眉县的技术效率略高于周至,而配置效率略低于周至。(3)在成本效率的影响因素中:户主受教育水平、种植户接受培训的次数、猕猴桃地块数对成本效率有显著正向影响,家中是否有村干部则存在显著负向影响,猕猴桃收入占比、猕猴桃树龄和是否加入合作社对成本效率存在不显著的正效应,户主年龄和家庭猕猴桃劳动力人数对成本效率存在不显著的负效应。(4)根据以上分析,进而提出了拓展销售渠道、加强基础设施建设、推广关键技术的配套使用、重视种植户培训工作、鼓励土地流转、提高果品质量监管和关注投入要素结构配置等政策建议。
%W CNKI


%0 Thesis
%A 毕倩
%T 农业科技成果推广的影响因素研究
%Y 朱宏斌
%I 西北农林科技大学
%9 硕士
%D 2018
%K 科技成果;;推广体系;;推广模式;;影响因素
%X 科技进步在我国农业增长中起着越来越重要的作用,解决农业、农村、农民问题是全面建设小康社会的重中之重,而三农问题的解决最终必须依靠劳动者素质的提高和科技进步,如何加速科技成果的转化和推广,解决我国的农业科技成果和现实生产力之间的障碍问题,建立一个与我国国情相符的农业推广体系至关重要。为此,中共中央、国务院提出了“深化农业科技推广体制改革,加快形成国家推广机构和其他所有制推广组织共同发展、优势互补的农业推广体系”。2018年中央一号文件也提出了,加快建设国家农业科技创新体系,加强面向全行业的科技创新基地建设,深化农业科技成果转化和推广应用改革。因此,本论文研究将从实证分析的角度来研究农业科技成果推广的影响因素分析,是具有一定的研究意义和研究价值。农业科技成果推广效率不高的原因除了政府缺少政策和投入之外,最根本的原因还是实际推广工作中没有充分认识到农户在技术传播与扩散中的作用,而仅仅将农户看作是农业新技术的被动受体。本文首先对论文的选题背景、研究目的与意义、国内外研究概况、研究方法以及可能创新之处进行了论述,然后分析了眉县红阳猕猴桃推广的前景,通过对红阳猕猴桃自身的品质、市场销售情况、经济价值等分析,明确科技成果自身对成果推广的影响;深入了解红阳猕猴桃的推广实施情况,通过对基层推广体系建设情况、采用不同模式推广的效果分析,明确基层推广体系建设、不同推广模式下(政府推广站、高校、猕猴桃试验站等)对科技成果推广的影响;通过构建模型,对农户的自身因素、生产经营条件、心理承受风险以及与推广人员沟通情况等进行分析,明确科技成果采用者的行为和心理对农业科技成果推广的影响;在分析研究的基础上,找出推广中存在问题及弊端,得出基本结论,提出加快农业科研成果推广的对策:提高科研水平,改善成果品质;充分发挥政府宏观调控职能,建立高效农业技术推广体系;因地制宜,选择适宜的推广模式和方法;培植农业生产者的农业科技需求;确立和完善农业技术相关法律制度建设。提升红阳猕猴桃推广率,提高眉县红阳猕猴桃的种植收益,促进农民增收,为相关部门对红阳猕猴桃的研究与推广做出科学决策提供参考依据,为农业科技成果推广目标的实现提供参考意见。
%W CNKI


%0 Thesis
%A 陈媞
%T 硫对猕猴桃果园土壤微生物多样性及溃疡病的影响
%Y 吴小毛
%I 贵州大学
%9 硕士
%D 2018
%K 猕猴桃;;溃疡病;;硫;;土壤微生物;;微生物多样性;;土壤性质;;植株超微结构
%X 猕猴桃溃疡病是一种发病率高、对果园损害性强的病害,在计划将猕猴桃打造为精品农产品的贵州省,猕猴桃产业的长期稳定发展因此受到了不可忽视的阻碍。为了解硫对猕猴桃果园土壤微生物多样性及猕猴桃溃疡病发生的影响,本文研究通过Miseq高通量测序法研究了不同浓度硫处理条件下贵州修文猕猴桃果园土壤细菌和真菌群落多样性、土壤理化性质的差异,并调查了硫对猕猴桃植株茎秆超微结构及猕猴桃溃疡病发生的影响。主要研究结果如下:(1)施硫处理对于土壤细菌群落多样性的影响不显著,但能够提高细菌的丰富度,施硫浓度为2.5 kg/m~3时细菌丰富度最高;硫能够影响变形菌门细菌在群落中所占的比例,硫浓度为2.0、2.5 kg/m~3时,该种群在土壤中所占比例比对照组降低了6.9%、11.23%。(2)施硫处理对于土壤真菌群落多样性及丰度有一定影响,实验前6个月内丰度有所降低,其中浓度为0.5、1.0 kg/m~3时较低。(3)施硫处理能够影响土壤微生物的群落结构,通过聚类分析显示,经硫处理之后,土壤细菌和真菌的群落结构均发生了变化。(4)施用适量的硫元素在一定时间段内能够影响土壤pH等理化指标,浓度在1.5 kg/m~3时,土壤中的氮、磷、钾相关指标相对于未施硫处理均有一定提高。(5)适当施用硫对维持猕猴桃植株茎秆表皮细胞和叶绿体结构具有重要作用,0.5、1.0 kg/m~3硫处理下,猕猴桃叶片细胞体积均匀,分布整齐紧凑,细胞叶绿体基粒结构完整有序,但硫浓度超过2.5 kg/m~3时影响了猕猴桃叶片叶绿体超微结构。(6)在猕猴桃果园施硫处理后,因明显降低了变形菌门细菌数量、改善了土壤理化性质,猕猴桃溃疡病的发病率明显降低,0.5~3.0 kg/m~3处理的发病率均小于70.00%,施硫量为1.5 kg/m~3时,防控效果最好,防效为58.82%。
%W CNKI


%0 Journal Article
%A 周艳霞
%A 张海平
%A 覃秀顺
%A 蒋振华
%A 张丹
%+ 桂林市农业科学院/广西农业科学院桂北分院;
%T 红阳猕猴桃水肥一体化栽培技术
%J 中国园艺文摘
%D 2018
%V 34
%N 04
%K 红阳猕猴桃;;水肥一体化;;栽培技术
%X 文章从园地选择、水肥一体化设施建设、定植、田间管理、病虫害防治和采收方面总结红阳猕猴桃水肥一体化栽培技术,以期为生产管理中水肥一体化栽培提供参考。
%P 204+210
%@ 1672-0873
%L 11-4921/S
%W CNKI


%0 Journal Article
%A 耿波
%+ 山东省淄博市蔬菜办公室;
%T 水肥一体化技术在猕猴桃栽培上的应用
%J 中国农技推广
%D 2018
%V 34
%N 04
%K 猕猴桃;水肥一体化技术;根系分布;
%X <正>猕猴桃被誉为维C之王,以其丰富的微量元素含量而深受消费者青睐,具有广阔的市场发展前景。淄博市博山区作为山东省猕猴桃主产区,栽培面积近1.35万亩,占全省栽培面积的73%以上。经过技术人员近30年的不断改良,培育出的博山"碧玉"猕猴桃,因其具有口感纯正、酸甜适度、细嫩多汁、芳香浓郁的特点,而享誉省内外。近年来,虽然种植规模逐步扩大,但猕猴桃商品果率过低成为制约种植效益的一大因素。在对果树地上部分管理日趋科学成
%P 54-55
%@ 1002-381X
%L 11-2834/S
%W CNKI


%0 Journal Article
%A 张承
%A 王秋萍
%A 周开拓
%A 吴小毛
%A 龙友华
%A 李姣红
%A 尹显慧
%+ 贵州大学农学院;贵州农业职业学院;福泉市农村工作局;
%T 猕猴桃园套种吉祥草对土壤酶活性及果实产量、品质的影响
%J 中国农业科学
%D 2018
%V 51
%N 08
%K 猕猴桃;;吉祥草;;套种;;土壤酶活性;;产量;;品质
%X 【目的】研究套种吉祥草和清耕对猕猴桃根际土壤微生物数量、酶活性和果实产量品质的影响及其相关性,为丰富猕猴桃生态学理论,猕猴桃优质生产及猕猴桃园套种吉祥草栽培模式的应用提供科学依据。【方法】在猕猴桃行间套种吉祥草,以清耕为对照,测定不同生长期猕猴桃根际土壤细菌、放线菌、真菌数量,脲酶、蔗糖酶、磷酸酶、过氧化氢酶活性和含水量及果实的产量品质,并分析其相互关系。【结果】套种吉祥草可显著提高不同时期猕猴桃根际土壤微生物量和土壤脲酶、蔗糖酶、磷酸酶、过氧化氢酶活性,促进猕猴桃产量的增加和品质的改善,并随套种年限的延长趋于增加。连续4年套种吉祥草猕猴桃根际土壤细菌、放线菌和真菌数量比对照分别提高27.85%—54.34%、28.57%—96.05%和16.39%—148.38%,土壤脲酶、蔗糖酶、磷酸酶、过氧化氢酶活性和含水量分别为对照的0.20—0.61倍、0.30—0.87倍、0.41—0.65倍、0.23—0.32倍和0.05—0.16倍;果实单果体积和亩产量分别提高3.26%和4.88%;果实达食用时,维生素C、可溶性固形物、可溶性总糖、干物质和可滴定酸分别提高15.24%、5.46%、12.11%、5.63%和4.12%。相关性分析表明,套种吉祥草的猕猴桃树根际土壤微生物数量与脲酶和磷酸酶活性达极显著或显著正相关,与过氧化氢酶活性呈负相关;根际土壤微生物数量和土壤酶活性与猕猴桃果实单果重和品质间具有明显的相关性。【结论】套种吉祥草对提高猕猴桃根际土壤微生物数量和酶活性,增加果实产量和改善品质具有明显作用。
%P 1556-1567
%@ 0578-1752
%L 11-1328/S
%W CNKI


%0 Journal Article
%A 樊继刚
%A 王锡宏
%A 胡英强
%A 宋丽
%+ 江苏省连云港市赣榆区农业技术推广中心;江苏省连云港市赣榆区农机推广站;
%T 丘陵山区猕猴桃膜下滴灌水肥一体化技术模式
%J 农业科技通讯
%D 2018
%N 04
%K 丘陵山区;;猕猴桃;;水肥一体化技术;;模式
%X 丘陵山区猕猴桃膜下滴灌水肥一体化技术是借助压力系统(或地形自然落差)将含有各种营养的液体肥料和灌溉水按比例混合后,通过管道和滴头形成滴灌,均匀、定时、定量,浸润作物根系发育生长区域,使根系土壤始终保持疏松和适宜的含水量。本文作者就丘陵山区猕猴桃种植现状、存在问题和膜下滴灌水肥一体化技术及推广前景进行探讨,形成丘陵山区猕猴桃膜下滴灌水肥一体化技术模式。
%P 299-302
%@ 1000-6400
%L 11-2395/S
%W CNKI


%0 Journal Article
%A 金国红
%A 任媛
%+ 岳西县林业局;安徽农业大学;
%T 物联网技术在红心猕猴桃生产中的运用
%J 安徽林业科技
%D 2018
%V 44
%N 02
%K 红心猕猴桃;;物联网;;栽培技术
%X 在红心猕猴桃种植基地采用监控装置和环境传感器,实时监测基地苗木生长、气象环境因子、土壤水分等信息,并根据其不同生长时期营养需求特点,进行水量、施肥管理,完成物联监控条件下的水肥一体化喷灌系统的运行,针对不同部位水肥需求做到精准灌溉,从而实现实时监控红心猕猴桃的生长,创新有机红心猕猴桃种植管理的新模式。
%P 51-52
%@ 2095-0152
%L 34-1314/S
%W CNKI


%0 Thesis
%A 黄丹峰
%T 基于O2O融合零售模式下营销策略研究
%Y 周根贵
%I 浙江工业大学
%9 硕士
%D 2018
%K 互联网+农业;;O2O融合;;生鲜农产品电商;;营销策略
%X 随着“互联网+农业”的提出,互联网、云计算、大数据等现代信息技术推动着我国农业向着信息化、智能化的现代化农业发展。特别是互联网和智能手机的普及,人们的生活进入多元化,线上线下的融合,给消费者带来了便利的生活,多样的选择和丰富的购物体验。然而,在农产品市场进入农产品电子商务快速发展的时代,章镇红心猕猴桃电子商务的发展明显滞后,随着章镇红心猕猴桃规模的不断扩大,产量的不断增加,近几年来销售问题突出。本文以章镇红心猕猴桃为研究对象,通过文献研究、实地走访,对章镇红心猕猴桃的营销状况和存在的问题进行分析,并在此基础上提出:解决其“卖”难问题上,关键第一步是发展当地的农产品电子商务。结合章镇红心猕猴桃的发展特色,进一步提出了基于O2O融合零售模式的具体营销策略:发展电商平台,建立全方位营销合作关系网;依托“四季仙果之旅”,强化品牌知名度;传统销售和网络销售相结合,线上线下融合;社会责任营销:开展中小学生第二课堂。最后提出,为章镇红心猕猴桃O2O营销的开展,需提供物流体系支持和支付体系支持。本文工作对农产品电子商务成为连接农产品产地和消费者强有力的纽带,为消费者带来便捷,对农产品的生产、经营和服务水平的提升有着重要作用。
%W CNKI


%0 Journal Article
%A 杨红
%A 伍小雨
%A 唐江云
%+ 四川省农科院农业信息与农村经济研究所;四川省成都树德中学光华校区;
%T 猕猴桃产业现状与发展对策分析
%J 中国果业信息
%D 2018
%V 35
%N 03
%K 猕猴桃产业;生产区划;美味猕猴桃;现状与发展对策;
%X 在全球猕猴桃产业处于快速发展时期,本文通过阐述全球猕猴桃产、供、销的现状及国外猕猴桃产业化模式成功举措和借鉴意义,结合国内猕猴桃发展优势与存在的问题进行分析,包括优良品种的选育工作不足、生产区划与科学规划不足、果品缺乏规范化采摘及措施等产业发展中存在的问题,提出了推动我国猕猴桃产业发展的建议。
%P 16-19
%@ 1673-1514
%L 50-1173/S
%W CNKI


%0 Journal Article
%A 黄春源
%A 梁红
%+ 广东省和平县水果研究所;仲恺农业工程学院生命科学学院;
%T 影响广东猕猴桃产量与品质的主要因素及其对策
%J 安徽农业科学
%D 2018
%V 46
%N 07
%K 猕猴桃;;影响因素;;产量;;品质;;对策
%X 受气候、土壤、品种、管理等因素的影响,广东主产区猕猴桃产量下降,果实内质变淡变酸,耐贮性差等。提出了相应的对策,包括调整优化品种布局与结构、改良土壤理化性状、改进传统整形修剪技术、推广人工授粉、确定树体适宜挂果量、实行果实套袋,以期促进猕猴桃产业健康发展。
%P 57-58+85
%@ 0517-6611
%L 34-1076/S
%W CNKI


%0 Journal Article
%A 严凯
%A 伍廷辉
%A 王金利
%A 周园
%A 张玉萍
%A 黄荣茂
%+ 六盘水师范学院;贵州大学绿色农药与农业生物工程教育部重点实验室;
%T 6%抗坏血酸水剂对猕猴桃抗逆性诱导效果
%J 农药
%D 2018
%V 57
%N 03
%K 6%抗坏血酸水剂;;猕猴桃;;抗逆性;;诱导效果
%X [目的]研究6%抗坏血酸水剂对猕猴桃抗逆、抗病诱导效果。[方法]采用抗坏血酸水剂处理猕猴桃全生育期,通过调查猕猴桃开花整齐度,花果的受害率、病叶率、单果重等指标评价分析抗坏血酸水剂诱导效果。[结果]猕猴桃全生育期应用抗坏血酸水剂与常规处理区比较,花、叶受冻率降低3.5%,日灼病病果率降低7.3%,对叶斑病、褐斑病、溃疡病的防效提高12%左右,增产10%以上,提高了猕猴桃抗逆、抗病能力。
%P 228-231
%@ 1006-0413
%L 21-1210/TQ
%W CNKI


%0 Thesis
%A 陈玉明
%T 猕猴桃耐淹砧木响应低氧胁迫的生理研究
%Y 徐凯
%I 浙江农林大学
%9 硕士
%D 2018
%K 猕猴桃;;涝害;;耐涝砧木;;通气组织;;叶绿素荧光;;抗氧化酶
%X 本文以对萼猕猴桃扦插苗(耐淹砧木)和美味猕猴桃实生苗(普通砧木)为砧木,研究了两种砧木对‘东红’、‘湘吉红’、‘红阳’猕猴桃一年生幼苗枝叶生长的影响;淹水胁迫对‘东红’、‘湘吉红’猕猴桃叶绿素荧光参数、丙二醛含量和抗氧化酶活性(SOD、POD)的影响;淹水胁迫下,两种砧木对‘红阳’猕猴桃叶片细胞膜透性、叶片栅栏组织与海绵组织结构的变化,及其对两种砧木根系的孔隙度、通气组织和内源激素的影响。研究结果如下:1.对萼猕猴桃砧木上的‘东红’、‘湘吉红’猕猴桃的叶面积均大于美味猕猴桃砧木上的,呈显著性差异;对萼猕猴桃砧上的‘东红’、‘湘吉红’、‘红阳’的节间长度均大于美味猕猴桃砧木上的,且对萼猕猴桃砧上的‘红阳’猕猴桃枝条粗度增加。2.淹水胁迫期间,耐淹砧木与普通砧木对‘东红’、‘湘吉红’猕猴桃叶绿素荧光参数有不同的变化。不同砧木猕猴桃ETR水平都有所增加,另外普通砧木猕猴桃的Fv/Fm呈下降趋势,而耐淹砧木猕猴桃变化基本不大。普通砧木猕猴桃和耐淹‘东红’的Y(II)、qN表现为下降,qP表现则相反;耐淹‘湘吉红’猕猴桃Y(II)、qN、qP等三个荧光参数表现呈平稳状态。这些荧光参数变化情况,说明耐淹砧木能使‘湘吉红’猕猴桃保持原本的叶绿素荧光作用,比‘东红’猕猴桃具有更好光合特性。3.淹水处理使不同砧木‘东红’、‘湘吉红’猕猴桃体内的MDA含量增加、SOD活性先降低后上升再下降。随淹水时间的延长,普通砧木猕猴桃POD活性变化成先升高后下降的趋势,耐淹砧木POD活性平均较低。淹水过程中,POD与SOD活性变化特点不同,但耐淹砧木相比普通砧木MDA含量能得到较快的降低。4.在整个淹水过程中,耐淹砧木上‘红阳’猕猴桃的叶片细胞膜透性保持在较稳定水平,而普通砧木上的叶片细胞膜透性随淹水时间延长而增加。在叶片解剖结构中,普通砧木上的叶片栅栏组织排列无序、海绵组织紊乱不膨胀,而耐淹砧木上的叶片栅栏组织疏松较为整齐,叶下表皮细胞与海绵组织链接成为通气组织。5.淹水胁迫下,两种砧木的‘红阳’猕猴桃根孔隙度随淹水时间的增加表现为先增加后下降的趋势,耐淹砧木的根孔隙度始终高于普通砧木,且呈显著差异;在根系形态变化上,耐淹砧木2 day时已经长出乳白色大量不定根,数量不断上升保持活力,普通砧木根系在中后期大部分腐烂发黑;在根的解剖结构中,耐淹砧木形成了发达的通气组织和空腔,而普通砧木根的通气形式表现为零散且为细胞之间破裂的连接空间;在激素变化上,两种砧木的根系GA_3含量先上升后下降,ABA含量先下降后上升再下降,在普通砧木中ACC含量先下降后上升,在耐淹砧木中呈下降趋势,GA_3/ABA在普通砧木总体表现为上升趋势,耐淹砧木表现为升高后降低再升高,ACC/ABA在普通砧木中持续下降。
%W CNKI


%0 Journal Article
%A 杜建平
%A 朱岁层
%+ 眉县农业技术推广服务中心;
%T 猕猴桃使用化肥减量增效技术措施探讨
%J 南方农业
%D 2018
%V 12
%N 06
%K 化肥减量增效;;猕猴桃施肥;;生物有机肥
%X 过量或不合理地使用化肥不仅会增加农业生产成本,造成土壤养分失衡,而且带来环境污染。为了响应农业部提出的"到2020年化肥、农药使用量零增长行动",探讨化肥减量增效优质技术措施,针对眉县猕猴桃产业生产,通过生物有机肥和化肥配合施用,减少化肥用量,提高化肥利用率,确保猕猴桃高产稳产优质,为眉县猕猴桃科学施肥提供技术参考。
%P 150-151
%@ 1673-890X
%L 50-1186/S
%W CNKI


%0 Journal Article
%A 刘焕
%A 周会玲
%A 王甜
%A 贺燕娥
%+ 西北农林科技大学园艺学院;
%T 膨大剂在猕猴桃上的应用分析
%J 陕西农业科学
%D 2018
%V 64
%N 02
%K 膨大剂;;猕猴桃;;研究;;负效应;;概括
%X 目前膨大剂在猕猴桃生产上普遍应用,虽增产效果显著,但也带来品质下降、耐贮性降低、安全性质疑等一系列问题。本文从膨大剂的来源、功能、积极作用、负面效应和安全性等几方面对膨大剂在猕猴桃上的应用展开研究,并对其前景进行展望,以期为膨大剂在猕猴桃生产上的应用提供参考。
%P 71-75
%@ 0488-5368
%L 61-1089/S
%W CNKI


%0 Journal Article
%A 张放
%+ 中国农业科学院柑桔研究所;
%T 2016年全国水果生产统计分析(二)
%J 中国果业信息
%D 2018
%V 35
%N 02
%K 种植面积;水果生产;统计分析;
%X 据最新的统计数据,2016年我国除苹果、柑桔和梨三大水果外的其他水果种植面积和产量大都保持稳中有增态势,仅香蕉种植面积和荔枝产量较2015年略有减少,减幅分别为0.30%和0.51%。猕猴桃依然是全国增长最快的主产水果,种植面积和产量分别较2015年增加了7.91%和7.18%;桃种植面积和产量较2015年分别增加了2.83%和4.76%,产量重新超过葡萄,再次回归全国第四大水果位置;葡萄种植面积和产量稳中略增,分别较2015年增加了1.31%和0.55%;菠萝种植面积和产量再创历史新高,分别较2015年增加了2.07%和5.79%;枣、柿和龙眼产量分别较2015年增加了2.04%、4.69%和3.70%。
%P 20-28
%@ 1673-1514
%L 50-1173/S
%W CNKI


%0 Journal Article
%A 段眉会
%A 曹改莲
%+ 西安市京秦猕猴桃技术服务部;陕西省周至县果业局;
%T 猕猴桃老弱病残树体改良复壮有良方
%J 西北园艺(果树)
%D 2018
%N 01
%K 猕猴桃;
%X <正>针对猕猴桃老弱病残树体,我们在生产实践中总结了一套方法,可就地取材,施用土方酿制的液体肥,起到很好的改良复壮作用。1)土方酿制冲施肥。在果品成熟后期,将老熟变软的果子(桃、杏、李、苹果、猕猴桃、梨都可以)收集起来,并备好红糖和水。在塑料桶、铁桶等容器中,将软化果、红糖、水按照1∶3∶6的比例,先将果子捣烂,
%P 42
%@ 1004-4183
%L 61-1226/S
%W CNKI


%0 Journal Article
%A 王奕
%+ 《农资与市场》杂志社;
%T 陕西猕猴桃产区调研与思考
%J 西北园艺(果树)
%D 2018
%N 01
%K 陕西猕猴桃;猕猴桃产业;
%X <正>【编者的话】陕西猕猴桃产业在全国乃至世界都占有一席之地,近年形成了老产区努力转型升级、新产区高标准高起点快速发展、"东扩南移"战略相继启动的良好发展势头。本文作者以自身实地调研为基础,从"农资人"这个独特视角,对陕西猕猴桃发展的昨天、今天以及明天进行了全方位评价、预期与思考。
%P 51-54
%@ 1004-4183
%L 61-1226/S
%W CNKI


%0 Journal Article
%A 曹凡
%A 高贵田
%A 雷玉山
%A 杜莹琳
%A 朱丹
%A 徐雅芬
%A 张晓萍
%A 李朝政
%A 张鑫
%+ 陕西师范大学食品工程与营养科学学院;陕西省猕猴桃工程技术研究中心;陕西省农村科技开发中心;
%T 3种药剂对猕猴桃花粉溃疡病菌灭菌及果实产量的影响
%J 食品与机械
%D 2018
%V 34
%N 01
%K 丁香假单胞杆菌猕猴桃致病性变种;;花粉;;生活力
%X 以陕西周至被溃疡病菌(Pseudomonas syringae pv.actinidiae,Psa)污染的猕猴桃花粉为原料,分别用ClO_2溶液、噻霉酮和可杀得三千进行处理,研究3种药剂处理对Psa杀灭率、花粉生活力及处理后的花粉授粉对座果率、产量、单果重和种子数的影响。结果表明,ClO_2溶液、噻霉酮和可杀得三千3种药剂处理对花粉中Psa的杀灭率分别为99.7%,99.6%,99.4%,花粉生活力分别为62.2%,50.1%,51.2%,比对照组分别下降了0.5%,19.1%,24.1%;用处理后的花粉授粉对座果率的影响极显著(P<0.01),ClO_2处理组最佳,比对照组仅降低12%;ClO_2处理组对果实的总产量、单果重和种子数均无显著性差异。说明用10mg/L ClO_2溶液处理花粉45min,对防止猕猴桃花粉传播Psa有较大应用价值。
%P 121-125
%@ 1003-5788
%L 43-1183/TS
%W CNKI


%0 Journal Article
%A 耿宇宁
%A 郑少锋
%A 刘婧
%+ 西北农林科技大学经济管理学院;太原理工大学经济管理学院;
%T 农户绿色防控技术采纳的经济效应与环境效应评价——基于陕西省猕猴桃主产区的调查
%J 科技管理研究
%D 2018
%V 38
%N 02
%K 绿色防控技术;;农户;;经济效应;;环境效应
%X 基于陕西省猕猴桃主产区357户农户调查数据,建立联立方程模型实证分析农户绿色防控技术采纳的经济效应与环境效应。研究表明,绿色防控技术具有显著的经济与环境效应,但农户采纳不同绿色防控技术手段所能实现的经济与环境效应存在明显差异。其中,人工释放天敌技术与平衡施肥技术具有显著的经济与环境效应;果园生草技术与果实套袋技术具有显著的经济效应,但环境效应不显著;杀虫灯技术具有显著的环境效应,但经济效应不显著;生物农药技术的经济效应与环境效应均不显著;化学农药仍是促进猕猴桃产量增长的重要因素,但其增产效果远小于绿色防控技术;劳动投入、户主文化程度、家庭收入结构显著正向影响农户猕猴桃产量,户主农药认知水平与供应链组织模式显著负向影响农户化学农药施用量。为促进绿色防控技术的顺利推广,应着力解决绿色防控技术推广过程中存在的问题,设计匹配农业技术推广方案。
%P 245-251
%@ 1000-7695
%L 44-1223/G3
%W CNKI


%0 Thesis
%A 蒋慧倩
%T 天全县红心猕猴桃产业发展的问题及对策研究
%Y 陈蓉;杨琼
%I 四川农业大学
%9 硕士
%D 2017
%K 天全县;;红心猕猴桃;;产业;;发展
%X 猕猴桃有很多别名,比如奇异果、美容果等;猕猴桃的种类也有很多,本文着重研究的是红心猕猴桃,属于呼吸高峰跃变型浆果类木质藤本植物,是非常罕见的一种优质品种。如今消费者们购买量最高的水果中,红心猕猴桃名列前茅,其含有的营养成分也是最多的,因此有美誉是“维C之王”、“果中之王”。它的果籽中有大量的“黄金油”成分,能够提取出来加工成时下流行的保健品;果实也可以被加工成各种食品,便于消费者食用,还可长时间占据消费市场。因此探究红心猕猴桃的产业发展问题,对天全县具有重大的经济、生态、社会效益。随着人们饮食消费结构的转变,居民生活质量的提高,红心猕猴桃的市场需求供不应求。但是,天全县目前红心猕猴桃单位面积产量低,农户以散户形式种植的情况较为明显。究其原因,是因为在“4.20”芦山强烈地震后,紧邻震中芦山的天全县遭受了有明确记载以来波及范围最广、破坏性最强、受灾损失最严重的一次自然灾害,农业基础设施受损严重,特别是损毁严重的猕猴桃种植架需要花费大量的人力、财力和物力翻修重建,导致猕猴桃产业出现了种植和加工瓶颈期,对其可持续发展产生了非常不利的影响。以上原因是导致天全县红心猕猴桃产业发展缓慢的主要原因。经调查研究,制约天全县红心猕猴桃产业发展中的因素有:(1)生产规模小,基础设施投入不足;(2)品种结构不合理,缺乏优质品种;(3)贮藏设施落后,建园不规范;(4)栽培管理粗放,缺乏科学管理;(5)科研技术力量薄弱。根据本次系统调查所发现的问题以及相关原因分析,现提出以下九条对策。一是技术措施包括:(1)促进选育推广,优化品种种植结构;(2)提升科技含量,制定生产技术标准;(3)降低产业风险,预先采取防范措施。二是政策措施包括:(1)健全政策体系,推动产业发展进程;(2)加强产业带动,合理布局产业发展;(3)完善采后建设,拉动产品精深加工:(4)壮大国内市场,开拓国际品牌价值;(5)发展中介组织,均衡产业主体利益分配。
%W CNKI


%0 Journal Article
%A 姜正旺
%A 钟彩虹
%A 李大卫
%A 刘小莉
%A 韩飞
%+ 中国科学院武汉植物园;
%T 利用物联网等技术促进猕猴桃高效优质栽培的探讨
%J 中国果树
%D 2017
%N 06
%K 物联网;;高效;;优质;;供给侧改革;;消费市场
%X 通过多年从事猕猴桃研究与技术推广实践的切身体会,结合国内外猕猴桃科研与市场形势分析,针对我国猕猴桃产品质量难以提高等关键性问题,以物联网等新技术手段的应用,进行猕猴桃高效优质栽培改良措施的新探索。物联网技术将提供更实时的数据,以帮助我们建立智能系统来控制和改良果实品质,实现从猕猴桃生产大国到引领国内消费者认可国产猕猴桃的市场格局。
%P 8-14
%@ 1000-8047
%L 21-1165/S
%W CNKI


%0 Thesis
%A 任伟
%T 眉县猕猴桃产业发展中政府作用研究
%Y 杨学军
%I 西北农林科技大学
%9 硕士
%D 2017
%K 眉县猕猴桃;;产业发展;;政府作用
%X 1982年以来,猕猴桃产业在我国已成为农业产业中的新兴果业,因猕猴桃的产量大和经济效益好的优势,成为了促进农户增收致富的特色农产品之一,是当前果品产业中的朝阳产业。目前,我国猕猴桃产业发展十分迅速,己成为增加农民收,带动农民致富的特色优势果业产业。眉县是我国猕猴桃最佳优生区之一,近年来在眉县政府的大力引导和推进下,眉县猕猴桃产业已形成较大的规模,是眉县人民增收致富的主要农业产业。通过分析眉县猕猴桃产业当前的发展情况,研究眉县政府在宏观调控、市场引导、服务指导产业发展中存在问题和制约因素,探讨相应的解决政策,进一步加强和拓宽政府的服务和宏观调控职能,引导广大群众农户适应市场经济的发展,对带动农业经济增长,农民增收致富意义重大。本文主要采取了实地调研、文献查阅、对比、分析、归纳的方法。先从眉县猕猴桃产业的发展状况入手,通过发展猕猴桃对眉县经济及农村经济的有利影响,证明了发展猕猴桃产业决策的正确。通过对于眉县猕猴桃产业情况的实地调研情况,进行归纳总结,从生产、加工、贮藏、销售等各个环节展开,阐述政府在各个环节所做的努力与扶持。对比分析世界其他猕猴桃生产国家及地区猕猴桃生产、加工、贸易发展等情况。通过研究眉县政府在扶植猕猴桃产业过程中所做的贡献以及不足之处,对新西兰、意大利、智力等一些猕猴桃生产大国以及国内猕猴桃生产省市在猕猴桃产业的发展中所采取的方法,进行对比研究,学习借鉴他们先进的管理模式,结合眉县政府工作实际,提炼总结出政府发展猕猴桃产业的成功管理模式,给其他地区产业发展中政府发挥职能作用提供启示。本论文总结出眉县人民政府在猕猴桃产业发展中起到的作用是:一是政府的对猕猴桃市场引导;二是政府对猕猴桃产业结构宏观调控;三是政府各职能部门对产业健康发展的监督作用;四是政府农技、农机、植保、园艺等职能部门对服务猕猴桃产业的技术的综合服务作用。作者研究建议眉县政府可以从技术、信息、企业孵化、生产、资金、市场、人才培训、物流、营销等方面加强政府的服务职能。
%W CNKI


%0 Journal Article
%A 潘淇
%+ 六盘水金玲籽农业科技发展有限公司;
%T 有机猕猴桃的市场价值及发展研究
%J 中国市场
%D 2017
%N 30
%K 猕猴桃;;市场经济;;增产;;有机价值
%X 猕猴桃是一种藤木果树,它不仅具有一定的观赏价值,而且食用价值与药用价值较高,也正是因为这一原因,使得猕猴桃的高产种植成为增加我国农业收入的可靠途径,同时也是促使农业、食品业、保健行业等实现可持续发展的主要途径。基于猕猴桃种植高产的重要性,相关工作人员不断对其种植技术进行改进和创新,同时采用科学管理的方式,有效提高了猕猴桃的产量,从而不仅实现了我国农业的快速发展,还在一定程度上推动了有关行业的稳定发展。文章以我国种植的猕猴桃作为研究对象,主要对有机猕猴桃种植过程中生物有机肥有效利用进行详细的分析。
%P 102-104
%@ 1005-6432
%L 11-3358/F
%W CNKI


%0 Journal Article
%A 谢海明
%+ 重庆市黔江区沙坝乡农业服务中心;
%T 生物有机肥在有机猕猴桃种植中的应用研究
%J 农村经济与科技
%D 2017
%V 28
%N 19
%K 生物有机肥;;猕猴桃;;种植技术;;研究应用
%X 猕猴桃又名藤梨,果形椭圆,口感酸甜,而且其含有丰富的维生素C和多种矿物质,食用价值和药用价值高,十分受人喜爱;猕猴桃为藤本植物,其枝蔓也具有一定的观赏价值,可以说是一种用途广泛的水果植物。通过生物有机肥在猕猴桃种植中的应用,试验有机肥能否提高猕猴桃产量和品质,得出了生物有机肥适合在猕猴桃种植中推广使用的结论。
%P 51-52+67
%@ 1007-7103
%L 42-1374/S
%W CNKI


%0 Journal Article
%A 杨开宝
%A 刘占德
%A 刘存寿
%+ 西北农林科技大学资源环境学院;西北农林科技大学园艺学院;
%T 猕猴桃园不同覆盖材料的水分效应评价
%J 中国水土保持
%D 2017
%N 10
%K 猕猴桃园;;园艺地布;;覆盖材料;;水分效应
%X 为保持土壤水分,提高猕猴桃园土壤水分利用效率,采用田间试验方法研究了黑色园艺地布、白色地膜和黑色地膜三种覆盖材料对猕猴桃园的土壤水分效应,结果表明:三种覆盖材料中黑色园艺地布的综合水分效应最好;在猕猴桃园行间铺设黑色园艺地布,不仅能保持土壤水分,提高猕猴桃产量和品质,而且能基本控制杂草生长,且比其他化学或非化学除草方法更具优势。
%P 54-57+72
%@ 1000-0941
%L 41-1144/TV
%W CNKI


%0 Thesis
%A 杨聪
%T 15个黄肉猕猴桃品种（系）的生物学特性观测与果实品质分析
%Y 徐小彪;李帮明
%I 江西农业大学
%9 硕士
%D 2017
%K 黄肉猕猴桃;;生物学特性;;果实品质;;综合评价
%X 黄肉猕猴桃(Actinidia spp.)的品种在国内深受人们的喜爱。然而黄肉猕猴桃品种较多,但品种间生物学特性及果实品质指标尚未知晓,缺少综合评价。本研究以奉新县15个黄肉猕猴桃品种(系)为研究对象,分别对其生物学特性进行观察和分析,以期为筛选出适宜当地推广栽培的优质黄肉猕猴桃品种(系)提供理论基础和参考依据。主要研究结果如下:1.猕猴桃生物学特性调查分析表明,从树性强弱来看,宜黄1号、金果、金艳、华优、魁蜜树势明显强于武宁1号、庐山香、早鲜;从结果性能来看,奉黄1号、宜黄1号、金艳、宜黄2号、宜黄3号、魁蜜明显优于其它品种(系)。总体而言,新梢黄绿色或微带红色,一年生枝、叶柄及叶背主脉和侧脉上均密生有极短的茸毛。叶片厚,叶背黄绿色,密土星状毛。果面光滑,具极短茸毛,果肉为黄色。长果枝的生长势较中、短果枝强。2.黄肉猕猴桃果实中单果重在46.9～124.34g,果形指数处于0.95～1.51之间,TA含量在0.86%～1.70%之间,可溶性糖含糖量8.74%～14.90%之间,可溶性固形物含量在12.56%～22.18%之间,Vc含量在0.37mg/g～1.36mg/g之间。FRAR值在1.03-8.03,DPPH自由基的清除率为8.98%～85.21%,OH自由基的清除率为81.51-98.53%,总酚含量 47.12～145.32 mg/100 g。华优的 VC 含量(159.08 mg/100 g)、总酚含量(152.46mg/100g)及DPPH自由基清除率(68.34%)最高,是抗氧化能力最高的品种。猕猴桃的抗氧化能力与其中的VC和总酚含量之间呈现较高正相关性。综合分析结果表明‘奉黄1号’、‘武宁2号’、‘华优’和‘金果’综合性状优异,较适宜作为江西猕猴桃种植的优良候选品种。
%W CNKI


%0 Thesis
%A 袁雪飞
%T 蒲江县猕猴桃产业发展对策研究
%Y 漆雁斌;李富根
%I 四川农业大学
%9 硕士
%D 2017
%K 猕猴桃;;产业现状;;发展;;研究
%X 蒲江县地理、气候、土壤和自然生态环境优良独特,是世界少有的红、黄、绿“三色齐聚”的猕猴桃产地。经过多年的发展,猕猴桃产业已成为蒲江县重要支柱产业,在经济社会发展中具有重要地位;而蒲江县已成为全球三大黄肉型猕猴桃种植地之一和我国猕猴桃的优势产区之一,在我国猕猴桃产业中具有重要地位。蒲江县正通过多种举措努力打造中国猕猴桃产业创新发展示范地和中国猕猴桃之乡。但随着猕猴桃消费的兴起,猕猴桃产业的发展竞争日趋激烈,蒲江县猕猴桃产业面临来自国际优质品种和国内其他区域猕猴桃产业发展竞争的双重挑战。为更加清晰全面认识当前蒲江县猕猴桃产业存在的问题,更好把握国家利好政策与市场发展机遇,本文旨在系统分析国际国内猕猴桃产业发展情况,明确蒲江猕猴桃在我国猕猴桃产业发展中的地位,结合产业发展理论、比较优势理论、竞争优势理论、可持续发展理论,以影响蒲江县猕猴桃产业发展的因素为主线,结合国际、全国及蒲江县现状,查阅各类农业和水果统计年鉴,搜集历年猕猴桃产业发展的相关数据,采取宏观与微观、定量与定性、横向与纵向比较相结合的研究方法对蒲江县猕猴桃产业存在的标准化种植规模小、基础设施建设缺乏、产业链配套不完善、品牌拓展力度不够等问题进行深入分析,并提出了可持续发展的对策建议:第一,加强品种选育和规划,完善推广猕猴桃标准化体系,加强基础设施建设;第二,提升机械化水平,鼓励科技创新;第三,引培深加工企业,提升仓储能力,加强电商监管,加快物流发展;第四,强化市场开拓,加强品牌宣传。
%W CNKI


%0 Journal Article
%A 李红莉
%A 龙作义
%+ 黑龙江省牡丹江林业科学研究所;
%T 不同种源软枣猕猴桃幼苗光合特性的比较及变异分析
%J 北方园艺
%D 2017
%N 17
%K 软枣猕猴桃;;种源;;光合特性;;变异分析
%X 以5个种源的软枣猕猴桃2年生幼苗为试材,采用LI-6400便携式光合测定系统测定其光合指标,分析不同种源软枣猕猴桃的光合日变化,揭示种源间光合特性的差异。结果表明:不同种源软枣猕猴桃幼苗净光合速率、气孔导度和水分利用效率日变化呈"双峰"曲线;蒸腾速率有"单峰型"和"双峰型"2种形式;胞间CO_2浓度呈‘W’型趋势;不同种源间存在一定的差异,各时间段的光合指标大小、峰值的大小及出现的时间有所不同。不同种源间的净光合速率、蒸腾速率、气孔导度、胞间CO_2浓度和水分利用效率存在极显著差异,通过隶属函数值综合评价,敦化和林口种源的光合能力强,属于较高光效种源。
%P 14-20
%@ 1001-0009
%L 23-1247/S
%W CNKI


%0 Journal Article
%A 王小吉
%A 徐书博
%A 袁涛
%A 杨纪红
%A 郑金成
%+ 西峡县经济林推广中心;西峡县林业局;内乡县苗圃场;西峡县林木种苗管理站;峡县林业技术推广站;
%T 金艳猕猴桃在河南西峡的引种表现
%J 现代园艺
%D 2017
%N 17
%K 金艳猕猴桃;;引种表现;;河南西峡
%X 河南西峡自2010年引入金艳猕猴桃品种,现已发展种植面积334hm2,经过近7年的引种观察,摸清和掌握了金艳猕猴桃的生产性状和生物学特性。金艳猕猴桃植株生长健壮,抗逆性强,丰产性强,果实大而匀称,果实商品率高,果味香甜醇厚,果肉金黄晶莹细嫩多汁。在西峡高接树第2年挂果,第4年进入丰产期;栽植第3年挂果,栽植第6年进入丰产期,667m2均稳产2500kg左右。
%P 51-52
%@ 1006-4958
%L 36-1287/S
%W CNKI


%0 Journal Article
%A 秦红艳
%A 范书田
%A 艾军
%A 杨义明
%A 王振兴
%A 刘迎雪
%A 赵滢
%A 许培磊
%A 张宝香
%A 李昌禹
%A 张庆田
%+ 中国农业科学院特产研究所;
%T 软枣猕猴桃新品种‘馨绿’
%J 园艺学报
%D 2017
%V 44
%N 10
%K 软枣猕猴桃;;品种
%X ‘馨绿’是从野生软枣猕猴桃群体中选育出的抗寒、耐贮的新品种。果实倒卵形,果皮绿色,光滑无毛,平均单果质量12.4 g,最大果质量17.0 g,果形指数1.22,果肉绿色,肉质疏松,多汁细腻,酸甜适口;可溶性固形物15.7%,可溶性糖7.9%,总酸1.2%,维生素C 465 mg·kg~(-1),品质上等。扦插苗定植后3~4年开花结果,在吉林地区露地栽培,9月上旬成熟,平均产量9 832.8 kg·hm~(-2)。
%P 2029-2030
%@ 0513-353X
%L 11-1924/S
%W CNKI


%0 Journal Article
%A 韦阳峰
%+ 广西罗城仫佬族自治县农业局;
%T 罗城果林水肥一体化应用效果分析
%J 农业与技术
%D 2017
%V 37
%N 14
%K 罗城;;水肥一体化;;应用效果
%X 农田节水技术为农业部重点推广的一项技术,该项技术主要的一种模式即为水肥一体化,可将水肥资源的利用效率提升,进而提高农业生产量。广西罗城仫佬族自治县为响应国家农业部的号召,率先将水肥一体化技术应用到果林中的猕猴桃园中,本文即对具体的应用效果做出分析,旨在为其他果树种植的应用提供参考。
%P 71
%@ 1671-962X
%L 22-1159/S
%W CNKI


%0 Journal Article
%A 张林军
%A 肖志伟
%A 石媛
%A 杨雪华
%+ 湖南省吉首市财政局;湖南省湘西土家族苗族自治州猕猴桃研究所;湖南省吉首市农业局;
%T 高位嫁接“金魁”猕猴桃试验
%J 中国南方果树
%D 2017
%V 46
%N 04
%K “金魁”猕猴桃;;高位嫁接;;生长量;;产量
%X 为探索高位嫁接"金魁"猕猴桃的早结丰产技术,通过采取高位嫁接和定植"金魁"猕猴桃嫁接苗方法,统计3年猕猴桃枝条长度、粗度和第3年初次结果量、品质及效益等数据。分析结果表明,高位嫁接处理枝条长度明显大于嫁接苗;主干、主蔓和结果母枝粗度比嫁接苗分别大24%、16%和22.5%以上,有显著差异;第3年初次结果的果实品质差异不明显,产量以回缩修剪"红阳"猕猴桃后培养实生苗高位嫁接处理最高,定植实生苗后高位嫁接次之,均高于定植嫁接苗产量,有显著差异。试验表明在更换"金魁"猕猴桃品种时,可采用回缩修剪原有猕猴桃后培养实生苗或定植实生苗一年后高位嫁接的方法,可增加猕猴桃生长量,促进早结丰产。
%P 129-130+135
%@ 1007-1431
%L 50-1112/S
%W CNKI


%0 Journal Article
%A 姚春潮
%A 刘占德
%A 熊晓军
%A 李建军
%A 郁俊谊
%A 邓丰产
%+ 西北农林科技大学园艺学院;汉中市农业技术推广中心;
%T 三种夏季修剪方法对“海沃德”猕猴桃生长及结果的影响
%J 北方园艺
%D 2017
%N 13
%K 猕猴桃;;夏季修剪;;捏尖;;摘心
%X 以8年生"海沃德"猕猴桃品种为试材,设置了强旺结果枝在结果部位之上留3~4叶进行摘心、强旺结果枝在结果部位之上留7~8片叶进行摘心和强旺结果枝进行捏尖控长等3个处理,通过枝蔓生长量、二次梢的发生率、翌年枝萌发率、结果能力、劳动力投入等的调查及叶片相关指标、果实品质指标测定,研究了不同夏季修剪方法对猕猴桃生长及结果的影响。结果表明:枝蔓夏季修剪以捏尖处理劳动力投入少,果实产量高,质量好,翌年结果能力强,综合效果最优;强旺结果枝结果部位以上留7~8叶摘心与捏尖处理在树体翌年萌芽、结果能力无显著差异,但是劳动力投入(二次梢发生率)较高,品质较差,综合效果次之;强旺结果枝结果部位以上留3~4叶摘心处理的劳动力投入(二次梢发生率)最高,果实产量较低、品质较差、翌年萌发、结果能力差,综合效果最差。说明枝蔓夏季修剪以捏尖处理最适合"海沃德"猕猴桃的生长。
%P 79-83
%@ 1001-0009
%L 23-1247/S
%W CNKI


%0 Journal Article
%A 吴玉妹
%A 邹风景
%A 黄春源
%A 刘文
%A 刘胜洪
%+ 广东省和平县水果研究所;广东省和平县农业科学研究所;仲恺农业工程学院生命科学学院;
%T 广东省山区猕猴桃配方施肥技术的研究
%J 中国果菜
%D 2017
%V 37
%N 07
%K 猕猴桃;;配方施肥;;技术研究
%X 广东省是我国大陆最南端的猕猴桃生产基地,也是北半球猕猴桃最早上市的产区。本试验在广东省和平县三个猕猴桃果场对"武植3号"猕猴桃进行氮、磷、钾肥料配施试验,比较了不同的配方施肥方案对三个猕猴桃果场果实的农艺性状、品质和产量的影响。结果表明,4、5、9号和10号的配方施肥对猕猴桃的单果重、果肉果皮比例和单株结果数有较大的提高;5号的配方施肥对猕猴桃的6项品质指标有明显提高作用;产量统计结果显示,4、5和9号配方施肥对产量增加明显。总的来说,5号施肥方案对于果形、品质和产量都有一定的提高作用,因此,本试验建议每667m~2种植60株猕猴桃的氮、磷、钾肥用量分别为90kg、120kg、150kg。本试验结果对广东省山区猕猴桃科学施肥技术提供了一定的参考依据。
%P 41-45
%@ 1008-1038
%L 37-1282/S
%W CNKI


%0 Journal Article
%A 邹永翠
%A 王强
%A 彭方明
%A 谭鹏昊
%+ 重庆三峡职业学院;
%T 测土配方施肥对红阳猕猴桃产量和品质的影响
%J 乡村科技
%D 2016
%N 08
%K 红阳猕猴桃;;平衡施肥;;3414方案;;产量;;品质
%X 研究红阳猕猴桃测土配方施肥技术,探讨氮磷钾肥及有机肥对猕猴桃产量和品质的影响,为确定施肥量提供科学依据。通过对红阳猕猴桃进行"3414"田间肥效试验,结果表明:N_2P_2K_2处理猕猴桃的氮肥利用率比常规施肥提高9.0%,磷肥利用率提高13.2%;产量较对比试验提高12.7%,纯收益增加1.29万元/hm~2;氮磷钾化肥与有机肥(牛粪)配施,可提高果实维生素C、可溶性总糖、可溶性固形物含量及糖酸比。
%P 79-80
%@ 1674-7909
%L 41-1412/S
%W CNKI


%0 Journal Article
%A 韩振诚
%A 张辉
%A 李苇洁
%A 吴迪
%A 彭熙
%A 龙秀琴
%+ 贵州省山地资源研究所;水城县猕猴桃产业园区管理委员会;
%T 六个猕猴桃品种在六盘水市的品比试验
%J 北方园艺
%D 2017
%N 12
%K 猕猴桃;;六盘水;;品种比较
%X 以国内外较优6个猕猴桃品种为试材,利用引种技术进行品种的引进及筛选,综合评价各品种的物候期、适应性、果实品质等指标,以优化和调整六盘水猕猴桃品种结构,探明并确定贵州猕猴桃主产区六盘水市适应性较好的品种。结果表明:根据各品种的表现和"合理-满意度"分析,在六盘水表现较好的品种有"红阳",成熟期为8月中下旬,总糖含量为11.90%,口味香甜,果肉为红色,667m~2产量742.8kg,"金艳"成熟期为9月,667m~2产量1 018.6kg、单果质量118.43g、香味浓郁、果肉金黄色,"贵长"成熟期较晚,667m~2产量为1 401.7kg,香味较浓、果肉翠绿色;表现不好的品种有"西选2号""楚红",这2个品种产量均较低,果实口感一般;表现相对较好的品种有‘Hort 16A’口感较好,但抗病性较弱,"和平2号"单果质量156.80g,但667m~2产量仅有953.1kg,"海沃德"667m~2产量仅有703.6kg,表现不稳定。"红阳""金艳""贵长"在六盘水地区表现良好,适宜推广种植。
%P 15-20
%@ 1001-0009
%L 23-1247/S
%W CNKI


%0 Thesis
%A 黄龙
%T 半干旱区猕猴桃树滴灌耗水特性与灌溉制度试验研究
%Y 费良军
%I 西安理工大学
%9 硕士
%D 2017
%K 猕猴桃;;滴灌;;耗水特性;;水分生产函数;;灌溉制度
%X 针对陕西关中半干旱地区降雨量不足,时空分布严重不均的情况,以陕西关中主要特色名优果品猕猴桃为研究对象,在猕猴桃树整个物候期设置不同灌水梯度的水分处理,以不同灌水处理下猕猴桃园区土壤水分动态实时变化规律为基础,对其猕猴桃树的需耗水规律、生长生理指标、果实品质分析、产量、水分利用效率以及经济效益评价进行了详细分析,以此来研究并制定了滴灌灌水方式下猕猴桃最适宜的灌溉制度,为陕西关中半干旱地区发展节水、优质、高产、稳产、高效的可持续型猕猴桃树种植提供参考理论依据。研究取得的主要成果如下:(1)各不同灌水量在不同深度的土壤温度均表现为出现一个最大值,一个最小值,一个平均值;随着土层深度的增加,土壤温度的变化幅度逐渐减小;在同一深度土层土壤温度均呈现随着灌水定额的增大而减小,在整个物候期中表现为随着时间的延续呈现出先增大后减小的趋势;随着土层深度的增加,土壤温度呈现出由大变小,再变大的趋势。气温是影响土壤温度的主要因素,但不是影响土壤温度的唯一因素,其他影响因素还有待探究。(2)通过对不同灌水处理下猕猴桃树土壤水分变化特性进行研究,发现滴灌灌水条件下,猕猴桃树土壤含水率随着灌水定额的增加而增大。不同灌水定额处理之间的土壤含水率在猕猴桃树物候期内差异显著,且不同分层之间的差异也很明显,土壤含水率的变化幅度范围较大,最大土壤含水率可以达到22.84%,最小土壤含水率仅为9.13%。各不同灌水定额处理间的土壤水分消耗趋势均小于充分灌溉处理,在一定供水范围内,猕猴桃树的耗水量与供水量呈正比例关系。(3) 2016年,在猕猴桃树的整个物候期中,参考作物蒸散量呈现中间高两头低的趋势特性,且峰值位置居于正中。猕猴桃树各物候期阶段日耗水强度的大小关系为:果实膨大期 > 开花坐果期 > 萌芽展叶期 > 果实成熟期,且日耗水强度随着灌水定额的增加而增大,果实膨大期为猕猴桃树各物候期中的需水关键期,此阶段对水分亏缺极度敏感。猕猴桃树作物系数在整个物候期内表现为先增大后减小的趋势,且峰值靠后,在整个物候期中作物系数的均值为0.93。果实膨大期作物系数最大,萌芽展叶期作物系数最小。猕猴桃树作物系数与>10℃积温存在较好的二次多项式关系,在相似的气候背景条件下,结合已知>10℃积温,就可以粗略的估算猕猴桃树的作物系数。(4)通过对猕猴桃树各生态指标的研究发现,不同灌水定额处理对猕猴桃树各项生长指标均有显著影响。不同灌水定额处理的猕猴桃树新稍长度和粗度、叶片主叶脉长、横径和叶面积指数、叶柄的长度和粗度、果实的纵径和横径均受到不同程度的抑制或促进作用。猕猴桃的落果率随着灌水量的增大而减少,但超过一定阈值范围后,随着灌水量的增大落果率反而会略有增大;在一定灌水量范围内,猕猴桃的单果重和产量均随着灌水量的增大而增加。在水分轻度亏缺处理下,猕猴桃产量既不会明显降低,水分利用效率也相对提高,果实品质相比最好。(5)通过对不同灌水处理猕猴桃产量与耗水量和灌水量分析,建立了猕猴桃树全物候期的作物水分生产函数模型,表明产量与耗水量和灌水量呈现较好的多项式函数关系,决定系数也都在0.9以上,拟合关系较好,相关性较好。通过Jensen模型对猕猴桃树不同物候期的作物水分生产函数进行求解,得到各物候期的水分敏感指数,各敏感指数的排序为:果实膨大期> 开花坐果期 > 萌芽展叶期 > 果实成熟期,数据结果与试验中实际情况比较吻合。陕西关中半干旱缺水地区,由于可供灌溉的水资源总量严重不足,不能充分满足作物各物候期阶段的最大需水量要求,因此,只能实施非充分灌溉条件下的灌溉制度,对比分析可知,最优灌水处理为轻度亏缺灌水处理。(6)通过对滴灌灌水方式下不同灌水定额处理猕猴桃树的树体需耗水量、生长生理形态、果实品质、果实产量、灌溉水利用效率以及经济效益等数据分析,提出了 2016年(平水年)陕西关中半干旱地区最适宜的高效节水灌溉制度,即全物候期灌溉定额为3080m3/hm2,共滴灌14次。
%W CNKI


%0 Journal Article
%A 杨珊
%+ 西北大学现代学院;
%T 陕西省周至县猕猴桃产业调查
%J 当代经济
%D 2017
%N 17
%K 周至县猕猴桃;;猕猴桃产业;;产业调查研究
%X 县域农业发展的关键在于立足资源,发展农业特色产业,通过特色农产品产业化发展,实现农产品规模效应和品牌效益。本文从产业规模、产值产量、人员机构、配套建设以及品牌推广等方面,对目前陕西省周至县猕猴桃产业进行综合研究,并分析周至县猕猴桃产业发展中存在的问题与不足,以找到进一步促进产业发展,加快产业升级,做大做强周至县猕猴桃产业的有效途径。
%P 59-61
%@ 1007-9378
%L 42-1430/F
%W CNKI


%0 Journal Article
%A 胡凡
%A 石磊
%A 李茹
%A 李水利
%A 李献军
%A 王小英
%A 同延安
%+ 西北农林科技大学资源环境学院;陕西省土壤肥料工作站;杨凌气象局;
%T 陕西关中地区猕猴桃施肥现状评价
%J 中国土壤与肥料
%D 2017
%N 03
%K 陕西关中地区;;猕猴桃;;施肥;;评价
%X 为了解陕西省关中地区猕猴桃施肥现状及农户养分资源投入中存在的问题,提出解决问题的对策,对陕西省关中地区4个县(区)2010~2014年的猕猴桃施肥调查数据进行了分析和评价。结果表明:陕西关中地区猕猴桃平均产量为32.2 t·hm~(-2),产量中等农户占64.2%。总氮(N)、磷(P_2O_5)、钾(K_2O)养分投入量分别为788、505、516 kg·hm~(-2),其中化肥氮(N)、磷(P_2O_5)、钾(K_2O)养分投入量分别为636、418、395 kg·hm~(-2)。根据养分分级,农户施用化肥氮磷钾合理的比例分别为6.3%、12.6%和23.2%,过量比例分别为85.3%、76.9%和47.4%,不足比例分别为8.4%、10.5%和29.5%。陕西关中地区猕猴桃施肥存在的问题主要包括氮肥和磷肥投入过量,钾肥投入过量与不足并存,有机肥投入量不足。今后陕西关中地区猕猴桃施肥的重点是降低氮肥和磷肥的投入,合理施用钾肥,增加有机肥的投入。
%P 44-49
%@ 1673-6257
%L 11-5498/S
%W CNKI


%0 Journal Article
%A 谌宏才
%A 吴云洁
%A 张兴权
%A 韦岚岚
%+ 广西壮族自治区乐业县逻西乡农业技术推广站;乐业县茶叶生产管理办公室;乐业县乐家家特色农产品开发有限公司;广西绿色食品办公室;
%T 生物有机肥在乐业县猕猴桃上的施用效果研究
%J 现代农业科技
%D 2017
%N 09
%K 猕猴桃;;生物有机肥;;施用效果;;产量;;广西乐业
%X 为了科学合理地对乐业县猕猴桃进行施肥管理,特进行生物有机肥在猕猴桃生产上的施用效果研究。结果表明,施用适量生物有机肥,在同等条件下可以显著提高猕猴桃的单产和经济效益;乐业县猕猴桃生物有机肥的最佳施用量为9 t/hm~2。
%P 88-89
%@ 1007-5739
%L 34-1278/S
%W CNKI


%0 Thesis
%A 刘晴
%T 猕猴桃热烫去皮技术的机理研究与设备设计
%Y 陈海峰
%I 陕西科技大学
%9 硕士
%D 2017
%K 猕猴桃;;热烫去皮;;设备设计;;结构分析;;流场模拟
%X 我国的猕猴桃种植面积和产量均为世界第一,但在国际市场的出口份额一直处于较低水平。将猕猴桃鲜果加工成多样化的深加工产品是目前猕猴桃产业的重点发展趋势。具体到所有的深加工过程,去除猕猴桃粗糙多毛的表皮是最初也是最重要的环节,去皮方法和设备的效率高低与去皮质量好坏决定着产品的生产规模与质量。而现有的产业化去皮方法存在着效率低下、去皮质量差、污染环境等缺陷。因此,研究与开发高效、高去皮质量、环境友好型的猕猴桃去皮方法与设备是提高我国猕猴桃产品国际竞争力的关键。本文在研究了国内外现有果蔬去皮方法的基础上,创新地提出了高效、高质量、环境友好的猕猴桃去皮新方法:猕猴桃蒸汽热烫去皮法。即利用高温蒸汽在短时间内热烫猕猴桃,并通过瞬间的放气使得猕猴桃表皮层内的水分由于压力降低而快速蒸发产生爆破力将表皮撑破,使表皮能被轻易剥除而果肉保持完好。通过试验探究了猕猴桃蒸汽去皮的机理并设计了热烫设备。在ANSYS热力学模拟与预试验的前提下,以选定的影响猕猴桃蒸汽热烫去皮效果的四因素为对象,利用自定义的去皮指标在自主搭建的去皮试验平台上进行了单因素试验和正交试验,得出了影响猕猴桃热烫去皮效果的主次因素以及最佳的工艺参数:0.15MPa蒸汽热烫50s后利用0℃水冷却20s(八成熟);0.6MPa蒸汽热烫20s后利用0℃水冷却20s(六成熟)。在试验所得工艺参数的基础上,按照制定的年处理量对猕猴桃蒸汽热烫去皮的关键设备——蒸汽热烫设备进行了整体设计与三维建模。设计计算了筒体、筒体法兰、盲板盖的尺寸结构,对设备快开部件进行了选型设计并校核了三瓣式快开卡箍的尺寸结构。同时对夹套结构、设备鞍座、蒸汽进出管口、进料小车等进行了设计计算。利用ANSYS Workbench对蒸汽热烫设备的关键部件进行了有限元分析。包括三瓣式卡箍结构和盲板盖连接轴开合状态下的的静力学模拟、带夹套筒体结构的热-结构耦合模拟以及蒸汽排出管口与筒体焊接部分的静力学分析校核。各危险部件的应力与变形分析结果均满足设备的工艺要求,能够保证设备的安全运行。为保证蒸汽热烫猕猴桃的均匀性,利用Fluent对蒸汽从进口管流入设备的过程进行了流速场模拟,根据流场模拟结果对蒸汽进口的均流装置:蒸汽气排管进行了模拟优化设计。改进后的气排管为规格?55×4mm、长度1700mm的不锈钢无缝钢管,管上开?20mm的排气小孔,三根管并联连接。优化后气排管内的蒸汽流动平稳,能量损失小,均流作用明显。设备内部的蒸汽流动均匀性与连续性优良,能达到均匀热烫猕猴桃的目的,为热烫设备的高效运行提供了理论保障。
%W CNKI


%0 Thesis
%A 石素贤
%T 秦岭北麓周至猕猴桃创新示范园空间布局模式与优化策略研究
%Y 岳邦瑞
%I 西安建筑科技大学
%9 硕士
%D 2017
%K 现代农业示范园;;秦岭北麓;;空间布局模式
%X 随着社会快速发展,农业进入转型时期,很多现代农业园区的建设似乎一夜间从无到有,以至于园区发展和规划没有限制,空间布局模式较为混乱,很多园区建设效仿力度很大,还有一些园区规划没有根据农业发展的功能定位和选址进行合理建设。因此,本文通过对实践案例——周至猕猴桃创新示范园的选址和功能进行分析和评价,以项目基地的空间布局模式为依据。通过分析园区选址的适宜性和功能的合理性,最终认为该项目基地适合发展猕猴桃产业。为解决陕西猕猴桃产业发展的急迫需求,也为现代农业园区规划建设初期合理的空间布局模式提供一定的参考意见,确立农业园区建设的必要条件就是要满足选址适宜性和功能合理性问题。通过相对较为科学的评价工具分析,对项目基地的空间布局模式及优化策略中提取功能构建的共性因子。最后讨论对于秦岭北麓而言,该项目基地的典型性和特殊性,总结对于秦岭北麓现代农业发展及其园区建设过程当中,现代农业示范园区空间布局的必备要素;讨论山麓型-秦岭北麓型现代农业示范园区的空间布局模式构建的可行性。全文首先通过对现代农业园区发展的形成背景和发展目标作为研究起点,阐述研究对象、研究目的和研究意义,并总结相应的研究方法和研究框架。其次,通过文献综述的方式,对国内外现代农业园区的相关理论与实践进行研究,探索其发展过程当中存在的问题和研究的不足。通过对现代农业园区的概念、功能、基本特征、类型和景观规划途径的概况,再结合典型案例分析并总结现代农业园区景观规划途径和与其空间布局模式相关的理论与实践经验,得到现代农业园区空间规划应考虑选址和功能两方面。随后,以秦岭北麓周至猕猴桃创新示范园为例,分别进行其选址因素和功能因素的分析和评价,判断园区现存问题并提出解决方式。对于园区面源污染问题,首次将景观生态学理论和原理作为解决途径,结合功能布局将园区的空间布局进行重新整合。最后,通过景观生态学理论和基本原理作为理论指导和实践措施,对园区进行优化。结论是对现代农业园区空间规划建设理论进行梳理,对园区规划空间布局模式进行整理和对比,对园区空间布局现存问题及必备要素进行总结。在展望部分,讨论和展望山麓型——如秦岭北麓现代农业示范园区建设的可能性及空间布局模式的可行性。全文结论有以下三点:1.通过对现代农业园区的空间布局模式相关理论和实践总结,归纳出现代农业园区的空间布局模式一般构成要素及功能的共性。在功能布局构建中,提出“三生功能”概念,由“三生功能”衍生出“三生系统”分类方式,分别从生产、生活和生态三方面对园区的功能布局进行分析,通过德菲尔专家匿名打分法对园区进行评价,判断园区功能体系构建中存在的问题——面源污染问题较为严重,因此园区功能布局不止满足现代农业发展需求的功能,还应满足生态功能。2.对于园区面源污染问题提出防治措施,利用景观源汇理论和景观异质性基本原理,通过构建景观斑廊基生态格局模型来为园区面源污染提出解决途径。3.综合选址适宜性的评价分析和功能合理性布局的评价分析,对实践案例周至猕猴桃创新示范园进行论证,通过解决园区实际存在的问题构建园区空间布局的优化模型,并提出优化策略。
%W CNKI


%0 Thesis
%A 王淦
%T 四川猕猴桃种植户标准化生产参与度研究
%Y 杨锦秀
%I 四川农业大学
%9 硕士
%D 2017
%K 猕猴桃种植户;;标准化生产;;产业链;;参与度
%X 农业标准化在我国农业生产活动中有着至关重要的作用,其核心作用在于提升农产品产品附加值和质量安全,促进农业产业化、品牌化发展,提高经济、社会、生态效益。2017年中央一号文件《中共中央国务院关于深入推进农业供给侧结构性改革加快培育农业农村发展新动能的若干意见》重点提出“农村增绿”和“质量兴农”两大概念,新一轮农业供给侧结构性改革最突出也最为迫切的是推进绿色发展,坚持质量兴农,实施农业标准化和品牌化战略。相应地,新的支持政策安排也从生产领域延伸到产前、产中、产后和流通各个环节。因此,提升产业链升级、深入农业标准化推进是正向激励绿色生产、质量兴农的新要求和新举措。农户是我国农业标准化技术能否得到推广和运用的关键。基于此,本文在产业链视角下构建猕猴桃种植户参与农业标准化生产程度的评价指标体系,实证研究猕猴桃种植户的产前、产中、产后标准化生产现状及不同阶段、不同区域的参与度;基于全产业链理论和农户行为理论,从物质资本、人力资本、市场特征、政府支持和其他因素五个维度构建影响标准化生产参与度的指标体系,运用双断尾回归模型提炼关键影响因素,以期提出四川省农业标准化进一步发展的政策建议。研究发现:(1)三大猕猴桃主产区因为种植户与合作社、企业之间的利益联结机制、营销服务体系差异等原因,参与标准化生产综合程度存在显著差异,由高到低分别为都江堰市>苍溪县>蒲江县,三大主产区的共同特征是产后标准化生产参与度相对较低。(2)不同阶段标准化生产参与度差异显著。三大主产区产前标准化生产参与度均属于中等水平,产中和产后标准化生产参与度由高到低分别是都江堰市(较高)、苍溪县(中等)和蒲江县(中等)。(3)各类型因素对标准化生产参与度影响显著。种植面积、品种数量、商品化程度、销售难度、政策支持数量反向影响标准化生产参与度。农机拥有数量、农户类型、生产技术难度、环保意向正向显著影响标准化生产参与度。此外,劳动力数量、培训次数、技术掌握程度、政府宣传力度、政府监管力度和风险态度也对标准化生产参与度有正向作用。基于本研究的结论:四川省在未来的农业标准化工作中,要重点提高机械化水平;培育新型农业经营主体,特别是加强经营主体的市场敏锐度,完善利益联结机制;加大品牌营销力度,健全营销服务体系；加强标准化生产监管力度,强化产业链条配置。
%W CNKI


%0 Journal Article
%A 马映东
%+ 四川省苍溪县国家现代农业示范区办公室;
%T 猕猴桃溃疡病绿色防控技术初探
%J 现代农村科技
%D 2017
%N 05
%K 猕猴桃;;溃疡病;;防控措施
%X 猕猴桃溃疡病是一种严重威胁猕猴桃生长的细菌性病害,隐蔽性很强。树体感病后,遇到低温冻害、风雨天气,加之现阶段还没有可以彻底治疗的药物,就会造成病害流行,甚至毁园。本文对猕猴桃溃疡病的发病原因和传播途径进行探讨,提出绿色防控措施,促进猕猴桃产业健康发展。
%P 32
%@ 1674-5329
%L 13-1394/S
%W CNKI


%0 Journal Article
%A 崔丽红
%A 黄蔚
%A 宋金秋
%+ 湘西民族职业技术学院;
%T 植物激素对诱导猕猴桃单性结实及提高果实品质和产量的影响
%J 浙江农业科学
%D 2017
%V 58
%N 05
%K 猕猴桃;;米良1号;;植物激素;;单性结实;;果实品质;;果实产量
%X 以猕猴桃米良1号为试材,用植物激素赤霉素60 mg·L~(-1)+2,4-D 5 mg·L~(-1)+氨基酸100 mg·L~(-1)+钙160 mg·L~(-1)混合液喷雾,探讨混合液处理对米良1号果实品质及产量的影响。结果表明,植物激素混合液处理不仅可诱导猕猴桃单性结实生产无籽果实,还可大大地减少劳动成本、提高单位面积产量、改善果实品质、延长贮藏期,在生产上便于操作,易于大面积推广,具有很好的实用价值。
%P 769-770
%@ 0528-9017
%L 33-1076/S
%W CNKI


%0 Journal Article
%A 龙轲
%T 猕猴桃水肥一体化施肥技术
%J 农村新技术
%D 2017
%N 05
%K 猕猴桃水肥一体化施肥技术;施肥枪;水肥一体化;
%X <正>一、施肥设备猕猴桃水肥一体化施肥技术可分为简易水肥一体化施肥和管道水肥一体化施肥。简易水肥一体化施肥是利用果园喷药的机械装置,使用施肥枪对果树树盘进行打孔施肥。管道水肥一体化施肥是根据施肥果园的地势建立蓄水池和铺设施肥管道进行施肥。二、肥料准备1.测土配肥。每年对果园土壤进行取样测定,根据土壤养分测定结果,结
%P 17
%@ 1002-3542
%L 45-1130/S
%W CNKI


%0 Thesis
%A 胡凡
%T 陕西省猕猴桃和蔬菜施肥现状及主要作物肥料用量分析
%Y 同延安
%I 西北农林科技大学
%9 硕士
%D 2017
%K 陕西省;;猕猴桃;;蔬菜;;施肥
%X 化肥的施用在提高作物产量的同时也引发了一系列环境问题,如何合理的减少化肥的使用量是目前我国农业关注的重点问题,而掌握清楚肥料施用状况是解决问题的前提。因此本研究利用陕西省测土配方施肥数据对陕西省猕猴桃和蔬菜的施肥现状进行了评价,并结合前人研究结果和相关统计数据,对陕西省化肥用量增长原因和养分投入过量现状进行了分析,具体结论如下:(1)为了解陕西省关中地区猕猴桃施肥现状及农户施肥中存在的问题,对陕西省关中地区4个县(区)2010-2014年的猕猴桃施肥调查数据进行了分析和评价。结果表明:陕西关中地区猕猴桃平均产量为32.2 t/hm2,产量中等农户占64.2%。总氮(N)、磷(P2O5)和钾(K2O)养分投入量分别为788、505和516 kg/hm2,其中化肥氮、磷和钾养分投入量分别为636、418和395 kg/hm2。根据养分分级等级,农户施用氮磷钾肥合理的比例分别为6.3%、4.2%和9.5%,过量比例分别为93.7%、95.8%和80.0%,不足比例分别为0.0%、0.0%和10.5%。陕西关中地区猕猴桃施肥存在的问题主要包括氮、磷和钾肥投入过量,有机肥投入量不足。今后陕西关中地区猕猴桃施肥的重点是降低氮、磷和钾肥的投入,增加有机肥的投入。(2)为了解陕西省设施蔬菜施肥现状及农户施肥中存在的问题,对陕西省6个县(区)2013-2014年的设施蔬菜施肥调查数据进行了分析和评价。结果表明:本研究中设施蔬菜总氮、磷和钾养分投入量分别为732、515和552 kg/hm2,有机肥提供的氮、磷和钾比例分别为43.1%、24.3%和38.1%,化肥投入N:P2O5:K2O平均为1:0.94:0.82。根据养分分级等级,农户施用氮磷钾肥合理的比例分别为13.6%、3.2%和4.8%,过量比例分别为76.0%、76.8%和76.0%,不足比例分别为10.4%、20.0%和19.2%,氮、磷和钾肥投入分别过量5.95、5.01和4.84万吨。陕西省设施蔬菜施肥存在的主要问题是氮、磷和钾肥投入过量,且养分结构不合理,磷肥投入比例偏多,钾肥投入比例偏少。今后陕西省设施蔬菜施肥中应注意降低氮、磷和钾肥的投入,并平衡施肥。(3)为了解陕西省露地蔬菜的施肥现状及农户施肥中存在的问题,对陕西省7个县(区)2013-2014年的露地蔬菜施肥调查数据进行了分析和评价。结果表明:陕西省露地蔬菜氮、磷和钾肥用量分别为471、187和171 kg/hm2,其中有机肥提供的氮、磷和钾比例分别为27.9%、27.1%和49.3%,未施用有机肥的农户比例为41.9%,化肥投入N:P2O5:K2O平均为1:0.40:0.26。根据养分分级等级,农户施用氮磷钾肥合理的比例分别为9.4%、16.9%和6.0%,过量比例分别为82.8%、67.0%和28.1%,不足比例分别为7.9%、16.1%和65.9%。氮、磷肥投入的过量值分别为6.13、1.61万吨,钾肥投入缺乏0.35万吨。陕西省露地蔬菜施肥存在的主要问题是氮、磷肥投入过量,钾肥和有机肥投入不足。今后陕西省露地蔬菜施肥中应注意降低氮、磷肥的投入,增加钾肥和有机肥的投入。(4)为掌握陕西省化肥用量增长原因及养分投入过量现状,对2004-2013年陕西省主要作物的种植面积和施肥数据进行了分析。结果表明:陕西省粮食作物和经济作物的种植面积比例分别下降了9.9%和1.0%,园艺作物的种植面积比例增长了10.9%。粮食作物、经济作物和园艺作物的单位面积化肥施用量分别提高了5.2%、7.7%和58.7%。粮食作物和经济作物化肥施用量占总化肥用量的比例分别减小了20.8%和2.0%,园艺作物化肥施用量占总化肥用量的比例增加了22.8%。作物单位面积化肥施用量的变化对陕西省化肥用量的增长贡献比例达49.3%,是目前陕西省化肥用量增长的最主要原因。陕西省主要作物氮、磷肥投入分别过量37.98、11.08万吨,钾肥投入缺乏4.51万吨,其中园艺作物氮、磷和钾肥投入的过量问题最为严重。今后陕西省作物生产中,应注意氮、磷肥的过量问题和钾肥的缺乏问题,并且园艺作物应作为减量施肥的重点。
%W CNKI


%0 Thesis
%A 王亚威
%T 猕猴桃温室营养钵成品苗繁育技术试验研究
%Y 邓丰产
%I 西北农林科技大学
%9 硕士
%D 2017
%K 秦岭野生猕猴桃;;温室育苗;;嫁接
%X 猕猴桃成品苗建园能够提早结果,缩短效益回收期,在国外已经广泛采用。陕西省猕猴桃发展迅速,但优质苗木匮乏,育苗技术落后已经制约猕猴桃产业发展。温室营养钵育苗能够缩短育苗周期,快速繁育幼苗,是生产优质壮苗的良好途径。本试验从种子的选择、加温措施、基质类型、移栽时期和不同时期嫁接进行研究,探索陕西关中地区猕猴桃温室育苗的相关技术及管理方法。以秦岭北麓野生美味猕猴桃为试验材料,通过测量幼苗出苗时间、出苗率、整齐度、生长量,研究温室育苗和田间育苗;以秦岭野生美味猕猴桃温室营养钵1年生实生苗为砧木,脐红、红阳、农大金猕、徐香、翠香和海沃德6个品种作接穗,在不同时期(8月15日,9月5日,9月25日,次年2月20日)嫁接,测定嫁接成活率,次年品种萌芽率和生长量,研究野生猕猴桃作为砧木的适宜嫁接时间。主要研究结果如下:1.野生美味猕猴桃比栽培品种出苗率和整齐度高、生长势强,是良好的砧木选择。2.猕猴桃温室育苗较田间育苗,出苗时间短、出苗率高、生长快。温室育苗,25℃拱棚加温能够很好地促进种子萌发、幼苗生长。加温能够让猕猴桃幼苗提前出土生长16d,并且提高出苗率。3.基质Z1、移栽时期S2对幼苗生长分别与其同组处理差异显著,最优组合为Z1S2,在株高、地径显著大于其他组合,在生物量、叶片面积仅次于Z2S1,综合壮苗指数最高,达到1.159。4.猕猴桃品种红阳、脐红、农大金猕、徐香、翠香和海沃德秋季嫁接随着时间推移成活率、次年萌芽率和生长量会降低,8月15日嫁接最好,嫁接越早,生长量越大。5.不同品种在野生美味系猕猴桃实生苗上的嫁接成活率、品种次年萌芽率和生长量比较,中华系列三个品种红阳、脐红和农大金猕较高,美味系列徐香和翠香次之,海沃德最低。6.不同品种在春季嫁接与秋季嫁接成活率相似,但秋季嫁接各品种次年萌芽率和生长量均显著低于春季,春季嫁接有助于各品种萌发和生长。
%W CNKI


%0 Thesis
%A 成红梅
%T ‘脐红’猕猴桃花粉直感效应的试验研究
%Y 刘占德;安成立
%I 西北农林科技大学
%9 硕士
%D 2017
%K 猕猴桃;;花粉直感效应;;授粉;;‘脐红’
%X 猕猴桃大多是属于雌雄异株的果树,需要通过配置授粉雄株或人工辅助授粉的方式,才能够正常结果。而授粉雄株的优劣不能通过自身表现出来,可通过花粉直感效应来体现。在生产中,如果授粉雄株的选配不当,或者花粉的选择不适,就会造成果实授粉受精不良,果个较小,品质较差等现象。所以,猕猴桃花粉直感效应的研究,对于雄株的选配、果实产量和品质的提升等具有一定的理论和指导意义。本试验以中华猕猴桃红心品种‘脐红’为雌性材料,选用中华猕猴桃雄株(‘HX-2’、‘H-X’、‘JT-X’、‘JY-X’、‘M-4’)和不同种的软枣雄株(‘R-X’)、黑蕊雄株(‘HR-X’)及满天星雄株(‘M-X’)为授粉雄株,以商品花粉为对照,分别以其花粉为处理,对‘脐红’猕猴桃进行人工授粉,研究‘脐红’猕猴桃的花粉直感效应,以便为生产上‘脐红’猕猴桃雄株的选配、果实产量和品质的提升等提供一定的依据。试验的结果如下:1.从花粉活力的染色率可知,不同种(品种)雄株的花粉,花粉活力的差异不是很大,但是均能满足授粉试验的要求。这说明花粉活力的强弱可能受到父本个体基因型的影响,也可能与周围环境相关。2.不同雄株对果实的坐果率的影响差异显著,表现出明显的花粉直感效应。同为中华猕猴桃不同品种的雄株授粉后的果实坐果率具有明显的差异,如‘HX-2’授粉后的果实坐果率达到97%,而‘JY-X’授粉后的果实坐果率为69%,两者相差28%;此外,作为不同种的花粉,‘R-X’、‘HR-X’及‘M-X’授粉后的果实坐果率相差也较大,分别为84%、44%和25%。可以看出,亲缘关系较近,果实授粉后的坐果率较高;亲缘关系较远,坐果率较低。3.在果实品质方面,不同授粉雄株对‘脐红’猕猴桃果实的外观品质和内在品质具有不同程度的影响,表现出明显的花粉直感效应,但是在果形指数上没有表现出花粉直感效应。在果重方面,‘JT-X’的花粉授粉后的果重明显大于其他授粉组合,达到83.37g;在硬度方面,即在果实的贮藏性上,‘M-4’和对照的授粉情况表现较好;在果实风味上,‘HX-2’和‘R-X’的花粉表现较好,其授粉后的果实可溶性固形物含量较高,含酸量较低,固酸比较大,此外,维生素C含量也较高,其果实的风味浓郁,口感香甜。所以,在雄株的选配上,可以根据生产需求谨慎选择。4.不同授粉雄株对‘脐红’猕猴桃授粉后果肉色泽具有显著差异,表现出明显的花粉直感效应。其中,‘HX-2’和‘R-X’的花粉授粉后的果实在果肉颜色的分级上和花青素含量方面显著较高,因此,在‘脐红’猕猴桃的果肉着色方面,‘HX-2’和‘R-X’的花粉是较优选择。5.不同花粉对‘脐红’猕猴桃授粉后的果实,在种子方面表现出明显的花粉直感效应。主要体现在黑色种子百分比、种子千粒重及种子数量上,差异显著。需要指出的是,对照授粉后的果实在这3个指标上的表现明显较差,这说明种子的发育程度较差,这会影响到果实的产量和品质,因此,对于商品花粉的使用应当慎重。此外,通过分析还发现,种子数与单果重之间有一定的相关性。通过对‘脐红’猕猴桃花粉直感效应的综合分析,发现同一雄株对不同性状的影响不同,此外,不同雄株对同一性状的影响程度也是不同的。在坐果率方面,应该选择‘HX-2’和‘R-X’的授粉雄株;‘JT-X’授粉后的果实在单果重方面显著高于其他授粉组合;在硬度方面,‘M-4’和对照的授粉情况表现较好;在果实风味上,‘HX-2’和‘R-X’的花粉表现较好;‘HX-2’和‘R-X’的花粉授粉后的果实还在果肉颜色的分级上和花青素含量方面显著较高。总体而言,‘HX-2’和‘R-X’是对‘脐红’的果实品质表现较优的授粉雄株。在生产中,还可以根据实际需求选择不同的配套雄株。
%W CNKI


%0 Thesis
%A 郭强强
%T 陕西省关中地区猕猴桃病害调查及溃疡病防治研究
%Y 黄丽丽
%I 西北农林科技大学
%9 硕士
%D 2017
%K 猕猴桃;;病害调查;;溃疡病;;药剂评价
%X 猕猴桃作为一种优质保健果品,在国内外果品消费市场上有着很大潜力。陕西作为我国猕猴桃主栽区,种植面积和总产量均居全国第一。由真菌、细菌等病原物侵染引发的病害一直是农业生产中面临的重要的问题。猕猴桃病害种类很多,其中具有重要经济性的有10余种。近年来,随着猕猴桃种植面积的不断扩大、栽培方式的变化及其品种的多样化,影响生产的主要病害种类也随着发生变化。猕猴桃溃疡病是当前世界各猕猴桃栽培区均面临的重大病害,已然给世界猕猴桃产业带来了毁灭性的影响。因此,本研究在2015-2017年间在陕西省猕猴桃主要种植区周至、眉县、岐山、杨凌等地对猕猴桃主要病害种类进行了普查;并对溃疡病的发生特点进行了分析,进一步评价了几种药剂的防治效果。取得的主要研究结果如下:1.在2015~2016年对陕西省关中地区猕猴桃园病害种类通过田间症状观察、病样采集、分离培养及病原鉴定等方法进行了调查。调查结果表明:在所调查时期内,猕猴桃园内发生的真菌病害有黑斑病、菌核病、炭疽病、褐斑病、根腐病等,但各种病害发生情况较轻。2.在2016-2017年间对陕西关中地区猕猴桃溃疡病的发生情况及其特点进行了系统调查。调查结果显示:所调查县(区)猕猴桃溃疡病仍然是生产中面临的重要病害,平均发病率。进一步的病害发病特点的分析发现:不同品种间溃疡病发生差异显著,其中品种红阳发病率最高,徐香、海沃德发病率显著低于红阳;此外,在同一调查地区,溃疡病发生率在不同树龄间明显不同,树龄越大的果园病害发生越严重。3.分别采用树体喷雾和枝干涂抹两种方法评价了8种药剂对猕猴桃溃疡病的田间防治效果。试验结果显示:所测试的8种药剂对猕猴桃溃疡病均有一定的防治效果。两种施药方式比较发现,枝干涂抹药剂对病害表现出更好的防治效果。不同药剂的防治效果差异较大,其中氢氧化铜防治效果最好为71-83%。
%W CNKI


%0 Thesis
%A 王瑞
%T 自然场景下猕猴桃识别方法研究
%Y 蔡骋
%I 西北农林科技大学
%9 硕士
%D 2017
%K 猕猴桃;;分割;;特征提取;;BP神经网络;;支持向量机算法;;PCANet;;识别
%X 中国是猕猴桃生产大国,单纯依靠人力来进行猕猴桃采摘费工费时,随着科学技术的不断发展,自动化采摘技术已经慢慢渗入到人们的生产、生活中。准确识别自然场景下猕猴桃成为采摘机器人的首要任务,因此研究猕猴桃果实识别方法变得十分必要。本文以自然场景下猕猴桃作为研究对象,首先对采集图像进行分割处理,然后对于人工设计特征和深度学习特征进行特征提取,最后将提取的特征向量作为参数输入,采用神经网络和支持向量机识别模型,实现对猕猴桃果实识别,本文的主要内容如下:(1)对采集的猕猴桃图像进行分析,采用基于色差法的Otsu阈值法和基于Renyi熵阈值分割法两种方法实现果实与背景的分割。对比并分析实验结果,本文最终选择0.9R-G,G-0.9R,G-R,R-G色差分量对猕猴桃图像中的果实、树叶、草地、天空和树干目标物进行阈值分割处理,针对部分背景复杂,且果实众多的图像,本文采用基于Renyi熵的阈值分割法。针对分割处理后的二值图像存在的残留物问题,利用面积阈值法,形态学处理算法进行残留物去除,为特征提取打好基础。(2)根据分割后的二值图像绘制目标物边缘轮廓,并利用最小外接矩形算法提取样本。针对猕猴桃自身颜色特征及特殊的表皮毛刺构成的纹理特征和背景样本(包括树叶、天空、草地及枝干)的纹理、颜色特征的分析,本实验拟提取包括HSV颜色特征、灰度共生矩特征、Tamura特征中的对比度、线性度和粗糙度共10个人为设计特征和基于PCANet的深度学习特征,为基于神经网络和支持向量机模型的果实识别做好准备。(3)根据提取的果实、树叶、天空、草地及枝干特征,建立基于神经网络和支持向量机的果实识别模型。分别对BP神经网络、PCANet深度学习模型和支持向量机(SVM)算法进行建模实验。实验结果表明,使用PCANet网络的识别效果最好,识别率达到94.92%,而支持向量机和BP神经网络的识别率分别为87.67%和65.09%。综上所述,通过对猕猴桃图像特征及外在环境分析,本文提出了人工设计特征和深度学习特征表示样本特征,利用神经网络和支持向量机模型进行猕猴桃果实识别,取得了较好的结果,实现了自然场景下猕猴桃果实的准确识别。
%W CNKI


%0 Thesis
%A 崔培阳
%T 基于GIS和标准化理论的陕南猕猴桃适宜性评价及其区划研究
%Y 刘光哲;刘占德
%I 西北农林科技大学
%9 硕士
%D 2017
%K 猕猴桃;;适宜性;;GIS;;标准化
%X 猕猴桃产业是陕西的特色产业和优势产业,陕西的主要种植区域为秦岭北麓、以及渭河南岸,从行政区域来看,种植面积比较大的为周至、眉县,占据陕西省全省的70%以上。随着猕猴桃产业的发展,以周至、眉县为主的区域经过多年的持续发展后已经遇到瓶颈,发展空间严重不足。陕西省提出猕猴桃“东扩南移”战略,希望能够扩大猕猴桃种植规模,帮助果农致富,实现共同富裕。本文基于GIS技术和标准化理论,确定陕南猕猴桃评价指标和评价模型并对陕南地区猕猴桃适宜种植区划分。主要研究结果如下:1、确定猕猴桃适宜性评价因子并构建评价模型在标准化理论的指导下,结合前人对猕猴桃种植技术研究资料和猕猴桃专家意见确定影响猕猴桃生长的自然因子:年均气温、无霜期、极端最低气温、年降雨量、日照时数、≥10℃活动积温、土壤类型、土壤酸碱度、坡度、坡向。将这10个自然因子作为评价因子,并建立每个评价单元的评价模型。2、陕南猕猴桃适宜性分布图利用模糊评判法建立每个评价因子的隶属函数,结合GIS空间分析技术对每个因子进行单因子评价,生成相应的单因子适宜区分布图;在专家建议的基础上,利用层次分析法确定每个因子的权重,并进行一致性检验,结果符合要求。在单因子评价的基础上,结合评价因子的权重利用ArcMap软件中空间分析模块的栅格计算器功能,对每个大小为1km?1km的评价单元进行计算,得到陕南猕猴桃适宜性分布图。3、陕南猕猴桃适宜性分析根据每个评价单元的栅格值(像元值)大小,将陕南猕猴桃适宜性情况分为:最适宜区、适宜区、次适宜区、不适宜区。整体上看,陕南地区猕猴桃最适宜区、适宜区的分布面积很大,主要分布在商洛地区、安康大部分地区和汉中勉县、城固洋县地区,其中最适宜区主要集中分布在商洛地区商南县、镇安县东南部、安康市区、旬阳县东北部以及城固县中部地区、洋县、白河县的少部分地区。次适宜区主要分布在镇巴县、留坝县、西乡县、南郑县、略阳县、宁强县。不适宜区分布面积很少,主要分布在镇巴县东部、中部地区,镇坪县中部地区。在适宜区分布图的基础上,对各个适宜区情况进行分析,为陕南猕猴桃产业发展布局提供理论支持。4、GIS与标准化结合效应本研究的突出特色是将GIS和标准化理论的结合,通过标准化中类别化思想、标准化理论优选出影响猕猴桃生长的关键因子,减少GIS处理中的步骤和时间,提高区划精度和效率,为进一步土地适宜性评价提供示范。
%W CNKI


%0 Thesis
%A 马志尧
%T 猕猴桃“扦插基砧+中间砧+品种接穗”苗木繁育技术研究
%Y 刘占德
%I 西北农林科技大学
%9 硕士
%D 2017
%K 猕猴桃;;扦插基砧;;中间砧
%X 在苗木生产中,通常将某些具有优良性状的砧木通过组织培养、扦插压条等无性繁殖的方式快速的、大批量的繁殖,最终繁育成优质的砧木苗木。扦插是苗木繁育方式的一种,与组织培养等繁育方式相比,它具有繁殖方法简单、繁育周期短、繁殖系数高、生产成本低廉的特点,因而是苗木快速批量化繁育的有效途径。中间砧是位于接穗和基砧之间的一段砧木,常用于二重或者多重嫁接。试验研究发现,猕猴桃扦插苗木与接穗的亲和性较差,会直接影响到自根砧苗木的质量,进而影响到扦插苗木繁育技术在生产实践中的应用。采用中间砧技术来改善扦插砧木与接穗之间的亲和性是解决砧木苗木高质量、批量化生产的有效方法。本试验于2016年2月至2017年6月在西北农林科技大学眉县猕猴桃试验站进行,试验材料选取的是西北农林科技大学眉县猕猴桃试验站种植资源圃内的枝条材料以及秦岭山脉南麓采集的野生猕猴桃枝条材料,材料品种包括G砧猕猴桃、M砧猕猴桃、中华猕猴桃、美味猕猴桃等。本试验通过对“G砧+M砧”基础上嫁接接穗材料生长情况的研究,以及与实生苗嫁接相同接穗进行对比,发现了“G砧+M砧”的砧穗组合苗木的成活率、生长量和整齐均一度上都要优于实生苗,试验还对“G砧+M砧”的砧穗组合苗木的抗逆性的进行了研究,发现同等条件下,其抗逆性要好于实生苗。本试验目的在于寻找出一组合适的砧穗组合,使“扦插基砧+中间砧+品种接穗”的苗木繁育技术能够大规模应用于产实践,批量化的生产出遗传性状稳定、成活率高、整齐均一的苗木。本试验通过研究得出以下结论:1.试验找到了一种可以使扦插砧木生产实用化的砧木组合“G砧+M砧”,以“G砧+M砧”为砧木嫁接生产中常用的五个品种接穗,其萌芽率和成活率相较实生苗砧木有了很大的提高,其中美味猕猴桃的萌芽率和成活率略微高于中华猕猴桃,解决了 G砧猕猴桃直接嫁接接穗时砧穗之间的不亲和问题。2.试验还发现,“G砧+M砧”苗木的生长一致性要好于普通实生苗,其嫁接成活后,各植株之间生长量差异小,生长状况较为一致,苗木的均一性好。这对于猕猴桃果园建设具有重大意义。3.试验显示,在模拟的胁迫环境中,“G砧+M砧”苗木的抗逆性要好于实生苗木,在贫瘠和水涝环境下的表现尤为明显,也显示出了“G砧+M砧”苗木在土壤瘠薄地区和水分较大地区的较强适应性。
%W CNKI


%0 Thesis
%A 徐靓
%T 二倍体猕猴桃资源的离体再生与多倍体诱导
%Y 李明军
%I 西北农林科技大学
%9 硕士
%D 2017
%K 猕猴桃;;离体再生;;秋水仙素;;多倍体;;诱导
%X 本试验分别以二倍体中华猕猴桃(Actinidia chinensis Planch.)品种‘脐红’、山梨猕猴桃(Actinidia rufa Planch.)与毛花猕猴桃(Actinidia eriantha Benth.)杂交后代SM及‘红阳’(Actinidia chinensis Planch.)×毛花猕猴桃杂交后代HM为材料,对HM茎段、脐红叶片、SM叶片进行了离体最适离体再生培养基、芽增殖培养基和生根培养基筛选,并根据最佳再生体系,利用秋水仙素对三个材料进行了多倍体诱导试验。主要结果如下:HM组培苗茎段再生最适培养基为MS+3.5 mg/L 6-BA+1.0 mg/L NAA+7.5 g琼脂+30 g蔗糖;最大芽增殖系数为3.5,最适芽增殖培养基为MS+3.0 mg/L 6-BA+1.0 mg/L NAA+7.5 g琼脂+30 g蔗糖;最适生根培养基为1/2 MS+2.0 mg/L IBA+7.5 g琼脂+30 g蔗糖。经过50 mg/L秋水仙素诱导HM茎段增生,获得再生植株经细胞流式仪倍性检测,共获得18棵四倍体HM候选植株,其中16株有明显的表型。‘脐红’组培苗叶片再生最适培养基为MS+3.0 mg/L 6-BA+1.0 mg/L NAA+7.5 g琼脂+30 g蔗糖;最大芽增殖系数为11.2,最适芽增殖培养基为MS+3.0 mg/L 6-BA+1.0mg/L NAA+7.5 g琼脂+30 g蔗糖;最适生根培养基为1/2 MS+2.0 mg/L IBA+7.5 g琼脂+30 g蔗糖。经50、100及150 mg/L秋水仙素诱导再生,获得诱导苗366棵,其中有55棵有表型变异。SM组培苗叶片的再生率低,再生培养基为MS+2.5 mg/L 6-BA+1.0 mg/L NAA+7.5g琼脂+30 g蔗糖;最大芽增殖率为6.0,最适芽增殖培养基为MS+2.5 mg/L 6-BA+1.0mg/L NAA+7.5 g琼脂+30 g蔗糖;最适生根培养基为1/2 MS+2.5 mg/L IBA+7.5 g琼脂+30 g蔗糖。叶盘再生能力对秋水仙素敏感,使用浓度为100 mg/L、150 mg/L的秋水仙素对SM组培苗的茎尖进行诱导,共获得诱导苗98棵。
%W CNKI


%0 Thesis
%A 李鹏
%T 猕猴桃花粉活力及人工授粉技术研究
%Y 李建明
%I 西北农林科技大学
%9 硕士
%D 2017
%K 猕猴桃;;花粉;;贮藏温度;;人工授粉
%X 猕猴桃(Actinidia chinensis Planch)是世界上栽培面积较广的水果作物之一,同时其生产栽培也已经成为陕西省独具特色和具有较强竞争优势的产业。猕猴桃为雌雄异株果树,正常授粉受精是猕猴桃雌株正常结果的前提条件和保证,也是优质丰产的基础。人工授粉技术是现代果树栽培的标志性技术之一。目前,国外果树强国不但形成了果树人工授粉技术体系,而且产生了专门提供授粉用花粉的公司,形成了一个新的产业。采用这一新的技术由于可以在栽培猕猴桃时不考虑配置授粉树,节约了土地,提高了单位面积的效益,使得国外在猕猴桃生产上具有很大的优势。而在国内果树栽培仍以自然授粉和蜜蜂等昆虫授粉为主,生产效率低下。因此,研究猕猴桃花粉活力及人工授粉技术对于猕猴桃的高效生产栽培具有重要的实践指导意义。本试验以西安地区猕猴桃主栽品种为材料,探讨研究了人工授粉用花粉的采集和贮藏的最佳条件,进行人工授粉的适宜时期,适合猕猴桃花粉活力测定的方法,并对不同人工授粉技术的授粉效果进行了探索。试验研究结果表明:1、猕猴桃雄株树鲜花采集以在雄花微开期的上午8时~11时采集最佳,出粉率和花粉活力均达最大值。2、猕猴桃花粉低温贮藏均使花粉活力降低,短期贮藏以温度为0℃时花粉活力下降最少,长期贮藏以-18℃时花粉活力下降最少。长期贮藏的花粉取出后需先经3-5 h 0℃左右化冻适应期,并且应在24 h内完成授粉。3、采用TTC染色法以浓度为0.5%最适合测定猕猴桃花粉活力,而采用离体萌发法时,以25℃下选用10%蔗糖+0.15g/L硼酸的培养基培养9h效果最佳。4、利用固体授粉时以花粉和干淀粉、石松子、脱脂奶粉等增量剂1:20为最佳固体增量剂比例成果率达85.1%;利用液体授粉时添加增色剂使花粉活力降低,但添加红粬粉处理与对照处理差异不显著。5、与液体授粉处理相比,固体授粉处理下各猕猴桃品种组合的坐果率和单果重均有所提高,但除中华猕猴桃(母本)×美味猕猴桃(父本)组合外,各组合的果实糖度、果实酸度、果实硬度有不同程度降低。总之,在生产中猕猴桃花粉要在雄花微开期采集并需尽快完成授粉。由于固体授粉用粉量较大,大约为液体授粉用工量的四倍,建议采用液体授粉。同时,同系列之间授粉效果较好;在中华猕猴桃系列和美味系列中,不同品种之间授粉,建议选择美味品种做为母本。
%W CNKI


%0 Thesis
%A 巨汶龙
%T 陕西省猕猴桃产业发展对策研究
%Y 姬便便
%I 西北农林科技大学
%9 硕士
%D 2017
%K 陕西省猕猴桃产业;;产业发展;;SWOT分析法
%X 猕猴桃作为一种备受青睐的水果越来越受到关注,猕猴桃的种植和销售是猕猴桃产业发展的主要组成部分,猕猴桃产业的发展越来越迅速,但是在我国猕猴桃产业的发展才刚刚起步,处于最低端的位置,仍在不断的研究与摸索。猕猴桃具有非常高的经济价值,因此猕猴桃是农户经济收入的主要来源。猕猴桃在我国的种植面积也在逐年的扩大,猕猴桃的品质也在不断的提高,使得猕猴桃不仅仅在国内深受大众的喜爱,同时为地方种植户带来可观的经济效益,而且猕猴桃的市场也在向国外发展,纵观近几十年的发展可以看到猕猴桃的发展前景十分好,陕西省作为我国重要的猕猴桃生产基地,这都依赖于陕西省优越的自然地理位置和良好的生态环境,陕西省的猕猴桃种植给当地的农户增加了显著的经济收入,成为农民奔向更加高品质生活的独特产业。但是,在猕猴桃发展越来越快速的今天,其也遇到了很多的问题,阻碍了猕猴桃产业的进一步发展,随着国家政府对农村农民农业的愈加关注,解决猕猴桃生产和销售中的一系列问题,帮助农民继续增加可观的收入,继续提高生活水平显得尤为重要。论文以产业可持续发展理论为基础,在全面梳理国内外猕猴桃产业相关资料的基础上,采用理论和现实相结合的研究方法对陕西省猕猴桃产业的发展现状进行了详细阐述。运用SWOT分析方法对陕西省猕猴桃产业发展的优势、劣势、挑战和机遇进行了详细分析,并对如何利用陕西省猕猴桃产业发展优势,抓住内外部环境的机会以及怎样化解陕西省猕猴桃产业发展劣势和面临的挑战等问题进行了组合分析。在此基础上提出了陕西省猕猴桃产业发展的目标和以周至和眉县为代表的结合当地地理位置、经济社会发展条件的猕猴桃产业发展的模式,最后从政府扶持、政策支持、市场完善和信息化服务等角度提出了保障陕西省猕猴桃产业可持续发展的对策建议,以期为相关政策部门制定促进猕猴桃产业发展政策和完善保障措施提供借鉴。
%W CNKI


%0 Thesis
%A 刘晗
%T 贵州黄壤重金属赋存形态与猕猴桃品质的关系
%Y 何腾兵
%I 贵州大学
%9 硕士
%D 2017
%K 猕猴桃;;土壤;;黄壤;;重金属;;赋存形态;;品质
%X 生长在受重金属污染过的土壤上的作物,其体内重金属含量往往严重超过国家标准,而这些重金属通过食物链等途径吸收累积到达人体,当其浓度过高时可以直接威胁人类健康,因此对作物生长土壤环境及其产出的农产品的重金属含量分析,研究其与植物系统的相关性也成为科学研究的热点。本文着重对贵州猕猴桃种植基地的土壤重金属含量、赋存形态和猕猴桃品质进行评价,为这些园区土壤环境保护与治理积累了一定的数据基础资料和科学依据。本研究通过实地调查、采集土样和实验分析,对调查的猕猴桃园区土壤重金属Pb、Cd、Cr、Hg、As、Ni、Cu和Zn这8种元素的含量及猕猴桃系统的土壤重金属赋存形态和品质指标进行分析测试,利用spss22.0的主成分分析、聚类分析和Pearson相关性分析等进行数据处理。主要研究结果如下:(1)猕猴桃基地土壤酸碱度范围在3.85~7.24,均值为5.09,除猴场乡的一个采样点外,其余园区均为酸性土壤。主成分分析结果表明第一主成分特征值为3.326,方差贡献率为41.578%,特点表现为Cu、Zn、Pb在第一主成分上有较高的正载荷;第二主成分的特征值为1.493,方差贡献率为18.659%,特点表现为Ni、Cr在第二主成分上有较高的正载荷;第三主成分的特征值为1.121,方差贡献率为14.015%,特点表现为Hg在第三主成分上有较高的正载荷。聚类分析的结果表明猕猴桃基地Cd、Hg、Pb和As重金属元素存在紧密的联系,说明猕猴桃基地这几种重金属元素的积累可能来自同一污染源,这对猕猴桃基地分析重金属元素来源,控制重金属含量,预防土壤重金属污染有很好的指导作用。综合重金属含量的分析表明,从单因子污染指数整体来看,Ni处于轻度污染,其他元素均处于警戒线以内,但须引起特别注意,以防止污染的加重导致对作物的影响;从综合污染指数来看,陇脚污染等级为安全,未达到污染水平;发耳、放马坪、有机猕猴桃基地均处于警戒线内,米萝乡、猴场乡、机场乡顺场乡、谷堡、马关均处于轻度污染,整体来看贵州猕猴桃基地处于轻度污染,虽然可能是贵州省土壤背景值本身比较高,但是土壤环境质量仍需要引起重视,控制重金属的外源输入。(2)贵州黄壤猕猴桃基地猕猴桃品质达到国家农业行业标准。猕猴桃可溶性糖平均含量为12.7014%,可溶性固形物平均含量为13.0219%,可滴定酸平均含量为1.169%,固酸比平均值为11.822,糖酸比平均值为11.490,VC平均含量为119.064 mg/100g,满足国家农业行业标准。猕猴桃茎、叶、果中重金属含量存在明显差异,整体表现为Ni、Cr、Pb、Cd、Hg和As的平均含量表现为叶>茎>果;Cu和Zn的平均含量表现为茎>叶>果。其中猕猴桃果样中重金属含量均在国家农业行业标准规定的含量范围。(3)贵州猕猴桃基地土壤中Cr、Pb、Hg、Cu和Zn主要赋存形态为残渣态和有机物结合态为主,可交换态和碳酸盐结合态等生物有效性态含量很少;As和Cd主要以可交换态和铁锰结合态等生物有效性态为主。不同重金属元素的形态差异较大,其中pH对重金属可利用态的分布的影响较大,可交换态Cd、可交换态As、铁锰结合态Pb、有机结合态Pb及残渣态Pb与pH呈极显著负相关,铁锰结合态Cd、可交换态Cu、残渣态Cu及土壤总Cu与pH呈显著负相关,残渣态Zn与pH呈极显著正相关。(4)贵州猕猴桃园区土壤中可交换态Cr、铁锰结合态Ni和有机结合态的Ni与猕猴桃vc呈现显著正相关,碳酸盐结合态As与猕猴桃vc呈显著负相关;土壤中可交换态Cr与猕猴桃有机酸呈现极显著负相关。铁锰结合态Cr、残渣态Cr、土壤重金属总Cr和铁锰结合态Ni与猕猴桃有机酸呈显著负相关。铁锰结合态Cd、有机结合态Cd与猕猴桃可溶性固形物呈显著负相关,其中可交换态Cr与猕猴桃vc呈现显著正相关和猕猴桃有机酸呈现极显著负相关,低浓度胁迫下植物vc含量的提高、有机酸的降低,由于在正常生长发育过程中,植物体内一般都含有一定量的Cr,含量适度时可促进植物的生长,增强其抗病能力,所测试贵州猕猴桃果园土壤的可交换态Cr平均含量为0.016 mg/kg,是植物对污染的一种适应表现。
%W CNKI


%0 Thesis
%A 尹恒
%T 智能化技术在苍溪杨河猕猴桃产业园中的应用效益评价
%Y 吴柏清;何鹏
%I 成都理工大学
%9 硕士
%D 2017
%K 现代农业;;智能化技术;;综合效益评价;;技术推广
%X 当前我国农业生产仍以手工劳动为主,人力畜力使用仍比较普遍,农业机械化﹑智能化程度低,未能根本扭转劳动力生产率低下的现状。同时,由于人均耕地少﹑农业生产技术落后,目前农业生产主要注重经济效益,生态效益及社会效益易受忽略,导致资源过度消耗﹑生态平衡被破坏﹑农业生态环境污染等问题。智能化技术近年来发展十分迅速,在各行各业起到了重大作用。用智能化技术改造和支持现代农业的发展是当前备受关注的工作。我国农业的科技含量低﹑农业信息技术发展基础差,当前阶段大力推进智能化技术,将会使农业生产经济效益﹑生态效益和社会效益得到显著提高。本文广泛查阅国内外相关文献并总结了现代农业中智能化技术应用的研究现状,从经济效益﹑生态效益和社会效益三个方面建立评价指标体系,并以苍溪杨河猕猴桃产业园为例,系统分析了其综合效益,并与非智能化猕猴桃种植园相比较,分析现代农业智能化技术应用的优势,并提出智能化技术应用在其他农业生产过程中推广的原则﹑可能面临的困难及推广的措施。研究结果表明,苍溪杨河猕猴桃产业园的综合效益评价指数高达0.9920,而文昌镇白岩村与岐坪镇樊家山村两个非智能化猕猴桃种植园的综合效益评价指数只有0.7458,由此可见智能化技术的优越性十分明显。苍溪39个乡镇都有猕猴桃种植,如果苍溪杨河猕猴桃产业园所应用的智能化技术能合理的推广到全县其他种植园,将可以收获显著的效益。
%W CNKI


%0 Thesis
%A 朱先波
%T 猕猴桃果实B族维生素分析及其外源处理效应的研究
%Y 任小林
%I 西北农林科技大学
%9 博士
%D 2017
%K 猕猴桃;;果实;;B族维生素;;成分分析;;辅酶
%X 猕猴桃(Actinidia.)果实是营养最全面的水果之一,其B族维生素种类丰富,但是B族维生素含量、代谢特性、最佳摄取时期及外源B族维生素处理对猕猴桃的影响鲜有报道。人体B族维生素极易流失,造成人体多种B族维生素缺乏症。通常补充B族维生素采用化学合成品,化学合成的B族维生素容易吸收过量,引起肝脏肾脏的代谢负荷过重,造成人体毒害。本论文以16个猕猴桃品种及2个野生种果实为试材,分析其发育期和冷藏过程中B族维生素含量变化;同时在猕猴桃生长过程中利用外源B族维生素处理猕猴桃叶片,分析猕猴桃果实B族维生素含量变化特性,以及果实成熟衰老过程中主要相关酶的变化。为了解B族维生素在猕猴桃果实中的分布和生理特性提供理论依据,为确定消费者摄取猕猴桃B族维生素的最佳时期和探讨外源B族维生素处理效应奠定基础。研究主要结果如下:1、建立了高效液相色谱法(HPLC)测定猕猴桃果实8种B族维生素的方法。在270nm和210 nm下双波长检测,等度洗脱,一个流程27 min,可有效分离和检测猕猴桃果实8种B族维生素,它们是硫胺素(B1)、核黄素(B2)、烟酸(B3)、泛酸(B5)、吡哆醇(B6)、生物素(B7)、叶酸(B9)和钴胺素(B12)。2、对猕猴桃生长发育期6个品种果实B族维生素进行分离测定,发现B族维生素含量高峰主要集中在盛花后第3到第6个时期,表明B族维生素在不同果实生长发育时期发挥不同的生理功能。对18个猕猴桃品系采后贮藏期果实B族维生素进行分析,如‘海沃德’、‘徐香’、‘红阳’等,发现在猕猴桃果实采摘期和后熟期B族维生素含量较低,冷藏一个月时B族维生素含量较高,并且B族维生素种类最多,表明冷藏一个月是最佳摄取猕猴桃果实B族维生素的时期。3、通过1 mg·L-1的外源B3处理‘海沃德’和‘徐香’猕猴桃,发现B3处理促进‘徐香’猕猴桃叶片叶绿素含量增加,对幼嫩叶片和果实组织的烟酰胺腺嘌呤二核苷酸磷酸(辅酶Ⅱ)含量有一定的促进作用,对成熟果实影响因品种而异。B3处理可以抑制‘海沃德’和‘徐香’H2O2生成,可以增加幼嫩组织的O生成,并且增加‘海沃德’过氧化氢酶(CAT)活性。B3处理对‘海沃德’和‘徐香’烟酰胺腺嘌呤二核苷酸(辅酶Ⅰ)含量影响不大,对‘徐香’CAT活性影响不显著。B3处理后可以促进猕猴桃发育期果实B族维生素峰值提前出现,对成熟果内B族维生素含量无显著影响。结果表明B3处理可以增加‘海沃德’和‘徐香’抗氧化酶活性,对提高植物抗逆有一定作用。4、通过外源B2、B6和B9处理不同品种猕猴桃植株,发现2mmol·L-1的B2处理对‘金农2号’黄素腺嘌呤二核苷酸(FAD)有促进作用,对‘金香’FAD和黄素单核苷酸(FMN)促进作用不显著。1mg·L-1 B6处理对‘翠玉’叶片、‘徐香’果实和叶片的磷酸吡哆醛(PLP)含量增加有促进作用,对‘翠玉’果实PLP含量则无显著影响。处理对果实磷酸吡哆醛还原酶(PLR)活性高峰有促进的作用,其中‘翠玉’PLR活性促进作用集中在果实发育前期,而对‘徐香’的促进作用主要表现在后期,对‘徐香’和‘翠玉’叶片的PLR活性峰值出现有推迟的作用。此外,1mg·L-1 B6处理可促进猕猴桃果实贮藏中B族维生素含量增加。25mg·L-1B9处理‘金魁’和‘徐香’可以促进早期叶片叶绿素含量增加,促进果实B族维生素含量增加,促进‘金魁’果实和‘徐香’叶片中亚叶酸含量增加。结果表明三种维生素处理均能够促进猕猴桃果实B族维生素峰值提前,B6和B9可以用于增加采后猕猴桃果实内B族维生素含量。5、利用B1、B5、B7和B12处理不同品种猕猴桃植株,结果表明:1mg·L-1的B1对不同生长阶段的‘徐香’和‘翠玉’叶片丙酮酸脱氢酶(PDC)活性有一定的促进作用;6mg·L-1 B5能够促进‘翠玉’和‘徐香’叶片辅酶A(CoA)活性增加;1mg·L-1 B7处理促进‘金魁’和‘米良1号’丙酮酸羧化酶(PC)和乙酰辅酶A羧化酶(ACCcase)活性增加;1mg·L-1 B12处理抑制‘海沃德’和‘徐香’叶片可溶性蛋白质含量升高,对猕猴桃果实B族维生素含量没有影响。B5和B12能够促进猕猴桃发育期果实B族维生素峰值提前出现,B5、B7和B12对猕猴桃B族维生素峰值出现影响不显著。表明B5、B7和B12不适宜用于增强采后猕猴桃果实B族维生素。
%W CNKI


%0 Thesis
%A 程欢
%T 氯吡脲在猕猴桃、枇杷及葡萄上的应用技术研究
%Y 张敏;张晋康
%I 四川农业大学
%9 硕士
%D 2017
%K 氯吡脲;;猕猴桃;;枇杷;;葡萄;;品质
%X 四川省是猕猴桃、枇杷、葡萄的主要产区,在这3种水果的种植过程中,氯吡脲是常用的植物生长调节剂。但在实际操作中,普遍存在氯吡脲使用技术不合理,导致果品下降和药害问题时有发生。因此,本实验系统研究了氯吡脲在猕猴桃、枇杷和葡萄种植中的合理应用技术。主要结果如下:1.研究了不同浓度、不同次数和不同时间使用氯吡脲对猕猴桃的影响。结果表明,氯吡脲在5mg/L～15mg/L使用浓度范围内,对猕猴桃果实有明显的膨大作用,且浓度间差异不显著;从营养品质方面来看,在5mg/L～10mg/L浓度区间内对猕猴桃营养积累有较好的促进作用。从施药次数来看,1次施药和2次施药的膨大效果差异不显著,但1次施药营养品质好于2次施药。不同施药时间结果表明,谢花后20d使用氯吡脲对猕猴桃的膨大效果和营养品质均显著优于35d和50d。氯吡脲残留分析结果表明,猕猴桃收获后除80mg/L外均未检测到氯吡脲残留。因此,推荐氯吡脲在猕猴桃上的使用剂量5mg/L～10mg/L,使用方法为在猕猴桃谢花后20天浸渍幼果。2.研究了不同浓度、不同次数和不同方式使用氯吡脲对枇杷的影响。结果显示,氯吡脲在10mg/L～80mg/L使用浓度范围内,对枇杷果实有明显的膨大作用,其中在40mg/L氯吡脲处理下的效果最好;营养品质方面则在10mg/L处理下对枇杷营养积累有较好的促进作用。在施药方式上,浸渍和喷雾处理的营养品质差异不显著,但浸渍的膨大效果更好。不同施药次数表明,1次施药相比较2次施药,在营养品质方面差异不显著,但膨大效果更好。氯吡脲残留分析结果表明,枇杷成熟后除80mg/L外均未检测到氯吡脲残留。因此,推荐氯吡脲在枇杷上的使用剂量10mg/L,使用方法为在枇杷直径1cm左右时及间隔30d时2次浸渍幼果。3.研究了不同浓度使用氯吡脲对葡萄的影响。结果表明,单独施用氯吡脲能显著膨大巨峰和夏黑葡萄,但不利于营养物质的积累;单独使用赤霉酸则相反;当复合使用氯吡脲和赤霉酸时,两方面都能兼顾。因此,推荐巨峰葡萄复合使用25mg/L GA3+5mg/L CPPU;夏黑葡萄使用 50mg/L GA3+2.5mg/L CPPU。
%W CNKI


%0 Thesis
%A 顾颖
%T 苍溪县猕猴桃产业扶贫效果及影响因素研究
%Y 杨锦秀
%I 四川农业大学
%9 硕士
%D 2017
%K 产业扶贫;;效果评价;;影响因素
%X 改革开放以来,我国一系列的农村经济制度改革使农村的经济有了快速的发展,但贫困问题阻碍着经济的进一步发展。为了促使经济的进一步发展,政府通过有计划组织的扶贫开发活动来减少贫困人口,降低贫困发生率,并从一开始的输血式扶贫逐渐向开发式与输血式并重的扶贫方式转变。“授人以鱼不如授人以渔”,扶贫开发最为重要的不是政府补贴而是如何具体问题具体分析,对于拥有劳动能力的贫困家庭应充分激发贫困户本身的价值潜能,从而可以从根本上可持续性地改善自身的生活条件,达到脱离贫困的目标。中央提出解决“怎么扶”的问题要实施“五个一批”工程,就是发展生产脱贫一批,易地搬迁脱贫一批,生态补偿脱贫一批,发展教育脱贫一批,社会保障兜底一批。中国扶贫的未来发展方向是要创造条件让贫困户增强能力,使其能够自身创收,从而改善生活水平的开发式扶贫为主,社会保障作为辅,而产业扶贫作为开发式扶贫的重要部分一定是扶贫重点。本文研究的主要内容包括:(1)从苍溪县贫困现状、苍溪县猕猴桃产业的基本情况原因以及猕猴桃产业扶贫方式这三方面对苍溪县猕猴桃产业扶贫的现状进行描述分析;(2)从收入、能力和机会三方面构建苍溪县猕猴桃产业扶贫效果评价指标体系,而后根据层次分析法的原理确定苍溪县猕猴桃产业扶贫效果评价指标的权重,选用计划标准作为评价猕猴桃产业扶贫效果的评价标准,并结合产业扶贫的具体政策和对于农户的具体调研数据对效果结果进行分析;(3)结合猕猴桃产业的特殊性,从微观角度最终确定个体特征、家庭特征、经营特征、农户参与程度这4个方面来研究猕猴桃产业扶贫效果的影响因素,运用Logistic模型对影响因素进行了分析;(4)通过对苍溪县猕猴桃产业扶贫的效果和影响因素的分析得出结论以及为产业扶贫提供启示。本文研究发现总体而言,苍溪县猕猴桃产业扶贫各项指标的达成率都较高,扶贫效果较好,对于贫困地区进行产业扶贫具有一定的借鉴意义。从微观农户角度对猕猴桃产业扶贫效果的影响因素的研究中发现年龄、受教育程度、家庭劳动力数量、是否进行过土地流转、参加产业扶贫年限、扶贫工作信息公开程度以及接受培训的方式数都是影响猕猴桃产业扶贫效果的重要因素。结合效果评价和扶贫效果的影响因素实证得出因地制宜发展产业、改善产业投资环境、加强产业技术培训以及建立利益联结机制这四个方面的启示。
%W CNKI


%0 Thesis
%A 王振兴
%T 狗枣猕猴桃彩叶形成及其光合功能研究
%Y 艾军
%I 中国农业科学院
%9 博士
%D 2017
%K 狗枣猕猴桃;;彩叶;;结构特征;;光合功能;;花色苷
%X 本试验对狗枣猕猴桃彩叶的发生规律进行了调查,揭示了彩叶发生时期及着生位置具有一定的规律性。并研究了彩叶转色过程中表皮细胞形态、叶片结构、叶绿体发育及色素构成的变化,深入分析了彩叶光谱学特征与叶片结构和色素构成之间的相关性,阐明彩叶呈色的生理原因。在此基础上,对狗枣猕猴桃彩叶的光合特性和光破坏防御机制进行了研究,初步揭示了彩叶光合功能的维持和完善机制,并通过转录组测序挖掘了与花色苷合成及光破坏防御相关的基因,为进一步从分子水平阐明狗枣猕猴桃彩叶呈色及其光合功能适应结构变化等机制提供依据。结果表明:1.狗枣猕猴桃斑状彩叶具有伴花生长的特性,彩叶发生时期为5月中旬(花蕾出现以后),开花1周后(6月上旬)不再产生彩叶。彩叶发生位置集中在新梢第4～15节位,位于花序以上。2.成熟彩叶栅栏组织细胞排列疏松,可见大量气室,彩叶厚度显著大于绿色叶片;彩叶栅栏组织细胞中叶绿体发育不完善,但海绵组织细胞中含有大量功能性的叶绿体。彩叶近轴表面对入射光的反射率高于绿叶,而远轴侧则与绿叶相似。彩叶的总叶绿素含量仍保持较高水平,红色叶片花色苷含量显著高于绿叶。因此,狗枣猕猴桃彩叶呈色主要是由色素含量、组成以及叶片结构等因素共同影响的,其彩叶类型为复合型彩叶。3.狗枣猕猴桃彩叶净光合速率能够达到绿色叶片的80%～94%,同时其气孔导度和胞间隙CO_2浓度也高于绿叶。彩叶最大光化学效率(F_v/F_m)、电子传递到QA以下的效率(ET_0/TR_0)以及光下实际光化学效率(ΦPSII)均显著高于绿色叶片;彩叶远轴侧的F_v/F_m和表观量子效率(AQY)显著高于绿色叶片。因此,结合叶片结构特征,彩叶光合功能的维持可能与叶片发育后期厚度增加、较高的气孔导度和胞间隙CO_2浓度以及较高的光化学活性有关。4.强光处理后,彩叶和绿叶F_v/F_m均在不同光照时间下有所下降,其中浅绿色叶片抗强光的能力较弱,其次是绿色叶片,白色和红色叶片下降幅度小于前两者;彩叶的ΦPSII、天线转化效率(F_v’/F_m’)和光化学猝灭系数(qP)在强光下虽然高于绿叶,但其下降幅度也高于绿色叶片;强光条件下依赖叶黄素循环的热耗散(NPQ)彩叶表现为下降趋势,而绿叶则呈现上升趋势,且彩叶活性氧积累量高于绿叶。因此,彩叶虽然反射了部分入射光,但其过剩激发能并未有效耗散,这可能是其发育后期发生光氧化的原因之一。5.采用高通量测序技术对狗枣猕猴桃不同发育时期彩叶和绿叶进行转录组测序,全面分析不同颜色叶片在不同发育时期的基因表达变化后,进一步挖掘了与花色苷等黄酮类物质合成相关的基因以及与胁迫相关的热激蛋白基因;采用荧光定量PCR技术分析叶片发育过程中参与花色苷合成和编码热激蛋白相关基因的表达变化。
%W CNKI


%0 Journal Article
%A 邢骥
%+ 湖南农业大学公共管理与法学学院;
%T 富硒水溶肥对猕猴桃增硒及增产的效果
%J 湖南农业科学
%D 2017
%N 04
%K 富硒水溶肥;;猕猴桃;;增硒效果;;增产效果
%X 为探索硒肥对猕猴桃的增硒及增产效果,于2016年选用"康熙宝"富硒水溶肥在湘西自治州凤凰县"红心猕猴桃"品种上进行了叶面喷施试验。结果表明,喷施康熙宝富硒水溶肥(幼果期和壮果期2次喷施,每次用水溶肥100 m L对水100 kg/667m~2)的处理比对照(只喷等量清水和不喷硒肥及清水)平均增硒0.026 mg/kg,含糖量降低0.4~0.5个百分点,含酸量比对照下降0.03个百分点,糖酸比提高了0.8~1.0,可溶性固形物提高0.9%;平均增产6.8%~8.6%,增产效果达到极显著水平。经农业部检测,猕猴桃含硒量达到湖南省地方标准《富硒产品硒含量标准》。说明施用康熙宝富硒水溶肥对红心猕猴桃的增硒和增产效果显著,可大面积推广应用。
%P 89-91
%@ 1006-060X
%L 43-1099/S
%W CNKI


%0 Journal Article
%A 王斯妤
%A 钟敏
%A 廖光联
%A 陈璐
%A 徐小彪
%+ 江西农业大学农学院/猕猴桃研究所;
%T 不同猕猴桃雄株花粉量及花粉活力差异研究
%J 江西农业大学学报
%D 2017
%V 39
%N 03
%K 美味猕猴桃;;中华猕猴桃;;雄株;;花粉活力;;花粉量
%X 为筛选出猕猴桃花粉性状优良的品种(系)进行区域试验,实现猕猴桃雌株优质高产。以中国科学院武汉植物园、江西农业大学科技园及江西省奉新县猕猴桃种质资源圃采集的来源于中华猕猴桃与美味猕猴桃的41份猕猴桃雄花为试材测定其花粉量及花粉活力。试验中87.8%雄株花粉活力集中于40%~80%;No.29、33、32、36、21的花粉活力明显优于其他品种(系),而花粉活力低于40%的猕猴桃雄株有No.2和No.3,其中No.3的活力最弱。供试材料中,单个花药所含花粉量最多的是No.26,达1 951粒;而最少的是No.39,仅有900粒,均属于中华猕猴桃,可见其花粉量差异较大;美味猕猴桃雄株之间花粉量差异较小,处1 160~1 520粒。中华猕猴桃雄株平均花粉活力(58.54%)低于美味猕猴桃(67.99%),而其平均花粉量(1 415粒)高于美味猕猴桃(1341粒),花粉量与花粉活力之间并无相关关系。文中依据供试品种花粉量的多少及花粉活力的高低将其划分为三个等级,其中,第Ⅱ与Ⅲ级的猕猴桃雄株具有较多的花粉量及较高的花粉萌发率,可以满足生产上猕猴桃授粉的要求,其余品种则不建议作为授粉树。
%P 460-467
%@ 1000-2286
%L 36-1028/S
%W CNKI


%0 Journal Article
%A 王然
%A 周丹
%A 罗静
%A 方金豹
%+ 中国农业科学院郑州果树研究所;
%T 猕猴桃病毒病研究进展
%J 果树学报
%D 2017
%V 34
%N 08
%K 猕猴桃;;病毒;;果树病害
%X 我国是猕猴桃原产地和主要生产国,近年来猕猴桃产业发展迅速。病害是目前影响猕猴桃产业可持续发展的主要因素,但有关病害的研究主要集中在细菌性和真菌性病害,关于病毒病对猕猴桃产业的影响仅有少量报道,对于病毒病的潜在风险尚不清楚。笔者重点综述了当前国内外已报道的15种猕猴桃病毒的基本特性及侵染症状,并根据这些病毒的特征、传播方式、危害程度进行归类。文中对中国猕猴桃病毒研究现状及猕猴桃病毒的检测方法也一并进行了介绍。猕猴桃病毒病的研究工作逐渐深入和加强,为病毒病防治以及猕猴桃产业可持续发展奠定了基础。
%P 1043-1050
%@ 1009-9980
%L 41-1308/S
%W CNKI


%0 Journal Article
%A 屈振江
%A 周广胜
%+ 陕西省经济作物气象服务台;中国气象科学研究院;
%T 中国主栽猕猴桃品种的气候适宜性区划
%J 中国农业气象
%D 2017
%V 38
%N 04
%K 猕猴桃;;气候适宜性;;区划;;主导气候因子;;最大熵模型
%X 为合理规划猕猴桃种植布局,基于中国大陆地区主栽的美味猕猴桃和中华猕猴桃的种植分布信息以及1981-2010年2084个气象台站数据,综合生理存在需求和品质形成选取了影响猕猴桃种植分布的9个潜在影响因子,结合最大熵(MaxEnt)模型和ArcGIS软件,构建了猕猴桃潜在种植分布与气候因子的关系模型,研究了影响猕猴桃种植分布的主导气候因子及适宜范围,并利用存在概率这一综合反映各主导因子作用的指标,对不同的气候适宜区进行了划分。结果表明:影响中国区域猕猴桃种植分布的主导气候因子按照贡献率大小依次为最冷月平均气温、年日照时数、年相对湿度、最热月平均气温、无霜期和降水量,限制性因子是无霜期和最冷月平均气温。猕猴桃的潜在适宜区主要分布在102oE以东,24-36oN区域。其中,高气候适宜区主要包括四川中东部、重庆中西部、贵州高原、湘西南和陕西秦岭北麓。湖南、湖北和重庆等省市气候适宜度较高,还有较大的发展空间,而目前种植较为集中的秦岭北麓和川西北种植区应适当控制发展规模,着力提升品质和效益。
%P 257-266
%@ 1000-6362
%L 11-1999/S
%W CNKI


%0 Journal Article
%A 禾本
%T 新西兰:迷你猕猴桃产量增长快
%J 中国果业信息
%D 2017
%V 34
%N 04
%K 产量增长;猕猴桃;新西兰;
%X <正>新西兰迷你猕猴桃(Bower kiwifruit,又名软枣猕猴桃)正在采收。这种猕猴桃果肉香甜,表皮绿色而光滑,果实小,很受消费者欢迎。据新西兰迷你猕猴桃种植者协会主席杰夫·奥利弗说,由于果肉很甜且易于食用,迷你猕猴桃很受孩子们喜欢,同时也被成人接受,可以用于果
%P 38
%@ 1673-1514
%L 50-1173/S
%W CNKI


%0 Thesis
%A 冯银杏
%T 猕猴桃片冻干加工及果皮粉干燥加工特性研究
%Y 李汴生
%I 华南理工大学
%9 硕士
%D 2017
%K 猕猴桃;;成熟度;;烫漂;;真空冷冻干燥;;果皮粉
%X 本论文以猕猴桃为原料,研究猕猴桃冻干脆片生产过程中原料挑选、烫漂和预冻过程对猕猴桃片品质的影响,并对加工过程产生的副产物猕猴桃果皮加工成果皮粉的干燥方式进行比较。主要研究成果包括:(1)比较秦美、海沃德、徐香三个品种鲜果的理化成分和冻干猕猴桃片的感官品质,确定适宜生产冻干猕猴桃片的品种和成熟度。结果表明:品种方面,海沃德得到的冻干猕猴桃脆片体积收缩最小,且色泽明亮,表面规整,外形饱满,口感酥脆,果味浓郁,适合作为加工过猕猴桃脆片的原料。成熟度方面,低成熟度原料得到的产品外观收缩严重,表面塌陷,口感坚硬,感官品质不佳,而高成熟度原料产品外形饱满,口感酥脆且在冻干前后色泽变化较小;微观结构上,低成熟度的产品内部板结致密,高成熟度内部则多孔结构更为均匀,呈现良好的蜂窝状结构。综合考虑猕猴桃冻干片的品质,当猕猴桃原料成熟度达到可溶性固形物含量为13.65±0.07°Brix,硬度为2000-4000g左右时,产品在色泽、硬度和脆性、复水比等方面更符合加工需求。(2)研究了冻干猕猴桃片生产过程中热水烫漂对猕猴桃片POD酶活力、中心温度、色泽、叶绿素、Vc含量和硬度的影响,并探讨了烫漂过程中几个重要参数的动力学规律,分析热水烫漂对冻干猕猴桃片品质的影响。研究发现:在烫漂过程中猕猴桃片中心温度的变化呈指数增长模式。随着烫漂时间的延长,猕猴桃果肉中L*值呈现一种波动下降,b*值波动上升的趋势。烫漂过程中猕猴桃POD酶活力、绿色值-a*以及叶绿素的降解符合一级动力学规律,温度越高降解速率越快。烫漂时间和温度对猕猴桃片Vc含量和硬度影响显著(p<0.05),温度越高,烫漂时间越长,硬度和Vc含量越低。对于冻干猕猴桃片,烫漂温度越高,烫漂时间越长,产品硬度越小,烫漂温度对产品脆性影响不显著(p>0.05),烫漂时间越长,产品脆性越大。(3)研究了不同的预冻温度对猕猴桃片冻结曲线、真空冷冻干燥速率、硬度和脆性、复水性、孔隙和分形的影响。结果表明:不同预冻温度对冻干猕猴桃片品质的影响差异显著,预冻温度越低,冻结速率越快,通过最大冰晶生成带越快,-20、-30、-40、-50℃的冻结速率分别为0.44、0.46、0.86、2.0cm/h。预冻温度越高,干燥速度越快,冻干猕猴桃片形成的孔隙越大而少,平均孔隙面积、孔隙率、平均孔隙周长和平均孔隙直径越高;预冻温度越低,干燥速率越慢,形成的孔隙小而多,孔隙结构更规则,孔隙分布更均匀。(4)采用干法制粉技术制得猕猴桃果皮粉,比较研究真空冷冻干燥技术、真空干燥和热风干燥三种干燥方式对猕猴桃果皮粉色泽、堆积密度、溶解性、吸潮性等物理性质以及Vc和总酚营养品质的影响。结果表明:真空冷冻干燥、真空干燥、热风干燥三种干燥方式对猕猴桃果皮粉品质的影响显著,真空冷冻干燥对猕猴桃果皮粉色泽、Vc和总酚保护最好,真空干燥方法得到的果皮粉品质优于热风干燥,热风干燥温度越高,果皮粉品质越差。三种干燥方式得到的猕猴桃果皮粉水分吸附等温线呈J型,相同的a_w,真空冷冻干燥果皮粉水分吸附能力更强。
%W CNKI


%0 Journal Article
%A 张慧琴
%A 谢鸣
%A 何风杰
%A 高红勤
%A 尤建林
%A 李小白
%A 周利秋
%+ 浙江省农业科学院园艺研究所;台州市经济作物总站;临海市特产技术推广站;
%T 金喜猕猴桃在台州试种表现及栽培技术要点
%J 浙江农业科学
%D 2017
%V 58
%N 04
%K 金喜;;猕猴桃;;植物学特征;;产量;;品质;;栽培技术
%X 浙江省农业科学院园艺研究所杂交选育出的金喜猕猴桃系中华黄肉类品种,表现为果大,均匀;充分成熟后果实高甜味浓,可溶性固形物含量可达15.0%~21.2%,食之有香味;较耐贮藏,在常温下可贮藏15~20 d,低温下可贮藏3个月以上;树势中等偏强,较抗猕猴桃溃疡病。其关键栽培技术为合理密植,充分配置授粉树;重施基肥和有机肥,高温干旱季节及时进行灌溉和遮阳,适时采收。
%P 602-604
%@ 0528-9017
%L 33-1076/S
%W CNKI


%0 Journal Article
%A 蒲阳
%T 猕猴桃、葡萄生产发展大势
%J 西北园艺(果树)
%D 2017
%N 02
%K 猕猴桃;猕猴桃生产;比重变化;
%X <正>由于总体生产效益的比较优势,猕猴桃、葡萄是近年生产发展较快的两个果品。这种面积、产量较快的增长,不仅体现在主产地区,如猕猴桃在陕西、四川、河南的持续增长,葡萄在河北、山东、新疆的持续增长,也体现在全国的全面增长,特别是一些非主产区面积、产量的较快增长,如猕猴桃在贵州的增长,葡萄在陕西的增长,应该引起特别的重视。对这种全国大势的了解,不仅有助于发展决策的稳妥性,也有利于一
%P 44-45
%@ 1004-4183
%L 61-1226/S
%W CNKI


%0 Thesis
%A 黎星辰
%T 猕猴桃酒酿酒菌种性能分析、优选与混合发酵工艺优化研究
%Y 马力
%I 西华大学
%9 硕士
%D 2017
%K 酿酒酵母;;猕猴桃酒;;混合发酵;;香气成分;;工艺优化
%X 本试验以徐香猕猴桃为原料,主要研究七种不同酿酒酵母(F15、BM 4×4、RA17、RC212、WLP77、JH-2、CR476)对猕猴桃鲜酒的理化指标、多酚组成、挥发性香气成分及感官评定的影响,从中选取产酯量较高的酵母进行混合发酵并优化其发酵工艺,从而到达增加酯香类物质的种类和含量,提高猕猴桃酒香气品质的目的。结果表明:1.对九株商业酿酒酵母进行生长曲线、发酵能力、耐酒精能力、耐SO2能力、酵母絮凝能力的比较。其中酵母菌RA17、BM4×4、RC212不仅发酵力较高,发酵周期较长,耐酒精能力和耐SO2能力较强,絮凝能力一般。酵母PF11和F20的生长速率最慢,发酵力低,进入稳定期时间也较晚,而且耐酒精能力和耐SO2能力较弱,不能快速适应猕猴桃汁的环境,因此在后续的研究中,这两种酵母不再对其进行研究。对于其他七种酵母各有优劣点,对于猕猴桃酒品质的具体影响仍需进一步进行研究。2.研究了7株酿酒酵母菌株对猕猴桃酒的理化指标和多酚组成的影响。结果表明酿酒酵母对猕猴桃鲜酒理化指标(除可溶性固形物外)的总体变化趋势无明显影响,但各指标所处的水平有一定差异,这主要由于酵母菌自身适应能力、生长能力和发酵能力的共同效果。对于多酚而言,酿酒酵母对酿成的猕猴桃酒中各多酚含量(原花青素B2、表儿茶素、咖啡酸、咖啡酰酒石酸、鞣花酸、儿茶素、原儿茶酸)和DPPH自由基清除率都有显著性影响。特别是表儿茶素、儿茶素和原儿茶酸的含量都有极显著的差异(P<0.001)。对于总酚含量,BM 4×4处理组最高为1.59 g/L,而CR476处理组仅有1.04 g/L。同样在DPPH自由基清除率中,BM 4×4处理组的数值也是最大为86%,说明此株酵母对猕猴桃原汁中的酚类物质分解和破环的能力相对较弱,最大保留了原汁中的活性抗氧化物质。3.揭示了不同酿酒酵母菌种对猕猴桃酒的香气物质和感官特征的影响。结果表明不同酿酒酵母对猕猴桃酒的香气物质种类和含量存在一定差异。酿酒酵母RA17和BM4×4发酵酒样中酯类物质含量显著高于其他菌株,通过主成份分析均为酯香型。RC212和JH-2发酵酒样中己酸乙酯、辛酸乙酯和辛酸含量较高,具有典型的梨、草莓及香蕉等水果香气特征。菌株CR476发酵酒样中2-壬醇和2-苯乙醇均高于其他菌株,具有蜂蜜、玫瑰的香气特征。F15酒样含有的丁香酚物质(38.9μg/L),赋予猕猴桃酒典型的紫丁香等花香特征。酵母菌种酿造出的猕猴桃酒感官评价得分同样也有一定差异,但并未表现出规律性。菌株RA17和BM4×4发酵的猕猴桃酒感官评价得分较高,特别是花果香气、平衡感特性、复杂性方面。因此酿酒酵母BM4×4和酿酒酵母RA17是酿造水果香气浓郁的猕猴桃酒最佳菌株。4.借鉴传统速酿酒母制备方法,选用酿酒酵母BM4×4与酿酒酵母RA17进行混合制成富含浓郁果香的猕猴桃酒的专用酒母。通过单因素试验和响应面分析,确定以下最适培养条件:酵母接种量为5.3 g、酵母用量比(RA17:BM4×4)为2:1、培养温度为26.5℃、培养时间8 d。在该条件下,猕猴桃酒母的酵母数6.36×107个/mL,总酯含量6.52 mg/L,酒精度15.8%vol。尤其是其总酯含量和挥发性酯类含量均大于单一酿酒酵母制成的酒母的总酯含量和挥发性酯类含量。5.采用混合酿酒酵母的酒母制备猕猴桃酒,重点考查发酵过程中酒母用量、酵母营养剂用量、发酵温度、发酵时间对猕猴桃酒质量的影响。通过单因素与响应面试验,确定以下最适发酵条件:酒母添加量16.5%、酵母营养剂添加量0.18 g/L、发酵温度为26.0℃、发酵时间15.5 d。该条件下,酿造出的猕猴桃果酒澄清透亮、口感醇和、酯香味浓、香气协调,其酒精度11.2%vol,可溶性固形物含量4.3°Brix,总酸10.2 g/L,维生素C 32.85 mg/100g,感官评分为98分,且总酯含量6.70 g/L,挥发性酯类含量49.896mg/L。
%W CNKI


%0 Thesis
%A 路永莉
%T 秦岭北麓小流域猕猴桃园氮素营养与调控
%Y 周建斌
%I 西北农林科技大学
%9 博士
%D 2017
%K 秦岭北麓;;猕猴桃果园;;氮素;;硝态氮累积
%X 秦岭北麓是我国猕猴桃主产区之一,猕猴桃栽培面积占全国总栽培面积的近60%。然而,在该地区猕猴桃生产中,果农盲目施肥的现象较为普遍,其中氮肥过量施用问题尤为突出,使得果园氮素盈余问题十分严重,不仅浪费了宝贵的养分资源,也给该地区生态环境带来了一系列潜在危害,严重制约了该地区猕猴桃产业的可持续发展。基于此,本文以秦岭北麓陕西省周至县俞家河小流域为研究对象,采用实地调查和田间试验相结合的方式,于2012~2013连续2年调查了该流域成龄果园的养分投入现状,测定了代表性果园果实及枝条样品养分含量,定量评价了该区域果园年养分携出特征,比较了流域内成龄果园和小麦-玉米轮作农田的土壤养分状况,分析了果园长期大量施肥的潜在环境风险。同时,通过2014~2015连续2年田间定位试验探讨了坡地果园不同坡位0-200 cm土壤剖面养分累积在雨季前后的变化与迁移特征,并通过2012~2015连续3年田间定位试验研究了减量施氮对该地区猕猴桃果园果实产量、品质以及剖面氮素累积和残留的影响。在上述研究的基础上,最终采用养分物质流分析的方法定量研究了该流域果园氮素养分的足迹特征。获得主要结论如下:1.调查结果表明,该流域内猕猴桃果园有机肥投入比例及用量严重不足,其中,完全未施有机肥的果园占调查果园的36.4%(2年平均值,下同),有机肥投入不足的果园占94.3%。化肥中,氮肥的投入量普遍偏高,平均为891 kg N ha~(-1),投入过量的果园比例高达81.8%。磷、钾肥投入不足和过量问题并存。根据文献资料和前期研究汇总的合理施肥量来看,当猕猴桃产量在24~42 t ha~(-1)时,建议化肥用量分别为:N 375~500 kg ha~(-1)、P2O5 186~266 kg ha~(-1)和K2O 286~350 kg ha~(-1),有机肥用量为30000~65000 kg ha~(-1)。因此,提高有机肥施用量及比例、降低氮肥投入量以及合理引导磷钾肥施用是该流域猕猴桃果园当前养分管理的重点方向。2.养分测定分析表明,猕猴桃年生长周期内叶片、果实及修剪枝条中的养分含量在不同品种间(秦美、哑特和华优)均未达到显著性水平(P>0.05)。根据研究区果园平均产量(33.9~39.5 t ha~(-1))和年生长周期内平均枝条修剪量(7~11 t ha~(-1),FW)估算,成龄猕猴桃果园因果实收获和冬季枝条修剪所携出量的养分量平均为N 75.0~92.8、P19.4~24.9、K 90.0~117.7、Ca 22.9~27.3、Mg 5.05~7.00和S 2.60~4.89 kg ha~(-1) yr~(-1)。3.对比猕猴桃果园和小麦-玉米农田养分平衡特征发现,果园N、P和K养分总输入量(包括化肥、有机肥、大气沉降和灌溉等)分别为1201、268和615 kg ha~(-1) yr~(-1),远远高于农田养分投入量(N 425 kg ha~(-1) yr~(-1)、P 59 kg ha~(-1) yr~(-1)和K 109 kg ha~(-1) yr~(-1))。果园N、P和K年平均养分表观盈余量分别高达1081、237和491 kg ha~(-1) yr~(-1)。果园0~(-1)00cm和0-200 cm土层土壤硝态氮累积量分别为466和793 kg N ha~(-1),均显著高于农田相应土层。可见,猕猴桃果园养分过量投入是导致养分盈余特别是氮素盈余问题的重要原因。4.坡地果园养分累积和迁移特征表明,5~9月份雨季集中降水是坡地果园土壤养分迁移的重要驱动因子。经过一个雨季后,土壤硝态氮在竖直方向和顺坡方向均表现出明显的迁移特征,竖直移动使得土壤剖面的硝态氮向深层土壤迁移并大量累积,顺坡移动造成果园土壤剖面硝态氮的累积量呈现坡上低、坡下高的空间分布特征,这不仅造成了养分资源的不均衡分布,同时也对地表水及地下水安全构成了潜在威胁。因此,对于坡地果园而言,建议在减少氮肥投入总量的同时采用坡上部多施、坡下部少施或不施的分段施肥策略,从而达到果园高效施肥和环境友好的目的。5.减量施氮试验表明,与农民常规施氮处理相比,当氮肥用量减少25%(2013年和2014年)和45%(2015年)时,猕猴桃果树氮素营养、果实单果重、产量以及品质等均没有发生显著变化(P>0.05),但减量施氮处理显著提高了氮肥的偏生产力(PFPN)和果园的经济效益,明显降低了土壤剖面硝态氮的累积量以及向深层土壤淋失的风险。同时,试验结果显示,与普通尿素相比,施用控施尿素对猕猴桃产量以及果实品质无显著影响,但可降低硝态氮的淋失风险。6.养分物质流分析结果显示,与流域内小麦-玉米轮作农田体系相比,果园生产系统的氮素输入量较高,大量氮素养分盈余后造成土壤、大气及水环境的氮负荷明显增加。果园系统年氮素输入总量为1220 kg N ha~(-1),残留于土壤的氮素为783 kg N ha~(-1),树体养分携出量(果实收获、枝条修剪和树体吸收)占总输出量的比例为27%,进入水体和大气环境的养分比例分别为46.7%和26.5%。该流域每年因果树生产而进入水体和大气的氮负荷分别为32.6 t N和18.6 t N,远高于农田系统(3.98 t N和5.50 t N)。综上所述,与农田系统相比,猕猴桃果园生产系统因过量氮肥施用造成了氮盈余量大、养分利用率低和氮污染排放系数高等问题,无疑加剧了土壤、大气和水环境的氮污染负荷。因此,应采取源头减量与变量施肥等策略控制氮素过量投入,减少氮素损失,保障流域猕猴桃果园健康、高效、持续发展。
%W CNKI


%0 Journal Article
%A 罗云
%+ 四川省广元市苍溪县文昌镇农技站;
%T 浅谈苍溪红阳猕猴桃冬管技术
%J 农业与技术
%D 2017
%V 37
%N 06
%K 猕猴桃;;冬管技术;;产量
%X 猕猴桃是一种非常受欢迎的水果,具有丰富的微量元素,能够改善心肌功能,能够加强抗癌能力。本文主要针对苍溪红阳猕猴桃冬管技术进行详细探讨,以此增加猕猴桃的产量。
%P 111
%@ 1671-962X
%L 22-1159/S
%W CNKI


%0 Journal Article
%A 赵艳丽
%A 李春游
%A 李鑫
%+ 浙江省遂昌县北界镇农业技术推广站;陕西省周至县农技中心;杨凌现代农业标准化研究所;
%T 猕猴桃授粉方法与标准化发展
%J 安徽农业科学
%D 2017
%V 45
%N 07
%K 猕猴桃;;结果机理;;授粉方法;;标准参数;;关键点
%X 通过剖析猕猴桃开花授粉机理,总结人工授粉现状及存在的问题,提出机械授粉与智能授粉是今后发展方向的同时,认为以纯干粉使用、近距离微喷、精量控制的授粉方法,是猕猴桃授粉方法探索的主要任务,其关键在于喷头工程工艺的攻关和智能识别及其关键标准参数的确定,并能够满足农户、家庭农场和农业公司猕猴桃生产的授粉需要。
%P 24-27
%@ 0517-6611
%L 34-1076/S
%W CNKI


%0 Journal Article
%A 张辉
%+ 陕西省灾害监测与机理模拟重点实验室/宝鸡文理学院;
%T 宝鸡市近十年果业种植面积、产量、产值变化分析
%J 陕西农业科学
%D 2017
%V 63
%N 03
%K 面积;;产量;;产值
%X 宝鸡有发展果业得天独厚的自然条件和悠久历史,果业生产也是宝鸡市支柱产业之一。通过对陕西省宝鸡市2005-2015年果业种植面积、产量和产值等数据进行比较和分析,结果表明:2005-2015年宝鸡果业发展呈逐年增长趋势,基本以2009年和2015年为快速增长时期。经过近十年的发展,2015年的果业种植总面积比2005年增长了309.31%,产量提高了2.81倍。其中苹果种植面积增长了3.19倍,总产量增长了9.45倍;猕猴桃种植面积增长了10.13倍,总产量增加了8.51倍。比较2005年和2015年不同果业种植面积所占比重看出,2015年猕猴桃种植面积所占比重比2005年提高了18%,苹果基本不变,其他果类种植面积所占比例减小。自2009年果业产值一直呈上升趋势,但产值年增长率呈现先升高后下降的趋势,以2009年产值增长率最高。果业间面积、产量及产值相关结果显示:总果业、苹果及猕猴桃的面积、产量和产值均呈现极显著的正相关关系,猕猴桃产值与面积、产量及总产值都呈现极显著的正相关关系,且相关系数较高。综上看出,2005-2015年宝鸡市果业发展模式基本未变,呈现逐渐优化的趋势。
%P 79-85
%@ 0488-5368
%L 61-1089/S
%W CNKI


%0 Journal Article
%A 张舒姝
%A 王艳妮
%A 颜萍
%+ 都江堰市气象局;成都市气象局;
%T 都江堰市猕猴桃产量与气象条件的关系
%J 乡村科技
%D 2017
%N 08
%K 猕猴桃;;产量;;气象条件;;灰色关联度
%X 本文利用2003-2013年四川省都江堰市10个猕猴桃种植基地猕猴桃产量及同期气象观测资料,基于灰色关联度分析法,探讨都江堰市猕猴桃产量与关键气象因子的关联度。结果表明:关联度排序为年降水量>无霜期>≥10℃积温>年均气温>≥5℃积温>≥0℃积温>年极端最高温度>年日照时间>极端高温次数>年极端最低温度>极端低温次数,即年降水量、无霜期以及积温、年均气温等对猕猴桃产量影响较大,日照时间及极端温度事件对其影响相对较小。
%P 57-58
%@ 1674-7909
%L 41-1412/S
%W CNKI


%0 Thesis
%A 马可纯
%T 猕猴桃复合粉加工工艺及抗氧化性研究
%Y 许牡丹
%I 陕西科技大学
%9 硕士
%D 2017
%K 猕猴桃复合粉;;抗氧化性;;加工工艺;;配方设计
%X 猕猴桃是世界上消费量最大的水果之一,其果实不仅营养价值高,同时保健功效显著,因此深受广大消费者青睐。我国猕猴桃资源丰富,特别是陕西的猕猴桃资源居全国之首,但猕猴桃属呼吸跃变型果实,采摘后极易变软腐烂。因此,猕猴桃复合粉作为一种猕猴桃深加工产品,因其便携耐储、营养丰富,并具有保健功能而开发前景广阔。本课题首先对陕西的七种猕猴桃品质性状和制粉特性进行了研究,在此基础上分析了西兰花、苹果和绿豆三种物品对猕猴桃粉的影响,并确定了猕猴桃复合粉的配方,最后对猕猴桃复合粉加工工艺进行了研究,结果如下:(1)运用不同测定方法和分析手段研究了七个品种猕猴桃鲜果感官、营养和抗氧化性。研究表明七种猕猴桃色泽(L*、a*、b*)、质构(凝聚性、弹性、咀嚼性等)、营养成分差异较大。其Vc范围为73.63~192.93mg/100g,Ca为313.30~512.40μg/g,Fe为12.93~53.90μg/g之间,Zn为2.15~4.90mg/kg,其中翠香猕猴桃的Ca,华优的Fe、红阳的Zn元素含量以及华优的Vc含量均为最高。抗氧化能力试验结果显示,华优鲜果DPPH·清除能力和还原能力最高。用七种猕猴桃制备了猕猴桃粉,并对其粉质特性进行了研究,结果表明七种猕猴桃制粉率、吸湿性和乳化性及抗氧化性等方面差异较大。红阳猕猴桃的制粉率最高,23.67%;华优的DPPH·清除力最高,红阳的还原能力最高。(2)热降解试验表明,猕猴桃浆叶绿素的热反应符合一级动力学方程,反应速率常数随温度和pH变化而变化。用快速粘度分析仪和光学显微镜对绿豆浆进行了研究,发现料水比为1:6时,绿豆有助于提高猕猴桃粉稳定性。用色差分析结合感官评定研究发现:在料水比为1:2时,西兰花和苹果有助于猕猴桃粉呈自然绿色。以感官、糖酸比、Vc、粉质特性(吸湿性、速溶性和乳化性等)、抗氧化性(DPPH·、·O2-、还原能力)等为指标,研究了西兰花浆、苹果浆和绿豆浆对猕猴桃粉的影响。试验结果表明:西兰花用量16%~24%、苹果用量8%~16%、绿豆用量8%~16%可提升猕猴桃粉的感官品质;西兰花32%~40%、苹果低于8%、绿豆8%~16%可增强猕猴桃粉的抗吸湿性;西兰花24%~32%,苹果和绿豆低于8%有利于提高猕猴桃粉抗氧化能力。(3)采用D-最优混料设计方法,以感官评分为指标,对猕猴桃复合粉配方进行设计和优化,得到猕猴桃复合粉的较优配方;对不同配方猕猴桃复合粉的色泽、粉质特性与抗氧化性等16项理化指标,先运用主成分分析和聚类分析筛选出配方优化的5项指标,分别为a*值、DPPH·清除力、Vc、还原糖和叶绿素含量,再采用层次分析法建立了猕猴桃复合粉配方优化数学模型:Y=0.3333×a*值+0.3004×DPPH·清除力+0.3258×Vc含量+0.0504×还原糖含量+0.1982×叶绿素含量;对D-最优混料设计法和层次分析法优化结果进行了拟合验证,表明两种方法配方优化结果一致,并得到猕猴桃复合粉最优配方:以质量分数计,猕猴桃70.20%,西兰花12.00%,绿豆8.10%,苹果9.70%。(4)考察了猕猴桃复合粉加工工艺。试验结果表明:对原料浆进行的9种预处理,发现经400Mpa超高压处理的猕猴桃复合粉色泽好,Vc含量、DPPH·清除能力、·O2-清除率及还原能力均高;用3种干燥方式研究了猕猴桃复合粉干燥工艺,发现真空-红外联合干燥对于Vc、总酚和叶绿素的保存率均为最高,分别为87.87%、82.75%和93.62%,且制得的猕猴桃复合粉速溶性、持水性和乳化性也最优。等温吸湿和抗结块试验结果表明,当相对湿度在80%~90%时,猕猴桃复合粉的吸湿性急剧上升;温度40℃时,猕猴桃复合粉的结块强度随湿度的增加急剧上升,相对湿度80%时的结块强度达到4467.33g,是相对湿度60%时的12.5倍。
%W CNKI


%0 Thesis
%A 郑守如
%T ‘红阳’猕猴桃快繁和微嫁接技术的研究
%Y 刘永立
%I 浙江大学
%9 硕士
%D 2017
%K 猕猴桃;;快速繁殖;;微嫁接;;砧木
%X '红阳'猕猴桃是中华猕猴桃红肉品种,传统育苗方式周期长、成本高,难以满足市场的需求,本实验以'红阳'猕猴桃田间苗带腋带腋芽幼茎为外植体诱导产生不定芽,然后进行增值、生根处理,建立其高效再生体系;对抗性砧木试管苗增殖、生根诱导,建立了抗性砧木高效再生体系。得出以下结论:'红阳'猕猴桃田间苗外植体最合适的萌发培养基为1.0mg/L6-BA+0.1mg/LNAA+MS,出芽率为84%;最适宜的不定芽的增殖培养基为2.0mg/L6-BA+0.2mg/LNAA+MS培养基,增殖系数为4.54。抗性砧木试管苗最合适的增殖培养基为1.5mg/L6-BA+0.2mg/LNAA+MS,增殖系数为4.34。'红阳'猕猴桃最佳生根培养基为1/2MS+07mg/L IBA,生根率为95%。抗性砧木最佳生根培养基为1/2MS+0.5mg/L NAA,生根率为 93%。通过以抗性砧木试管苗为砧木,以'红阳'猕猴桃再生苗为接穗进行微嫁接试验的研究,建立了二者高效微嫁接繁殖体系。主要结论是:二者的微嫁接苗最适合在蔗糖浓度为30g/L的培养基中培养;最合适的培养温度为24℃,培养之前进行5天的暗培养更有利于嫁接苗的成活;未生根的抗性砧木再生苗作为砧木微嫁接成活率较高高,并且砧木上带叶片接穗不带叶片微嫁接苗成活率最高。另外,嫁接苗最好直立放置进行培养。
%W CNKI


%0 Journal Article
%A 张伟
%+ 宽甸满族自治县林业调查规划院;
%T 软枣猕猴桃矮化大棚设施栽培技术探讨
%J 防护林科技
%D 2017
%N 01
%K 软枣猕猴桃;;矮化;;大棚设施;;栽培技术
%X 在东北软枣猕猴桃人工栽培是近几年开始的,在露地栽培中发现,软枣猕猴桃无论是大树还是幼树经常出现冻害和嫩梢寒害现象,在授粉期,阴天下雨易产生授粉不良,严重影响软枣猕猴桃的产量和质量。采用矮化大棚设施栽培技术,不但能克服上述缺点,还能在肥水管理上进行数字化管理,能够实现订单农业,能够保证优质果实的品质风味和较高的预定产量。
%P 111-112
%@ 1005-5215
%L 23-1335/S
%W CNKI


%0 Journal Article
%A 周洲
%T 全球:猕猴桃产量增长
%J 中国果业信息
%D 2017
%V 34
%N 01
%K 猕猴桃;新西兰;产量增长;
%X <正>CSO——Centro Servizi Ortofrutticoli提供的数据显示,过去两年中,全球对猕猴桃的投资有所增加,得益于猕猴桃细菌性溃疡病的研究以及针对该病的新的栽培技术,使全球猕猴桃产量增加。2013—2016年几乎每年的猕猴桃产量都达到400万t,而2003—2006年,每年全球猕猴桃平均产量只有200万t。近几年全球猕猴桃产量的增长主要来自中国。中国官方数据报道的产量仅140万~150万t,而其他来源数据显
%P 37-38
%@ 1673-1514
%L 50-1173/S
%W CNKI


%0 Journal Article
%A 张放
%+ 中国农业科学院柑桔研究所;
%T 2015年我国水果生产统计分析(二)
%J 中国果业信息
%D 2017
%V 34
%N 01
%K 水果生产;比重变化;猕猴桃生产;新疆红枣;统计分析;
%X 据《中国农业统计资料(2016)》的统计数据,2015年我国葡萄、桃、香蕉、红枣、柿、荔枝、龙眼、菠萝和猕猴桃等水果产量继续保持稳步增长态势,尤其是葡萄产量首次超过桃,成为我国第四大水果;而生产面积大都稳中略增,仅荔枝、菠萝等水果面积稳中略降。
%P 21-34
%@ 1673-1514
%L 50-1173/S
%W CNKI


%0 Journal Article
%A 尹显慧
%A 王梅
%A 龙友华
%A 田雪莲
%A 朱流红
%A 黎晓茜
%A 徐朝云
%A 王英
%+ 贵州大学作物保护研究所;贵州农大黔盛生态农业有限公司;
%T 硫对猕猴桃叶绿体结构及果实品质的影响
%J 果树学报
%D 2017
%V 34
%N 04
%K 猕猴桃;;硫;;叶绿体结构;;品质
%X 【目的】为猕猴桃种植中合理施用硫肥提供科学的参考依据。【方法】将土壤、有机肥和硫磺粉混匀后装盆,移栽1 a生猕猴桃嫁接苗,定期观察不同硫处理盆栽猕猴桃植株的生长情况;另外冬季在‘米良一号’猕猴桃老果园中采用不同浓度硫磺粉和有机肥混合作基肥进行环状沟施,翌年9月研究施硫处理对猕猴桃叶片叶绿体结构及果实品质的影响。【结果】施用适量的硫磺对翌年猕猴桃植株的生长有促进作用,当硫质量浓度大于2.5 kg·m~(-3)时,猕猴桃植株新梢生长较短,叶片较小,对猕猴桃植株的生长有抑制作用。施硫2 a后土壤性质发现了明显变化,质量浓度为1.0~2.0 kg·m~(-3)硫处理后,土壤pH符合猕猴桃适宜生长的范围,而1.5 kg·m~(-3)硫处理后,土壤的有机质、全氮和有效磷含量明显高于其他处理组。与对照不施硫相比,田间1.0 kg·m~(-3)硫处理的猕猴桃叶片中叶绿体呈规则的梭形,环绕在细胞内表面,基粒、基质片层清晰,基粒类囊体垛叠多且排列致密整齐,叶绿体内富含小颗粒的淀粉粒,且叶片细胞大小均一,排列整齐紧密;同时低、中质量浓度的硫处理明显改善了猕猴桃果实品质,其中以2.0 kg·m~(-3)硫处理效果最好,其单果质量、果形指数、果实硬度、可溶性固形物含量、维生素C含量、可溶性糖含量和可溶性蛋白含量分别比对照提高了11.19%、8.94%、32.65%、5.45%、9.16%、11.76%和26.92%;随着施硫量的增加,果实中全硫的含量也不断增加,但所有处理均在作物全硫含量安全范围内。【结论】施硫质量浓度为1.0~2.0 kg·m~(-3)时能改善土壤养分,稳定维持猕猴桃叶片细胞和叶绿体结构,明显改善果实品质。
%P 454-463
%@ 1009-9980
%L 41-1308/S
%W CNKI


%0 Journal Article
%A 张有平
%A 陈显兵
%A 梁建军
%A 张小刚
%+ 西北农林科技大学园艺学院果树所;西安市灞桥区农业科学技术推广站;
%T 对陕西猕猴桃产业发展的认识与思考
%J 西北园艺(果树)
%D 2016
%N 06
%K 猕猴桃产业;栽培面积;猕猴桃生产;
%X <正>中国是世界猕猴桃生产大国,猕猴桃栽培面积从2010年的106万亩,迅速发展到2015年的260万亩,产量、面积均居世界第一。陕西是我国猕猴桃生产大省,面积、产量位居国内首位、世界第一。然而,猕猴桃大国(大省)并非猕猴桃强国(强省)。2015年我国从新西兰、意大利等国进口猕猴桃近14万t,而出口量仅270 t。韩国是我们的近邻,但因为对我们的猕猴桃品质不认
%P 4-5
%@ 1004-4183
%L 61-1226/S
%W CNKI


%0 Journal Article
%A 吴苑红
%A 黄春优
%A 陈媛
%+ 和平县农业科学研究所;和平县植物保护站;
%T 广东省猕猴桃产业发展现状及对策
%J 农业与技术
%D 2016
%V 36
%N 21
%K 猕猴桃;;广东省;;产业;;现状;;建议
%X 中华猕猴桃原产于我国长江流域山区,因其果形硕大,富含多种营养成分,尤其维生素C含量极高,被誉为"水果之王"。猕猴桃产业作为广东省区域特色优势农业,在20余年的发展过程中,已形成了以和平县最大面积种植区域的猕猴桃产业带,本文从广东省猕猴桃产业优势出发,阐述了猕猴桃生物学特性、经济价值、栽培技术现状及前景,针对产业发展现状及存在的突出问题,提出了立足资源优势,坚持科学合理规划,加快新品种选育,调整种植结构,创新发展新技术,建立产学研联盟、形成区域技术产业体系等建议,以期对广东省猕猴桃商品化发展和可持续开发利用提供借鉴。
%P 114-115
%@ 1671-962X
%L 22-1159/S
%W CNKI


%0 Journal Article
%A 黄康
%A 丁向英
%+ 浙江省江山市畜牧兽医局;
%T 蜜蜂为猕猴桃授粉增产效果的研究
%J 畜牧兽医科技信息
%D 2016
%N 10
%K 猕猴桃;;蜜蜂;;授粉;;增产
%X 在猕猴桃开花前,把油菜分为蜜蜂自然授粉、蜜蜂强制性授粉和无蜂授粉三个区。然后测定座果率、畸形果率、商品果产量、商品果种子数和品质方面等指标。对比试验结果表明:网内中华蜜蜂授粉试验组座果率比人工授粉组高33.00%;网外以意大利蜜蜂为主自然放蜂授粉试验组座果率比人工授粉组高6.01%。网内试验组畸形果率比人工授粉组降低40.11%;网外试验组畸形果率比人工授粉组降低28.18%。蜜蜂授粉70g以上商品果比人工授粉的增产13.65%;其中蜜蜂授粉的80g以上优质商品果比人工授粉增产8.96%。
%P 34-35
%@ 1671-6027
%L 23-1501/S
%W CNKI


%0 Journal Article
%A 倪苗
%A 刘凤礼
%A 胡庆存
%A 胡将男
%A 高永彬
%A 刘希文
%A 徐凯
%+ 浙江农林大学园艺系;浙江省宁波市鄞州区甬福果蔬专业合作社;
%T 淹水胁迫对不同砧木猕猴桃叶片叶绿素荧光的影响
%J 中国南方果树
%D 2016
%V 45
%N 05
%K 猕猴桃;;砧木;;淹水;;叶绿素荧光;;耐涝性
%X 以"美味"猕猴桃Actinidia deliciosa(A.Chev.)C.F.Liang et A.R.Ferguson实生苗为对照砧木,研究了淹水胁迫对嫁接于"对萼"猕猴桃A.valvata Dunn优良株系扦插苗(耐涝砧木)上的2年生"红阳"猕猴桃叶片叶绿素荧光特性,以阐明猕猴桃耐淹砧木的生理机制。研究结果表明,淹水处理12d后,美味猕猴桃苗叶片的光系统Ⅱ最大光化学效率(Fv/Fm)、有效量子产量(Y(Ⅱ))和光化学猝灭系数(qP)的下降幅度分别比对萼猕猴桃高19.2%、14.9%和10.9%;淹水胁迫后,猕猴桃叶片qN迅速上升,并且在胁迫过程中,一直保持较高的水平,其中美味猕猴桃显著高于对萼猕猴桃。并且对萼猕猴桃的根系活力显著高于美味猕猴桃。上述变化规律表明,在淹水胁迫下对萼猕猴桃苗叶片的光合功能和根系损伤明显比美味猕猴桃小。
%P 29-33
%@ 1007-1431
%L 50-1112/S
%W CNKI


%0 Journal Article
%A 吴亚楠
%A 刘月
%A 刘婷
%A 刘惠民
%A 王连春
%+ 西南林业大学林学院;
%T 硼和锌对猕猴桃产量与品质的影响
%J 北方园艺
%D 2016
%N 17
%K 锌;;硼;;猕猴桃;;产量;;品质
%X 以从四川引进的"红阳"猕猴桃为试材,比较不同浓度硼锌施肥处理组合和不同施肥时期对猕猴桃产量和品质的影响,探讨施肥与猕猴桃产量与品质的关系,以期为优化施肥配方、确定最佳施肥量、选择最佳施肥时期提供依据。结果表明:硼肥(B)浓度0.10%、锌肥(Zn)浓度0.30%时,最有利于产量与品质的提高,膨大期喷施硼、锌肥料对果树产量增加与品质提升效果最显著,能改善果实口感,故猕猴桃果园的推荐施肥方式是膨大期喷施B 0.10%+Zn 0.30%。
%P 22-26
%@ 1001-0009
%L 23-1247/S
%W CNKI


%0 Journal Article
%A 谭永中
%A 赵琳
%A 张恩广
%A 罗娇
%A 李翔
%+ 重庆三峡职业学院经济贸易系;
%T 不同浓度氯吡脲对红阳猕猴桃质量及其安全性的影响
%J 南方农业学报
%D 2016
%V 47
%N 07
%K 红阳猕猴桃;;氯吡脲;;花朵喷施;;残留量;;质量;;食用安全性
%X 【目的】分析不同浓度氯吡脲处理的红阳猕猴桃产量、品质及其安全性,筛选适合红阳猕猴桃生产应用的氯吡脲使用方案。【方法】分别对开花后10 d的红阳猕猴桃花朵喷施5.0、6.7、12.5和50.0 mg/L氯吡脲溶液,以喷清水为对照(CK),喷施后0、6、24、72、120和168 h分别测定各处理氯吡脲在红阳猕猴桃花体中的残留量;喷施后95 d测定果实平均单果重,采果后1~12 d测定各处理果实的失重率和可溶性固形物、有机酸、维生素C(Vc)含量及果实中氯吡脲的残留量。【结果】红阳猕猴桃花朵喷施5.0~50.0 mg/L氯吡脲后,其成熟果实内的氯吡脲残留量均低于国家标准(0.050mg/kg)。6.7 mg/L氯吡脲处理猕猴桃的平均单果重极显著轻于12.5 mg/L处理(P<0.01,下同),极显著重于CK及其他氯吡脲处理。6.7 mg/L氯吡脲处理的果实储存时间最长,且与CK及其他氯吡脲处理差异显著(P<0.05,下同);可溶性固形物、有机酸含量极显著高于其他氯吡脲处理,Vc含量显著高于其他氯吡脲处理。【结论】6.7 mg/L氯吡脲处理红阳猕猴桃的平均单果重较重、储存时间长、果实外观较好,可溶性固形物、有机酸及Vc含量较高,食用安全,可在红阳猕猴桃花期推广使用。
%P 1176-1180
%@ 2095-1191
%L 45-1381/S
%W CNKI


%0 Journal Article
%A 池再香
%A 张锦
%A 李贵琼
%A 赵虎
%A 杨淑华
%A 刘莉娟
%+ 贵州省六盘水市气象局;贵州省水城县气象局;贵州省盘县气象局;贵州省六盘水市果树蔬菜站;
%T 贵州红心猕猴桃膨大期对气温与降水变化的响应
%J 气象科技
%D 2016
%V 44
%N 04
%K 气温;;降水;;红心猕猴桃;;膨大速度;;产量
%X 为了探明贵州红心猕猴桃果实膨大期气温和降水对其生长的影响,利用贵州省六盘水市水城县猴场乡猴场村2009—2014年5—7月逐日气温、降水资料及其同期红心猕猴桃果实膨大期的膨大直径资料,分析红心猕猴桃果实膨大对气温、降水的响应。结果表明:近6a来,红心猕猴桃果实膨大期最关键时间为6月,其次是5月。果实膨大最适宜日平均气温为18~24℃,其果实横向膨大平均速度为0.48mm/d、纵向膨大平均速度为0.61mm/d;果实膨大最适宜日降水量为1.1~20.0mm,其果实横向膨大平均速度为0.54mm/d、纵向膨大平均速度为0.60mm/d,相关性达显著水平(P<0.05)。红心猕猴桃果实膨大期积温与其产量呈反相关关系,其相关性达到极显著水平(P=0.000);降水量与其产量呈正相关关系,其相关性达到极显著水平(P=0.001);果实膨大期积温小于2100℃、降水量大于670mm,其单产量在2.3kg/m~2以上;果实膨大期积温大于等于2100℃、降水量小于等于410mm,其单产量在2.0kg/m~2以下。建立了与红心猕猴桃果实膨大相关的气温和降水的上、下限指标,为其趋利避害、提高产量提供研究依据。
%P 669-674+691
%@ 1671-6345
%L 11-2374/P
%W CNKI


%0 Journal Article
%A 李小莹
%A 刘占德
%A 龙周侠
%A 李聪
%A 姚春潮
%+ 西北农林科技大学园艺学院;
%T 夏季修剪对“徐香”猕猴桃生长及结果的影响
%J 北方园艺
%D 2016
%N 15
%K 猕猴桃;;夏季修剪;;捏尖;;摘心
%X 以8年生"徐香"猕猴桃为试材,研究了枝蔓不同夏季修剪对猕猴桃生长及结果的影响。结果表明:枝蔓夏季修剪以捏尖处理劳动力投入小,果实产量高、质量好,翌年结果能力强,综合效果最优;强旺结果枝结果部位以上留7~8片叶摘心与捏尖处理在树体翌年萌芽及结果能力无明显差异,但是劳动力投入(二次梢发生率)较高,产量较低、品质较差,综合效果次之;强旺结果枝结果部位以上留3~4片叶摘心处理的劳动力投入(二次梢发生率)最高,果实产量较低、质量较差,翌年萌发及结果能力差,综合效果最差。
%P 44-47
%@ 1001-0009
%L 23-1247/S
%W CNKI


%0 Journal Article
%A 杨苑
%A 龙友华
%A 张承
%A 唐靖文
%A 黄亚欣
%A 吴素芳
%+ 贵州大学农学院;贵州省修文县猕猴桃产业发展局;
%T 施用不同壮果肥对猕猴桃产量和品质的影响
%J 中国南方果树
%D 2016
%V 45
%N 04
%K 猕猴桃;;追肥;;壮果肥;;果实品质
%X 以树龄10年的"贵长"猕猴桃为供试材料,研究用不同肥料(常规用肥、专用肥、生物肥、生物肥+专用肥)作为猕猴桃壮果肥追肥施用对果实品质、产量及贮藏性能的影响。结果表明,4种追肥处理对猕猴桃的产量和果实品质有不同程度地提高和改善,其中生物肥0.25kg+专用肥1.0kg能显著地增加猕猴桃的单果体积、单果质量、产量和提高维生素C、可溶性固形物、可溶性总糖的含量,改善猕猴桃后熟的贮藏性能,对糖酸比和果形指数也有改善作用,猕猴桃专用肥效果次之。用生物肥0.25kg+专用肥1.0kg作为猕猴桃壮果肥施用综合效果较为理想,可在猕猴桃实际生产中推广使用。
%P 101-105
%@ 1007-1431
%L 50-1112/S
%W CNKI


%0 Thesis
%A 惠文静
%T 电商模式下“互联网+现代农业”前景研究
%Y 姚春潮
%I 西北农林科技大学
%9 硕士
%D 2016
%K 农业电商;;互联网+;;现代农业;;眉县猕猴桃产业;;研究
%X 随着我国经济下行与供给侧改革的需要,农业产业的转型与升级,已是我国农业发展的主趋势。2015年李克强总理提出了“互联网+”的战略构想,2016年中央一号将“互联网+”提升到国家战略层面,至此我国进入到了“互联网+”时代。“互联网+”的推广,不仅囊括了美国的产业互联网,也一举“并购”了德国的工业4.0,促使我国农业逐步形成类似于工业4.0的“互联网+”的现代农业区域农业经济发展新格局。以往我国对农业现代的研究更多的是注重互联网在农业生产领域的应用,即农业信息化的推广。而今“互联网+”时代,在云计算、物联网及大数据等应用带动下,我国农业电子商务应用发生了根本性的改变,延伸了内涵,从以往单一的销售渠道业务逐步转向了更广泛的应用领域,承担起了促使传统农业生产与增长方式发生系统性的转型,即带动产业转型和升级的重任,也成为了我国实现农业现代化的重要抓手。如今“互联网+”与农业的深度融合,引起了社会各界特别农业及相关领域专家学者对“互联网+现代农业”及基于其背景下的农业电商高度关注,成为近两年农业发展研究的热门领域。本文选取以陕西眉县猕猴桃产业为研究对象,对电商模式下“互联网+现代农业”前景展望进行了研究。研究思路是通过对“互联网+现代农业”及基于其背景下的农业电商相关文献信息整理,对电子商务行业的电商界定、本质及发展历程进行了概述,对“互联网+现代农业”主要涵盖内容,如“互联网+”的含义,农业电子商务特点、发展模式等进行了评述,继而在数据与实地基础上对现阶段眉县猕猴桃现代农业产业发展具备优势及农业电商发展面临的困境进行了分析,同时运用SWOT分析对眉县猕猴桃农业电商的竞争力进行了总体评价,在此基础上借鉴国内农业电商推广成功经验,认真探索,对眉县猕猴桃农业电商存在制度上的缺失等提出了对策,对发展本县域具有现代农业特点、猕猴桃特性的农业电商模式提出一些建议,同时展望了电商模式下眉县猕猴桃产业“互联网+现代农业”发展前景。研究表明,依靠地缘、科技、外资等优势,产业呈现强劲发展的眉县猕猴桃产业,发展“互联网+现代农业”,就是要通过产学研联盟,借助于互联网现代信息技术,促使产业走向集约化,实现有机生产,同时将各自为战的物流、电子商务、交通运输等企业整合起来,组建起功能强大的一站式服务集散中心,形成产、供、销三方资源相互配合,共同协作的农业电子商务运营机制,以电商模式带动当地猕猴桃产业升级转型,促进产业信息化的发展,实现需求和供应较为完美衔接。
%W CNKI


%0 Journal Article
%A 蔡皓炜
%A 王承南
%A 杜江
%A 柯刚
%A 王利宝
%A 尚坤
%+ 中南林业科技大学经济林培育与保护教育部重点实验室;贵州省六盘水市农业委员会;
%T 六盘水市红心猕猴桃立地条件划分研究
%J 经济林研究
%D 2016
%V 34
%N 02
%K 红心猕猴桃;;立地条件;;主导因子;;逐步回归分析;;六盘水市
%X 为给贵州省六盘水市红心猕猴桃栽培立地条件的科学选择和发展规划提供参考依据,对六盘水市的六枝、水城、盘县这3个县区41块标准地红心猕猴桃果园的立地条件和结果情况进行了调查,并以立地因子为自变量,以每平方米结果个数为因变量,采用逐步回归分析法,选出了坡位和坡向这2个主导因子,并以此2个主导因子编制成了主导因子立地类型表,还运用产量预测方程对9种立地类型进行了产量预测,预测结果表明,山下部阳坡类型的产量预测值最高,达94.980 4个/m2。
%P 92-95
%@ 1003-8981
%L 43-1117/S
%W CNKI


%0 Journal Article
%A 于福利
%A 李智文
%A 雷琪
%A 王旭
%+ 陕西省农药管理检定所;
%T 我国猕猴桃病虫害防治中存在的问题及思考
%J 现代农药
%D 2016
%V 15
%N 03
%K 猕猴桃;;病虫害;;防治;;问题;;思考
%X 介绍了我国猕猴桃产业发展状况、主要病虫害,指出了病虫害防治中存在的"无药可用"、滥用等问题,提出了下一步争取政策扶持、开展联合试验的思路,从而推进猕猴桃用药登记,确保安全用药和产业健康发展。
%P 8-10
%@ 1671-5284
%L 32-1639/TQ
%W CNKI


%0 Journal Article
%A 张军
%+ 国家林业局北京林业机械研究所;
%T 猕猴桃生产中存在的问题与解决途径探析
%J 中国林业经济
%D 2016
%N 03
%K 立地条件;;管理水平;;网络营销
%X 介绍猕猴桃种植的适应范围、用途,通过对猕猴桃生产中存在的盲目引种,采后处理严重滞后,高附加值产品应用开发缓慢等问题分析,提出了加强行业管理与政策支持,建立网络销售平台多渠道信息共享等措施建议。
%P 65-66
%@ 1673-5919
%L 23-1539/F
%W CNKI


%0 Journal Article
%A 张承
%A 李明
%A 龙友华
%A 吴小毛
%+ 贵州大学农学院;贵州大学作物保护研究所;
%T 采前喷施壳聚糖复合膜对猕猴桃软腐病的防控及其保鲜作用
%J 食品科学
%D 2016
%V 37
%N 22
%K 猕猴桃;;壳聚糖;;钙;;软腐病;;贮藏;;品质
%X 以‘贵长’猕猴桃为试材,通过病原菌分离、致病性测定和DNA测序鉴定了修文县猕猴桃软腐病病原菌,并选用壳聚糖、钙盐和糊精分别与茶多酚、甘氨酸、柠檬酸、抗菌肽混合制备和筛选了复合膜剂,研究了采前幼果期和壮果末期果面喷施壳聚糖复合膜对猕猴桃软腐病的防控及其保鲜作用。结果表明,修文县猕猴桃软腐病病原菌为葡萄座腔菌(Botryosphaeria dothidea)和拟茎点霉菌(Phomopsis sp.);采前喷施不同壳聚糖复合膜对其软腐病的防效均达60%以上(添加茶多酚防效86.54%、甘氨酸防效61.54%、柠檬酸防效71.15%、抗菌肽防效69.23%),显著降低丙二醛(MDA)积累,提高果实的超氧化物歧化酶(SOD)、过氧化氢酶(CAT)和过氧化物酶(POD)活性,诱导增强果实的抗病性。同时,该复合膜能有效地增加果实单果质量和体积,显著提高果实VC、可溶性固形物、可溶性总糖、可滴定酸、叶绿素和蛋白质的含量,促进猕猴桃产量的增加和品质的改善。此外,施用该复合膜还能有效提高和维持果实硬度、降低果实呼吸强度以及果实质量损失率和营养物质的损失,明显抑制果实可溶性固形物和可溶性总糖含量的上升速率和延缓组织的衰老软化,从而提高了猕猴桃耐贮性。研究结果为猕猴桃优质栽培、病害有机防控和果实绿色保鲜提供了科学依据和新途径。
%P 274-281
%@ 1002-6630
%L 11-2206/TS
%W CNKI


%0 Thesis
%A 王梅
%T 硫对猕猴桃溃疡病的防控作用及其安全性
%Y 尹显慧
%I 贵州大学
%9 硕士
%D 2016
%K 硫;;猕猴桃溃疡病;;防控作用;;品质;;安全性
%X 猕猴桃果实风味独特、营养丰富,特别是维生素C的含量很高,有“水果之王”的美誉,因而被世界各国广泛种植。近年来,随着猕猴桃种植面积的不断扩大,病害种类及危害程度不断增加,给猕猴桃生产带来了严重的威胁。其中,猕猴桃溃疡病是猕猴桃生产过程中的一种毁灭性病害,不仅严重影响猕猴桃的产量,而且大大降低了果实的品质,严重制约着猕猴桃产业的可持续发展。本文采用不同硫浓度处理,研究了硫对猕猴桃溃疡病的防控效果及其安全性,并从防御酶类活性、抗氧化酶活性及抗性物质三个方面对硫可能存在的诱抗机理进行了分析,以期为生产上利用矿质元素防控或减轻猕猴桃溃疡病提供理论依据。主要研究结果如下:(1)用研磨稀释分离法对贵州省修文县果园猕猴桃溃疡病枝条进行分离,得到一株具有代表性且出现频率高的菌株。该菌株的16S rDNA序列与NCBI数据库中的丁香假单胞杆菌猕猴桃致病变种Pseudomonas syringae pv.Actinidiae同源性达99%。从16S r DNA序列进化树来看,与报道的丁香假单胞杆菌猕猴桃致病变种的亲缘关系最近,结合取样寄主和供试菌株的致病性检测,确定该菌株为丁香假单胞杆菌猕猴桃致病变种。(2)分别采用比浊法和抑菌圈法研究了硫对猕猴桃溃疡病菌的室内毒力,结果表明硫主要在猕猴桃溃疡病菌的对数生长期起抑制作用,能抑制猕猴桃溃疡病菌的分裂增殖,但毒力较弱,测得其EC50值分别为1247.0835 mg/L和1326.9897 mg/L;将溃疡病菌接种到硫处理的盆栽猕猴桃植株上观察,发现1.5 kg/m3硫处理的发病率最低,与不施硫处理相比,防控效果达73.34%;2014年12月在田间对多年生猕猴桃植株采用平行沟施法施用硫磺粉和有机肥,分别于2015年和2016年调查试验地溃疡病的发生情况,结果显示施硫量为2.0 kg/m3时,发病率最低,其中2016年的防控效果达76.67%。由此可见,在生产上施用适量的硫磺可以有效地降低猕猴桃溃疡病的发病率,提高防效。(3)用紫外分光光度法研究了不同施硫量对猕猴桃生理生化指标的影响。盆栽试验和田间试验结果均表明,在1.0-2.5 kg/m3范围内,施硫可以提高猕猴桃叶片中可溶性蛋白的含量及PAL、SOD、CAT、POD、PPO的活性,降低丙二醛的含量,从而在一定程度上提高猕猴桃植株的抗性。其中盆栽试验表明,施硫量为1.5 kg/m3时,叶片中PAL、SOD、CAT、POD和PPO的活性最强,可溶性蛋白的含量最高,丙二醛的含量最低,植株的抗病性最强。而田间试验表明,施硫量为2.0 kg/m3时,叶片中SOD、CAT、POD的活性最强,可溶性蛋白的含量最高,丙二醛的含量最低,植株的抗病性最强。因此,施用适量的硫可以提高猕猴桃叶片中防御酶活性、抗氧化酶活性及可溶性蛋白的含量,降低丙二醛的含量,是猕猴桃植株抗病性增强的重要生理生化机制。(4)通过定期观察不同施硫量对盆栽猕猴桃植株生长的影响,发现施硫量在0.5-2.0kg/m3范围内,猕猴桃植株生长情况良好,新梢较长,枝条较粗,叶片鲜绿,叶片较大,物候期提前。施硫量高于2.0 kg/m3,猕猴桃植株的生长势较弱,新梢较短,叶片较小且卷曲,叶片偏黄,物候期延迟。因此,为保证猕猴桃植株正常生长,在猕猴桃生产过程中硫磺施用量应控制在0.5-2.0 kg/m3范围内。(5)通过田间试验研究不同施硫量对猕猴桃品质的影响。结果表明,施硫量在0.5-3.0kg/m3范围内,猕猴桃果实中全硫含量在0.12%-0.26%之间,属于作物全硫含量0.1%-1.5%的安全范围内。当施硫量低于2.0 kg/m3时,对果形指数没有显著影响,但可以提高果实的硬度、可溶性固形物、维生素C、可溶性糖、可溶性蛋白和叶绿素的含量,改善猕猴桃果实的品质。其中2.0 kg/m3硫处理效果最佳,硬度、可溶性固形物、维生素C、可溶性糖、可溶性蛋白和叶绿素的含量比不施硫处理分别提高了32.65%、5.22%、9.17%、11.76%、25.00%和79.15%。总之,在猕猴桃生产过程中施用1.5-2.0 kg/m3硫磺和有机肥,能促进猕猴桃植株生长,改善果实品质,提高防御酶、抗氧化酶等生理生化活性,从而有效减低猕猴桃溃疡病的发病率,提高防控效果。因此,硫对猕猴桃溃疡病具有良好的诱抗作用,在猕猴桃高效安全生产中具有较好的推广前景。
%W CNKI


%0 Thesis
%A 刘春阳
%T 生物肥料对‘红阳’猕猴桃园土壤理化性质及产量、品质的影响
%Y 廖明安;江国良
%I 四川农业大学
%9 硕士
%D 2016
%K 生物肥料;;猕猴桃;;土壤理化性质;;产量;;品质
%X 为进一步完善猕猴桃施肥技术,提升猕猴桃的产量与品质。本研究以6年生‘红阳’猕猴桃嫁接植株为研究材料,以常规化学肥配施为对照,比较分析了连年不同量生物有机肥与复合微生物肥配施对‘红阳’猕猴桃园土壤理化性质和‘红阳’猕猴桃的生长、产量、品质及经济效益的影响,试验结果如下：1、生物有机肥与复合微生物肥配施可显著提高‘红阳’猕猴桃园土壤总孔隙度和田间持水量、降低土壤容重,对‘红阳’猕猴桃园土壤环境具有很好的改善作用,且生物肥料用量增加对土壤改善效果更好,尤其对0～40 cm土层最好,而施用化肥的效果则相反。土壤容重的降低、土壤总孔隙度和田间持水量的提高使得‘红阳’猕猴桃园土壤通透性增强,土壤保水保肥能力增强。2、与施用普通化肥相比,生物有机肥与复合微生物肥配施显著提高了土壤有机质含量以及土壤酶活性,这有助于提高‘红阳’猕猴桃园土壤养分有效性,保证养分全面性。土壤pH均比试验前有所降低,但施用高量的生物有机肥和复合微生物肥提高了‘红阳’猕猴桃园土壤的缓冲性,其pH下降幅度最小,保持在最适范围内,而施用普通化肥使得‘红阳’猕猴桃园土壤的缓冲性降低,pH下降幅度最大。3、与试验前相比,生物有机肥与复合微生物肥配施显著提高了土壤全氮、碱解氮、全磷、速效磷、全钾、速效钾的含量,且提升效果显著高于普通化肥(全氮除外)。虽全氮的提升效果不如化肥,但是碱解氮的提升显著高于普通化肥处理,这更能体现出生物肥料对养分利用率的提升作用。有效Ca和有效Mg较试验前有所降低,且化肥处理下降幅度最大,而施用高量生物肥料的处理下降最少,与试验前差异不显著,但这也提醒我们要注意Ca、Mg元素的补充。生物有机肥与复合微生物肥配施处理的土壤微量元素含量也要显著高于普通化肥处理。生物肥料对土壤肥力的提升作用主要在猕猴桃根系分布集中区域(0～40 cm),这更能提高肥料利用率,有利于根系对养分的吸收,而化肥则易随雨水流失。4、与施用普通化肥相比,生物有机肥与复合微生物肥配施更能有效促进‘红阳’猕猴桃主干生长,提高营养枝与结果枝的叶面积、百叶重及叶片叶绿素含量,从而促进光合作用,增加碳同化物的积累,生物肥料用量越高其促进效果越好,连年施用,生物肥料的促进作用越发显著；与施用普通化肥相比,生物有机肥与复合微生物肥配施对‘红阳’猕猴桃营养枝和结果枝叶片生长的促进作用较为均衡,这有利于产量的提升。5、‘红阳’猕猴桃外观性状受肥料种类的影响较大,而受年份增长的影响较小；内在品质受肥料种类和年份增长两个因素的影响均较大。施用生物肥料,‘红阳’猕猴桃外观性状和内在品质得到很大提升,与施用普通化肥相比,生物有机肥与复合微生物肥配施可显著提升‘红阳’猕猴桃果形指数、单果重和硬度,猕猴桃可溶性固形物、可溶性糖、总酸和Vc含量以及糖酸比也显著提高,尤其是施用高量生物肥料的效果更好,连年施用,对其内在品质的提升效果更好。6、与施用普通化肥相比,生物有机肥与复合微生物肥配施,‘红阳’猕猴桃单株产量、单位面积产量和产投比显著高于普通化肥,并且生物肥用量增加其产量和经济效益更高,连年施用生物肥料,其增产增收效果更好。
%W CNKI


%0 Thesis
%A 张晓荣
%T 猕猴桃全果利用研究及工厂设计
%Y 石燕;侯鹏
%I 南昌大学
%9 硕士
%D 2016
%K 猕猴桃;;果糕;;配方;;恒温;;变温;;干燥;;果胶;;提取;;工厂设计
%X 猕猴桃属药食两用水果,营养价值极高,酸甜可口,深受大众的喜爱。我国是猕猴桃种植的原产地和优势主产国,产量年年攀升,而猕猴桃属浆果,对乙烯非常敏感,且储藏成本高,这严重阻碍了猕猴桃产业的发展。因此,需将其进行深加工以提高其综合利用价值,延长其产业链,同时如何将20%-30%的加工副产物皮渣加以利用也是亟待考虑和解决的问题。本文以新鲜猕猴桃为原料,研究将果肉加工为果糕的配方及果糕的变温干燥工艺,对副产物皮渣中的果胶进行了提取,研究其基本性质,即对猕猴桃进行全果利用研究。在研究的基础上,进行了年产600t猕猴桃果糕工厂的初步设计,为猕猴桃全果利用的工业化生产提供参考依据。主要研究内容如下:(1)采用将猕猴桃果肉打浆,过滤取汁加工普通猕猴桃果糕和直接加工全果肉猕猴桃果糕,研究其配方。以模糊数学感官评分为指标,考察了白砂糖、异麦芽酮糖醇、魔芋胶、卡拉胶、柠檬酸对果糕品质的影响,实验得出色泽、组织状态、口感、风味综合评分最高的果糕配方,普通猕猴桃果糕配方:白砂糖40%、异麦芽酮糖醇10%、魔芋胶1.25%、卡拉胶0.75%、柠檬酸0.5%;全果肉猕猴桃果糕配方:白砂糖30%、异麦芽酮糖醇20%、魔芋胶1.0%、卡拉胶0.75%、柠檬酸0.7%。(2)猕猴桃果糕在恒温及变温热风下干燥参数。研究了两种猕猴桃果糕分别在恒定温度为80℃、75℃、70℃、65℃、60℃、55℃、50℃、45℃、40℃下的干燥特性,并绘制了干燥曲线和干燥特性曲线,分析得到变温分段干燥优于恒温干燥,因此研究了果糕的变温干燥工艺,即采用高温-中温-低温的分段干燥。通过正交试验,以产品感官品质、干燥速率、干燥能耗综合得分为指标,得到果糕最佳变温干燥参数,普通猕猴桃果糕:75℃-3h、中温区65℃-3.35h、低温区50℃-7h;全果肉猕猴桃果糕:高温区75℃-4h、中温区65℃-3.44h、低温区50℃-2.5h。(3)采用微波辅助酸法提取猕猴桃皮渣中果胶并研究其性质。分别研究了pH、料液比、微波功率、微波时间、浸提时间、浸提温度对果胶提取率的影响,并选取其中对结果影响比较显著的四个因素,即pH、微波功率、微波时间、浸提时间进行响应面优化实验。单因素实验和响应面实验结果综合得到最佳提取参数:料液比=1:30、微波功率480W、微波时间6min,浸提时间52min,浸提温度85℃,此条件下果胶提取率达到了7.8%。提取的果胶基本性质符合商业应用要求,微波辅助酸法提取猕猴桃皮渣中果胶可进行工业化生产。(4)年产600t猕猴桃果糕的工厂设计。对果糕生产线和废弃物皮渣利用生产线中产品指标、生产方案、物料、能源、设备选型和管路管径做了比较明确的说明或计算,绘制了工厂总平面图、车间平面图、生产设备流程图。最终技术经济分析显示该项目利润率为18.13%,盈亏平衡点为29.8%,本项目投资风险小。
%W CNKI


%0 Thesis
%A 王倩
%T ‘徐香’和‘仲和红阳’猕猴桃高效栽培研究
%Y 梁红;杨妙贤
%I 仲恺农业工程学院
%9 硕士
%D 2016
%K 猕猴桃;;高产;;栽培模式;;高位嫁接;;品质分析
%X 经过三十年多年的发展,猕猴桃(Actinidia)已经成为粤北水果产业的重要组成部分,其栽培面积和产量均在不断上升。猕猴桃产业已成为和平县农业支柱产业,并在龙川县有较大面积栽培。为进一步做大做强广东省猕猴桃产业,本研究试图通过栽培模式的研究与应用,以更好的促进农民增产增收,提高广东猕猴桃产业竞争力。本研究主要从选地建园、搭建棚架、施肥灌溉、修剪整形、病虫害控制、人工授粉和疏花疏果等技术措施入手,设计山坡地猕猴桃果园高产栽培模式,并通过高产栽培模式与普通栽培模式的比较研究,探索山坡地猕猴桃可持续高产优质生产的关键技术,为广东猕猴桃产业的优化升级和可持续发展提供技术支持和理论指导。主要研究结果如下:1、‘徐香’猕猴桃果园经过二年的高产栽培模式后,叶片(叶长、叶宽等)性状在1%和5%水平上差异不显著;在果实性状方面,果宽和单果重的差异呈极显著水平,其他性状如果长和单位面积果实数目都差异不显著。说明高产栽培模式对的枝蔓和叶片性状影响较小,对果实性状存在一定影响。2、通过棚架上冠层的科学管理,使结果枝条和果实的分布更加均匀,从而使得‘徐香’猕猴桃在高产栽培模式下的有限空间内能更有效率的进行光合作用,积累更多的有机物,增产作用明显。3、‘徐香’猕猴桃果园经过高产栽培模式管理之后,其鲜果内在品质的各项指标与普通栽培相比均差异不显著,说明高产栽培模式对果实品质影响不明显。4、将‘徐香’猕猴桃高产栽培模式应用于“仲和红阳”猕猴桃果园,配合之前的大龄砧树果枝大密度高位嫁接和促成栽培等技术措施,使高接换种后的‘仲和红阳’猕猴桃果园于嫁接后的第一年能开花结果,第二年进入投产,第三年已基本达到盛产期的产量水平。5、比较‘徐香’猕猴桃高产栽培模式与普通栽培模式的投入和产出,高产栽培模式下每年所增加的人工、肥料和其他物料投入共计52500元/ha,增产23.25t/ha,增收为278000元/ha,收支相抵,实际增收可达到225500元/ha,按大面积栽培达到其60%产能计算可达125300元/ha,预示着良好的推广应用前景。
%W CNKI


%0 Thesis
%A 郭昊明
%T 喷雾式猕猴桃授粉末端执行器的研制
%Y 崔永杰
%I 西北农林科技大学
%9 硕士
%D 2016
%K 猕猴桃;;末端执行器;;高压雾化;;授粉系统
%X 中国的猕猴桃种植面积与产量居世界首位。目前猕猴桃授粉作业主要依靠人工进行,工作量大、投入成本高。随着现代农业装备的发展,农业授粉机器人将成为代替人力作业,提高农业生产效率的关键技术。因此,研究猕猴桃授粉末端执行器具有重要的科学研究价值与实际生产意义。本文针对陕西周边猕猴桃棚架式种植特点,为解决猕猴桃传统人工授粉作业强度大、高成本与低效率等问题,重点从猕猴桃授粉特点进行研究,设计了喷雾式猕猴桃授粉末端执行器。以自然生长状态下的“海沃德”猕猴桃花朵为研究对象,为满足雾化授粉的要求,设计了猕猴桃授粉系统;根据猕猴桃花朵的研究,设计了向上喷雾授粉的猕猴桃授粉末端执行器;试制了授粉末端执行器样机,并进行喷雾模拟试验,对授粉末端执行器的均匀性进行研究。主要研究内容如下:(1)对象物的研究及授粉基础试验。授粉末端执行器的基本方案必须根据花朵的物理属性来确定,通过现场调研得出:棚架式栽培模式下的猕猴桃开花朝下,垂直方向上花朵无重叠,呈簇状分布,直径为360-410mm,开花高度为1650-1800mm,通过喷雾授粉基础性试验,对三种授粉方式结果进行跟踪统计,分析数据得出喷雾授粉与传统授粉方式效果相差不大,授粉效率与成本显著优于传统授粉方式,并最终选用液力式喷头型号为TW3010。(2)猕猴桃授粉系统方案的确定。确定了授粉系统的组成部分,包括授粉末端执行器、压缩气泵和高压喷雾机,设计了气动工作原理和液体雾化工作原理。针对棚架式猕猴桃种植模式花朵簇生与开花向下的特点,确定了三个喷头向上喷雾的方法,喷头分布呈Y型,与喷雾机构中心的距离为115mm,设计的喷雾机构可以满足授粉时花簇覆盖面积的要求。(3)猕猴桃授粉末端执行器的设计。设计了机械结构与传感器相结合的授粉末端执行器。机械机构部分包括接近结构、微调机构和喷雾机构三部分,接近机构有效行程为200mm,微调机构的最大调节范围为60mm,可以满足不同高度花朵对授粉作用距离的要求;控制传感系统采用末端控制原理,利用多个传感器和电磁阀控制三个机械机构实现整个授粉末端执行器的作业。(4)猕猴桃授粉末端执行器的试制与模拟试验。利用试制的授粉末端执行器样机进行授粉模拟试验,设计了水敏试纸处于同一高度和处于不同高度两种试验,利用MATLAB软件对试验结果处理,两种试验中雾滴的数量方差为1.1和1.43,覆盖率的方差分别为11.36和24.99,授粉末端执行器的均匀性满足授粉要求。
%W CNKI


%0 Thesis
%A 陈成
%T 美味猕猴桃果实中糖卸载特性分析
%Y 李明军
%I 西北农林科技大学
%9 硕士
%D 2016
%K 猕猴桃果实;;卸载;;蔗糖;;蔗糖合酶
%X 韧皮部卸载对光合产物的分配及糖的积累具有重要的调控作用。果实发育过程中糖卸载代谢积累机制的研究对果树库源关系的调控和品质改良具有重要意义。为探明猕猴桃果实中碳水化合物的卸载机制,本论文从生理、生化、细胞及分子层面研究了美味猕猴桃‘秦美’果实中碳水化合物的卸载途径及其可能的调控基因,并利用农杆菌介导法将苹果果实中参与质外体卸载的己糖转运蛋白进行美味猕猴桃转化试验,主要结果如下:1、通过韧皮部卸载液鉴定、果实维管束胞间连丝观察、荧光示踪剂等技术对猕猴桃的糖卸载途径分析发现,在美味猕猴桃‘秦美’的叶柄和果柄韧皮部卸载液中主导的碳水化合物是蔗糖,不存在山梨醇、水苏糖等其他可进行长距离运输的化合物。这说明蔗糖是猕猴桃中长距离运输的碳水化合物。通过果实维管束超薄切片技术,经电子显微镜结构分析表明在猕猴桃果实发育过程中,果实的筛管伴胞细胞复合体与周围的薄壁细胞间未发现胞间连丝的存在;果实薄壁细胞与果肉细胞之间存在丰富的胞间连丝。以通过共质体自由扩散的羧基荧光素作为荧光示踪剂研究发现,在果实发育过程中经果柄运输的荧光信号均被限制在维管束中,而没有扩散到周围的薄壁细胞中。这些结果表明,在美味猕猴桃中,蔗糖在果实韧皮部中的卸载途径是质外体途径,而非共质体途径。2、研究了猕猴桃果实中参与韧皮部卸载后蔗糖转运及代谢过程中关键酶的活性及其关键基因的表达,以探讨猕猴桃果实在韧皮部后运输过程中糖积累、分解代谢机理。研究表明在‘秦美’猕猴桃果实发育过程中,蔗糖在果实二次快速膨大之前有个显著的下降,之后随果实的成熟其含量增加,而葡萄糖和果糖在果实生长发育过程中变化幅度较小。在猕猴桃釆后后熟过程中,蔗糖、葡萄糖、果糖均在软化过程中迅速积累。果实中蔗糖在韧皮部卸载后,其分解过程中的关键酶有蔗糖合酶(SUSY)、细胞壁酸性转化酶(CWINV)、中性转化酶(NINV)和液泡酸性转化酶(vAINV)。酶活分析表明,猕猴桃果实中SUSY活性显著高于CWINV、NINV、vINV。同时我们对猕猴桃中6个蔗糖转运蛋白SUT基因进行表达分析发现,SUT1、SUT3在果实中高度表达;CWINV几乎不在果实中表达,而SUSY1在果实中高度表达。说明CWINV并不是蔗糖卸载过程中的关键基因,质外体空间的蔗糖可能是直接进入到薄壁细胞中进行存储代谢的。韧皮部卸载到质外体空间的蔗糖可能是被SUT运输到薄壁细胞,再进过SUSY而裂解。即在猕猴桃果实中,SUSY是蔗糖韧皮部后运输过程中的关键酶。3、将苹果果实中参与质外体卸载的己糖转运蛋白(MdHT2.2)构建过量表达载体,利用农杆菌介导法侵染美味猕猴桃叶盘,进RT-PCR对抗性株系的鉴定,获得了MdHT2.2过量表达的猕猴桃转化株系。对转基因材料的研究发现,与野生型相比,MdHT2.2在猕猴桃中过量表达对组培苗叶片中糖含量及组成没有显著影响,但引起转基因猕猴桃的组培苗不能在有0.1mg.L-1吲哚丁酸(IBA)的1/2MS培养基中生根,而当IBA增加到0.5mg.L-1以上后组培苗才可以生根,这表明MdHT2.2介导的糖信号与生长素信号有关。
%W CNKI


%0 Thesis
%A 杨莉莉
%T 不同肥料对猕猴桃产量、品质及果园养分的影响
%Y 同延安
%I 西北农林科技大学
%9 硕士
%D 2016
%K 配方肥料;;含氯肥料;;产量;;品质;;养分含量
%X 目前全世界的猕猴桃生产主要集中在新西兰、意大利和我国等十几个国家,随着消费者对猕猴桃营养价值的认可,猕猴桃在世界上已属畅销水果。据统计,目前陕西省猕猴桃产量和面积均居全国第一,成为陕西第二大独具特色和竞争优势的水果产业。但是在猕猴桃园生产管理中仍存在诸多问题,养分管理尤为不规范,如何根据树体生长发育规律、养分需求规律进行合理施肥,施用何种肥料,施用时期等施肥问题不明确,严重制约了猕猴桃产业的健康发展。本文通过比较不同配方肥料、含氯肥料对猕猴桃生长、产量品质、土壤中养分含量变化等的影响,旨在为猕猴桃合理施肥提供科学依据和理论基础。主要结果如下:1不同配比配方肥料施肥效应研究连续两年(2013年-2014年)对10年生海沃德猕猴桃进行不同配比(A:16-11-18,B:21-9-15)配方肥料试验。结果表明:1)减量施用配方肥A处理(T1,200 kg/亩,N:P2O5:K2O=1:0.7:1.1)产量最高为44.47 t/hm2,过量施肥A+M(300 kg/亩)不能增产,高磷钾型配方肥处理(T3)产量(42.62 t/hm2)比高氮型配方肥B处理(T4)产量高;2)正常施用有机肥情况下,高钾配比的A肥料处理果实可溶性糖、可溶性固形物、维生素C含量比低钾配比的B肥料高,硬度大,更利于贮藏。3)高钾配比的肥料A处理叶片叶绿素含量,叶片、枝条、果实中的钾含量均高于低钾配比的肥料B;4)所有处理果园养分均有盈余,减量施肥(200 kg/亩)0.67A+M果园氮磷钾盈余最少,分别为374kg/hm2、120 kg/hm2、300 kg/hm2,矿质氮残留量最低。2硫基、氯基不同配方肥料施肥效应研究在猕猴桃主产区三个果园两个猕猴品种上进行了氯基(CF1:22-9-14)、硫基(CF2:18-7-20)不同配方肥料处理。结果表明:1)不同配方肥料处理产量比对照增加10%-56%,横渠村两种肥料配施(CF1+CF2)产量最高达18.0 t/hm2,比对照增产36.1%;2)与对照相比,施用不同配方肥料提高了果实可溶性糖、维生素C、糖/酸含量,其中两种配方肥料配施(CF1+CF2)显著增加可溶性糖(新白寨)、维生素C(吕家堡)含量;3)施用不同硫基、硫基配方肥料,表层(0-40 cm)土壤硫、氯含量受肥料种类(硫基、氯基)的影响不大,三个果园0-20 cm土层内土壤氯离子含量不随施入氯基肥料而增加,40cm-100 cm土层氯离子含量随施氯量的增加而增加。3含氯肥料效应研究以10年生海沃德为试材,通过不同浓度含氯肥料处理研究其对猕猴桃产量品质及土壤和叶片中氯含量的影响。结果表明:1)施用一定范围(170 kg/hm2-1481 kg/hm2)含氯肥料均能增加猕猴桃产量,其中低氯处理(Cl 170 kg/hm2,227 kg/hm2)产量最高分别为48.7 t/hm2、51.6 t/hm2,比对照增产26.5%、14.4%;各含氯肥料处理,随着氯含量的增加产量呈下降趋势,施氯量1975 kg/hm2时产量比对照略有降低;2)施用含氯肥料可以增加猕猴桃单果重、可溶性固形物含量,提高了猕猴桃糖/酸比,降低猕猴桃可滴定酸含量;3)叶片中氯离子随着生育期和施氯量的而增加,叶片内氯最高含量1.6%小于正常叶片氯含量临界值2.0%;4)土壤中氯离子含量随着土层深度和施氯量的增加而增加,施氯量最高(Cl 1480 kg/hm2)的处理土层中氯离子浓度最高为105 mg/kg,此浓度远远小于它的安全浓度400 mg/kg。综上,产量为3000kg/mu左右的猕猴桃园,施肥量200kg/hm2,配比为1:0.4-0.7:0.7-1,硫基、氯基配合施用较宜。
%W CNKI


%0 Thesis
%A 高晶波
%T 秦岭北麓猕猴桃园土壤硝态氮累积及水肥调控研究
%Y 周建斌
%I 西北农林科技大学
%9 硕士
%D 2016
%K 秦岭北麓;;猕猴桃园;;水肥一体化;;硝态氮累积;;土壤养分
%X 秦岭北麓地区是我国猕猴桃的主要产区,该区域猕猴桃的种植面积和收获产量在我国均居首位,已成为该区域最大的农业产业。然而,该区域在猕猴桃产业迅速发展的同时,养分投入过量问题正日渐突出。同时这一地区猕猴桃园多属坡地,降雨充沛,导致大量养分尤其是氮素累积于果园土壤中增加了其损失的风险。因此,进行合理的水肥调控,减少水肥投入,对有效防控该区域农业面源污染的发生具有重要意义。本文以位于秦岭北麓的陕西省周至县竹峪镇俞家河小流域为研究对象,在调查该流域猕猴桃园施肥状况、测定猕猴桃园土壤硝态氮(NO_3~--N)累积及降雨对坡地猕猴桃园NO_3~--N迁移特性的基础上,研究了水肥一体化技术对猕猴桃产量及品质、土壤养分含量及迁移等影响,得到以下主要结论:1.该区域猕猴桃园氮素投入量过高,盈余量高达1195 kg·hm-2;0-200 cm土壤剖面NO_3~--N累积量平均高达827 kg·hm-2,且52.1%的NO_3~--N累积在100-200 cm土层。同一猕猴桃园,坡下部0-200 cm土壤剖面NO_3~--N累积量明显高于坡上部;在经过一个雨季后,0-200 cm土壤剖面NO_3~--N发生明显的向深层土壤淋溶现象且坡下部与坡上部0-200cm土壤剖面NO_3~--N累积量差异增大。说明研究小流域猕猴桃园大量氮素盈余,造成土壤NO_3~--N过分累积,在集中降雨条件下,NO_3~--N出现明显的向深层土壤淋溶及顺坡向下迁移,不仅造成氮肥的损失,且对地表及地下水环境构成潜在威胁。2.水肥一体化处理与常规处理相比,猕猴桃产量无明显差异,但明显提高了猕猴桃果实中可溶性糖含量、糖酸比以及果实Vc含量;与常规处理相比,水肥一体化处理氮肥及灌溉水投入分别减少58%和60%,猕猴桃对水分及养分的利用效率显著提高,灌溉水利用效率及水分利用效率分别提高了171%和37%,肥料偏生产力提高了151%。3.水肥一体化处理在猕猴桃各生长阶段土壤矿质态氮含量均处于适宜水平且显著低于常规处理;较常规处理相比,水肥一体化处理显著降低猕猴桃园0-200 cm土层NO_3~--N累积量,平均降低509 kg·hm-2。两种处理无论雨季前还是雨季后,猕猴桃园土壤有机质、全氮、速效磷、速效钾及0-200 cm土层NO_3~--N累积量均表现出坡下部高于坡上部,表明坡地猕猴桃园由于坡度的存在引起土壤养分在不同坡位分布不均衡。与雨季前相比,雨季后两种处理不同坡位养分含量差异未达显著水平。
%W CNKI


%0 Thesis
%A 梁策
%T 猕猴桃自根砧苗木繁育技术试验研究
%Y 刘占德
%I 西北农林科技大学
%9 硕士
%D 2016
%K 猕猴桃;;自根砧;;嫁接后扦插
%X 自根砧苗是把具有某些优良特性,在生产中表现特别优良的砧木通过组织培养、扦插压条等无性繁殖方法大量培育,并繁殖成苗木。与压条和组织培养的方式相比,扦插繁殖系数高、繁育周期短、生产成本低,是自根砧木快速繁殖的高效途径。本试验于2015年3月至2016年6月于西北农林科技大学眉县猕猴桃试验站苗圃进行,试验材料为眉县猕猴桃试验站采穗圃内的枝条和野生采集的猕猴桃枝条,材料品种包括G砧猕猴桃、中华猕猴桃,美味猕猴桃、软枣猕猴桃和毛花猕猴桃,处理试剂为不同浓度的萘乙酸、吲哚丁酸和ABT1号生根粉。本文还对G砧猕猴桃嫁接后扦插,G砧猕猴桃与其他品种的嫁接亲和性,以及它作为砧木的抗逆性进行了研究。目的是探索简便易行的猕猴桃自根砧生根繁殖方式,找到可以扦插嫁接的猕猴桃砧木,解决国内自根砧苗木繁育难的实际问题,推广猕猴桃自根砧示范园建设。本试验通过研究得出以下主要结论:1.试验找到了最佳的硬枝生根材料和嫩枝材料,在秦岭黑峪野生森林中搜集的野生G砧猕猴桃扦插表现最好。最佳的猕猴桃硬枝扦插基质,生根试剂,试剂浓度,以及处理时间为:基质与细土按1:1的配比混合,ABT 1号生根粉浓度在200倍的情况下浸泡八小时。在这一处理的情况下,扦插枝条的长势最好,愈伤组织产生最多,且生根量大,生根长度也较好。这一最佳处理同样适用于嫩枝。2.在与G砧猕猴桃扦插亲和性方面研究发现米良一号的亲和性最好,金龙二号次之,农大猕香最次,且黄肉品种的亲和性较好。且试验发现发现在相同的栽培条件下,扦插苗的栽培一致性明显高于普通实生苗,其生长量和苗木长势均出现了很高的一致性,对以后的猕猴桃建园有很好的指导意义。3.在对逆境胁迫条件下的研究表明,扦插嫁接后的G砧猕猴桃苗有很好的抗逆性,在耐涝耐瘠薄方面有非常好的表现,但是在耐旱性方面没有跟普通嫁接苗产生差异。在今后的逆境栽培条件下可以选用此种扦插苗木,这对某些湿度较大和土地贫瘠地区的猕猴桃产业发展具有相当大的意义。
%W CNKI


%0 Thesis
%A 黄佳
%T 猕猴桃酒发酵及陈酿过程中多酚及多糖的变化规律
%Y 樊明涛
%I 西北农林科技大学
%9 硕士
%D 2016
%K 猕猴桃酒;;发酵;;陈酿;;多酚;;多糖
%X 猕猴桃酒是一个复杂的体系,富含生物活性物质(酚类、糖类等),因而对人体健康具有积极的影响。但猕猴桃酒中的生物活性成分受多种因素影响。猕猴桃酒中的酚类物质主要包括类黄酮和非类黄酮。猕猴桃酒中的糖类物质主要来源于果实和酿酒酵母,果实中的某些细菌也会产生一些多糖。酒中的酚类和糖类物质对猕猴桃酒品质具有直接影响,主要是胶体稳定性、感官特性如口感、色泽和香气等。本研究选用四种猕猴桃进行酒精发酵试验,研究了发酵及陈酿过程中猕猴桃酒中的多酚组分、多糖组分和体外抗氧化性的变化规律及其香气成分,揭示了四个猕猴桃品种在发酵及陈酿过程中多酚、多糖和体外抗氧化性的变化规律,初步探讨了四种猕猴桃酒中香气成分的种类和含量。主要研究结果如下:(1)在酒精发酵及陈酿过程中,四种猕猴桃酒总酚及体外抗氧化能力的变化趋势相似,但不同品种之间存在显著性差异。陈酿期间,猕猴桃酒体外抗氧化能力之间存在显著性差异。在酒精发酵和陈酿期间,华优猕猴桃酒的总酚含量和体外抗氧化能力显著高于其他酒样。(2)采用HPLC-DAD技术测定猕猴桃酒中酚类物质的组分及含量及其变化规律。结果表明在四种猕猴桃酒中,儿茶素、表儿茶素、没食子酸及咖啡酸是主要的多酚组分,其次是原儿茶酸和鞣花酸,而对香豆酸、绿原酸、阿魏酸、根皮苷和金丝桃苷的含量较低。(3)陈酿期间,四种猕猴桃酒中单体酚类物质的变化趋势大体相同。陈酿180 d后,四种猕猴桃酒中单体酚类物质之间无显著性差异,而华优酒样中羟基肉桂酸、苯甲酸类、黄烷-3-醇及黄酮醇类物质的含量明显高于其他三种猕猴桃酒。陈酿过程中,猕猴桃酒中的酚类物质没食子酸、原儿茶酸、儿茶素、阿魏酸、绿原酸、咖啡酸及根皮苷对猕猴桃酒的体外抗氧化活性起主要贡献。(4)猕猴桃酒中单糖组分主要为半乳糖、阿拉伯糖、木糖、葡萄糖、鼠李糖和半乳糖醛酸,多糖组分主要为甘露糖蛋白(MPs),阿拉伯半乳聚糖(PRAGs)和同聚半乳糖醛酸(HLs)。陈酿期间,猕猴桃酒中葡萄糖和半乳糖的含量不断增加,阿拉伯糖的含量不断减少,而多糖组分呈现增加后减少的趋势。陈酿90 d后,猕猴桃酒样中单糖及多糖含量均达到最高。(5)利用固相微萃取法结合气质联用技术,对四种猕猴桃酒样挥发性成分的进行分析,共检测出近70种挥发性气体成分,其中共挥发成分相对含量较高的主要为:异丁醇、异戊醇、正己醇、乙酸乙酯、乙酸异戊酯、己酸乙酯、乙酸己酯、辛酸乙酯、癸酸乙酯、辛酸等。
%W CNKI


%0 Thesis
%A 王玮
%T CPPU处理对采后猕猴桃品质及贮藏性的影响
%Y 饶景萍
%I 西北农林科技大学
%9 硕士
%D 2016
%K 猕猴桃;;CPPU;;浓度;;品质;;耐贮性
%X 氯吡苯脲(CPPU)因具有增加单果质量、提高产量的作用被广泛应用于猕猴桃生产。研究表明,高浓度的CPPU使果实显著增大的同时,也带来一系列负面影响,如果实畸形、风味品质变劣、耐贮性降低等,损害了果实商品价值。本研究以美味系猕猴桃‘徐香’(Actinidia deliciosa cv.Xuxian)和中华系猕猴桃‘华优’(Actinidia chinensis cv.Huayou)为试材,于盛花后15d分别采用10 mg/L、20mg/L的CPPU溶液浸蘸猕猴桃幼果,清水作为对照,研究不同浓度CPPU处理对采后猕猴桃品质、耐贮性的影响。主要研究结果如下:1.在所研究浓度范围内,CPPU处理能有效增大‘徐香’、‘华优’猕猴桃果实单果质量,且增幅与CPPU使用浓度成正比。CPPU处理对猕猴桃品质的影响在两个品种猕猴桃上表现基本一致,即不同浓度CPPU处理不同程度地降低了果实的果形指数,提高了畸形果率。同时,CPPU处理降低了果实风味营养品质(干物质含量、可溶性总糖含量、糖酸比、VC含量降低),其中20 mg/L处理负面影响最为严重,显著高于10mg/L处理。2.CPPU处理对采后猕猴桃耐贮性的影响在两个品种上表现基本一致,即不同浓度CPPU处理不同程度降低了果实耐贮性。贮藏过程中,20 mg/L处理的硬度下降速率、呼吸速率、乙烯释放速率、膜损伤程度显著高于10mg/L处理和对照;果实冷敏性提高,冷害率、冷害指数上升,抗氧化酶(POD、SOD)活性下降,出库时果实失重率高,好果率低。3.10 mg/L处理对果实品质、耐贮性损害显著小于20 mg/L,结合处理对果实的膨大效果,在猕猴桃上使用10mg/LCPPU较为适宜。4.不同品种猕猴桃对CPPU敏感程度不同,本试验中‘华优’较‘徐香’对CPPU更为敏感,同样20 mg/L处理下,‘华优’出现了果心空腔现象,且畸形果率大幅上升,在‘徐香’上空腔现象不明显。
%W CNKI


%0 Thesis
%A 蔡皓炜
%T 六盘水红心猕猴桃适宜立地类型的划分与应用
%Y 王承南
%I 中南林业科技大学
%9 硕士
%D 2016
%K 六盘水市;;红心猕猴桃;;立地条件;;主导因子;;地理信息系统
%X 贵州省六盘水市的土壤、海拔、气候、地貌等条件对于发展红心猕猴桃具有得天独厚的优势,六盘水市种植的红心猕猴桃,营养丰富,品质优良、风味独特,其产品享誉国内外。为了合理规划红心猕猴桃的面积、科学选择适宜红心猕猴桃栽培的立地条件,本文开展了六盘水市红心猕猴桃适宜立地类型的划分与应用的研究,研究结果如下：(1)以贵州省六盘水市红心猕猴桃现有种植区作为研究区域,对现有的2万多亩红心猕猴桃果园进行立地条件调查和产量调查。从诸多的立地因子中,选择其中对猕猴桃较有影响力的母岩、海拔、坡位、坡向、坡度、黑土层厚度、土壤厚度七个立地因子,共调查41块标准地,分布于六枝特区、盘县和水城县三个县区。(2)以立地因子为自变量,以单位面积产果量为因变量,利用逐步多元回归的运算方法筛选出坡位、坡向二个影响猕猴桃结果量的主导因子；再利用2个主导因子组合成下部阳坡等9立地类型,并且运用产量预测方程对9种类型进行产量预测,产量预报方程为“y=0.7225X3+0.3878X4-7.1802”,其中下部阳坡的产量预测值最高,达94.9804个/m2,下部半阳坡为79.3841个/m2,下部半阴坡为79.2096个/m2,不仅为选择红心猕猴桃适宜立地类型提供科学依据,也为不同立地条件下红心猕猴桃果园的未来产量进行了预测。(3)利用六盘水市地理信息系统,以我们调查分析得出的坡位和坡向两个主导因子作为参数,通过“三级分类”,即“最适宜栽培区”、“适宜栽培区”、“较适宜栽培区”绘制了各区猕猴桃种植规划图。猕猴桃栽培最适宜栽培总面积为144250.7123亩,适宜栽培总面积为327253.0835亩,猕猴桃较适宜栽培面积总计为898096.1867+1042346.899亩。并通过二级分类初步详细规划出各区县猕猴桃种植面积,得出猕猴桃栽培最适宜栽培总面积为137905.44亩,适宜栽培总面积为325761.15亩。钟山区有适宜面积,因多为城区,且未设置标准地调查,不进行红心猕猴桃发展规划和种植。(4)根据实地调查,现有资料记载,筛选的主导因子,地理信息系统的计算等信息,按照六盘水市发展要求规划实际面积为：六枝特区10万亩；盘县5万亩；水城县15万亩,合计面积为30万亩,为六盘水市科学规划红心猕猴桃提供了科学依据,也为六盘水市红心猕猴桃产业健康发展打下了坚实的基础。
%W CNKI


%0 Thesis
%A 吴玉琼
%T 新西兰猕猴桃产业发展史研究（1904-2014）
%Y 胡传胜
%I 南京师范大学
%9 硕士
%D 2016
%K 新西兰;;猕猴桃产业;;单一准入机制;;科研;;国际市场
%X 新西兰盛产猕猴桃,其高度发达的猕猴桃产业已经引起了世界各国的关注。新西兰的猕猴桃产业从自由散漫的状态、发展到形成了比较完整的产业链、再到确立起垄断模式的经营体系,经过了大约一个世纪的历程,已经成为了新西兰重要的支柱产业,它给人们带来了许多重要经验和历史启示。本文分为绪论、正文和结语三个部分,其中正文部分共有四章内容。第一章阐述了新西兰猕猴桃产业获得成功的有利因素。来自中国的猕猴桃,之所以能在新西兰的土地上落地生根,并发展成为一个成功的产业,与其自身的适宜的自然环境、育种的成功和栽培技术的摸索,以及新西兰重视农业发展的传统等因素是分不开的。第二章介绍了新西兰猕猴桃产业从1904年至1996年间的发展历程。主要包括1960年代以前猕猴桃的引种、栽培、商业化运作,1960-70年代强化产业发展措施,1980-90年代产业的新挑战及产业发展模式调整等内容。第三章探讨了垄断模式下新西兰猕猴桃产业发展。以佳沛公司为案例,着重考察了新西兰猕猴桃产业运营模式的重大变革、及其发展成果。第四章归纳了新西兰猕猴桃产业的发展经验和历史启示。新西兰猕猴桃产业经过四个阶段,走过了百年历程,其成功的经验主要在于：具有超前的发展意识、走以出口为主导的高端发展路线、坚持运营模式的不断创新。新西兰猕猴桃产业百年发展史,也给我国农业产业化发展带来了许多重要启示。
%W CNKI


%0 Thesis
%A 陈兴瑶
%T 接种AMF与商陆间作对猕猴桃钾素吸收及生长代谢的影响
%Y 曾明
%I 西南大学
%9 硕士
%D 2016
%K 丛枝菌根真菌;;猕猴桃;;钾;;抗氧化物酶
%X 猕猴桃对钾(K)素营养需求量较大,常常因为土壤中钾素供应不足而导致猕猴桃果实品质不佳,商陆(Phytolacca Americana L.)是一种常用绿肥,也是钾元素富集植物,有“生物钾肥”的美誉。丛枝菌根真菌(arbuscular mycorrhizal fungi,AMF)能同时浸染猕猴桃和商陆的根系,将土壤-商陆根系-猕猴桃根系连接起来形成一个养分环流圈。论文在温室条件下,以一年生美味猕猴桃(Actinidiadeliciosa)‘海沃德’(Hayward)为试验材料,采用盆栽试验进行。试验设8个处理,分别为清耕耕作、清耕耕作与接种摩西球囊霉(Glomus mosseae,G.m)、清耕耕作与接种根内球囊霉(Glomus intraradices,G.i)、清耕耕作与接种混合菌剂(G.m+G.i)、间种商陆、间种商陆同时接种G.m、间种商陆同时接种G.i、间种商陆同时接种G.m+G.i,随机区组排列,重复3次。论文研究了清耕耕作和商陆间作条件下,接种不同AMF对猕猴桃幼苗生长、矿质营养、光合作用、抗氧化酶活性、可溶性蛋白及钾素营养传递的影响,综合分析接种AMF与间种商陆对猕猴桃幼苗钾素吸收传递的影响。结果表明:1.AMF与商陆对猕猴桃生长的影响AMF对猕猴桃根系均能产生较高的侵染率,在清耕条件下摩西球囊霉(G.m)、根内球囊霉(G.i)、两种球囊霉混合剂(G.m+G.i)的侵染率分别为:53.02%、38.74%、37.80%,在间种商陆条件下三种AMF的侵染率分别为:55.39%、40.40%、38.12%,均以摩西球囊霉的侵染率最高。AMF在清耕和间种商陆条件下,能有效提高猕猴桃叶面积、主干基部直径、新梢基部直径、植株干重等。在此条件下,植株对菌根的依赖性在28.8%~37.2%之间,菌根对生长的贡献率为22.4%~27.1%。2.AMF与商陆对猕猴桃钾素营养的影响在AMF对土壤、猕猴桃根系和叶片的矿质元素中发现,接种AMF的土壤中全氮、全磷、全钾、全钙、全镁含量均有下降,碱解氮、速效磷、有机质、电导率显著增加,速效钾、交换性钙、交换性镁显著降低。并且间种商陆的处理中,土壤全钾和速效钾的含量最低,达到极显著差异。同时,AMF能提高猕猴桃叶片和根系中氮、磷、钾、钙、镁的含量。在间种商陆处理条件下,极显著提高了叶片和根系中钾的含量,但钙和镁的含量较清耕条件下显著降低。3.AMF与商陆对猕猴桃光合作用的影响试验发现,在清耕条件下三种AMF处理均能提高猕猴桃叶片净光合速率(48.90%~66.94%)、气孔导度(19.32%~42.67%)、蒸腾速率(32.51~38.60%)以及叶绿素a、叶绿素b、总叶绿素含量,降低胞间CO2浓度(17.24%~22.76%)以及叶绿素a/b的比值。AMF对光合作用的影响较对照有显著性提高,综合以G.i的作用最明显。在间种商陆条件下,三种AMF处理对光合作用的效应与清耕的作用趋势一致,并且与清耕相比差异不显著。4.AMF与商陆对猕猴桃抗氧化酶活性和渗透调节能力的影响无论是否间种商陆,接种AMF对猕猴桃叶片保护酶系统均有促进作用。超氧化物歧化酶(SOD)、过氧化物酶(POD)、过氧化氢酶(CAT)、游离脯氨酸(Pro)含量较对照显著提高,可溶性糖、可溶性蛋白含量也有增加,有效降低了丙二醛(MDA)的含量。
%W CNKI


%0 Thesis
%A 王逸珺
%T 猕猴桃充分授粉器的示范与推广
%Y 安成立
%I 西北农林科技大学
%9 硕士
%D 2016
%K 猕猴桃;;授粉器;;示范推广;;效益
%X 猕猴桃具有很高的营养价值,产业发展前景广阔。猕猴桃原产于中国,是产区果农致富的支柱产业,但生产上滥用激素问题非常突出。西北农林科技大学发明研制了具有知识产权的系列专利产品猕猴桃授粉器,经过大面积示范与推广,很好的解决了滥用激素的重大问题。这种专利产品是一种手持针管接触式授粉器,比以前花对花、毛笔、烟头授粉方法相比具有提高授粉质量、保证授粉充足、降低成本、提高工作效率、使用方便等优点。根据美味猕猴桃授粉规律的理论研究结果,在一代充分授粉器的基础上研发了二代精准充分授粉器,其核心技术是采用隔离芯片,通过控制花粉与柱头接触的面积而精准控制授粉柱头的数量,达到节约花粉,降低成本,改变雌雄株在果园中的布局和比例,减少雄株比例、增加雌株比例,增加产量,提高效益之目的。中华猕猴桃在大面积栽培中具有非常重要的地位,资源优势和价格优势突出。结合前人的研究结果,进行了中华猕猴桃控制授粉试验。结果表明,从单果重看,充分授粉柱头数量≤11时,单果重明显减小,当授粉柱头≥17时,处理之间基本一致;从果形指数看,充分授粉的柱头数应当≥14,当≤5时,果形指数小。综合来看,中华猕猴桃充分授粉的柱头数应≥14,不论单果重、果型指数,各处理都与对照无明显差异,表明授粉柱头只须达到14即能达到充分授粉的目的,不必使用更多的花粉。近些年,在全国通过示范村、示范户示范,科技培训和现场指导,发放配套教材等方式,一、二代专用授粉器在猕猴桃生产当中应用效果十分明显,其单果重、果型指数、果实品味、储藏性、货架期等品质指标可达到国家一级果的标准,优于当前生产中大面积推广使用的其他方法,很好地解决了滥用激素带来的各种问题。据调查,该授粉器推广效果好,使用效益高,其中一代充分授粉器比普通授粉法亩产量提高8%~10%,优果率提高10%~15%,亩增效益1000元左右。二代精准充分授粉器节约花粉或改造老果园,减少雄株50%~70%,改授粉树为结果树来增加产量。二代精准充分授粉器在一代充分授粉器增产的基础上增加结果树,每亩增产7%~10%,增收1000元左右。
%W CNKI


%0 Thesis
%A 邵阳
%T 猕猴桃根腐病生物防治及土壤有益菌修复
%Y 曹翠玲;胡景江
%I 西北农林科技大学
%9 硕士
%D 2016
%K 猕猴桃;;根腐病;;有益菌;;土壤养分;;土壤酶活;;土壤微生物结构
%X 随着人类对农作物产量的不断追求,农业上化肥和农药的不合理及过量使用日益严重。在提高了作物产量的同时也使得土壤环境不断恶化。在近年来的农业生产中,人们逐渐意识到有益菌对土壤环境改善的重要作用。有益菌除了可改善土壤微生态外,还可调节农作物生长,在改良土壤的同时也能维护植株健康生长,提高产品质量。本试验在高龄猕猴桃园中,通过直接向患有根腐病猕猴桃树体注射A细菌菌液,并向树体根围土壤施用枯草芽孢杆菌,以叶片生理指标、根围土壤酶活性、微生物数量及结构为衡量指标,探究了有益菌对猕猴桃根腐病的生态综合防治;通过直接向患有根腐病猕猴桃树体根围施用有益菌,以施用有益菌前后根围土壤理化性质、酶活性、细菌/真菌等的变化为衡量指标,初步探究有益菌对根腐病猕猴桃植株根围土壤修复效果;在施用了上述有益菌条件下,增施解磷细菌,通过检测高龄猕猴桃根围土壤理化性质、酶活性、微生物数量及结构,特别是猕猴桃果实品质的变化,探讨有益菌组合对高龄猕猴桃园土壤的修复及果实品质的影响。主要研究结果如下:(1)利用不同特性的有益菌,综合防治猕猴桃根腐病效果好。树体注射A细菌,可直接杀死致病真菌;同时土施枯草芽孢杆菌,可以有效调节根围土壤微生物数量和结构,使患病植株土壤酶活性提高或恢复到正常水平,优化了患病植株根系生长环境,促进了根系及树体生长。(2)根腐病猕猴桃树体根围土壤施用枯草芽孢杆菌后,微生物数量和结构较一年前均有明显优化;土壤酶活性也有所改善;有机质含量显著提高,速效养分增加。与对照相比,患病植株根围土壤得到有效修复,更利于猕猴桃生长。(3)单施枯草芽孢杆菌、解磷菌或混合施用,皆可提高土壤细菌数量,优化土壤微生物结构,改善了土壤养分,提高猕猴桃果实品质。混施两种菌效果最好。以上结果表明,向猕猴桃根围土施有益菌不仅可以有效防治猕猴桃根腐病,修复根围土壤,还可以优化高龄猕猴桃果园土壤微生态,促进树体生长,提高猕猴桃果实品质。
%W CNKI


%0 Thesis
%A 董金磊
%T 氯吡脲对猕猴桃理化参数的影响及猕猴桃膨大果识别方法研究
%Y 郭文川
%I 西北农林科技大学
%9 硕士
%D 2016
%K 猕猴桃;;氯吡脲;;近红外;;高光谱;;判别模型
%X 我国猕猴桃栽培世界第一,但猕猴桃的产量和品质控制与发达国家相比有较大差距,这直接影响了我国猕猴桃在国际市场上的竞争能力。氯吡脲是一种普遍应用于猕猴桃生产中的植物生长调节剂(俗称膨大剂),氯吡脲的使用可以增加猕猴桃的产量,但也带来了一系列负面问题。食品安全问题成为当今社会关注的焦点。虽然各省已经下文严禁使用膨大剂,但利益的追求使得膨大剂滥用的现象从未停止。但是,目前尚不清楚氯吡脲对猕猴桃理化参数的影响规律,也尚未发现用于识别蘸用不同浓度氯吡脲溶液猕猴桃膨大果的识别方法。本文以“海沃德”、“徐香”、“华优”猕猴桃为对象,对每个品种的猕猴桃于谢花后15天用0、2.5、5.0、7.5、10.0和12.5mg/L六个浓度的氯吡脲溶液进行浸果处理,测量了生长期猕猴桃的纵径和横径,以及采后猕猴桃的单果质量、果形指数、可溶性固形物含量和硬度,研究了不同质量浓度氯吡脲对猕猴桃理化参数的影响。进而采集了“西选”和“徐香”猕猴桃在800-2500nm间的近红外漫反射光谱和“海沃德”、“西选”和“徐香”猕猴桃900-1700nm的高光谱,采用标准正态变量变换(SNV)进行光谱预处理,比较了Kennard-Stone算法和Duplex算法划分样本的优劣;利用连续投影算法(SPA)选取特征波长,分别建立了基于全光谱(FS)和特征波长识别猕猴桃膨大果的偏最小二乘判别分析(PLS-DA)、支持向量机(SVM)、极限学习机(ELM)和随机森林(RS)模型,比较了各种模型的性能,提出了最佳的猕猴桃膨大果识别方法。取得的结论如下:(1)在生长初期,猕猴桃的纵、横径迅速增大,而后期增大缓慢;当氯吡脲质量浓度为7.5mg/L时,三个品种的猕猴桃平均纵径均达到最大值。“海沃德”、“徐香”和“华优”的横径分别在5.0,7.5和12.5mg/L时达到最大。5mg/L氯吡脲处理使得“徐香”和“华优”猕猴桃的果形指数最高,但同对照组相比,氯吡脲处理使“海沃德”猕猴桃果形指数降低。适量的氯吡脲处理可提高猕猴桃的单果质量和可溶性固形物含量,却使猕猴桃的硬度降低,其中7.5mg/L氯吡脲处理使3种猕猴桃具有最大的单果质量和可溶性固形物含量,但也使果实硬度最小而不耐贮藏。(2)基于“西选”猕猴桃正常果和膨大果的近红外漫反射光谱,比较了Kennard-Stone(KS)算法和Duplex算法两种样本划分方法对膨大果识别模型性能的影响。结果说明,基于KS算法划分样本所建模型对测试集的判别准确率均高于Duplex算法。(3)基于近红外光谱建立的猕猴桃膨大果判别模型中,SPA所提取的用于识别“西选”和“徐香”猕猴桃膨大果的特征波长数分别为全光谱波长数的1.40%和1.35%。SPA有效地简化模型,并有助于提高模型的判别性能。识别“西选”和“徐香”猕猴桃膨大果的最优模型分别为FS-PLS-DA和SPA-PLS-DA,其对测试集样品的判别准确率均为100%。(4)基于高光谱所建立的猕猴桃膨大果判别模型中,FS-PLS-DA对“海沃德”膨大果识别效果最好,对测试集的判别准确率为100%。SPA所提取的识别“西选”和“徐香”猕猴桃膨大果的特征波长数分别为全光谱波长数的11.76%和12.22%。对于识别“西选”和“徐香”猕猴桃膨大果的最优判别模型分别为SPA-PLS-DA和SPA-RF,其对测试集样品的准确判别率均为100%。(5)近红外光谱和高光谱技术均能实现猕猴桃膨大果的快速检测,其中基于高光谱技术所建模型的判别准确率较高,更适用于判别猕猴桃膨大果。
%W CNKI


%0 Thesis
%A 李杰
%T 行动者网络理论视角下“西农模式”实现研究
%Y 杨学军
%I 西北农林科技大学
%9 硕士
%D 2016
%K 试验示范站;;西农模式;;行动者网络理论;;网络运作
%X 随着改革开放的发展,我国农业走上了由传统农业向现代农业转变的道路。这期间,我们逐渐认识到发展现代农业不单单取决于科技本身的创新,更取决于有效的农业科技推广。由于发展现代农业对科技需求的不断增加,传统的以政府为主体的农业科技推广模式越来越难以适应现代农业的发展,因此探求其他更有效的农业科技推广模式势在必行。近年来,我国在探索农业科技推广创新的道路上不断努力,逐步探索出了以大学为依托、以政府为主导、以试验站为平台、以学校专家教授及基层农技力量为技术支撑、以涉农企业及合作社为联盟的系统化、专业化的农业科技推广服务的“西农模式”。行动者网络理论是由拉图尔、卡隆和劳为代表的巴黎学派创立,用以研究科学、技术与社会(STS)之间复杂关系的一种理论。这一理论的实质在于,通过把科学研究的制造场地与广泛的社会背景联系起来,打破传统的人与非人、自然与社会的二元对立的行而上学的思维方式,沟通科学知识的微观研究与科学文化的宏观社会体制之间的分野。利用行动者网络理论对“西农模式”实现过程的分析主要分为三个部分。首先,遵循该理论中的广义对称性原则,探索社会背景、资源环境、技术等为代表的非人行动者与以政府、西北农林科技大学、西北农林科技大学专家教授等为代表的人类行动者是如何通过不同形式的行动来构建“西农模式”;其次,根据“转译”的相关概念,分析诸行动者如何通过“转译”过程中的问题化、利益赋予、征召、动员等步骤,形成一个相对稳定的“行动者网络”;最后,对西北农林科技大学以西农猕猴桃试验站为平台进行农业科技推广的行动者网络网络运作结果进行分析,找出网络实现过程中出现的问题,并为加强网络良性运行提出相应的对策及建议。在行动者网络理论视角下分析猕猴桃试验站为平台的“西农模式”,将农业科技推广活动看作是介于介于纯粹的自然现象和纯粹的社会现象之间的“准客体”,引导我们全面的分析科技活动中人和非人力量产生的影响,有助于我们抛弃传统的主客二分视角,更好的解读、建设和完善以大学为依托的农业科技推广模式。
%W CNKI


%0 Journal Article
%A 吴涛
%A 任伟
%A 赵英杰
%A 赵菊琴
%+ 眉县果业技术推广服务中心;眉县农村合作经济经营管理站;
%T 猕猴桃水肥一体化施肥技术
%J 果农之友
%D 2016
%N 04
%K 猕猴桃水肥一体化施肥技术;施肥枪;水肥一体化;
%X <正>普通的微灌施肥技术虽然具有非常大的优势,但是,由于其一次性投资较大、对果园规模及水利设施要求严格、配套设备研发和生产滞后、容易堵塞、老化以及维护成本高等原因,在我国大部分地区发展缓慢。为此,笔者根据眉县产业发展方向、本地猕猴桃的生长特性、土壤性状和施肥特点,从2010年开始,进
%P 11+19
%@ 1671-7759
%L 41-1343/S
%W CNKI


%0 Journal Article
%A 马文
%A 赵奕兵
%A 刘新生
%A 武文龙
%+ 咸阳市气象局;武功县气象局;
%T 陕西省武功县猕猴桃种植气象条件分析
%J 陕西农业科学
%D 2016
%V 62
%N 03
%K 猕猴桃;;人工栽培;;生态气候;;适应性
%X 根据猕猴桃气候生态特征,在分析猕猴桃生长环境对气候条件要求的基础上,利用武功县气候观测资料,进行了猕猴桃种植气象条件分析。
%P 86-89+121
%@ 0488-5368
%L 61-1089/S
%W CNKI


%0 Journal Article
%A 龙友华
%A 张承
%A 龚芬
%A 吴小毛
%A 尹显慧
%+ 贵州大学农学院;贵州大学作物保护研究所;正安县绿色产业发展办公室;
%T 叶面施硒对猕猴桃含硒量、镉铅积累及品质的影响
%J 食品科学
%D 2016
%V 37
%N 11
%K 猕猴桃;;亚硒酸钠;;含硒量;;镉铅积累;;品质
%X 以"贵长"猕猴桃为供试材料,通过叶面喷施、叶面喷施+土壤穴施、土壤穴施方法喷施不同质量浓度的亚硒酸钠,测定分析猕猴桃果实中硒、镉、铅含量及果实品质。结果表明,适宜质量浓度的硒肥能促进猕猴桃果实硒含量的增加、减少猕猴桃对镉和铅的吸收、提高猕猴桃品质。且硒肥能增加猕猴桃含硒量0.002 9~0.050 5 mg/kg;降低6.98%~28.49%的镉和23.46%~51.03%的铅蓄积;较好地改善猕猴桃果实的风味与营养品质,促进果实生长;施硒的综合效果顺序为叶面喷施+土壤穴施>叶面喷施>土壤穴施。在猕猴桃生产中,建议使用5.00~10.00 mg/L的亚硒酸钠溶液进行叶面喷施或结合土壤穴施的处理方式。
%P 74-78
%@ 1002-6630
%L 11-2206/TS
%W CNKI


%0 Journal Article
%A 周洲
%T 新西兰:软枣猕猴桃产量上升
%J 中国果业信息
%D 2016
%V 33
%N 03
%K 猕猴桃;新西兰;种植面积;
%X <正>在新西兰,随着人们对软枣猕猴桃兴趣的增加,软枣猕猴桃种植面积相应增加,在未来3~4年内,软枣猕猴桃产量将上升。目前软枣猕猴桃在国际市场上的份额逐渐增加,每年新西兰向中国及澳大利亚出口的软枣猕猴桃均呈增长态势。软枣猕猴桃与新西兰大量栽培的海沃德(美味猕猴桃)属于不同种。软枣猕猴桃的特征
%P 41
%@ 1673-1514
%L 50-1173/S
%W CNKI


%0 Thesis
%A 骆莹
%T 酵母细胞去除猕猴桃果汁中展青霉素的机理研究及磁性吸附剂的制备
%Y 岳田利
%I 西北农林科技大学
%9 博士
%D 2016
%K 展青霉素;;猕猴桃果汁;;酵母细胞;;磁性壳聚糖;;毒理学评价
%X 猕猴桃在加工过程的后熟保藏期容易被青霉菌浸染而产生大量的展青霉素,展青霉素的存在严重制约了猕猴桃及加工产业的快速、健康、可持续国际化发展,解决展青霉素污染问题是保证猕猴桃及果汁产业快速、健康发展的关键科学技术问题之一,也是目前产业发展急需。利用生物方法对展青霉素进行吸附,是近年来对展青霉素控制研究的主要方向,但是,由于生物吸附过程错综复杂,其吸附机制急需突破性的研究。本研究主要以不同种的酵母菌株为材料对猕猴桃果汁中展青霉素进行吸附去除,利用各种物理化学手段揭示酵母细胞吸附展青霉素的机理,并基于酵母细胞吸附机理通过体外模拟酵母细胞结构研制新型、生物安全、易于分离和回收的磁性高分子材料吸附剂,为展青霉素的控制提供有效的基础数据和技术支撑。本文主要的研究内容和结果如下:(1)以制备得到的失活酵母菌粉为吸附剂,分别吸附猕猴桃果汁中展青霉素,以不同菌体的性质、生物量、展青霉素去除率及果汁中应用评价作为参考指标,研究不同菌株的展青霉素吸附能力并评价失活酵母菌在猕猴桃果汁中的应用价值。结果表明失活细胞保持了酵母菌的完整状态,其生物量和展青霉素吸附率具有菌株个体差异性,其中N10酵母生物量和展青霉素吸附率最高,而L-3p和B-2p的展青霉素吸附力最弱;经过酵母处理后的猕猴桃果汁,总糖、总酸、色值以及可溶性固形物测定结果差异不显著,只有透光率相比吸附之前均略有升高,表明失活酵母在吸附过程中对果汁中的色素分子也有少量的吸附作用,结果符合果汁行业标准,说明失活酵母可以作为有效的展青霉素吸附剂应用于生产中。(2)选择生物量及展青霉素去除率最高的热带假丝酵母菌N10为吸附剂,分别研究酵母细胞对酸性水溶液、鲜榨猕猴桃清汁及市售猕猴桃浊汁中展青霉素的吸附,通过不同介质溶液的研究分析,发现反应酵母细胞对单一介质的展青霉素吸附量高,说明失活酵母对展青霉素的吸附特异性不明显;通过对失活酵母在酸性水溶液及猕猴桃清汁溶液中温度、时间、失活酵母添加量及展青霉素初始浓度等因素进行研究,获得了酸性水溶液中最佳的吸附条件为:酵母添加量500μg/10 mL,45°C下吸附48 h,最大吸附量为3.85 mg/g;猕猴桃果汁溶液中最佳吸附条件为:酵母添加量150 mg/10 mL,45°C下吸附36 h,最大吸附量为11.55μg/g;失活酵母吸附展青霉素的试验数据进行动力学及等温吸附模型的拟合分析,结果发现吸附过程符合一级动力学模型及以Langmuir等温吸附模型的表面单层可逆吸附为主,包含Freundlich多层吸附的物理性吸附过程。(3)根据酵母细胞对展青霉素的吸附能力不同,选取了四株具有种间差异的酵母细胞N-10,WLS-38,7#,B-2p等作为研究对象,对酵母细胞的活细胞、失活细胞、胞壁受损细胞及原生质体细胞(细胞壁缺失)分别进行了微观结构观察及展青霉素吸附试验,结果发现酵母细胞去除展青霉素主要依靠细胞表面发挥作用,酵母细胞壁在吸附过程中具有决定性的作用,并判定酵母细胞对展青霉素的吸附主要依靠完整的细胞壁结构而进行;β-1,3葡聚糖和少量几丁质构成的酵母细胞壁网状结构对展青霉素的吸附起着决定性的作用,网状结构变化所引起的细胞表面积、细胞体积及壁层厚度直接影响酵母细胞对展青霉素的吸附能力。(4)模拟酵母细胞物理结构制备具有不同的壳聚糖涂层厚度的磁性壳聚糖微粒,通过对磁性壳聚糖微粒的微观形态、回收率和展青霉素吸附率研究,选择磁性粒子Fe3O4与壳聚糖配比为1:1的磁性壳聚糖微粒为最佳的核壳结构材料;对最佳的磁性壳聚糖化学结构及磁化强度进行研究,表明制备的磁性材料被壳聚糖成功地包裹,并具有超顺磁性;通过展青霉素吸附试验获得了最佳的吸附条件:10 mL果汁中,添加100 mg磁性壳聚糖,35°C条件下反应9 h,可吸附展青霉素19.4μg/g;动力学及等温吸附模型的拟合分析结果符合二级动力学模型及以Langmuir等温吸附模型的表面单层可逆吸附为主的吸附过程。(5)对获得的磁性壳聚糖材料首先进行系统的体外安全性评价,利用人肝癌细胞HepG2及人胃癌细胞BGC-823对其进行MTT体外毒性测试,结果表明,即使将样品浓度增加到残留量的1万倍,两种细胞的存活率都在75%以上,初步认定测试材料毒性安全方面合格;通过对昆明小白鼠一次性大剂量喂药观察及解剖,发现在大浓度磁性壳聚糖材料的作用下,小鼠的体征分析,血液学分析及组织器官分析结果未见不良影响,说明材料具有生物安全性;将具有生物安全性的磁性壳聚糖材料作为展青霉素吸附剂应用到猕猴桃果汁中,发现除了果汁的色泽略微改变,其他营养指标、理化指标及果汁风味未发生变化,说明该材料对果汁影响较小,可作为展青霉素吸附剂应用于猕猴桃果汁中。
%W CNKI


%0 Journal Article
%A 莫建国
%A 池再香
%A 汤苾
%A 王晓东
%A 李贵琼
%+ 贵州省山地环境气候研究所;贵州省六盘水市气象局;贵州省气象局;贵州省盘县气象局;
%T 贵州山区红心猕猴桃种植气候区划
%J 中国农业气象
%D 2016
%V 37
%N 01
%K 光、热、水指标;;贡献值;;地理信息系统;;红心猕猴桃
%X 基于贵州西部红心猕猴桃种植区2005-2014年逐日气温、降水资料,依据贵州85个气象观测站1981-2010年逐旬、逐月、逐年平均气温、降水量、日照时数和极端最高、最低气温以及观测站和1462个乡镇的地理信息数据,应用经验正交函数分解法和模糊聚类法,通过分析贵州省西部红心猕猴桃各生育期的气候条件,得到红心猕猴桃种植的气候适宜性区划指标,采用GIS技术对红心猕猴桃种植进行气候适宜性区划。结果表明:年平均气温、历年极端最低气温(80%保证率)、1月平均气温、3月平均气温、7月平均气温、8月昼夜温差、年降水量、年日照时数可作为红心猕猴桃种植的气候适宜性区划指标,每个指标分4级,对应最适宜、适宜、次适宜和不适宜,红心猕猴桃种植最适宜区在贵州西部地区,适宜种植区在贵州中部偏西地区,次适宜种植区在贵州中部,不适宜种植区主要分布在遵义市、铜仁市、东南部局部和西部边缘。调查表明,贵州山区红心猕猴桃实际种植情况与气候适宜性区划结果基本吻合。
%P 36-42
%@ 1000-6362
%L 11-1999/S
%W CNKI


%0 Journal Article
%A 张放
%+ 中国农业科学院柑桔研究所;
%T 2014年我国水果生产统计分析(二)
%J 中国果业信息
%D 2016
%V 33
%N 01
%K 水果生产;桃生产;水果产量;香蕉产量;统计分析;
%X 桃、葡萄和香蕉作为我国产量分列第四至第六的另外三大水果,葡萄依然保持较高速度增长,超越桃,成为我国第四大水果的时间不会太久;香蕉生产萎缩态势显现,产量小幅下跌,本世纪以来尚属首次。猕猴桃是另外一大受生产者看好的水果,继续保持高速增长态势,产量突破200万t,增幅仍然保持在10%以上。
%P 24-33
%@ 1673-1514
%L 50-1173/S
%W CNKI


%0 Journal Article
%A 耶兴元
%+ 信阳农林学院园艺学院;
%T 油菜素内酯对猕猴桃光合特性及产量品质的影响
%J 黑龙江生态工程职业学院学报
%D 2016
%V 29
%N 01
%K 油菜素内酯;;猕猴桃;;光合特性;;产量品质
%X 以猕猴桃品种秦美为试验材料,研究叶面喷施油菜素内酯对猕猴桃光合特性及产量品质的影响。结果表明:油菜素内酯提高了猕猴桃叶片光合色素的含量和光合参数的水平,猕猴桃的总产量、平均单果重和其内在品质也得到了相应的提高。
%P 16-17
%@ 1674-6341
%L 23-1551/S
%W CNKI


%0 Journal Article
%A 吴晓婷
%A 杨锦秀
%+ 四川农业大学管理学院;
%T 四川苍溪猕猴桃产业竞争力评价及其影响因素
%J 贵州农业科学
%D 2016
%V 44
%N 01
%K 猕猴桃产业;;竞争力;;比较优势;;钻石模型;;四川
%X 为促进四川省苍溪县猕猴桃产业发展提供政策参考,通过测算其与国内7个猕猴桃主产区猕猴桃种植的比较优势指数,评价其猕猴桃产业竞争力,并根据波特钻石模型分析影响其产业竞争力的因素。结果表明:相对于国内猕猴桃生产的平均水平,苍溪猕猴桃生产具有效益优势、规模优势和综合比较优势,效率优势不突出;与其他猕猴桃主产区比较,综合比较优势处于中间水平。苍溪猕猴桃产业在生产要素、市场需求、产业战略、政府支持和发展机遇方面具有竞争优势,冷链仓储及物流技术水平落后、营销能力较弱和深加工能力不足制约苍溪猕猴桃产业的竞争力提升。应提高猕猴桃种植优势,完善产业链和提高营销能力,综合提升其猕猴桃产业竞争力。
%P 177-181
%@ 1001-3601
%L 52-1054/S
%W CNKI


%0 Journal Article
%A 耶兴元
%+ 信阳农林学院园艺学院;
%T 硒对猕猴桃光合参数及产量和品质的影响研究
%J 安徽农学通报
%D 2015
%V 21
%N 24
%K 硒;;猕猴桃;;光合参数;;产量;;品质
%X 该文以猕猴桃品种秦美为试验材料,研究了叶面喷硒对猕猴桃光合参数及产量和品质的影响。结果表明:适当浓度硒处理可以提高叶片光合色素的含量和光合参数的水平,猕猴桃的总产量、平均单果重及其内在品质也得到了相应的提高。
%P 70+98
%@ 1007-7731
%L 34-1148/S
%W CNKI


%0 Journal Article
%A 耶兴元
%+ 信阳农林学院园艺学院;
%T 水杨酸对猕猴桃产量和品质的影响
%J 现代农业科技
%D 2015
%N 24
%K 水杨酸;;猕猴桃;;产量;;品质
%X 以猕猴桃品种秦美为试验材料,研究叶面喷施水杨酸对猕猴桃产量和品质的影响。结果表明:水杨酸处理后,猕猴桃的总产量、平均单果重和其内在品质得到了相应的提高。
%P 97
%@ 1007-5739
%L 34-1278/S
%W CNKI


%0 Thesis
%A 刘凤礼
%T 淹水对不同砧木猕猴桃生理生化特性的影响
%Y 徐凯
%I 浙江农林大学
%9 硕士
%D 2015
%K 猕猴桃;;砧木;;淹水;;根系活力;;耐涝性
%X 以常规砧木(美味猕猴桃实生苗)和新型砧木(对萼猕猴桃优良株系的扦插苗)的两年生‘红阳’嫁接苗为试验材料,研究根部完全静止淹水对两种砧木‘红阳’苗的生长和生理生化特性的影响,以探讨猕猴桃新型砧木的耐涝机制,以期为其在生产上的推广应用提供理论指导。主要研究结果如下:1.新型砧木上‘红阳’猕猴桃成熟叶上叶面积比常规砧木上的大6.4%。淹水处理12天,常规砧木‘红阳’苗即出现死亡,淹水20天则全部死亡;新型砧木‘红阳’苗淹水20天时枝叶生长状况仍正常。淹水处理12天,常规砧木根系全部发黑,糜烂,根尖表皮脱落,淹水20常规砧木根系死亡;新型砧木根系仍具有活力,且出现少量乳白色新根。2.淹水胁迫下,两种砧木‘红阳’苗的根系活力均随淹水时间的延长呈下降趋势,但新型砧木‘红阳’苗的下降幅度明显小于常规砧木。淹水6天后,常规砧木‘红阳’苗和新型砧木‘红阳’苗的根系活力分别降低82.6%和59.8%。3.两种砧木‘红阳’苗的根系乙醇脱氢酶(ADH)活性均随淹水时间的延长呈现出先上升后下降趋势,但新型砧木ADH活性出现跃变的时间晚,这有利于提高其植株抗涝力。4.在淹水过程中,新型砧木的超氧化物歧化酶(SOD)活性先上升后下降,而常规砧木则一直下降;常规砧木的APX活性先升高后减低,而新型砧木则一直是上升。5.淹水过程中,两种砧木‘红阳’苗丙二醛(MDA)含量均增长,常规砧木和新型砧木分别增长27.7%和20.7%;两种砧木‘红阳’苗游离脯氨酸(Pro)的含量均随淹水时间延长而增加。6.淹水处理12天,新型砧木‘红阳’苗叶片的有效量子产量(Y(Ⅱ))和光化学淬灭系数(qP)的下降幅度分别比常规砧木低14.9%和3.0%;新型砧木‘红阳’苗的电子传递效率(ETR)下降幅度也比常规砧木的小;两种砧木‘红阳’苗的非光化学粹灭系数(qN)均先升高后下降,但常规砧木的上升幅度明显较大。上述叶绿素荧光参数变化情况表明,淹水时新型砧木‘红阳’苗叶片的光合功能比常规砧木强。
%W CNKI


%0 Journal Article
%A 李秀娟
%A 廖兴茂
%A 张永平
%A 熊晓军
%A 万恩梅
%A 牛娜
%A 刘明鲁
%+ 陕西省汉中市农业技术推广中心;
%T 汉中猕猴桃产业发展现状及对策
%J 陕西农业科学
%D 2015
%V 61
%N 11
%K 汉中;;猕猴桃;;现状;;对策
%X 猕猴桃是陕西独具特色和竞争优势的水果,独特自然气候的汉中更是众多专家认定的猕猴桃最佳适宜区。通过对汉中猕猴桃产业发展现状、存在问题进行分析,提出对策建议,对加快汉中猕猴桃产业发展具有重要指导意义。
%P 81-82+95
%@ 0488-5368
%L 61-1089/S
%W CNKI


%0 Journal Article
%A 黄文源
%A 龙友华
%A 张承
%A 赵赞伟
%A 吴小毛
%A 尹显慧
%A 潘有观
%A 曾祥碧
%A 杨苑
%+ 贵州大学农学院;桐梓县农牧局;
%T 叶面钾肥对猕猴桃产量及品质的影响
%J 贵州农业科学
%D 2015
%V 43
%N 11
%K 猕猴桃;;钾肥;;产量;;品质;;贮藏性
%X 为猕猴桃高产优质栽培中的合理施肥提供依据,以贵长猕猴桃为试材,采用田间试验方法,研究叶面喷施0.1%硫酸钾(K_2SO_4)、0.1%氯化钾(KCl)、0.1%硝酸钾(KNO_3)和0.1%磷酸二氢钾(KH_2PO_4)对猕猴桃产量、营养品质及后熟期品质变化的影响。结果表明:叶面喷施4种钾素肥料,猕猴桃产量比清水对照提高3.22%~12.08%,维生素C含量提高1.43%~9.60%,可滴定酸含量降低10.92%~15.05%,糖酸比提高5.03%~16.64%,能较好地改善猕猴桃的外观品质,且推迟可溶性总糖最高峰值到达的时间。0.1%氯化钾和0.1%磷酸二氢钾可作叶面钾肥在猕猴桃生产上使用。
%P 131-134
%@ 1001-3601
%L 52-1054/S
%W CNKI


%0 Journal Article
%A 康婷婷
%A 张晓佳
%A 陈竹君
%A 周建斌
%+ 西北农林科技大学资源环境学院/农业部西北植物营养与农业环境重点实验室;
%T 秦岭北麓猕猴桃园土壤养分状况研究——以周至县余家河小流域为例
%J 西北农林科技大学学报(自然科学版)
%D 2015
%V 43
%N 11
%K 秦岭北麓;;猕猴桃园;;土壤养分;;土壤pH
%X 【目的】测定秦岭北麓猕猴桃园土壤养分含量,评价猕猴桃园肥力状况,为当地猕猴桃的合理施肥提供依据。【方法】以位于秦岭北麓的陕西省周至县余家河小流域为研究区域,在2012年10月下旬采集研究区88个猕猴桃园0~20及20~40cm土层土样,测定土壤pH、有机质、全氮、矿质氮、速效磷和速效钾含量,分析其土壤肥力状况。【结果】周至县余家河小流域0~20及20~40cm土层土壤pH平均值分别为7.63和7.78,属弱碱性;土壤有机质平均含量分别为17.23和12.05g/kg,全氮平均含量分别为1.19和0.81g/kg,均处在中等偏下水平。0~20与20~40cm土层土壤矿质氮平均含量分别为17.64和21.68mg/kg,均处于偏低水平;0~20及20~40cm土层土壤速效磷平均含量分别为86.34和50.92mg/kg,土壤速效钾平均含量分别为360.41和239.01mg/kg,均处在偏高水平,有超过75%的猕猴桃园土壤速效磷、速效钾含量过高。【结论】建议当地猕猴桃园继续加强有机肥的使用,适当降低磷、钾肥施用量。
%P 159-164
%@ 1671-9387
%L 61-1390/S
%W CNKI


%0 Journal Article
%A 王琪凯
%A 杨丹
%A 张晓琴
%A 张信旺
%+ 四川省猕猴桃工程技术研究中心;
%T ‘金艳’猕猴桃果实生长动态规律和贮藏性能
%J 食品科学
%D 2016
%V 37
%N 09
%K 猕猴桃;;果实;;生长动态;;贮藏性能-
%X 以‘金艳’猕猴桃果实为材料,通过持续测量田间果实的尺寸,检测田间生长和采后贮藏过程中的果实的品质,研究果实的生长动态规律和贮藏性能。结果表明:‘金艳’猕猴桃果实在谢花后7~175 d的发育过程中,果实尺寸(纵、横径)、单果质量和干物质含量都呈逐渐上升趋势;可溶性固形物含量前期增长缓慢,且波动较大,但在140~175 d期间,迅速上升;果肉颜色h0值在整个果实生长过程中逐渐下降。‘金艳’猕猴桃谢花后175 d左右进入采收期,当可溶性固形物含量在7.5%~8.0%范围时,适宜采收。‘金艳’猕猴桃耐贮性好,在0~1℃,相对湿度90%~95%的冷藏条件下,贮藏150 d,硬度下降到10.01 N/cm2。干旱会降低‘金艳’猕猴桃果实的单果质量和干物质含量,影响果实产量和品质。
%P 129-133
%@ 1002-6630
%L 11-2206/TS
%W CNKI


%0 Thesis
%A 李春梅
%T 陕西猕猴桃果品质量安全生产现状与对策研究
%Y 马锋旺
%I 西北农林科技大学
%9 硕士
%D 2015
%K 陕西;;猕猴桃;;质量安全;;生产现状;;对策
%X 通过对世界猕猴桃产业发展现状分析,列举世界猕猴桃生产先进国家新西兰在果品质量安全方面的先进经验,结合我国猕猴桃生产及果品质量安全的实际,剖析陕西猕猴桃生产、贮运和加工、市场营销以及经济效益现状,通过文献查阅、试验研究、田间调查、资料分析,从生产技术、投入品使用、采后贮运以及生产环境等多方面进行深入研究,得出影响陕西猕猴桃果品质量安全的主要因素,结合生产实际,提出解决陕西猕猴桃果品质量安全问题的有效途径,从根本上缩短与国际猕猴桃生产国的差距,为进一步加快陕西猕猴桃由产业大省向产业强省的转变,使其真正成为果农致富的渠道提供借鉴,主要结果如下:1、影响陕西猕猴桃果品质量安全的因素(1)栽培技术落后,标准化程度低:主要表现在生产关键技术方面,不重视授粉技术,果形指数较低;只注重产量,忽视果品质量,过量挂果,导致树体衰弱,抗性降低,溃疡病滋生;(2)生产投入品混乱,化学合成物质投入过大:为了追求产量,忽视有机肥的使用,过量使用膨大剂素、化肥等,也是导致树体衰弱,果品质量下降,病害滋生的重要原因之一;(3)采后贮运不当,可食率低:为了追求效益,早采生采上市,果实养分积累不够,果品质量差;为了延长市场供应,在贮藏期间过量使用保鲜剂和降低贮藏温度,导致果实不能实现生理衰老,同时伴有冷(冻)害发生,导致果实腐败变质;另外采收制度混乱,方法粗放也是影响果品质量下降的主要因素;(4)环境污染严重,商品性下降:近年来陕西猕猴桃主产区周至、眉县周边碎石采沙现象普遍,猕猴桃受粉尘、汽车尾气污染越来越严重,而且在严重地区部分重金属含量超标,对消费者身心健康造成潜在威胁。2、提高陕西猕猴桃果品质量安全的有效途径(1)推行标准化技术,提高管理水平:采用“大棚架”建园,“羽”状整形,合理留枝留果,商品花粉授粉。(2)禁止使用高毒、高残留投入品,严格控制化学合成激素类物质:禁止使用果实膨大剂、违禁农药,控制保鲜剂、化肥的使用量,增施有机肥,降低果实残留,提高土壤有机质含量。(3)制定采收贮运标准,严把果品质量关:推行无损检测技术,以果实干物质含量确定成熟度,以品种特性确定贮藏温度,坚决杜绝早采、生采,制定科学贮运管理制度,确保商品最后一公里。(4)净化种植环境,减少果实二次污染;加大宣传力度,改善生态条件,减少粉尘污染,采取建立绿色隔离墙和果实套袋等方法控制果面污染。(5)建立猕猴桃果品质量监管制度,完善监管体系。建立农产品质量安全产品认证等级制度,制定优惠政策,推进“三品一标”,实现优质优价。
%W CNKI


%0 Journal Article
%A 陈锦永
%A 方金豹
%A 齐秀娟
%A 顾红
%A 林苗苗
%A 张威远
%A 魏翠果
%+ 中国农业科学院郑州果树研究所·中国农业科学院果树生长发育与品质控制重点开放实验室;
%T 猕猴桃砧木研究进展
%J 果树学报
%D 2015
%V 32
%N 05
%K 猕猴桃;;砧木;;接穗;;生长特性;;抗逆性
%X 猕猴桃(Actinidia)商业栽培历史不长,国内外对猕猴桃砧木研究开展的工作较少,生产中缺乏可利用的猕猴桃专用砧木,通常采用共砧嫁接中华猕猴桃(Actinidia chinensis)或美味猕猴桃(A.deliciosa)。本文从猕猴桃砧木的应用概况、砧穗嫁接亲和性、砧木对接穗生长特性的影响以及砧木抗性等方面对猕猴桃砧木研究进行了综述,以便为评价、鉴定猕猴桃砧木的抗逆性,筛选、培育猕猴桃优良砧木和砧穗组合,增强猕猴桃的抗逆性,提高其生态适应性,促进猕猴桃产业健康发展提供借鉴。
%P 959-968
%@ 1009-9980
%L 41-1308/S
%W CNKI


%0 Journal Article
%A 董金磊
%A 郭文川
%+ 西北农林科技大学机械与电子工程学院;
%T 不同质量浓度氯吡脲对猕猴桃果实理化参数的影响
%J 西北农林科技大学学报(自然科学版)
%D 2015
%V 43
%N 10
%K 猕猴桃;;氯吡脲;;理化指标;;产量与品质
%X 【目的】研究不同质量浓度氯吡脲溶液对猕猴桃理化参数的影响,筛选不同品种猕猴桃氯吡脲处理的最佳质量浓度。【方法】以‘海沃德’、‘徐香’和‘华优’猕猴桃为对象,测定并分析0(对照),2.5,5.0,7.5,10.0和12.5mg/L 6个不同质量浓度氯吡脲溶液浸果处理对生长期猕猴桃纵径和横径,以及成熟猕猴桃单果质量、果形指数、果肉可溶性固形物含量和硬度的影响。【结果】在生长初期,猕猴桃的纵、横径增大迅速,而后期增大缓慢;当氯吡脲质量浓度为7.5mg/L时,各品种猕猴桃平均纵径均达到最大值。‘海沃德’、‘徐香’和‘华优’猕猴桃的横径分别在氯吡脲质量浓度为5.0,7.5和12.5mg/L时达到最大。5.0mg/L氯吡脲处理使‘徐香’和‘华优’具有最高的果形指数,但同对照组相比,5个质量浓度氯吡脲处理均使‘海沃德’猕猴桃的果形指数有所降低。适量的氯吡脲处理可提高猕猴桃的单果质量和可溶性固形物含量,但却使猕猴桃的硬度降低,其中7.5mg/L氯吡脲处理可使3种猕猴桃具有最大的单果质量和可溶性固形物含量,但也使果实硬度最小而不耐存储。【结论】综合考虑果实大小、质量、果形指数、可溶性固形物含量和硬度等指标,认为10.0mg/L是‘海沃德’猕猴桃氯吡脲处理的最佳质量浓度,而5.0mg/L是‘徐香’和‘华优’猕猴桃氯吡脲处理的最佳质量浓度。
%P 145-151
%@ 1671-9387
%L 61-1390/S
%W CNKI


%0 Journal Article
%A 杨妙贤
%A 王倩
%A 陈小健
%A 梁红
%+ 仲恺农业工程学院生命科学学院;
%T 山坡地猕猴桃果园高产栽培模式研究
%J 中国南方果树
%D 2015
%V 44
%N 04
%K 猕猴桃;;山坡地果园;;高产栽培;;比较研究
%X 通过修剪整形、肥水管理、人工授粉、疏果和病虫害控制等技术措施,对山地猕猴桃果园高产栽培模式和普通栽培模式进行比较研究,观察两种栽培模式的枝蔓、叶片、果实等方面的农艺性状差异。结果表明,高产栽培模式和普通栽培的猕猴桃果园,在主枝、侧蔓、果枝的数目和叶片长、叶宽和叶柄长等性状上差异不显著;但叶片数和叶面积指数、果实大小(单果质量)、挂果数和单位面积产量上差异显著,高产栽培模式果园增产明显。本研究可以为山坡地猕猴桃果园高产栽培提供科学依据。
%P 99-102
%@ 1007-1431
%L 50-1112/S
%W CNKI


%0 Journal Article
%A 翟金良
%+ 中国科学院科技促进发展局;
%T 我国猕猴桃产业存在的问题及发展对策
%J 科技促进发展
%D 2015
%N 04
%K 猕猴桃;;产业;;问题;;对策
%X 我国猕猴桃产业处于快速发展时期。本文对我国猕猴桃产业发展概况进行了总结分析。对猕猴桃产业发展中存在的问题进行了详细剖析,包括品种选育落后、生产区划与科学规划不足、果品质量不高、采后处理与贮藏加工能力弱、产业风险大、产业发展的科技含量低、生产标准与技术规程落实不好、生产经营主体的能力与素质不高等。针对产业发展中存在的问题,本文提出了推动我国猕猴桃产业发展的若干思路与对策。
%P 521-529
%@ 1672-996X
%L 11-5286/G3
%W CNKI


%0 Journal Article
%A 井赵斌
%A 雷玉山
%A 李永武
%+ 陕西省农村科技开发中心;陕西省汉中猕猴桃研究所;陕西省西安猕猴桃试验站;
%T 生物技术与我国猕猴桃育种
%J 生物技术通报
%D 2015
%V 31
%N 07
%K 猕猴桃;;基因组;;转基因;;育种
%X 猕猴桃是原产我国的重要果树之一。随着现代生物技术的发展,以野生和实生选优为主的传统猕猴桃育种方法与以基因组学和转基因为核心的分子育种技术相比,挑战和机遇并存。与其他果树相比,猕猴桃生物技术及其转基因研究较为滞后。就现代生物技术在猕猴桃遗传育种中的方法、应用及研究进展进行了综述,并对我国猕猴桃育种现状进行浅析,旨在为我国猕猴桃育种和产业发展提供方法参考及思路借鉴。
%P 1-10
%@ 1002-5464
%L 11-2396/Q
%W CNKI


%0 Journal Article
%A 赵雪
%T 叶面喷施硼肥对猕猴桃产量及品质的影响
%J 中国果业信息
%D 2015
%V 32
%N 06
%K 猕猴桃;叶面喷施;产量及品质;
%X <正>据《北方园艺》2015年第5期《叶面喷施硼肥对猕猴桃产量及品质的影响》(作者龙友华等)报道,以"贵长"猕猴桃为试材,研究了不同水平的硼肥对猕猴桃产量及品质的影响。结果表明,高水平的硼肥处理已发生硼中毒,降低猕猴桃产量及品质;适宜水平的硼肥能较好地改善猕猴桃品质,提高猕猴桃产量;其中叶面喷施0.3%硼酸钠效果最好,与对照相比,产
%P 52
%@ 1673-1514
%L 50-1173/S
%W CNKI


%0 Thesis
%A 熊焰
%T 湘乡白田镇猕猴桃产业化项目建设研究
%Y 李勇辉
%I 湘潭大学
%9 硕士
%D 2015
%K 湘乡白田镇;;猕猴桃产业化项目;;策略研究
%X 农业产业化发展是加快我国从传统农业向现代化农业发展的重要途径,也成为改善农村地区的经济发展现状的必然选择,猕猴桃产业化发展已然成为我国部分地区发展特色农业产业的重要内容。种植业产业化发展模式主要兴起于西方发达国家,相比较而言,国外猕猴桃产业化发展的实践与理论研究更为成熟,对湘乡白田镇东茅村猕猴桃产业化项目建设具有很好的参考价值。近几年来,国内猕猴桃产业化建设得到了迅速的发展,猕猴桃的果品质量得到大幅提升,随着国内居民收入水平与消费水平的提高,猕猴桃种植业将拥有巨大市场潜力,可见猕猴桃产业化项目不仅具有巨大的经济价值而且可以促进社会福利的增加。本文选取湘乡白田镇东茅村猕猴桃产业化项目作为研究对象,从湘乡白田镇东茅村的具体情况出发,把推动农业产业化发展的着眼点放在该地区猕猴桃特色种植业产业化发展上,本文首先通过整理并分析关于农业产业化、猕猴桃产业化及国内农业产业化经营模式等的相关文献资料,构建了本文的理论基础;其次通过对国内外猕猴桃产业化发展现状、市场行情展开分析,结合对猕猴桃产业化项目进行的市场调研,总结了该产业的发展趋势与经验;在此基础上,采用SWOT分析法从多角度对东茅村猕猴桃产业化项目的优势、劣势、威胁及机会进行综合分析,并从经营模式、产品营销模式及资金融通方案等方面对湘乡白田镇东茅村猕猴桃产业化项目建设的具体内容进行规划设计。最后,针对项目建设所面临的问题和挑战,从项目组织管理、政策扶持等提出相应的政策保障措施,从地域品牌、产品定位、产品包装及与当地旅游业、城市建设相结合的发展模式等方面提出湘乡市白田镇东茅村猕猴桃产业化项目建设的相关对策。
%W CNKI


%0 Thesis
%A 黎洋
%T 几种采前因素对猕猴桃耐贮性影响的研究
%Y 谭书明
%I 贵州大学
%9 硕士
%D 2015
%K 采前因素;;猕猴桃;;耐贮藏性;;最佳采收条件
%X 本研究以“贵长”猕猴桃为试验材料,分别选取了不同采收成熟度、采收天气、采收时间、钾肥的施用量四种采前因素,讨论各自对猕猴桃果实在采后贮藏期内果实品质和贮藏性的影响,得出最佳的采收条件。最后通过结合固载二氧化氯(ClO2)保鲜剂对果实的处理,找出最适宜“贵长”猕猴桃的使用剂量,形成一套完整的采前采后贮藏技术。主要结果如下:1.在盛花后159d、果实平均可溶性固形物在6.5%以上、平均硬度在16kg/cm2、果实表皮大部分呈浅褐色时采收的猕猴桃,其呼吸峰和果胶酶活性峰出现得最晚,果实硬度和Vc含量在贮藏期下降缓慢,可溶性固形物上升得缓慢,且上升幅度最高,后熟软化过程长,MDA含量和腐败率最低,具有较长的贮藏期,所以此时为“贵长”猕猴桃的最佳采收成熟度。2.在阴天采收的猕猴桃虽然硬度要比晴天采收的低,但是呼吸强度和腐败率与晴天采收的猕猴桃差异不显著(P>0.05),且在贮藏末期维生素C含量和可溶性固形物含量是最高的,果胶酶(PG)活性低,MDA含量最低,后熟过程好。综合比较,阴天为“贵长”猕猴桃最佳采收天气。3.一天之中,在中午采收的猕猴桃在贮藏期的腐败率、呼吸强度和果胶酶(PG)活性低,硬度下降缓慢,在贮藏末期MDA含量低,表现出了良好的耐贮性,所以为“贵长”猕猴桃最佳采收时间。4.在果实膨大期施用250g/株钾肥,能够使猕猴桃果实在采后具有较高的硬度、Vc含量,且在贮藏的过程中腐败率、果胶酶(PG)活性、呼吸强度、MDA含量最低,可溶性固形物上升缓慢,与其他处理差异达到显著水平(P<0.05),所以为“贵长”猕猴桃最佳施肥量。5.以最佳采收条件采收的猕猴桃在采后品质更好,耐贮性增强,贮藏期延长,并且在贮藏期间用固载ClO2保鲜剂处理后能显著(P<0.05)地降低猕猴桃的腐败率、呼吸强度、MDA含量,显著(P<0.05)地抑制了猕猴桃硬度下降速度、可溶性固形物上升速度以及果胶酶(PG)的活性。其中5g处理组在常温贮藏条件下效果是最好的,7.5g处理组在低温贮藏条件下效果是最好的。
%W CNKI


%0 Thesis
%A 刘娟
%T 猕猴桃溃疡病抗性材料评价及其亲缘关系的ISSR聚类分析
%Y 廖明安
%I 四川农业大学
%9 硕士
%D 2015
%K 猕猴桃;;溃疡病抗性;;ISSR分子标记;;遗传多样性
%X 近年来,猕猴桃的细菌性溃疡病(PSA)在全世界范围内大面积爆炸性发生并迅速扩展,对猕猴桃产业产生了极其严重的影响。为调查四川境内常见猕猴桃品种对细菌性溃疡病的抗性以及抗性与遗传多样性的关系,本试验以四川省自然资源科学研究院提供的41种猕猴桃品种(品系)为试材,对猕猴桃种质资源进行了溃疡病的田间抗性调查和室内抗性试验,分析猕猴桃品种在田间和室内对溃疡病的抗病能力并按照抗病程度对其排序;利用ISSR标记对25个雌性猕猴桃品种和16个雄性猕猴桃品种进行遗传多样性分析,探讨ISSR分子标记与其对猕猴桃溃疡病抗性之间的关系。主要研究结果如下:1、田间抗性调查研究中发现,春秋季节为溃疡病的高发期,夏冬季节为低频期。溃疡病的发病时期、发病品种和发病区域均较为集中,红什2号、79-1、04270、04137均为易感品种。2、室内抗性试验发现,不同种类、品种和不同性别的猕猴桃对溃疡病的抗病能力存在较大差异,相对抗病指数范围在0.35-0.82之间。从种来看,京梨、美味、四鄂、软枣和葛枣较抗病,中华、阔叶、毛花较感病;从品种看,中华猕猴桃中79-1(雄株)、SF0808(雌株)和金什1号(雄株)为中抗品种,其余均为中感或感病品种。3、从100条ISSR引物中筛选出10条带清晰、数量较多的引物用于猕猴桃样品DNA的ISSR扩增。共扩增出172条带,其中多态性条带为172条,多态性达到100%。雌性品种的遗传相似系数值在0.51至0.87之间,雄性品种的遗传相似系数值在0.60至0.90之间。4、聚类分析结果显示,雌性品种分成两类,第1类由星果组与斑果组组成,第2类由净果组里的片髓系和实髓系组成。第1类分成四组,A组为京梨猕猴桃;B组为美味二倍体;C组包括毛花猕猴桃、‘soreli'和阔叶猕猴桃;D组包含了中华猕猴桃和美味猕猴桃两个品种群。雄性猕猴桃聚类形成三类,第1类为星毛组品种,第2类为魁绿,第3类为四萼。第1类分为四组,A组为阔叶和毛花;B组为‘红阳'、'红什 2 号'、'金什 1 号'、‘金什 2 号'、‘Soreli'、‘04137'、'金艳'和‘Hort16A';C 组为‘79-1'和'秦美'、'红美';D组为‘海沃德'。试验结果表明,猕猴桃品种对溃疡病的抗病能力与遗传有关,京梨、美味、四鄂、软枣和葛枣较抗病,中华、阔叶、毛花较易感病。溃疡病在春秋季爆发并大面积扩散,其爆发扩散与季节有关。抗性试验与ISSR分子标记的关联研究表明,各品种猕猴桃溃疡病抗性的强弱分组与ISSR聚类组有明显的相关性,表明ISSR分子标记技术可用于辅助选育猕猴桃溃疡病抗病品种。
%W CNKI


%0 Journal Article
%A 王仁才
%A 熊兴耀
%A 庞立
%+ 湖南农业大学园艺园林学院;
%T 湖南猕猴桃产业发展的问题及建议
%J 湖南农业科学
%D 2015
%N 05
%K 猕猴桃产业;;发展;;建议;;湖南
%X 为充分利用湖南的自然条件与资源优势,促进猕猴桃产业的可持续发展,以湖南湘西、湘南及湘东猕猴桃主产区为重点,进行了猕猴桃产业现状调查,总结了全省猕猴桃产业发展的优势,分析了湖南猕猴桃产业发展存在的问题,并从合理规划,优化产业布局;积极选育新品种,加快品种结构调整;加强管理,推行标准化生产体系;加深合作,促进科研成果转化;依托品牌,打造文化观光旅游产业等方面提出了湖南猕猴桃产业发展的建议。
%P 124-127
%@ 1006-060X
%L 43-1099/S
%W CNKI


%0 Thesis
%A 李小莹
%T 枝蔓夏季修剪对猕猴桃生长及结果的影响
%Y 姚春潮
%I 西北农林科技大学
%9 硕士
%D 2015
%K 猕猴桃;;夏季修剪;;捏尖;;摘心
%X 本试验以8年生海沃德和徐香猕猴桃品种为材料,研究强旺结果枝捏尖、强旺结果枝结果部位以上留3~4片叶摘心、强旺结果枝结果部位以上留7~8片叶摘心、强旺结果枝长放待生长势衰弱后轻摘心夏季修剪技术对猕猴桃生长及结果的影响,以探求猕猴桃最优的夏季枝蔓修剪方法,结果表明:(1)对海沃德猕猴桃枝蔓进行捏尖处理可明显提高猕猴桃果实产量及质量,果实产量、质量最高,产量达到3.33kg/m2、单果重达到101.84g、采收时品质分别为:硬度8.76 kg/cm2、可溶性固形物含量6.53%、干物质含量17.62%、维生素C含量2.940mg.g-1、可滴定酸含量2.20%、总糖含量7.48%、糖酸比3.34,软熟时品质分别为:硬度0.98kg/cm2、可溶性固形物14.65%、干物质含量16.35%、维生素C含量0.980mg.g-1、可滴定酸含量2.16%、总糖含量22.15%、糖酸比10.62,结果部位以上留7~8片叶摘心处理次之,再次是留3~4片叶摘心处理,长放待生长势衰弱后轻摘心处理最低。(2)对海沃德猕猴桃枝蔓进行捏尖处理和结果部位以上留7~8片叶摘心处理时结果母枝萌芽率较高,分别为66.45%与64.85%,每结果枝的花序数较高,分别为5.65和5.54,留3~4片叶摘心处理次之,长放待生长势衰弱后轻摘心处理最低。(3)对海沃德猕猴桃枝蔓进行捏尖处理和长放待生长势衰弱后轻摘心处理均可以明显节约劳动力,二次梢萌发率均为0,可节省抹除二次稍的劳动力,结果部位以上留7~8片叶摘心处理次之,二次梢发生率为49.25%,留3~4片叶摘心处理需要劳动力最多,二次梢发生率为68.3%。(4)对海沃德猕猴桃枝蔓进行捏尖处理可控制枝条旺长,构建合理的叶幕层和叶果比,猕猴桃枝蔓7周内的生长总量为36.02cm,叶面积指数3.06,叶果比分别为4.02,此时猕猴桃产量、质量、翌年萌芽、结果能力均为最高,其次是结果部位以上留7~8片叶摘心处理,再次是留3~4片叶摘心处理,长放待生长势衰弱后轻摘心效果最差。(5)对徐香猕猴桃枝蔓进行捏尖处理可明显提高猕猴桃果实产量及质量,果实产量、质量最高,产量2.06kg/m2、单果重72.22g,采收时品质分别为:硬度6.63 kg/cm2、可溶性固形物9.62%、干物质含量17.54%、维生素C含量1.820mg.g-1、可滴定酸含量1.36%、总糖含量12.78%、糖酸比9.77,软熟时品质分别为:硬度达到0.33 kg/cm2、可溶性固形物19.34%、干物质含量16.35%、维生素C含量1.375mg.g-1、可滴定酸含量1.16%、总糖含量41.91%、糖酸比40.91,结果部位以上留7~8片叶摘心处理次之,再次是留3~4片叶摘心处理,长放待生长势衰弱后轻摘心处理最低。(6)对徐香猕猴桃枝蔓进行捏尖处理和结果部位以上留7~8片叶摘心处理时萌芽率较高,分别为61.91%与60.81%,每结果枝的花序数较高,分别为6.18和6.15,留3~4片叶摘心处理次之,长放待生长势衰弱后轻摘心处理最低。(7)对徐香猕猴桃枝蔓进行捏尖处理和长放待生长势衰弱后轻摘心处理均可以明显节约劳动力,二次梢萌发率均为0,可节省抹除二次稍的劳动力,结果部位以上留7~8片叶摘心处理次之,二次梢发生率为47.12%,留3~4片叶摘心处理需要劳动力最多,二次稍发生率为71.82%。(8)对徐香猕猴桃枝蔓进行捏尖处理控制枝条旺长,构建合理的叶幕层和叶果比,猕猴桃枝蔓7周内的生长总量为39.05cm,叶面积指数3.09,叶果比分别为4.04,此时猕猴桃产量、质量、翌年萌芽、结果能力均为最高,其次是留7~8片叶摘心处理,再次是3~4片叶摘心处理,长放待生长势衰弱后轻摘心处理效果最差。(9)海沃德、徐香猕猴桃枝蔓夏季修剪以捏尖处理劳综合效果最优。其次是结果部位以上留7~8片叶摘心处理,再次是留3~4片叶摘心处理,长放待生长势衰弱后轻摘心处理综合效果最差。
%W CNKI


%0 Thesis
%A 贺浩浩
%T 猕猴桃园水肥一体化应用效果研究
%Y 刘占德
%I 西北农林科技大学
%9 硕士
%D 2015
%K 猕猴桃;;水肥一体化;;设施
%X 猕猴桃是一种多年生的落叶藤本果树,猕猴桃的根为肉质根,喜湿怕涝,适应温暖、湿润的微酸性土壤,猕猴桃的这种生物学特性导致传统施肥灌水的模式不能很好地满足猕猴桃的生理需求。目前,虽然水肥一体化技术在一些果树生产应用中发展已经比较成熟,但是水肥一体化技术在猕猴桃果园内应用的研究还很少,我国水溶性肥料研究也比较滞后。本试验通过使用有机全营养液肥和传统不同施肥方式对叶片、产量以及果实品质的影响进行分析,为猕猴桃建园水肥一体化设施选择以及生产管理中合理灌溉施肥提供参考意见。试验以七年生海沃德为材料,设置了习惯施肥灌水、有机肥+化肥水肥一体化施肥、有机全营养液肥水肥一体化施肥三个处理。试验主要得出以下结论:(1)有机全营养液肥水肥一体化处理时,猕猴桃叶片叶绿素含量显著提高,有利于猕猴桃营养物质的积累。(2)有机全营养液肥水肥一体化能够增加猕猴桃的单果重,有利于果实膨大发育并且能够显著提高猕猴桃的产量。(3)有机全营养液肥水肥一体化处理能够显著的提高猕猴桃果实的硬度、可溶性固形物、可滴定酸、可溶性糖和维生素C的含量,同时也可以提高猕猴桃果实中K和Ca的含量,在一定程度上可以改善果肉的营养结构,提升猕猴桃的品质。
%W CNKI


%0 Thesis
%A 任凤
%T 都江堰市猕猴桃产业发展研究
%Y 谭静;朱登举
%I 四川农业大学
%9 硕士
%D 2015
%K 猕猴桃产业;;产业布局;;产业组织;;都江堰市
%X 猕猴桃的口感酸甜、营养丰富、保健功能突出,目前得到了社会的广泛认可。都江堰由于地理条件以及气候环境条件非常适合猕猴桃的生长,从上世纪90年代引入猕猴桃以来,在当地进行了广泛的种植和品种的改良。猕猴桃作为都江堰的特色产业和优势水果,其产业的发展对促进都江堰农村地区经济发展、促进农民增收和促进农业发展具有重大而深远的影响。本研究是对都江堰猕猴桃产业的现状进行实证分析研究,最终目的是希望通过剖析都江堰猕猴桃产业发展现状,找出到都江堰猕猴桃产业发展的问题,提出解决问题的对策。本文共分为五个部分。第一部分是导论部分,主要对研究背景和意义以及国内外研究现状进行回顾,并提出文章的研究方案：采用实地调研法、文献资料法、计量分析法和比较分析法对都江堰猕猴桃产业发展进行研究分析。第二部分是主要概念与理论的阐述,以产业发展理论、比较优势理论、规模经济理论和特色农业理论为基础,研究都江堰猕猴桃产业的发展。第三部分是对都江堰猕猴桃产业发展现状进行描述性分析,对都江堰猕猴桃的产业规模、猕猴桃品种、产业链发展、产业发展模式已经产业政策进行全面的分析,对都江堰猕猴桃产业产业意愿进行的实证分析。通过不同角度对都江堰猕猴桃产业的现状进行的全面、详细而又充实的剖析。第四部分是提出都江堰猕猴桃发展的问题,研究发现都江堰猕猴桃产业发展过程中依然存在着许多问题：家庭单位种植规模小,制约规模化标准化生产；种植管理技术落后,果品质量不高；品牌效应不强,市场认可度有待提高；深加工技术发展匮乏,物流体系有待发展等。第五部分是得出结论与提出对策建议：第一,促进农村土地流转,解决细碎化种植问题。第二,大力推动合作社的发展,提高产业化组织程度。第三,继续加大补贴力度,提高种植技术水平。第四,走品牌发展战略道路,提高产业知名度。第五,加快猕猴桃产业深加工发展。第六,积极发展物流体系建设。期望能为都江堰猕猴桃可持续健康发展提供科学依据和参考。
%W CNKI


%0 Thesis
%A 王倩
%T 农业产业化经营视域下新型农民科技培训体系研究
%Y 卜风贤
%I 西北农林科技大学
%9 博士
%D 2015
%K 农业产业化;;新型农民;;科技培训;;培训体系;;猕猴桃
%X 我国是一个农业大国,“三农”问题关系到国民经济协调发展和社会稳定,是社会主义现代化建设成功与否的关键。“三农”问题中的农业问题主要是指推进农业产业化、由传统农业向现代农业的转变,而现代农业生产经营方式需要具备新型农业科学技术的高素质劳动力。因此,如何提高农民素质、培育适应现代农业发展的新型农民,成为解决“三农”问题、实现农民致富的核心所在。农业科技培训正是提升农村劳动力素质,培养造就与现代农业发展相适应的新型农民,提升农村人力资本的重要途径。本研究以陕西省猕猴桃产业为载体,以人力资本理论、农业科技推广利益驱动理论和多中心治理理论等为指导。从分析农业科技培训的发展历程和现状入手,通过对陕西省猕猴桃产业科技培训的供给和农户需求意愿的研究,明确指出农业科技培训体系中政府、农业院校、科研机构、龙头企业和合作社等多元化供给主体已逐步出现,且各主体之间存在相互合作的培训行为,但其职能定位尚不清晰,政府主导和市场主体之问无法有效协作来满足农户的实际培训需求；然后,基于农户视角对农业科技培训的服务绩效进行了评价,并运用因子分析和二元离散模型分析了农户农业科技培训的满意度,以期从中发现现行培训体系存在的问题；运用多中心理论提出以龙头企业和专业合作社为核心的、多元化供给主体的新型农业科技培训体系和运行机制。并通过个案分析,说明龙头企业和专业合作社可以整合各类农业科技资源,实现农业技术的优化配置。进而提高农业技术推广与培训的效率,实现农民增收和农业与农村可持续发展。主要结论如下：(1)在分析国内外和陕西省猕猴桃产业的发展的基础上,利用第一手调查数据对陕西省猕猴桃主产区农户农业科技培训需求意愿及其影响因素进行了分析。首先,从培训内容、培训时间、培训地点、培训师和培训形式等环节分析农户农业科技培训的具体需求。之后,利用序次多值选择模型(Ordered logistic regression)进行数据拟合,研究农户农业科技培训需求意愿的影响因素,结果表明在以产业需求为主导的现代农业中,专业合作社、农户对农业科技的态度和国家农业科技培训项目是影响农民科技培训需求意愿的显著性因素。建议要进一步契合农民的科技培训需求,有针对性地开展农业科技培训活动。(2)基于农户视角从经济效益和社会效益两个方面评价猕猴桃产业农业科技培训的效果,研究表明在农户收入持续增长的同时存在猕猴桃品种结构不合理、从业人员老龄化、种植方式落后等不符合现代农业要求的生产经营问题。运用因子分析和二元离散模型评价农户农业科技培训的满意度,说明农户种植猕猴桃的直接目的是取得可持续的经济收入,提升农户的培训满意度应尽可能地将农业科技培训与预期收益结合起来。在多元化新型农业科技培训中,不同主体培训满意度影响因素的排序存在差异。因此,提升农户对政府和高等院校为主体的农业科技培训满意度,应从提高农户收入和培训质量着手；提升农户对龙头企业和合作社为主体的农业科技培训满意度,应关注农户的培训需求意愿。(3)依据多元化供给主体在农业科技培训体系中各自的功能和作用,结合我国国情,首次基于多中心理论构建了以龙头企业和专业合作社为核心的新型农业科技培训体系。在系统内,由龙头企业和专业合作社整合各类农业科技资源,实现多元化供给主体之间的有效沟通和合作,提高农业科技培训的整体效率,以此体现多中心体系的优越性。在现实工作中,还需要化解各主体在运行中的障碍,促进主体之间的协同运行。(4)通过对汉中新天地农业发展有限公司、眉县齐峰果业公司和第五村猕猴桃专业合作社的个案研究,描述了涉农龙头企业和专业合作社对农业科技的需求及其开展农民科技培训的具体情况。实践证明了以龙头企业和专业合作社为核心的新型农业科技培训体系促进了多元化主体协作的积极性,提高了农业科技成果的转化效率。
%W CNKI


%0 Journal Article
%A 路永莉
%A 康婷婷
%A 张晓佳
%A 高晶波
%A 陈竹君
%A 周建斌
%+ 西北农林科技大学资源环境学院;农业部西北植物营养与农业环境重点实验室;
%T 秦岭北麓猕猴桃果园施肥现状与评价——以周至县俞家河流域为例
%J 植物营养与肥料学报
%D 2016
%V 22
%N 02
%K 秦岭北麓;;猕猴桃;;施肥现状;;果园
%X 【目的】秦岭北麓是陕西省优质猕猴桃(Actinidia deliciosa)适栽区和分布最为集中的区域之一。摸清该地区猕猴桃果园的施肥现状、养分输入特征和养分管理中存在的问题,对于提高果品质量、增加果农经济收益和规范猕猴桃产业良好发展具有重要意义。【方法】秦岭北麓猕猴桃主产区俞家河流域是一个典型的闭合流域。采用实地走访结合问卷记录的方式,于2012 2013年连续两年调查了该流域内240余个果园的生产和养分管理现状。调查内容主要包括:建园基本情况、果园面积、主栽品种、树龄、栽种密度、施肥量、肥料品种、施肥时期、施肥方法、果实产量和灌溉等。根据调查果园的实际肥料投入量和各肥料产品中标注的有效养分含量,计算化肥中各养分的投入量;根据《中国有机肥养分志》提供的标准值,计算有机肥提供的养分量。结合该区域文献资料推荐的果园肥料用量最终确定了果园的合理施肥量,并以此为标准对该流域果园养分投入现状进行了初步评价。【结果】通过实际调查和文献资料汇总,当猕猴桃产量在24 42 t/hm2时,建议化肥用量分别为:N 375 500 kg/hm2,P2O5186 266 kg/hm2,K2O 286 350 kg/hm2,有机肥用量为30000 65000 kg/hm2,N∶P2O5∶K2O养分比例约为1∶0.5∶0.73。果园养分投入评价结果显示,流域内果园有机肥投入比例及用量严重不足。其中,完全不施有机肥的果园占36.4%,即使在施用有机肥的果园中,亦有94.3%的果园有机肥投入不足,其提供养分的比例不足总养分的30%。化学氮肥投入量普遍偏高,平均为N 891 kg/hm2。氮肥投入合理(N 375 500 kg/hm2)的比例仅为5.0%,过量(N 500 750 kg/hm2)的比例22.7%,过高(N>750 kg/hm2)的比例高达59.1%。磷肥投入合理(P2O5186 266 kg/hm2)的比例为19.4%,不足(P2O5<186 kg/hm2)和过量(P2O5>266 kg/hm2)的比例分别为28.9%和51.7%。钾肥投入合理(K2O 286 350 kg/hm2)的比例仅为10.7%,不足(K2O<286 kg/hm2)的比例为30.6%,过量(K2O>350 kg/hm2)的比例为58.7%。【结论】秦岭北麓俞家河流域猕猴桃果园有机肥投入严重不足。氮肥过量投入问题严重,过量比例高达81.8%。磷、钾肥过量和不足现象并存。因此,在今后该区域果树养分管理中,应大力增加有机肥投入量和施用比例,大幅度降低氮肥用量,同时合理引导磷、钾肥的科学施用。另外,因研究区耕地多以坡地为主,优化养分管理和减少养分损失带来的农业面源污染问题也是今后重点研究的方向。
%P 380-387
%@ 1008-505X
%L 11-3996/S
%W CNKI


%0 Journal Article
%A 魏斌
%A 李友明
%A 翟广生
%A 黄伟军
%A 李娜
%A 权小容
%+ 兰州大学草地农业生态系统国家重点实验室;广元市昭化区农业局;四川农业大学资源与环境学院;四川大学生命科学学院;
%T 氮素营养对猕猴桃营养功能特征及果实产量的影响
%J 安徽农业科学
%D 2015
%V 43
%N 12
%K 氮素营养;;猕猴桃;;营养功能特征;;果实产量
%X [目的]为测土配方施肥技术的推广应用和区域猕猴桃产业发展提供科学依据。[方法]就不同施氮水平对猕猴桃营养功能特征及果实产量的影响进行田间试验研究。[结果]与无氮区相比,施氮处理对猕猴桃的春梢长度、相对生长率、比叶面积、叶干物质含量和果实产量有不同的影响。施氮梯度与猕猴桃树春梢的平均长度、比叶面积呈显著正相关关系,与叶干物质含量和茎叶比呈显著负相关关系,与果实产量则呈先增后减的的二次函数关系,而与相对生长率无显著相关性。各功能特征与猕猴桃果实产量间亦呈现不同的相互关系:果实产量分别与春梢长度、比叶面积呈显著正相关关系,与叶干物质含量呈显著负相关关系,与相对生长率和茎叶比间无显著相关性。[结论]适量施氮可促进猕猴桃茎、叶等营养器官发育,但过量施氮导致果树营养生长过盛,抑制其生殖生长,从而导致果实产量的下降。
%P 98-101
%@ 0517-6611
%L 34-1076/S
%W CNKI


%0 Journal Article
%A 庄启国
%A 文星刚
%A 王丽华
%A 李建华
%A 甘铁军
%A 李明章
%+ 四川省自然资源科学研究院;猕猴桃育种及利用四川省重点实验室;广西乐业县农业局;广西农业外资项目管理中心;
%T 4种药剂对红阳猕猴桃根腐病的田间防治研究
%J 资源开发与市场
%D 2015
%V 31
%N 04
%K 红阳猕猴桃;;根腐病;;农药;;田间防效
%X 以红阳猕猴桃根腐病病株为研究对象,采用大树环浇方法于4月和7月在田间各施用一次甲霜灵(1050mg a.i./L)、恶霉灵(330mg a.i./L)、木霉(5×109孢子/L)、亚磷酸盐(3000mg a.i./L)。结果表明,病株各处理间的株产量无显著差异,药剂各处理均有增产作用。以正常植株平均果重为指标,木霉处理平均果重95.89g、甲霜灵处理平均果重92.83g,与其他三个处理在0.05水平呈显著差异;恶霉灵(80.64g)和亚磷酸盐(80.54g)与对照(79.67g)无显著差异。8月份甲霜灵和木霉处理落叶率为25%,恶霉灵和亚磷酸盐落叶率分别为35.7%和39.9%,均与对照(67.11%)在0.05水平呈显著差异。综合分析,甲霜灵和木霉菌是防治红阳猕猴桃根腐病的最佳药剂。
%P 387-389
%@ 1005-8141
%L 51-1448/N
%W CNKI


%0 Thesis
%A 危月辉
%T 促进贵州毕节烟叶成熟期色素降解技术研究
%Y 杨惠娟;史宏志
%I 河南农业大学
%9 硕士
%D 2015
%K 烤烟;;土壤质地;;移栽模式;;氮素;;质体色素;;中性香气物质;;品质
%X 毕节烟区是中式卷烟重要的原料基地。针对毕节烟区存在的成熟后期温度低,氮素施量大,氮素营养滞后,成熟期氮代谢水平较高,上部叶叶片结构紧实,质体色素等大分子香气前体物降解不充分,致使所形成的香气成分含量较低等问题,于2013-2014年在贵州毕节七星关开展了土壤质地、粘土改良、不同栽培模式、不同时期供氮比例、成熟期氮素调亏、水肥一体化、环割物理促熟等不同试验,以通过提高烟叶成熟期质体色素降解来提高烟叶产量与品质。结果表明:1、壤质土通透性好,前期利于物质积累,后期色素降解充分,叶片身份足,烘烤过程质体色素降解充分。中性致香成分总量壤土烟叶最大,砂土中部叶含量大,上部叶含量小,其中类胡萝卜素降解产物中部砂土与壤土烟叶含量较高,上部壤土烟叶含量最高,壤土中部烟叶烟气饱满,浓度高、质好、量足、余味好。综合分析认为壤土植烟更有利于优质烟叶的生产。2、不同改良土壤方式,促烟叶成熟效果比较明显,能够提高烟叶产量。掺砂促熟烟叶效果好,还原糖比、烟碱比值高、钾氯比高,产生优质烟叶比例高,加玉米杆处理肥料利用率高,烟株长势好,烟叶生长过程中质体色素含量高,有利于干物质积累。香气物质总量为CS>MS>CK,相对对照组加玉米杆处理增加23.8%、加砂处理增加4.7%。掺砂处理与加玉米杆处理新植二烯含量分别提高3.9%、24.8%。加玉米杆处理饱和度舒适、有明显的甜感、烟气量多,烟气质好,浓度高。综合分析认为加玉米杆处理,最有利于烟叶成熟期质体色素降解,改良烟叶品质。3、加密减叶处理烟叶长势较好,可以增加中部叶的产量与品质,相对常规对照种植模式中、上部烟叶类西柏烷类分别提高38.6%、18.0%,类胡萝卜素降解产物含量分别提高12.5%、22.4%,其中β-大马酮分别提高10.5%、27.0%,中部烟叶苯丙氨酸类、棕色化产物类含量最高,上部烟叶新植二烯含量最高。减叶处理中部叶卷烟香气量大、劲头足、口感更好。4、烟株加密减叶,能提高烟株上部叶的开展,留叶20片,在生理生长过程中,叶绿素含量较高,减氮处理能促进烟株质体色素降解。留叶20片减氮处理烤后质体色素含量降低。留叶20片烟株生长过程中质体色素含量大,有利于香气物质含量的积累,成熟期色素含量低,同时烘烤调制过程中色素降解量大,有利于香气物质的形成。留叶20片减氮能提高经济产量,增加优质烟叶比例,感官评价分值最高;留叶18片有机物积累少,香气物质含量,倒叶位分析可知香气含量高,留叶18片处理,降低中上部烟叶品质平均水平。综合分析适当加密减叶可以提高烟叶品与产量。结果表明留叶20片减氮20%生产烟叶更能满足优质烟叶生产。5、在烟株伸根期与旺长期供氮比例高,成熟期供氮比例低的供氮模式的烟株,在成熟、旺长期质体色素含量高,光合能力强,利于有机物质的积累,成熟期质体色素降解速度快,降解比例高,香气物质含量高。成熟期对烟株氮素进行调亏,有助于叶片质体色素的降解,调亏量越大,叶片烤前样与烤后样的质体色素降解得越充分。伸根期、旺长期和成熟期供氮比例为30-65-5有利于改善烟叶香味品质。6、打顶后10天调亏到5%处理,成熟期调亏过大,使烟叶较薄,烘烤时失水快,色素降解不充分,降解率小。不利于干物质的积累,但成熟度好,蛋白质含量低,还原糖含量较高,烟碱含量高。不调亏处理持续供氮烟叶不成熟,使烟株生长旺盛,蛋白质形成多,氮素积累多,但抑制烟碱的形成和积累,上部叶烟碱含量最低,总氮含量高。打顶后10天调亏到70%烟叶物理性状表最好,常规化学成分含量适中,烤后烟叶绿素降解产物新植二烯、类胡萝卜素降解产物含量都最高,香气物质含量最大。在调制过程中打顶后10天将营养液中氮素浓度调为旺长期的70%,打顶后20天为5%,能提高烟叶品质。7、水肥一体化肥料利用率高,在追肥后质体色素含量处于较高水平,有利于光合作用,叶长、叶宽增加。成熟期进行氮素调亏,利于氮代谢向碳代谢的转化,质体色素大量降解。调制后烟叶单叶重,产量的增加。香气成分分析表明水肥一体化香气物质总量增加14.1%,除新植二烯香气物质含量提高9.2%,类胡萝卜素降解产物增加12.5%,苯丙氨酸类增加21.9%。新植二烯含量提高14.8%。感官评价评分较高。水肥一体化协同氮素调亏能提高烟叶品质,提高烟叶产量。8、环割方式促熟效果比较明显,降低总氮、烟碱的含量,提高总糖还原糖的含量,阻断根部生产的烟碱向烟叶运输,同时也阻断还原糖对根部运输消耗。环割明显影响氯的吸收。但同时影响香气物质的形成与积累,半环割与错位对半割抑制部分碳代谢过程,类胡萝卜素合成受到影响,同时类胡萝卜素降解顺利进行,促使类胡萝卜素降解产物的形成与积累。新植二烯总含量T1>T3>T4>T2。同时半环割与错位对半割处理香气质好、香气量足。上部叶香气特性好,口感特性好。
%W CNKI


%0 Thesis
%A 杨鲁琼
%T 花粉直感对‘布鲁诺’、‘华特’猕猴桃果实品质影响的研究
%Y 谢鸣
%I 浙江师范大学
%9 硕士
%D 2015
%K 猕猴桃;;花粉直感;;花粉活力;;果实品质
%X 猕猴桃(Actinidia Lindl.)雌雄异株,雄株不结果,其对果实性状的影响可通过花粉直感作用来表现。在生产上,若花粉选择不当致使授粉受精不良,会出现果实大小不均,畸形果增加,使产量和品质显著下降。在育种上,对同一母本不同父本来说,可通过花粉直感现象在果实上的表现来判断该父本是否为优良雄株。因此,研究猕猴桃的花粉果实直感作用具有重要的理论和实际意义。本试验选择浙江省主栽品种美味猕猴桃‘布鲁诺’(Actinidia deliciosa, Bruno)和毛花猕猴桃‘华特’(Actinidia eriantha, White)为母本,分别选用中华猕猴桃‘红阳’(Actinidia chinensis, Hongyang)的雄株、美味猕猴桃‘唐木里’(Actinidia deliciosa, Tomuli)、美味猕猴桃雄性优株'M-D01' (Actinidia deliciosa, M-D01)、毛花猕猴桃‘毛雄’(Actinidia eriantha, Maoxiong)等4种猕猴桃花粉进行人工授粉,以便为猕猴桃育种、生产上选配授粉雄株,以及提高猕猴桃品质和产量提供一定依据。主要结果如下：1.不同雄性品种(优株)花粉活力差异明显。4种花粉中'M-D01'萌发率最低,为33.18%,其次为‘红阳雄株’花粉,其萌发率为37.33%。‘毛雄’花粉萌发率最高,为84.72%,其次为‘唐木里’花粉,其萌发率为73.02%。其中‘唐木里’和'M-D01'同属美味猕猴桃,但两者花粉活力相差较大,说明同种不同雄株间猕猴桃花粉活力差异明显。2.不同雄性品种(优株)对猕猴桃座果率影响显著。各授粉处理均能提高猕猴桃花粉座果率。座果率最高的为‘布鲁诺’×‘红阳雄株’,达95.06%,比对照高出16.31%；其次为‘华特’×‘毛雄’,达92.42%,比对照高出7.42%。试验证明了人工授粉的果实座果率明显高于自然授粉的果实座果率。3.不同雄性品种(优株)对猕猴桃果实品质有显著影响。其中‘唐木里’和'M-D01'能提高果实重量和大小,‘毛雄’和‘红阳雄株’使果实重量和大小降低。猕猴桃在果实内在品质上均存在花粉直感效应。‘毛雄’使布鲁诺果实Vc显著增加,达294.00 mg/100g,比对照高了49.48 mg/100g;在对‘华特’的影响上,‘红阳雄株’授粉的果实3种可溶性糖总和为131.06 mg/g,比对照高了51.68 mg/g。这证明了不同父本与同一母本或同一父本与不同母本杂交时花粉对果实外在和内在品质都有很大影响。4.不同雄性品种(优株)对猕猴桃种子数量有较大影响。‘布鲁诺’×‘毛雄’和‘布鲁诺’×‘红阳雄株’种子数显著低于对照,分别比对照少了399粒和332粒。通过分析发现,果实内种子数量与单果重有明显相关,推测可能是授粉的好坏影响到果实的种子数,进而影响到果实大小。5.通过对花粉直感效应的综合研究分析,发现以‘红阳雄株’为父本,能提高当代果实的含糖量,以‘毛雄’为父本,能提高果实的Vc含量和有机酸含量,以‘M-D01’和‘唐木里’为父本,能提高果实重量和大小。在实际生产栽培上可根据实际需求选择授粉品种。
%W CNKI


%0 Journal Article
%A 钱开胜
%T 广西·资源建成首个现代农业(水果)科技示范园
%J 中国果业信息
%D 2015
%V 32
%N 03
%K 红提葡萄;科技示范园;
%X <正>本刊讯(特约通讯员钱开胜)3月3日,以水果科技开发、示范、辐射和推广为主要内容的广西资源县现代农业(水果)科技示范园在该县中峰镇大庄田村举行揭牌仪式,标志着该县第一个现代农业(水果)科技示范园正式落成。该园建设全部采用保温、喷灌滴管与全覆盖式钢制大棚,以引种葡萄和猕猴桃优质品种为主,集优质高产栽培新技术实施、水肥一体化、绿色综合防控、技术咨询服务、技术培训、新技术试验等多功
%P 52
%@ 1673-1514
%L 50-1173/S
%W CNKI


%0 Journal Article
%A 龙友华
%A 张承
%A 吴小毛
%A 尹显慧
%A 赵尉
%+ 贵州大学农学院;贵州大学作物保护研究所;
%T 叶面喷施硼肥对猕猴桃产量及品质的影响
%J 北方园艺
%D 2015
%N 05
%K 猕猴桃;;硼肥;;品质;;产量
%X 以"贵长"猕猴桃为试材,研究了不同水平的硼肥对猕猴桃产量及果实品质的影响。结果表明:高水平的硼肥处理易发生硼中毒,降低猕猴桃产量及品质;适宜水平的硼肥能较好地改善猕猴桃品质,提高猕猴桃产量;其中叶面喷施0.3%硼酸钠效果较好,与对照相比,产量提高17.12%,并提高了维生素C含量16.5%、可溶性总糖含量23.40%,降低了可滴定酸含量15.23%,干物质含量增加2.94百分点、粗蛋白质含量增加0.0049μg/g;且能较好地改善猕猴桃外观品质。综合试验结果,可在4—6月份进行叶面喷施0.3%硼肥1~2次来满足果树对硼营养的需求。
%P 9-12
%@ 1001-0009
%L 23-1247/S
%W CNKI


%0 Journal Article
%A 庹会英
%+ 四川省苍溪县农业局;
%T 疏花疏果对红阳猕猴桃果实大小和产量的影响研究
%J 四川农业科技
%D 2015
%N 03
%K 猕猴桃;;疏花疏果;;果实大小;;产量
%X 试验表明,红阳猕猴桃顶花果实重量极显著高于侧花果实。疏除侧蕾和侧果能显著提高大果率,并显著提高产量。长势中等、处于盛果期的猕猴桃,单株最佳负载量为留果401~600个。
%P 31-32
%@ 1004-1028
%L 51-1212/S
%W CNKI


%0 Journal Article
%A 王亚红
%A 赵晓琴
%A 韩养贤
%A 朱岁层
%+ 陕西省植物保护工作总站;眉县农业技术推广中心;周至县植物保护站;
%T 氨基寡糖素对猕猴桃抗逆性诱导效果研究初报
%J 中国果树
%D 2015
%N 02
%K 氨基寡糖素;;猕猴桃;;免疫诱导;;抗逆性
%X 免疫诱抗剂的应用是果树病虫害绿色防控技术体系的主要内容之一。以猕猴桃开花整齐度,花果的受害率、病叶率、单果重等评价指标分析免疫诱抗剂氨基寡糖素对猕猴桃抗逆、抗病诱导效果。试验示范结果表明,猕猴桃全生育期应用氨基寡糖素,对低温冻害等不良生长条件表现出较好的抗逆性,猕猴桃生理性状得到改善,果实品质提高,耐贮性增强,并有一定程度的增产。
%P 40-43
%@ 1000-8047
%L 21-1165/S
%W CNKI


%0 Thesis
%A 邵卫平
%T 猕猴桃抗性砧木培育与遗传转化参数初探
%Y 刘永立
%I 浙江大学
%9 硕士
%D 2015
%K 猕猴桃;;砧木;;抗性;;遗传转化
%X 随着猕猴桃栽培面积的扩大,其病害种类和危害程度也随之加剧,对猕猴桃的生产构成极其严重的威胁。果树砧木在提高嫁接品种的抗性和适应性,调节嫁接苗的生长势、产量以及改善果实品质等方面都有十分重要的作用。但目前猕猴桃栽培还存在砧木结构单一、砧木抗性不强、砧穗嫁接不亲和等问题,因此十分有必要加强抗性砧木的选育研究。本试验从猕猴桃实生苗抗性鉴定与砧木培育以及遗传转化参数两方面进行了探索。主要结论如下：

	建立了猕猴桃实生苗微繁体系。使用2.5g/LGA3浸种12h,用10%次氯酸钠消毒lOmin,在铺有一层湿润滤纸的培养皿中进行暗培养可得到较高发芽率。‘徐香’实生苗带芽茎段增殖培养基为M S+4mg/L6-BA+0.1mg/LNAA+20g/L蔗糖；生根培养基为1/2MS+3mg/IBA+20g/L蔗糖。‘徐香’实生苗生根无菌苗经炼苗和覆膜保湿移栽,成活率可达100%。微枝嫁接可以在猕猴桃实生苗上应用,‘布鲁诺’和‘红阳’实生苗嫁接的成活率高于‘徐香’和‘红阳’嫁接苗。

	‘徐香’猕猴桃的抗性强于‘布鲁诺’,同一品种不同株系间抗病性也有差异。为了提高嫁接苗的抗病能力,可以选择‘徐香’实生苗2号,‘布鲁诺’实生苗3号作为抗性砧木。CAT、POD酶活性也可以作为不同品种砧木间的抗性鉴定指标。

	建立了‘徐香’实生苗再生体系。‘徐香’实生苗的离体再生适宜外植体是叶片,适宜培养基为MS+3mg/L6-BA+0.1mg/LNAA+20g/L蔗糖+7g/L琼脂粉,暗培养2周。6周后愈伤组织形成率为79.17%,不定芽再生频率为68.06%,平均芽数为3.84。

	初步确定了‘徐香’实生苗遗传转化过程中抗生素添加指标。‘徐香’实生苗遗传转化中,经叶片诱导愈伤组织和不定芽时,应使用8mg/L Kan或8mg/L Hyg作为抗性筛选临界浓度,抑菌剂Cef为300mg/L;生根过程应使用10mg/L Kan或10mg/LHyg来进行抗性芽的筛选与生根,抑菌剂Carb为300mg/L。
%W CNKI


%0 Journal Article
%A 李志国
%A 曾华
%A 聂新星
%A 刘毅
%A 张过师
%A 潘俊峰
%A 万开元
%A 陈防
%+ 中国科学院武汉植物园水生植物与流域生态重点实验室;四川伊顿农业科技开发有限公司;国际植物营养研究所(IPNI)中国项目部;
%T 施用不同氮、磷、钾肥和有机肥对‘红阳’猕猴桃生长及产量的影响
%J 植物科学学报
%D 2015
%V 33
%N 01
%K ‘红阳’猕猴桃;;净光合速率;;气孔限制;;均衡施肥;;产量
%X 为阐明施肥与猕猴桃产量、品质的关系,优化施肥配方,以猕猴桃品种‘红阳’(Actinidia chinensis‘Hongyang’)为试验材料,采用田间小区栽培方法研究了不同施肥处理对‘红阳’植株生长、叶片光合特性及果实产量的影响。研究结果显示,N、P、K任何一种元素的缺乏均会影响植株生长并降低果实产量;均衡施用N、P、K肥可以提高叶片光合作用,促进植株新梢和主干茎的生长,从而提高果实产量;如果N和K比例过大则会降低叶片气孔导度、胞间CO2浓度和净光合速率,从而减少果实产量;增施有机肥对提高果实产量效果不显著,但可以提高单果重,过量施用有机肥则会显著降低产量。本研究结果表明,均衡施用N、P、K并配施一定的有机肥(N 250 g/株、P2O5250 g/株、K2O 250 g/株、有机肥6 kg/株)能显著促进植株的生长并提高果实产量。氮、磷、钾肥与有机肥配合施用是提高猕猴桃果园养分管理的有效方法。
%P 98-108
%@ 2095-0837
%L 42-1817/Q
%W CNKI


%0 Journal Article
%A 邵玉玲
%A 徐立青
%A 宋思哲
%A 齐康康
%A 傅隆生
%A 崔永杰
%+ 西北农林科技大学机械与电子工程学院;
%T 陕西省A区猕猴桃分级现状及发展对策
%J 农机化研究
%D 2015
%V 37
%N 02
%K 猕猴桃分级;;分级标准;;图像信息;;分级装备
%X 猕猴桃分级能增加猕猴桃的附加价值,从而提高其市场竞争力,对猕猴桃产业发展起重要作用。2013年3月31日-4月1日,以猕猴桃分级相关的种植农户、果商、果品公司及消费者为对象,在陕西省A区7个镇进行抽样调研,发放问卷300份,回收有效问卷297份。调研内容以分级现状、品种、分级指标、分级装备、分级意识等为主。在调研的基础上,整理制作了猕猴桃分级生产流通系统图,分析了A区猕猴桃分级现状,发现了分级意识、分级标准、分级方法、分级装备等方面存在的问题。针对这些问题,提出了完善服务监督体系、制定科学灵活的分级标准、研究基于果实图像信息的分级方法和研发适合不同分级规模装置的发展对策。
%P 249-253
%@ 1003-188X
%L 23-1233/S
%W CNKI


%0 Journal Article
%A 李春梅
%A 马锋旺
%A 李永武
%A 李尉斌
%+ 西北农林科技大学园艺学院;陕西省农村科技开发中心;西安市临潼区林业工作站;
%T 陕西猕猴桃质量安全现状与对策
%J 陕西农业科学
%D 2015
%V 61
%N 01
%K 猕猴桃;;质量安全;;对策建议
%X 介绍了陕西省猕猴桃发展的现状,分析了猕猴桃当前生产存在栽培技术不规范、采后贮运不当、环境污染严重等问题,严重影响了果品质量和食品安全,并提出了通过推行标准化栽培技术、严格控制投入品、完善采后制度、净化种植环境等措施,提高果品质量,解决猕猴桃质量安全,为提升陕西猕猴桃产业可持续发展提供了科学依据和解决方案。
%P 90-92
%@ 0488-5368
%L 61-1089/S
%W CNKI


%0 Thesis
%A 朱玉燕
%T 采前喷施草酸、水杨酸对美味猕猴桃果实采后品质及抗病性的影响
%Y 郑小林
%I 浙江工商大学
%9 硕士
%D 2015
%K 美味猕猴桃;;果实;;草酸;;水杨酸;;采前喷施;;抗病性;;品质
%X 美味猕猴桃‘布鲁诺’(Actinidia deliciosa. cv. Bruno)作为浙江省猕猴桃主栽品种之一,果实采后损失严重,病害频发。其中,由扩展青霉(Penilicillium expansuin)引起的青霉病是猕猴桃果实(尤其是受伤果)采后较常见的真菌病害,其不仅影响果实采后贮藏品质,而且产生的有毒次生代谢产物展青霉素(patulin)还可能引起食品安全问题。

	本文以美味猕猴桃‘布鲁诺’(Actinidia deliciosa. cv. Bruno)果实为试材,从延缓果实采后成熟衰老及控制采后病害两个角度入手,研究了采前喷施草酸(OA)、水杨酸(SA)对猕猴桃果实贮藏品质的影响；同时,对果实表皮潜伏侵染及损伤接种P. expansum后对病害、毒素控制效应进行探究,并从防御酶系统、抗性相关物质、活性氧代谢、表皮组织结构四个方面对OA、SA可能存在的抗病机理进行了分析,以期为美味猕猴桃果实保鲜新技术的开发提供理论依据。主要结论如下：

	1)采前喷施OA、SA对美味猕猴桃采后品质的影响

	猕猴桃果树在盛花期后130、137、144d分别进行5mmol·L-1OA和1.5mmol·L-1SA喷施处理,清水作为对照,采收后在常温(20±1℃)下贮藏。结果表明：采前喷施OA和SA可以有效延缓猕猴桃果实硬度下降及可溶性固形物(SSC)增加的速率,保持较低的糖酸比,维持果实较高的维生素C(Vc)和叶绿素含量,从而延缓果实成熟衰老进程,提高果实采后品质。其中,以OA效果较好。

	2)采前喷施OA、SA对美味猕猴桃采后病害及毒素含量的影响

	经分离、纯化、鉴定,猕猴桃果皮上主要潜伏真菌为拟盘多毛孢属(Pestalotiopsis)、交链孢属(Alternaria)、青霉属(Penicillium)和镰孢霉属(Fusarium)。采前喷施5mmol·L-1OA、1.5mmol·L-1SA可以有效延缓果实病情指数的上升及P. expansum损伤接种后病斑面积的扩大；体外抑菌试验(in vitro)结果表明,OA和SA对P. expansum具有直接的抑制作用；此外,经高效液相色谱(HPLC)测定,采前OA和SA处理果经P. expansum损伤接种6d后的patulin总量比对照减少52.17%、80.54%,采前OA和SA处理显著降低了果实不同腐烂程度果肉中的patulin含量。表明采前喷施OA、SA可以有效控制猕猴桃采后病害及毒素含量增加。

	3)采前喷施OA、SA对美味猕猴桃采后果实抗病性的影响

	美味猕猴桃果实经田间喷施5mmol·L-1OA和1.5mmol·L-1SA后,损伤接种P. expansum。结果表明：采前喷施OA和SA可提高猕猴桃果实抗病能力。与对照组相比,采前OA、SA处理组果实中几丁质酶(CHT)、β-1,3-葡聚糖酶(GLU)、苯丙氨酸解氨酶(PAL)、4-香豆酰-辅酶A连接酶(4CL)、多酚氧化酶(PPO)和过氧化物酶(POD)等防御酶活性显著增强,总酚、类黄酮、富含羟脯氨酸糖蛋白(HRGP)及贮藏前期木质素含量得到累积；同时,采前OA、SA处理提高了果实中过氧化氢酶(CAT)、超氧化物歧化酶(SOD)、抗坏血酸过氧化物酶(APX)活性,有效控制了H2O2含量的增加；此外,采前OA、SA处理显著抑制了贮藏前期的细胞膜渗透率,提高了贮藏前期可溶性蛋白含量,增加了表皮角质层及细胞壁厚度,加强了果实表皮细胞紧密性。
%W CNKI


%0 Journal Article
%A 张放
%+ 中国农业科学院柑桔研究所;
%T 2013年我国主要水果生产统计分析
%J 中国果业信息
%D 2014
%V 31
%N 12
%K 水果生产;水果产量;猕猴桃生产;统计分析;
%X 2013年我国水果生产继续保持稳步增长态势,面积和产量双双创历史新高,分别达1 237.14万hm2和15 771万t,同2012年相比分别增加了1.91%和4.41%,不过增幅进一步回落。全国大多数省份水果生产面积和产量均表现为稳中有增,其中,贵州面积增幅高达18.23%,西藏、江西、贵州、内蒙古、云南和重庆等6个省(区、市)产量增幅均在10%以上,湖南、黑龙江和上海等3个省(市)产量减幅在10%以上。主要水果生产基本上都表现为稳中有增态势,仅香蕉和荔枝面积略有减少,葡萄和猕猴桃生产仍然保持着较快的增长速度,产量分别比2012年增加了9.55%和21.55%。
%P 30-42
%@ 1673-1514
%L 50-1173/S
%W CNKI


%0 Journal Article
%A 施春晖
%A 骆军
%A 王晓庆
%A 陆志兴
%A 张建明
%A 张林山
%+ 上海市农业科学院林木果树研究所;上海市设施园艺重点实验室;上海市奉贤区林业署;
%T ‘红阳’猕猴桃设施栽培与露地栽培比较研究
%J 上海农业学报
%D 2014
%V 30
%N 06
%K 猕猴桃;;设施栽培;;露地栽培;;产量;;果实品质
%X 为了探究一种适合江浙沪地区‘红阳'猕猴桃栽培的模式并实现猕猴桃规模化种植,以上海市崇明林业站果树标准化生产示范基地3年生‘红阳'猕猴桃为试材,在不同栽培条件下,比较分析了温度、湿度、光强等环境因素对‘红阳'猕猴桃成活率、生长量、产量及抗病性、果实品质的影响。结果表明:设施栽培的猕猴桃溃疡病株率为O%,露地栽培为23.5%;与露地栽培相比,设施栽培的猕猴桃叶片病害发病率下降了71.3%,果实日灼病斑率降低了86.8%;因设施栽培改善了‘红阳'猕猴桃的生长微环境,产量提高了1.26倍,果实单果重提高了19.1%;设施栽培果实后熟后的可溶性固形物含量为18.2%,100g果实维生素C含量为160 mg,分别高于露地栽培果实3.4%和25%,口感浓甜、酸味淡,果皮亮度提高。以上结果说明设施栽培可有效提高‘红阳'猕猴桃的产量及品质。
%P 24-28
%@ 1000-3924
%L 31-1405/S
%W CNKI


%0 Journal Article
%A 张承
%A 龙友华
%A 吴小毛
%A 尹显慧
%A 李元庆
%A 王秋萍
%+ 贵州大学农学院;贵州大学药学院;
%T 植物生长调节剂对猕猴桃产量及品质的影响
%J 北方园艺
%D 2014
%N 21
%K 植物生长调节剂;;猕猴桃;;产量;;品质;;贮藏性能
%X 以"贵长"猕猴桃为试材,采用随机区组设计,研究PBO、碧护和喷旺3种植物生长调节剂对猕猴桃产量、品质及贮藏性能的综合调控作用。结果表明:与对照相比,PBO 300倍液处理调控作用较好,能提高猕猴桃产量18.77%、维生素C含量16.4%、可溶性总糖含量20.22%、干物质含量12.6%、粗蛋白质含量26.92%、还原糖含量25.92%,及降低可滴定酸含量25.66%、失重率3.72%、9百分点的坏果率,且能延长贮藏时间29d,适合在猕猴桃栽培中推广使用。
%P 31-34
%@ 1001-0009
%L 23-1247/S
%W CNKI


%0 Thesis
%A 郑戈
%T 生态型气肥耦联发酵工艺模式与技术研究
%Y 张全国
%I 河南农业大学
%9 博士
%D 2015
%K 气肥耦联;;经济发酵温度;;负压沼液浓缩;;生态模式
%X 在能源和环境问题的双重压力下,开发利用可再生的清洁能源尤为重要。生物质能作为一种可再生的新能源日益受到重视。在各种利用生物质的方法中,进行微生物发酵制沼气是一种较为有效的途径。然而,在利用生物质发酵制沼气的同时,也产生了大量的沼液,沼液含水率较大,不易运输和处理,而沼液以及沼渣中富含各种氨基酸,正是做有机肥料的基质。如何在保证沼气产量和沼肥质量的前提下,实现沼气相沼气沼肥耦联生产的发酵工艺生态化,已成为亟需要解决的重要课题。本文着眼于生态型发酵气肥耦联生产工艺及其应用模式研究,研制出温室隧道式气肥联产装置,并完成了生产性运行实验研究;进行了生态型发酵温室系统能量平衡分析,绘出生态型发酵温室系统的能流图,优化出生态型发酵经济温度;开展了生态型发酵沼液沼渣的预处理技术及其肥效相关实验研究;针对位于南水北调中线工程水源保护区的河南省西峡县农业产业区域特色,提出西峡县猕猴桃产区生态发酵气肥联产技术及其应用模式,主要研究结果如下:(1)研制出一种生态型发酵沼气气肥联产装置-温室隧道式气肥联产装置,对高效沼气气肥联产装置的结构和功能进行了优化和研究,对气肥联产装置的发酵单元、太阳能温室、辅助加热单元等进行了设计和优化。设计的温室隧道式气肥联产装置,发酵单元有效容积1000m3,将智能化太阳能温室与隧道式发酵系统相结合,提高沼气发酵温度,采用原料回流与气体搅拌提高原料利用率,池容产气率达到0.8m3/m3·d,原料产气率达到0.3m3/kg,发酵周期30天,月产沼气1800m3。(2)对生态型发酵温室进行热平衡分析,建立以沼气技术为纽带的生态型发酵沼气工程温室能量流动的数学模型,通过对整个系统能量流动过程进行模拟研究,从理论上确定该系统的能量流动的稳定性。尽可能提高太阳能和辅助能量转化利用效率,以增加温室系统的产出。通过温室热平衡的分析和计算,可以发现系统结构是否合理和生产过程中的薄弱环节,从而提出改进措施。(3)依据能量守恒定律和物料平衡原理,核算加热成本,对生态型沼气反应器进行系统分析,建立生态型发酵经济温度的数学模型,确定出经济效益最优化时的温度,即经济发酵温度,为生态型发酵沼气工程运行的PID控制提供科学参考。(4)提出沼液产品加工工艺和沼渣制肥工艺,提出采用负压蒸发的办法浓缩沼液,设计了相应的负压蒸发装置,并进行了相关的实验研究。结果表明:在加热浓缩沼液时,期望沼液温度越低越有利于避免沼液中氮磷钾等元素的流失,同时真空度越大,越容易蒸发,当真空度在0.065Mpa时沼液的浓缩率可达到26.5%。采用所提出的沼渣制肥工艺所制得的有机肥产品合格。(5)基于生态农业产业系统的价值链分析,结合实际情况构建了基于价值链的生态型猕猴桃产区气肥联产模式,既实现气肥联产的功能性、又保障猕猴桃生产的品质和经济性,为生态农业的开展提供了崭新的创新模式参考,实现气肥联产系统和猕猴桃种植系统以及农业大生产系统、环境大系统的良性协调运行。实际运行分析表明:生态猕猴桃的气肥联产设计合理,原料预处理考虑周密得当,产气集中,运行稳定,管理方便,是一种适合规模化运行和推广的创新模式;施用沼肥后的猕猴桃营养价值较高;采用生态发酵模式可带来较好的经济和社会效益。
%W CNKI


%0 Thesis
%A 张江波
%T 猕猴桃全产业链嗜酸耐热菌识别分析及射频控制研究
%Y 刘兴华;岳田利
%I 西北农林科技大学
%9 博士
%D 2015
%K 嗜酸耐热菌;;猕猴桃汁;;D值;;Nisin;;射频
%X 嗜酸耐热菌是果汁类产品的一种污染菌,能污染多种果汁,产生令人不快的气味,世界上关于其污染的事件屡有报道。嗜酸耐热菌主要指Alicyclobacillus属细菌,其种类已超过20种,不同种类之间差异很大,只有部分种类具有污染能力。中国是世界上最大的猕猴桃生产国,陕西是中国的猕猴桃主产区,近年来,猕猴桃果汁、果酒等深加工产业发展迅速,而随着其发展,发生嗜酸耐热菌污染事件的概率也在增加。关于猕猴桃汁中嗜酸耐热菌的分离检测研究报道尚很少。嗜酸耐热菌是芽孢杆菌,其芽孢可以通过巴氏灭菌而保持活性,这也是其频繁造成污染事件的重要原因。本文以陕西眉县-杨凌-周至沿渭河一线猕猴桃主产区为样品采集地区,对该地区猕猴桃生产线从果园到生产车间再到成品进行了全面采样。样品富集培养后分离嗜酸耐热菌,提取其基因组DNA,通过16S rDNA测序进行鉴定。分离菌株通过构建系统发育树和随机引物扩增多态性分析,以及代表菌株的API糖醇利用实验及基因组DNA杂交实验考察其生物多样性。然后通过代表菌株的生长曲线实验、D90℃值测定和产污染物分析考察其污染能力。最后研究了nisin对其增殖能力和抗热性的抑制情况,并研究了射频联合nisin对其芽孢的杀灭效果。论文的主要研究结果如下:(1)自陕西猕猴桃主产区的生产线采集了共401个样品,76个样品检出嗜酸耐热菌(阳性),检出率(阳性率)19.0%。从中分离出85株嗜酸耐热菌,其中1株来自猕猴桃产品,16株分离自加工工厂,其余68株分离自果园。85株分离菌中76株为Alicyclobacillus,包括4个种:A.acidoterrestris(46株)、A.contaminans(10株)、A.herbarius(19株)和A.cycloheptanicus(1株)。其中A.contaminans和A.herbarius,在猕猴桃果园内的分离国内属首次报道。另外还分离到9株Bacillus(分属3个种)。(2)所有85株分离菌以及4株标准菌的基于16S rDNA的N-J系统发育树图分为7个类群,与随机引物扩增多态性分析结果基本吻合,显示出分离菌具有一定的生物多样性。代表菌株的API实验49项糖醇利用反应中,分离菌与本次实验使用的标准菌株的不同反应结果数目为3项至19项,与文献报道中标准菌株差异为7项至22项,从代谢方面显示出分离菌株间的多样性。基因组杂交实验显示10株代表菌株与相应标准菌株基因组的杂交率为74.75~104.79%,从基因组同源性方面显示出分离菌株之间的多样性。(3)代表菌株的生长曲线显示,在BAM中所有菌株均可生长,生长量最高的2周增加了2.61对数单位。而在猕猴桃汁(pH 4.2)中,只有7株菌可以生长,生长量最高的2周增加了3.23个对数单位。在BAM中,D90℃值在不同菌株之间为16.95 min到45.45 min,在猕猴桃汁中,D90℃值在不同菌株之间为12.50 min到38.46 min。在所有10株受试菌株的GC-MS分析中没有发现2,6-DBP和2,6-DCP,只有愈创木酚。愈创木酚产量在2.56 ppb和42.74 ppb之间(静置21天后)。(4)Nisin对受试菌株的生长和抗热性均有一定的抑制作用。在BAM及猕猴桃汁中,当nisin浓度超过20 IU/mL时所有菌株均不能生长,最快的在第4天就检测不到具有活力的细胞。当nisin浓度从0增至100 IU/m L时,BAM在各个菌株的D90℃值的削减量为0.56 min(3.30%)至6.21 min(25.46%),在猕猴桃汁中的范围则是0.45min(3.60%)到17.11 min(53.04%)。以上结果表明nisin可以抑制Alicyclobacillus营养细胞的增殖,也能削弱其芽孢的抗热性,但是在菌株间有差异。RF与nisin在杀灭Alicyclobacillus芽孢中有复合作用,90℃处理15 min最高可以使芽孢浓度下降4.17对数单位,添加100 IU/mL nisin时达到5.19对数单位。RF结合nisin比相同条件下普通加热结合nisin效果更好,同样90℃处理15 min,在20 IU/mL nisin情况下最大差距2.08对数单位,这表明RF结合nisin是一种较传统加热方法更有效的杀灭Alicyclobacillus芽孢的方法。
%W CNKI


%0 Journal Article
%A 李小晶
%A 李建明
%+ 陕西省宝鸡市眉县农业技术推广服务中心;
%T “丰农宝”生物菌剂在猕猴桃上的应用试验报告
%J 基层农技推广
%D 2014
%V 2
%N 09
%K 猕猴桃树;生物菌剂;百叶鲜重;应用试验;
%X <正>"丰农宝"生物菌剂是宝鸡丰农生物菌剂制造有限公司采用现代高科技生物技术研发的生态发酵螯合制剂,是生态复合微生物,即光合菌群、乳酸菌群、酵母菌群、革兰氏阳性放线菌群(好气性)、发酵系的丝状菌群(嫌气性)五大菌群复合体,简称EM菌。其主要功能是造就土壤良性微生物群落,可有效改良土壤,破除板结,提高土壤活性,从而增强土壤抗重茬能力,提高作物产量,改善果实品质。本文通过对猕猴桃树灌根试验,验证"丰农宝"生物菌剂对提高猕
%P 21-23
%@ 2095-5049
%L 11-9329/S
%W CNKI


%0 Thesis
%A 高振鹏
%T 猕猴桃中多酚的提取条件优化及其动力学模型构建
%Y 郁志芳
%I 南京农业大学
%9 博士
%D 2014
%K 猕猴桃;;多酚;;大孔吸附树脂;;超声波;;提取;;动力学模型
%X 猕猴桃果汁加工过程中褐变和涩味等一直是困扰企业的重要技术问题,主要原因是非商品化和未完全成熟的猕猴桃被用来生产猕猴桃果汁,导致猕猴桃果汁中含有大量的多酚物质,因此,解决猕猴桃果汁的褐变和涩味问题是猕猴桃果汁行业发展的关键,此外,分离出的多酚物质可被作为保健产品再次利用。另外,猕猴桃果汁加工过程中产生的废弃皮渣中的多酚含量较丰富,对猕猴桃皮渣中多酚物质提取回收并加以利用,既可提高猕猴桃加工企业的生产效益,又可生产出高附加值的抗氧化多酚产品。本研究首先筛选了2种大孔吸附树脂对猕猴桃果汁中多酚的吸附性能,获得最佳树脂并对该树脂的吸附特性、热力学性质及吸附动力学进行了研究；在此基础上,开展了猕猴桃果汁中多酚树脂动态吸附和解析试验,对其试验条件进行优化并对分离得到的多酚成分进行分析鉴定。其次,对猕猴桃皮渣中的多酚成分进行质谱分析,利用Plackett-Burman试验对超声波辅助提取猕猴桃皮渣中多酚的影响因素进行筛选；研究了超声波影响因素对猕猴桃皮渣中多酚单体成分的提取影响,再利用响应曲面法对超声波辅助提取猕猴桃皮渣中多酚的试验条件进行优化,建立试验模型对试验结果进行预测。最后,以Fick第二定律为基础,引入超声波辅助处理,推导出超声波辅助提取物质中有效成分的动力学方程,探索超声波辅助提取的参数,建立超声波辅助提取猕猴桃皮渣中多酚的动力学预测模型。主要研究内容及结果如下：(1)通过2种大孔吸附树脂对猕猴桃果汁中多酚的吸附性能对比分析研究,确定AB-8树脂对猕猴桃果汁中多酚的吸附性能明显优于另外1种树脂。AB-8树脂的静态吸附量可达到31.304mg/g树脂。猕猴桃果汁中多酚在AB-8树脂上的吸附等温平衡符合Freundlich方程。热力学研究结果证明,焓变量(0<△H<5)显示该吸附过程属于物理吸附,为吸热过程；随着温度的升高,自由能变量(△G<0)呈现下降趋势,说明吸附过程属于自发吸附。动力学研究证明Lagergren拟一级速率方程能够很好的模拟AB-8树脂对猕猴桃果汁中多酚的吸附过程,吸附机理说明内扩散非速率限制步骤,整个吸附过程被液膜扩散和内扩散步骤同时限制。(2)为连续化去除和回收猕猴桃果汁中的多酚物质,利用响应曲面法对AB-8树脂动态吸附和动态解析猕猴桃果汁中多酚的试验条件进行优化研究,并对分离得到的多酚进行成分分析。试验建立AB-8树脂动态吸附猕猴桃果汁多酚的预测模型为：Y1=-18.19+6.71X1+0.84X2+2.65X3-0.1X1X2-0.05X1X3-0.028X2X3-1.69X12-0.014X22-0.152X32,其R2=0.975,P<0.01；动态解析预测模型Y2=-162.73+4.29A+64.81B+60.18C+0.27 AB-0.48 AC-4.05 BC-0.039A2-14.39B2-5.14C2,其R2=0.965,P<0.01；两模型均具有良好的重现性。优化获得的AB-8树脂动态吸附猕猴桃果汁多酚的条件为：猕猴桃果汁浓度19°rix,上样流速1.3 mL/min,上样体积7 BV；动态解析条件为：乙醇浓度45%,解析流速2.4 mL/min,乙醇容量3 BV。树脂解析液中共检测出对羟基苯甲酸、绿原酸、咖啡酸、表儿茶素、对香豆酸、阿魏酸、芦丁、槲皮苷8种多酚成分,其中芦丁含量最高2.68ug/mL,其次为表儿茶素1.357ug/mL.验证试验得到动态吸附量为3.16 mg/g树脂,动态解析率为91.75%,验证试验值与预测值极为接近,证明预测模型符合试验要求。(3)试验对猕猴桃皮渣中多酚成分进行了质谱分析,考察了超声波提取单因素对多酚提取的影响,在此基础上,使用BBD设计对超声波辅助提取试验条件进行优化。通过液质联用与标准品对照分析,鉴定出猕猴桃皮渣中含有的多酚物质成分13种,分别为原儿荼酸、绿原酸、儿茶素、香草酸、咖啡酸、丁香酸、表儿茶素、阿魏酸、芦丁、金丝桃苷、异槲皮苷、槲皮苷和槲皮素。通过Plackett Burman设计试验,优化出对猕猴桃皮渣中多酚提取率影响显著的因素分别为：超声波功率、频率及提取温度。研究了不同超声波功率、频率、温度及料液比对猕猴桃皮渣中多酚单体的提取效果,即超声波功率对猕猴桃皮渣中的酚酸类组分影响较大,黄酮类组分影响较小；超声波频率越小,猕猴桃皮渣中酚酸类组分和黄酮类组分的提取量则越大；低温下酚酸类组分容易被提取,较高温度下黄酮类组分容易被提取出；料液比越大,猕猴桃皮渣中多酚组分的提取量就越大。建立的超声波辅助提取预测模型为Y1=24.18+1.01X1+1.56X2+0.69 X3+0.11 X1 X2-0.062 X1 X3-0.067 X2 X3-1.59 X12-2.31 X22-1.06 X32,具有良好的重现性,其R2=0.972,P<0.01。获得的超声波辅助提取猕猴桃皮渣中多酚的较佳试验条件：超声波功率490W,温度66℃,料液比1：7.5。优化条件下验证试验得到多酚的提取量为26.03 mg/g,验证试验值与预测值接近。(4)建立了超声波辅助提取猕猴桃皮渣中多酚的动力学方程,在方程中引入超声波功率、频率及提取温度等相关参数,获得了未施加超声波作用的常规提取扩散系数k与温度间的关系式：k=-4×10-6T2+0.0004T+0.008,相关性R2=0.936；试验条件下超声波功率与相关系数kp的关系式：kpP=2x 10-6P-0.0004；超声波频率与相关系数kf的关系式：kf=-8×10-6f2+0.001f-0.0211；温度与相关系数kT的关系式：kT=6×10-6T2-0.0007T+0.0185；超声波功率、频率及温度三者相互影响系数k4为0.8。以此建立的超声波辅助提取猕猴桃皮渣中多酚的动力学方程：ln[((18.31+e0.0068T)/((18.31+e0.0068T)-C]=(-4×10-6T2+0.004T+0.008)[1+0.8[(6×10-6T2-0.0007T+0.0185)T+(2×10-6P-0.0004)P+(-8×10-6f2+0.0011f-0.0211)f)]t验证试验表明,试验值与模型计算值之间拟合度高,相关系数大于0.99,说明此模型能很好地描述猕猴桃皮渣中多酚提取过程。
%W CNKI


%0 Journal Article
%A 张计育
%A 莫正海
%A 黄胜男
%A 郭忠仁
%+ 江苏省中国科学院植物研究所;
%T 21世纪以来世界猕猴桃产业发展以及中国猕猴桃贸易与国际竞争力分析
%J 中国农学通报
%D 2014
%V 30
%N 23
%K 猕猴桃;;生产;;贸易;;竞争力;;建议
%X 进入21世纪以来,世界和中国的猕猴桃生产、贸易和竞争力都有了新的变化。笔者以世界粮农组织(FAO)数据和相关文献为基础,分析了猕猴桃生产和发展情况以及中国猕猴桃贸易和竞争力。世界猕猴桃的收获面积和产量持续增加,中国猕猴桃产业得到了迅速发展,栽培面积和产量均居世界第一。单产与新西兰相比存在较大的差距。世界和中国猕猴桃的进口和出口呈现平稳增长态势,但是中国猕猴桃进口量和进口额远大于出口量和出口额。中国猕猴桃出口竞争力很差甚至极差水平上,在国际猕猴桃果市场上中国出口猕猴桃果品质中等偏低。针对中国猕猴桃生产和贸易中存在的问题,本研究提出了改善中国猕猴桃产业发展和提高国际竞争力的措施。
%P 48-55
%@ 1000-6850
%L 11-1984/S
%W CNKI


%0 Thesis
%A 张慧琴
%T ‘华特’和‘红阳’猕猴桃果实发育中糖代谢特性及其相关基因表达分析
%Y 章镇;谢鸣
%I 南京农业大学
%9 博士
%D 2014
%K 中华猕猴桃‘红阳’;;毛花猕猴桃‘华特’;;糖代谢;;克隆;;表达;;果实发育;;猕猴桃细菌性溃疡病;;qRT-PCR;;内参基因;;淀粉
%X 猕猴桃风味独特,口感鲜美,富含维生素c、膳食纤维和多种矿物营养,并具有诸多的保健功效,是当今世界备受青睐的重要水果之一。毛花猕猴桃‘华特’(Actinidia eriantha'White')和中华猕猴桃变种红肉猕猴桃‘红阳’(Actinidia chinensis var. rufopulpa'Hongyang')为我国近年来自主育成的优良品种。迄今为止,对于毛花猕猴桃的低糖高酸和中华猕猴桃红肉变种的高糖低酸的现象,果实淀粉积累类型,糖积累规律及动态变化,糖代谢相关酶的活性变化和相关基因的表达,以及糖代谢与溃疡病发生的相关性等一些最基本、最重要的问题,所知甚少。故通过对比研究其果实发育过程中淀粉、蔗糖、葡萄糖、果糖等碳水化合物含量和糖代谢相关酶活性的变化及其相关酶基因的克隆与表达,以及利用分子生物学快速分离与鉴定溃疡病病原菌,研究糖代谢与溃疡病相关性,探明其糖代谢特性,以期为猕猴桃高糖和优质育种提供理论依据,为进一步开展猕猴桃抗细菌性溃疡病的研究奠定基础。主要研究结果如下：1.基于BBCH衡量法研究‘华特’果实发育特性解析了‘华特’从花后至衰老整个过程的果实形态、生长和发育等特性,以及果实碳水化合物和有机酸的积累及其动态变化,并基于BBCH衡量法,构建了一个系统描述‘华特’果实生长发育的标准模型。明确了‘华特’猕猴桃果实发育亦呈现细胞分裂、果实膨大(以淀粉积累为主)和果实成熟三个重要时期。细胞分裂期主要包含70-74阶段,果实膨大期包含74-80阶段,果实成熟期包含80-90阶段。‘华特’猕猴桃风味独特,糖组份分配合理,以果糖含量为最高,有机酸积累时间较长,苹果酸含量较高,能在蔓上软熟。2.‘华特’和‘红阳’猕猴桃果实发育过程中糖代谢特性(1)明确了中华猕猴桃变种‘红阳’为高淀粉积累型品种,而毛花猕猴桃‘华特’为低淀粉积累型品种。‘红阳’果实淀粉积累平均速率为0.685 mg·gFW-d-1,淀粉积累峰值为70.78 mg·gFW-1,分别是‘华特’的1.34倍和1.69倍,且其淀粉积累时间比‘华特’长21 d,表现为积累增速快、峰值高和时间长。‘华特’果实淀粉在采前已急剧下降,至采收时几乎均转化为可溶性糖；而‘红阳’果实淀粉含量仍直线增长,并在采前维持在一个较高的水平。(2)测定分析了‘华特’和‘红阳’果实发育进程中碳水化合物含量与糖代谢相关酶活性之间的相关性,明确了腺苷二磷酸葡萄糖焦磷酸化酶(AGPase)是影响淀粉积累的关键酶,此外中性转化酶(NI)、酸性转化酶(AI)和蔗糖磷酸合酶(SPS)活性的差异可能也是造成淀粉积累高低、干物质多少、可溶性糖组分及含量不同的重要原因。‘红阳’和‘华特’的淀粉含量与AGPase和SPS酶活性的相关性最强,而与NI和AI酶活性呈较强负相关。‘红阳’的AGPase和SPS的活性一直明显强于‘华特’,而NI和AI酶活性却始终显著低于‘华特’。3.猕猴桃果实糖代谢相关基因的克隆采用同源克隆、RT-PCR技术和RACE相结合的方法,从‘华特’猕猴桃果实总RNA克隆到6个糖代谢相关基因的cDNA片段及2个cDNA全长,其中5个在GenBank上登录。克隆的蔗糖转运蛋白(SUT)基因(AeSUT)、SPS基因(AeSPS)、蔗糖合酶(SuSy)基因(AeSUSY)、AI基因(AelNA)和NI基因(AeINN)的cDNA片段,长度分别为309 bp、264 bp、438 bp、744 bp和1725 bp,氨基酸同源序列显示分别与紫毛蕊花SUT、中华猕猴桃SPS、葡萄SuSy、番茄AI和木薯NI同源性最高,各自达到80%,98%,82%,81%和83%。获得了果糖激酶(FK)基因的cDNA片段(AeFKl)、 AGpase基因的cDNA全长(AeAGP1)和尿苷二磷酸葡萄糖焦磷酸化酶(UGPase)基因的cDNA全长(AeUGP1),其长度分别为990 bp、1758 bp和1732 bp,各包含一个大小为990 bp、1518 bp和1428 bp的开放阅读框(ORF),预测的蛋白分子量分别为35.34 kDa、55.54 kDa和51.84 kDa。AeFK1和AeAGP1氨基酸同源序列分别与中华猕猴桃的FK和AGPase的同源性最高,均达到99%,AeFK1和AeAGP1各与中华猕猴桃FK基因和AGPase基因亲缘关系最近AeUGP1氨基酸同源序列与杨树UGPase同源性最高,达到92%,与番薯UGPase基因亲缘关系最近。4.猕猴桃实时荧光定量PCR分析最适内参基因筛选应用实时荧光定量PCR技术分析了ACTB.TUB、18SrRNA和GAPDH 4个常用植物内参基因在‘华特’猕猴桃不同组织及不同果实发育时期的mRNA表达差异情况。经GeNorm软件分析发现,4种内参基因的表达稳定性各异,TUB和ACTB在6种不同组织中表达均稳定,而18SrRNA在不同果实发育时期的基因表达分析中最稳定。5.猕猴桃糖代谢相关基因的表达分析(1)在‘华特’猕猴桃根、茎、叶、花、果中均有AeAGP1、AeUGP1、AeSPS、 AeSUSY, AeINA、AeINN、AeFK1和AeSUT基因的表达。其中AeAGP1和AeUGP1分别在叶和茎中相对表达量最高,两者均在花中表达量最低；AeINA、AeINN和AeFK1则在根中表达量最高,花中表达量最低；AeSPS、AeSUSY和AeSUT均在根中表达量最低,而分别在花、幼果和茎中表达量最高。(2)比较分析了‘华特’和‘红阳’果实发育进程中糖代谢关键酶基因的差异表达。在‘红阳’果实各发育阶段的基因表达量,除AeAGP1基因远高于‘华特’果实相同发育阶段外,其余7个基因表达量均低于‘华特’果实相同发育阶段的基因表达量。除基因AeINN和AeSPS外,其余6个基因表达量均随着‘华特’果实发育而下降,而AeINN基因表达量呈先降后升、再降再升的态势,AeSPS基因表达量呈先升后降趋势,至133 DAA达其最高转录水平。AeUGP1、AeINA和AeINN基因表达量均随着‘红阳’果实发育而下降,而AeAGP1表达量在‘红阳’中表现为先升后降,然后再升再降的态势,AeSPS基因表达量表现为升-降-升的趋势,AeSUSY, AeFkl和AeSUT基因表达量均表现为先升后降趋势,最高转录水平分别出现在56 DAA、28DAA和84 DAA。(3) CPPU处理能明显促进‘红阳’果实发育过程中AeAGP1、AeUGP1、AeINA和AeSUSY基因的上调表达,表达量最高相差倍数分别为6.65倍、3.46倍、6.47倍和9.03倍,且AeSUSY基因表达高峰比对照提前7d出现；CPPU处理调控AeINN、AeFK1基因在果实发育前期下调表达,后期上调表达,AeSPS基因于细胞分裂期上调表达,果实膨大和成熟期下调表达,AeSUT基因下调表达,最高相差4.88倍。6.猕猴桃细菌性溃疡病病原菌分子鉴定及糖含量与溃疡病发生相关性对分离得到的6个代表菌株进行PCR扩增和测序,获得了大小约为280 bp的特异性片段,其测序结果与登录号为D86357和AY342165的Pseudomonas syringae pv. Actinidiae的序列完全一致,为丁香假单胞杆菌猕猴桃致病变种(Pseudomonas syringae pv. Actinidiae)。鉴定了18份种质材料的抗性,发现‘红阳’等中华猕猴桃最感,‘华特’、‘迷你华特’等毛花猕猴桃高抗,‘海沃德’等美味猕猴桃居中。不同抗性猕猴桃品种接种病原菌后,枝、叶中可溶性糖、淀粉含量均与溃疡病发生呈正相关,系数分别为0.946、0.896、0.971和0.996；而枝、叶中可溶性蛋白含量与溃疡病发生呈负相关,系数分别为-0.962和-0.972。
%W CNKI


%0 Journal Article
%A 黄春辉
%A 曲雪艳
%A 刘科鹏
%A 冷建华
%A 涂贵庆
%A 李帮明
%A 徐小彪
%+ 江西农业大学农学院;江西省奉新县猕猴桃研究所;
%T ‘金魁’猕猴桃园土壤理化性状、叶片营养与果实品质状况分析
%J 果树学报
%D 2014
%V 31
%N 06
%K 猕猴桃;;土壤;;理化性状;;叶片营养;;果实品质
%X 【目的】摸清猕猴桃园土壤理化性状、叶片营养及果实品质状况,为指导果园科学施肥提供参考依据。【方法】对15个‘金魁’猕猴桃园的土壤理化性状、叶片营养和果实品质进行测定,结合相关分级标准,分析猕猴桃园土壤管理存在的问题。【结果】供试果园的土壤阳离子交换量处于适宜水平,土壤有机质、有效钙含量总体偏低,3/5果园土壤容重偏高,1/3果园土壤p H偏低,1/2果园土壤盐基总量偏低,土壤速效氮、有效硼、有效氯含量充足,但1/2果园土壤速效磷、速效钾、有效镁、有效锰、有效锌含量不足。供试果园叶片磷和镁含量充足,锰含量总体过剩,1/2果园叶片氯含量过高;但1/2果园叶片钾含量不足,大部分果园叶片钙含量偏低,所有果园氮和硼含量不足。大部分果园果实硬度较低,可滴定酸总体偏高;1/3果园的单果质量小于80 g,超过1/2果园需提高可溶性固形物含量。相关性分析结果表明,土壤养分间呈显著正相关的有O.M-K、O.M-Ca、O.M-Mg、K-B、Ca-Zn、Ca-B,呈极显著正相关的有O.M-P、O.M-Zn、O.M-B、P-Mg、P-Zn、K-Ca、K-Mg、Ca-Mg、Mg-Zn。土壤养分与叶片养分之间除硼外,其他相对应元素之间无显著相关性。果实单果质量与土壤有机质、有效锌呈显著正相关,与叶片磷呈极显著正相关;果实硬度与土壤速效钾、有效镁、有效硼呈显著正相关,与土壤有效钙、叶片硼呈极显著正相关;可溶性固形物与土壤有机质呈极显著正相关,维生素C与叶片氮呈显著负相关。【结论】果实品质指标受到多个土壤和叶片营养元素的影响,土壤养分与叶片养分之间存在协同与拮抗作用,增加土壤有机质含量可以提高土壤中各有效养分的含量,从而有利于果实品质的提升。
%P 1091-1099
%@ 1009-9980
%L 41-1308/S
%W CNKI


%0 Journal Article
%A 赵志勇
%A 张鹏博
%A 段眉会
%A 姚鸣飞
%+ 陕西省周至县农业局;周至县万嘉兴专业合作社;
%T 猕猴桃根际液体施肥技术
%J 西北园艺(果树)
%D 2014
%N 03
%K 猕猴桃;需肥特点;施肥技术;
%X <正>笔者根据猕猴桃生长需肥特点,在水肥一体化技术基础上总结出了猕猴桃根际液体施肥技术。该技术充分利用了果园喷药的机械装置,包括配药罐、打药机(三缸活塞泵)、三轮车、管子等,稍加改造,将原来的喷枪换成施肥枪,追肥时将要施入的配方肥料溶于水中,用打药机加压后,通过追肥枪注入果树根系集中分布层,加速养分吸收利用,具有显著的节水、节肥、省工效果。1技术特点猕猴桃根际液体施肥技术相比传统灌溉施肥
%P 50
%@ 1004-4183
%L 61-1226/S
%W CNKI


%0 Thesis
%A 李诚
%T 奉新猕猴桃果实熟腐病病原菌鉴定及防治技术研究
%Y 蒋军喜
%I 江西农业大学
%9 硕士
%D 2014
%K 猕猴桃果实熟腐病;;病原鉴定;;生物学特性;;杀菌剂毒力测定;;防治技术
%X 通过形态学观察、致病性测定和分子生物学研究,对引起江西奉新猕猴桃果实熟腐病的病原菌进行鉴定,结果表明引起奉新猕猴果实熟腐病的病原菌有6种,分别是葡萄座腔菌(Botryosphaeria dothidea)、富氏葡萄孢盘菌(Botryotinia fuckeliana)、盘多毛孢菌(Pestalotiopsis sp.)、层出镰刀菌(Fusarium proliferatum)、拟茎点霉菌(Phomopsis sp.)和链格孢菌(Alternaria sp.),其中主要是葡萄座腔菌(占83.0%),其次是拟茎点霉菌(占8.9%)。对猕猴桃果实熟腐病主要病原菌B. dothidea和Phomopsis sp.的生物学特性进行了研究。结果表明该病菌对多种水果作物具有致病性,病原菌在5～35℃均能正常生长,最适生长温度25℃,在PDA、CA和苜蓿煎汁培养基上生长较好,适宜pH为7,菌丝生长最适碳源有蔗糖、葡萄糖和麦芽糖、纤维二糖,最适氮源则为酵母膏、牛肉膏和蛋白胨。采用菌丝生长速率法测定了6种杀菌剂对猕猴桃果实熟腐病主要病原菌的室内毒力大小,结果表明75%肟菌酯·戊唑醇WG、50%异菌脲SC、10%苯醚甲环唑WG、70%甲基硫菌灵WP、60%吡唑醚菌酯·代森联WG等5种杀菌剂对B. dothidea和Phomopsis sp.均具较强的毒力,对B. dothidea的EC50值依次为0.1439μg/mL、 0.1502μg/mL、0.1795μg/mL、0.2640μg/mL和0.9466μg/mL;对Phomopsis sp.的EC50值依次为0.0893μg/mL、0.2228μg/mL、0.1320μg/mL、0.4034μg/mL和0.7922μg/mL;50%醚菌酯水分散粒剂则对两种病菌的毒力很弱,对B. dothidea和Phomopsis sp.的EC50值分别高达7890.7μg/mL和12881.0μg/mL。品种抗性试验表明海沃德、云海1号和金艳3个猕猴桃品种对熟腐病菌具有高度抗性,防治猕猴桃果实熟腐病的最佳时期为8月中旬以前,清园对该病害的发生具有较好的防治效果,果实采后药剂浸果不能减轻熟腐病的发生,生长期果实套袋可以有效防治该病害的发生,75%肟菌酯·戊唑醇和25%吡唑醚菌酯具有显著的防治效果。通过病原菌形态特征、致病性测定及rDNA-ITS的同源性分析,将除猕猴桃果实熟腐病之外同样能引起猕猴桃果实腐烂和落果的猕猴桃灰霉病和猕猴桃果梗干枯病的病原物分别鉴定为Botrytis cinerea(有性态Botryotinia fuckeliana)和隔孢丛壳菌(Glomerella septospora)。在此基础上,采用菌丝生长速率法测定不同杀菌剂对该两种病原菌的毒力大小,结果表明,75%肟菌·戊唑醇、43%戊唑醇和25%吡唑醚菌酯对其菌丝生长有较强的抑制作用。
%W CNKI


%0 Thesis
%A 王孝荣
%T 猕猴桃白酒酿造技术研究
%Y 蒋和体
%I 西南大学
%9 硕士
%D 2014
%K 猕猴桃;;猕猴桃原料酒;;猕猴桃白酒;;发酵工艺;;蒸馏;;陈酿;;香气成分
%X 中国作为猕猴桃属植物的原产地和品种资源的发祥地,资源丰富、种类繁多、分布较广。我国猕猴桃属植物栽培面积位居世界第一,产量跃居世界之首,但同时面临着加工能力不足,市场拓展力度不大、产品单一等问题,导致猕猴桃腐烂而造成资源浪费。以猕猴桃酿造白酒,有利于促进农副产品加工业的发展,提高猕猴桃的利用价值,增加农民收入。目前,猕猴桃酒制品以猕猴桃果酒为主,而关于猕猴桃白酒的研究相对较少。

	本文以中华猕猴桃为原料,通过响应面法对猕猴桃原料酒的发酵工艺进行优化,研究了猕猴桃原料酒发酵过程中一些营养成分的变化,并采用顶空固相微萃取法(SPME)与气相色谱-质谱联用技术(GC-MS)对猕猴桃白酒蒸馏过程及陈酿期间香气成分的变化等方面进行了研究,主要研究结果如下：

	(1)通过对三种酵母、三种发酵方式及不同初始糖含量的比较,葡萄酒.果酒专用酵母比较适合猕猴桃原料酒的酿造,发酵方式以混汁发酵为宜,初始糖含量调整到17%制得猕猴桃白酒品质较好。

	(2)通过单因素和Box-Behnken响应面试验,利用统计学的方法建立了猕猴桃原料酒发酵条件的回归模型：Y=8.44+0.11A+0.26B+0.35C+0.18AB+0.20AC+0.35BC-1.61A2-1.36B2-1.43C2。并且确定了猕猴桃原料酒的最佳发酵工艺条件：发酵液初始pH为3.5、酵母添加量为0.15%、发酵温度为20。C。进行验证实验,重复3次,测得猕猴桃原料酒的酒精度为(8.50±0.11)%vol,与预测值8.48%vol基本相符,与模型预测的值接近,说明了该模型可以很好的预测猕猴桃原料酒的发酵条件与酒精度的关系。

	(3)通过对猕猴桃原料酒整个发酵过程中部分营养成分变化规律研究,其结果表明：在整个发酵过程中,Vc含量逐渐降低,发酵3d后变化不显著；总酸的含量逐渐升高；发酵前期,发酵液中的还原糖逐渐降低,发酵5d后变化不显著；发酵前期,发酵液中的酒精度逐渐增加,发酵5d后酒精度不再增加；可溶性固形物含量在发酵前期逐渐降低,发酵5d后变化不显著；发酵液的pH值在整个发酵过程中变化不显著。

	(4)采用顶空固相微萃取法(HS-SPME)与气相色谱-质谱联用技术(GC-MS)对猕猴桃白酒第一次蒸馏总液A与第二次蒸馏总液B中香气成分及两次蒸馏过程A1-A5、 B1-B5中主要香气成分(相对含量≥1%)变化进行了分析,其结果表明：第一次蒸馏总液A与第二次蒸馏总液B中均含有18种主要香气成分。在两次蒸馏过程A1-A5、B1-B5中,乙酸乙酯、己酸乙酯、癸酸乙酯、月桂酸乙酯、辛酸乙酯及3-甲基癸酸丁酯构成猕猴桃白酒的巾前香成分；肉豆蔻酸乙酯、棕榈酸乙酯及2,6-二叔丁基对甲苯酚在两次蒸馏过程中变化较小；癸酸、月桂酸构成猕猴桃白酒的中后香成分；癸酸异丁酯、乙酸异戊酯、辛酸-3-甲基丁酯、异戊醇、乙缩醛及2-十五酮构成猕猴桃白酒的前香成分；十六醛构成猕猴桃白酒的中香成分。

	(5)采用顶空固相微萃取法(HS-SPME)与气相色谱-质谱联用技术(GC-MS)检测了猕猴桃白酒陈酿过程中的香气成分。结果表明：共检出130种香气成分,共有香气成分为77种,其中乙酸乙酯、乙缩醛、异戊醇、乙酸异戊酯、已酸乙酯、辛酸乙酯、癸酸、癸酸乙酯、辛酸-3-甲基丁酯、癸酸异丁酯、月桂酸、月桂酸乙酯、3-甲基癸酸丁酯、2,6-二叔丁基对甲苯酚、2-十五酮、肉豆蔻酸乙酯、棕榈酸乙酯17种相对含量较高。在猕猴桃白酒陈酿期间,酯类、缩醛类总体呈下降趋势,醇类、酸类、醛酮类呈上升趋势。猕猴桃白酒经陈酿后,香气成分经历了平衡、稳定及成熟的微妙动态变化,使酒体变得细腻、柔和、醇厚、丰满、典型性突出。
%W CNKI


%0 Journal Article
%A 欧阳红旗
%A 王俊杰
%+ 泾县桃花潭镇包合林业站;
%T 造林密度对中华猕猴桃枝条产量及经济效益的影响
%J 湖南林业科技
%D 2014
%V 41
%N 03
%K 猕猴桃;;造林密度;;枝条;;经济效益
%X 2012年11月于安徽省泾县桃花潭镇苏岭村对5种不同造林密度的中华猕猴桃林枝条生长量与产量以及经济效益进行研究。结果表明:造林密度对中华猕猴桃2年生枝条基部直径、单株产量、单位面积产量影响显著,对枝条长度的影响较小;造林密度越小,枝条平均基部直径越粗,单株产量也越高;5种造林密度的猕猴桃林单位面积枝条产量大小为C(2 m×1.66 m)>D(2 m×1.45 m)>B(2 m×2 m)>E(2 m×1.25m)>A(2 m×2.4 m)。造林与抚育管理成本与造林密度成正比,造林密度越大,成本越高;总收入、纯利润与造林密度呈抛物线关系;当造林密度为2 m×1.66 m时,其2年生生枝条总产量最高,经济效益最大。
%P 14-18
%@ 1003-5710
%L 43-1096/S
%W CNKI


%0 Thesis
%A 贾鲁彦
%T 猕猴桃果酱加工工艺研究
%Y 鲁周民
%I 西北农林科技大学
%9 硕士
%D 2014
%K 猕猴桃果酱;;正交试验;;加工工艺;;HACCP
%X 当前我国猕猴桃栽培面积大，年产量逐年攀升，而鲜猕猴桃不耐贮存，因此开发其深加工产品可有效延长其供应期。加工果酱是果品深加工的有效途径，可显著提高果品综合效益。随着消费者对健康食品多样性的需求，猕猴桃果酱将广泛受到欢迎。猕猴桃果酱加工工艺与果酱品质密切相关，目前有关猕猴桃果酱的研究多集中在简单家庭制作工艺和加工过程对其品质的影响方面，对于猕猴桃果酱加工的优化工艺未见系统研究。

	本研究选用新鲜猕猴桃去皮去芯后的粉碎果浆为原料，进行L9（34）正交试验，以果酱的可溶性固形物、黄酮、总酚、维生素C（Vc）含量和感官品质进行综合评价，研究确定了猕猴桃果酱加工的工艺和配方；之后根据加工过程中果酱的色差和质构变化筛选加工中主要原料的最佳质量配比和熬制时间，优化了加工工艺，综合分析确定猕猴桃果酱加工生产的最佳生产工艺和配方；最后对猕猴桃果酱的生产过程中HACCP质量控制进行了研究，以期为猕猴桃果酱的加工生产提供技术参考。

	1、综合感官品质、营养品质、色差和质构分析后得到猕猴果酱加工工艺流程为：

	原料验收→挑选→去皮去芯→榨汁打浆→加水（水：果浆质量比=1:2）→熬制30min，边搅拌、边加入相当于总质量30%的白砂糖、0.5%的魔芋超微粉→热罐装、封口→热蒸汽灭菌20min→冷却、检验→成品。

	按照优化的工艺流程和配方生产出的果酱主要营养成分含量为：可溶性固形物含量为47.96%，黄酮含量为108.8mg/100g，总酚含量为1.39mg/g，Vc含量为81.96mg/100g，感官评分为84.55。感官品质为：颜色为绿色，自然透亮；口感细腻，酸甜适口；具有猕猴桃的浓郁香味，无异味；酱体均匀一致呈软胶凝状，徐徐流散，涂抹性良好；无糖结晶，无汁液析出，无杂质。

	2、本研究将HACCP的基本原理应用于猕猴桃果酱的加工过程。通过对猕猴桃果酱工艺流程进行危害分析，分析了猕猴桃果酱制作过程中化学危害、生物危害和物理危害等因素，确定了原料验收、榨汁打浆、加热、配料浓缩和灌装杀菌是猕猴桃果酱加工工艺的HACCP关键控制点，提出了关键控制点的关键限值、监控方法和校正措施。
%W CNKI


%0 Thesis
%A 付青霞
%T 生物复混肥对猕猴桃果实品质及果园土壤微生态的影响
%Y 谷洁
%I 西北农林科技大学
%9 硕士
%D 2014
%K 生物复混肥;;土壤养分;;土壤酶;;土壤微生物量;;土壤微生物群落多样性;;猕猴桃果实品质
%X 生物复混肥是近几年兴起的一种新型复合肥料，它集有机肥料的长效性、无机肥料的高效性和微生物肥料特有的生理调节功能于一身，除了具有提高土壤肥力的功效外，又具有改善土壤微生态环境，并调节作物生长的作用。本研究采用田间施肥试验，探究了生物复混肥的综合肥效，并以等氮养分的传统有机肥和等养分量的化肥作为对比，通过土壤养分含量、土壤酶活性、微生物量、微生物群落功能和结构多样性及猕猴桃果实产量和品质的测定，探讨了生物复混肥施入猕猴桃园后对猕猴桃果实品质和土壤微生态的影响。主要研究结果如下：

	1、生物复混肥对土壤酶活性的影响

	各施肥处理均不同程度的提高了土壤酶活性。蔗糖酶、脲酶、酸性磷酸酶和FDA水解酶的整体活性表现为：生物复混肥处理>传统有机肥处理>化肥处理>不施肥处理；而过氧化氢酶的整体活性则表现为：传统有机肥处理>生物复混肥处理>化肥处理>不施肥处理。

	2、生物复混肥对土壤微生物量的影响

	随着猕猴桃的生长，各处理的土壤微生物量氮含量均呈现上升的趋势；土壤微生物量碳、磷含量，生物复混肥和传统有机肥处理呈上升趋势，化肥和不施肥处理表现为先升高后下降的趋势，果实膨大期达到最大值。猕猴桃整个生长周期，土壤微生物量表现为：生物复混肥处理>传统有机肥处理>化肥处理>不施肥处理。

	3、生物复混肥对土壤微生物群落功能和结构多样性的影响

	Biolog结果表明，猕猴桃整个生长周期，生物复混肥处理的土壤微生物群落的整体代谢活性（AWCD）和多样性指数最高，其次是传统有机肥和化肥处理；从土壤微生物群落对六大类碳源的相对利用情况来看，各施肥处理均不同程度的减少了对糖类、羧酸类和氨基酸类碳源的相对利用率，增加了多聚物类、多酚类和多胺类碳源的相对利用率；主成分分析表明，不同施肥处理对土壤微生物群落功能多样性均具有显著影响，各施肥处理间、与不施肥处理间均在主成分坐标图上显著区分，对微生物群落功能多样性分异起主要作用的碳源主要是糖类、氨基酸类和羧酸类碳源。

	DGGE结果表明，随着猕猴桃的生长，细菌和真菌群落组成的多样性均表现为先增高后降低的趋势，且生物复混肥处理的土壤微生物群落多样性最高，而不同施肥处理均不同程度的提高了土壤微生物群落多样性。

	4、生物复混肥对猕猴桃产量和果实品质的影响

	各施肥处理均显著增加了猕猴桃的单果重和产量，但对产量的影响差异不显著。与不施肥处理相比，生物复混肥处理显著提高了猕猴桃果实中的可溶性固形物、总糖、维生素C的含量（P <0.05），并降低了总酸含量；传统有机肥处理显著增加了猕猴桃果实中的可溶性固形物、总糖和可溶性蛋白含量，但效果不如生物复混肥显著；化肥处理也显著增加了猕猴桃果实中的可溶性固形物和总糖含量，效果介于生物复混肥和传统有机肥之间。猕猴桃产量和品质的提高效果均以生物复混肥处理最好。
%W CNKI


%0 Thesis
%A 焦红红
%T 猕猴桃细菌性溃疡病防治药物的筛选
%Y 吴云锋
%I 西北农林科技大学
%9 硕士
%D 2014
%K 猕猴桃溃疡病;;药剂筛选;;毒力测定;;施药方法;;增效复配
%X 猕猴桃细菌性溃疡病(Kiwifruit bacterial canker)是猕猴桃生产中的毁灭性病害，严重制约着猕猴桃产业的健康发展。该病害由丁香假单胞杆菌猕猴桃致病变种(Pseudomonassyingae pv. Actinidiae，PSA)侵染引起，随着栽培面积的扩大，原有的药剂与防治技术已经不能满足生产需求，导致病害加重。因此，本研究针对市场上常用的31种相关农药产品进行室内药物筛选及田间药效试验，同时进行药剂复配组合研究，以期筛选出多个有效防治药剂为农业生产提供科学的防治指导。研究结果如下：

	1.农药产品筛选试验（1）本试验采用滤纸片法对31种农药产品的抑菌能力进行筛选。结果表明：梧宁霉素、代森铵、可杀得三千、络氨铜、松脂酸铜、微生物菌剂、噻霉酮、EM菌剂和代森锰锌9种杀菌剂对溃疡病菌作用非常敏感，杀菌效果明显，其EC50值均小于0.05mg/L；春雷王铜、氯溴异氰尿酸、琥胶肥酸铜、福美双、甲霜·霜霉威、喹啉酮、中生菌素、苯醚·甲环唑和噻森铜9种杀菌剂中度敏感，其EC50值在0.10~1.00mg/L之间；甲基硫菌灵、叶枯唑、WCT提取物、多菌灵、百菌清和霜霉威6种抑菌效果较弱，其EC50均大于1.00mg/L，其余7种药剂无抑菌作用。（2）将离体杀菌效果好的9种农药产品进行活体盆栽药效试验。筛选得到5种药剂，以梧宁霉素和的噻霉酮防效最好，分别为84.76%和80.00%；可杀得三千、EM菌剂和微生物菌剂的相对防效居中，均在70%~80%之间；松脂酸铜和代森铵的防治效果较低，均在60%~70%之间，而络氨铜和代森锰锌的防治效果最低，均低于60%。（3）将盆栽筛选的有效药剂在果园进行施药方法研究。分别使用梧宁霉素、噻霉酮、EM菌剂、微生物菌剂和可杀得三千5种药剂进行试验。结果表明：梧宁霉素和噻霉酮在病斑刮除涂抹施用后对溃疡病的治愈率高达80%，且复发率低于10%；可杀得三千在病斑刮治后涂抹施用治愈率大于70%，病斑复发率高于10%；微生物菌剂采用喷雾方法预防溃疡病时效果较好，预防效果在70%以上；EM菌剂采用涂杆预防和灌根预防猕猴桃溃疡病时作用效果高于60%。

	2.增效复配组合的筛选试验

	（1）为了筛选增效复配杀菌剂组合，将19种药剂两两配比得到了171个复配组合，采用滤纸片法初筛得到有效药物组合61个。毒力测定表明，有18个药物组合对溃疡病菌极其敏感，EC50均小于0.01mg/L，12种复配组合表现为中度敏感，其EC50介于0.01~0.10mg/L之间，31种组合表现出较差的抑菌效果，其EC50大于0.10mg/L。

	Wadley法计算SR评价复配组合增效情况。结果表明：61种组合中有18种表现增效效果，13种表现相加效果，30种表现出现拮效果。（2）选取增效系数最大的5个药剂组合进行盆栽活体药效试验。分别使用代森锰锌+多菌灵组合、代森锰锌+福美双、代森锰锌+甲基硫菌灵、梧宁霉素+苯醚甲环唑和中生菌素+多菌灵组合。结果表明：梧宁霉素+苯醚甲环唑的防治效果达到86.81%，高于单剂梧宁霉素（84.76%）和苯醚甲环唑（40.00%）单独使用的的防治效果；其次为代森锰锌+福美双，其防效为80.22%。代森锰锌+甲基硫菌灵和中生菌素+多菌灵这两个组合的相对防效大于70.00%，代森锰锌+多菌灵组合防治效果较差，但各组合的防治效果均大于其单独使用时的防治效果。

	3.根据农药筛选结果，与实际生产相结合，制定出了“猕猴桃细菌性溃疡病综合防治技术规范”，供广大果农使用，为农业生产提供服务。
%W CNKI


%0 Thesis
%A 康婷婷
%T 秦岭北麓猕猴桃园营养状况及肥料效应研究
%Y 周建斌
%I 西北农林科技大学
%9 硕士
%D 2014
%K 秦岭北麓;;猕猴桃园;;土壤肥力;;氮肥;;矿质氮累积
%X 秦岭北麓地区是我国猕猴桃的原生区和最佳适生区之一，栽培面积与产量均为我国之最，猕猴桃已逐渐成为该地区农业的支柱产业之一。但在生产实践中，猕猴桃盲目施肥问题突出，影响猕猴桃产量及品质，增加生产成本。再加上这一地区雨水相对充沛，引起果园土壤大量氮素的累积，损失风险较高。因此，如何通过合理的养分管理技术，控制这一地区猕猴桃园不合理施肥带来的养分损失引起的农业面源污染问题，是值得研究的重大科学问题。

	本文以位于秦岭北麓的周至县竹峪镇俞家河小流域为研究对象，调查了该地区不同果园施肥状况，测定了果园叶片及土壤养分状况，并进行了不同施肥处理对猕猴桃园土壤养分、产量及品质影响的田间试验，得到以下结论：

	（1）连续两年对研究区域共计271余户猕猴桃果园进行施肥状况调查，结果表明，研究地区有1/3果园未施用有机肥，且有机肥种类较多，用量差别较大。平均氮（N）、磷（P2O5）和钾肥（K2O）施用量分别为893kg hm-2、388kg hm-2及556kg hm-2，分别是猕猴桃推荐施肥量的3-4倍、2-3倍、2.5-3倍；过量施用氮、磷和钾肥的果园分别占65%、32%和39%。说明研究地区过量施肥问题较为突出。

	（2）对研究区域共计88户猕猴桃园0-20cm及20-40cm土壤养分进行测定并评价，结果表明，研究地区0-20cm及20-40cm土壤pH平均值分别为7.63、7.78，属弱碱性；土壤有机质平均含量分别为17.23g kg-1、12.05g kg-1，全氮平均含量分别为1.19g kg-1、0.81g kg-1，均处在中等偏下水平。土壤0-20cm、20-40cm土层矿质氮平均含量分别为17.64mg kg-1、21.68mg kg-1，处于缺乏范围；而两个土层有效磷平均含量分别为86mgkg-1、51mg kg-1，土壤速效钾平均含量分别为360mg kg-1、239mg kg-1，均处在偏高水平。建议当地猕猴桃园继续加强有机肥的使用，适当降低氮、磷和钾肥施用量。

	（3）连续两年对研究区域共计134户猕猴桃园叶片养分进行测定分析，结果表明：研究地区主要栽培品种为“秦美”，其次为“哑特”。产量与叶面积及鲜重显著负相关，与其他叶片生长指标及养分无显著相关关系。以调查中高产园叶片养分为基础，制定陕西秦岭北麓地区“秦美”叶片诊断指标，将其划分为缺乏、偏低、适宜、偏高、过量5个级别，并对研究地区“秦美”与“哑特”猕猴桃叶片养分进行诊断，发现大部分“秦美”叶片N、P与K含量适宜，超过10%的果园叶片N、K水平过量，且P、K变异较大。

	（4）田间肥料效应试验表明：不同施肥处理对猕猴桃果实产量及品质影响不显著。与当地常规氮肥用量相比，氮肥用量减少25%，果园0-2m土壤矿质氮累积量减少182kghm-2，施用控释氮肥处理果园0-2m土壤矿质氮累积量降低了485kg hm-2，差异显著。氮肥减量与控释氮肥对于减少因氮素淋失造成的地下水污染有积极作用，二者结合应用效果更明显。
%W CNKI


%0 Thesis
%A 董慧
%T 猕猴桃精量控制授粉技术研究
%Y 刘占德
%I 西北农林科技大学
%9 硕士
%D 2014
%K 猕猴桃;;充分授粉;;控制授粉;;人工授粉
%X 猕猴桃的驯化栽培至今已有100余年的历史，授粉是猕猴桃商品化的重要基础，生产上由于授粉不充分而造成滥用果实膨大剂，严重影响猕猴桃产业的可持续发展和食品安全。本试验以“海沃德”、“徐香”、“Hred-1”为试材，研究了猕猴桃风媒传粉的授粉效果，人工控制授粉对猕猴桃授粉效果的影响，以及不同稀释剂配粉和不同配粉比例对猕猴桃的授粉效果，以期为建立经济、实用的猕猴桃人工授粉体系提供借鉴。试验研究结果如下：

	1.以“海沃德”、“徐香”为试材进行风媒传粉力试验，结果表明：风媒传粉对“海沃德”、“徐香”两个主栽品种的授粉效果甚微，传粉距离为5m、3m、1m、0m，两品种各方向的平均坐果率为46.9%、49.4%、52.3%、62.6%；“海沃德”风媒授粉平均单果重仅为27.87g，“徐香”仅为35.13g；“海沃德”风媒传粉的平均果形指数为0.99，“徐香”风媒授粉的平均果形指数为1.05，且多为畸形果、小果。坐果率、单果重、果形指数与人工授粉相差甚远。风媒作为猕猴桃授粉媒介其传粉力非常有限，远远不能满足猕猴桃商品化生产需求。

	2.为了明确不同授粉花柱数量授粉对果实性状的影响，以“Hred-1”为试材通过剪留花柱进行控制授粉试验，结果表明：全部减去花柱，坐果率为0%，授粉花柱数量＜8，坐果率在11%~55%之间；＞11时，各处理坐果率为88%~100%之间，与对照全部柱头授粉和人工授粉无明显差异。单果重在2~15范围内随授粉花柱数量增加，其重量增加，由26.37g增至47.18g。当授粉花柱数量≥15时，单果重在45.88g~48.28g之间，与对照48.90g无明显差异。当授粉柱头≥11时，果形指数在1.31~1.38之间，与对照无明显差异。综合来看，“Hred-1”充分授粉的数量指标应在15以上，才有良好的商品价值，生产上可以减少花粉使用量和授粉成本。

	3.采用不同稀释剂配粉对猕猴桃授粉效果进行初探，结果表明：2、3、5、10、11号作为稀释剂对“海沃德”猕猴桃授粉效果显著，单果重和果形指数都有显著提高，而且不受配粉比例的限制，在80倍的比例下仍然高于对照，在生产上可以考虑作为“海沃德”授粉花粉稀释剂使用。各稀释剂对“徐香”的授粉效果不显著。
%W CNKI


%0 Thesis
%A 乔金梅
%T 北方（榆林）猕猴桃设施栽培试验
%Y 刘占德
%I 西北农林科技大学
%9 硕士
%D 2014
%K 榆林;;猕猴桃;;栽培;;设施
%X 近年来，猕猴桃已迅速演变为世界性栽培的新兴果树。据统计，我国猕猴桃栽培面积、产量每年以近30%的速度不断增长，猕猴桃的市场认可度逐渐增强。由于种植猕猴桃效益非常可观，各地纷纷出现了猕猴桃“种植热”的现象。猕猴桃露地栽培要求环境条件温暖湿润，土壤松软肥沃，土壤有机质含量丰富。生产过程中，环境条件的不适宜会影响了猕猴桃的品质和产量。由于自然环境条件的限制，目前猕猴桃主要在我国南方种植。我国北方地区大部分属于温带气候，冬季极限温度较低，无霜期较短，有效积温往往也达不到果树生长发育的需求，只能种一些抗寒性较好的果树，北方果树露地栽培树种较单一。

	目前，设施栽培在北方果树种植上应用越来越广泛。设施果树栽培是通过在设施条件下，人为控制设施内果树的生长发育所需要的环境条件，达到人们的生产目标。由于整个生产过程都可控，一方面减少了突发自然灾害对果树生长影响而造成的损失，另一方面可以通过人为控制果树的生长周期，实现提前或推迟果实的成熟期，延长各水果的供应期，同时，果树设施栽培可以提高亩产量与亩产值。有“红阳”猕猴桃设施栽培试验表明，设施条件下比露地条件亩产可增产约40%（周永弟2013）。生产上葡萄、樱桃的北方设施栽培较为成功。果树设施栽培实现了将适合南方栽培种植的果树引种到北方，在北方大量生产，丰富了北方果树栽培树种，补充了水果的市场需求。

	榆林地区光照十分充足，日照时数高达2700-2900小时，昼夜温差较大，年降水量约300-500mm，主要集中在7、8、9三个月，雨热同步与充足的光照条件，有利于植物光合作用与有机物质积累，使得农产品的品质较好。另外，榆林地区特有的沙质土壤，很有利于猕猴桃肉质根系生长。此外，榆林对现代农业投资力度较大，截至2010年，榆林市累计省级投资6830万元，市级投资1.26亿元于现代农业示范项目，全力将榆林建设为一流的现代特色农业基地。

	综上所述条件，于2013年3月在北方地区—榆林，设计建设了合理的设施，进行了设施条件下猕猴桃栽培试验，试验初步结果显示在榆林室外极限温度-23.7℃，室内极低温-9.6℃条件下，设施条件下猕猴桃栽培成活率较高，高达96%，适应性较好。
%W CNKI


%0 Thesis
%A 邵玉玲
%T 猕猴桃分级现状调研与可视化分级方法研究
%Y 崔永杰
%I 西北农林科技大学
%9 硕士
%D 2014
%K 猕猴桃分级;;评价指标阈值;;图像处理;;可视化分级
%X 猕猴桃分级对于猕猴桃产业发展，提高猕猴桃附加价值，保证猕猴桃品质等问题是必要的。为了给制定合理的果实品质评价方法、建立智能化品质评价检测系统提供科学依据,本文针对陕西省A区猕猴桃分级现状进行了调查研究。并以海沃德和徐香猕猴桃果实为研究对象，进行了品质评价指标的阈值的研究以及可视化分级方法的研究。引入农产品价值增值模型分析分级指标阈值对经济效益的影响，提出基于图像处理的可视化分级方式。为进一步确定分级标准，设计完善猕猴桃分级装备方案设计提供依据。

	文章主要研究内容和结论如下：

	（1）猕猴桃分级现状调查研究：通过调研统计，了解了目前猕猴桃在品种、种植以及分级方面的现状。整理制作了猕猴桃分级生产流通系统图。将各参与者的职能以及猕猴桃的流通过程展现出来。发现了问题：服务监督体系不完善，各群体分级意识薄弱；分级标准缺乏灵活性与科学性；以单果重为等级量化指标的局限性；分级装备的单一性。提出了对策：完善服务监督体系；制定科学灵活的分级标准；研究基于果实图像信息的分级方法；研发适合不同分级规模装置。并通过对猕猴桃品种现状的分析，确定了优先研究分级的品种为海沃德和徐香。

	（2）基于价值增值理论确定指标阈值的分析：引入农产品价值增值链，得出分级必要性的结论。2012年及2013年同地点同时间段采集的2888个海沃德猕猴桃果实单果重，后进行正态统计分析。由分布直方图可以看出二者的中位数、均值、极大值、极小值都发生了变化，猕猴桃果实单果重每年都会发生变化。得出猕猴桃评价指标阈值固定不变不利于猕猴桃实现最大收益的观点。引入农产品价值增值影响因素的模型，阈值影响增值。并以不同标准为例进行了经济效益的对比，为确定阈值提供方法依据，确定品质评价指标阈值的科学方法应该利用统计学理论、经济效益分析理论，参考每年生产浮动变化特征和现阶段地方分级标准。

	（3）基于图像处理的猕猴桃可视化分级方式的研究：目前猕猴桃分级评价指标主要是单果重，但是猕猴桃产后流通系统中的参与群体在判别猕猴桃的价值时都是以果实外观尺寸为依据的。因此提出用果实外观大小来评价猕猴桃等级的观点。提出由以单果重为主要评价指标的分级方法向以图像尺寸为主要评价指标的可视化分级方法转变。采集猕猴桃果实正面、侧面、俯面三个方向的图像。利用Matlab进行图像处理，通过灰度化、二值化、输入阈值、中值滤波、空洞填充、边界提取的步骤得到猕猴桃三个方向的图像面积，以像素值表示。分别对单果重以及三个方向的图像无量纲处理，然后进行拟合。海沃德单果重与三个方向图像面积拟合R2为0.983，徐香猕猴桃单果重与三个方向图像面积拟合R2为0.969。拟合度很高，为分级由单果重向果实外观大小转化提供了科学依据。并且提出了一种直观的可视化分级标准图和一种便携式果实等级自动判别器。为更多群体参与到分级中去奠定了基础，为以后猕猴桃分级的研究提供了参考。
%W CNKI


%0 Thesis
%A 黄凤瑜
%T 广州市居民猕猴桃消费行为研究
%Y 刘占德
%I 西北农林科技大学
%9 硕士
%D 2014
%K 猕猴桃;;消费行为;;消费习惯;;消费特征
%X 我国是猕猴桃的原产国，其栽培面积和产量占据世界第一。目前，中国人均消费量仅为0.07kg，与人均消费量2.2kg、2.1kg的新西兰、意大利相比，中国猕猴桃消费明显不足。当前全国猕猴桃总产量以及人均占有量均较低，供求失衡，品种质量参差不齐的猕猴桃的产业现状，严重影响了猕猴桃产业的健康发展。如何立足国内市场，建立适合我国庞大的猕猴桃消费市场，带动城市居民猕猴桃消费量，促进国内猕猴桃产业的健康发展成为本研究重要内容。而充分了解和研究中国城市居民猕猴桃消费心理和消费习惯，分析消费者行为特征，影响猕猴桃消费的因素，成为猕猴桃生产和经营者促进猕猴桃产业发展的极其关键和重要的一步。

	随着人们生活质量的提高，人们对水果的需求量也日益提升，猕猴桃作为一种新兴的高质保健型果品受到各行各业的关注，为了深入分析消费者的猕猴桃消费行为，本文选取广州市调查数据做分析。一方面是因为广州经济发展水平较高，近年来人均猕猴桃的售价及消费量均排在全国前列，是我国规模较大的猕猴桃消费市场。另一方面，广州外来人口众多，所用的调查样本较易反映全国总体上的猕猴桃消费者行为特征。

	本文从七大影响因素对猕猴桃消费行为特征进行分析，一是样本结构分析，包括性别、年龄、月收入、教育程度以及职业等分析；二是消费需求分析，包括购买原因、购买目的、购买频率、花费情况、数量选择的分析；三是产品因素分析，包括消费者购买的品种、最常购买的果肉颜色、选择原因、喜欢的口味、猕猴桃外观选择、品牌关注、品牌态度、产地选择、产品包装态度等分析；四是价格因素分析，包括价格认同、价格接受程度的分析；五是促销因素分析，包括获取猕猴桃信息途径、了解程度、产品质量评价的分析；六是渠道因素分析，主要是购买地点的分析；七是消费群体的分析，包括主要购买群体、影响消费者购买因素、未来消费意愿以及消费较少的原因分析。

	研究发现，消费者在购买猕猴桃时，多是受其营养价值和口味因素的吸引。普遍认为猕猴桃价格偏高，但价格因素成为影响消费者购买因素受收入水平的影响。个人月收入水平对消费需求、消费金额、品牌意向等消费行为具有较大的影响。消费者以大型超市和水果专卖店的购买渠道为主。信息获取渠道多样，以媒体广告和亲朋友好友介绍为主，但对猕猴桃的知识了解不多，知识欠缺。市场价格混乱，果品质量参差不齐等市场现状使消费者以小量消费为主，未形成送礼的消费习惯。大部分消费者缺乏品牌意识、对产地、品牌、品种不了解，对国外进口的果品口感和品质较为认同。针对不同收入类型的消费群体，生产经营者可以制定相应的营销策略来满足消费者需求。
%W CNKI


%0 Thesis
%A 朱阵国
%T 陕西猕猴桃种植户安全农产品生产意愿及影响因素研究
%Y 李世平
%I 西北农林科技大学
%9 硕士
%D 2014
%K 农户意愿;;绿色猕猴桃;;多元Logitic模型;;影响因素
%X 随着国民收入水平的不断提高，国民对于食品安全的要求越来越高，但是国民经济快速发展带来了严重的食品安全问题，包括农产品生产源头污染，过量农业化学品使用，食品加工过程大量使用违禁品等。李克强总理指出，“食品安全，那可以说是天大的事”，政府应加强监管，坚决查处假冒伪劣食品，让违法分子付出沉重代价。十八届三中全会从食品安全体系、监管机构、监督制度的建立和完善入手，确保问题食品药品的可被追溯，严惩不法分子，确保食品药品安全。

	针对我国目前食品安全问题频出的现状，本文从保障食品安全基础的农产品安全入手，通过对陕西省周至县猕猴桃种植户的研究，提出造成问题猕猴桃的原因，进而提出有针对性的建议。目前周至县的猕猴桃生产户主要是分散农户，结合问题猕猴桃主要是农户过量使用化肥和膨大剂的现实，本文通过多元Logitic模型研究分散农户绿色猕猴桃生产意愿。通过对周至县猕猴桃生产户实地调研，利用描述性统计分析和实证分析研究农户绿色猕猴桃生产中的问题、原因和对策。为了更好的验证经济因素对农户生产意愿的影响，本文将猕猴桃收益占家庭总收入的比例引入模型。鉴于猕猴桃生产劳动密集型的特征，加之目前农村劳动力向城市转移的现实，本文将农业劳动力占家庭人口的比例引入模型。由于农户是否愿意生产绿色猕猴桃是不确定的，本文将农户是否意愿生产绿色猕猴桃分为愿意、可能愿意和不愿意三种，采用了多元Logistic模型，以不愿意为标准，分析农户意愿由不愿意到可能愿意进而过渡到愿意的因素。

	实证分析发现受教育程度是决定农户可能愿意和愿意生产绿色猕猴桃的因素之一。农业收入保障是决定种植户是否可能愿意生产和愿意生产绿色猕猴桃的另一因素。种植户的主观意识和安全认知是决定农户能否由不愿意生产绿色猕猴桃转化为可能愿意生产绿色猕猴桃的关键因素。农户人力保证、农户生产经验是决定农户愿意生产绿色猕猴桃的关键因素。因此，愿意进行绿色猕猴桃生产的农户对绿色猕猴桃生产方式和问题农产品对健康的危害非常了解，但是真正使其愿意进行绿色猕猴桃生产的影响是土地面积、农业收入占家庭总收入比重、农户绿色猕猴桃生产销售经验、农业人口占家庭人口比例等客观影响农户经济收益的因素。所以，应从提高农户组织化程度，提高猕猴桃收入，开拓绿色猕猴桃销售渠道，加强政府扶持等方式入手，增强农户绿色猕猴桃生产意愿。
%W CNKI


%0 Thesis
%A 刘旭
%T 陕西省猕猴桃产业发展战略研究
%Y 夏显力
%I 西北农林科技大学
%9 硕士
%D 2014
%K 猕猴桃;;产业化;;科技创新;;标准化生产;;陕西省
%X 猕猴桃是陕西的特色产业，也是优势产业。伴随国外水果不断进入国内市场，以及湖南、江西等地猕猴桃生产区的崛起，陕西猕猴桃产业发展面临国内外市场的双重竞争。论文基于比较优势的基础上，深入剖析陕西省猕猴桃产业发展战略问题，研究结论对促进猕猴桃产业持续健康发展，带动农民增收，具有重要的理论意义与实践指导价值。

	本文利用文献综述法、田野调查法、定量和定性分析方法，从猕猴桃生产、储存和加工、市场营销、效益状况等方面对陕西省猕猴桃产业发展现状进行了分析，指出了陕西省猕猴桃产业发展存在的突出问题，进而构建陕西省猕猴桃产业发展的战略规划，并提出陕西省猕猴桃产业战略实施的保障措施。

	研究结论：第一，通过实地调查与比较分析，并结合陕西省自然资源优势以及猕猴桃产业对土壤需求特性，提出规划建立秦岭北麓猕猴桃产业带和秦巴山区猕猴桃产业带，拓展了陕西省猕猴桃产业发展空间。第二，指出了陕西省猕猴桃产业发展中存在的八大问题：即区域布局失衡，品种结构单一；栽培管理水平较低，生产标准化程度不高；基地建设和认证监管缓慢；技术培训和科技发展滞后；产业化、组织化程度低；产业扶持力度小，投资少；市场拓展能力小，占有率低；农产品流通体系不健全。第三，提出了陕西猕猴桃产业发展的战略思路、基本原则及发展重点；第四，从优化品种布局结构、推进标准化生产、建立监管机制、加强技术培训和科技创新、积极推进产业化经营、加大资金投入和税收政策支持、大力拓展国内外果品市场、完善猕猴桃市场流通体系建设等方面提出了促进陕西猕猴桃产业发展的保障措施。
%W CNKI


%0 Journal Article
%A 刘强
%A 李晓
%+ 四川省农业科学院农业信息与农村经济研究所;
%T 四川省猕猴桃产业发展SWOT分析及对策
%J 贵州农业科学
%D 2014
%V 42
%N 04
%K 猕猴桃产业;;SWOT分析;;对策;;四川
%X 猕猴桃是四川省最具特色的水果之一,其栽培面积和产量均排名全国第二位。为进一步推动四川猕猴桃产业的可持续发展,运用SWOT对四川省猕猴桃产业发展的优势、劣势、机遇与威胁进行了深入分析;提出了四川省猕猴桃产业可持续发展的战略措施;并从科学规划布局、集中打造优势产业带,加大科研投入、加强科技对产业的技术支撑,推广新品种、优化品种结构,加大标准化栽培技术的推广和应用,加大龙头企业的引进和培育,加强品牌建设、不断开拓国际市场,充分发挥政府作用、完善政策支持体系方面提出了发展四川省猕猴桃产业的对策。
%P 224-228
%@ 1001-3601
%L 52-1054/S
%W CNKI


%0 Thesis
%A 赵佐平
%T 陕西苹果、猕猴桃果园施肥技术研究
%Y 同延安
%I 西北农林科技大学
%9 博士
%D 2014
%K 苹果;;猕猴桃;;施肥技术;;产量;;品质;;土壤肥力;;水氮耦合;;水肥一体化
%X 由于独特的气候资源和土壤条件,陕西已成为中国水果生产第一大省。本研究以陕西苹果及猕猴桃园为对象,分析了陕西果园施肥现状及存在问题。借助不同施肥技术对果园生产管理、环境、经济效益分析,确定了合理施肥量下的最优生产力,为进一步实现果树优质高产技术、果农稳步增长的经济收入与果园生态环境的和谐可持续发展提供科学指导。得出以下结论：

	1.从果树种类和区域角度分析果园生产体系中的氮、磷输入输出特点及盈余状况。结果表明,果园平均化肥氮投入量927.2kg/hm2,通过有机肥投入的氮仅为139.4kg/hm2。94.8%的果园氮素盈余,平均盈余量为876.3kg/hm2,其中氮盈余量超过500kg/hm2占57.5%,盈余量超过1000kg/hm2占27.3%。不同果园相比,猕猴桃园氮素投入及盈余量最高,分别为1432.9、1186.9kg/hm2.不同区域果园比较,土壤氮环境负荷以关中灌区果园较高,达1046.1kg/hm2.果园氮素施用与养分盈余量之间存在极显著的正相关。磷肥投入不足与过高并存。其中化学磷肥平均投入量为366.1kg/hm2,不足比例占27.8%,过量55.8%。有机肥提供磷较低,平均72.8kg/hm2.果园磷盈余与亏缺并存,亏缺果园占19.7%,平均亏缺量为-25.8kg/hm2。近80%果园磷盈余,盈余量超过300kg/hm2占43.1%,超过600kg/hm2的占18.7%。不同果园比较,猕猴桃果园的磷盈余量较高,为472.3kg/hm2,苹果园磷盈余量为355.6kg/hm2。不同区域果园比较,关中灌区磷盈余量较高,平均351.8kg/hm2,渭北早塬相对较低为315.5kg/hm2.

	2.通过连续8年田间定位试验,研究了不同施肥处理(CK; PK; NK; NP; NPK; M; NPKM)对渭北旱塬富士苹果产量、品质及果园土壤养分含量变化的影响。结果表明：连续8年不同施肥处理苹果年均产量较对照提高14.4%～63.8%,各处理年均产量顺序为：NPKM>NPK≥M>NP>NK>PK>CK。NPKM、M、NPK处理随时间的推移,果实可溶性糖、维生素C、可溶性固形物含量呈上升趋势。NPKM处理糖酸比较对照提高了30.9%,维生素C含量提高了17.5%。另外,NPKM、M处理0-20cm土层有机质提高幅度最大,分别提高了28.8%和29.3%,而NPK处理仅提高了10.1%。NPK、NPKM、M处理土壤各层速效氮、有效磷、速效钾含量较试验前均有显著提高,NPK处理0-20cm、20～40cm和40-60cm土层速效氮分别提高了22.7%、37.3%和53.4%。与施有机肥磷相比,施入化肥磷使土壤速效磷含量提高了18.7%,不同处理土壤速效磷含量上层显著大于下层。

	3.在猕猴桃果园连续进行了4年试验,结果表明：不同施肥处理猕猴桃年平均产量顺序为NPKM (44.6t/hm2)>1.5NPK (42.6t/hm2)> NPK (42.0t/hm2)>NK (38.0t/hm2)> NP (36.7t/hm2)>PK (36.4t/hm2)> CK (34.1t/hm2)。NPKM、1.5NPK和NPK处理4年平均产量较对照提高了30.8%、24.9%和23.2%。1.5NPK和NPK处理产量差异不显著。NPK及NPKM处理4年可溶性糖、可溶性固形物、维生素C及硬度显著高于对照处理。且随时间推移,NPKM处理品质指标呈上升趋势。NPKM处理0～20cm、20～40cm、40～60cm土层有机质含量分别提高了27%,29%和139%,1.5NPK及NPK处理有机质含量较对照有所提高。缺素(PK、NK、NP)处理,不同土层土壤有机质含量几乎未变。土壤速效氮含量与试验布置前相比,1.5NPK处理速效氮含量在0～20cm、20～40cm和40～60cm土层分别提高了180%、114%和133%,NPK处理分别提高了140%,62%和26%, NPKM处理分别提高了112%、56%和25%。

	4.连续3年在渭北与关中进行了苹果水肥一体化施肥技术研究,结果表明：该技术对两个生态区苹果生产均有显著的增产效果。较传统NPK施肥处理,渭北旱塬NPK水肥一体化处理苹果平均产量为41.14t/hm2,增产7.7%。纯收益为22.2万元/hm2,产值净增1.13万元/hm2。外观品质分析,单果重达244.4g/个,果经大于80mm以上占71.64%,糖酸比为43.96,提高了15.1%。果实N、P、K累积量分别增加36.0%,75.3%和44.8%。关中灌区NPK水肥一体化苹果年均产量为72.46t/hm2,增产2.48%。纯收益为49.05万元/hm2。而1/2NPK水肥一体化处理产量高达78.5t/hm2,较NPK传统施肥增产11.01%。外观品质分析,NPK水肥处理单果重达353.2g/个,果经大于80mm以上占85.39%,糖酸比为23.89,降低了1.6%。而1/2NPK水肥处理单果重达367.7g/个,果经大于80mm以上占89.95%,糖酸比为24.57,增加了1.8%。果实N、P、K累积量分别增加41.8%,98.9%和58.9%。同为NPK水肥一体化处理,关中试验园苹果产量显著高于渭北试验园,高31.35t/hm2。

	5.采用2因素4水平二次回归正交组合设计,在渭北旱塬连续3年建立了不同灌水量(水平)和施肥量(水平)对苹果产量和果农收益的影响。结果显示,2因子对苹果产量和品质的耦合作用为正效应,且氮效应大于水分效应。不同水氮耦合处理使苹果产量提高了7.30%～41.62%。其中N2W2处理最高,为41.01t/hm2,较NOW1处理提高了41.62%,产值为23.79万元/hm2,纯收益为23.20万元/hm2,较NOW1处理纯收益净增6.72万元/hm2。N3W1和N3W2处理其产量较NOW1分别提高了38.50%和36.65%。水氮耦合处理对改善果形指数、硬度和果实商品率也有一定的积极作用。高氮不利于果实内含物的积累,影响果实的内在品质。水分一定的条件下,氮肥供应越多,果实可滴定酸越高。施氮量相同时,水分供应越多,果实可滴定酸也有提高。综合不同水氮耦合处理得出,各因素最佳组合为灌水量750～1000t/hm2,氮肥投入量为300～400kg/hm2,磷肥投入量为200～300kg/hm2,钾肥投入量为250～300kg/hm2,此时渭北旱塬苹果产量最高,收益最大,品质最优。

	6.对水肥耦合处理条件下的土壤氮素连续监测表明,土壤含水量稳定在8.53%-20.8%之间,且萌芽期不同剖面土壤含水量均低于果实膨大期。不同剖面全氮监测表明,NOW1处理土壤全氮含量均小于其他处理。不施氮处理(NO)表层(0～20cmm)土壤全氮下降了25.9%。N1处理表层全氮含量无差异,随灌水量(W)增加,下层土壤全氮含量增加。N2处理全氮含量在1.0-2.0g/kg之间。N3处理表层土壤全氮在1.5-2.5g/kg之间,且随灌水量增大呈下层大于上层状态。N0W1、N0W2和NOW3处理整个土壤剖面硝态氮变化不稳定,保持在40～65mg/kg之间。NIW1、N1W2和N1W3处理土壤剖面硝态氮变化与无氮处理差异较大,表层土壤硝态氮含量显著高于无氮处理,保持在70～110mg/kg之间,且随剖面下移,含量逐渐降低,至40～60cm硝态氮含量最低。随施氮量增大,土壤剖面变化差异更大。N3W3处理,不同剖面硝态氮均处于最高值,0～20、20～40、40～60、60～80、80～100cm土层硝态氮含量分别为124.7、112.5、98.8、105.3、90.9mg/kg。铵态氮均小于10mg/kg,且随剖面的下移逐渐降低。
%W CNKI


%0 Thesis
%A 史芳
%T 猕猴桃真空加工技术研究
%Y 许牡丹
%I 陕西科技大学
%9 硕士
%D 2014
%K 猕猴桃;;真空;;加工工艺;;配方;;数学模型
%X 猕猴桃酸甜适口，味美清香，是一种营养价值极高的水果。其鲜果中维生素C含量较高，约为100～420mg/100g，猕猴桃果实富含人体必需的17种氨基酸和蛋白质、蛋白水解酶、粗纤维，铁、钾、碘、钙、镁、磷、锌等多种矿质元素含量也很高。猕猴桃不仅营养价值高，而且还有提高免疫、抗突变、抗癌等令人称奇的药用价值。新鲜水果不耐储藏，在滞销年份水果因失水、霉烂等原因给农民造成了极大的经济损失。因此，猕猴桃深加工及综合开发与利用便显得非常重要。本课题首先对猕猴桃品质性状及干燥特性进行分析，然后对猕猴桃脆片加工工艺、猕猴桃粉加工工艺，猕猴桃膨化食品的工艺等方面进行研究，结果如下：

	（1）以三个品种的新鲜猕猴桃为试验材料，对其品质性状及干燥特性进行了分析，试验结果表明：海沃德果型较大，平均果重达115g，果肉颜色为深绿色；徐香果形较小，果肉颜色为浅绿色；秦美果形适中，果肉颜色为嫩绿色。三个品种的猕猴桃都风味较好，有浓郁的果香味。秦美、徐香、海沃德三个品种的猕猴桃水分含量都较高，均高于80%。秦美猕猴桃的Vc含量最高，为205.57mg/g。经真空干燥后三个品种猕猴桃的Vc保存率都很高，海沃德的Vc保存率高达90.82%，三个品种猕猴桃的制干率均高于18%。真空干燥加工的三种猕猴桃脆片具有形变量小，色泽变化小，酥脆性好，果味浓郁等特点。

	（2）猕猴桃脆片加工工艺的研究表明：真空渗糖与常压渗糖相比，较大程度地提高了Vc保存率，渗糖处理后Vc保存率达到81.3%，而且大大缩短了渗糖所用时间。真空冷冻干燥、真空干燥、热风干燥加工猕猴桃脆片所需的时间分别为：28h、3.5h、7h，Vc保存率分别为：93.13%、90.21%、29.5%，体积收缩率分别为：81.80%、46.27%、20.15%。经过不同干燥处理的猕猴桃脆片的质构特性有较大差异。真空冷冻干燥脆片的脆度峰值最低，即酥脆性最好。热风干燥脆片的硬度和咀嚼性最大，分别为真空冷冻干燥脆片的6倍和4倍。从色差分析来看，真空干燥的脆片ΔE值最小，色泽最好。真空干燥时综合产品的品质和成本，选择最佳的切片厚度、干燥温度、装载量和真空度分别为6mm、50℃左右、6.0kg、50Pa。猕猴桃片的真空干燥模型为：MR=exp [-(0.001-2.6×10-4P+0.45×10-4T-0.7×10-6V) t(1.222-0.003P+0.005T+5.88×10-5V)]

	（3）猕猴桃粉加工工艺的研究表明：粗粉碎时，在室温条件下，当控制猕猴桃含水率低于3%，环境相对湿度在50%以下时，在室温条件磨粉，磨粉结块量较小，流动性好。超微粉碎试验结果表明，进料粒度控制在60-100目，设备变频机频率选定为30Hz时，产品的溶解度和速溶性较好。通过试验确定了猕猴桃浆酶解最优条件，加酶量28000U/kg，酶解温度35℃，酶解时间2.5h，此时可溶性固形物含量为24.95%。猕猴桃浆制粉的最优工艺条件为：麦芽糊精添加量为30g100ml，铺盘厚度5mm，干燥温度45℃，真空度50Pa。

	（4）试验结果表明：猕猴桃膨化产品的最佳配方为：糯米粉:马铃薯淀粉为9:1，猕猴桃粉添加量为6g，奶粉添加量为2.5g，白砂糖添加量为2g，此时综合评分最高，为75.56。微波膨化的最优工艺条件为：膨化时间75s、功率803.5W、物料含水量16.18%，此时膨化效果最好，膨化率为268.48%。
%W CNKI


%0 Journal Article
%A 王俊杰
%+ 泾县桃花潭镇包合林业站;
%T 不同造林密度对中华猕猴桃枝条产量的影响及效益分析
%J 安徽林业科技
%D 2014
%V 40
%N 01
%K 中华猕猴桃;;造林密度;;枝条;;产量;;效益
%X 本文分析了不同造林密度对中华猕猴桃枝条生长及产量的影响,并进行了成本核算和经济效益分析。结果表明,不同造林密度2年生枝条产量差异达极显著水平,经济效益也相差极大。综合枝条产量与经济效益两方面因素分析,其最佳造林密度为2 m×1.66 m,可显著提高中华猕猴桃枝条总产量。
%P 22-25
%@ 2095-0152
%L 34-1314/S
%W CNKI


%0 Journal Article
%A 宋献策
%A 顾巧英
%A 蔡红玲
%A 张伟达
%+ 上海市农工商现代农业园区开发有限公司;
%T 正光生态有机肥对果树品质和产量的影响初探
%J 上海农业科技
%D 2014
%N 01
%K 正光生态有机肥;;果树;;产量;;品质
%X 为探讨正光生态有机肥的应用效果,并为其在果树生产中推广应用提供技术和依据,结合葡萄、猕猴桃生产,进行了正光生态有机肥与常规肥料的肥效对比试验。结果表明,正光生态有机肥能提高葡萄和猕猴桃的产量与品质,葡萄平均单穗重、单粒重和可溶性固形物含量比对照分别增加12.68%、12.88%和3.74%,产量增加15.56%;猕猴桃平均单果重和可溶性固形物含量比对照分别增加4.58%、1.49%,产量增加13.87%。
%P 103-104
%@ 1001-0106
%L 31-1240/S
%W CNKI


%0 Journal Article
%A 陈永安
%A 刘艳飞
%A 陈鑫
%A 杨宏
%+ 西北农林科技大学园艺学院;
%T 不同施肥措施对猕猴桃叶片营养状况及果实品质与产量的影响
%J 北方园艺
%D 2014
%N 01
%K 猕猴桃;;不同施肥措施;;叶片营养状况;;果实品质;;产量
%X 以"海沃德"猕猴桃和"红阳"猕猴桃为试材,研究了不同施肥措施对猕猴桃叶片营养状况、果实品质与果实产量的影响,以确定新配方肥的可行性。结果表明:新推配方施肥显著提高了"海沃德"、"红阳"猕猴桃叶片营养成分的含量,丰富了"海沃德"、"红阳"猕猴桃叶片的营养成分;促进了猕猴桃果实的生长发育、提高了猕猴桃果实的品质、耐贮性和产量,说明新推配方肥在秦岭北麓的"海沃德"和"红阳"猕猴桃果园实施是完全可行的。
%P 169-173
%@ 1001-0009
%L 23-1247/S
%W CNKI


%0 Thesis
%A 邓怀国
%T 农产品区域品牌建设路径与运营机制研究
%Y 刘成玉
%I 西南财经大学
%9 硕士
%D 2013
%K 农产品;;区域品牌;;建设运营;;蒲江猕猴桃
%X 随着经济全球化和国内经济一体化趋势的加速,农产品国际和国内市场竞争将更加激烈,提升国家和地区农产品竞争力是农业发展的重大战略。而随着经济发展、社会进步,尤其是收入水平和健康意识的不断提高,人们对农产品消费的目的已经由吃饱逐步转变为了吃好、吃得安全、吃得健康。因此,21世纪农产品市场竞争的焦点已经由过去的数量、价格转变为了质量安全性、价格等方面。

	品牌是农产品品种、质量和安全性的象征,是表征农产品质量安全信息最重要的载体。从某种意义上说,将来的农产品市场竞争,主要是商标和品牌的竞争。

	农产品区域品牌是一个地区农产品品种、质量和安全性等属性的总体形象和概括,是对区域内各优势农产品品牌的整合与提炼,是区域农业核心竞争力的总体体现。因此,在继续重视单一品牌塑造和运营的同时,更应该重视区域农产品品牌的建设与运营。

	农产品质量安全是农产品区域品牌的生命,是衡量农产品水准和品牌档次的关键指标。由于农业生产的对象纷繁复杂,周期较长,影响农产品质量安全的因素又很多,且大多数不可控,这就使保证农产品质量安全成为建设农产品区域品牌的最大障碍。除此之外,农产品区域品牌自身还存在着公共性、外部性等特点,会造成农产品区域品牌经营主体缺失、形象提升困难和陷入“柠檬市场”困境等难题。这为农产品区域品牌的发展运营又制造了巨大的阻碍。

	农产品区域品牌建设是一项综合、长期、复杂的系统工程,需要做好选址、选种、生产、加工、贮藏、销售、宣传等每一个环节的工作。农产品区域品牌的建设与运营必须要同时考虑农业生产与品牌建设的双重环境,自然环境是前提和基础,社会环境是重点和关键。不同的产业、不同的品种、不同的地区其建设路径与方法都各不相同。在我国广大的西部地区有着数量巨大、品种丰富的优质特色农产品资源,但却一直缺乏在国际市场有较强竞争力的区域品牌,严重影响了西部地区特色农业的经济效益和农民的增收。因此,在西部地区广泛建设具有较高知名度的农产品区域品牌是十分必要和重要的。在这方面,国外和我国东部发达地区都有许多成功的经验与做法,可以值得借鉴与学习,但却不能照搬。西部地区的自然环境与社会环境与国外和东部发达地区有着很大的不同,具备的优势和存在的问题也不尽相同。因此,在借鉴国外和东部发达地区经验的同时需要总结出西部地区农产品区域品牌建设独特的方法与路径。

	本文以农产品区域品牌建设运营的相关理论为基础,以“蒲江猕猴桃”案例为对象,从产业发展到品牌建设,全方位、全过程梳理总结“蒲江猕猴桃”在发展过程中的成功经验与不足之外,为西部地区农产品区域品牌建设与运营提供有益的借鉴。
%W CNKI


%0 Thesis
%A 刘强
%T 四川省猕猴桃产业可持续发展及对策研究
%Y 吕火明
%I 西南财经大学
%9 硕士
%D 2013
%K 四川省;;猕猴桃产业;;发展;;对策研究
%X 经过近30年的发展,猕猴桃已经成为四川省最具特色的水果产业之一,其栽培面积和产量均排名全国第二,在我国猕猴桃产业中具有重要地位。为进一步推动四川猕猴桃产业的健康可持续发展,进一步做大做强四川省猕猴桃产业,更好的促进农民增收,本文依据产业经济学、比较优势及农业竞争力等理论,对全省猕猴桃产业进行了深入分析,并提出了产业可持续发展的战略措施和对策建议。本论文的主要研究内容包括：

	一、从猕猴桃栽培历史、栽培面积、产量、标准化栽培水平、品种结构、进出口贸易、消费现状等方面系统的分析了全国、全球的猕猴桃发展现状,为四川省猕猴桃产业提供了大量借鉴。

	二、根据产业竞争力模型,从品种资源情况、种植面积、鲜果产量、投入产出、标准化栽培、商品化处理及加工、品牌营销等方面分析了四川省猕猴产业的发展现状。

	三、运用SWOT分析方法,综合分析了四川猕猴桃产业发展的现状。其自身优势包括自然资源禀赋优势、具有自主知识产权的品种优势、产业发展基础优势、产业发展机制模式优势、品牌建设优势；制约因素包括缺乏多元化的品种选育能力、标准化生产投入成本高、猕猴桃标准化栽培技术要求高；面临的机遇主要为国内外强大的市场需求；面临的外部环境威胁包括猕猴桃出口面临技术贸易壁垒、溃疡病等病虫害威胁以及国内其他主产区的竞争威胁。

	四、分析了四川猕猴桃产业存在的五大问题,即缺乏科学合理规划、品种结构不甚合理、标准化栽培水平较低、商品化处理及加工设施欠缺、品牌营销能力滞后。

	五、根据对四川猕猴桃产业的优劣势分析,提出四川猕猴桃产业发展应走增长性战略(S0)和多元化战略(ST)。并提出实现四川猕猴桃产业可持续发展战略的7条建议,即科学规划布局,集中打造优势产业带；加大科研投入,加强科技对产业的技术支撑；不断推广新品种,优化品种结构；加大标准化栽培技术的推广和应用；加大对龙头企业的引进和培育；加强品牌建设,不断开拓国际市场；充分发挥政府作用,完善政策支持体系。

	本文研究成果将为四川省猕猴桃主产区各级政府制定产业政策提供理论依据和智力支持,为四川猕猴桃产业可持续发展提供借鉴,具有一定的现实意义。
%W CNKI


%0 Journal Article
%A 林正雨
%A 李晓
%A 何鹏
%A 刘强
%+ 四川省农业科学院农业信息与农村经济研究所;
%T 四川省猕猴桃产业竞争力评价研究
%J 农业技术经济
%D 2013
%N 09
%K 区域农业;;猕猴桃;;产业竞争力;;对策建议;;SWOT分析法
%X 猕猴桃由于营养价值高、口味好,深受消费者喜爱。近年来,随着地方政府、龙头企业及广大果农的重视,猕猴桃产业迅猛发展,种植规模不断扩大。猕猴桃产业已成为四川省产业结构调整、促进农民持续增收的主要产业。本文通过对四川省猕猴桃产业的比较优势分析研究,运用SWOT分析法解析四川省猕猴桃产业发展中的优势、弱势、机遇、挑战等因素,并在此基础上对四川省猕猴桃产业的可持续发展提出了政策建议。
%P 115-121
%@ 1000-6370
%L 11-1883/S
%W CNKI


%0 Journal Article
%A 龙友华
%A 吴小毛
%A 尹显慧
%A 张承
%+ 贵州大学农学院;
%T 有机肥对猕猴桃产量及品质的影响
%J 西北农业学报
%D 2013
%V 22
%N 09
%K 猕猴桃;;有机肥;;产量及品质
%X 为了探讨有机肥及生物菌剂对猕猴桃产量及贮藏期营养品质的影响,以"贵长"猕猴桃为供试材料,研究自制有机肥、地宝有机肥、可施特有机肥、壹施特有机肥、格芙微生物菌剂等5种有机肥对猕猴桃产量及后熟期品质变化的影响。结果表明,5种有机肥处理猕猴桃产量比对照提高6.4%~34.6%,维生素C的质量分数提高3.7%~16.5%,可溶性糖质量分数提高2.5%~6.47%,糖酸比提高0.96~3.81,可溶性固形物质量分数提高1.5%~5.0%,可溶性糖和可溶性固形物最高峰值到达的时间比对照推迟10~20d。综合产量及品质因素,自制有机肥和可施特有机肥效果较好,可作为猕猴桃生产有机肥料。
%P 108-113
%@ 1004-1389
%L 61-1220/S
%W CNKI


%0 Thesis
%A 陈鑫
%T 不同修剪方法对华优猕猴桃新蔓发育及结果的影响
%Y 韩明玉
%I 西北农林科技大学
%9 硕士
%D 2013
%K ‘华优’;;猕猴桃;;冬季修剪;;夏季修剪;;果实品质;;产量;;新蔓发育
%X 猕猴桃树体的修剪管理是丰产栽培技术的关键环节之一，直接影响树体通风透光条件和单位面积的产量和质量，且不同的修剪方法对其影响程度不同，因此合理的修剪方法是猕猴桃修剪的中心研究内容。‘华优’猕猴桃是陕西近几年推广的中熟优良新品种，为了研究探索出‘华优’猕猴桃的最佳修剪方法，为猕猴桃实践生产提供技术依据，2011~2012年在猕猴桃主产区眉县青化乡果园对‘华优’猕猴桃分别进行冬季和夏季不同修剪方法试验，采用实地试验、实地调查与测定、全面统计、查阅文献及资料等相结合和定量分析与比较分析相结合的方法，通过调查、测定不同修剪方法对‘华优’猕猴桃萌芽率、新蔓发育、开花、结果及果实品质的影响，并对试验结果进行统计、比较、分析、总结。研究结果显示：

	1．冬季修剪对猕猴桃新蔓发育及结果的影响

	（1）短截方法有利于刺激‘华优’猕猴桃发芽，提高萌芽率，但对成蔓率几乎没有影响。

	（2）缓放方法能够显著提高‘华优’猕猴桃的结果量、坐果率、单果重和单株产量。

	（3）缓放方法可显著提高和改善‘华优’猕猴桃的外观品质，提高其商品率。

	（4）缓放方法能有效地抑制‘华优’猕猴桃果实硬度的下降和可溶性固形物含量的上升，显著延缓其果实的软化和后熟，从而提高果实的耐贮性和内在品质。

	（5）‘华优’猕猴桃冬季修剪以缓放处理的综合效果显著优于短截处理。

	（6）冬季对‘华优’猕猴桃进行修剪时，可首选缓放的修剪方法，尽量不使用短截方法。当然在生产上有时也可采用以缓放为主、配合适当短截的修剪方法进行合理冬季修剪。

	2．夏季修剪对猕猴桃新蔓发育及结果的影响

	（1）采用捏尖方法可显著促使‘华优’猕猴桃的开花蔓生长成为结果蔓，从而提高了结果蔓条数在开花蔓中的百分率。

	（2）采用捏尖方法能够明显提高‘华优’猕猴桃的结果量、坐果率、单果重和单株产量。

	（3）捏尖处理能够提高和改善‘华优’猕猴桃果实的外观品质，有效地抑制果实硬度的下降和可溶性固形物的上升，显著延缓果实的软化和后熟，从而提高果实品质和耐贮性。

	（4）‘华优’猕猴桃夏季修剪以捏尖处理的综合效果最优，其次是强旺结果枝在结果部位之上留8~10叶摘心，再次是留5~7叶摘心，而强旺结果枝在结果部位之上留2~4叶进行摘心时效果最差。

	（5）夏季对‘华优’猕猴桃进行修剪时，可首选对新稍进行捏尖控长，其次选择强旺结果枝在结果部位之上留8~10叶和留5~7叶进行摘心，切忌选择强旺结果枝在结果部位之上留2~4叶进行摘心。当然在生产上有时也可采用以捏尖控长为主、配合选择留8~10叶和5~7叶摘心的修剪方法对‘华优’猕猴桃进行夏季修剪。
%W CNKI


%0 Journal Article
%A 张慧琴
%A 李和孟
%A 冯健君
%A 肖金平
%A 宋根华
%A 谢鸣
%+ 浙江省农业科学院园艺研究所;宁海县林特技术推广总站;
%T 浙江省猕猴桃溃疡病发病现状调查及影响因子分析
%J 浙江农业学报
%D 2013
%V 25
%N 04
%K 猕猴桃;;溃疡病;;浙江省;;病情调查
%X 通过对浙江省5个猕猴桃主产区(江山、泰顺、宁海、上虞和桐乡)10个乡村30个猕猴桃园的猕猴桃溃疡病发病特点的调查分析,初步探明猕猴桃溃疡病发病程度与栽培品种密切相关,在红阳、布鲁诺、徐香、华特和金丰5个调查品种中,红阳最易感病,其定植后第二年的发病率有的猕猴桃园达100%。随着树龄的增大、树势的衰弱,溃疡病危害逐渐加重;相同树龄果园,负载量大的则树势较差,其发病率亦高。至一定海拔高度后,猕猴桃溃疡病的发病率和病情指数随着海拔高度的上升而增长,而对于同海拔果园,其发病率和病情指数在向阳坡与背阳坡之间均存在极显著差异。发生猕猴桃溃疡病的严重程度因产区不同而有一定差异,除了气象因子不尽相同之外,管理水平、排灌能力和立地条件等均为影响溃疡病发生的重要因素。
%P 832-835
%@ 1004-1524
%L 33-1151/S
%W CNKI


%0 Journal Article
%A 陈永安
%A 陈鑫
%A 刘艳飞
%A 杨宏
%+ 西北农林科技大学园艺学院;
%T 夏季修剪对华优猕猴桃新蔓发育及结果的影响
%J 江苏农业科学
%D 2013
%V 41
%N 07
%K 猕猴桃;;夏季修剪;;新蔓发育;;结果;;果实品质
%X 以华优猕猴桃为试材,研究夏季不同修剪方法对其新蔓发育及结果的影响。结果表明:合理的夏季修剪能显著提高华优猕猴桃新蔓发育能力、结果能力和果实品质,其中,以捏尖处理综合效果最优,其次是强旺结果枝在结果部位之上留8～10叶进行摘心,再次是留5～7叶进行摘心,而强旺结果枝在结果部位之上留2～4叶摘心效果最差。
%P 157-158
%@ 1002-1302
%L 32-1214/S
%W CNKI


%0 Journal Article
%T 广西·资源县创建猕猴桃水肥一体化示范基地
%J 中国果业信息
%D 2013
%V 30
%N 07
%K 猕猴桃果;水肥一体化;广西壮族自治区;示范基地;
%X <正>本刊讯(莫石清、特约通讯员钱开胜)7月12日,广西壮族自治区土肥站以及桂林市土肥站的专家前往资源县猕猴桃基地指导果园水肥一体化示范项目实施,进行规划设计。该项目定点在该县中峰乡爱琼猕猴桃果场,果园示范面积达
%P 63
%@ 1673-1514
%L 50-1173/S
%W CNKI


%0 Journal Article
%A 严玉平
%A 鄢帮有
%A 陈葵
%A 黄海琴
%+ 江西省山江湖开发治理委员会办公室;
%T 新西兰猕猴桃产业化发展案例研究
%J 江西农业学报
%D 2013
%V 25
%N 07
%K 猕猴桃;;产业化;;单一准入;;技术创新;;新品种开发;;质量控制
%X 分析了近年来新西兰猕猴桃产业公司化运作的生产、创利情况,深入研究了新西兰产业化发展管理体制的发展历程,并对新西兰猕猴桃产业的成功经验进行了总结:完善的法规保障、单一准入机制为导向的产业发展结构、重视技术创新和新品种开发、高效的信息共享及技术传播、严格的质量控制因素。
%P 40-43+49
%@ 1001-8581
%L 36-1124/S
%W CNKI


%0 Thesis
%A 李薇
%T 低糖猕猴桃果脯的加工工艺与工厂设计研究
%Y 曹炜
%I 西北大学
%9 硕士
%D 2013
%K 猕猴桃;;低糖果脯;;加工工艺;;工厂设计
%X 我国是猕猴桃生产的原产地和优势主产国,目前种植面积和产量位居世界第一。猕猴桃含有人体所需的多种氨基酸和矿物元素,因其独特的风味和丰富的Vc,被誉为“水果之王”、“Vc之冠”。猕猴桃属于浆果类水果,对乙烯敏感,这使得成熟后的鲜果不能长期保存。且我国猕猴桃产量大,收获季节集中,很难在短期内对所有鲜果有效处理,最终导致果实利用率低,严重影响猕猴桃产业的发展。因此,将鲜果及时加工成半成品、成品是缓解猕猴桃鲜果集中上市造成的贮藏压力的有效方法。

	本文以新鲜猕猴桃为原料,通过优化护色、硬化、超声波渗糖、真空渗糖、干燥等技术参数,开发了低糖猕猴桃果脯,并进行年产600吨低糖猕猴桃果脯的工厂设计。结果如下：

	(1)通过单因素实验、正交实验确定了低糖猕猴桃果脯生产的最佳工艺条件：以0.20％ZnS04,O.05％Vc和0.35%苹果酸复配液做护色剂,护色时间20min;以0.1%葡萄糖-δ-内酯和0.3％CaCl2复配液做硬化剂,硬化时间3h；以30%蔗糖溶液进行超声波渗糖预处理,超声波频率为40KHz,时间为20min;以50%蔗糖：F55果葡糖浆=70%：30%复配糖液进行真空渗糖,具体条件为真空度0.070MPa,渗糖温度50℃,抽真空次数2次,每次破真空后持续30min;将沥干糖液的果片置于65℃持续干燥10h。

	(2)对年产600吨低糖猕猴桃果脯工厂的厂区及生产车间进行了平面布局设计,并对生产过程中的原料、水、电等用量进行了估算。得出年产600吨低糖猕猴桃果脯的生产费用为：物料成本1123.3万元,用电量成本31.2万元,用水量成本4.5万元；土建投资和设备投资费用分别为362万元和169.7万元。
%W CNKI


%0 Journal Article
%A 杨清平
%A 毛清黎
%+ 湖北工程学院生命科学技术学院/国家植物功能成分利用工程技术研究中心湖北工程学院分中心;
%T 猕猴桃与茶间作对茶园生态环境及夏秋茶产量和品质的影响
%J 湖北农业科学
%D 2013
%V 52
%N 11
%K 猕猴桃(Actinidia deliciosa);;茶(Camellia sinensis);;间作;;生态条件;;夏秋茶;;产量;;品质
%X 猕猴桃(Actinidia deliciosa)与茶(Camellia sinensis)间作能有效改善夏、秋季茶园的生态环境条件,提高夏、秋季绿茶的产量和品质。结果表明,猕猴桃与茶间作能将茶园的相对湿度提高3～5个百分点,茶园日最高温度降低2～7℃,日均温降低2～5℃,茶蓬面上的光照度降低25个百分点左右;猕猴桃与茶间作将夏茶和秋茶产量分别提高了12.2%和18.6%;猕猴桃与茶间作还能够改善夏秋绿茶的品质,提高夏秋茶的氨基酸含量,特别是能大幅度度降低茶叶的酚氨比。
%P 2566-2568
%@ 0439-8114
%L 42-1255/S
%W CNKI


%0 Thesis
%A 赵丰
%T 奉新猕猴桃果梗炭疽病病原菌鉴定及防治研究
%Y 蒋军喜;李立新
%I 江西农业大学
%9 硕士
%D 2013
%K 猕猴桃;;果梗炭疽病;;Glomerella septospora;;室内毒力测定;;EC50
%X 2011年到2012年间江西奉新县猕猴桃果梗上爆发了一种新的炭疽病，通过采集90个典型症状的果梗材料进行病菌分离，结合形态学特征、分子生物学鉴定和致病性测定再结合显微镜检的结果后，明确其该病原菌为隔孢丛壳菌Glomerellaseptospora，且该病原菌只能通过刺伤接种而引起接种猕猴桃果梗发病。

	为达到理想高效的防治目的，对此通过选择凯润（250g/L吡唑醚菌酯EC）、拿敌稳（75%肟菌·戊唑醇WG）、好力克（430g/L戊唑醇SC）等8种杀菌剂对果梗炭疽病菌在室内进行相关的毒力筛选试验，试验结果表明各药剂的毒力效果大小为：凯润（250g/L吡唑醚菌酯EC）>拿敌稳（75%肟菌·戊唑醇WG）>好力克（430g/L戊唑醇SC）>福星（400g/L氟硅唑EC）>世高（10%苯醚甲环唑WG）>保倍（50%福美双WP）>抑快净（52.5%噁唑菌酮·霜脲氰WG）>阿克白（50%烯酰吗啉WP），凯润、拿敌稳和好力克是田间药剂试验的首选药剂。

	为进一步验证所筛选药剂对该病的实际防治效果，选择室内毒力效果最好的三种药剂凯润、拿敌稳和好力克结合相关的田间清园工作（不同生境），开展相关的综合防治研究，实验结果表明各生境的防治效果均为凯润>好力克>拿敌稳>清水；但在清园的生境环境中防治效果明显高于未清园的生境环境中，且在清园的生境环境中其猕猴桃果梗炭疽病的发病率低于未清园的生境环境。
%W CNKI


%0 Thesis
%A 杨孟
%T 高压静电场处理对采后猕猴桃新鲜度指标影响的研究
%Y 曾一凡
%I 江西农业大学
%9 硕士
%D 2013
%K 高压静电场;;新鲜度指标;;猕猴桃;;贮藏保鲜
%X 近年来，高压静电技术的应用已经逐渐兴起，利用高压静电场其设备简单，无污染，低能耗，保鲜效果好等优点进行水果保鲜，为果蔬贮藏保鲜提供了一个新思路。本文就是利用高压静电场处理金魁猕猴桃来探讨其贮藏保鲜效果。文中高压静电场对猕猴桃保鲜的方法是，利用两条平行的电极板，通过变压器升压从而产生很高的直流电压来形成高压静电场。对放置于极板间的猕猴桃分别用场压为50kv,60kv,75kv，作用时间为6h,9h,12h来进行处理，分析测定猕猴桃果肉硬度，失重率，可溶性固形物含量，乙烯释放速率和淀粉酶活性各项新鲜度指标，并评价其保鲜效果。结论为猕猴桃各项指标保持良好的贮藏条件为场压75kv，处理时间12h时，高压静电场作用可以有效的达到预期的保鲜效果，如保持硬度，抑制猕猴桃采后代谢等，使得各项新鲜度指标得到了应有的控制，达到延长贮藏期的目的。利用高压静电场保鲜在食品加工方面的应用已经有了一些相关研究，但是在水果保鲜方面还处于实验阶段。有学者代表性的研究了静电场对桃子，番茄，梨等呼吸作用的影响，但是还未见对高压静电场的保鲜机理有总结性的，系统性的报道。本文以猕猴桃为例对高压静电场作用机理进行讨论，以便有利于推进高压静电场保鲜新技术得到更进一步的发展。
%W CNKI


%0 Thesis
%A 陈唯王
%T 广西乐业县猕猴桃栽培与病虫害防治技术的研究
%Y 韦继光
%I 广西大学
%9 硕士
%D 2013
%K 猕猴桃;;乐业县;;栽培技术;;病害;;害虫
%X 猕猴桃属于猕猴桃科多年生落叶性藤本植物,原产中国。新西兰是目前猕猴桃研究水平最高的国家。世界猕猴桃生产集中在中国、意大利、新西兰等国家为主,其中中国猕猴桃面积占世界猕猴桃面积的70%以上。中国猕猴桃以陕西、河南、四川为猕猴桃生产主省。美味猕猴桃果实表面多毛,果肉绿色,中国栽培的品种包括秦美、海沃德、翠香、徐香、哑特等。中华猕猴桃果实表面较光滑、少毛,果肉黄色或红色,中国栽培的品种包括红阳、金桃、华优、黄金果。

	全世界已经报道的猕猴桃病害29种,重要的病原包括Rosellina necatrix、 Armillariella tabescens、Phytophthora spp.、Rhizoctonia solani、Botryosphaeria dothidea、 Meloidogyne spp.、Colletotrichum sp.、Phyllactinia spp.、Pseudomonas syringae pv. Actinidiae、Botrytis cinerea。猕猴桃害虫种类80多种,还有1种蜗牛也危害猕猴桃。

	乐业县自2005年开始栽培猕猴桃,至今已经种植3700亩。本研究采取深入乐业县生产猕猴桃的同乐镇、甘田镇、花萍乡和逻圩乡,实地调查猕猴桃果园病虫害发生情况,掌握猕猴桃病虫害发生的动态,与猕猴桃栽植的农户及当地农业技术员进行栽培研究,了解当地猕猴桃的栽培管理方法和病虫害防治存在的问题,查阅有关资料,结合乐业县的具体情况,提出猕猴桃规范化栽培管理技术和病虫害综合治理技术。

	通过调查,发现乐业猕猴桃生产存在诸多不足,包括品种结构单一、缺乏规范化的栽培模式、缺乏病虫综合治理技术、没有采后处理和加工技术等。结合乐业的具体情况,提出了乐业县规范化的猕猴桃栽培模式,主要环节包括品种选择、园地选择与建园、苗木的培育、搭架、树盘管理、整形修剪、疏花授粉、采收、贮藏、采后管理。调查到乐业猕猴桃病害5种,害虫6种,提出了乐业猕猴桃病虫害综合治理技术。编制了乐业县猕猴桃栽培管理和病虫害防治的月历。

	通过讨论,展望乐业县未来猕猴桃产业发展有待开展的研究工作。
%W CNKI


%0 Thesis
%A 燕金宜
%T 猕猴桃溃疡病鉴定及内生拮抗真菌的筛选
%Y 张敏;丁建
%I 四川农业大学
%9 硕士
%D 2013
%K “红阳”猕猴桃;;内生真菌;;猕猴桃细菌性溃疡病;;生物防治
%X 四川是中国猕猴桃主要生产区域,然而自2011年以来其主要品种“红阳”红心猕猴桃遭受猕猴桃细菌性溃疡病的感染,造成巨大经济损失。猕猴桃细菌性溃疡病是一种猕猴桃的毁灭性细菌病害,难于防治。大量研究表明,植物内生真菌定植在植物组织内,某些内生真菌菌株表现出良好的抗细菌性,许多内生真菌已作为生物防治剂、固氮菌剂和植物促生制剂,广泛应用于实验室、温室和大田,是植物病害生物防治的潜在资源菌,在生物防治、医药卫生等领域的应用潜力非常大,都江堰“红阳”猕猴桃种植园中有一株猕猴桃植株在该园大面积爆发溃疡病时仍为健康的植株,因此本研究对“红阳”猕猴桃细菌性溃疡病病原菌进行了分离、鉴定以及生理生化指标的测定,同时对该健康的“红阳”猕猴桃植株的内生真菌进行了分离、鉴定以及测试内生真菌对“红阳”猕猴桃细菌性溃疡病病原菌的拮抗效果,以期找到对“红阳”猕猴桃细菌性溃疡病有较好防治效果的猕猴桃内生真菌菌株,主要研究结果如下：

	1猕猴桃溃疡病病原菌的分离鉴定：从采自都江堰,雅安,什邡的“红阳”猕猴桃细菌性溃疡病病株的菌脓中分离到猕猴桃细菌性溃疡病病原菌,经过测定鉴定其为丁香假单胞菌猕猴桃致病变种(Pseudomonas syringae actinidiae)。

	2一株健康的猕猴桃植株内生真菌的分离及鉴定：从猕猴桃植株叶片上分离出内生真菌14个,分别属于以下属：Penicillium sp. Colletotrichum sp. Phomopsis sp. Alternaria sp. and Nigrospora sp.。从猕猴桃植株枝条上分离出内生真菌8个,分别属于以下属：Alternaria sp. Nigrospora sp. Phomopsis sp. and Sordaria sp.。叶片中的内生真菌在数量上和种类上都丰富于枝条上的内生真菌。

	3一株内生真菌Nigrospora sp.(J2)表现出对猕猴桃细菌性溃疡病病原菌较好的抗性,其抑菌圈大小为15mm,表现为高敏,继代7次后抑菌圈大小为12mm,具有较好的遗传稳定性,具有进一步开发成生物防治菌株的潜力。

	4在细菌性病害的病原菌提取方面,一般通用做法为从植物组织枝干中提取,然而,从病枝组织中分离病原菌往往会受到植株内生菌的影响,某些内生菌与病原菌在形态上非常相似,从而在筛选过程中增加了许多工作量。因此本实验初步尝试从菌脓中分离病原菌,能在很大程度上降低病原菌外其他菌株的干扰问题,该方法方便快捷,能有效提高分离病原菌的便捷程度和工作效率。
%W CNKI


%0 Thesis
%A 郭叶
%T “徐香”猕猴桃贮藏期间生理品质研究
%Y 刘力;王亚萍
%I 浙江农林大学
%9 硕士
%D 2013
%K “徐香”猕猴桃;;CPPU;;1-MCP;;ClO_2;;贮藏品质
%X 本文以美味猕猴桃（Actinidia chinensis cv.Xuxiang）为试材，在盛花期用不同浓度的CPPU对猕猴桃果实进行处理，待成熟后以期在不影响果实品质和贮藏性的基础上，选出适宜“徐香”的最佳浓度；再通过1-MCP和ClO_2处理“徐香”果实，探讨这些处理方法对“徐香”果实采后生理生化和贮藏寿命的影响。本文主要得出以下结论：

	1.CPPU处理在提高果实单果重和保持果实生理品质具有较好的效果。主要表现在：在0~20mg/LCPPU浓度范围内，浓度越大，增重效果越好；5mg/LCPPU处理能较好的保持猕猴桃果实的可溶性固形物和总糖等营养指标的含量，同时可较好的维持细胞壁及膜的完整性，减缓膜结构的氧化作用，而高浓度（20mg/L）的CPPU处理则使果实风味劣质变差，影响商品价值。

	2.1-MCP处理对保持“徐香”猕猴桃在冷藏条件下的果实品质具有较好的效果，主要表现在：适宜浓度的1-MCP处理可以延缓“徐香”猕猴桃Vc含量的下降以及可溶性固形物和总糖含量的上升；可较好地保持果实硬度和可滴定酸；降低果实呼吸强度和乙烯释放速率，并推迟了两者高峰期的到来，减缓了其衰老进程；同时可抑制储藏期间丙二醛的升高；提高果实的保护酶SOD和POD活性，较好的保持细胞膜完整性。

	3. ClO_2处理对保持猕猴桃果实冷藏条件下的贮藏品质有一定的效果。主要表现在：ClO_2处理可以有效的保持果实贮藏期间的硬度并可以降低果实呼吸峰值，从而能延缓果实后熟衰老，20mg/L和50mg/L ClO_2处理效果显著；不同浓度ClO_2处理对果实的可溶性固形物、总糖含量和丙二醛含量的变化影响不一；同时ClO_2处理可以较好的维持果实中的保护酶SOD和POD，且20mg/L ClO_2处理的POD活性极显著地高于对照（P<0.01）。
%W CNKI


%0 Thesis
%A 邵宝林
%T 猕猴桃溃疡病风险分析及其病原鉴定检测和生物防治研究
%Y 朱天辉
%I 四川农业大学
%9 博士
%D 2013
%K 猕猴桃溃疡病;;风险分析;;鉴定检测;;生物防治
%X 猕猴桃细菌性溃疡病是危害猕猴桃植株的一种毁灭性细菌病害,该病发展迅速,防治难度大,严重制约了猕猴桃产业的发展。由于该病危害严重,造成的经济损失惨重,1996年猕猴桃细菌性溃疡病菌Pseudomonas syringae pv. actinidiae被列入我国森林植物检疫对象名单,2009年国家质量监督检验检疫总局关于印发《意大利猕猴桃进境植物检疫要求》的通知(国质检动函[2009]74号)中明确把丁香假单胞菌猕猴桃致病型病菌(P. syringae pv. actinidiae)列入关注的检疫性有害生物名单中。2013年,国家林业局将其列入全国林业危险性有害生物名单。

	本文主要对猕猴桃细菌性溃疡病菌进行了风险分析,建立了快速有效的猕猴桃细菌性溃疡病菌分子检测方法,并针对该病菌筛选了具有抑菌作用的芽孢杆菌,通过盆栽和田间试验进行了生物防治研究。主要取得了如下研究结果：

	1.在收集国内外研究资料的基础上,结合我国实际情况,按照《中华人民共和国国家标准——进出境植物和植物产品有害生物风险分析指南》(GB/T21658-2008)和《中华人民共和国国家标准——进出境植物和植物产品有害生物风险分析技术要求》(GB/T20879-2007)对猕猴桃细菌性溃疡病菌进行定性和定量风险评估,并提出检疫和防治管理措施。定性分析结果表明猕猴桃细菌性溃疡病菌传入和扩散可能性为中,后果评估结果为很高,得出该菌风险等级为高风险；定量分析危险性R值为2.06,按照2.5≤R<3为特别危险,2.0≤R<2.5为高度危险,1.5≤R<2.0为中度危险,1.0≤R<1.5为低度危险的分级标准,得出该病菌属于高度危险的有害生物。适生性分析结果表明,猕猴桃溃疡病菌在我国最适宜的地区(适生值μ>0.9)主要分布在四川、云南、贵州、福建、安徽、湖南、湖北、河南、江西、山东、陕西、西藏。

	2.本研究从四川德阳、邛崃、都江堰和崇州4个地方的猕猴桃溃疡病病枝样本中共分离得到80个菌株,按照柯赫氏法则,通过致病性测定确定代号为DY10、QL14、 DJY08、CZ20的供试菌株是试验所需的猕猴桃细菌性溃疡病菌,后经常规的形态特征、生理生化分析以及16S rDNA序列同源性分析,最终将其鉴定为P. syringae pv. actinidiae。

	3.通过RAPD技术,从120个随机引物中筛选出7个能够在不同菌株间(包含相似菌株)扩增出差异的、清晰的、稳定的条带的引物,再将初步筛选的引物分别扩增各供试菌株,从而筛选出最佳随机引物P7(5'-CGCAGCCGAGAT-3'),针对扩增出的1300bp左右的RAPD特异片段进行克隆测序,在测序的基础上用Primer Premier5.0软件设计一对特异引物F7/R7(引物正向序列F7为5'-CAATCATTTCGCCAGACGC-3';反向序列R7为5'-CTACGAGGTTAGGTTCAGAGT-3',扩增获得约为950bp的目标片段,以此将不稳定的RAPD标记转化为更为稳定的SCAR标记,建立起陔病的快速检测技术。

	4.利用该特异引物对包括猕猴桃溃疡病菌在内的14个菌株基因组DNA进行PCR扩增,结果表明,只有猕猴桃溃疡病菌能扩增出1条约为950bp的特异条带。试验在优化反应条件的基础上,对设计引物的特异性和灵敏性进行了验证,建立的检测方法能特异性地检测到采自果园的染病枝干组织和接种致病菌的枝干组织中是否存在猕猴桃溃疡病菌,检测灵敏度为100fg/μl。因此,利用设计合成的特异引物F7/R7,参考优化的体系和程序,结合简单的试剂盒法提取猕猴桃溃疡病菌或植物组织DNA,可以在短时间内完成对该病原菌的分子检测。本研究建立的快速有效的猕猴桃细菌性溃疡病菌分子鉴定检测方法,填补了国内猕猴桃溃疡病菌分子检测方面的空白。与传统鉴定方法相比,该方法操作简便,成本廉价,稳定性高,检测省时省力,并且可检测到未显症状的枝干或叶片中是否含有病原物,可将其应用于植物检疫,以此控制猕猴桃溃疡病在我国的进一步蔓延。

	5.从猕猴桃根际土壤中获得对猕猴桃细菌性溃疡病菌具有拮抗作用的芽孢杆菌共36株,通过抑菌圈法、打孔法和牛津杯法,筛选出拮抗效果最佳的生防菌株B2。B2发酵原液的盆栽试验防治效果达到90.45%；田间试验防效达到85.10%。通过对菌株形态特征、生理生化指标以及16S rDNA序列分析,初步鉴定B2为蜡样芽孢杆菌。
%W CNKI


%0 Thesis
%A 刘科鹏
%T 猕猴桃果实品质与土壤、叶片营养的关系
%Y 徐小彪
%I 江西农业大学
%9 硕士
%D 2013
%K ‘金魁’猕猴桃;;果实品质;;土壤理化性状;;叶片营养;;相关性分析;;主成份分析
%X 以美味猕猴桃(Actinidia deliciosa C.F.Liang et A.R.Ferguson)‘金魁’为试材,应用主成份分析法对江西省奉新县境内15个不同园地‘金魁’猕猴桃主要果实品质指标进行了综合观测与评价,同时采用常规测定法分别对其土壤理化性状与叶片营养进行了测定并对其相关性进行了分析,在此基础上进一步探讨了‘金魁’猕猴桃果实品质与土壤、叶片营养因子之间的关系,提出了其果实优质的土壤及叶片营养因子的适宜范围,可为优质高效猕猴桃园建设与栽培管理提供理论依据。主要研究结果如下：1利用主成份分析法对‘金魁’猕猴桃果形指数、单果质量、硬度、干物质、可溶性固形物、可溶性糖、可滴定酸、固酸比、维生素C等9个主要果实品质指标进行评价。结果表明,在果实品质评价的9个主成份中,前4个主成分(特征值>1)的累积贡献率为81.32%；二维排序图直观地揭示了15个猕猴桃园的果实品质在前三个主成分的分布情况；15个不同园地(JK1-JK15)'金魁’猕猴桃果实的综合得分由高到低排序为：JK1、JK2、JK3、JK4、JK13、JK10、JK6、JK8、JK5、JK14、JK12、JK7、 JK15、JK11、JK9。2供试的15个‘金魁’猕猴桃园土壤有机质含量总体偏低；速效氮含量充足,速效磷、速效钾含量在适宜范围以下的果园分别占53.33%、40.00%；86.67%的果园有效钙含量在适宜范围以下,46.67%的果园有效镁含量不足；缺乏微量元素有效锰、有效锌的果园分别占46.67%、53.33%,所有果园中有效硼含量充足；土壤pH平均值为6.11,总体上适宜猕猴桃生长,但仍有33.33%的果园土壤pH值偏低；53.33%的果园土壤盐基总量偏低,土壤阳离子交换量处于适宜水平；大部分果园土壤容重偏高。供试的15个‘金魁’猕猴桃园中叶片氮含量均表现出不足,磷含量充足,46.67%果园叶片钾含量不足；大部分果园叶片钙含量偏低,只有26.67%的果园叶片钙含量处于适宜水平,叶片镁含量总体上充足；果园叶片锰含量总体过剩,硼含量均表现为不足；53.33%的果园叶片氯含量过高,导致树体出现氯中毒现象。3土壤有机质除与有效锰呈负相关外与其它各养分均呈正相关,土壤有效养分的含量与土壤pH、盐基总量、阳离子交换量的值密切相关,土壤容重与土壤有机质等大部分土壤养分之间呈负相关。提高土壤有机质的含量、保持适宜酸碱度、降低容重可以提高土壤中各矿质元素有效态的含量,促进树体对这些养分的吸收。叶片营养元素间的协同与拮抗作用相当普遍。‘金魁’猕猴桃叶片中氮与钾、镁与锰之间存在着协同作用；氮与锌、钙,钾与钙,氯与磷、锌、硼之间存在相互拮抗作用。控制氯肥的施用可以避免树体出现氯中毒现象,还可以提高其它营养元素的含量,从而提升猕猴桃果实品质。叶片矿质元素营养受到多个土壤因子的影响。在相对应的矿质元素中除硼之间的相关达到显著水平外,其它各对应矿质元素之间的相关性均未达到显著水平,有的还呈负相关(钾、锰、氯)。在一定条件下,猕猴桃叶片中某种元素的缺乏并不一定是因为土壤中相应元素缺乏所致,可能存在植株根系吸收养分困难等情况,可以通过改善土壤pH、通气状况,平衡土壤间养分含量等条件提高根系活力以促进树体对养分的吸收。4不同土壤、叶片营养与果实品质之间存在着不同大小的相关系数,本研究运用典型相关分析方法,筛选出了影响猕猴桃主要果实品质的土壤、叶片营养因子建立了线性回归方程。结果如下：猕猴桃主要果实品质与土壤营养的线性回归方程为：y2=43.37655+1.20653a1+0.1728a2+2.8595a9 F=44.117*y3=13.78186-0.03061a2+0.00563a4+0.00141a5 F= 3.962*y5=11.45574+0.38558a1+0.00072a5-0.01508a6-2.32631a9 F= 3.678*y6=3.60382+0.02712a1+0.11675a7+0.28655a8+0.07104a10 F= 3.917*y7=1.26395+0.00221a2-0.00355a3-0.00068a4+0.00016a5-0.2014a9 F=6.685**猕猴桃主要果实品质与叶片营养的线性回归方程为：y1=1.14169+0.32784b2-0.46376b5+0.00074b8 F=5.448*y2=68.20675+23.65573b2+0.17465b3-3.82726b4+0.01121b6 F=3.551*y4=12.56447+3.03422b1-2.09032b3-0.49329b4+4.84421b5+0.02469b7 F=12.554**其中Y1-Y7分别代表果形指数、单果质量、硬度、干物质、可溶性固形物、可溶性糖和可滴定酸；a1-a1o分别代表土壤有机质、速效氮、速效磷、速效钾、有效钙、有效镁、有效锰、有效锌、有效硼、有效氯；b1-b9分别代表叶片氮、磷、钾、钙、镁、锰、锌、硼、氯。5‘金魁’猕猴桃园果实优质的土壤营养最适范围分别为：有机质含量达40 g.kg-1、速效氮为75.00-140.00mg-kg-1、速效磷为60.00mg·kg-1、速效钾为300.00mg·kg-1、有效钙为2003.47-3600.00mg·kg-1、有效镁为120.00mg·kg-1、有效锰为10-20 mg·kg-1、有效锌为20mg·kg-1、有效硼为0.50-1.20 mg·kg-1、有效氯为30 mg·kg-1;叶片营养最适范围分别为：氮为2.27%、磷为0.8%、钾为2.00%、钙为2.46-2.50%、镁为0.4%、锰为173.1mg·kg-1、锌为90.00mg·kg-1、硼为79.9mg·kg-1。
%W CNKI


%0 Thesis
%A 王胜利
%T 猕猴桃酒中多酚、抗氧化性及香气成分的研究
%Y 樊明涛
%I 西北农林科技大学
%9 硕士
%D 2013
%K 猕猴桃酒;;酵母菌;;发酵;;陈酿;;多酚;;抗氧化性;;香气
%X 本论文采用实验室中五种酵母菌种对猕猴桃酒进行发酵试验，选出的优良酵母菌，并以优选的菌种作为发酵剂对五个猕猴桃品种（秦美、华优、海沃德、哑特、徐香）酿酒，研究了在酿造过程中以及陈酿后猕猴桃酒中的多酚、抗氧化性和香气成分，揭示了五个猕猴桃品种在酿造过程中多酚和抗氧化性的变化规律，初步探讨了五种猕猴桃酒中香气成分的种类和相对含量，以期能够获得优良的猕猴桃酒酿造品种。本研究得到如下结果：

	1.通过对酵母菌进行了生长曲线、发酵能力、产气能力的测试，并对酿造猕猴桃酒过程中的降糖速率和产酒精能力以及原酒的透光率、色度和多酚进行了分析，结果表明：WLP775酿造猕猴桃酒的效果最好。

	2.所选择的猕猴桃品种的理化性质都能符合果酒的酿造条件，可溶性固形物含量在14～18之间，pH值在3.42～3.75之间。主发酵结束后可溶性固形物在5%左右，pH在3.06～3.57之间，猕猴桃品种对猕猴桃酒的理化指标（除还原糖）没显著地影响。在酿造过程中，五种猕猴桃酒都表现出较强的抗氧化能力，酚类物质的变化可以部分地解释猕猴桃酒的抗氧化能力的变化，但也有些差异，这可能需要进一步研究猕猴桃酒中的其它物质对抗氧化能力的影响，例如氨基酸、肽类、美拉德反应产物。总酚含量差别较大，其中，秦美猕猴桃酒中最高。

	3.通过对猕猴桃酒液相色谱分析表明：咖啡酸和表儿茶素含量较高，分别在2.106～2.417mg/L和0.643～1.831mg/L之间；其次是阿魏酸和原儿茶酸，含量为0.543～1.108mg/L和0.429～0.861mg/L；鞣花酸、儿茶素、原花青素B2含量较低，的含量比较低，且在秦美猕猴桃酒中未检测出儿茶素，在海沃德酒中未检测出原儿茶酸，单酚与抗氧化能力具有一定的相关性。

	4.五种猕猴桃酒陈酿后所表现出的抗氧化能力与酿造过程中的有着明显的不同，总抗氧化能力、还原能力、DPPH清除能力和超氧阴离子清除能力有着明显的差异性，秦美、华优、海沃德、哑特和徐香对亚油酸的自氧化的抑制率分别是76.5、74.1、70.9、72.5和69.7%。DPPH和超氧阴离子的清除能力强弱顺序几乎相同，而还原能力按照强弱顺序依次为秦美>哑特>华优>海沃德>徐香。秦美、华优、海沃德、哑特和徐香猕猴桃酒的总酚含量分别为687、712、433、518和547μg。

	5.本试验在五种猕猴桃酒中检测出了醇类、酯类、挥发酸等物质，其中相对含量大于1%的有15种，其中酯类物质最多，其次是醇类物质和酸类物质，而文献中报导的酮类、醛类、酚类和其它化合物种类少、含量低，所占的相对含量小于0.1%。所有酒样的挥发成分品中含量较高的香气成分有极大的相似性，主要包括：乙醇、异丁醇、异戊醇、正己醇、乙酸乙酯、乙酸异戊酯、己酸乙酯、乙酸己酯、辛酸乙酯、癸酸乙酯、辛酸、这些物质可以认为是构成典型猕猴桃酒香气的重要成分。
%W CNKI


%0 Thesis
%A 黄其玲
%T 应用GFPuv标记技术研究猕猴桃溃疡病菌在组织中的侵染扩展动态
%Y 黄丽丽
%I 西北农林科技大学
%9 硕士
%D 2013
%K 猕猴桃溃疡病;;GFPuv标记;;迁移;;土壤存活;;定殖
%X 由丁香假单胞杆菌猕猴桃致病变种（Pseudomonas syringae pv. actinidiae，Psa）引起的猕猴桃溃疡病是猕猴桃生产中最具毁灭性的一种细菌性病害，是中国林业上的检疫性病害。该病原菌寄主范围广、致病性强，引致的病害发展快、流行性强、危害重、控制难，在所发生的国家都曾造成了严重的产量和经济损失。由于对猕猴桃溃疡病菌自然寄主、侵染过程和存活部位的了解甚少，使得人们至今对该病害的致灾机制仍不明确，致使其防治成本高、效益差。为了明确该病菌在猕猴桃组织中的侵染过程，本研究通过遗传转化技术，首次对猕猴桃溃疡病菌进行GFPuv标记；应用平板稀释法、荧光显微镜、光学显微镜和电镜技术对猕猴桃溃疡病菌在植物组织中的入侵方式、扩展速度和定殖部位进行了系统研究，以期为明确猕猴桃溃疡病成灾规律及制定防控措施提供理论依据。主要研究结果如下：

	1采用电击法将质粒载体pDSK-GFPuv转入猕猴桃溃疡病菌，获得的转化子在荧光显微镜下可发出强烈的绿色荧光，转化效率为1.78×10~5CFU·μg~(-1)；采用GFPuv基因的特异性引物进行PCR检测，随机选择的8个转化子基因组DNA中均扩增出约700bp的目的片段；对一株标记菌PSAmx7-GFPuv1进行生物学特性检测，结果表明突变菌株的菌落菌体形态、生长曲线、最适温度、最适pH、致病性均与野生型无显著差异；在非选择性培养基中，每隔12h连续转接20次后，其荧光稳定性还保持在100%。

	2运用标记菌株PSAmx7-GFPuv1对离体和盆栽猕猴桃进行人工接种，结合平板稀释法以及荧光显微镜技术检测、监测病菌在组织的侵染动态。结果表明，标记菌接种离体枝条3h后，就能通过皮孔、叶痕和伤口成功侵染枝条，产生与田间相同的病状，并在组织中上下迁移和增殖，相比较而言，4℃培养条件下其迁移速度最快；标记菌能在叶柄叶脉组织中上下迁移，扩展至侧脉和细脉，引起系统扩散，温度超过24℃时病菌停止扩展，叶面无病斑形成；浇灌于根部土壤中的标记菌可依附于根表，侵入根内，并在根内增殖；在冬季温度环境条件下标记菌可在灭菌土壤中存活3个月，在未灭菌土壤中也能存活3周。

	3运用光学显微镜和透射电子显微镜技术观察人工接种条件下标记菌株PSAmx7-GFPuv1以及田间感病病样中猕猴桃溃疡病菌在猕猴桃组织中的定殖部位。结果表明，PSAmx7-GFPuv1皮孔涂菌接种枝条后，病菌可通过皮孔侵入枝条组织的皮层，再经过韧皮纤维的细胞间隙进入韧皮部；斜切悬滴接种枝条，病菌大量聚集成团地定殖在皮层薄壁组织和韧皮组织的细胞间隙，少量定殖在细胞内和木质部导管中，病菌的定殖破坏寄主细胞的结构，引起细胞发生质壁分离和细胞畸形。接种叶片，病菌大量定殖于叶肉细胞间隙，叶脉的维管束导管以及皮层细胞内和细胞间隙，病菌的定殖引起细胞畸形，细胞瓦解。根部灌根接种3d，大量的病菌吸附在根部表皮上，定殖在表皮细胞和皮层细胞内；接种10d，少量病菌已扩展至维管束。田间感病病样中观察到猕猴桃溃疡病菌在枝条组织主要定殖在皮层、韧皮部以及木质部导管，在叶片组织中主要定殖在上下表皮和叶肉细胞间隙。
%W CNKI


%0 Thesis
%A 孟莉
%T 有机全营养配方施肥对猕猴桃品质和溃疡病发病率的影响
%Y 王延平
%I 西北农林科技大学
%9 硕士
%D 2013
%K 猕猴桃;;有机全营养配方肥;;品质与溃疡病
%X 本文以海沃德猕猴桃品种为研究对象,针对陕西省猕猴桃产业发展中由于土壤养分供应不充分而导致果实品质不高、溃疡病发病严重的实际问题，在关中西部的眉县横渠、槐芽、金渠、齐镇4个乡镇的9个猕猴桃果园布置了纯施化肥、施有机肥、施有机全营养配方肥三种处理的田间试验，研究了有机全营养配方肥对猕猴桃果实品质和溃疡病发病的影响。主要得到如下结果：

	（1）有机全营养配方施肥，能够提高猕猴桃果实单果重，全面改善品质

	通过调查分析发现，在不施用人工膨大剂的前提下，相比纯施用化肥、以施用有机肥为主的猕猴桃，施有机全营养配方肥的猕猴桃的平均单果重为116.28g，提高了59.38%、26.08%；可溶性固形物含量为6.87g/100g，硬度为6.93N，总糖含量为3.75%，总酸含量为1.62%，均有提高，但糖酸比变化不大；Vc含量为69.21mg/100g，提高了36.5%、24.9%；4种测定的矿物营养含量，磷为11.2mg/100g，钾150mg/100g，钙46.5mg/100g，锌1.23mg/100g，含量也均有提高。由此可见，有机全营养配方施肥，能够显著促进猕猴桃果实膨大、提高单果重，全面改善猕猴桃果实品质，对提高猕猴桃产量、增加经济收益具有重要作用。

	（2）有机全营养配方施肥，能够增强抗溃疡病性，降低溃疡病发病率

	在以施用有机肥为主的示范村猕猴桃果园和有机全营养配方施肥的西北农大猕猴桃示范园中，溃疡病感染树的发病部位较少，病株率分别为18.8%和12.7%，年度发病程度均为中等偏轻，严重度均为2，抗病程度均为中感，代表值为2级。与纯施化肥为主的非示范村猕猴桃果园中的猕猴桃病株率68.9%相比较明显很低，发病级别、年发病程度、严重度也都低。由此可见，增施有机全营养配方肥，可以强壮猕猴桃树的树势，增强对溃疡病的抵抗能力，并可大幅度降低溃疡病发病率。

	总之，有机全营养配方施肥，通过补充猕猴桃果园土壤中的养分，有利于全面改善猕猴桃品质、降低猕猴桃溃疡病发病率，且效果显著。同时，与有机肥比较，其价格适中、使用方便、增产提质的效果明显，因此，有机全营养配方施肥在猕猴桃产业的可持续发展中具有较好的推广前景。
%W CNKI


%0 Thesis
%A 李敏
%T 周至县南千户村猕猴桃科技创新园规划方案探析
%Y 王延平
%I 西北农林科技大学
%9 硕士
%D 2013
%K 南千户村;;猕猴桃;;现代农业;;科技创新园;;探析
%X 结合新时期农业现代化发展趋势，响应国家惠农政策、党的十八大精神和“十二五”规划要求，建设农业科技创新园是我国发展现代农业的重中之重，是解决农业、农村、农民问题的有效机制，是加快农业经济发展方式转化的和农村经济发展结构调整的动力之源，是推动农业发展、农民增收、农村稳定的重大举措，是农业走可持续化发展道路的奠基石。在日益激烈的市场竞争力影响下，农业的现代化发展需要进行改革，农村经济发展格局需要进行调整，农业发展问题也日益突显出来，主要表在科技创新、农业产业化发展、国家惠农政策、农产品的市场竞争等方面，这就促使我们要转变农业发展观念，走创新型、可持续发展型农业示范园建设道路，使我国农业由传统粗放型向先进集约型发展。其中创新园作为新产品研发、成果转化、标准化展示及示范推广的平台，作为龙头带动、科研创新及教育培训的重要组织，是引领周边农户同发展共收益的示范园区。

	本文通过对现代农业和农业科技创新园的概念、特点及原则进行阐述，分析概括其发展的现状和问题，结合周至县南千户村猕猴桃科技创新园的规划进行了深入探析，从园区的地理优势、资源优势、技术优势和发展优势出发，结合创新园的规划现状，对规划园区的总体布局、各功能分区和园区建成后的效益、环境影响及风险评价进行了分析，对此也提出了一些改进性的建议，同时对规划设计中的一些基础设施系统进行了补充设计，并对创新园建设中需要的保障措施也进行了阐释。通过对创新园的规划现状进行整体分析，结合当前发展需求和发展目标，探讨出周至县南千户村猕猴桃科技创新园的规划建设是当前猕猴桃产业进行规模化、产业化、市场化和商品化发展的最有利的发展模式，它不仅可以满足自身运营的发展，而且可以示范带动周边地区经济的发展，同时也为相关类规划课题提供一定的参考价值。同时，该项目对搞好周至县南千户村猕猴桃科技创新园建设，最大限度地发挥创新园的示范引领作用，推进周至县乃至陕西省猕猴桃产业的快速、持续、健康发展具有一定意义。
%W CNKI


%0 Thesis
%A 苏帅
%T 猕猴桃采摘机器人信息感知的基础研究
%Y 崔永杰
%I 西北农林科技大学
%9 硕士
%D 2013
%K 猕猴桃;;采摘机器人;;机器视觉;;目标识别;;信息感知
%X 中国是世界上猕猴桃种植面积最大的国家。目前猕猴桃主要依靠人工采摘，工作耗时、劳动强度大而且成本越来越高。因此，自动化采摘是未来发展的必然趋势，研究猕猴桃采摘机器人有重要的理论价值和现实意义。

	采摘机器人的首要任务是准确识别自然环境中生长的猕猴桃果实。本文针对复杂自然环境中生长的猕猴桃，进行了猕猴桃采摘机器人信息感知的研究。在昼夜全天时条件下，实现了复杂背景和目标果实区域的准确分割，并逐个识别出邻接、重叠和被遮挡果实区域中单个果实，提取果实的特征信息，确定果实的采摘顺序。主要研究内容如下：

	（1）确定了机器人系统总体方案。在对猕猴桃的栽培模式和生长环境分析的基础上，阐述了猕猴桃采摘机器人的作业流程；确定了机器人机械臂基本构型、结构尺寸参数以及驱动形式；最后对机器人视觉部分的硬件组成和软件实现以及图像采集方法进行了研究和说明。

	（2）对自然环境中猕猴桃进行了颜色特征分析。利用图像处理中常用的6个颜色空间不同颜色特征对采集的猕猴桃图像进行灰度图、二值图和线剖面分析图的对比分析；并将自然环境下采集的猕猴桃图像中的景物元素进行了分类，并进行了颜色统计分析，建立了猕猴桃图像中不同景物元素、不同颜色分量灰度值的数据库和灰度分布折线图，结果表明R—G颜色特征能够较好的区分果实和背景；通过基于误分割像素的分割评价方法，对不同系数的n·R－G分割图像进行分割评价，得到0.9R—G是能够实现最优分割效果的颜色特征。

	（3）实现了复杂背景和猕猴桃果实区域的准确分割。对比分析不同的图像分割方法，结果表明最大类间方差法（Ostu法）对不同复杂图像分割最有效；对分割后的二值图中的残余噪声进行了分析和分类，综合利用设定面积阈值法、形态学运算和孔洞填充等方法，依次去除阈值图像分割后二值图中不同类型的残余噪声，实现了猕猴桃图像中复杂背景和猕猴桃区域的准确分割。

	（4）提取二值图中猕猴桃果实区域的边缘，实现了部分被遮挡果实的逐个识别。对比分析了不同边缘检测算子的边缘检测效果，选择Canny算子对分割的二值图像进行边缘检测，提取出猕猴桃图像中果实区域的边缘；根据猕猴桃果实形状特征，得到了猕猴桃果实椭圆形的轮廓模型；确定了利用椭圆形Hough变换拟合果实轮廓边缘来识别邻接、遮挡和部分重叠果实的方法；逐个识别出邻接、部分重叠和被遮挡的果实区域中的单个果实，并提取出每个果实坐标等信息。

	（5）提出了猕猴桃果实的夜间识别方法，对图像采集方向进行优化，确定了果实采摘顺序。针对水平拍摄的图像中存在的问题，对比分析不同采集角度获取的图像，选定摄像头竖直向上的图像采集方向；对夜间采集的猕猴桃图像进行了颜色特征分析，选择图像分割效果较好的1.1R—G颜色特征；通过不同光照度图像的识别试验分析，得到夜间能够正常识别果实的光照度范围是10lux-800lux；然后进行阈值分割，残余噪声的去除，边缘检测和椭圆形Hough变换拟合轮廓，实现了逐个果实的识别，并提取了果实形心的坐标；根据此坐标值，确定了目标果实的采摘顺序。
%W CNKI


%0 Thesis
%A 周胜男
%T 陕西省猕猴桃产业投入产出分析
%Y 刘天军
%I 西北农林科技大学
%9 硕士
%D 2013
%K 猕猴桃生产;;投入产出;;全要素生产率;;技术进步
%X 中国是猕猴桃生产大国，猕猴桃种植主要集中于陕西省秦岭北麓，这里是猕猴桃的原产地和最佳优生区。截至2011年底，陕西省猕猴桃种植面积已达6.06万公顷，总产量为70万吨，成为全球最大的猕猴桃生产基地。猕猴桃产业可持续发展的关键在于农户种植积极性的高低，而投入产出的效率将直接影响到农户种植积极性。因此，对陕西省猕猴桃产业投入产出问题进行研究，对于提高猕猴桃产量，提升农户种植的积极性，促进猕猴桃产业发展、推动种植业结构调整，都具有重要的现实意义。基于此，本文以投入产出相关理论为指导，在国内外相关文献的研究基础上，结合了规范分析和实证分析方法，以周至县和眉县作为研究区域，采用随机抽样法，利用2006-2010年间共249份猕猴桃种植户的生产成本与收益的微观面板数据，对猕猴桃生产过程中的投入和产出进行了详细的对比分析，通过构建计量经济模型，对不同区域、不同品种的猕猴桃投入产出进行实证分析，最后论文提出了如何调整现有投入要素结构以优化资源配置的对策及建议，为陕西省猕猴桃生产提供理论参考。

	通过研究，本文得出以下主要研究结论：

	（1）两个地区中，周至县的投入总成本要高于眉县，而产出和利润却要低于眉县；三个品种中，投入从低到高排序依次是秦美、海沃德、红阳，而产出及利润排序从高到低依次是红阳、秦美、海沃德；

	（2）采用基于Malmquist指数的数据包络分析（DEA）方法，对样本数据进行了对比分析。结果表明：眉县全要素生产率在研究期内呈现稳步上升的趋势，其变化主要源于综合技术效率，而周至县全要素生产率则呈现波动中略微下降的趋势，其变化主要由综合技术效率和技术进步共同作用。

	根据以上研究结论，论文提出“尽快优化品种区域布局，调整品种结构，推行标准化生产，建立和完善猕猴桃无害化防控体系”、“充分利用各级惠农政策和项目资金，扶持、壮大龙头企业和合作社，不断提高产业化发展水平”、“加大科研开发力度，引进更先进的生产和管理技术”等具体的提高陕西省猕猴桃产业投入产出效率的对策建议。
%W CNKI


%0 Thesis
%A 高志雄
%T 以试验站为依托的大学农业科技推广模式研究
%Y 刘占德
%I 西北农林科技大学
%9 硕士
%D 2013
%K 西农模式;;以试验站为依托;;西农猕猴桃试验站;;农业科技推广
%X 党的十六届五中全会提出了全面建设社会主义新农村的重大战略任务，其首要任务是实现农村生产发展和农民生活宽裕，核心路径是发展现代农业。要发展现代农业就要以农业科技推广服务体系为依托，将农业科研成果转化为现实的农业生产力，促进农业新技术与农业生产要素的结合，改变农业增长方式和农民生产生活结构，促进农业增效、农民增收和农民素质的提高，从而实现全面建成社会主义新农村建设这一伟大目标。然而，我国现行的农业科技推广服务体系是在早期计划经济体制下形成的，随着社会主义经济的市场化以及全球化，该推广体系已出现种种弊端，不适宜于我国现阶段农业以及农村经济发展的要求，必须探索建立一套新型农业科技推广模式来满足我国现阶段农业以及农村经济发展的需要。西北农林科技大学是我国西北地区最重要的农业高等院校，经过多年的探索和实践，形成了一套符合我国国情，独具特色的农业科技推广新模式，该模式的内涵是：建设以大学科技为支撑，以服务于区域主导产业的的试验示范站为依托，以基层农技人员为骨干，以推进农业现代化以及农业增效、农民增收为目的，为农业产业现代化发展提供全产业链的科学技术服务模式，称为“西农模式”。西农猕猴桃试验站便是在该模式下建立的试验示范站。

	本文首先对论文的选题背景、研究目的与意义、国内外研究概况、研究方法以及可能创新之处进行了论述，其次对国内外农业推广现状进行了描述。然后对“西农模式”的内涵以及基本构架、模式特点进行了简要介绍，并对西农猕猴桃试验站的建站情况、运行机制以及推广途径进行了详细描述。并通过对西农猕猴桃试验站同眉县人民政府联合开展的“眉县猕猴桃产业化科技示范与科技入户工程”实施效果进行了调研。调研表明，科技入户工程对眉县猕猴桃产业发展起到了较大的贡献，眉县猕猴桃种植面积、产量、果品品质以及果农收入都得到了稳步提升，品种结构趋于合理，猕猴桃种植生态效益明显，品牌优势突显，市场初具规模。随后，对西农猕猴桃试验站的建设情况、运行机制、推广途径以及推广效益进行了分析总结，并结合我国农业科技推广体系现状，认为该模式存在缺乏相关法律支撑、推广经费投入不足、农民整体素质偏低的问题、组织管理混乱、推广人员素质不高、没有建立成熟完善的培训体系、工作人员与基础设施配备不足、同国内外交流合作不充分等问题。最后，通过对国内外农业科技推广模式的进行总结，借鉴其成功经验，回避其不足，提出应该从建立健全相应的法律法规、创新投融资体系、提高农民整体素质、改革组织管理体制、提高推广人员素质、增加工作人员以及基础设施配备、建立完善的培训体系、加强同国内外的合作交流等方面入手来改进该模式，从而更好地为我国农业发展做好服务。
%W CNKI


%0 Thesis
%A 张琛
%T 三个类型猕猴桃品种实生苗对淹水胁迫的生理反应及其耐涝性比较
%Y 谢鸣
%I 浙江师范大学
%9 硕士
%D 2013
%K 猕猴桃;;淹水;;生理;;光合
%X 猕猴桃根系分布较浅,对水分敏感,既喜水又怕水,是最不耐涝的果树树种之一。在不少猕猴桃产区,土壤排水性较差,年降水量集中,时常造成涝害,严重影响其生长发育和产量及品质的形成,甚者导致植株死亡。因此,涝害已成为南方多雨地区发展猕猴桃的一个重要制约因素。猕猴桃通常采用嫁接繁殖,但迄今生产上一般利用野生猕猴桃种子培育的实生苗作为砧木,不仅生长不一致,而且耐涝性较差。目前国内外对猕猴桃耐涝性的研究鲜见报道。

	本研究选用红肉猕猴桃品种‘红阳’、毛花猕猴桃品种‘华特’和美味猕猴桃品种‘布鲁诺’一年生实生苗为试材,通过人工淹水模拟涝害的方法,研究了在淹水处理下,3个类型猕猴桃品种实生苗涝害指数、根系活力、细胞膜相对透性、组织相对含水量、丙二醛(MDA)含量、超氧化物歧化酶活性(SOD)及过氧化物酶(POD)活性、脯氨酸含量、可溶性糖含量、可溶性蛋白含量、光合和叶绿素荧光参数等的变化,并对3个类型猕猴桃品种实生苗的生理指标和光合指标分别进行隶属函数分析,以评价其实生苗的耐涝性,以期为今后优良抗涝砧木的选育提供理论依据。主要研究结果如下：

	1.外部形态和生长方面,在淹水的第1天,3个猕猴桃品种实生苗植株均生长良好,第2天‘红阳’少量叶片开始萎焉,‘华特’和‘布鲁诺’却未见此现象；随着淹水时间的延长,‘红阳’植株叶片开始发黄,叶边缘开始皱缩,大部分叶片开始卷曲下垂,下部叶片有部分脱落,到第5天时,‘红阳’叶片已经枯萎,整株植株叶片大量脱落,‘华特’大部分叶片卷曲皱缩,而‘布鲁诺’只有少量叶片萎焉,受害症状较其他两种轻。

	2.生理指标方面,3个猕猴桃品种实生苗在淹水条件下各指标出现不同变化。随着淹水处理时间的延长,3个猕猴桃品种实生苗的涝害指数均呈上升趋势,其中‘布鲁诺’的涝害指数最小；根系活力呈现下降趋势,在整个淹水处理过程中,‘华特’的根系活力高于其他两个品种,但‘布鲁诺’的根系活力下降幅度最小；叶片组织相对含水量也呈下降趋势,叶片细胞膜透性、MDA含量、脯氨酸含量、可溶性糖含量、可溶性蛋白含量上升呈递增趋势,在第5天时,‘布鲁诺’的这些指标的增长幅度最小；SOD和POD活性均呈先升后降的趋势,其中‘布鲁诺’的这两种酶活性一直维持在较高的水平。各指标隶属函数分析结果表明,布鲁诺的抗涝性最强。

	3.光合作用和叶绿素荧光参数方面,3个猕猴桃品种实生苗在淹水条件下胞间CO2摩尔分数(Ci)、Fo上升；净光合速率(Pn)、蒸腾速率(Tr)、气孔导度(Gs)、Fv/Fm、 Yield、ETR以及光和色素(叶绿素总量、叶绿素a、叶绿素b、类胡萝卜素)含量下降。各指标变化幅度大小为：‘红阳’>‘华特’>‘布鲁诺’。各指标隶属函数分析结果表明,美味猕猴桃品种‘布鲁诺’的抗涝性最强。

	综合评价,美味猕猴桃品种‘布鲁诺’对淹水胁迫的耐受性最强,是3个品种中最抗涝的品种。
%W CNKI


%0 Thesis
%A 周保君
%T 眉县猕猴桃产业发展研究
%Y 霍学喜
%I 西北农林科技大学
%9 硕士
%D 2013
%K 猕猴桃产业;;现状;;问题;;对策
%X 猕猴桃产业是一种新兴产业，我国猕猴桃产业还处于不断探索和发展中，近年来，猕猴桃作为水果行业当中的一种新兴产业，在产量、经济效益等方面独具优势，已经成为增加农民收入、带动农民致富的特色经济产业，可以说是水果产业中的后起之秀。经过近几年的发展，全国猕猴桃栽植面积不断攀升，品质也得到很大提升，在药用、保健等方面的价值也得到了广泛的认可。通过对近几年国内市场猕猴桃销量及销售价格的比对分析，猕猴桃市场发展前景非常好，猕猴桃产业必将成为适生区农民增收致富的首选产业。随着社会经济的不断发展，人民群众物质生活水平不断提高，猕猴桃以其丰富独特的营养价值获得越来越多人的青睐，猕猴桃消费即将进入一个全盛时期。眉县地理位置优越，气候条件得天独厚，是我国猕猴桃最佳适生区之一。经过近四十年的发展，眉县猕猴桃产业初具规模，已成为眉县人民增收致富的主导产业。但是猕猴桃产业在发展中还存在很多问题，研究问题，进而解决猕猴桃产业发展中存在的这些问题，对促进猕猴桃产业进一步深入发展，从而带动农业增收、农民致富意义重大。随着农业科技的不断进步和国家对三农问题关注力度的持续加大，猕猴桃产业对适生区老百姓增收致富的重要作用越来越被更多人所认识，文章就是在这个背景下研究眉县猕猴桃产业发展。

	文章立足眉县县情，对眉县猕猴桃产业的发展做了深入细致的分析，通过对猕猴桃产业发展相关理论的学习，对眉县猕猴桃产业发展现状、存在问题以及制约因素的深入细致分析，明确了制约眉县猕猴桃产业发展的症结，在明确问题的基础上，广泛深入的学习了新西兰、法国以及我国西峡、湘西地区猕猴桃产业发展的一些先进经验和有效做法，有针对的为眉县猕猴桃产业发展提出了科学合理的建议。最后，文章结合眉县发展实际探索出一些具有本地特色的猕猴桃产业发展新路子。

	文章认为，猕猴桃产业发展与旅游业的有机结合，猕猴桃产业发展与绿色农业的有机结合，以及猕猴桃产业发展与生态环境保护和城市建设的结合，将会是眉县猕猴桃产业发展的亮点和突破点。
%W CNKI


%0 Journal Article
%A 刘天军
%A 蔡起华
%+ 西北农林科技大学经济管理学院;西北农林科技大学西部农村发展研究中心;
%T 不同经营规模农户的生产技术效率分析——基于陕西省猕猴桃生产基地县210户农户的数据
%J 中国农村经济
%D 2013
%N 03
%K 生产技术效率;;经营规模;;农户;;猕猴桃;;贝叶斯随机前沿估计
%X 本文利用陕西省猕猴桃生产基地县210户农户的微观数据,基于贝叶斯随机前沿估计方法,探析了不同经营规模农户的生产技术效率分布及其影响因素的差异。研究表明:样本农户的生产技术效率呈偏态分布,其均值为74.72%,而不同经营规模农户的生产技术效率分布存在明显差异。在影响农户生产技术效率的主要因素中,经营规模的扩大对农户生产技术效率有显著的正向影响,而非农就业对农户生产技术效率有负向影响,户主受教育水平的提高与关键技术的采用均对农户生产技术效率有正向影响,但这三者对不同经营规模农户生产技术效率的影响程度有较大不同。主要生产投入要素对产量增加的影响由大到小依次为:土地投入>肥料投入>劳动投入>农药投入,且规模弹性大于1。
%P 37-46
%@ 1002-8870
%L 11-1262/F
%W CNKI


%0 Journal Article
%A 黄朝桂
%A 王颖
%A 李待幸
%A 张兴思
%+ 广西乐业县农业局经济作物站;乐业县同乐镇农业技术推广站;乐业县农业技术推广站;乐业县有机农业示范基地办公室;
%T 生物有机肥在有机猕猴桃种植中的应用研究
%J 吉林农业
%D 2013
%N 03
%K 生物有机肥;;猕猴桃;;肥效研究
%X 猕猴桃是一种浆果类藤本果树,其果实的食用价值和药用价值均很高,树体本身也具有很高的观赏价值。种植高产、优质的猕猴桃是增加果农收入的重要途径,促进农业、食品行业和保健行业发展的有效措施。而采取科学的田间施肥管理是实现猕猴桃增产、提质、增收的一个重要环节。本试验设计生物有机肥在有机猕猴桃果园实际生产中效能。通过产量分析证明在猕猴桃种植中施用生物有机肥可以达到高产、优质、低耗的效果,同时,进行了施用量的研究,得出了生产中可以推广使用的科学技术数据,让果农少走弯路。
%P 89-90
%@ 1674-0432
%L 22-1186/S
%W CNKI


%0 Journal Article
%A 王景红
%A 梁轶
%A 柏秦凤
%A 郭民主
%+ 陕西省经济作物气象服务台;陕西省果业管理局;
%T 陕西猕猴桃高温干旱灾害风险区划研究
%J 中国农学通报
%D 2013
%V 29
%N 07
%K 猕猴桃;;高温干旱;;灾害;;风险区划
%X 为了掌握猕猴桃果实膨大期高温干旱灾害发生的风险水平和空间分布情况,进行陕西猕猴桃高温干旱风险区划研究,为果业部门开展猕猴桃生产的防灾减灾,以及猕猴桃高温干旱灾害保险设计、理赔以及避灾抗灾政策措施提供参考。本研究基于自然灾害风险形成原理,利用气象数据、基础地理信息数据、社会经济统计数据和历史灾情等方面资料,从致灾因子危险性、孕灾环境敏感性、承灾体易损性以及防灾减灾能力4个方面,构建陕西猕猴桃高温干旱灾害风险评估模型,利用GIS技术,开展陕西猕猴桃高温干旱风险区划研究。结果表明,重度风险区主要分布在关中东部渭河下游低海拔地区,该区域重度高温干旱灾害约3年1遇,同时存在约2年1遇的中度、1年1遇的轻度高温干旱灾害;中度风险区主要分布在关中中东部和陕南汉江下游两岸部分地区,该区中度高温干旱灾害2～3年1遇,同时存在3～4年1遇的重度灾害和少于1年1遇的轻度灾害;轻度风险区主要分布在关中中度风险区南部、北部和西部,以及陕南汉江及其支流两岸、金钱河、丹江及其支流两岸、南洛河两岸海拔较高的地区。
%P 105-110
%@ 1000-6850
%L 11-1984/S
%W CNKI


%0 Journal Article
%A 吴永红
%A 李辰
%+ 四川大学经济学院;
%T 基于SWOT比较的中国猕猴桃产业发展现状分析及对策建议
%J 农村经济
%D 2013
%N 02
%K 猕猴桃产业;;SWOT比较分析
%X SWOT是一种利用产业或企业优势、劣势、机遇以及威胁等四方面因素的交叉结合分析,全面厘清产业或企业所面对的内外部环境的有利因素和制约因素,从而对产业或企业的发展提出综合性指导意见的战略分析方法。本文以20世纪60年代以来世界传统的猕猴桃产业发展强国——新西兰为重点比较对象,运用SWOT分析方法,解析了当前我国猕猴桃产业发展中的优势、弱势以及机遇、威胁等因素,建立了对策体系的SWOT矩阵分析表,并且在此基础上,对我国猕猴桃产业的发展前景作出了一些展望,并提出了对策建议。
%P 60-63
%@ 1003-7470
%L 51-1029/F
%W CNKI


%0 Journal Article
%A 刘占德
%A 郁俊谊
%A 屈学农
%A 赵英杰
%A 赵骅
%A 赵菊琴
%+ 西北农林科技大学园艺学院;眉县果树服务中心;
%T 高产型徐香猕猴桃树体结构及土壤养分状况分析
%J 西北农业学报
%D 2012
%V 21
%N 12
%K 徐香猕猴桃;;留枝量;;留芽量;;叶果比;;土壤养分
%X 为明确猕猴桃果园的生产潜力,在普查的基础上对两个管理水平较高的徐香猕猴桃果园的树体结构及土壤养分状况进行分析。结果表明,高产型徐香猕猴桃树体的合理结构为成龄树冬季修剪后单株保留17个左右结果母枝,每枝保留15～21个有效芽,折合每667m2留长枝量为1 496个,留芽量为22 440～23 760个,7月份叶果比为3.33∶1。土壤速效氮为16.5mg/kg,速效磷64.8mg/kg,速效钾209.6mg/kg,速效镁和速效铁分别156.6mg/kg和3.58mg/kg,有机质含量1.13%。可见,充足的肥料投入、枝芽数量及合理的叶果比是高产稳产的基本保证。
%P 105-107
%@ 1004-1389
%L 61-1220/S
%W CNKI


%0 Journal Article
%A 鄢帮有
%A 陈葵
%A 严玉平
%A 徐小彪
%A 黄海琴
%A 冷建华
%A 涂贵军
%A 李帮明
%+ 江西省山江湖开发治理委员会办公室;江西农业大学农学院;江西省奉新县农业局;
%T “三定三控”技术对“金魁”猕猴桃产量与品质的影响
%J 江西农业大学学报
%D 2012
%V 34
%N 06
%K 猕猴桃;;树冠管理技术;;产量;;单果质量;;品质
%X 针对猕猴桃存在产量低、品质不佳、市场竞争能力弱等问题,在江西省奉新县选定2 hm2猕猴桃果园为实验区,引进新西兰猕猴桃树冠管理技术,系统比较和分析单一领导枝选定、立柱拉线定牵引枝、冬芽定量、生长势控制、条状雄株控制、果实成熟度控制的"三定三控"树冠管理技术对猕猴桃生产的影响。实验于2007年开始对实验果园进行技术改造,2009年基本完成单一领导枝树形改造,此后记录果园生产情况。实验结果表明,应用"三定三控"种植管理技术的实验区,树形改造后的第3年,产量恢复到以往水平,从第4年始,产量有了极显著性增加,比传统增加了23.2%,第5年增加幅度更大,增产27.9%。实验区果实外形(果形指数)没有变化,果实品质与传统管理方式一致。从第3年始,实验区平均单果质量呈极显著增加,果实偏大,果实大小相对均匀,符合市场需求的果实比例显著提高,第4年和第5年,实验区符合市场需求的果实比传统区分别高出13%和16%。此外,实验区的果实比传统区果实更耐贮。研究结果显示,"三定三控"技术可显著提高产量,增加果实质量和果实均匀度,以及贮藏性能,值得推广应用,可作为我国猕猴桃高产优质标准化栽培重要的技术。
%P 1124-1129
%@ 1000-2286
%L 36-1028/S
%W CNKI


%0 Journal Article
%A 王飞翔
%+ 重庆市万盛经济技术开发区农林局;
%T 猕猴桃修剪与产量的关系研究初报
%J 南方农业
%D 2012
%V 6
%N 12
%K 猕猴桃;;修剪;;长果枝数量;;有效芽数量;;产量
%X 通过对本地区猕猴桃果枝长度、留芽数量处理后的单枝产量分析,及试验树修剪后果枝分布、有效芽数量与单株产量的分析得出,本地区猕猴桃以长果枝结果为主,根据树势强弱,中等树势植株留芽数量宜在130个左右,长果枝保留9个左右;长势旺盛株留芽数量宜在250个左右,长果枝保留16个左右,这样能获得较佳产量。单枝留芽数量在12～16个,修剪长度在80～95cm时能获得较佳产量。
%P 49-50
%@ 1673-890X
%L 50-1186/S
%W CNKI


%0 Journal Article
%A 张槐生
%+ 陕西省眉县农机管理推广服务中心;
%T 猕猴桃生产机械化技术要点
%J 农机科技推广
%D 2012
%N 11
%K 猕猴桃生产;果品质量;滴水灌溉;果树施肥;马力拖拉机;电子杀虫灯;技术要点;
%X <正>眉县猕猴桃种植面积达27万亩,是陕西省"一县一业"猕猴桃种植示范县。近年来,该县猕猴桃生产在苗木栽植、果树施肥、树体修剪、病虫害防治、中耕除草、果品收获贮藏等生产过程中,相继引进推广了多种果园专用的动力机械和作业机械。在农艺、农机融合发展中进行了有益探索,使猕猴桃生产由人力操作逐渐转向机械化作业,有力地提高了猕猴桃生产标准化、规模化和组织化程度。一、果树机械挖坑栽植及开沟施肥技术眉县通常采用的是30～50马力拖拉机3W1-
%P 50+52
%@ 1671-3036
%L 11-4693/TH
%W CNKI


%0 Journal Article
%A 严玉平
%A 陈葵
%A 鄢帮有
%A 冷建华
%A 涂贵庆
%A 李帮明
%+ 江西省山江湖开发治理委员会办公室;江西省奉新县农业局;
%T “冬芽定量”对“金魁”猕猴桃生产的影响
%J 中国南方果树
%D 2012
%V 41
%N 05
%K 猕猴桃;;冬芽管理;;定量修剪;;成花;;抽梢;;产量
%X 冬芽管理是猕猴桃树体管理的重要环节之一。适宜的高质量冬芽保留,可较准确预测果实数量,提高果实大小一致性。本研究在江西省猕猴桃主栽区奉新县的赤岸镇山口果园,以10年生"金魁"猕猴桃为研究对象,研究冬芽保留数量对果实生产的影响。结果表明,在试验区立地条件和现有管理水平下,单位面积(18m2,下同)冬芽保留量约450个,有利于提高种植经济效益。
%P 20-24
%@ 1007-1431
%L 50-1112/S
%W CNKI


%0 Journal Article
%A 金方伦
%A 李晓松
%A 周光萍
%A 黎明
%A 韩成敏
%A 杨李娟
%+ 贵州省蚕业辣椒研究所;
%T 不同结果部位对猕猴桃果实产量及品质的影响
%J 北方园艺
%D 2012
%N 14
%K 猕猴桃;;结果部位;;果实;;产量;;质量;;影响
%X 为了给猕猴桃花果管理和果实适时采收提供理论依据,并为制定科学的猕猴桃栽培技术和管理措施提供参考,连续3a(2009～2011年)对猕猴桃不同结果部位的果实产量和质量进行研究。结果表明:在结果母蔓上顶芽、次芽和三芽等形成结果蔓的果实单果重、产量之间都存在差异显著水平;果实含糖量之间不存在差异显著水平,其大小顺序,次芽蔓果>顶芽蔓果>三芽蔓果;果实后熟时间,顶芽蔓果>次芽蔓果>三芽蔓果。在树体上部结果母蔓、中部结果母蔓和下部结果母蔓的果实单果重、产量之间都存在差异显著水平;果实含糖量之间不存在差异显著水平,其大小顺序为中部果>下部果>上部果;果实后熟时间,上部果>中部果>下部果。在结果蔓上第1、2、3节位果与第4节位果的单果重之间存在差异显著水平,而前3节位果实单果重相互之间不存在差异显著水平,第2节位与第1节位的果实产量之间不存在差异显著水平,第1节位与第3节位的果实产量和第3节位与第4节位果实产量之间都存在差异显著水平;果实含糖量之间不存在差异显著水平,其大小顺序,第3节位果>第4节位果>第2节位果>第1节位果;果实后熟时间,第1节位果>第2节位果>第3节位果>第4节位果。可见不同结果部位直接影响着果实的单果重、产量和果汁含糖量,也影响着果实在后熟过程中的单果失重率、果形指数和后熟时间等的变化程度。建议在猕猴桃生产上把不同结果部位作为疏花疏果和判断猕猴桃果实成熟的重要依据之一,为制定科学的猕猴桃栽培技术和管理措施提供参考。
%P 15-20
%@ 1001-0009
%L 23-1247/S
%W CNKI


%0 Journal Article
%A 杨启智
%A 聂静
%+ 四川农业大学旅游学院;四川农业大学经济管理学院;
%T 农业特色优势产业竞争力研究——以都江堰市猕猴桃产业为例
%J 农村经济
%D 2012
%N 06
%K 农业特色优势产业;;竞争力;;比较优势指数
%X 农业特色优势产业对于促进农民持续增收、增强农业生产能力、发挥农业比较优势、提升农产品市场竞争力,具有重要意义。本文通过对反映生产能力的比较优势指数的分析,发现产业综合比较优势由产量比较优势和规模比较优势两者决定,并以都江堰市猕猴桃产业为例,进行了实证分析。在此基础上,提出了增强农业特色优势产业竞争力的相关建议。
%P 57-60
%@ 1003-7470
%L 51-1029/F
%W CNKI


%0 Journal Article
%A 钟彩虹
%A 李大卫
%A 龚俊杰
%A 韩飞
%A 姜金生
%+ 中国科学院武汉植物园;湖北省农业厅;
%T 湖北省猕猴桃产业发展调查与研究
%J 湖北农业科学
%D 2012
%V 51
%N 12
%K 猕猴桃;;产业;;湖北省
%X 在深入调查湖北省猕猴桃产业发展现状的基础上,分析其发展的科研优势和生态优势及发展中存在的不足,提出了大力发展湖北省猕猴桃产业的对策,使湖北省猕猴桃产业持续健康的发展。
%P 2496-2501
%@ 0439-8114
%L 42-1255/S
%W CNKI


%0 Thesis
%A 黄涛
%T 大棚栽培条件下红阳猕猴桃生长发育及果实品质的研究
%Y 周庆阳
%I 四川农业大学
%9 硕士
%D 2012
%K 红阳猕猴桃;;大棚;;地面覆盖;;生长发育;;果实品质
%X 本试验以红阳猕猴桃为试验材料,通过大棚栽培的不同处理(大棚内地面谷壳覆盖、薄膜覆盖、薄膜加谷壳覆盖、不覆盖)和露地栽培的比较,来观测红阳猕猴桃的物候期、生长结果习性、光合特性以及果实生长发育的变化,为红阳猕猴桃的提早上市提供理论和实践依据。本试验有如下结论：

	(1)大棚能够明显增高气温,尤其以早期最为明显,气温的升高提前打破了大棚红阳猕猴桃的休眠。整个试验期内,大棚内的相对湿度相对于露地高出5.8%,并且相对湿度维持在一个稳定水平。

	(2)大棚提前了红阳猕猴桃物候期。大棚内各处理的萌芽期、展叶期、始花期、盛花期、终花期、果实成熟期分别比露地提早了15-17天、17-19天、13～15天、11～13天、10-12天、9天。大棚内的花期(始花期到终花期)为9天,露地为6天,大棚比露地的要长3天。大棚内各处理之间,不覆盖比其它覆盖处理的始花期、盛花期、终花期要晚1-2天,各处理的果实成熟期没有差别。从盛花期到果实成熟,大棚内需要113-115天,露地需要110天,大棚比露地的果实发育期要长3-5天。与大棚内不覆盖相比,大棚内用谷壳覆盖、薄膜覆盖、谷壳加薄膜覆盖三者对提早红阳猕猴桃物候期没有明显作用,增加地温的方法值得进一步的研究。

	(3)大棚内外各处理植株在结果枝抽生节位、结果枝果实个数等方面没有差别。大棚内各处理的萌芽率均低于露地,但差异不显著。大棚内外的成枝率、结果枝率、坐果率差异不显著,分别维持在29%左右、60%左右、86%左右。

	(4)红阳猕猴桃的净光合速率是典型的双峰曲线,中午有“午休”现象出现。红阳猕猴桃光合午休现象的出现主要是由于气孔限制所引起。大棚内各处理红阳猕猴桃的净光合速率日变化均较露地高。大棚内不同栽培红阳猕猴桃的叶片叶绿素a、叶绿素b和叶绿素总含量都较露地叶片含量高,但不显著,而大棚内各处理之间却相差不大。

	(5)大棚内外不同栽培红阳猕猴桃果实生长的纵横径变化曲线为单S型曲线,单果重的变化曲线为双S曲线。

	(6)大棚内外不同栽培红阳猕猴桃生长发育期间内果实的可溶性总糖和可溶性固型物都呈逐步上升的趋势,并且最终大棚内各处理的可溶性总糖和可溶性固形物都高于露地。

	(7)大棚内外不同处理可滴定酸含量的变化趋势都表现为“上升—下降—上升—下降”,在果实成熟期,酸含量下降十分明显。露地栽培红阳猕猴桃的可滴定酸含量要较大棚栽培的可滴定酸含量高。大棚内各处理的糖酸比均比露地要高。

	(8)大棚内外不同处理红阳猕猴桃Vc含量的动态变化为：在幼果期Vc含量迅速上升,在生长中期含量较高,而后缓慢下降,在接近成熟时渐趋稳定。

	(9)大棚内外不同栽培红阳猕猴桃果实花色苷的含量不断逐步上升。其中,在授粉后25天到70天时花色苷含量处于较低水平,授粉后85天开始显著升高,到果实成熟时,花色苷含量最高。大棚内各处理果实生长发育期花色苷含量没有显著不同,基本上维持一致。露地与大棚的果实花色苷含量也无显著差别。
%W CNKI


%0 Thesis
%A 田敏娟
%T 成都市猕猴桃流通渠道绩效评价及其影响因素研究
%Y 张劲松
%I 四川农业大学
%9 硕士
%D 2012
%K 猕猴桃;;农产品物流;;流通渠道;;绩效评价;;影响因素
%X 建设社会主义新农村,切实解决“三农”问题,农业产业化是关键。随着现代化生产技术的应用,现阶段制约我国农业产业化的发展瓶颈已逐渐从生产领域转向流通领域,农产品流通渠道的发展水平成为影响农业产业化的一个重要因素。农产品流通渠道的重要性体现在它是以农产品的生产为源头,以终端消费者为终点,连接生产与消费之间的关系,实现了农产品的销售流通。农产品的流通渠道深刻影响着农业生产水平和流通状况,影响着参与流通渠道成员的利益分配和农产品在流通过程中的质量安全,因此对农产品流通渠道的研究具有重要意义。四川省是继陕西省之后的又一猕猴桃种植大省,其猕猴桃鲜果出口量占全国总出口量的40%。而成都市作为四川省猕猴桃主产区,研究其流通渠道对于进一步优化猕猴桃鲜果流通渠道、提高流通渠道主体间利益分配的均衡性、促进猕猴桃产业发展具有重要意义。

	鉴于此,本文以交易费用理论、现代物流学原理为支撑,在对成都市猕猴桃流通渠道现状进行深入调查的基础上,对其流通渠道绩效进行评价分析,并提出猕猴桃流通渠道优化的可行性建议。首先,本文分析了成都市猕猴桃种植的区位优势和近三年来猕猴桃种植品种、面积和产量等基本概况；其次,本文通过实地调查对成都市猕猴桃流通渠道的现状、参与猕猴桃流通渠道各主体数量与规模进行统计性描述,对主要参与主体销售行为的进行分析；再次是对成都市猕猴桃流通渠道进行绩效评价,在评价中一是运用功效系数法对各种流通渠道模式的运行绩效进行评价,二是运用模糊综合评价影响成都市猕猴桃流通渠道整体水平的因素进行分析；最后,本文基于绩效评价结果和影响因素分析结果提出了对成都市猕猴桃流通渠道进行优化的对策建议。

	通过上述几个方面的分析,本文得出以下结论：(1)在成都市四种流通渠道模式中,以“农户+生产基地+农业专业合作社+企业+消费者”的流通效果最好,这种流通渠道模式的销量大、流通时间较短、损耗率低,交易主体之间的利益分配相对合理。其次是“农户+农业专业合作社+各级中间商+消费者”、“农户+消费者”和“农户+农村经纪人+各级中间商+消费者”。(2)对影响成都市猕猴桃流通渠道整体水平的因素进行分析,其结果显示成都市猕猴桃流通渠道整体水平较低,在果品因素、参与主体素质水平、基础设施建设、市场环境和政策环境五个影响因素中果品因素和参与主体素质水平低是影响流通渠道顺畅运行的主要原因。

	针对上述结论,本文提出了进一步优化成都市猕猴桃流通渠道的对策建议。本文认为：(1)优化猕猴桃品种,增强果品的耐贮性；(2)加强农产品流通设施建设,促进水果流通；(3)加强流通主体间协作,完善现代化流通体系建设；(4)创新猕猴桃流通渠道,增强流通能力；(5)完善水果流通市场市场调控,强化政府宏观调控与管理功能。
%W CNKI


%0 Thesis
%A 赵利娜
%T 中国猕猴桃主产区溃疡病病原菌鉴定及其致病力检测
%Y 朱立武
%I 安徽农业大学
%9 硕士
%D 2012
%K 猕猴桃;;溃疡病;;鉴定;;rDNA-ITS;;抗病品种
%X 猕猴桃（Actinidia）原产于中国，是一种珍贵的果树资源，中国广大地区均有分布。由于猕猴桃适应性强，繁殖容易，对土壤的酸碱度等条件要求不严，一年种植多年受益，加之其果实经济价值较高、风味独特、用途广泛，特别是维生素C含量非常丰富，享有“果中之王”之美誉，因而被世界范围广泛种植。近年来，由于猕猴桃栽培面积迅速扩大，猕猴桃细菌性溃疡病（Kiwifruit bacterial canker）传播迅速，病害威胁日益增加，危害程度日趋严重。猕猴桃溃疡病是一种由丁香假单孢杆菌猕猴桃致病种（Pseudomonas syringae pv. actinidae）引起的毁灭性病害，先后在日本、美国、韩国及意大利等国相继被发现。最近，在法国、葡萄牙、西班牙、瑞士、新西兰及智利等国家也有猕猴桃发生溃疡病的相关报道。国内首先在湖南、安徽、陕西、四川等地发现了此病，现已扩展到十多个省份的猕猴桃产区，造成的经济损失巨大。

	通过不同区域猕猴桃溃疡病发病植株的枝条、叶片取样、对溃疡病致病菌进行分离纯化、病原鉴定和致病性试验；采用人工接种方法筛选猕猴桃抗病品种资源；利用16S rDNA和16S-23S rDNA间隔区序列（ITS）对溃疡病细菌近缘种（related species）、致病品种（pathogenic variety）和菌株（strain）的亲缘关系和进化进行研究。为猕猴桃溃疡病发生的准确快速鉴定、抗性品种资源的评价利用提供依据。

	研究主要结果如下：.

	1、从安徽省岳西县、陕西省户县及重庆市黔江等猕猴桃主产区的调查发现，猕猴桃溃疡病主要为害猕猴桃的主干、枝蔓和叶片。枝干发病初期，有乳白色的菌脓大量溢出、后变成锈红色的粘液附着在病斑表面，病斑上部新梢萎蔫枯死。叶片上典型症状表现为病斑中间出现深褐色坏死、病斑周围有不规则的黄色晕圈。

	2、从各地采集感染溃疡病的枝条和树皮中，共分离纯化得到10个分离物，代号分别为：SXQM、SXHWD、A18、A17、C33、SXHY、AKA5、AKB5、AK14、AK18。所有分离物均可使烟草叶片产生过敏反应，且使猕猴桃健康叶片发病。猕猴桃叶片接种试验结果，不同菌株对猕猴桃同一品种的致病力均存在差异，说明不同菌株的致病性存在差异。

	3、以意大利标准菌株为对照，对各菌株16S rDNA和16S-23S rDNA间隔区序列（ITS）克隆，分别均获得片段长度约1500bp和300bp的目的条带。将不同菌株PCR产物分别回收纯化，经测序分析发现，10株致病菌的DNA片段大小一致，均为1448bp和280bp，且序列相同。由此推测，试验获得的10个株菌为同一致病菌。16S rDNA序列Blast比对结果显示，该序列与已报道的丁香假单孢杆菌猕猴桃致病变种菌株GQ914994、A B001439、E U906856及AJ889840序列一致。16S-23S rDNA的序列Blast分析结果表明，该序列与已报道的丁香假单孢杆菌猕猴桃致病变种菌株JN172920.1、 HM032088.1、D86357.1及AY342165.1序列一致，在GenBank数据库中的登录号为JN629035和JQ314412。

	4、不同菌株对猕猴桃相同品种健康叶片离体接种，发现中华猕猴桃‘金阳’、‘金香’及‘雄株2号’品种易感病，美味猕猴桃品种‘金魁’和‘徐香’抗病能力较强。

	5、将丁香假单孢杆菌猕猴桃致病变种的不同菌株与相近的致病变种和病原物种进行聚类，结果发现菌株GQ914994、AB001439、EU906856及AJ88984016S rDNA的亲缘关系密切；而根据16S-23S rDNA聚类，菌株JN172920.1、HM032088.1、 D86357.1及AY342165.1的亲缘关系最近。但是，根据16S rDNA和16S-23S rDNA聚类，均不能将丁香假单孢杆菌猕猴桃致病变种与丁香假单孢杆菌茶叶致病变种（P. syringae pv. theae）区分开来。
%W CNKI


%0 Thesis
%A 卢花
%T 基于系统仿真模型的不同猕猴桃果园生态系统碳汇能力比较研究
%Y 吴永成;李首成
%I 四川农业大学
%9 硕士
%D 2012
%K 猕猴桃果园;;生态系统;;碳汇;;碳源;;系统仿真模型
%X 全球气候变暖问题,已成为当今国内外科学界关注的热点话题之一。大部分的气象专家认为：温室气体,尤其是CO2的浓度剧增引起了气候变暖。同时气候变暖还可能引起一些极端恶劣天气的发生,随之而来将是全球生态问题,对人类生产生活造成极大的威胁。因此,当前碳排放、碳储汇等相关问题成为各国学术界的研究重点。

	确定我国农业果园生态系统的碳汇能力,比较研究不同猕猴桃果园生态系统的碳汇能力,对提升我国农业果园生态系统碳汇的能力寻求出更好的方法,同时对我国制定和实施相应的减排措施以及通过碳交易来弥补工业中的排碳,都具有重要意义和贡献。

	本文在盆周山区雅安市荥经县,选择传统散户种植和农业企业规模化种植两种不同模式的猕猴桃果园。通过实地调研和样地土壤、植株取样分析测定,对两个不同猕猴桃果园生态系统的碳源/汇点的排碳量、碳汇量及净碳汇进行了确定和估算比较。在此基础上引入了系统动力学的概念,采用系统仿真方法进行建模,宏观、定量、动态的预测两个不同猕猴桃果园生态系统在未来10年碳汇能力的大小及变化趋势。研究结果表明：

	1、传统散户种植模式主要存在肥料排放CO2、猕猴桃果园所用基础设施建设耗能排放CO2、农用废弃物排放CO2、使用农药排放CO2、运输与包装耗能排放CO2、农用机械耗能排放CO2等碳源排放点。与传统散户种植模式相比,规模化种植模式增加了灌溉、用电耗能排放CO2两个排碳源。

	2、传统散户种植模式的碳汇来源有猕猴桃植株、地表生物量、以及土壤有机碳。规模化的碳汇来源与传统散户的大致相同,但相比传统散户种植模式,地表生物量模式比较单一,林下不套种其它农作物,地表生物仅有杂草。

	3、在规模化种植模式下猕猴桃果园生态系统碳汇储量是9046(kgC/667m2),排碳量是7066.29(kgCO2/667m2)。两值相互抵消,净碳汇是1979.71(kgC/667m2)。而传统散户种植模式下的碳汇储量是8964.77(kgC/667m2),排碳量是4702.36(kgCO2/667m2)。两值相互抵消,净碳汇值4262.41(kgC/667m2)。因此,传统散户的种植模式下更有利于猕猴桃果园生态系统碳汇能力的提升。4、利用系统动力学方法及原理,构建了一个由七个子模块(人口因素模块、猕猴桃产量状况模块、猕猴桃收入模块、猕猴桃能源消费模块、猕猴桃减排模块、猕猴桃管理投入模块、猕猴桃碳汇模块)组成的仿真模型,模拟未来碳汇能力。通过不断的修改、调试、检验证明该模型结构是可行的,并能够用来支持系统仿真模拟。

	5、两种不同种植模式的猕猴桃果园生态系统碳汇能力仿真模拟数据表明,在未来10年两种不同种植模式的碳汇增长潜力都是呈渐步上升趋势。相对而言,未来传统散户的种植模式下猕猴桃果园生态系统碳吸存能力更强。

	6、从碳汇角度来讲,传统散户的种植模式更具优势,但从调研经济效益的数据表明,传统散户的种植模式下平均每667m2猕猴桃果园的经济收入是3250元,而规模化种植模式下平均每667m2猕猴桃果园的经济收入是4300元。规模化种植模式的经济效益明显高于传统散户的种植模式。

	为寻求碳汇和经济效益的平衡点,使碳汇和经济效益达到双赢。并根据现代农业适度规模发展的趋势出发,建议在规模化种植猕猴桃的过程中,采取一些有利于净碳汇的种植管理措施。例如,调整猕猴桃果园的耕作模式;多施农家肥;秸秆还林等其它措施。
%W CNKI


%0 Journal Article
%A 涂美艳
%A 江国良
%A 陈栋
%A 谢红江
%A 杜晋城
%A 孙淑霞
%A 李靖
%+ 四川省农业科学院园艺研究所;四川省林业科学研究院;
%T 四川省猕猴桃产业发展现状及对策
%J 湖北农业科学
%D 2012
%V 51
%N 10
%K 猕猴桃;;产业;;现状;;问题;;建议;;四川省
%X 猕猴桃产业是四川省的优势特色农业产业。在30余年发展历程中,已基本形成了以苍溪县、都江堰市、什邡市、彭州市、蒲江县、邛崃市、大邑县等地为中心,以安县、北川县、雅安市、汶川县等地为辐射区的猕猴桃产业带,2011年四川省栽培面积已达2.97×104hm2,年产鲜果1.3×105t,产值近11亿元,种植面积和产量均居全国第二位。从四川省猕猴桃产业优势出发,针对产业发展现状和存在的突出问题,提出了坚持科学合理规划,优化产业布局,加快品种选育,调整品种结构,加速标准化示范园建设,集成创新关键技术,建立产学研联盟,培育壮大龙头企业等发展建议。
%P 1945-1949
%@ 0439-8114
%L 42-1255/S
%W CNKI


%0 Thesis
%A 段爱莉
%T 猕猴桃质量安全评价及贮藏期霉菌ITS分析与生物学特性研究
%Y 高贵田
%I 陕西师范大学
%9 硕士
%D 2012
%K 猕猴桃;;质量安全;;霉菌;;ITS序列;;生物特性
%X 本论文以陕西省猕猴桃为试验对象,主要对猕猴桃果实中重金属与氯吡脲残留情况分析质量安全,以及采用真菌的ITS方法鉴定主要霉菌两部分研究。同时对鉴定出的主要病原霉菌进行生物学特性研究,并测定与分析了致病青霉菌的产展青霉素能力。

	第一部分主要研究“猕猴桃质量安全”,以陕西省新鲜猕猴桃为试验样品,采用原子吸收光谱法测定出果实中的铜、锌、锰、铅以及镉的含量,同时对果实中氯吡脲采用高效液相色谱法测定其残留量,评价了陕西省猕猴桃中重金属与氯吡脲含量与国家最低限量标准的一致性,为陕西省猕猴桃质量安全评价提供理论依据。

	第二部分主要对“猕猴桃贮藏期霉菌ITS分析、生物学特性研究”,以陕西省贮藏期猕猴桃为研究对象,通过分离与纯化得到贮藏期猕猴桃中主要霉菌,采用真菌的ITS鉴定与形态特征相结合的鉴定方法,将分离得到的菌种鉴定到种的水平。并构建出系统发育树,对霉菌属内与属间的同源性进行比较与分析。同时研究了主要病原霉菌的生物学特性,以及青霉菌产生展青霉素的能力,为陕西省猕猴桃霉菌的防治提供理论依据。

	本研究主要成果如下：

	(1)分析陕西省猕猴桃样品中重金属离子与氯吡脲残留情况,结果显示,4个品种10个产区的猕猴桃果实中Cu、Mn、Zn的检出率均为100%,Pb检出为13.64%,而Cd未检出。在所有检出样品中仅Zn超标,其余均低于国家水果限量标准范围。氯毗脲在猕猴桃样品中检出率较高,主要在秦美品种中检出,但残留量都符合国家限量标准。

	(2)从贮藏期的猕猴桃样品中共分离纯化得到30株霉菌。通过形态学特征将30株霉菌初步鉴定到属,分别为：青霉属(Penicillium)、木霉属(Trichoderma)、交链孢霉属(Alternaria)、毛霉属(Mucor)和拟青霉属(Simplicillium)五种病原菌属。其中青霉属(Penicillium)共19株,占63.3%,为优势病原菌,木霉属(Trichoderma)共8株,占26.7%。

	(3)利用真菌的ITS序列鉴定方法,将30株霉菌最终鉴定到种,其相似度都在99%以上。青霉属主要有：Penicillium sp.、Penicillium purpurogenum、 Penicillium chrysogenum、Penicillium paneum和Penicillium commune;木霉属为：Trichoderma longibrachiatum;交链孢霉属为：Alternanthera sp. MGl;毛霉属为：Mucor racemosus f. racemosus;拟青霉属为：Simplicillium sp. KYK00011。通过采用MJ法构建系统发育树显示,物种属间的ITS序列之间有明显差异,而种间差异较小。其中木霉菌属之间有较近的亲缘关系,支持率为99%；青霉菌ITS序列之间亲缘关系存在一定差异,且其差异较明显。

	(4)将鉴定的主要病原霉菌通过在不同培养基、光照及培养温度等生物学特性进行研究,结果显示在豆芽汁培养基上病原菌产孢量最大,生长速度快；在连续光照条件下孢子产量也最高,在温度为30℃、pH为6.0-7.0时为产孢量最佳,最易病原菌生长；其中致死温度在80℃以上且抗紫外能力在72.73%-92.45%之间。同时选择纳他霉素作为抑菌剂进行离体实验,结果显示纳他霉素不但对病原霉菌有明显的抑菌效果,而且在200mg/L浓度下抑菌圈直径最大。

	(5)通过高效液相色谱法分析主要病原青霉菌的产展青霉素能力。结果表明,分离得到的19株青霉菌均可产生展青霉素,19株展青霉素产生菌的产毒能力由强到弱的顺序依次为：Penicillium sp.> Penicillium chrysogenum> Penicillium commune> Penicillium purpurogenum> Penicillium paneum。其产毒能力很低,全部在国家限量标准范围之内,给猕猴桃贮藏造成展青霉素的污染程度较低,也不会对人体造成危害。
%W CNKI


%0 Thesis
%A Tran Le Linh
%T 猕猴桃叶片营养诊断与施肥推荐
%Y 同延安
%I 西北农林科技大学
%9 硕士
%D 2012
%K 猕猴桃;;施肥;;产量;;品质;;黄化病;;营养诊断
%X 本研究（于2008至2011年）连续三年在陕西杨凌夏家沟村进行。以17年生华优猕猴桃为试材，进行了施肥对猕猴桃产量及品质影响研究、猕猴桃营养状况及施肥建议研究、猕猴桃黄化病营养诊断与土壤养分相关性的研究。取得了以下重要结果。

	1.施肥对猕猴桃产量和品质的影响

	以华优猕猴桃为供试材料，研究不同施肥条件(氮磷钾有机肥配施(NPK+M)、氮磷钾配施(NPK)、减氮(PK+0.5N)、减磷(NK+0.5P)、减钾(NP+0.5K)、减量氮磷钾配施(0.5NPK)、增量氮磷钾配施(1.5NPK))对猕猴桃产量和品质的影响。结果表明：NPK+M处理的产量及经济收益均最高，分别为49.1t/hm2和167.07万元/hm2；其次是NPK处理，其产量和经济收益分别为46.6t/hm2和15.57万元/hm2;1.5NPK处理产量及经济收益分别为45.3t/hm2和14.56万元/hm2，与NPK和NPK+M处理相比，三者产量没有显著性差异，但其肥料成本较高，不作为最佳选择；偏施、少施处理（PK+0.5N、NK+0.5P、NP+0.5K、0.5NPK）产量及收益均较低。同时NPK+M处理提高了果实的可溶性糖、可溶性固性物、Vc等品质指标；而低钾处理（NP+0.5K、0.5NPK）不仅产量降低，而且单果重、果实Vc及可溶性固形物均有下降的趋势。氮磷钾化肥与有机肥配合施用，是猕猴桃果园养分管理的有效方法。

	2.猕猴桃叶面营养诊断及施肥建议

	试验在周至县和杨凌区随机选取猕猴桃果园30个，并于2011年5月25日(初果期)、6月25日(果实迅速膨大期)、7月25日（果实膨大末期），采集猕猴桃叶片样品进行分析，旨在通过叶面营养诊断结果衡量果园养分状况，为追肥提供依据。结果表明，大量元素在5月份叶片营养元素的变化幅度以N最小，为10.05%，P变化幅度最大，为24.07%。其变幅大小顺序表现为P> Ca> Mg>K>N。6月份叶片营养元素的变化幅度以N最小（5.62%），K最大（17.42%），Mg、P、Ca依次为15.71%、16.22%、16.62%，大小顺序表现为K>Ca>P>Mg>N。7月份叶片营养元素含量大小顺序表现为Ca>Mg>P>K>N。总体来说，钙磷和镁的变异系数较大。微量元素含量分析结果显示，在5月份的叶片铜含量变化幅度最小（21.76%），Zn、Fe依次为24.12%、26.35%，锰的变化幅度最大（39.94%），大小顺序表现为Mn>Fe>Zn>Cu；6月份的叶片微量元素大小顺序表现为Fe>Zn>Cu>Mn；7月份叶片微量元素含量大小顺序表现为Fe> Zn> Mn>Cu。利用高产园对低产园诊断结果显示，五月份的低产园中猕猴桃叶片，除了K含量处在低水平，其它营养元素含量都属于适宜水平。六月份的低产园中猕猴桃叶片的N和Mg偏高，P、K、Ca、Cu、Fe、Zn适宜，Mn偏低。七月份的低产园中猕猴桃叶片，除了P偏低，各个元素都在适宜范围内。

	3.猕猴桃黄化病营养诊断与土壤养分相关性的研究

	西北地区以石灰性土壤为主，土壤微量元素有效性较低，猕猴桃易出现黄化现象。本研究采集正常和黄花猕猴桃叶片及其树冠下土壤样品进行营养诊断分析。结果表明，除Ca外，黄化叶片中N、P、K、（Cu、Fe含量均较低，与正常叶片含量相比差异达极显著，其中Cu和Fe分别为正常叶片的66.85%与65.61%。铁是叶绿素合成的必需元素，表明黄化原因与缺铁有关。正常和黄化树体下土层各养分测定值差异不显著；说明植株叶片养分缺乏是植株根系吸收养分受阻，与土壤养分丰缺无关。需要通过改善土壤的其它条件(如pH，水分，通气状况等)或叶面喷肥来促进树体吸收。
%W CNKI


%0 Thesis
%A 王亚青
%T 一个猕猴桃新品系的生物学特性和果实品质评价
%Y 刘占德
%I 西北农林科技大学
%9 硕士
%D 2012
%K 猕猴桃;;红肉;;新品系;;生;;物学特性;;调查
%X 本试验通过对陕西省眉县的“H-red”、“红阳”和“晚红”猕猴桃植物学特征特性及果园经济产量的生物学调查分析，了解其生长发展基本规律，增加对“H-red”的系统认识。结果表明:

	1.在秦岭北麓地区，“H-red”2月中下旬伤流开始，3月下旬萌芽，4月初展叶现蕾，4月下旬开花，开花10天后开始坐果，5月中旬幼果形成，9月中旬果实成熟，11月中旬开始落叶，随后进入休眠期。

	2.“H-red”多年生枝为深褐色，一年生枝军绿色，具稀疏浅褐色长柱形皮孔，芽

	体饱满，芽距约5.9cm。成叶阔心形，叶色深绿，半革质，有光泽，叶缘有明显的锯齿，叶尖锐尖，背面叶脉明显突起，密被白色长绒毛，平均叶长约12.3cm，叶宽约14.5cm。花白色，每花枝花序数介于2~6个，每花序有花1~3个，每花花瓣多5枚，雌蕊32~39枚，雄蕊退化，无授粉能力。

	3.萌芽率为84.1%，成枝率89.1%，结果枝率94.1%，以长果枝结果为主。

	4.果实微倒卵形，果顶萼凹处有“肚脐”状凸起，果皮深军绿色，果面光洁无毛，

	果实平均纵径5.8cm，横径5.0cm，平均单果重97.7g。红心黄肉，质细多汁，风味香甜爽口。含可溶性固形物19.9%，含总糖12.56%，总酸1.14%，维生素C含量188.1mg/100ɡ。果实在1℃±0.5℃贮藏条件下，可存放120天以上。

	5.长势强旺，结果早，单位面积产量水平高，表现很好的丰产性。

	6.综合性状优良的“H-red”猕猴桃是一个与“红阳”和“晚红”猕猴桃具有显著

	差异的中华猕猴桃品系，丰富了红肉猕猴桃的种类，为推广繁育优良品种及制定合理的栽培管理措施奠定基础。
%W CNKI


%0 Thesis
%A 刘艳飞
%T 以大学为依托的猕猴桃产业化技术体系推广效益研究
%Y 刘占德
%I 西北农林科技大学
%9 硕士
%D 2012
%K 以大学为依托;;猕猴桃产业化;;推广效益
%X 为了创建陕西猕猴桃品牌，进一步提高陕西猕猴桃产业化水平，探索建立新型以大学为依托的农业科技推广模式，2006年6月28日，西北农林科技大学与陕西眉县人民政府实现“校县合作”，联合实施了“猕猴桃产业化科技入户工程”。科技入户工程按照产、学、研紧密结合的思路，遵循大学与政府共建的原则，以眉县猕猴桃产业资源优势为平台，依托西北农林科技大学的技术力量，采用“1名西北农林科技大学教授+2名县技术骨干+1名乡村农技干部+1名种植能手”的1+4工作组推广模式，采取“市场引导，科技先行，技术入户，项目支撑，行政推动”的工作方法，以猕猴桃增效、果农增收为目的，以示范户建设为核心，以实施主体培训和主推技术为关键措施，整合资源、精心组织，全面实施。

	本研究采用实地调查、全面统计、查阅文献及资料等相结合的方法和定量分析与比较分析相结合的方法，对科技入户工程实施5年来试验区取得的效益进行研究、总结。研究结果显示：

	1、2006~2010年，试验区累计推广猕猴桃面积14.60万亩，有效推广面积13.14万亩，新增猕猴桃总产量5.35万吨，新增总产值3.81亿元，新增总收入3.36亿元，投入产出比为1：2.91，科技投资收益率为5.04，推广投资纯收益率为22.73，农民得益率为6.35，推广经济效益显著。

	2、生态效益明显。科技入户工程的实施提高了试验区猕猴桃果品安全性和商品性，保护了生态环境，改善了村容村貌，实现了猕猴桃产业的可持续发展。

	3、猕猴桃产业规模迅速扩大，形成产业化、标准化体系。2010年试验区猕猴桃种植面积达21.81万亩，占全县所有农耕地的70.2%，参与猕猴桃种植的农户和农民比例分别达到63.2%和32.2%，人均纯收入的68.0%来自猕猴桃收入，“一县一业”格局已形成；标准化技术覆盖率达80.0%以上，编制了《陕西省眉县猕猴桃标准化生产技术规程》。

	4、品种结构更加合理化，品牌效应逐步彰显。品种结构已形成以徐香、海沃德为主栽品种，搭配发展金香、红阳、华优、金魁、楚红、黄金果，试验栽培软枣、毛花等猕猴桃新优品系的合理化格局，使猕猴桃品牌效应逐步彰显。

	5、构建了以西北农林科技大学猕猴桃试验站为依托，以眉县园艺工作站为技术服务中心，以示范园、示范基地和猕猴桃专业合作社为基础，以乡镇农业技术推广员和百名技术能手为骨干的猕猴桃产业化技术推广服务网络体系，5年共培育农民专业合作经济组织44个。

	6、猕猴桃产前、产中、产后的产业链基本形成。猕猴桃贮藏加工产业体系基本健全，截至2010年，全县建成各类贮藏冷库1780座，年贮藏能力8.1万吨；猕猴桃鲜果加工企业10家，年加工鲜果1.5万吨，占总产量的6.1%；猕猴桃专业合作社80个，年销售猕猴桃鲜果10万吨；猕猴桃包装、运输、中介等第三产业迅猛发展。

	7、主推技术落实面积达95.1%，入户率达到96.7%，构建了猕猴桃科技成果转化通道，加大了猕猴桃技术推广的力度，提高了猕猴桃产业综合生产能力，使猕猴桃新技术应用水平再上一个新台阶。

	8、构建形成农技推广工作三大体系：（1）专家组——指导员——农户的指导体系；（2）技术指导员——协理员——示范户的入户体系；（3）示范户——辐射户——带动户的带动体系，为探索建立新型以大学为依托的农业科技推广模式提供了依据。
%W CNKI


%0 Thesis
%A 缪白玉
%T 四川苍溪猕猴桃产区土壤地球化学特征研究
%Y 彭培好;陈文德
%I 成都理工大学
%9 硕士
%D 2012
%K 猕猴桃;;土壤地球化学特征;;重金属;;土壤肥力;;苍溪县白鹤乡
%X 苍溪县地处川东北地区，是苍溪红心猕猴桃的源产地，中国食品工业协会命名苍溪为“中国红心猕猴桃第一县”，在国际国内享誉盛名，更是得到国内外专家的一致认定。猕猴桃俗称“水果之王”，“维C之王”，其营养丰富，具有保健、美容、抗癌等功效。如今猕猴桃产业在苍溪县已成为主导产业和优势产业。本研究是以苍溪县白鹤乡猕猴桃产区的生态地质环境和地球化学为背景，通过对苍溪县白鹤乡土壤地球化学调查，采集表层土壤和土壤剖面样品等，分析研究区的表层土壤地球化学元素全量、土壤酸碱性、土壤有效态与土壤全量元素的关系以及土壤有益元素的丰缺状况，并对当地的土壤环境和土壤肥力进行了详细评价，为该研究区的猕猴桃种植规划提供科学合理的指导。论文通过研究得到以下几个方面的主要成果：

	1、研究区表层土壤中常量元素SiO_2、TFe_2O_3、CaO、MgO、K_2O、Na_2O成分占土壤中化学物质总量的76.73%，微量元素所占比例很少。研究区土壤全量元素背景均值与中国土壤元素背景值相比，Cd的富集系数最高为2.27，土壤中元素含量大部分分布较均一，仅有CaO、Hg、I和Mn的变异系数较大，说明这几个元素在土壤中的含量存在一定不均匀性，这些与后期人为活动的干扰影响较大。

	2、研究区主要土壤类型为水稻土和紫色土。该研究区土地利用类型是以灌溉水田和旱地为主，其次是林地。研究区土壤pH值大部分在7-8之间，土壤以中性土和弱碱性土为主。磷（P）和有机质（Org）元素在研究区土壤中含量很低。

	3、表层土壤化学元素有效态与全量相关性方面得知：有效Cu和全量Cu、有效Mo和全量Mo、有效Fe和全量Fe、有效S和全量S、有效Si和全量Si、有效P和全量P、水解性N和全量N、有效B和全量B、速效K和全量K、缓效K和全量K，这10种有益元素其有效态含量与其全量间成正相关关系，也即是土壤中该有益元素的全量越高，其土壤中的该元素的有效态含量也越高；而有效Zn和全量Zn、交换性Mn和全量Mn两种有益元素其有效态含量与全量成负相关关系，也即是土壤中含有的该有益元素的全量越高，反而土壤中该元素的有效态含量却越低。

	4、研究区土壤肥力水平一般，主要处于二级和三级的土壤肥力水平，二级肥力的土壤面积占研究区总面积的5.35%。三级中等肥力区占总面积的94.62%，四级肥力区面积很少，仅占总面积0.03%。

	5、土壤中重金属的单项污染指数大小顺序Cd>Ni>Zn>Cr>Pb>As> Cu>Hg，而综合污染指数偏高的主要原因是土壤中Cd元素的含量超过一级标准，但处于二级标准内。而重金属元素Zn元素和Ni元素的含量处于警戒级范围内；其余重金属元素均处于安全级。然而从综合污染指数来分析，该区是处于警戒线范围内属于清洁。对土壤中主要重金属污染元素Cd的成因分析，可能存在以下两种原因：土壤中Cd的含量部分继承了其成土母质；或是起因于后期人为活动的影响，尤其可能是农业生产过程中施肥的不合理。因此，对于今后的农业种植过程中应该加强科学施肥。

	综上所述，研究区的土壤环境质量优良，满足土壤质量的二级标准，符合国家种植无公害农产品及其他经济作物的基本要求，局部地方满足绿色农业发展的要求。
%W CNKI


%0 Journal Article
%A 黄伟
%A 万明长
%A 乔荣
%+ 贵州省园艺研究所;
%T 贵州猕猴桃产业发展现状与对策
%J 贵州农业科学
%D 2012
%V 40
%N 04
%K 猕猴桃;;品种优化;;产业发展;;贵州
%X 为了促进贵州猕猴桃产业的发展,在分析贵州猕猴桃产业发展现状、制约产业发展的主要因素的基础上,从科学规划、品种结构优化、栽培技术管理、果农培训、市场营销等方面提出了贵州猕猴桃产业发展的思路和对策。
%P 184-186
%@ 1001-3601
%L 52-1054/S
%W CNKI


%0 Journal Article
%A 余文中
%A 杨红
%A 黎明
%A 金方伦
%A 涂祥敏
%A 姜虹
%+ 贵州省蚕业(辣椒)研究所;
%T 果园-辣椒套作高产高效栽培种植模式效益分析
%J 广东农业科学
%D 2012
%V 39
%N 07
%K 果园;;辣椒;;套作;;高效栽培
%X 对果园-辣椒套作高效栽培技术进行了研究,结果表明,果园—辣椒套作每667 m2收干辣椒90.52 kg左右、猕猴桃增产739.08 kg、增产15.38%;每667 m2果园总收入8 146.54元,较猕猴桃单作增收2 533.90元左右,经济效益提高45.15%,既减少了化学农药施用,降低了成本,又达到了对果园病虫害的防治效果。
%P 60-62
%@ 1004-874X
%L 44-1267/S
%W CNKI


%0 Thesis
%A 罗安伟
%T 猕猴桃酒生香嗜杀酵母的选育
%Y 刘兴华
%I 西北农林科技大学
%9 博士
%D 2012
%K 猕猴桃酒;;嗜杀酵母;;生香酵母;;原生质体;;电融合;;育种
%X 近十来年，我国猕猴桃酒生产得到了长足发展。但由于缺乏适宜的猕猴桃酒专用菌种，猕猴桃酒的果香不突出，典型性欠佳；此外，发酵初期的杂菌污染也是导致猕猴桃酒品质不高的重要原因。鉴于此，本研究的目的是选育出既具有优良生香性能、又具有较强嗜杀活性的猕猴桃酒酵母，使其在发酵过程中既能产生更多的香气物质，又能杀灭野生杂菌，保证纯种发酵的顺利进行，生产出高品质的猕猴桃酒。试验采用原生质体电融合方法，对野生优良酵母的分离、生香酵母的筛选、亲本原生质体制备、电融合条件、融合子的筛选与鉴定等内容进行了研究，试验取得以下主要结果。


	（1）猕猴桃果实上有野生酵母存在。经过分离、培养和小型酿酒试验，从7个不同品种猕猴桃上筛选出1株发酵性能优良的猕猴桃酒用天然野生酵母。


	（2）将筛选的野生酵母和12株酿酒酵母进行猕猴桃酒酿造试验，通过对各菌株发酵速度测定、酒样理化指标分析和感官评价比较，表明酵母KD起酵时间短，发酵速度快而平稳，酒精产率高，挥发酸含量低，Vc含量高；酵母KD发酵的猕猴桃酒色泽浅黄，滋味醇厚爽口，果香突出，酒香纯正，典型性强。


	（3）通过GC-MS分析比较，与其他6株酵母相比，酵母KD酿造的猕猴桃酒中，香气物质种类多且含量高，共检出48种香气成分，相对含量97.33%。其中酯类物质19种，相对含量达到34.65%；高级醇7种，相对含量15.85%；有机酸6种，相对含量13.3%。KD菌株产香能力强，酒中酯类物质丰富且含量高，具有浓郁的果香和酒香，是优良的猕猴桃酒生香酵母。


	（4）生香酵母KD为非营养缺陷型，不具有嗜杀活性。嗜杀酵母5045为组氨酸缺陷和核融合缺陷。以KD和5045为亲本，通过原生质体电融合将5045的嗜杀质粒导入KD中，选育出猕猴桃酒生香嗜杀酵母。


	（5）研究了影响原生质体形成和再生的影响因素，如预处理液和稳渗液的选择、酶解条件和再生方法等。确定制备5045原生质体的适宜条件为：培养至4h的酵母细胞先用0.8mol/L甘露醇稳渗液洗涤，再用1:1的0.1%EDTA-Na_2+0.1%巯基乙醇复合液对酵母细胞进行预处理，并用0.8mol/L甘露醇稳渗液洗净预处理液，然后加入2.5%的蜗牛酶液，在35℃水浴酶解处理60min。在此条件下，原生质体形成率为80.97%，再生率为26.47%，形成率再生率为21.43%，原生质体制备效果最好。


	（6）制备酵母KD原生质体的适宜条件为：将培养至3h的酵母细胞先用0.8mol/L甘露醇稳渗液洗涤，再用0.1%EDTA-Na_2+0.1%巯基乙醇复合液对酵母细胞进行预处理，然后加入2.5%的蜗牛酶液，在35℃酶解30min。在此条件下，原生质体形成率为81.15%，再生率为10.4%，形成率×再生率为8.44%，原生质体制备效果最好，


	（7）酵母KD和5045原生质体按11比例混合进行电融合，在2KV/cm脉冲场强下，脉冲时间为40μs，脉冲间隔为600ms，脉冲3次，原生质体融合率为6.93×10~(-5)。经过初筛、复筛及酿造试验，筛选出1株性能优良的融合子F16。


	（8）经对融合子F16进行细胞形态及大小测定、营养缺陷型鉴定、嗜杀活性鉴定、酿造过程中对野生酵母的抑制作用及发酵酒的感官评定和香气分析，确认F16为具有良好嗜杀活性和优良生香性能的猕猴桃酒酵母，遗传了KD酵母的发酵特性和5045的嗜杀性能，是1株应用前景广阔的猕猴桃酒酵母。
%W CNKI


%0 Journal Article
%A 虞志军
%A 周礼胜
%A 王岚
%A 黄民星
%+ 中国科学院庐山植物园;
%T 冰冻灾害对庐山植物园猕猴桃生长发育与产量的影响
%J 中国南方果树
%D 2012
%V 41
%N 02
%K 猕猴桃;;冻害;;防护措施;;庐山植物园
%X 江西省庐山植物园猕猴桃种质资源圃主要功能是保育保存猕猴桃属优良活体种质资源。庐山冬季时间长,低温自当年11月中旬持续至翌年4月上中旬,因空气湿度大易形成冰冻,低温冰冻天气主要集中在1—4月。2008—2010年对猕猴桃冻害调查,结果显示,冰冻对猕猴桃的危害主要表现为冬芽、主蔓、根部和果实易受冻,并针对庐山的冰冻灾害提出猕猴桃越冬的防护措施。
%P 84-88
%@ 1007-1431
%L 50-1112/S
%W CNKI


%0 Thesis
%A 张丽华
%T 猕猴桃果实制浆中叶绿素降解机理及其护绿方法研究
%Y 刘兴华
%I 西北农林科技大学
%9 博士
%D 2012
%K 猕猴桃;;制浆;;叶绿素;;降解机理;;护绿
%X 猕猴桃果肉的鲜绿色主要由其叶绿素决定，是猕猴桃果实的重要商品性状之一，也使其成为成熟后果肉仍保持绿色的少数水果种类之一。然而，叶绿素很不稳定，在加工和贮藏中容易发生降解而失绿，导致一些猕猴桃加工制品呈现黄褐色或淡黄色。因此，研究猕猴桃制浆中叶绿素的降解机理及其护绿方法对于改善以果浆为原料加工的猕猴桃制品的质量具有重要的理论价值和现实意义。


	本文以“秦美”猕猴桃为试材，研究采后用化学催熟剂乙烯利处理对其叶绿素及其品质的影响，猕猴桃果肉叶绿素的提取及抗氧化活性，以及制浆中引起猕猴桃果肉中叶绿素降解的因素和降解规律，并对其降解产物进行鉴定，以期提出针对制浆中叶绿素降解的护绿方法，为改善猕猴桃加工制品的质量提供理论依据和技术支持。研究取得以下主要结果：


	（1）乙烯利处理显著增强了猕猴桃果实的呼吸速率，提高了可溶性固形物和总酚含量，降低了果实硬度和可滴定酸含量，对猕猴桃果肉的绿色值、抗坏血酸含量和叶绿素含量没有显著影响。乙烯利处理提高了叶绿素酶、脱镁螯合酶、SOD和POD的活性，对APX活性没有显著影响。相关性分析表明，猕猴桃叶绿素的降解与叶绿素酶活性呈显著的正相关。乙烯利处理缩短了猕猴桃果实的成熟时间，约4d即可达到成熟状态，对照则需7d。


	（2）通过CCD试验建立了猕猴桃果肉Chl a、Chl b提取的匀浆时间、液固比和提取时间3因素的回归方程，此模型在试验范围内能较准确地预测Chl a、Chl b的提取得率。得到猕猴桃果肉Chl a的最优提取工艺为：匀浆时间9.93min，液固比8.63﹕1，提取时间115min，Chl a的得率为14.22μg·g~(-1)FW；Chl b的最优提取工艺为：匀浆时间11.26min，液固比7.83﹕1，提取时间114.71min，Chl b的得率为12.13μg·g~(-1)FW。与人工合成的抗氧化剂BHA相比，猕猴桃果肉叶绿素提取液对ABTS+和·OH的清除率以及还原能力高于BHA，清除O—


	2的活性低于BHA。（3）猕猴桃果浆的叶绿素含量和绿色易受温度及pH值的影响，其热降解反应符合一级反应动力学规律。在相同pH值条件下，随温度升高，Chl a、Chl b和-a*的k降低，t1/2缩短。随pH值增加，Chl a的Ea为14.69～66.02kJ mol-1，Chl b为40.88～54.64kJ mol-1，-a*为48.55～64.14kJ mol~(-1)。Chl a、Chl b降解和-a*损失的相关性在pH值3.3时较好。猕猴桃果实制浆中提高pH值至中性有助于保护果浆的叶绿素含量和绿色。


	（4）采用甲醇-水-乙酸乙酯的梯度洗脱系统，可在35min内实现对猕猴桃果浆中叶绿素及其8种衍生物的分析。猕猴桃果浆热处理过程中，果浆的鲜绿色逐渐转变为浅黄绿色，叶绿素主要降解为脱镁叶绿素。热处理3min可杀灭POD，15min可使猕猴桃果浆中叶绿素酶活性下降93%。


	（5）在加热条件下，猕猴桃果浆中的Chl b主要降解为脱镁叶绿素b，Chl a则主要降解为焦脱镁叶绿素a。提高猕猴桃果浆的pH值降低了脱镁叶绿素和焦脱镁叶绿素的相对生成率，从而提高了叶绿素的相对保存率。


	（6）在pH值5.0以下时，在猕猴桃果浆中添加Zn~(2+)溶液，对Chl a和Chl b的保存率没有显著影响。当调节猕猴桃果浆的pH值为5.0时，加Zn~(2+)溶液的果浆中Chl a和Chl b的相对保存率分别为6.44%和11.04%，而未加Zn~(2+)溶液的果浆中，其Chl a和Chl b的相对保存率则分别为5.45%和9.20%，存在显著差异。继续提高果浆的pH值，则这种显著差异仍然存在，表明在高pH值条件下，加入一定浓度的Zn~(2+)溶液可使Chl a和Chl b的相对保存率得以提高，向果浆中添加Ca~(2+)也有同样的效果。调节猕猴桃果浆的pH值为5.0时，在果浆中添加Zn~(2+)对果浆的a*值的效果优于添加Ca~(2+)，但两者没有显著差异。


	（7）与未添加Zn~(2+)或Ca~(2+)的猕猴桃果浆相比，加入Zn~(2+)或Ca~(2+)的果浆中，均能检测到更高含量的脱镁叶绿素和焦脱镁叶绿素。在pH值为5.0的热处理后果浆中，脱镁叶绿素a和b的相对生成率分别为81%和553%，在相同pH值条件下的果浆中添加Ca~(2+)后，脱镁叶绿素a和b的相对生成率分别显著提高至117%和832%，显著高于添加Zn~(2+)的果浆中脱镁叶绿素a和b的相对生成率（100%和671%）。这可能与Zn~(2+)-叶绿素复合物和Ca~(2+)-叶绿素复合物的形成有关。
%W CNKI


%0 Journal Article
%A 董朝菊
%+ 中国农业科学院柑桔研究所;
%T 新西兰猕猴桃细菌性溃疡病为害情况及应对策略
%J 中国果业信息
%D 2012
%V 29
%N 02
%K 猕猴桃细菌性溃疡病;猕猴桃产业;新西兰;为害情况;应对策略;
%X <正>一、概况新西兰自1904年从中国引入猕猴桃,于20世纪30年代至40年代在北岛开始实施大规模商业化栽培,猕猴桃产业逐渐受到重视,并形成了完整的产业链,是目前世界上最大的猕猴桃出口国。新西兰猕猴桃产业发展的成功不仅为其猕猴桃赢得了很强的国际竞争力,还为果农带来了丰厚的利润,出口创汇达10亿新西兰元。
%P 33-34+59
%@ 1673-1514
%L 50-1173/S
%W CNKI


%0 Journal Article
%A 雷玉山
%A 王西锐
%A 李永武
%A 刘运松
%+ 陕西省农村科技开发中心;
%T 陕西秦岭北麓猕猴桃产业现状及技术需求分析
%J 陕西农业科学
%D 2012
%V 58
%N 01
%K 猕猴桃产业;;现状;;技术需求
%X 研究了陕西秦岭北麓猕猴桃产业发展现状,分析了猕猴桃产业的技术需求。结果表明,以质量安全为核心,加强优良品种选育与推广,研究示范大棚架型、商品花粉授粉、果实生理调控等标准化生产技术,综合防控溃疡病,是产业发展的关键技术环节。并提出了重点任务和对策建议。
%P 123-125
%@ 0488-5368
%L 61-1089/S
%W CNKI


%0 Journal Article
%A 车金鑫
%A 蔡俊卿
%A 翟丙年
%A 郑小春
%A 卢海蛟
%A 赵政阳
%+ 西北农林科技大学资源环境学院;西北农林科技大学园艺学院;
%T 喷施复合氨基酸铁肥对猕猴桃果实品质的影响
%J 西北农林科技大学学报(自然科学版)
%D 2011
%V 39
%N 12
%K 猕猴桃;;复合氨基酸铁肥;;果实铁含量;;果实品质
%X 【目的】研究喷施复合氨基酸铁肥对猕猴桃叶片铁含量及果实品质和产量的影响,筛选用于猕猴桃缺铁黄化病防治及果实品质提高的复合氨基酸铁肥的最佳喷施浓度。【方法】以黄化程度为4级,树龄5年的"秦美"猕猴桃为供试品种,采用田间试验,以喷施清水为对照,测定猕猴桃叶片中的铁含量、猕猴桃产量和果实中的还原糖、可滴定酸、维生素C、铁含量,研究喷施不同浓度复合氨基酸铁肥(分别稀释1 500,1 000,500倍)对石灰性土壤条件下猕猴桃果实品质的影响。【结果】与对照相比,喷施不同浓度复合氨基酸铁肥均可显著提高缺铁黄化猕猴桃叶片的铁含量。在一定喷施浓度范围内,猕猴桃果实中的可溶性固形物、还原糖、维生素C含量及糖酸比随着复合氨基酸铁肥喷施浓度的增加呈先增加后降低的趋势,可滴定酸含量随着复合氨基酸铁肥喷施浓度的增加呈先降低后增加的趋势,其中喷施稀释1 000倍复合氨基酸铁肥时果实的维生素C、可溶性固形物、还原糖含量最高,可滴定酸含量最低,风味最佳;而喷施稀释500倍复合氨基酸铁肥的果实铁含量最高。与对照相比,喷施复合氨基酸铁肥对猕猴桃产量的影响不明显。【结论】综合考虑作用效果,稀释1 000倍是石灰性土壤条件下改善猕猴桃品质的最佳复合氨基酸铁肥的使用浓度。
%P 119-123+128
%@ 1671-9387
%L 61-1390/S
%W CNKI


%0 Journal Article
%A 徐爱春
%A 陈庆红
%A 顾霞
%+ 湖北省农业科学院果树茶叶研究所;
%T 猕猴桃不同果园土壤和叶片营养状况分析
%J 中国土壤与肥料
%D 2011
%N 05
%K 猕猴桃;;营养诊断;;土壤;;叶片
%X 以"金魁"猕猴桃为试材,分析了湖北宜昌雷家畈地区高中低产园及藤肿病园土壤和叶片营养状况,结果发现,高产园叶片Ca含量比其它果园高10%～17%,叶片Ca为影响猕猴桃产量的关键性因素,叶片Ca含量高则果园整体产量高;藤肿病发生严重的果园土壤有效Cu的含量为0.93 mg/kg,极显著低于其他果园;当地猕猴桃园土壤交换性Ca含量207.8～306.0 mg/kg,有效Fe含量1.98～3.00 mg/kg,处于缺乏状态;P和Cl元素含量丰富。土壤和叶片之间矿质元素有不同程度的相关,其中土壤与叶片之间Cl元素相关性极显著。
%P 53-56
%@ 1673-6257
%L 11-5498/S
%W CNKI


%0 Thesis
%A 颜世伟
%T 陕西省猕猴桃产业现状及发展瓶颈的研究
%Y 马锋旺
%I 西北农林科技大学
%9 硕士
%D 2011
%K 陕西省;;猕猴桃;;发展;;瓶颈;;对策
%X 本文立足于陕西省猕猴桃产业发展现状,通过深入细致的调查研究,分析论述了陕西省猕猴桃产业发展的特点,并与猕猴桃产业发达国家之间进行比较,寻找差距,研究陕西省猕猴桃产业发展中存在的问题,提出了提高陕西省猕猴桃产业发展水平多方面的对策。主要结果如下:

	1.陕西省猕猴桃产业发展存在的主要问题

	(1)品种区域布局的问题

	陕西省猕猴桃近年来低温、冻害时有发生,溃疡病客观上与气候和冻害关系密切(刘占德和吕岩2011)。据调查,秦岭北麓溃疡病发病率高,平均发病率20-30%,尤其中华猕猴桃严重田块发病率达到50%。秦岭北麓和陕南汉江流域是公认的优生区,但不同品种对环境是有选择性的。不能根据当地的气候条件、地形、地势、以及土壤情况,选择适宜的品种,优良品种是无法发挥出优良性状的。

	(2)果农组织化程度和生产标准化程度低

	目前,我国猕猴桃生产仍以一家一户的小农户生产模式为主,这一点与日本、韩国很相似,但我国果农组织化程度很低,很难适应大市场的需求,不利于新技术、新成果的推广与应用。生产标准化程度低,近几年,由于标准化生产程度低,虽然质量、效益总体持续上升,但仍不稳定。果品质量经不起市场考验,由此导致出口比例低,仅占总产量的1%-2%(刘占德和吕岩2011)。

	(3)膨大剂的问题

	膨大剂已经严重危害陕西省猕猴桃产业发展,陕西省人民政府办公厅下发了《在猕猴桃生产中禁用膨大剂的通知》(陕政办发﹝2011﹞58号),但有些农户在个别品种上仍在使用,严重影响了陕西省猕猴桃的声誉。

	

	(4)贮藏、加工能力低据调查,陕西省大多是小型贮藏库,没有统一的组织管理模式,采取分散式经营,导致早采、抢购。另外,个别企业仍在滥用保鲜剂,为贮藏果质量埋下隐患。加工企业规模小,加工品种单一,工艺不先进,卫生条件、产量质量无法保障。整体发展滞后,品牌化进程缓慢,不利于产业发展。

	2.陕西省猕猴桃产业发展的主要对策

	(1)优化品种区域布局,调整品种结构。充分发挥秦岭北麓和陕南汉江两岸猕猴

	桃产业带的地域优势,在秦岭北麓主要发展美味猕猴桃的品种,在秦岭南麓主要发展中华猕猴桃。达到“适地适栽”,充分发挥优良品种的优良性状。

	(2)推行标准化生产,提高果品质量和品质。积极普及推广无公害、绿色标准化栽培技术,建立果业标准化技术信息服务平台。不断提升果园整体管理水平,提高果品质量和品质。建设猕猴桃标准化示范园,引领带动产业发展。积极开展绿色食品、有机果品、中国GAP等认证,开展出口果园注册,不断提高基地建设认证水平。

	(3)建立和完善猕猴桃无害化防控体系严禁使用膨大剂,禁止滥用保鲜剂,确保果品质量安全。结合病虫害监测预报,推广生物防治,加强统防统治,合理安全使用化学农药,把农药残留降到绿色果品要求范围之内,提高果品质量安全水平。

	(4)大力扶持龙头企业,充分利用各级惠农政策和项目资金,扶植、壮大龙头企业和合作社,不断提高产业化发展水平。
%W CNKI


%0 Journal Article
%A 郑琳
%+ 浙江财经学院;
%T 特色农产品产业化发展的SWOT分析——以江山猕猴桃产业为例
%J 商品与质量
%D 2011
%N S9
%K 特色农产品;;江山猕猴桃产业;;产业化发展;;SWOT分析
%X 在市场化的今天,产业化和特色化已成为成熟农产品产业的发展趋势。本课题通过问卷和访谈方式,对江山猕猴桃产业进行实地调查,基于获得的相关详实数据,结合产业经济学中的相关理论及一些经济学原理,从理论和实证的角度系统分析了江山猕猴桃产业发展中的优势、劣势、发展机遇及面临的威胁,进而为特色农产品产业化发展提出建议和意见。
%P 6-8
%@ 1006-656X
%L 11-3669/T
%W CNKI


%0 Journal Article
%A 来源
%A 同延安
%A 陈黎岭
%A 高义民
%A 杨江锋
%+ 西北农林科技大学资源环境学院;
%T 施肥对猕猴桃产量和品质的影响
%J 西北农林科技大学学报(自然科学版)
%D 2011
%V 39
%N 10
%K 猕猴桃;;平衡施肥;;果树营养;;产量与品质
%X 【目的】探讨施肥与猕猴桃产量、品质的关系,优化施肥配方,为确定施肥量提供依据。【方法】以"华优"猕猴桃为供试材料,研究不同施肥条件(氮磷钾有机肥配施(NPK+M)、氮磷钾配施(NPK)、减氮(PK+0.5N)、减磷(NK+0.5P)、减钾(NP+0.5K)、减量氮磷钾配施(0.5NPK)、增量氮磷钾配施(1.5NPK))对猕猴桃产量和品质及树体营养的影响。【结果】氮磷钾有机肥配施处理猕猴桃产量较各减量施肥处理提高了11.7%～31.8%。过量施肥并不能有效提高果实产量,且对纯收益存在负面影响。氮磷钾有机肥配施处理可提升树体营养状况,改善果实口感和品质,其Vc含量和可溶性总糖含量较各减量施肥处理分别提高了6.9%～18.7%,33.5%～44.8%。【结论】氮磷钾肥与有机肥配合施用是猕猴桃果园养分管理的有效方法。
%P 171-176
%@ 1671-9387
%L 61-1390/S
%W CNKI


%0 Journal Article
%A 贺文丽
%A 李星敏
%A 朱琳
%A 郭兆夏
%A 梁轶
%A 柏秦凤
%+ 陕西省经济作物气象服务台;陕西省气象科学研究所;
%T 基于GIS的关中猕猴桃气候生态适宜性区划
%J 中国农学通报
%D 2011
%V 27
%N 22
%K 猕猴桃;;农业气候;;地理信息系统;;区划
%X 随着农业产业结构调整,关中猕猴桃种植区不断扩大。为科学、合理利用当地气候资源,进一步优化产业结构,达到趋利避害、防灾减灾的目的,根据猕猴桃气候生态特征,在分析猕猴桃生长环境对气候条件要求的基础上,利用陕西关中地区近30年的气候资料,以年平均气温、无霜期、年降水量作为区划因子,确定分区指标;采用GIS技术及模糊综合评判方法,将关中划分适宜区、次适宜区、不适宜区,并对各区的生态气候条件进行评述。结果表明,关中猕猴桃适宜区主要分布在秦岭北麓至渭河北岸29县(区、市)海拔1200m以下以及韩城市城区周边海拔700m以下区域。
%P 202-207
%@ 1000-6850
%L 11-1984/S
%W CNKI


%0 Journal Article
%A 严平生
%A 张有平
%+ 陕西省猕猴桃科技专家大院;宝鸡市金果生态农业科技开发有限公司;中国园艺学会猕猴桃分会;陕西省(青化)现代农业园区专家委员会;西北农林科技大学;
%T 陕西省猕猴桃发展的现状和对策
%J 果农之友
%D 2011
%N 09
%K 猕猴桃产业;专家大院;周至县;陕西省;猕猴桃资源;现状和对策;
%X <正>猕猴桃作为陕西省第2大果品产业,经过30多年的发展,面积已经达到4万多公顷,秦岭北麓是猕猴桃的资源地,也是全世界最大的人工栽培区;陕西省的眉县、周至县是这一区域的产业领头羊,眉县的猕猴桃农业标准化生产是全国唯一的优秀达标区。
%P 32-33
%@ 1671-7759
%L 41-1343/S
%W CNKI


%0 Journal Article
%A 汤荣丽
%A 王志彬
%+ 西北农林科技大学经济管理学院;
%T 陕西省猕猴桃生产影响因素分析
%J 华中农业大学学报(社会科学版)
%D 2011
%N 04
%K 猕猴桃;;水果产业;;优势主导产业;;灰色关联分析;;影响因素
%X 陕西省猕猴桃种植面积和产量均居我国第一,已成为陕西省果农增收致富的优势主导产业。根据2002-2009年陕西省猕猴桃生产的相关数据,采用动态灰色关联分析方法对猕猴桃生产影响因素进行分析。结果表明:人工、化肥对陕西省猕猴桃生产影响较大,关联度分别为0.76、0.72;农药施用量增幅16.78%,居各影响因素之首。对此,提出了提升陕西省猕猴桃生产的对策建议:避免滥用农药,保障果实质量安全;积极使用农家有机肥、生物菌肥;继续扩大适生区的种植面积。
%P 15-19
%@ 1008-3456
%L 42-1558/C
%W CNKI


%0 Journal Article
%A 金方伦
%A 韩成敏
%A 冯世华
%A 黎明
%A 周光萍
%A 敖学希
%A 徐琼
%A 罗会贤
%+ 贵州省蚕业(辣椒)研究所;
%T 不同氮磷钾配比对中华猕猴桃果实产量及品质的影响
%J 北方园艺
%D 2011
%N 15
%K 猕猴桃;;氮磷钾配比;;生长;;产量及品质;;影响
%X 连续3a(2008～2010年)研究了不同氮、磷、钾配比对中华猕猴桃果实产量及品质的影响,以期为制定科学的栽培技术和管理措施提供参考,并为猕猴桃合理施肥提供理论依据。结果表明:9个处理的效果都明显优于对照,其中N∶P2O5∶K2O比例以10∶9.4∶10的效果最好,其次是N∶P2O5:K2O比例为10∶7.2∶10,说明适当增加钾肥施用量有利于猕猴桃的营养生长和提高果实产量和品质,而在氮磷钾肥比例中以较高的磷比例有利于提高果实的产量和品质,以较低的磷比例有利于植株的营养生长;不同施肥时期对猕猴桃植株营养生长和产量和品质等方面的影响效果不同,在4个处理中,以5月中旬施肥的效果最好,有利于树体枝蔓的伸长生长、加粗生长和提高果实产量和品质;建议在考虑猕猴桃壮果肥时,以选择N∶P2O5∶K2O比例为10∶9.4∶10的复合肥效果好;施肥时期选择为5月中旬,同时结合树势强弱情况加强根外追肥效果会更好。
%P 6-10
%@ 1001-0009
%L 23-1247/S
%W CNKI


%0 Thesis
%A 李晓惠
%T 都江堰市农村恢复重建中的猕猴桃产业发展研究
%Y 漆雁斌
%I 四川农业大学
%9 硕士
%D 2011
%K 都江堰;;猕猴桃产业;;灾后发展
%X 猕猴桃产业是都江堰农业的特色产业,近年发展迅速,成为了中国最大的猕猴桃生产出口基地。2008年,猕猴桃种植面积受到5·12汶川大地震的影响,加上金融风暴冲击,猕猴桃出口锐减。灾后猕猴桃产业发展既有一些难得的机遇,也面临着一些亟待解决的问题,如灾后都江堰猕猴桃与经济发达地区上海接轨,开通了都江堰——上海绿色通道,有利于都江堰猕猴桃市场的开拓,震后政府政策上的各项优惠等,都为都江堰猕猴桃产业提供了前所未有的发展机遇；但猕猴桃产业存在综合比较优势不明显,散户经营较多,生产经营管理粗放,缺乏与乡村旅游业的互动发展等问题。因此本文对都江堰猕猴桃产业如何在灾后寻找机遇,加快产业发展进行研究具有重要的现实意义。

	本文运用破窗理论、制度变迁理论、共生理论、特色产业培育理论等理论,对都江堰猕猴桃生产经营的企业、农户进行访谈、问卷调查,通过理论分析与实证分析相结合的方法,分析了都江堰猕猴桃产业的现状、比较优势与面临的问题,寻找到猕猴桃产业面临问题的成因在于政府干预一定程度上制约了农民的参与热情；农户缺乏团队合作意识,猕猴桃栽培管理技术普及力度不够；部分乡镇脱离实际,制约规划的具体落实；基础设施落后,制约了猕猴桃产业与乡村旅游的互动发展。

	本文在理论和实证分析的基础上提出了具体对策建议：构建政府、企业、农民的利益联结机制,保障农民利益最大化；加强指引,提高农户生产积极性；根据各乡镇资源禀赋,调整品种结构,大力发展猕猴桃产业；制定相应的发展,保障猕猴桃产业规划的落实；大力发展基础设施,促进猕猴桃产业与乡村旅游产业的互动发展。
%W CNKI


%0 Journal Article
%A 董朝菊
%T 希腊猕猴桃产量下降出口增加
%J 中国果业信息
%D 2011
%V 28
%N 05
%K 猕猴桃;产量下降;
%X <正>据希腊果蔬出口协会(Incofruit)的统计数据,2010/2011年希腊猕猴桃产量下降,但由于品质优,猕猴桃出口增长。希腊出口欧盟市场的猕猴桃数量减少,但出口俄罗斯、乌克兰以及远东地区的猕猴桃
%P 32-33
%@ 1673-1514
%L 50-1173/S
%W CNKI


%0 Journal Article
%A 霍尚一
%+ 浙江工商大学杭州商学院;
%T 猕猴桃产业发展的奇迹——新西兰猕猴桃的案例启示
%J 生态经济
%D 2011
%N 05
%K 猕猴桃出口;;新西兰;;经验借鉴
%X 中国已是世界上最大的猕猴桃生产国,但产品出口仅占全球的2%。而新西兰从猕猴桃原产地中国引入猕猴桃后,一跃成为目前世界上最大的猕猴桃出口国。文章深入研究新西兰猕猴桃产业发展和创新的经验,包括采用"Kiwigreen"生产措施,成立生产者控股的"Zespri"公司,对猕猴桃实行统一的"ZespriTM"品牌营销和培育猕猴桃新品种等;同时分析了中国猕猴桃产业发展存在的问题和不足,提出发挥中国猕猴桃原产国的优势,积极培育红心猕猴桃等新品种,提升猕猴桃产品质量以及实施以"地理标志保护"为特色的品牌营销等对策建议。这些有助于挖掘中国猕猴桃产业的潜力,促进中国从猕猴桃生产大国向出口大国转变。
%P 131-135
%@ 1671-4407
%L 53-1193/F
%W CNKI


%0 Thesis
%A 来源
%T 施肥对猕猴桃产量和品质的影响
%Y 同延安
%I 西北农林科技大学
%9 硕士
%D 2011
%K 猕猴桃;;平衡施肥;;果树营养;;猕猴桃品质
%X 猕猴桃为我国的特产果树,是世界上新兴的水果,其营养、医疗价值很高,鲜果中富含维生素C,每100克鲜果含100-420毫克,故有"维生素果"之称。近年来,陕西猕猴桃生产施肥不增产的情况普遍存在,极大挫伤了果农种植的积极性。采用合理的施肥措施和平衡施肥对增强果树的抗逆性、提高产量、改善品质等都具有重要作用。平衡施用氮,磷,钾化肥及其它必需养分,不仅能增加作物对养分的吸收,提高肥料利用率,减少养分损失,防止对环境造成的负面影响,而且对提高作物的产量和品质有着重要作用。本研究旨在了解不同施肥处理对果实产量、品质的影响,优化施肥配方和施肥量;明确钾肥的作用和适宜用量,以及有机无机配合施肥的意义。

	1.陕西省猕猴桃果园施肥现状调查与评估

	通过对陕西猕猴桃主产区农户连续两年的施肥情况调查,结果表明:陕西省猕猴桃果园肥料养分总投入达到N 1415.9 kg/hm2,P2O5 881.7 kg/hm2,K2O 538.5 kg/hm2,远高于专家推荐量。不同农户间施肥量差异较大,化肥为猕猴桃养分供给的主要来源。陕西猕猴桃果园过量施肥现象较为严重,氮、磷、钾肥施用量合理的农户仅占7.8%、2.9%、3.9%。农户氮、磷肥施用过量现象最为严重,减少化肥施用量,提高化肥利用率是今后指导农户猕猴桃科学施肥中非常重要的问题。钾肥也存在过量施用现象,但仍有部分农户低于合理施肥量。

	陕西猕猴桃果园N、P2O5和K2O养分以基肥投入量最大,后三次追肥投入量逐渐降低。陕西猕猴桃果农追肥比例较低,尤其是钾肥的追施比例。陕西猕猴桃施肥的主要肥料品种为碳铵、尿素、复合肥、过磷酸钙。复合肥为猕猴桃追肥的主要品种,施用面积和用量较大。陕西猕猴桃果园全年平均投入22973.5元/hm2,收入为97410元/hm2,产投比达到4.74。肥料投入的比例最大,占总投入的77.7%。农户猕猴桃收入平均占到总收入的41.8%,随总收入增加,猕猴桃果园总投入、肥料投入随之增加。

	2.陕西省猕猴桃果园土壤养分现状评价

	通过对陕西西安、宝鸡、咸阳、渭南、汉中五个城市66份猕猴桃果园土壤样品的分析,结果表明:陕西猕猴桃果园土壤有机质含量平均为11.69g/kg,其中宝鸡最高,达到15.00g/kg,汉中最低,仅为6.69g/kg。有效态氮、速效磷、速效钾平均含量分别为35.50 mg/kg、47.97mg/kg、242.83 mg/kg,由于各地土壤、气候差异较大,北至渭南、南到汉中,土壤养分差异较大。

	陕西猕猴桃土壤有机质含量属于中等水平,缺乏有机质的果园数量占39 %,13%的果园有机质含量适宜;土壤硝态氮含量水平普遍适宜或偏高,缺乏氮素补充的猕猴桃果园较少;73%的果园土壤速效磷含量严重缺乏,土壤供给磷肥能力有待提高;土壤有效钾含量普遍充足,但仍有36%的果园速效钾含量缺乏。

	3.施肥对猕猴桃产量和品质的影响

	以“华优”猕猴桃为供试材料,研究不同施肥条件(氮磷钾有机肥配施(NPK+M)、氮磷钾配施(NPK)、减氮(PK+0.5N)、减磷(NK+0.5P)、减钾(NP+0.5K)、减量氮磷钾配施(0.5NPK)、增量氮磷钾配施(1.5NPK))对猕猴桃产量、树体营养、品质的影响。结果表明,氮磷钾有机肥配施较各减量施肥处理可提高猕猴桃产量11.7%—31.8%,不同化肥对猕猴桃产量的贡献为氮肥>磷肥>钾肥。过量施肥并不能有效提高果实产量,对纯收益存在负面影响。氮磷钾有机肥配施可提升树体营养状况;改善果实口感、品质,较各减量施肥处理提高Vc 6.9% - 18.7%、可溶性总糖33.5%– 44.8%。氮磷钾化肥与有机肥配合施用,是猕猴桃果园养分管理的有效方法。
%W CNKI


%0 Thesis
%A 车金鑫
%T 复合铁制剂在果树上的应用效果研究
%Y 翟丙年
%I 西北农林科技大学
%9 硕士
%D 2011
%K 复合铁制剂;;猕猴桃;;苹果;;应用效果
%X 随着生活水平的不断提高,人们在满足了对农产品数量上的要求之后,对其品质越来越重视,但由于种种原因,特别是土壤条件不利和水肥管理措施不当,严重影响了农作物的产量和品质,使其应有的食用价值和商品价值并未得到充分发挥。因此,如何通过有效途径补充作物急需的营养元素来提高农产品的品质已成为生产中亟待研究解决的重点。

	铁作为植物必需的营养元素,不仅对植物的生长发育和农产品品质具有极其重要的作用,而且对人体健康也具有十分重要的意义。然而,我国北方石灰性土壤由于土壤pH值高、通气性好等原因,使得铁的有效性大大降低,在果树上出现严重的缺铁黄化现象,进而对果实铁含量及其品质造成严重影响。尽管人们做了大量的研究工作,但目前仍然缺乏价廉物美、简便易行的补充铁元素行之有效的方法。本研究在前期工作的基础上,采用田间试验,通过测定相关品质指标和植株铁含量,系统研究了不同复合铁制剂对提高果实品质的作用效果,以解决由于铁营养缺乏而引起品质下降等生产问题,也为通过提高果实铁含量,改善膳食条件,防治人体铁缺乏症,提供理论依据和有效途径。通过两年的试验研究,得出以下主要结论:

	1、通过对几种供试铁制剂在石灰性土壤条件下猕猴桃树缺铁黄化矫治效果的比较研究,发现其均有一定效果,其中以喷施柠檬酸铁和复合氨基酸铁效果更为显著,尤以喷施柠檬酸铁效果最好,但考虑到本身成本,复合氨基酸铁更适宜推广使用。

	2、喷施不同浓度复合氨基酸铁肥对缺铁黄化猕猴桃叶片铁含量以及果实品质均有显著影响。随着喷施浓度的增加,作用效果显著增强,但可溶性固形物、可滴定酸、还原糖以及维生素C含量在过高喷施浓度下作用效果有所下降。综合考虑其作用效果和经济效益,1000倍稀释浓度为最佳使用浓度。

	3、喷施不同浓度复合氨基酸铁肥对新嘎啦苹果果实铁含量及品质也有明显影响。随喷施浓度的增加,对苹果果实作用效果越明显。与猕猴桃相似,浓度过高,对果实硬度、可溶性固形物等品质指标的作用效果会降低。最适喷施浓度为稀释1000倍。

	4、综合上述研究结果,在保证产量的情况下,复合氨基酸铁肥在矫治果树缺铁黄化及改善果实品质方面是几种供试复合铁制剂中最适宜推广使用的一种铁制剂,推荐适宜喷施浓度为稀释1000倍。
%W CNKI


%0 Journal Article
%A 梁红
%A 刘文
%A 刘胜洪
%+ 仲恺农业工程学院生命科学学院;
%T 施肥对猕猴桃鲜果产量及品质的影响
%J 中国园艺文摘
%D 2011
%V 27
%N 02
%K 猕猴桃;;施肥;;产量;;品质
%X 试验比较3个不同施肥水平对坡地猕猴桃果园鲜果产量及其内在品质的影响。结果表明,随着施肥水平的提高,猕猴桃鲜果的产量也明显提高,配方施肥的增产幅度更为明显。在低施肥水平的条件下,增加施肥对提高猕猴桃鲜果品质有正面的作用;高施肥水平对鲜果品质在总体上没有不良的影响。同时,对施用有机肥和配方施肥的作用进行讨论。
%P 3-5
%@ 1672-0873
%L 11-4921/S
%W CNKI


%0 Journal Article
%A 韩世明
%A 周赛霞
%A 宋满珍
%A 虞志军
%A 詹选怀
%+ 江西省中国科学院庐山植物园;
%T 猕猴桃产业的市场现状及发展对策
%J 黑龙江农业科学
%D 2011
%N 02
%K 猕猴桃;;产业;;对策
%X 通过介绍世界猕猴桃主要生产国的猕猴桃生产和贸易情况,对比总结了我国猕猴桃产业与世界猕猴桃先进生产国的优势和差距,综合分析了我国猕猴桃产业发展的机遇与挑战,认为猕猴桃作为一种优质、保健果品和高效种植业,在国内外果品消费市场上有很大的潜力。为进一步加强我国猕猴桃产业的发展,提出了相应的对策。
%P 101-106
%@ 1002-2767
%L 23-1204/S
%W CNKI


%0 Journal Article
%A 陈永安
%+ 西北农林科技大学园艺学院;
%T 猕猴桃园种植三叶草技术及效果
%J 陕西农业科学
%D 2011
%V 57
%N 01
%K 猕猴桃;;三叶草;;果园生草
%X 果园生草可以提高土壤肥力、改善土壤结构和理化性状、改善小气候、促进树体生长、提高果品产量和质量,对猕猴桃授粉更有独特的作用。
%P 246+270
%@ 0488-5368
%L 61-1089/S
%W CNKI


%0 Thesis
%A 田娜
%T 农杆菌介导的猕猴桃遗传转化及AtNHX1转化植株抗盐性分析；拟南芥At4G12490基因对逆境的抗性功能研究
%Y 徐子勤
%I 西北大学
%9 博士
%D 2010
%K 美味猕猴桃;;农杆菌;;遗传转化;;AtNHXI;;抗盐性;;At4G12490;;逆境
%X 


	本论文的主要研究内容包括两个方面：1.通过农杆菌转化法将拟南芥Na+/H+逆向转运蛋白基因AtNHX1导入猕猴桃基因组,PCR初步筛选得到假定转基因植株并经过分子生物学检测和生理功能的验证。2.通过Nothern杂交的方法验证不同环境影响因子下At4G12490的反应特征,以确定该基因在逆境下的功能。


	1.农杆菌介导的猕猴桃转化及AtNHX1转化植株抗盐性分析


	猕猴桃起源于中国,因风味独特、营养价值高、富含多种有益健康成分和潜在的药用前景而倍受关注。作为一种新型商业化水果,猕猴桃在水果市场中影响小但重要性日益增长。近年来,随着生活水平的提高和消费结构的变化,人们对优质猕猴桃的需求越来越大。我国丰富的猕猴桃种质资源是新品种选育的基础,但猕猴桃属植物雌雄异株,遗传背景复杂,传统育种方法存在周期长、效率低等问题。现代生物技术的兴起为猕猴桃育种开辟了一条新的途径。随着猕猴桃组织培养的发展,通过遗传转化方法导入目的基因已成为猕猴桃育种的重要手段。本实验选用全国栽种面积最大、产量最高的美味猕猴桃作为研究对象,在猕猴桃的高频再生体系的基础上,采用农杆菌转化法将拟南芥AtNHX1基因转入猕猴桃,并对转化植株做了分子生物学鉴定及生理学检测。具体工作如下：


	农杆菌介导的猕猴桃遗传转化。用携带pHZXl质粒的农杆菌菌株LBA4404侵染猕猴桃愈伤组织、茎切段和叶切片,在附加600mg/L水解酪蛋白、20mg/L卡那霉和500mg/L头孢霉素的MS培养基上诱导愈伤组织和植株再生。含1.0mg/LIBA的MS培养基用来生根。


	猕猴桃遗传转化体系的优化。探讨不同外植体类型、预培养、农杆菌侵染时间、共培养时间、农杆菌浓度及乙酰丁香酮对猕猴桃转化的影响。猕猴桃茎比叶更适于农杆菌转化。叶片预培养1-2天的转化频率会显著增加,而预培养不会提高茎的转化率,预培养4天后转化率反而会下降。农杆菌侵染、浓度时间及共培养时间对转化的影响很关键。叶片的合适侵染时间是2分钟,茎段为15分钟。2天共培养时间对茎及叶片都是合适的。适宜农杆菌浓度能明显促进侵染,同时减少其对外植体的伤害。相比茎(最佳OD600=0.6),叶片需要低浓度菌液(最佳OD600=0.2)。


	猕猴桃转化体的分子生物学检测。从4株PCR阳性植株均扩增得到560bp AtNHXl基因片段,其中3个株系被用来做Southern杂交分析。TL1与TL2含单拷贝AtNHX1,然而TL3有2拷贝。在TL1与TL2中,反转录PCR结果表明该基因在转录水平上表达。


	猕猴桃转化体的生理学检测。对两个转基因株系TL1与TL2进行了生理分析以评价其抗盐性。一般条件下,Na+、K+含量在转基因植株及对照中相同；在高盐条件(200mmol/l)下,转基因植株中Na+、K+含量明显高于对照。植物在逆境下会产生大量的游离脯氨酸进行渗透调节,往往发生膜脂过氧化作用,丙二醛(MDA)是膜脂过氧化的最终分解产物。经盐胁迫3天后,转基因株系自由脯氨酸含量高于对照；转基因株系中丙二醛含量均低于对照。这些数据证明Na+/H+反向转运蛋白在抗盐胁迫中的作用,AtNHX1基因的表达与缓解Na+毒害作用是相关联的。


	盐胁迫条件下,转基因植株营养生长明显改善。转基因株系(TL1,TL2)及对照转入土壤中生长2周,用含0-200 mmol/L NaCl溶液浇灌20天,可观察到明显的抑制效果；野生型植株叶片逐渐变黄、萎蔫,然而转基因植株仍然保持绿色,且生长正常。盐胁迫条件下,转基因株系比对照在营养生长阶段生长量有明显的提高。150mmol/L NaCl处理转基因株系及对照20天,对照芽鲜重为未处理31%,转基因株系TL1为未处理77%,后者比前者比对照高2倍多。


	黄酮是猕猴桃中重要的营养成分,是植物的次生代谢产物,参与阻止细胞老化,拮抗ROS。不同猕猴桃组织中黄酮含量不同,大体上有以下规律：叶片>茎>根。在盐胁迫处理后,转基因株系黄酮含量高于对照,TL1和TL2分别比对照高71%、40%,叶片黄酮含量分别比对照高68%、44%,这就进一步确定转基因株系有较强的抗氧化能力,这些结果与MDA含量变化相吻合。


	2.At4G12490对逆境的抗性功能研究


	植物不断受到环境中各种信号的冲击,其中部分会造成胁迫,影响植物的生长及发育。在应对这些不良逆境过程中进化出许多策略增加对胁迫条件的耐受性和适应性,例如改变基因表达特征,导至整个细胞或系统水平的适应应答。多个报道表明HyPRP基因表达受多种胁迫因素的诱导,但是这些研究仅限于单个或少数基因。拟南芥的At4G12490是拟南芥EARLI1亚家族(HyPRP基因家族)中的一员。在本工作中,我们以At4G12490的功能作为研究目标。


	At4G12490可被多种胁迫因素诱导。4℃处理拟南芥2h后At4G12490的mRNA水平缓慢增加,16h mRNA累积到最强。种子苗4℃处理24h,然后置于25℃室温下6h后At4G12490的mRNA降至较低水平,24h后恢复至基态水平。16h冷处理能最大强度激活At4G12490的表达,但恢复至常温后这种稳态并不能长久保持。没有冷诱导的条件下,长日照种子苗中At4G12490 mRNA基本水平略高于短日照种子苗。可能该基因是光依赖的,并且冷激活该基因也需要光的辅助。盐胁迫是影响植物生长的重要因素之一,发现盐可诱导At4G12490表达。拟南芥受到胁迫三天之内,盐胁迫缓慢的激活At4G12490,24h该基因表达水平明显升高,72h达到最大。干旱胁迫下,随胁迫时间的延长At4G12490 mRNA水平逐渐增高。处理12h后RNA累积达最高点,这表明At4G12490可被干旱胁迫激活。水杨酸胁迫可诱导At4G12490。水杨酸(SA)是一种重要的信号分子,与植物抗病性有关,应答不同病原体侵袭；另外,水杨酸也参与调节植物对各种氧化胁迫的反应。在24h内,At4G12490的RNA表达水平在处理0-16h后增加缓慢,而且RNA的积累的量处于很低的水平上,24h达到峰值。这些结果证明SA作为一种防御信号,能激活At4G12490 RNA的表达,证明At4g12490参与植物病原体防御及胁迫耐受性。


	At4G12490过表达增加拟南芥在盐及干旱胁迫下根的生长。利用At4G12490过表达植株研究该基因对拟南芥生理的影响,发现在盐及干旱胁迫下过表达植株萌发率低于Col-0,而根长伸长高于Col-0。这些结果表明过表达植株具有一定程度的抗旱和抗盐能力,然而Col-0种子萌发率超过过表达植株,这可能要归因于过表达该基因引起的负面效应。
%W CNKI


%0 Journal Article
%A 金方伦
%A 黎明
%A 韩成敏
%A 敖学希
%A 罗会贤
%A 周光萍
%+ 贵州省蚕业辣椒研究所;
%T 不同留果量对猕猴桃果实产量及品质的影响
%J 贵州农业科学
%D 2010
%V 38
%N 08
%K 猕猴桃;;留果量;;果实产量;;品质;;影响
%X 以贵长、秦美2个猕猴桃树种为试验材料,研究了不同留果量和留果部位对猕猴桃果实产量及品质的影响。结果表明:单条结果蔓留果量以3~5个为宜,留果4个最佳。树体上部所留果的品质明显优于树体下部。说明,通过疏果来进行合理留果,能明显提高果实单产、大果率、果品的商品率以及经济效益。
%P 187-189
%@ 1001-3601
%L 52-1054/S
%W CNKI


%0 Thesis
%A 贾爱平
%T 猕猴桃种内与种间杂交亲和性与花粉直感研究
%Y 王飞
%I 西北农林科技大学
%9 硕士
%D 2010
%K 猕猴桃;;杂交亲和性;;花粉直感;;适配性
%X 


	花粉果实直感的研究在猕猴桃树种上具有重要意义。因猕猴桃(Actinidia chinensis)是雌雄异株,且雄株不结果,雄株影响果实的性状可通过花粉直感现象表现。其二,猕猴桃花粉果实直感现象的研究有助于猕猴桃杂交育种的亲本(父本)选择。其三,对同一个母本,不同的父本来说,后代果实的品质是优还是劣,可通过花粉果实直感来判断是否是优良的雄株。猕猴桃花粉的传播主要靠昆虫和风力,若授粉受精不良,会出现果实大小不匀、畸形果率增加,导致产量与品质显著降低,直接影响到果实的商品价值。所以,选择花期一致、花粉量大、生活力与亲和性强、花粉直感优的雄性品种,是提高猕猴桃品质和产量的关键技术,因此,研究猕猴桃的花粉果实直感效应及适配性栽植具有重要的理论和实际意义。


	为了进一步研究猕猴桃的花粉果实直感效应及适配性,该研究选用生产上常用美味猕猴桃种(马图阿、秦雄401、米良),中华猕猴桃种(红阳、金阳、金农2号、楚源M4、湘平83-3、魁密、金魁)以及狗枣猕猴桃的雄株父本,以中华猕猴桃种(红阳、金阳、金农2号、红阳、金丰、江元1号、早鲜、金魁、魁密),美味猕猴桃种(海沃德、秦美以及米良)的雌株为母本进行人工杂交,旨在研究不同种间及品种间花粉亲和性以及果实的直感效应,以便为猕猴桃育种、生产上授粉树的配置、果实品质与产量的提高提供科学依据。主要结果如下。


	1.通过对美味猕猴桃雄株(马图阿、秦雄401、米良),中华猕猴桃种(红阳、金阳、金农2号、红阳、金丰、江元1号、早鲜、金魁、魁密)以及狗枣雄株花粉活力的观察发现,不同种间的花粉生活力差异明显,三个种中狗枣猕猴桃的花粉活力最低,萌发率为31%;其次是中华猕猴桃种内的三个品种,花粉萌发率平均为75%;美味猕猴桃种内的三个品种花粉萌发率最高,平均为84%。而同种不同品种间的花粉生活力差异不明显。


	2.通过对猕猴桃不同种以及种内的杂交亲和性及坐果率研究,发现猕猴桃不同种的杂交亲和性及坐果率小于种内的亲和性,而种内的不同品种的亲和性与坐果率也存在着差异。狗枣猕猴桃花粉授于中华猕猴桃和美味猕猴桃柱头上,亲和性与坐果率较低,亲和指数分别为229.8和245.0左右。坐果率分别为21.11%和17.18%左右。以中华猕猴桃3个雄株与美味猕猴桃的2个雌株分别进行杂交,亲和性高,坐果率平均为90%左右。试验证明了亲和指数在300以下的亲和性低,在300-600之间为亲和性中等,在601以上的为亲和性高。试验同时也证明美味猕猴桃和中华猕猴桃亲缘关系较近,而两者与狗枣猕猴桃亲缘关系较远。同时试验证明了人工授粉的坐果率明显高于自然授粉的坐果率。


	3本实验选用马图阿、秦雄401、红阳、金阳、狗枣为父本,海沃德、秦美、金阳,红阳做母本,以自然授粉为对照,设立16个授粉组合,主要观察猕猴桃的花粉果实直感效应,在果实外观品质上进行了单果重等7个性状的统计分析,结果表明果实的单果重、纵径、横径大小、果实形状、硬度均存在花粉直感现象,果实有无绒毛花粉直感现象不明显。在果实的内在品质上主要进行了可溶性固形物含量等6个指标进行分析,结果表明可溶性固形物含量、可滴定酸、Vc、果肉颜色及胎座形状均存在花粉直感效应,试验证明了不同父本与同一母本或同一父本与不同母本杂交时花粉对果实的外在品质和内在品质均有很大影响。


	4.本试验同时进行了花粉种子直感现象的研究,同一父本不同母本或者同一母本不同父本进行杂交,种子数、种子形状和颜色存在花粉直感效应,颜色和表面特征花粉直感效应不明显,特征不易观察。


	5通过对花粉活力、亲和性、花粉直感效应的综合研究分析,以确定与各雌性品种花期相遇的适配雄株。结果表明,猕猴桃种内授粉无论在花粉活力、亲和性、花粉直感效应方面均比种间效果好,而种内海沃德以马吐阿、秦雄401为授粉树最佳。秦美以马吐阿、秦雄401为授粉树最佳。红阳以红阳与金阳为授粉树最佳。金阳以红阳与金阳为授粉树最佳。试验中也发现狗枣作为授粉树无论与海沃德、秦美、红阳以及金阳杂交可使当代果实Vc含量提高,这在高Vc猕猴桃品种育种上具有一定的利用价值。
%W CNKI


%0 Thesis
%A 李晓红
%T 陕西猕猴桃产业发展及对策研究
%Y 吕德宏
%I 西北农林科技大学
%9 硕士
%D 2010
%K 猕猴桃;;产业;;发展;;规划
%X 


	通过对陕西省西安、宝鸡、渭南、汉中市和杨凌区的14县(区)猕猴桃产业发展状况进行了广泛调研,以国内外研究文献为基础,阐述了国内外猕猴桃产业的发展与启示,分析了陕西猕猴桃产业现状、问题和优势,探讨了陕西猕猴桃产业的发展原则、市场定位和发展规划,提出了陕西猕猴桃产业的发展对策及建议。


	文章认为,依据陕西猕猴桃产业发展现状、存在问题和市场定位,当前区域规划和品种改良是陕西猕猴桃产业发展的重点。在区域规划方面,应以周至、眉县为中心南起秦岭北麓,北至渭河以南,在海拔450-800米,宽约5-10公里的山前洪积扇地向西延伸至宝鸡渭滨区,向东延伸至渭南潼关县,集中连片发展世界最大的猕猴桃产区。(1)周至、眉县、陈仓、长安、户县、岐山6个重点县(区)处于猕猴桃最佳适生区,人工栽培历史长,发展保存面积大,且相对集中连片,技术力量较强,果农作务水平较高,产业化也有一定基础,尤其各级政府和群众发展积极性很高。因而,确定为猕猴桃重点发展区。(2)城固、佛坪、临渭、华阴、华县和潼关等县处于猕猴桃适生区,群众有种植习惯和一定的生产基础,可根据市场需求,引导果农积极发展猕猴桃。(3)渭滨、灞桥区猕猴桃种植有规模,也有产业基础,但因城市扩张发展,导致城郊耕地急骤减少,加上距城市和交通干线太近,不利于果品安全生产,因而不作为猕猴桃发展重点区。在品种改良方面,着力压缩“秦美”品种;大力扩大“海沃德”品种;搭配“徐香”、“哑特”品种;积极稳妥发展“华优”、“翠香”、“西选二号”、“红阳”等新优品种。中早熟、晚熟品种比例调整到3:7。推广“规范栽植,单干上架,配方施肥,定量挂果,综合控制”关键技术。


	陕西发展果业自然条件地域优势得天独厚,在西部大开发进程中,加快果业产业化步伐,建设现代农业,发展持色经济,对于增加农民收入,加快新农村建设,促进农业经济发展具有重要的现实意义。
%W CNKI


%0 Thesis
%A 王岩磊
%T 复水与外源脱落酸处理对干旱胁迫下猕猴桃幼苗抗旱性的影响
%Y 马锋旺
%I 西北农林科技大学
%9 硕士
%D 2010
%K 干旱胁迫;;脱落酸;;复水;;猕猴桃;;抗旱性
%X 


	我国西北地区果树在生长发育过程中经常受到干旱的胁迫,影响其正常生长和发育。猕猴桃作为一种不耐干旱的果树,在生长发育过程中易遭受干旱胁迫的伤害。本文以美味猕猴桃(Actinidia deliciosa)秦美(1年生实生苗)和海沃德品种(2年生盆栽苗)为试材,研究了干旱胁迫对其叶绿素、丙二醛、过氧化氢含量、细胞膜透性、抗氧化酶活性和抗氧化物质含量的影响及复水和外源脱落酸处理对抗旱性的改善;探讨了干旱胁迫及不同抗旱性诱导措施对猕猴桃生理机制的影响,为猕猴桃的栽培提供理论依据。取得的主要研究结果如下:


	1.在水分胁迫下猕猴桃叶片叶绿素降解、细胞膜透性增大、过氧化氢和丙二醛在体内积累;超氧化物歧化酶、过氧化氢酶、过氧化物酶、抗坏血酸过氧化物酶、谷胱甘肽还原酶活性都表现为先上升后下降;抗氧化物质脯氨酸在体内不断积累,抗坏血酸和谷胱甘肽含量先升高后下降。


	2.不同的复水时间对改善猕猴桃的生长状况,缓解干旱造成的伤害有不同的效果,干旱6天后的复水效果要好于干旱9天后的复水。干旱6天后复水,光合速率、胞间CO2浓度、过氧化物酶活性、叶绿素含量、可溶性蛋白质含量和硝酸还原酶活性大于对照处理,达到了显著差异,而干旱9天后的复水处理并不能明显改善猕猴桃的抗旱性。


	3.使用浓度为60μM的外源ABA后,能够降低H2O2和MDA含量,改善细胞膜透性,提高SOD、CAT、POD、APX和GR的酶活性,增加AsA、谷胱甘肽、内源激素和部分有机酸的含量,从而提高猕猴桃苗期的抗旱性。持续使用ABA的效果优于一次性使用和对照,干旱4天时的使用要优于干旱6天时使用和对照。
%W CNKI


%0 Journal Article
%A 高义民
%A 同延安
%+ 西北农林科技大学资源环境学院;
%T 氮磷钾肥对陕西关中猕猴桃品质、产量和经济效益的影响
%J 西北农业学报
%D 2010
%V 19
%N 02
%K 氮磷钾营养;;猕猴桃;;品质;;产量;;肥料效益;;陕西关中
%X 通过连续3年的田间定位试验,研究了不同氮磷钾肥配比对陕西关中地区猕猴桃品质、产量和经济效益的影响。结果表明,与对照(CK)相比,不同氮、磷、钾配比处理均增加了猕猴桃Vc、可溶性糖含量和单果质量,使猕猴桃产量增加13.6%~30.1%,平均每年可增加产量3.7~8.2 t/hm2,增加纯收入3.1~8.3千元/hm2。氮、磷、钾平衡施用处理在增加叶片中矿物质营养,改善品质,增产和提高经济效益方面效果最佳。氮、磷、钾肥对当地猕猴桃产量的贡献率顺序为氮肥>钾肥>磷肥,不同肥料配比的纯收入大小顺序为NKK>NK>NP>PK。
%P 138-140+145
%@ 1004-1389
%L 61-1220/S
%W CNKI


%0 Thesis
%A 蔚玉红
%T ‘徐香’猕猴桃生长发育与肥水吸收规律研究
%Y 张才喜;王世平
%I 上海交通大学
%9 硕士
%D 2010
%K ‘徐香’猕猴桃;;树体营养;;果实品质;;肥水吸收;;元素含量
%X 


	为了弄清楚猕猴桃在不同的生长发育阶段对水分与肥料的需求,为猕猴桃栽培的肥水管理提供依据,本实验以6年生‘徐香’猕猴桃(Actinidia deliciosa cv Xuxiang)为实验材料,研究了低氮(50 mg.L~(-1))、中氮(100 mg.L~(-1))、高氮(200 mg. L~(-1))(以氮元素含量计算)浓度下,树体的营养生长、果实品质、各器官中矿质元素的含量及树体水分与养分的吸收规律,并与普通生产园栽培的同龄同品种做了比较。结果表明:


	(1)低氮处理在生长初期促进了植株的营养生长(新梢长度、粗度、主干直径大小),植株的光合作用与蒸腾作用较强,叶片气孔导度较大。新梢全年生长总量与叶面积以中氮处理较大。果实发育呈“双S”型曲线,对照经CPPU处理后,果实的纵横径、体积、单果重、比重高于处理,但三个处理间差别较小,果形指数CK与处理对其影响效果不明显。


	(2)在大田常规栽培条件下,对照果实中糖、淀粉、可溶性固形物含量略高于处理,而处理中,营养液浓度对糖和可溶性固形物无显著影响,淀粉和Vc的含量在低氮处理下较低。高氮处理下果实中可滴定酸明显高于中氮处理与低氮处理,蛋白质和氨基酸含量无明显差异,但总体来说,中氮处理利于果实品质的形成。


	(3)‘徐香’猕猴桃树体各器官干物质和矿质元素含量分析表明:在整个生长发育期,果实、叶片、新梢各器官中干物质含量处理间没有显著差异,营养液浓度没有对干物质含量产生显著影响。果实中N、K、Cu含量在低氮处理下较高,P在高氮处理下最高, Ca含量采收期CK中含量最高,但整个发育过程处理间含量变化无明显规律,Mg、Fe含量受营养浓度影响规律不明显,Zn、Mn含量在中氮处理下最高。新梢中N、Mg含量在低氮处理下最高,P、K、Ca、Fe、Mn含量在高氮处理下最高,Zn含量在中氮处理下最高,Cu含量在低氮处理与中氮下最高,Fe随发育期的进行处理与CK间差异缩小。整个发育过程来说,叶片中N、P、K、Mg、Ca、Fe、Zn、Mn、Cu元素都在高氮处理下含量相对较高。


	(4)在整个果实发育阶段,除Zn和Cu外,NO_3~(-1)-N、NH_4~+-N、P、K、Mg、Ca、、Fe、Mn元素吸收量与营养液浓度成正比,且在中氮浓度下,总体发育较好,我们以中氮处理作为施肥参考,每亩需肥量:开花期氮肥5.82kg,磷肥0.17kg,钾肥0.81kg,钙肥2.48kg;果实膨大期氮肥2.21kg,磷肥0.33kg,钾肥1.28kg,钙肥2.69kg;缓慢生长期氮肥2.05kg,磷肥0.2kg,钾肥1.04kg,钙肥2.47kg;采收期氮肥1.33kg,磷肥0.11kg,钾肥0.39kg,钙肥1.03kg。每亩1年需氮肥11.41kg,磷肥0.81kg,钾肥3.52kg,钙肥8.68kg。单位叶面积需肥量:开花期氮肥4.37g,磷肥0.13g,钾肥0.61g,钙肥1.86g;果实膨大期氮肥1.66g,磷肥0.25g,钾肥0.96g,钙肥2.02g;缓慢生长期氮肥1.54g,磷肥0.15g,钾肥0.78g,钙肥1.85g;采收期氮肥1.00g,磷肥0.08g,钾肥0.30g,钙肥0.77g。


	(5)植株的需水量,我们以中氮处理为标准计算,单位叶面积的耗水量:开花期13.59L,膨大期30.28L,缓慢生长期38.44L,采收期24.86L。每株日耗水量:开花期1.44L,膨大期2.69L,缓慢生长期3.24L,采收期4.33L。一亩地的耗水量:开花期耗水18.12m~3,果实膨大期需水40.37m~3,果实缓慢生长期51.26m~3,采收期33.14m~3,年耗水量142.9 m~3。
%W CNKI


%0 Journal Article
%T 陕西猕猴桃面积和产量位居世界第一
%J 中国果业信息
%D 2009
%V 26
%N 12
%K 陕西猕猴桃;特约通讯员;总产量;世界第一;
%X <正>本刊讯(特约通讯员孙兆军,伏春侠)据陕西日报11月29日消息,截至11月20日,陕西省猕猴桃面积已发展到4.25万hm2,总产量51.08万t,分别较上年增加1.07万hm2和近17
%P 50
%@ 1673-1514
%L 50-1173/S
%W CNKI


%0 Thesis
%A 米银法
%T 猕猴桃实生苗对根际低氧胁迫的抗性评价及抗性生理机制研究
%Y 马锋旺
%I 西北农林科技大学
%9 博士
%D 2009
%K 猕猴桃;;根际低氧胁迫;;内源激素;;无氧呼吸代谢;;生理机制
%X 氧是线粒体电子传递链的末端受体,是高等植物正常生理代谢和生长发育必不可少的条件。但植物生长发育过程中经常会遭受土壤雨涝积水、灌溉不均和土壤质地紧实等因素,造成土壤通气受阻,氧气浓度降低,导致植物根际缺氧。猕猴桃属藤本类植物,原产于我国,是一类营养价值高、经济效益大的新兴广泛栽培的重要果树之一。但生产中,猕猴桃不耐涝,其砧木常因季节性降雨不均、水肥管理不当而缺氧遭受根际低氧胁迫。


	本文以10个猕猴桃种和品种的实生苗为试材,采用营养液水培通氮气低氧或淹水处理的方法,研究了猕猴桃根际耐低氧能力的种间差异,并从中选择差异较大的两种实生苗即:耐低氧的美味猕猴桃‘秦美’(Actinidia deliciosa)和低氧敏感的中华猕猴桃‘红阳’(Actinidia chinensis)为试材,研究了猕猴桃对低氧胁迫响应的种间差异机理,旨在为猕猴桃栽培与水肥管理和抗逆育种提供理论依据和指导。主要研究结果如下:


	1.根际低氧胁迫下,所有供试猕猴桃植株的生长都受到了不同程度的抑制。低氧处理11 d后,猕猴桃幼苗新生根长、株高、生物量、根系活力、叶片生长速度、叶绿素含量、叶绿素a/b均低于对照。猕猴桃叶、根MDA和RMP相对增加,而根内MDA含量增加幅度高于叶片。不同种猕猴桃各指标降低或升高的幅度不同,表明对低氧胁迫响应的敏感程度也不同。


	2.用隶属函数及聚类分析法,对10种猕猴桃耐低氧能力综合评价。结果表明10种供试猕猴桃耐低氧能力可以分为三个级别:一级为耐低氧型猕猴桃(‘海沃德’猕猴桃、‘秦美’猕猴桃、‘金香’猕猴桃、阔叶猕猴桃、‘华优’猕猴桃);二级为中等耐低氧型猕猴桃(‘西选’猕猴桃、毛花猕猴桃、金花猕猴桃、山梨猕猴桃);三级为不耐低氧(敏感)型猕猴桃(‘红阳’猕猴桃)。


	3.低氧胁迫下,猕猴桃幼苗生长受到抑制,植株鲜、干重均低于对照。抗性强的美味猕猴桃生长受影响相对较小,表现出一定的耐性。同时叶、根内源ABA含量增加。叶内IAA含量先升高后下降;根内IAA含量变化与叶类似。叶、根内GA3和ZR随胁迫时间延长而降低。根和叶内IAA/ABA、ZR/ ABA、GA3/ABA比值均呈现下降趋势。猕猴桃幼苗抗低氧能力与内源激素的平衡调节机制密切相关。


	4.低氧胁迫下,猕猴桃幼苗净光合速率明显受到抑制,上午10:00只出现一次小高峰,之后明显降低,13:00左右出现负值,表明叶片光和能力受到严重抑制;气孔导度随胁迫时间的延长明显降低;而蒸腾速率先升后降;胞间CO2浓度呈明显的W型,较对照显著增加。随胁迫天数的增加,叶片F0、F0′、qN、Hd逐渐升高;Fm、Fv、Fv/Fm、Fv/F0、Fv′/ Fm′、qP、Pc、ETR逐渐降低;Ex先升后降。PSⅡ吸收光能用于天线热耗散的百分率逐渐升高,用于光化学反应的能量百分率前3d内基本稳定,之后显著降低。而PSⅡ反应中心非光化学能量耗散百分率(Ex)则先升后降。表明胁迫前3d,猕猴桃PSⅡ吸收光能用于叶绿素荧光能量的分配没有受到影响。但5d后进入PSⅡ反应中心的能量减少,通过天线热耗散的能量增多,说明猕猴桃在遭受低氧胁迫时,幼苗叶片光化学效率明显降低,但一定程度上可通过非光化学猝灭耗散能量,来保护光合机构免遭破坏。


	5.随根际低氧胁迫时间的延长,美味和中华猕猴桃叶、根内SOD、POD和CAT活性前期增强后期降低,O_2~(·|-)、H_2O_2、MDA含量增加;RMP增大,耐低氧的美味猕猴桃活性氧增加速度明显低于中华猕猴桃,抗氧化酶活性增加幅度明显高于中华猕猴桃;相同胁迫下,同种猕猴桃叶和根内抗氧化酶活性最大值出现的时间和增加幅度不同。表明抗低氧能力强的猕猴桃有较强的抗氧化保护系统;叶和根对低氧胁迫的感受和适应机理不同。


	6.低氧胁迫下,猕猴桃幼苗根系无氧呼吸代谢增强。与对低氧敏感的中华猕猴桃相比,耐低氧能力较强的美味猕猴桃根内PDC、ADH、G-6PDH及乙醇含量的增加幅度较大;但LDH活性、乳酸、乙醛和丙酮酸含量的增加幅度较小。MDH含量在整个胁迫过程中均呈下降趋势。无氧呼吸代谢能力的差异可能是猕猴桃种间耐低氧能力差异的主要生理机制。


	7.根际低氧胁迫下,猕猴桃幼苗叶和根内大量营养元素N、P、K、Mg、Ca及微量元素Fe、Cu、Zn含量降低;而Mn含量增加。抗性强的幼苗叶、根内大量元素P、K、Ca吸收受到的影响明显低于抗性弱的猕猴桃,而N、Mg含量降低幅度无显著差异。说明P、K、Ca可能是引起两猕猴桃抗性差异的主导营养物质因素。Zn、Fe、Cu的吸收虽然也显著降低,但抗性弱的猕猴桃幼苗受到的影响相对较大。同时根际低氧胁迫下,猕猴桃幼苗对同种元素的吸收,叶与根之间还存在着显著的差异,根比叶降低幅度大的有P、K、Mg、Zn。叶降低幅度比根大的有Ca、Fe、Cu。Mn的吸收根的增幅高于叶。
%W CNKI


%0 Thesis
%A 任亚梅
%T 猕猴桃果实叶绿素代谢及生理特性研究
%Y 刘兴华
%I 西北农林科技大学
%9 博士
%D 2009
%K 猕猴桃;;贮藏;;叶绿素;;生理特性;;降解;;活性氧;;细胞超微结构
%X 猕猴桃采后常温下很难长期贮藏,在贮藏、运输、销售及消费过程存在果肉褪绿黄化、软化变质和腐烂等问题,损耗率高达20%～35%。因此,研究猕猴桃果实的Chl代谢及生理特性,寻求果实的保绿保硬方法,不仅可为猕猴桃贮运保鲜提供理论依据和技术支持,也可为其它绿色果蔬的贮运保鲜提供借鉴。


	本文对“秦美”猕猴桃采前与采后Chl代谢、不同贮藏温度对果实Chl代谢及生理特性的影响、植物生长调节剂1-MCP、NO和6-BA处理对Chl代谢、果实品质、活性氧代谢和细胞超微结构的影响进行了研究。试验取得以下主要结果:


	1.猕猴桃盛花后70d～165d的生长过程中,Chl a、Chl b、Chl、Car含量逐渐增加,Chlase和MDCase活性与Chl含量的变化趋势相反,果肉硬度逐渐下降,SSC和固酸比值逐渐上升,可滴定酸含量先上升后下降;盛花后110d有一个呼吸高峰,乙烯的释放量和_Ο?含量上升;盛花后70d～150d,果肉和叶绿体内MDA含量、POD和SOD活性升高,150d～165d则下降。盛花后天数、固酸比与SSC呈线性正相关,相关系数的绝对值分别为0.9747和0.9703;SSC、盛花后天数与果实硬度呈线性负相关,相关系数的绝对值分别为0.9695和0.9849。SSC和固酸比值均可作为判断果实采收成熟度的指标。


	2.猕猴桃在20℃±1℃贮藏,各色素含量均迅速下降,降解速度的快慢是:Chl b>Chl a>Car;果实很快转变为黄绿色;果肉和叶绿体中SOD和POD活性上升、Ο2_?含量下降,仅能保鲜12d左右;在0℃±1℃贮藏,可延缓猕猴桃果实的成熟衰老、果肉细胞壁和叶绿体的解体;果肉和叶绿体中POD、SOD活性和Ο2_?含量均下降,比20℃±1℃贮藏期延长93d。


	3.猕猴桃在0℃±1℃贮藏过程中,0.5μL·L-1、0.75μL·L-1和1.0μL·L-11-MCP 3种剂量处理均极显著地抑制了果肉硬度的下降;贮藏0d～60d,均显著延缓了各色素含量的降低。0.5μmol·L-1、1.0μmol·L-1和2.0μmol·L-1NO 3种剂量处理也均可抑制猕猴桃果实的软化,但对延缓各色素降解的效果不明显。1-MCP和NO处理对SSC和可滴定酸含量的影响差异均不显著。其中1.0μL·L-1 1-MCP和1.0μmol·L-1NO是各自处理的适宜剂量,对猕猴桃的保绿保硬效果较好;两处理均可抑制乙烯的释放,降低H2O2含量,促进籽粒百粒重增加,延缓籽粒POD活性下降。但1.0μL·L-1 1-MCP较1.0μmol·L-1NO处理能更好地抑制MDA含量的积累,延缓果实细胞壁和叶绿体的解体,推迟POD和SOD活性高峰出现,延缓果实的成熟衰老。对照、1.0μL·L-1 1-MCP和1.0μmol·L-1NO处理果实的MDA含量和SOD活性之间成线性负相关,相关系数的绝对值分别是0.8679、0.8112和0.7201。


	4.猕猴桃在0℃±1℃贮藏过程中,1.0μL·L-11-MCP、15mg·L-16-BA、15mg·L-16-BA与1.0μL·L-11-MCP结合处理及对照的Chl a、Chl b、Car、Chl含量和F0值下降,Y值先升高后下降。F0、Y值、L*、b*和a*可反映Chl含量、果肉色泽变化的大致趋势,但不能作为猕猴桃果肉色泽变化的准确指标。MDcase和Chlase是Chl降解过程中的关键酶。各处理及对照果肉的硬度和SSC成线性负相关,相关系数的绝对值均大于0.8800。


	仅从硬度考虑,1.0μL·L-11-MCP、15mg·kg-16-BA与1.0μL·L-11-MCP结合处理、1.0μmol·L-1NO处理延长猕猴桃的贮藏期分别为75d、60d和30d,表明1.0μL·L-11-MCP处理的保硬效果相对较好。保绿保硬效果越好的处理,细胞壁和叶绿体解体速度越慢,线粒体数目越少。


	0℃±1℃贮藏过程中,各处理均可降低乙烯的释放高峰值,1.0μL·L-11-MCP处理与对照相比可降低果实的呼吸高峰的水平,推迟呼吸高峰的出现。各处理及对照果肉中LOX活性整体缓慢上升,Ο2_?含量下降,H2O2增加,MDA含量先增大后减少;果肉中SOD和POD活性整体呈下降趋势;在贮藏75d～150d,1.0μL·L-11-MCP处理的POD活性高于对照及其它处理,证明1.0μL·L-1 1-MCP处理在延缓猕猴桃成熟衰老方面效果较好。


	5.猕猴桃果实在生长过程中,细胞壁结构逐渐完整、致密,叶绿体逐渐形成,淀粉颗粒聚集在叶绿体被膜中,叶绿体趋于完整,叶绿体数量逐渐增多。果肉硬度和Chl含量的变化与细胞壁和叶绿体超微结构的变化有直接的关系。Chl含量与果肉硬度呈线性负相关,与SSC、可滴定酸含量、果肉和叶绿体中POD和SOD活性、Ο2_?和MDA含量呈线性正相关,与果肉中MDCase活性、pH值、呼吸速率和乙烯释放量相关性不大。叶绿体是产生_2Ο?的主要细胞器之一。


	6.猕猴桃在0℃±1℃贮藏过程中,果肉的细胞壁在贮藏初期结构致密,叶绿体中有大量大而清晰的淀粉颗粒。随着贮藏时间的延长,胞间层逐渐解体,细胞壁产生空隙,果实软化;叶绿体由椭圆向圆形变化,被膜逐渐断裂;叶绿体的空洞增大,叶绿体逐渐解体。细胞壁中有清晰的纹孔结构,随着细胞壁的解体,纹孔逐渐解体,体积变小。Chl含量与果肉硬度、果肉和叶绿体中SOD活性、Ο2_?含量、果肉中POD活性呈线性正相关,与SSC呈线性负相关,与果肉中pH值、可滴定酸含量、呼吸速率和乙烯释放量的相关性不大。叶绿体是产生_2Ο?和H2O2的主要细胞器之一。


	7.猕猴桃在生长和0℃±1℃贮藏过程中均具有呼吸高峰,且乙烯峰值的出现滞后于呼吸峰。Chl含量与果实中Chl a、Chl b和Car含量呈线性正相关。细胞壁和叶绿体超微结构的观察结果与果肉硬度和Chl含量的变化结果相吻合。
%W CNKI


%0 Journal Article
%A 张有平
%A 严平生
%A 孙春兰
%A 白智勇
%+ 西北农林科技大学园艺学院果树所;陕西省宝鸡市猕猴桃专家大院;陕西省眉县植保站;宝鸡市金果生态农业科技开发有限公司;
%T 陕西猕猴桃品种结构调整势在必行
%J 西北园艺(果树专刊)
%D 2009
%N 03
%K 美味猕猴桃;海沃德;平均产量;早熟品种;极晚熟;中熟品种;红阳猕猴桃;品种结构调整;
%X <正>从陕西省2008～2009年的猕猴桃销售情况可以看出,猕猴桃品种结构调整势在必行。猕猴桃是有别于苹果、梨等大宗果品的特色果品,主要用于节日期间的销售。按照成熟期,猕猴桃品种可划分为早熟品种(9月上中旬)、中熟品种(9月下旬)、晚熟品种(10月上中旬)、极晚熟品种(10
%P 4
%@ 1004-4183
%L 61-1226/S
%W CNKI


%0 Thesis
%A 卜范文
%T 猕猴桃籽油含量及其成分主要影响因子研究
%Y 王仁才
%I 湖南农业大学
%9 硕士
%D 2009
%K 猕猴桃;;籽油;;含量;;成分;;影响因素
%X 


	猕猴桃为原产我国的猕猴桃科猕猴桃属植物,广泛分布于全国各地,种质资源十分丰富,其果实味道鲜美,营养丰富,具有诸多保健功能。近年来,随着对猕猴桃功能成分研究的逐步深入,猕猴桃籽油的保健功能及其产品的开发得到迅速发展。但目前猕猴桃功能成分研究仅仅局限于美味猕猴桃、中华猕猴桃个别品种的含量分析,为了解猕猴桃不同种质间籽油含量及其成分的差异,探讨影响猕猴桃籽油含量及其成分的主要因子,为高α-亚麻酸及角鲨烯含量的猕猴桃品种选育及其栽培技术提供理论依据,本文以猕猴桃不同种类、品种果实为试材,进行了不同种质差异、不同果实生长发育条件对籽油含量及其成分影响的研究。主要研究结果如下：


	(1)种质间差异对猕猴桃籽油含量及主要成分具有显著影响。不同种类中,大籽猕猴桃出籽率达3.35%,籽油含量达30.57%；阔叶猕猴桃出籽率达5.02%,籽油含量为14.97%,单位果重含油量分别为1.02%和0.75%；籽油成分中,美味猕猴桃α-亚麻酸含量达59.34%,漓江猕猴桃角鲨烯含量达0.52%,另外,九个猕猴桃种类中,有五个种类不含角鲨烯(中华、毛花、软枣、湖北、狗枣猕猴桃),一个种类不含α-亚麻酸(软枣猕猴桃)；不同品种中,米良1号猕猴桃果实出籽率为1.23%,籽油含量为28.24%,单位果重含油量达0.35%；同时,授粉品种不同,对猕猴桃果实重量、种子千粒重、出籽率、籽油含量和成分有不同的影响效果,以“帮增1号”授粉于米良1号,单位果重含油量达0.33%。


	(2)猕猴桃果实不同发育时期对籽油含量及主要成分具有较大的影响。果实和种子各性状随着发育时期逐步上升,但在8月30日以后上升比例均较小,不具差异显著性；而角鲨烯的规律变化有所不同,到8月30日达到最高,之后下降,到10月1日采收时含量与8月1日相近。从出籽率、籽油含量和角鲨烯含量考虑,各品种均可至少提前1个月采收。


	(3)不同生态条件及施肥水平对猕猴桃籽油含量及主要成分具有一定的影响的影响。随着海拔升高,米良1号果实大小、果实籽油含量、α-亚麻酸相对含量都有所增加,角鲨烯的相对含量急剧上升,由海拔100m处的0.13%上升至海拔900m处的1.06%；纬度低的地区α-亚麻酸和角鲨烯的含量要高于高纬度地区,角鲨烯差异显著,桂阳0.56%而武汉仅有0.03%。不同施肥水平条件下,随着施肥量的增加,果实重量、种子重量增加。但出籽率、籽油含量有所下降；籽油成分中α-亚麻酸相对含量有所上升,角鲨烯相对含量有所下降,角鲨烯含量在低肥水平下含量最高,沁香达0.68%,米良1号为0.35%,差异显著。


	(4)通过对猕猴桃籽油含量及主要成分影响因素的主成分分析,结果表明,在猕猴桃各农艺性状中,从变异系数看,除了油酸的变异系数较小,改进余地较小外,其它性状都有一定的改进余地；从各性状相关性分析看,果实亚麻酸含量与单果重、种子籽油含量、亚麻酸相对含量、棕榈酸相对含量均呈显著正相关；种类品种是影响亚麻酸产量性状的重要因素；海拔也是影响亚麻酸产量性状因子的重要因素。综合分析认为：影响籽油含量及成分变化的主要因子是猕猴桃的种间差异；判断种类、品种或各项措施优劣的最佳指标为单位果重含油量。
%W CNKI


%0 Journal Article
%A 王虎
%A 王天泰
%A 翟永林
%A 王安
%A 吕爽
%A 董燕
%A 张兰英
%+ 西安市土肥站;周至县土肥站;临潼区土肥站;
%T 精制有机肥与化肥配施对猕猴桃生长和产量的影响
%J 西北林学院学报
%D 2009
%V 24
%N 03
%K 精制有机肥;;猕猴桃;;产量;;品质
%X 通过连续2 a试验,研究了精制有机肥对猕猴桃产量和品质的影响。结果表明:黑牛牌精制有机肥料与化肥配施可促进猕猴桃枝条、叶片和果实等生长发育,果实大且均匀、品质好。施用精制有机肥的猕猴桃每公顷较对照增产6105 kg,增产率19.15%,增收6810元;较常规施肥每公顷增产2445 kg,增产率为6.44%,增收6000元,增产效果显著,经济效益明显优于常规施肥。
%P 109-111
%@ 1001-7461
%L 61-1202/S
%W CNKI


%0 Thesis
%A 赵娜
%T 不同氮肥处理对猕猴桃果实品质的影响
%Y 刘旭峰
%I 西北农林科技大学
%9 硕士
%D 2009
%K 氮;;猕猴桃;;果实品质;;贮藏性
%X 


	本试验于2007年12月～2009年3月在陕西省周至县猕猴桃果园中进行。以7年生海沃德猕猴桃为试材,在施用农家肥(3000kg/666.7 m2)的基础上,采用三因素五水平最优设计,进行不同施肥处理,探讨不同化学氮肥施用量及与磷、钾化肥的配合施用对猕猴桃叶片生长、果实质量和贮藏性的影响。主要结果如下:


	1.不同施肥配比对叶片的质量、酶活性以及矿物质含量具有不同程度的影响。


	处理4(N36.08P15.92K33)、处理6(N36.08P36.08K33)、处理11(N26P26K26)的百叶厚分别比处理12提高11.18%、9.95%、8.76%,百叶重分别提高14.61%,12.54%、11.09%。处理4、处理6的叶绿素含量、NRA、POD、SOD活性以及可溶性蛋白含量在整个生长季内保持较高水平,MDA含量始终处于较低水平,与其他处理达差异显著水平。不同施肥处理的猕猴桃叶片中氮、钾含量的季节性变化均呈现前期高,然后呈逐渐下降趋势,处理4、处理6的叶片中N、K含量始终保持较高水平。各处理叶片中磷含量差异不显著。


	2.不同施肥处理对猕猴桃果实品质指标的影响


	不同施肥处理的果实的纵横径比无显著性差异。处理4、处理6的单果重和Vc含量显著高于其他处理;处理4的可溶性固形物含量显著高于、可滴定酸的含量显著低于其他处理。


	3.不同施肥处理对猕猴桃果实贮藏性的影响


	果实在室温贮藏过程中,处理4的果肉硬度、可溶性固形物含量、Vc含量一直保持较高水平。处理1(N26P26K40)、处理4、处理11出现呼吸高峰的时间较晚(入贮后第15d),乙烯释放速率高峰出现也较晚(入贮后第18d)。处理4的SOD、CAT活性较高,MDA含量较低,与其他处理差异达显著水平。


	4.猕猴桃园推荐施肥量


	中等肥力的土壤,猕猴桃成龄园在施用农家肥(3000kg/666.7 m2)的基础上,化学氮肥的施用量以纯氮36.06 kg/666.7m2为宜,N与P2O5、K2O的配合比例为1:0.44:0.92,可以改善果实品质,增强采后耐贮性能。
%W CNKI


%0 Journal Article
%A 姜家彪
%A 吴新明
%A 郑瑞才
%+ 浙江省江山市农技推广中心;浙江省江山市长台片农技站;浙江省江山市虎山街道农技站;
%T 一次性施肥量对猕猴桃产量和品质的影响
%J 中国园艺文摘
%D 2009
%V 25
%N 04
%K 猕猴桃;;一次性施肥量;;产量;;品质
%X 以"徐香"猕猴桃品种为试验材料,研究成年猕猴桃采用一次性施不同用量的肥料对猕猴桃产量、品质的影响进行试验。结果表明:在一定范围内,施肥量越多,效果越显著。但从经济效益综合考虑,成年猕猴桃园每株一次性施肥用量,以生物有机肥12.5kg和25%复合肥1.5kg混合使用为最佳。
%P 45-46
%@ 1672-0873
%L 11-4921/S
%W CNKI


%0 Journal Article
%A 黄宏文
%+ 中国科学院华南植物所/华南植物园;
%T 猕猴桃驯化改良百年启示及天然居群遗传渐渗的基因发掘
%J 植物学报
%D 2009
%V 44
%N 02
%K 驯化;;地理分布;;渐渗育种;;猕猴桃;;天然杂交带;;自然资源;;可持续利用
%X 猕猴桃(Actinidia chinensis Planch.)是近代由野生到人工商品化栽培最为成功的植物驯化范例。该文综述了我国猕猴桃资源流失国外及其驯化改良和产业发展的100年历史,概述了我国野生猕猴桃资源的分布状况,并在总结我国猕猴桃品种选育改良、科研与产业发展的基础上,阐明了我国猕猴桃资源及其发掘利用对世界猕猴桃产业的重要影响。通过深入分析野生猕猴桃资源的可持续发掘利用问题,提出了利用天然杂交带的遗传渐渗作用开展野生植物新种质和新基因型发掘的思路。
%P 127-142
%@ 1674-3466
%L 11-5705/Q
%W CNKI


%0 Journal Article
%A 徐爱春
%A 陈庆红
%A 顾霞
%+ 湖北省农业科学院果树茶叶研究所;
%T 不同产量猕猴桃园叶片营养状况分析
%J 河北林果研究
%D 2008
%V 23
%N 04
%K 猕猴桃;;叶片;;营养元素
%X 通过对宜昌夷陵区雷家畈村不同产量金魁猕猴桃叶片营养状况的调查与分析,得出P、Ca、Cu、Zn、Mo为影响猕猴桃园果实产量的主要元素;当地猕猴桃园叶片严重缺乏Ca、Fe,部分果园缺乏N、Mg,P、Cl含量丰富。Fe-Zn-Mo之间、N与Fe之间存在相互协助关系,Fe与Cu之间存在相互拮抗关系。Fe与Zn、Mo的关系符合逻辑斯特模型,Mo与Zn、Cu的关系分别符合Richards和二次曲线模型,Fe与Cu关系符合韦布尔函数,Cl与K和Mg关系分别符合多项式和JohnsonSchumacher模型。
%P 353-356
%@ 1007-4961
%L 13-1215/S
%W CNKI


%0 Journal Article
%A 金方伦
%+ 贵州省蚕业研究所;
%T 不同修剪方法对猕猴桃新蔓发育和产量的影响
%J 贵州农业科学
%D 2008
%N 05
%K 猕猴桃;;修剪方法;;新蔓;;发育;;产量
%X 采用不同修剪方法对猕猴桃新蔓发育和产量的影响进行了研究。结果表明:通过合理冬季修剪能够显著提高成蔓率、开花量、结果量、坐果率、单株产量和平均单果重,其中,以剪留春蔓段1/4处理的效果最好,其次是剪留春蔓段1/5处理的效果,最差是剪留春蔓段1/3处理的效果;通过合理夏季修剪能够显著提高开花蔓数量、开花量、结果量、坐果率、单果重、含糖量和小区产量,其中,以留5~6片叶处理的效果最好,其次是留7~8片叶的处理和留3~4片叶的处理,而效果最差的是留9~10片叶的处理。
%P 142-143
%@ 1001-3601
%L 52-1054/S
%W CNKI


%0 Thesis
%A 蒋萌蒙
%T 吡效隆对猕猴桃品质影响及猕猴桃芦荟复合饮料的加工工艺研究
%Y 田呈瑞
%I 陕西师范大学
%9 硕士
%D 2008
%K 猕猴桃;;芦荟;;品质;;饮料
%X 


	本文以陕西周至县出产的秦美猕猴桃和哑特猕猴桃为试验材料,研究不同浓度吡效隆(CPPU)处理对其生长和果实营养品质的影响,以及在贮藏中的变化,优选出适当的CPPU处理浓度；将猕猴桃果汁芦荟汁进行复合,利用二者具有较高的药用和营养价值,研制成一种新颖、独特、有保健价值的复合型果汁饮料,为规模化、工业化生产提供基本的理论依据和工艺参数。


	通过研究,得出结论如下：


	1.对秦美、哑特猕猴桃用浓度为10～20mg／L范围内的CPPU处理,可以提高果实中总糖含量及维生素C等营养成分含量,有利于提高果实的风味与品质,且在贮藏中无较大不良影响。但经浓度为20mg／L及其以上高浓度CPPU处理后,反而使猕猴桃果实风味变酸,营养成分下降,导致果实品质下降,贮藏期受影响较大。


	2.猕猴桃果汁的最佳护色技术为：在猕猴桃果汁中加入0.4%的柠檬酸和0.03%的Vc。


	3.猕猴桃果汁的最佳澄清工艺参数：0.40‰的果胶酶,酶处理温度45℃,酶处理时间2.5h,再加入50g／100L的明胶,静置3h。


	4.芦荟果汁的最佳澄清工艺参数：0.40‰的果胶酶,酶处理温度50℃,酶处理时间2.5h。


	5.芦荟的脱苦处理方法：0.4%聚乙烯吡咯烷酮(PVP)和0.4%β-环状糊精组合处理1h。


	6.0.10%的黄原胶、0.06%的海藻酸钠和0.15%CMC-Na组合对猕猴桃芦荟混合汁具有显著稳定效果。


	7.猕猴桃芦荟复合果汁饮料的最佳配方：猕猴桃果汁(100%原汁)和芦荟浆汁(芦荟：水=1：10)的配比为7：1,猕猴桃芦荟混合汁45%,护色剂0.09%,复合稳定剂0.5%,白砂糖10%,其余为溶解他们的水。


	8.猕猴桃芦荟复合果汁饮料的最佳均质工艺参数：均质压力25 Mpa,均质温度40℃。


	9.猕猴桃芦荟复合果汁饮料的最佳杀菌工艺参数：杀菌温度95℃,杀菌时间5min。
%W CNKI


%0 Thesis
%A 李百云
%T 不同钾肥处理对猕猴桃果实质量的影响
%Y 刘旭峰
%I 西北农林科技大学
%9 硕士
%D 2008
%K 钾;;猕猴桃;;果实质量;;贮藏性
%X 


	本试验于2006年12月～2008年3月在周至猕猴桃果园中进行。以7年生猕猴桃海沃德品种为材料,对其进行施钾处理,探讨钾对猕猴桃果实品质及耐贮性的影响,结果表明:


	1.在相同氮磷水平下,适量施钾肥(纯钾量300g/株)能显著提高猕猴桃的果实硬度、可溶性固形物及Vc含量,降低果实含酸量,对果实的内质及外观有明显的改善,同时提高果实耐贮性,但随着施钾量的增加效果不再明显提高或有下降的趋势;增施钾肥能增加果形指数、猕猴桃单果重,分别增加1.09%～6.01%,2.08%～14.52%,增加叶片中的钾含量。


	2.在钾肥不同的施肥时期中,在萌芽前期施用钾肥能显著提高在贮藏时猕猴桃的果实硬度、Vc含量,MDA含量在贮藏过程中比对照低,增加SOD酶活性;在果实膨大期施用钾肥有利于提高果实可溶性固形物。成熟前施用钾肥有利于降低可滴定酸含量。


	3.在钾肥不同配合比例中,施肥比例3:1:1依次在三个时期施用能显著提高贮藏中猕猴桃的果实硬度、Vc含量,降低果实含酸量、可溶性固形物;在贮藏过程中,降低了MDA含量,增加SOD酶活性有利于贮藏; 1:1:1处理更有利于降低果实可滴定酸含量。


	4.在有机钾肥与化学钾肥的配合施用中, 90g/180g+有机钾肥600倍液喷布(果实膨大期)+有机钾肥600倍液喷布(成熟前)施用钾肥能显著提高在室温、冷库贮藏猕猴桃的果实硬度、Vc含量。


	5.猕猴桃叶片中钾含量高低与果实耐贮藏性相一致,提高猕猴桃叶片中钾含量有利于提高猕猴桃果实品质及耐贮性。提高猕猴桃叶片钾含量和果实耐贮藏性,钾肥最佳施肥方案为施肥配比施肥,其次为有机钾肥与化学钾肥的配合施用,再次萌芽期施用钾肥。
%W CNKI


%0 Thesis
%A 王建
%T 猕猴桃树体生长发育，养分吸收利用与累积规律
%Y 同延安
%I 西北农林科技大学
%9 硕士
%D 2008
%K 猕猴桃;;木质部与皮层;;生物量;;营养元素;;年周期变化
%X 


	大量矿质营养元素氮﹑磷﹑钾及中量元素钙是猕猴桃果实的核心组成成分和植物生长所必需的营养物质,它们与蛋白质、脂类、核酸、维生素等密切相关,对植物各种生理过程的关键步骤起调控作用;同时,它们对维持整个生态环境中养分资源稳定和平衡、增加农产品数量、提高品质、减少农业环境污染、改进人类各种营养状况有非常重要的意义。本研究以十年生“秦美”猕猴桃树为试材,研究了猕猴桃树根系分布情况、年周期各器官及木质部和皮层的生物量、养分含量、养分累积量变化动态。取得的主要研究结果如下:


	1.猕猴桃树体生长动态与根系分布研究


	年周期猕猴桃根、茎、叶、果实干物质增加量分别为1.33 kg、4.24 kg、1.64 kg、4.93 kg,共计12.14 kg。果实在7月上旬以后生长减慢。茎从3月28到11月6日干物质量增加逐渐加快,之后基本停止。叶在3月28日到5月18日和9月8日到11月6日增加量较大,在5月18日至9月8日之间增加较慢。根系在3月28日到5月18日和7月9日到9月8日生长较慢,5月18日到7月9日和9月8日到11月6日生长相对较快,11月以后基本停止生长。根系主要分布在0~40 cm的土层,占总根量的78.1%。随土壤深度的增加,猕猴桃根量减少。猕猴桃的主根(﹥1cm)占根总量的60.23%,其中91.33%分布在0~40cm土层,没有到达60cm以下。侧根(0.2-1 cm)占根总量的32.34%,主要分布在20~40cm土层,占51.79%;其次是40~60cm土层,占20.96%。细根(﹤0.2 cm)占根总量的7.44%,与侧根一样分布在20~40cm土层最多,占35.08%;0~20cm、40~60cm、60~80cm分别为19.62%、22.85%、14.52%;80~100cm最少,为7.93%。


	2.猕猴桃树对氮素吸收、利用和贮存的定量研究


	氮素在猕猴桃树的根、茎、叶、果及皮层和木质部的分布为:根、叶、果实>茎;皮层>木质部。冬季氮的贮存部位是根和茎的皮层,并且主要贮存在茎的皮层。年周期猕猴桃树体总吸氮量为216.78 kg/hm2,进入果实收获期以后和结果前共吸收33.75 kg/hm2,整个果实生长期吸收183.03 kg/hm2,分别占总吸氮量的15.57%和84.43%,5月18日到7月9日和7月9日到9月8日两个阶段吸收的氮素量分别占总吸氮量的53.13%和31.30%,据此计算得猕猴桃的合理施氮量为纯氮412.91 kg/hm2(产量40.16 t/hm2),推荐在休眠期结束前施基肥64.29 kg/hm2,座果前追施壮果肥219.38 kg/hm2,果实膨大末期追施促稍肥129.24 kg/hm2。


	3.猕猴桃树体磷素周年含需量动态规律与施肥管理


	磷在猕猴桃树的根、茎、叶、果及皮层和木质部的分布表现为:根、叶、果实>茎;根和茎的皮层>木质部。萌芽期(3月28日)到果实生长始期(5月18日)猕猴桃叶生长所需的磷素78.89%来自于从外界的吸收,4.44%来自根的上年贮藏磷,16.67%来自茎的上年贮存磷。果实生长始期(5月18日)到果实迅速膨大末期(7月9日)猕猴桃树吸磷量为全年总吸磷的55.40%,是磷素营养最大效率期。年周期猕猴桃树体吸收磷素的总量为36.95 kg/hm2(猕猴桃产量40.16 t/hm2),按照果树合理施肥量=(肥料吸收量-土壤天然供肥量)/肥料利用率(%)公式计算,推荐年施纯磷92.38 kg/hm2。进入果实收获期(9月8日)以后和结果(5月18日)前共吸收10.92 kg/hm2,整个果实生长期吸收26.03 kg/hm2,分别占总吸收量的29.55%和70.45%。


	4.猕猴桃树体钾素周年含需量动态规律与施肥管理


	钾含量在猕猴桃树体各器官及部位近似表现为:果实>叶≥一年枝皮层≥两年枝皮层≥多年枝皮层≥主干皮层、根皮层;皮层>木质部;根木质部、一年枝木质部>两年枝木质部、多年枝木质部、主干木质部;细根>粗根。年周期猕猴桃树体吸收钾素的总量为167.88 kg/hm2(猕猴桃产量40.16 t/hm2),果实收获期(9月8日)以后和结果前的5月18日前共吸收43.18 kg/hm2,整个果实生长期(5月18日到9月8日)吸收124.70 kg/hm2,分别占总吸钾量的25.72%和74.28%。从萌芽期(3月28日)到果实生长始期(5月18日)猕猴桃叶累积钾素17.16 kg/hm2,其中53.15%来自于从外界的吸收,22.84%来自根的上年贮藏钾,24.01%来自茎的上年贮存钾。果实生长始期(5月18日)到果实迅速膨大末期(7月9日)是猕猴桃吸收钾素的高峰期,达到88.57 kg/hm2,吸收钾素的97.71%供给了果实,此期从叶中转移出去了前期累积的31.03%。落叶期(11月6日)到休眠期(1月11日)猕猴桃树体将8.94 kg/hm2钾素倒流回土壤中。


	5.猕猴桃树体钙素营养累积动态研究


	各器官钙含量水平表现为:叶>根>茎>果实,皮层>木质部。木质部钙含量全年没有明显变化,而皮层波动较大。茎皮层的钙含量在13.21~27.54 g/kg的范围,木质部在1.12~2.14 g/kg之间,根皮层钙含量在19.03~25.00 g/kg的范围,根木质部钙含量大于茎木质部,为6.35~7.55 g/kg。每生产50 kg果实根、茎、叶、果实分别吸收40.84 g,69.85 g,92.55 g,24.16 g钙素,共计227.41 g。整株钙累积量3月底到11月上旬呈直线增加,由64.21 g增加到最高值153.19 g,到休眠期降低到117.58 g。


	6.收获期猕猴桃树体钙素营养分布研究


	收获期猕猴桃各器官钙含量有差异明显,表现为:叶>根>茎>果实,细根高于粗根,老茎大于幼茎。皮层钙含量远高于木质部,在木质部,根钙含量大于茎,在皮层,根大于一年枝和两年枝,小于主干和多年枝。猕猴桃整株钙累积量为127.36 g,根>茎>叶>果实,分别为49.29 g、43.12 g、23.30 g、11.65 g,分别占整株钙累积量的38.64%、33.80%、18.26%、9.13%。猕猴桃树整株木质部和皮层生物量分别为4.79 kg和2.65 kg,分别占树体总生物量的33.45%和18.51%。皮层钙累积量为57.49 g,占树体总钙累积量的45.14%,而木质部钙累积量只有11.83 g,仅占树体总钙累积量的9.29%,不到皮层的1/4。
%W CNKI


%0 Thesis
%A 张雯佳
%T 陕西猕猴桃产业化研究
%Y 郑少锋
%I 西北农林科技大学
%9 硕士
%D 2008
%K 陕西;;猕猴桃产业化;;发展对策
%X 


	猕猴桃是具有浓郁地方特色的土特产品。2004年陕西猕猴桃产业化经营被列为全省重点发展项目。研究陕西特色农业产业的“猕猴桃”,促进其健康发展,对于调整农业产业结构,促进区域农业、农村经济发展,推动地方经济增长,提高企业经济效益,增加农民收入,帮助领导决策和为同类产业的发展提供借鉴等都具有十分重要的意义。


	文章对陕西猕猴桃产业化经营发展现状进行了详尽的剖析。从陕西省情入手,对猕猴桃的生产条件、技术支持以及市场状况、陕西猕猴桃产业发展的有利条件等进行了分析。进一步评析陕西猕猴桃产业化经营存在的问题,指出发展陕西猕猴桃产业化经营的方向和重点,明确提出了发展陕西猕猴桃产业的对策措施。全文共包括六章。


	第一章导论本章介绍了论文的选题背景、研究目的和意义、研究思路与方法,简述了国内外研究动态并进行了评述。


	第二章猕猴桃产业化发展的相关理论本章介绍了农业产业化理论、特色农业理论、竞争优势理论、规模经济理论和比较优势理论。


	第三章国内外猕猴桃产业化发展及启示本章详细介绍了新西兰、意大利、智利以及河南、四川、湖南、江西等国内外地区的猕猴桃发展概况,借鉴它们的经验来完善我省猕猴桃发展。


	第四章陕西猕猴桃产业化发展的优势本章阐述了陕西猕猴桃的发展现状,分析了陕西猕猴桃产业在自然、规模、技术、价格以及政策等方面的优势。


	第五章陕西猕猴桃产业化发展中存在的问题本章从外围市场、品牌效应、龙头企业、政府协调及合作组织的建立等方面来剖析陕西猕猴桃产业化发展中的不足。


	第六章加快陕西猕猴桃产业化发展的对策本章从八个方面对陕西猕猴桃产业化发展提出了针对性措施。
%W CNKI


%0 Journal Article
%A 殷展波
%A 崔丽宏
%A 刘玉成
%A 林则艳
%A 于英智
%A 江欣智
%+ 辽宁省桓仁满族自治县林业局山区综合开发办公室,辽宁省桓仁满族自治县林业局山区综合开发办公室,桓仁满族自治县沙尖子镇林业站,辽宁省桓仁满族自治县林业局山区综合开发办公室,辽宁省桓仁满族自治县林业局山区综合开发办公室,辽宁省桓仁满族自治县林业局山区综合开发办公室 117200,117200,117200,117200,117200
%T “桓优1号”软枣猕猴桃品种特性观察
%J 河北果树
%D 2008
%N 02
%K 猕猴桃;;桓优1号;;果实性状;;品质;;产量
%X 从2005年开始对"桓优1号"软枣猕猴桃进行特性观察。结果表明:该品种树势强健,结果早、品质好、丰产,栽后3年见果,6年进入盛果期、667m2产量507kg。
%P 8+19
%@ 1006-9402
%L 13-1202/S
%W CNKI


%0 Journal Article
%A 朱红春
%A 张蕾
%A 刘海英
%A 张继贤
%+ 山东科技大学地球信息科学与工程学院,山东科技大学地球信息科学与工程学院,山东科技大学理学院,中国测绘科学研究院 青岛266510,中国测绘科学研究院,北京100039,青岛266510,青岛266510,北京100039
%T 基于GIS的猕猴桃土壤养分评价与施肥建议模型研究
%J 农业工程学报
%D 2007
%N 06
%K GIS;;土壤养分;;施肥;;猕猴桃
%X 该论文以陕西省周至县为例,基于GIS技术,得到土壤养分的地域分布模型和适宜性等级划分;针对猕猴桃的生育特性,建立了养分需求模型;针对土壤养分的空间分布特点,给出具有决策指导意义的施肥建议,以提高猕猴桃果品的品质和产量;研制了基于施肥建议模型的果树施肥信息系统。该方法实现了GIS支持下的基础土壤养分数据的空间化、可视化、系统化管理,最大程度上实现了连续性的养分分布模型的构建,并对不同地域的施肥建议进行了可视化输出。该方法是实现“数字农业”和“精准施肥”目标的有益探索,具有一定的理论和实践意义。
%P 194-198
%@ 1002-6819
%L 11-2047/S
%W CNKI


%0 Thesis
%A 孙骞
%T 钾营养对中华猕猴桃生理特性及果品质量影响的研究
%Y 杨军
%I 安徽农业大学
%9 硕士
%D 2007
%K 中华猕猴桃;;钾;;光合作用;;果实品质;;总黄酮
%X 


	猕猴桃是目前世界上珍稀的被子植物之一。其果实具有很高的营养价值,一直都被誉为“水果之王”。在果树生长发育必需的三大营养元素中,钾在提高果树光合效率、促进果实品质及提高果树抗逆性等方面的效果尤为突出,一直被誉为“品质元素”。猕猴桃为喜钾果树,其正常的生长发育需要有充足的钾供应,为此,本试验以我省中华猕猴桃主栽优良品种“81-5”(A.chinensis Planch cv“81-5”)为试材,设置四种供钾水平(CK、NPK_1、NPK_2、NPK_3),系统地研究了不同钾水平对中华猕猴桃生理特性及果品质量的影响,为猕猴桃的科学施钾,达到丰产优质高效栽培目标提供理论和实践依据。主要研究结果如下:


	1.在夏季高温强光的环境下,不同的供钾水平的中华猕猴桃植株的光合日变化都为“双峰型”,但各处理净光合速率(Pn)的第1高峰出现时刻不同,第2高峰出现时刻一致。NPK_2和NPK_3处理可使植株光合速率在上午提前到达峰值,有效缩短植株“午休”的时间。各处理气孔导度(Gs)与Pn变化较一致。各处理胞间CO_2浓度(Ci)的日变化基本与Pn相反。各处理蒸腾速率(Tr)日变化为“单峰型”。不同供钾处理都可不同程度地提高植株的Pn、Gs、水分利用效率(WUE),降低Ci、Tr,以NPK_2和NPK_3处理产生的效应较明显。


	2.NPK_2处理可以增加猕猴桃叶绿素含量,显著提高叶片超氧化物歧化酶(SOD)活力,降低叶绿素a/b值。不同的钾供应都有利于叶片SOD活力的提高,以NPK_2和NPK_3处理的效应较好。


	3.随着施钾量的增加,各处理猕猴桃叶片表现量子效率(AQY)、光饱和点(LSP)有所提高,而光补偿点(LCP)降低。NPK_2和NPK_3处理的叶片具有较高的AQY,生理状况较佳,光合机构运转状况良好。NPK_2和NPK_3处理的植株具有较低的LCP和较高的LSP,可以最大限度地利用光能合成同化产物。


	4.NPK_1和NPK_2处理能提高猕猴桃叶片的Fv/Fm和Fv/Fo,提高叶片电子传递活性和PSⅡ潜在活性、提高PSⅡ原初光能转化效率。CK和NPK_1会使叶片吸收的过剩光能通过光化学反应途径和非辐射能量途径耗散的能力降低。NPK_3可使最大荧光(Fm)、Fv/Fm和Fv/Fo降低,但可以显著提高非光化学淬灭系数(qN)。NPK_3处理的PSⅡ的电子传递活性最大,NPK_2次之。


	5.NPK_2处理的猕猴桃果品质量最优。不同供钾水平都可提高果实的单果重和果实(?)物质累积速度,NPK_2处理效应最好,NPK_3处理次之。不同的供钾水平对“81-5”猕猴桃可溶性固形物含量的增加具有不同的效应,以NPK_2和NPK_3处理的效应较好。NPK_1和NPK_2处理有利于果实可溶性糖含量的增加。NPK_1和NPK_3处理对“81-5”猕猴桃可滴定酸含量的降低并无明显效应,而NPK_2处理可有效降低果实可滴定酸含量。NPK_1对促进果实VC的合成效应并不明显,而NPK_2和NPK_3处理有利于果实VC的大量合成。NPK_1和NPK_2处理有利于糖酸比的提高。果形指数各处理间差异不显著。NPK_3有助于果肉明亮度的提高,NPK_1和NPK_3处理的果肉色泽较为宜人。不同的供钾水平都可以有效延长在常温下果实的贮藏期,以NPK_2的效应最好,果实软化的天数最长,为28天,NPK_3次之。综合各处理的可溶性糖、可滴定酸、糖酸比来看,由于NPK_1和NPK_2糖酸比较高,而NPK_1可溶性糖含量较NPK_2明显偏低,所以NPK_2的果实风味较好。


	6.各处理之间果实成熟期的总黄酮含量存在显著性差异。含量高低依次为NPK_2＞NPK_1＞CK＞NPK_3。NPK_1和NPK_2处理有助于果实成熟期黄酮的合成,而NPK_3处理会使果实成熟期总黄酮大量分解。各处理果实总黄酮含量随采样时间的不同而有所变化,且其变化规律并不完全一致。各处理在生长发育前期的果实总黄酮含量普遍都高于生长发育后期。NPK_1和NPK_2处理有利于植株果实在成熟前的抗性增加,可以保证果实成熟时具有优良品质。NPK_2处理对果实总黄酮的累积具有长期而稳定的效应。NPK_1和NPK_3都在9月1日达到施钾后果实总黄酮含量的最高值,分别为8.924mg/g和9.898mg/g。NPK_1和NPK_3处理能较多地使猕猴桃果实在生长发育期间合成黄酮。


	7.在土壤缺钾条件下,给予植株以NPK_2处理(肥料配比为N∶P_2O_5∶K_2O=1∶0.5∶2)的钾水平营养,能有效增强猕猴桃的耐高温强光的能力,并能改善光合效率、提高果品质量。
%W CNKI


%0 Thesis
%A 郭静
%T 猕猴桃果实及果酒香气成分研究
%Y 岳田利;刘邻渭
%I 西北农林科技大学
%9 硕士
%D 2007
%K 猕猴桃酒;香气;SPME-GC-MS;发酵;陈酿
%X 


	论文以我国有代表性的三个猕猴桃品种:秦美、海沃德、95-1作为试验对象,通过顶空固相微萃取—气相色谱—质谱联用法对猕猴桃果实、果酒的香气成分作了系统分析。通过单因素试验和响应曲面分析,优化了顶空固相微萃取的提取条件,实现了猕猴桃酒香气成分的快速检测。研究了猕猴桃果酒发酵前后和陈酿前后的香气成分,揭示了猕猴桃果酒生产中香气成分的变化规律。探讨了不同品种猕猴桃酒的香气特征,用模糊综合评判法优选出了适合猕猴桃酒生产的品种。取得的主要结果如下:


	1)通过单因素试验和响应曲面分析,结合二级模糊综合评判,设计出C语言处理程序,优化了固相微萃取的条件,建立了快速、准确的猕猴桃酒香气成分的分析方法。优化后的萃取条件为:萃取时间45min,温度48℃,加盐量27%,确定了影响香气成分萃取因素的主次作用为:萃取温度>加盐量>萃取时间。


	2)研究了猕猴桃酒发酵前后的香气成分变化规律。发酵后酯类香气成分种类显著增加,大多数酯类香气成分如:乙酸异丁酯、丁酸乙酯、乳酸乙酯、苯甲酸乙酯、琥珀酸二乙酯、4-羟基丁酸乙酯、月桂酸乙酯、肉豆蔻酸乙酯、棕榈酸乙酯在发酵过程中生成。醇类香气成分种类有所增加,一些重要的醇类香气成分如:丙醇、丁二醇、苯乙醇、异丁醇等在发酵过程中生成。酸类香气成分变化明显,果酒中的酸类香气成分几乎都在发酵中生成。醛酮类香气物质的种类大幅减少。其它烃类及杂环类香气成分的种类有所增加。猕猴桃果实中的一部分香气成分如:乙酸异戊酯、乙酸乙酯、辛酸乙酯、乙酸己酯、异戊醇正己醇、苯甲醇在发酵中被保留。猕猴桃果实的特征香气成分如:正己醇, 2-己烯醇、2-己烯醛、己醛、丁酸已酯含量减少或消失。由此可知猕猴桃酒的香气主要是在发酵过程中形成的。


	3)研究了猕猴桃果酒陈酿前后的香气成分变化规律。猕猴桃酒陈酿前后主要香气成分基本相同,不同的多为相对含量较低的香气物质。酯类香气物质种类和相对含量保持不变或略有减少,醇类香气物质的种类和含量呈现增加趋势,酸类香气物质的种类和含量在陈酿前后基本保持不变,醛酮类香气物质和其它烃类、杂环类香气成分的种类及含量都呈略微下降趋势。


	4)探讨了不同品种猕猴桃酒的香气特征。各品种的猕猴桃酒中含量较高的香气成分有极大的相似性,主要成分为:异戊醇、异丁醇、乙酸乙酯、辛酸乙酯、乙酸异戊酯、癸酸乙酯、辛酸、蚁酸苯乙酯、己酸乙酯、1-己醇、苯乙醇等,反映了它们在主要香味特征方面的相似性;同时大量微量成分及之间的比例不同表明了各种猕猴桃酒在具有相似性的基础上又具有各自独特的个性。


	5)将定量测定猕猴桃酒主要香气成分与猕猴桃酒感官品评相结合,利用模糊综合评判法优选酿酒猕猴桃品种,得出作为酿造酒用猕猴桃的优劣顺序:秦美>金香>海沃德。


	6)通过对不同猕猴桃酒主要香气成分香气值的计算得出丁酸乙酯、乙酸异戊酯、己酸乙酯、肉豆蔻酸乙酯、棕榈酸乙酯在猕猴桃酒香气中起着重要的作用。
%W CNKI


%0 Thesis
%A 何科佳
%T 夏季遮荫影响猕猴桃生长发育的研究
%Y 王中炎;王仁才
%I 湖南农业大学
%9 硕士
%D 2006
%K 夏季;遮荫;影响;猕猴桃;生长发育
%X 在我国广大的猕猴桃产区，均不同程度地存在夏季高温强光危害的问题，导致落叶落果、果实品质劣化、贮藏性降低等。本试验以中华猕猴桃翠玉和美味猕猴桃米良一号为试材，研究高温强光胁迫和不同遮荫强度(0％、25％、50％、75％)对猕猴桃生长发育的影响及其生理基础。


    结果表明：适度遮荫具有极显著的保叶保果效果，能显著提高猕猴桃当年的果实产量、内在品质和贮藏性，并且不会显著降低植株翌年萌芽与成花能力；翠玉的最佳遮荫强度在25％左右；米良一号遮荫50％左右，综合效果是最好的。过度遮荫降低果实的SSC、TSS和TA等，并使植株翌年萌芽率与花量下降。


    遮荫可极显著地降低光照强度，并在一定程度上降温增湿，改善猕猴桃冠幕微环境，大大降低叶温和果温，有效消除叶片Pn的“午休”现象。翠玉遮荫25％，米良一号遮荫50％时，全天的光合效率都有所提高。翠玉对高温强光的耐受性应比米良一号强。遮荫对翠玉叶片TR无显著影响，但对米良一号的影响较大。


    可见，适度遮荫能有效缓解夏季高温强光对猕猴桃的危害，显著提高果实的产量与品质，但过度遮荫是有害的。
%W CNKI


%0 Thesis
%A 孙菲菲
%T 优良猕猴桃酒酵母优选及猕猴桃酒香气调控技术研究
%Y 岳田利
%I 西北农林科技大学
%9 硕士
%D 2006
%K 猕猴桃酒;SPME-GC-MS;香气物质调控;数学模型
%X 


	本试验以秦美猕猴桃为原料,采用实验室培育的酵母融合子为发酵剂,通过猕猴桃酒发酵试验,优化出了猕猴桃酒发酵最佳酵母菌株及与其对应的发酵工艺参数,探索建立了基于SPME-GC-MS的猕猴桃酒香气物质检测方法,以此为基础,建立了猕猴桃酒感官品质与可调控工艺参数之间的关系模型;建立了主要香气物质绝对含量与可调控发酵工艺参数的关系模型;建立了酯类、醇类、酸类物质总量与可调控工艺参数之间的关系模型;揭示了发酵工艺参数与感官品质、猕猴桃酒特征香气物质构成与含量内在关系,从而为实现通过发酵工艺参数的调控达到调控猕猴桃酒香气物质构成和含量奠定了理论基础。　　


	本研究得到如下结果:　


	1.　通过发酵力试验、酵母发酵性能单因素试验及正交试验,筛选出一株优良的猕猴桃酒酵母融合子—WF25,与其对应最佳工艺条件为:接种量9%,温度20℃,pH值3.5。　


	2.　建立了温度、接种量及pH值这三个发酵工艺参数与感官评价指标、主要香气物质绝对含量、酯类、醇类、酸类物质总量调控数学模型共36个,模型类型有三元三次多项式、幂函数、对数函数,每个模型均达到显著水平,拟合性较好。　


	3.　本研究发现猕猴桃酒的挥发成分主要包括:醇类、酯类、挥发酸、醛酮类近80种香气物质,并非国内外资料所报道的40多种香气物质。其中酯类物质最多,其次是醇类物质和酸类物质,再次是酮类物质,最后是酚类物质,本试验部分酒样中还发现有醛类物质、烃类物质、噻吩类物质、呋喃类物质及醚类物质。　


	4.　猕猴桃酒样中乙酸乙酯、丁酸甲酯、丁酸异丁酯、丁酸乙酯、异丁醇、乙酸异戊酯、异戊醇、乙酸己酯、己醇、辛酸乙酯、癸酸乙酯、乙酸苯乙酯、月桂酸乙酯、苯乙醇、辛酸、癸酸、己酸乙酯等相对含量较高。同时,本试验中发现的相对含量低的物质—α-松油醇、里哪醇、2-呋喃甲醛、丁子香酚、异薄荷酮也具有不可忽视的作用,极有可能也是构成猕猴桃酒的特征香气成分。　


	5.　本试验首次在猕猴桃酒中发现了油酸乙酯、棕榈酸乙酯、9-癸烯酸、肉豆蔻酸乙酯、月桂酸乙酯、香茅醇、法呢醇、异薄荷酮香气物质,目前国内外资料中报道的猕猴桃酒香气物质—己醇、苯乙醇、丁醇、戊醇、乙酸乙酯、乳酸乙酯、琥珀酸二乙酯、乙酸异戊酯、乙酸己酯、乙酸苯乙酯、己酸乙酯、辛酸乙酯、癸酸乙酯、辛酸、芳樟醇、α-松油醇等均在本试验研究中也检测出,并得到证实。　
%W CNKI


%0 Thesis
%A 盛存波
%T 陕西猕猴桃细菌性溃疡病的生物防治初步研究
%Y 安德荣
%I 西北农林科技大学
%9 硕士
%D 2006
%K 猕猴桃细菌性溃疡病;枯草芽孢杆菌;分离筛选;发酵滤液;药效试验
%X 


	猕猴桃细菌性溃疡病是一种猕猴桃的毁灭性病害,不仅严重影响猕猴桃植株的产量,而且使果实的品质大大降低;在我国还多次造成毁林毁园等严重后果,现已被列入中国森林植物检疫对象。


	本试验旨在从陕西不同猕猴桃种植区的健康植株的根际土壤中,分离并筛选出对猕猴桃细菌性溃疡病有较好颉颃作用的生防芽孢杆菌;并对颉颃效果较好的生防菌株进行鉴定和发酵条件优化;最终采用合理有效的方法应用于田间病害的防治。


	(1)为了进一步明确陕西猕猴桃细菌性溃疡病的病原,从5个猕猴桃种植园采集的病斑组织中分离获得1种致病菌,依照柯赫氏法则、相关培养特征和生理生化试验进行病原鉴定,确定引起陕西猕猴桃细菌性溃疡病的病原菌是丁香假单脆杆菌猕猴桃致病变种(Pseudomonas syringae pv. Actinidiae)。


	(2)本试验从5个猕猴桃种植园采集的25份土壤样品中,采用在80℃处理10 min的方法,共分离获得115株芽孢杆菌。


	(3)本试验对所分离到的115株芽孢杆菌,采用发酵滤液的平板颉颃、单胞分离和盆栽防效试验进行抑菌活性筛选,得到一株对猕猴桃细菌性溃疡病有较强抑菌作用的生防菌株B56-3。


	(4)根据B56-3菌株的大小形态、平板培养特征及生理生化特性试验,并参考相关文献,初步判定其为芽孢杆菌属的枯草芽孢(Bacillus subtilis)。


	(5)采用单因素分析和复合设计(正交设计)的方法对B56-3菌株的发酵培养基和发酵条件的进行优化,获得了最佳的培养基组成和发酵条件。培养基的组成为:葡萄糖1%蔗糖1%玉米粉3%黄豆饼粉2%酵母粉0.2% ZnSO_4·7H_2O 0.06% ,K_2HPO_4·3H_2O 0.05%;最佳的发酵条件为发酵温度35℃,发酵液初始pH值为7.0,控制摇床转速150 r/min,发酵时间36 h。


	(6)通过皿内生物颉颃活性测定,研究了B56-3菌株的发酵滤液的抑菌谱。结果表明,B56-3菌株的发酵滤液对棉花枯萎等5种病原真菌和大肠杆菌等2种供试细菌有较好的抑制效果。


	(7)通过猕猴桃田间药效试验研究,对B56-3菌株的发酵滤液田间施药浓度和施药方法进行研究,结果表明发酵滤液在稀释100倍时,采用喷雾与刮除病斑涂抹相结合的方法,防治效果为86.5%。
%W CNKI


%0 Journal Article
%A 刘旭峰
%A 姚春潮
%A 樊秀芳
%A 龙周侠
%A 张有平
%A 王志常
%+ 西北农林科技大学果树研究所,西北农林科技大学果树研究所,西北农林科技大学果树研究所,西北农林科技大学果树研究所,西北农林科技大学果树研究所,西北农林科技大学果树研究所 陕西西安710065


,陕西西安710065


,陕西西安710065


,陕西西安710065


,陕西西安710065


,陕西西安710065
%T 猕猴桃品种引种试验
%J 西北农林科技大学学报(自然科学版)
%D 2005
%N 04
%K 猕猴桃;;引种;;适应性
%X 　在陕西关中地区对引进的21个猕猴桃品种建立试验园,经过连续6年观察、鉴定,结果表明,美味猕猴桃品种在当地长势较强,较中华猕猴桃品种的果个大、产量高、成熟晚、货架期长。美味猕猴桃品种中海沃德、米良1的综合性状较好,海沃德品种果个大而美观,风味酸甜,丰产,货架期长,但生长季前期抗风力较弱;米良1品种果个大而整齐,风味酸甜,抗逆性强,极丰产,货架期较长;蒙迪和徐香品种的果实风味均优,但果个偏小,货架期短。中华猕猴桃品种在高温干旱年份易出现早期落叶,果实风味较美味猕猴桃偏甜,金丰、金阳1、江园1的综合性状相对较好,果实风味酸甜或甜,产量水平丰产或中等,货架期中等或较短。
%P 35-38
%@ 1000-2782
%L 61-1081/S
%W CNKI


%0 Journal Article
%A 金方伦
%A 敖学希
%A 冯世华
%+ 贵州省蚕业科学研究所,贵州省蚕业科学研究所,贵州省蚕业科学研究所 遵义563007


,遵义563007


,遵义563007
%T 疏花疏果对猕猴桃果实大小和产量的影响
%J 贵州农业科学
%D 2004
%N 05
%K 疏花疏果;;果实大小;;中华猕猴桃;;产量
%X 试验表明 :(1 )中华猕猴桃疏侧花的果实重极显著高于随机疏花的果实重 ,随机疏花的果实重极显著高于疏顶花的果实重 ;(2 )不同程度疏花的果实重都极显著高于未疏花的果实重 ;(3)疏花疏果时期不同也明显影响果实重 ;(4 )疏花疏果能够提高单产 (1 2 74.4kg/ 6 6 7m2 )和纯收益 (2 1 2 8.80元 / 6 6 7m2 )。合理疏花疏果应用于大面积生产可获得很好的效果
%P 10-11
%@ 1001-3601
%L 52-1054/S
%W CNKI


%0 Thesis
%A 魏运平
%T 低产高级醇猕猴桃酒酵母菌株的筛选
%Y 赵光鳌
%I 江南大学
%9 硕士
%D 2004
%K 猕猴桃;猕猴桃酒; 猕猴桃酵母筛选; 高级醇; 酵母发酵条件优化
%X 本论文主要针对江西猕猴桃酒业有限公司提出的急需解决的猕猴桃酒中高级醇含量过高的问题，从菌种选育的角度进行了研究和探讨。


首先我们从江西猕猴桃酒业有限公司猕猴桃种植园的猕猴桃果皮和果园土壤中筛选得到一株低产高级醇的酵母菌株SYS2000，试验证明其高级醇产量相对于参照菌株（公司原使用的酵母菌株）降低40％左右，具有较好的遗传稳定性，菌种鉴定结果为酵母属酿酒酵母菌株。


对酵母SYS2000的细胞生长和其产生高级醇的过程建立了动力学方程，从动力学方程可以知道，高级醇的产生与菌体生长过程是紧密相关的，但高级醇的生成又具有滞后性，约滞后细胞的生长13－19个小时。


以高级醇的产生量为指标对酵母SYS2000的发酵条件进行了三因素三水平的优化实验，确定最佳的发酵条件为发酵温度：16℃，接种浓度：1×107个/ml，果汁原始pH。在此条件下，高级醇产量相对25℃发酵条件下降低了42％。并在此基础上对原料品种以及原料处理方式对高级醇的影响进行了试验，试验发现猕猴桃品种对高级醇的产生具有重要影响，不同品种的猕猴桃果汁发酵所得高级醇产量相差近30％；猕猴桃去皮发酵对高级醇的产生没有明显的影响；加糖方式对高级醇的产生具有一定影响，二次加糖会使高级醇的产生量有所降低；SO2的添加量超过120mg/L时，发酵明显滞后，高级醇的产生也会明显升高，造成这一现象的具体原因可能与SO2对菌体生长的抑制有关。


最后在江西猕猴桃酒业有限公司对酵母菌株SYS2000进行了一吨罐水平的发酵中试试验，试验进一步证实了酵母SYS2000低产高级醇的发酵特性，相同的发酵条件下，高级醇总量比参照菌株降低了42.5％。通过对发酵原酒的风味分析评价，总体认为用筛选的酵母菌株SYS2000所酿造的猕猴桃酒较该厂以前生产的猕猴桃酒的质量有了较明显的提高。
%W CNKI


%0 Journal Article
%A 李洁维
%A 王新桂
%A 莫凌
%A 李瑞高
%A 梁木源
%+ 广西壮族自治区中国科学院广西植物研究所,广西壮族自治区中国科学院广西植物研究所,广西壮族自治区中国科学院广西植物研究所,广西壮族自治区中国科学院广西植物研究所,广西壮族自治区中国科学院广西植物研究所 广西桂林541006


,广西桂林541006


,广西桂林541006


,广西桂林541006


,广西桂林541006
%T 美味猕猴桃优良株系“实美”的砧木选择研究
%J 广西植物
%D 2004
%N 01
%K 猕猴桃;;优良株系;;砧木选择
%X 美味猕猴桃优良株系“实美”的接穗嫁接于 1 0个不同种类的砧木上 ,观测其嫁接体的亲和力、生长特性、开花结果习性、抗逆性、产量、果实品质等。结果表明 :“实美”以中华猕猴桃桂海 4号为砧木 ,具有良好的亲和力 ,嫁接成活率达 1 0 0 % ,接合部位断裂率仅 5 % ;5年生植株保存率 1 0 0 % ,生长指数高达 0 .9,病死株率为 0 ;物候期相对稳定 ,萌芽率和结果枝率高 ;连续 3年的平均产量极显著地高于其它 9种砧木的产量 ;果实内含物丰富 ,品质优良。根据观测结果 ,可以认为中华猕猴桃桂海 4号是“实美”的优良砧木。
%P 43-48
%@ 1000-3142
%L 45-1134/Q
%W CNKI


%0 Journal Article
%A 张国桢
%A 黄占斌
%A 方锋
%+ 杨凌职业技术学院,中国科学院水利部水土保持研究所黄土高原土壤侵蚀与旱地农业国家重点实验室,中国科学院水利部水土保持研究所黄土高原土壤侵蚀与旱地农业国家重点实验室 陕西杨凌　712100


,陕西杨凌　712100,中国矿业大学北京校区,北京　10083 


,陕西杨凌　712100
%T 保水剂对土壤和猕猴桃产量的影响
%J 干旱地区农业研究
%D 2003
%N 03
%K 保水剂;;土壤;;猕猴桃;;果实产量
%X 通过室内与田间试验,研究了保水剂对土壤和猕猴桃产量的影响。试验表明:土壤中保水剂含量在0.01%～0.05%范围内,土壤团粒结构增加较为明显,土面蒸发明显降低,pH值有降低的趋势(0.1～0.2),速效磷含量有所提高;每株施40g保水剂为最佳经济使用量;保水剂使猕猴桃的根冠比趋于合理,具有明显提高商品果之效应;配合微肥施用可减缓黄叶病的发病程度,提高树体抗性,改善果实品质。
%P 26-29
%@ 1000-7601
%L 61-1088/S
%W CNKI


%0 Thesis
%A 申雅静
%T 农户采纳有机食品生产方式的决策过程及其影响因素的实证研究
%Y 刘永功
%I 中国农业大学
%9 硕士
%D 2003
%K 农户;有机食品生产;决策过程;影响因素
%X 


面对加入WTO后中国农产品在国际市场上面临的竞争与挑战、以及依赖化学肥料和杀虫剂投入的常规集约化生产体系对环境造成的污染，建立有机食品生产体系是应对这些问题的措施之一。在家庭联产承包责任制下，农户是独立的生产经营者和决策者，能否在资源和生态条件合适的农村地区成功地实现从常规生产向有机食品的生产转换，很大程度上取决于农户对自身面临的市场、相关技术的认知、态度和生产模式转换的决策。因此，对农户的决策过程和影响该过程的因素进行分析是十分重要的。


    本文在农户生产有机食品的基本决策理性是经济理性的假设下，以安徽省岳西县主簿镇余畈村的有机猕猴桃生产为例，首先对农户分散经营的有机猕猴桃生产现状做了研究和分析；其次，以现状分析中得出的数据和资料为基础，分析了影响农户进行有机食品生产决策的诸多因素；然后，以分析这些因素得到的结论为支撑，研究和分析了农户进行有机食品生产的决策过程。本文在以上三方面研究的基础上得出了结论，并提出了建议。


    本文的研究结论如下：


    1．农户进行有机食品生产的基本决策理性是经济理性，即生产收益最大化。在这种经济理性下，影响农户决策过程的主要因素有：外来干预、农户和农民自身的因素、社区内部的因素和有机农业本身的因素；


    2．面对有机农业这种全新的生产方式和理念，从总体上看，农户采纳有机食品生产方式的决策过程，是一个从了解到实践，从实践到价值评断，再从价值判断到实践的反复过程，在这个过程中，社区中的农户(民)之间是互动的、相互影响的，最主要的影响是极少部分人的示范作用，他们的示范作用对其它农户的决策起到直接的影响；


    3．目前，农户有机食品生产中面临的最大问题是有机食品不能在市场上获得其附加值；


    4．由于农户的分散经营和决策，有机食品的生产过程没有形成一体化和标准化。
%W CNKI


%0 Thesis
%A 尹立红
%T 猕猴桃黄化病与其营养关系研究
%Y 张兴
%I 西北农林科技大学
%9 硕士
%D 2003
%K 称猴桃黄化病;营养;统计分析;膏剂配方
%X 


猕猴桃黄化病(Chlorosis of Kiwifruit)是近几年陕西省猕猴桃主栽区发生比较普遍、危害比较严重的一种生理性病害。本论文通过对陕西主栽品种“秦美”猕猴桃(Actinida deliciosab cv. ‘Qinmen’)的健康植株和不同黄化水平病株的营养状况进行测定分析，包括氮(N)、磷(P)、钾(K)、铁(Fe)、锰(Mn)、铜(Cu)、锌(Zn)、钙(Ca)、镁(Mg)、硼(B)十种元素和叶绿素含量，借助方差分析、因子分析和通径分析等统计学手段，明确猕猴桃健叶和黄化叶营养状况的区别；探讨各元素对黄化病影响程度的大小，为提出合理的膏剂配方提供理论指导；同时按照猕猴桃的需肥特点配置了15种膏剂，对黄化病进行了防效试验。整个论文工作得到以下初步结果：


    一、通过对猕猴桃健康植株和不同黄化程度植株营养状况的分析：猕猴桃黄化植株叶营养的N、P、K、Cu含量比健叶含量升高；随着黄化程度加重，N、P、K含量有明显升高趋势，Ca、Mn呈明显降低趋势。全铁在健康植株和黄化植株之间的变化没有规律性；铜缺乏可能是某些条件下猕猴桃植株黄化比较严重(叶片呈白色)的主要原因之一。


    二、因子分析结果表明黄化病的发生与果园或植株的整体营养水平有很大的相关性。得出Cu、P、Fe、Mn、Mg、K等元素是对猕猴桃健叶贡献较大的元素，适当增加这几种元素的含量将有助于叶片的健康成长；黄化叶片的因子分析结果表明元素之间互作关系复杂，主要表现在：①轻微黄化时，N、K含量过高抑制了Fe、Zn等的吸收，使叶片中元素平衡失调，引起叶片黄化；②黄化较严重时，Ca、B、Mg含量过高影响了Fe的吸收，是引起黄化病的主要原因。


    三、通过通径分析中决策系数的比较，黄化一级的营养状况下，主要是N、Mn、Mg影响了整体营养的平衡；而黄化二级和黄化三级的营养状况下，除与上述Mn、Mg、N元素有关外，还与Cu、K有关。在黄化一级的条件下，Fe元素是发生黄化病的限制性因素，是引起黄化的主要原因；在黄化二级和黄化三级营养状况下，K元素是发生黄化病的限制性因素，适当补钾可以有效缓解猕猴桃黄化病的发生，但防治的有效措施仍是以补充Fe、Zn、Cu等微量元素为主。


    四、新配置的膏剂施用后，以叶绿素增长率评判各配方的复绿效果，结果表明配方6和配方15在不同黄化程度的试验地中的效果均较好，但在黄化严重的条件下，配方15有轻微肥害发生；综合考虑各膏剂中的营养元素的比例、在不同黄化程度试验地中的防效及肥害现象、猕猴桃的生物学特性和需肥特点等几个因素，在上述分析的基础上确定了防治猕猴桃黄化病的膏剂基本配方。
%W CNKI


%0 Thesis
%A 李淼
%T 猕猴桃品种对溃疡病的抗性及其机理研究
%Y 檀根甲;李瑶
%I 安徽农业大学
%9 硕士
%D 2003
%K 猕猴桃,品种,溃疡病,抗性,抗病机制
%X 


本文以猕猴桃品种为研究对象，通过园间抗性调查的田间自然鉴定法，对不同品种进行抗病性鉴定，并分别从形态组织结构、生理生化及分子生物学三个角度进行较为系统的研究，探讨了猕猴桃品种对溃疡病的抗性及其机理，主要获得如下结果：


    1．猕猴桃品种对溃疡病的抗性


    采用田间自然鉴定法，通过园间病情调查并结合前人的研究结果初步得出，品种都表现为金魁与两种雄株中华软、美味硬最为抗病，早鲜次之，魁蜜稍抗，华美2号、海沃德中感，秦美、金丰最感病。用最长距离法对安徽省9个猕猴桃品种进行抗溃疡病性系统聚类，可以将9个品种划分为5类。在谱系图上，抗病性相同的品种大致划分在同一个类中。第1类为免疫品种，8、9为一类：第Ⅱ类为高抗品种，6、7为一类：在第Ⅲ类中，5为一小类，为中抗品种。第Ⅳ类为中感品种，又可截分为2小类，即4为一小类，偏抗病，3为一小类，为感病品种。第Ⅴ类则为感病品种，1为一小类，偏感病，为高感品种：2为另一小类，为感病品种。在抗病育种和抗性资源布局方面可以从中选择。9个品种被分成5类，与实际抗性调查情况基本相符，这对于品种的合理布局和抗源利用具有指导意义。该结果可为安徽省猕猴桃生产合理利用品种，减少溃疡病的发生与危害提供理论依据。同时证明了溃疡病大田发病的可控性，栽培抗病品种是控制猕猴桃溃疡病的关键措施，并为进一步深入研究其抗病机制奠定基础。


    2．猕猴桃品种对溃疡病抗性的形态学机制


    运用冰冻切片法与显微观测摄影技术对猕猴桃品种不同生育期、不同海拔地区一年生枝条皮孔、叶片气孔的数目、密度、大小、排列方式及其显微组织细胞结构进行了研究，并对其进行统计分析，比较不同品种间差异的显著性及其与抗病的相关性。结果表明：猕猴桃一年生枝条皮孔的长度、分布密度、排列方式与抗病性密切相关，角质膜和皮层细胞壁厚度与抗病性有一定相关性。高抗品系金魁一年生枝条皮孔细小，分布稀疏，凸起较少。高感品系金丰一年生枝条皮孔细长，分布密集，较大凸起。冰冻切片发现，高抗品系金魁一年生枝条组织具有厚的角质膜，而高感品系金丰一年生枝条组织角质膜相对薄。猕猴桃叶片气孔的长度和密度与抗病性密切相关。感病品系金丰、秦美叶片气孔密度高，开口大，叶表蜡质少，抗病品系金魁、早鲜叶片气孔密度低，开口小，叶表蜡质分布较多。显微结构观察发现，叶片细胞组织结构特征与抗病性无显著相关。


    3．猕猴桃品种对溃疡病抗性的生理生化机制


    利用分光光度法对猕猴桃品种不同部位组织、不同海拔地区、不同生育期下的过氧化物酶(POD)、多酚氧化酶(PPO)、超氧化物岐化酶(SOD)、过氧化氢酶(CAT)、苯丙氨酸解氨酶(PAL)、蔗糖酶及α-淀粉酶活性进行了研究，并分析其与抗溃疡病的关系。通过对不同抗性猕猴桃品种体内的POD、PPO、SOD、CAT、PAL、蔗糖酶、α-淀粉酶活性的测定分析，结果表明：感染溃疡病菌前后，抗病品种和感病品种一年生枝条及叶片组织中防御酶系活性变化规律存在一定的差异。自然发病后，供试的6个品种胞内保护酶(POD、PPO、SOD、CAT、PAL)及蔗糖酶、α-淀粉酶活性迅


速提高。品种未感染溃疡病菌前，幼芽组织中的  POD、PPO、SOD、C叮、PAL酶活


性与品种抗性没有明显的相关性，一年生枝条、叶片组织中的POD、PPO、SOD、


CAT、蔗糖酶及a－淀粉酶活性抗病类型品种的酶活性均低于感病品种。品种感染溃


疡病菌后，一年生枝条、叶片pOD、ppo、SOD、CAT、pAL、蔗糖酶、Q－淀粉酶的


活性均升高，且酶活性的增加幅度是抗病品种中酶活提高倍数高于感病品种，但对于


蔗糖酶、Q－淀粉酶活性的增加幅度则是感病品种中酶活提高倍数高于抗病品种。而


且这种增量在不同生育期以及不同部位是有差异的。酶的活性变化还与某些生化物质


含量变化存在某种内在联系。一年生枝条上病斑越大，POD、PPO、SOD、CAT、PAL


酶活性越高，且抗性品种酶活性增幅高。


    应用聚丙烯酚胆凝胶电泳同工酶分析技术研究了猕猴桃植株体内POD、PPO、


SOD、CAT、EST、O－淀粉酶同工酶谱带的变化，结果表明：自然感染溃疡病前后，


此6种同工酶谱带特征在不同抗感品种中表现出一定的差异。未感染溃疡病菌前，抗


  （感）品系一年生枝条、叶片POD同工酶均有2条酶带，PPO同工酶有3条酶带，


但感病品种酶带颜色深且粗，而抗病品种酶带颜色浅且细，阶1·片酶带颜色深于一年生


枝条；SOD、CAT同工酶谱带均为1条，Rf值分别为0．38、0．28，感性品利。较抗耐


品种谱带亮度高活性强；自然发病后，抗（感）品系＊OD、凹O问工酶谱带数都增


加，分别为4、3条和5、4条，且抗病品种新酶带出现时间较感病品种早且酶带粗颜


色深活性强，感病品系虽也有新酶带出现，但出现时间迟且酶带少活性弱，抗病品系


  －年生枝条、叶片 POD、PPO同工酶新谱带的盯值分别为口石3、0石7和 0．85、0．87；


抗感病品利。SOD、CAT同工酶都被诱导产生了   1条新的 ［d工酶谱带，Rf分别为  0．32


和0二7，新酶带显色时间迟，且酶带颜色浅活性弱，但抗耐品种较感性品种谱带亮度


；m舌性强；E盯问工酶于自然发病前后变化不?
%W CNKI


%0 Journal Article
%A 何忠俊
%A 张广林
%A 张国武
%A 马路军
%A 同延安
%+ 西北农林科技大学资源环境学院土壤肥料研究所,陕西省礼泉县赵镇农技站,陕西省礼泉县园艺站,西北农林科技大学资源环境学院土壤肥料研究所,西北农林科技大学资源环境学院土壤肥料研究所 陕西杨凌712100


,陕西礼泉713206


,陕西礼泉713200


,陕西杨凌712100


,陕西杨凌712100
%T 钾对黄土区猕猴桃产量和品质的影响
%J 果树学报
%D 2002
%N 03
%K 猕猴桃;;钾;;产量;;品质;;黄土区
%X 在黄土区土上研究了猕猴桃不同品种及不同量钾肥与产量品质的关系。连续3年试验结果表明,钾在黄土区猕猴桃上有显著的增产效果和经济效益熏平均增产20.2%,产投比大于2.54。施钾能增加果实可溶糖、维生素C含量及果实硬度熏降低果实酸度,增加糖酸比,提高一级果率及单果重,促进叶生长。氯化钾与硫酸钾在增糖降酸、促进叶生长、提高维生素C方面作用相当,硫酸钾在增加果实硬度、一级果率、叶绿素、氨基酸总量及必需氨基酸方面好于氯化钾,高量钾好于低量钾。过量Cl-不利于果树生长及果实品质的改善。从产量、品质及经济效益综合考虑,以硫酸钾和氯化钾按1∶1掺合施用效果较好,N∶P2O5∶K2O大致比例为1∶0.9∶1.3。猕猴桃施肥以撒施耕翻效果较好。
%P 163-166
%@ 1001-7364
%L 41-1308/S
%W CNKI


%0 Thesis
%A 秦永华
%T 软枣猕猴桃原生质体培养及基因转化研究
%Y 朱道圩
%I 河南农业大学
%9 硕士
%D 2002
%K 软枣猕猴桃;A. Arguta;悬浮培养;原生质体培养;遗传转化
%X 


软枣猕猴桃(A. arguta)是猕猴桃属中具有重要利用价值的种之一其果实表面光滑无毛，果汁多，风味好，Vc含量高，抗虫、抗病性强，极耐寒，在-38℃下可安全越冬，是品种改良的重要种质资源。


    软枣猕猴桃生物技术方面的研究不多，有关悬浮培养、原生质体培养及遗传转化的研究更少。针对这种情况，本试验对软枣猕猴桃的组织培养、悬浮培养、原生质体培养及其遗传转化进行了研究，建立了比较理想的组织培养和悬浮培养体系，在此基础上，对叶肉、叶愈伤组织和悬浮培养来源的原生质体进行了培养，均获得了细胞团，并且叶愈伤组织来源的原生质体获得了肉眼可见的小愈伤组织。通过PEG介导法将GUS基因导入软枣猕猴桃原生质体，获得了瞬间表达。主要试验结果如下：


    以软枣猕猴桃试管苗茎段和叶片为外植体，接种在20个附加不同激素配比的MS培养基上诱导愈伤组织和芽分化。结果表明，在1/2MS、MS和MS+IAA0.8mg/L+ZT1.0mg/L的培养基对芽分化和植株的生长有良好的效果。附加2，4-D0.5mg/L+ZT2.0mg/L+NAA0.3mg/L和ZT2.0mg/L+NAA0.3mg/L的MS培养基对叶片的愈伤组织诱导效果比较理想。


    将附加ZT2.0mg/L和NAA0.3mg/L的MS培养基上诱导的白色或浅绿色叶片愈伤组织接种到10个附加不同激素配比的MS液体培养基上进行悬浮培养，结果表明，最适宜软枣猕猴桃悬浮培养的培养基是MS+2，4-D1.0mg／L+NAA0.3mg/L。


    以软枣猕猴桃试管苗的叶肉、叶愈伤组织和悬浮细胞为游离原生质体的材料。起始材料的生理状态对原生质体分离效果及培养有显著影响。材料经低温处理(4℃)暗培养2-7天后有利于原生质体的分离和培养。不同材料来源的原生质体培养在附加不同激素配比和不同浓


      度MP的峭（去NH。”）、BS、KMSP、NT和 CPW五种培养基上，适宜软


      枣猕猴桃原生质体的培养基为MS（去NH。‘）。MS（去NH。‘）培养基附


        力 ZT 配合2，4－D 或KT 对启动分裂是必须的。MS＋2，4－


      D0．50mg／L＋ZTO．5。g／L和 MS＋2，4－DI．omg／L＋ZTO．5。g／L培养基分别对


        叶肉、愈伤组织来源的原生质体培养效果较好。叶片愈伤组织来源的原生


        质体在改良MS液体培养基上培养5｛天出现第一次细胞分裂，14天出现


        第h次细胞分裂，30大形成多细胞团，55天形成肉眼可见的小愈伤组


        织。用琼脂糖包埋法培养叶肉原生质体，培养三周的分裂频率为19．S％，


        植板率为10．9抚


            对游离出来的软枣猕猴桃原生质体用PEG介导法进行遗传转化，


        成功地将GUS基因导入原生质体，并获得了瞬间表达。影响PEG转化


        的因素主要有：材料的生理状态，PEG的种类和浓度。适宜的转化条件


        为：40％PEG溶液（W6000）（终浓度为    8．2们，用等体积的    CPW洗


      液和 0．ZM CaClz的混合溶液稀释。


            以上这些研究结果为软枣猕猴桃体细胞杂交、转基因体系的建立


        以及资源的开发和利用创造了条件。特别是继中华猕猴桃、美味猕猴


        桃以及毛花猕猴桃等3个种原生质体培养获得再生植株之后，关于软


        枣猕猴桃原生质体再生植株迄今还未见报道，我们的工作为软枣猕猴


        桃原生质体再生植株打下了坚实的基础。
%W CNKI


%0 Journal Article
%A 刘侯俊
%A 巨晓棠
%A 同延安
%A 张福锁
%A 吕家珑
%+ 西北农林科技大学资源与环境学院,中国农业大学资源与环境学院,西北农林科技大学资源与环境学院,中国农业大学资源与环境学院,西北农林科技大学资源与环境学院 陕西杨凌712100


,北京100094


,陕西杨凌712100


,北京100094


,陕西杨凌712100
%T 陕西省主要果树的施肥现状及存在问题
%J 干旱地区农业研究
%D 2002
%N 01
%K 陕西省;;主要果树;;施肥量;;产量
%X 对陕西省苹果、梨、猕猴桃 3种主要果树的产量、施肥以及其它管理措施状况进行了调查。结果表明 ,苹果的产量和施肥量在农户间的差别很大 ,产量较低 ;部分果园氮磷肥过量 ,有些果园施肥不足 ,不施钾肥和有机肥的果园数占调查果园总数的比例较大。梨和猕猴桃产量和施肥量的变异较小 ,梨树氮磷肥过量严重 ,钾和有机肥严重不足 ;猕猴桃没有表现出过量施肥现象 ,注重施用有机肥 ,但钾肥仍明显不足。果农施用的肥料品种混乱 ,施肥方式和施肥时期不尽合理。为此提出陕西省果树施肥应增施钾肥和有机肥 ,并注意合理施肥和合理灌水相结合的建议。
%P 38-44
%@ 1000-7601
%L 61-1698/S
%W CNKI


%0 Journal Article
%A 蒋超
%+ 安徽省岳西县林业局 安徽岳西246600
%T 人工辅助授粉对猕猴桃晚熟品种金魁产量的影响试验初报
%J 经济林研究
%D 2001
%N 04
%K 猕猴桃;岳西县;人工辅助授粉;晚熟品种;影响试验;
%P 23-24
%@ 1003-8981
%L 43-1117/S
%W CNKI


%0 Journal Article
%A 王增信
%A 秦清军
%A 袁静
%A 唐兴芳
%A 钟雪美
%+ 西北农林科技大学,西北农林科技大学,西北农林科技大学,西北农林科技大学,西北农林科技大学 陕西杨陵712100


,陕西杨陵712100


,陕西杨陵712100


,陕西杨陵712100


,陕西杨陵712100
%T 食用菌与猕猴桃高效组合模式研究
%J 西北农业学报
%D 2001
%N 04
%K 猕猴桃;;木耳;;香菇;;蘑菇;;经济效益
%X 针对猕猴桃园空间大 ,枝繁叶茂等特点 ,进行了木耳、香菇、蘑菇与猕猴桃高效组合 3种模式的种植试验。结果表明 ,猕猴桃园栽培的 3类食用菌其产量明显比露地高 ,经济效益为木耳 >香菇 >蘑菇 ,且组合模式的效益比单独栽培猕猴桃增加 6.5～ 1 3倍 ;猕猴桃与食用菌之间有互补互促作用 ,猕猴桃园可提供食用菌生长良好的温、湿、光、气等条件 ;食用菌放出 CO2 可增强猕猴桃光合作用 ,其菌渣提供优质肥料 ,改善土壤理化性状 ,促进生态良性循环。
%P 103-106
%@ 1004-1389
%L 61-1220/S
%W CNKI


%0 Journal Article
%A 余素芹
%A 常绍明
%A 程兴中
%+ 贵州师范大学生物科学技术系,贵州师范大学生物科学技术系,贵州师范大学生物科学技术系  贵阳550001


, 贵阳550001


, 贵阳550001
%T 植物营养液对猕猴桃品质和产量效应的研究
%J 中国农学通报
%D 2001
%N 04
%K 猕猴桃;植物营养液;品质和产量;
%P 97-99
%@ 1000-6850
%L 11-1984/S
%W CNKI


%0 Journal Article
%A 秦继红
%+ 贵州大学农学院林学系!贵州贵阳550025
%T 秦美猕猴桃结果枝摘心对产量和品质的影响
%J 贵州大学学报(农业与生物科学版)
%D 1999
%N 06
%K 秦美猕猴桃;;打顶;;产量;;品质
%X 为探索合理的新梢摘心技术对猕猴桃产量和品质的影响,通过对秦美猕猴桃结果枝的摘心试验,结果表明,5 月上旬盛花后对结果枝进行轻摘心和重摘心处理,秦美猕猴桃的坐果率、单株产量、单果重、果实中可溶性固形物含量分别为8-3 % 、6-98kg、122-5g、12-8 % 和11-02 % 、5-62kg、100-9g、11-1 % ,高于6 月份的轻摘心、重摘心处理和不摘心对照。在盛花期后对秦美猕猴桃结果枝进行摘心( 留4 ～8 片) 叶能够显著提高秦美猕猴桃的产量的品质。
%P 396-398
%@ 1008-0457
%L 52-5013/S
%W CNKI


%0 Journal Article
%A 唐建阳
%A 潘林娜
%A 邱武凌
%A 陈长忠
%+ 福建省农业科学院土肥研究所,福建省农业科学院果树研究所


,福建省农业科学院果树研究所


,福建省农业科学院果树研究所 福州350013
%T 疏花疏果对中华猕猴桃果实大小和产量的影响
%J 果树科学
%D 1998
%N 01
%K 中华猕猴桃;最佳负载;果实大小;猕猴桃果实;疏花疏果;
%X 试验表明,中华猕猴桃顶花果实重量极显著高于侧花果实。疏除侧蕾和侧果能显著提高大果率,并显著提高产量。长势中等、处于盛果期的猕猴桃,单株最佳负载量宜留果401～600个。
%P 86-88
%@ 1001-7364
%L 41-1308/S
%W CNKI


%0 Journal Article
%A 肖松山
%+ 湖北省蒲圻市猕猴桃开发中心
%T 整形修剪对猕猴桃树势及产量的影响
%J 果树科学
%D 1996
%N 03
%K 猕猴桃树;树体结构;树冠结构;树体生长;整形修剪;
%X 对猕猴桃树体进行整形修剪，可以调节树冠结构，控制树体生长速度，调节生长与结果、衰老与复壮之间的矛盾，达到通风透光、增强树势、提高产量和品质的目的。
%P 183-184
%@ 10017364
%L 411160S
%W CNKI


%0 Journal Article
%A 潘林娜
%A 邱武凌
%A 陈长忠
%A 詹金鸿
%+ 福建省农业科学院果树研究所!350013,福建省农业科学院果树研究所!350013,福建省农业科学院果树研究所!350013,福建省农业科学院果树研究所!350013
%T 授粉技术对中华猕猴桃果实大小和产量的效应
%J 福建农业科技
%D 1995
%N S1
%K 中华猕猴桃;猕猴桃果实;授粉技术;果实大小;
%X <正>猕猴桃是雌雄异株植物,虽然雌雄株都能产生花粉,但雌株的花粉通常是空瘪的,只有雄株才能产生有活力的花粉,所以雌雄株之间必须通过授粉才能座果.国外已提出了成功的猕猴桃授粉模型,使猕猴桃的每公顷产量达30吨以上,但他们研究所用的材料为染色体数目为174的美味猕猴桃(A.deliciosa 2n=174),对于染色体数目为58的中华猕猴桃(A.Chin-\ensis 2n=58)的授粉技术的研究尚属空白.本文以明溪县雪峰农场6年生中华猕猴桃——武植3号(A.Chinensis CV.Wuzhi No.3)为试材(株距X行距=3米×4米.试验时间为1993年和1994年),研究了授粉技术对提高果实大小和产量的效应.
%P 38-39
%@ 0253-2301
%L 35-1078/S
%W CNKI
