# Supplementary material for: Effects of irrigation and fertilization management on kiwifruit yield, water use efficiency and quality in China: A meta-analysis
Source: Front Plant Sci. 2025 Oct 15;16:1534702. doi: 10.3389/fpls.2025.1534702 (PMC12568633; doi:10.3389/fpls.2025.1534702)
Supplement: Supplementary file 2 [file DataSheet1.zip › endnote导入数据/知网/CNKI-637651809968781250.txt]

%0 Journal Article
%A 谢学军
%A 金东艳
%A 何鹏
%A 刘强
%A 郭耀辉
%A 唐江云
%A 胡旭
%A 高文波
%A 刘远利
%A 王书可
%+ 常州工学院;中国农科院信息所;四川省农业科学院农业信息与农村经济研究所;常州市行政学院;
%T 猕猴桃产业发展情况调研报告
%J 中国农村科技
%D 2021
%N 08
%K 红肉猕猴桃;猕猴桃产业;人均消费量;情况调研;
%X <正>我国猕猴桃资源十分丰富,种植面积及产量均位居世界第一。2013-2019年,猕猴桃种植规模快速增加、单产水平持续提升,但产地收购价逐年降低,种植户产业收入不断下降;猕猴桃消费方式仍以鲜食为主,人们对高端化、多元化的猕猴桃产品需求逐步增加,我国猕猴桃人均消费量超过国际平均水平;预计未来3～5年,我国猕猴桃面积增速将放缓,随着前期扩张的猕猴桃陆续进入丰产期,产量仍有提升空间;我国猕猴桃人均消费量将与发达国家基本持平;随着自主研发的猕猴桃新品种在国外注册品种权并授权国外商业化种植,有望打破被新西兰垄断的国际贸易
%P 56-59
%@ 1005-9768
%L 11-3491/N
%W CNKI


%0 Journal Article
%A 赵剑
%A 郭耀辉
%A 王森培
%A 林正雨
%+ 四川省农业科学院农业信息与农村经济研究所;四川省社会科学院农村发展研究所;
%T 四川猕猴桃产业竞争力分析及可持续发展战略研判
%J 中国农学通报
%D 2021
%V 37
%N 22
%K 猕猴桃;;产业竞争力;;战略研判;;对策建议;;综合优势比较模型;;AHP-SWOT模型
%X 猕猴桃是四川省优势特色产业之一,新形势下面临产业盲目扩张、产品结构性过剩、国际贸易壁垒等问题和挑战。应用综合优势比较模型,分析比较四川、陕西、贵州、湖南、湖北、河南等猕猴桃主产省的效率优势指数(EAI)、规模优势指数(SAI)、综合比较优势指数(AAI)。结果表明,近年来四川省猕猴桃EAI、SAI、AAI平均指数分别为0.88、3.32、1.67,并呈上升趋势;结合AHP-SWOT模型解析四川猕猴桃产业的优势、劣势、机遇和挑战,各要素对战略选择影响力由强到弱依次为红肉品种优势、产业规模优势、国内外消费空间“、中新联合实验室”建设(有利于猕猴桃国际化)、种质资源丰富、消费多元化与网络化、猕猴桃产能结构性过剩、溃疡病影响、产品国际竞争力不强、盲目扩张、加工与品牌营销较弱;构建产业发展战略四边形,战略类型方位变量tanθ=0.3281,应采取“开拓战略区实力型方位域”的发展战略。建议明确产业适宜范围,突出地方特色;加强科技协同创新,提升国际竞争力;优化产业结构,积极应对溃疡病。
%P 151-157
%@ 1000-6850
%L 11-1984/S
%W CNKI


%0 Journal Article
%A 赵剑
%A 郭耀辉
%A 王森培
%A 林正雨
%+ 四川省农业科学院农业信息与农村经济研究所;四川省社会科学院农村发展研究所;
%T 四川猕猴桃产业竞争力分析及可持续发展战略研判
%J 中国农学通报
%D 2021
%V 37
%N 22
%K 猕猴桃;;产业竞争力;;战略研判;;对策建议;;综合优势比较模型;;AHP-SWOT模型
%X 猕猴桃是四川省优势特色产业之一,新形势下面临产业盲目扩张、产品结构性过剩、国际贸易壁垒等问题和挑战。应用综合优势比较模型,分析比较四川、陕西、贵州、湖南、湖北、河南等猕猴桃主产省的效率优势指数(EAI)、规模优势指数(SAI)、综合比较优势指数(AAI)。结果表明,近年来四川省猕猴桃EAI、SAI、AAI平均指数分别为0.88、3.32、1.67,并呈上升趋势;结合AHP-SWOT模型解析四川猕猴桃产业的优势、劣势、机遇和挑战,各要素对战略选择影响力由强到弱依次为红肉品种优势、产业规模优势、国内外消费空间"、中新联合实验室"建设(有利于猕猴桃国际化)、种质资源丰富、消费多元化与网络化、猕猴桃产能结构性过剩、溃疡病影响、产品国际竞争力不强、盲目扩张、加工与品牌营销较弱;构建产业发展战略四边形,战略类型方位变量tanθ=0.3281,应采取"开拓战略区实力型方位域"的发展战略。建议明确产业适宜范围,突出地方特色;加强科技协同创新,提升国际竞争力;优化产业结构,积极应对溃疡病。
%P 151-157
%@ 1000-6850
%L 11-1984/S
%W CNKI


%0 Journal Article
%A 钟彩虹
%A 黄文俊
%A 李大卫
%A 张琼
%A 李黎
%+ 中国科学院植物种质创新与特色农业重点实验室中国科学院猕猴桃产业技术工程实验室中国科学院武汉植物园;
%T 世界猕猴桃产业发展及鲜果贸易动态分析
%J 中国果树
%D 2021
%N 07
%K 猕猴桃;;生产技术;;产业发展;;进出口贸易
%X 2000年以来,世界和中国猕猴桃的生产和贸易有了新变化,特别是最近8年中国实施全面精准脱贫任务,偏远贫困地区交通、水利等基础设施的改进及各种项目资金的投入都极大地推动了中国猕猴桃适生区域的产业发展。以联合国粮农组织(FAO)数据和相关文献为基础,分析了世界猕猴桃的收获面积、年产量及平均单产、鲜果进出口贸易等变化情况。自2009年开始,中国猕猴桃连续10年收获面积及年产量均稳居世界第一,同时中国的进口量也成为世界第一,但出口量不到年产量的1%,即中国成为世界最大的猕猴桃生产国和消费国。但中国平均单产极低,2019年世界23个生产国中,排在第17位,是世界平均单产的74.35%,是新西兰的32.17%,说明中国猕猴桃生产技术与国际发达国家相比还存在很大的差距。针对这些差距,提出了我国"十四五"期间猕猴桃产业发展的建议。
%P 101-108
%@ 1000-8047
%L 21-1165/S
%W CNKI


%0 Journal Article
%A 路永莉
%A 周建斌
%A 海龙
%A 高晶波
%A 张春红
%A 李林芝
%A 冯家玉
%+ 甘肃农业大学资源与环境学院;西北农林科技大学资源环境学院/农业部西北植物营养与农业环境重点实验室;白银市平川区宝积镇人民政府;
%T 基于猕猴桃树体养分携出量确定果园合理施肥量—以周至县俞家河流域为例
%J 农业环境科学学报
%K 猕猴桃果园;;养分含量;;养分携出量;;施肥量
%X 为定量年生长周期内猕猴桃树体各器官养分含量及养分携出量，确定猕猴桃果园年养分需求量和合理施肥量，在猕猴桃年生长周期内采集秦美、哑特和华优3个品种猕猴桃树体各器官样品，测定养分含量，计算养分携出量。同时在参照研究区成龄果园树体养分贮藏量的基础上，通过果园养分吸收量推算猕猴桃果园合理施肥量。结果表明：不同品种猕猴桃果实产量、单果重、单叶重及叶个数、枝条修剪量间均没有显著性差异，各器官氮(N)、磷(P)、钾(K)养分含量亦无显著差异。猕猴桃果园每生长1 kg叶片吸收的养分量为：N 2.81 g、P 0.31 g、K 2.13 g；每收获1 kg鲜果移出的养分量为：N 1.40 g、P 0.47 g、K 2.23 g；每修剪1 kg枝条移出的养分量为：N 3.70 g、P 0.47 g、K 2.94 g。年生长周期内果园因叶片吸收、果实收获、枝条修剪和树体贮藏的总养分量为: N 162kg·hm~(-2)·a~(-1)、P 36kg·hm~(-2)·a~(-1)、K 146kg·hm~(-2)·a~(-1)，其中来自肥料的养分为：N 38 kg·hm~(-2)·a~(-1)、P 5.4kg· hm~(-2)·a~(-1)和K 20kg· hm~(-2)·a~(-1)。研究表明，不同品种成龄猕猴桃果园的推荐施肥量均为：N 380kg·hm~(-2)·a~(-1)、P 77kg·hm~(-2)·a~(-1)和K 87kg·hm~(-2)·a~(-1)，N：P_(2)O_(5)：K_(2)O为1：0.5：0.3。
%P 1-11
%@ 1672-2043
%L 12-1347/S
%W CNKI


%0 Journal Article
%T 猕猴桃抗寒分子辅助育种有了理论基础
%J 农家致富
%D 2021
%N 13
%K 猕猴桃;分子辅助育种;可溶性糖含量;
%X <正>日前,中国农业科学院郑州果树研究所猕猴桃资源与育种团队在猕猴桃抗寒研究中明确了猕猴桃AaBAM3.1基因与AaCBF4互作调控猕猴桃抗寒性的分子机制。据科研人员介绍,近年来频繁出现的极端低温天气严重影响了猕猴桃的生长发育和产量。猕猴桃枝条在低温下可溶性糖含量升高是抵御低温胁迫的方式之一,在高抗寒的猕猴桃品种中,枝条中可溶性糖含量高,但猕猴桃如何累
%P 21
%@ 1672-6456
%L 32-1699/S
%W CNKI


%0 Journal Article
%A 李纪华
%A 李雪
%A 郑金成
%A 李俊德
%A 周晓峰
%+ 西峡县林业技术推广站;
%T 猕猴桃授粉树双层架设置技术
%J 林业科技通讯
%D 2021
%N 04
%K 猕猴桃;;Actinidia chinensis;;授粉树;;双层架
%X 对猕猴桃(Actinidia chinensis)授粉树进行双层架设置技术,在拓展授粉树枝条生长空间、提高授粉树开花量、充分满足猕猴桃雌株授粉的前提下,减少猕猴桃授粉树栽培株数,增加猕猴桃雌株栽培株数,有效提高单位面积产量,从而增产增效。
%P 80-81
%@ 1671-4938
%L 10-1258/S
%W CNKI


%0 Journal Article
%A 袁腾
%A 张荣全
%A 龙幔
%A 肖春
%A 罗惠引
%+ 六盘水市水城区猕猴桃产业研究所;
%T 山地特色农业水城区猕猴桃发展现状与建议
%J 农技服务
%D 2021
%V 38
%N 03
%K 山地农业;;猕猴桃;;建园方式;;管护措施
%X 为山地猕猴桃产业健康发展提供参考,分析了贵州省六盘水市水城区山地猕猴桃产地环境条件及土壤养分、山地建园方式、管护现状及存在的问题,从科学建园、修枝整形等方面提出山地猕猴桃种植建议。
%P 112-114
%@ 1004-8421
%L 52-1058/S
%W CNKI


%0 Journal Article
%A 王海荣
%A 安淼
%A 孙山
%A 张坤鹏
%A 亓雪龙
%A 李健
%A 李国田
%+ 山东省果树研究所;
%T ‘泰山一号’猕猴桃花果管理技术集成试验
%J 果树资源学报
%D 2021
%V 2
%N 02
%K 猕猴桃;;‘泰山一号’;;花果管理技术
%X 以4年生‘泰山一号’猕猴桃为试验材料,研究不同处理方式(授粉方式、留果数和氯吡脲处理浓度)对猕猴桃果实产量的影响。结果表明:结果枝上同一节位上留1～2个果,氯吡脲浓度为15×10~(-6),授粉方式选择人工授粉时,果实单果重、果形指数、株产量最高;结果枝上同一节位上留1个果,氯吡脲的使用浓度为5×10~(-6)或15×10~(-6),授粉方式选择自然授粉时,果实可溶性固形物含量最高。因此,建议疏果时结果枝上同一节位上留1～2个果为宜,授粉方式为人工和自然授粉相结合,氯吡脲的最佳使用浓度为15×10~(-6)。
%P 21-24
%@ 2096-8108
%L 14-1402/S
%W CNKI


%0 Journal Article
%A 庄慧千
%A 周普国
%A 张峰祖
%A 叶贵标
%+ 农业农村部农药检定所;
%T 猕猴桃农药登记和残留现状及应对措施研究
%J 农药科学与管理
%D 2021
%V 42
%N 02
%K 猕猴桃;;农药登记;;农药残留
%X 本文通过介绍我国猕猴桃产业发展的现状、猕猴桃病虫害分布、危害特点和农药登记情况,梳理了近年来我国猕猴桃上农药残留状况,并结合我国、国际食品法典委员会、欧盟、日本猕猴桃上的农药残留限量标准的比较,针对我国猕猴桃种植过程中缺少合法有效防治用药和农药残留标准制定急需完善等问题,提出了加快猕猴桃上用药登记和进一步完善标准制定等建议。
%P 11-18
%@ 1002-5480
%L 11-2678/S
%W CNKI


%0 Journal Article
%A 郑金成
%A 汪洋
%A 庞武献
%A 周晓峰
%A 贾淑娟
%A 李雪
%+ 西峡县林业技术推广站;南阳市林业局;
%T 西峡县猕猴桃溃疡病发生原因及防治对策
%J 现代农业科技
%D 2021
%N 02
%K 猕猴桃溃疡病;;发病原因;;防治对策;;河南西峡
%X 猕猴桃溃疡病是一种毁灭性病害。通过对西峡县猕猴桃主产区溃疡病的调查分析,分析猕猴桃溃疡病的发病原因,并提出相应的防治对策,以期为当地猕猴桃溃疡病的防治提供参考。
%P 89-90+92
%@ 1007-5739
%L 34-1278/S
%W CNKI


%0 Journal Article
%A 慈志娟
%A 孙阳
%A 王朋
%A 刘笑宏
%A 韩文璞
%A 张振英
%A 肖慧琳
%+ 山东省烟台市农业科学研究院;辽宁省经济林研究所;聊城市茌平区林业服务中心;烟台市芝罘区农业技术推广中心;
%T 猕猴桃防冻害措施简介
%J 烟台果树
%D 2021
%N 01
%K 猕猴桃;防冻害;根颈部;
%X <正>猕猴桃被称作维生素C之王,具有极高的营养价值,既可以鲜食,又可以加工成多种产品,发展前景非常广阔。但大多数猕猴桃品种抗冻害能力差,成为制约产业可持续发展的主要因素之一。为了保持猕猴桃的产量和优良品质,保障种植户的经济效益,种植户必须掌握猕猴桃防冻害技术,降低冻害对其产量和品质的影响。
%P 39
%@ 1005-9938
%L 37-1244/S
%W CNKI


%0 Journal Article
%A 刘硕
%A 钱程
%A 金丽华
%A 董畅
%A 段慧敏
%A 马珺婕
%A 李润茁
%A 狄俊彤
%A 孟凡娟
%+ 东北林业大学生命科学学院;东北林业大学科学技术研究院;黑龙江省农业科学院园艺分院;
%T 北方软枣猕猴桃研究进展
%J 辽宁林业科技
%D 2021
%N 01
%K 软枣猕猴桃;;开发利用;;研究进展
%X 软枣猕猴桃作为一种营养成分丰富、生物活性成分多样的药食同源性植物,是水果市场的畅销产品,同时在癌症治疗中具有良好功效,现已引起人们的广泛关注。为推动软枣猕猴桃产业的进一步发展,文章系统总结了北方软枣猕猴桃在药用价值、果实贮藏加工、品种选育及栽培管理方面的研究进展,以期为软枣猕猴桃的进一步开发利用提供参考。
%P 45-48+55
%@ 1001-1714
%L 21-1107/S
%W CNKI


%0 Journal Article
%A 卢茂
%+ 水城县宏兴绿色农业投资有限公司;
%T 猕猴桃的栽培及管理技术要点
%J 南方农业
%D 2021
%V 15
%N 02
%K 猕猴桃;;栽培;;管理技术;;要点
%X 随着猕猴桃需求量的增加,人们对猕猴桃的栽培技术进行了详细的研究,小到育苗、施肥,大到选址建园,以期通过提高技术,增加产量,为果农带来更高的收入。基于此,从猕猴桃的价值特性着手,对猕猴桃的栽培要点及管理技术展开研究,进而提高猕猴桃的品质并增加产量。
%P 50-51
%@ 1673-890X
%L 50-1186/S
%W CNKI


%0 Journal Article
%A 夏文娟
%A 郑丽
%A 徐绳武
%A 杨硕
%A 余安安
%A 王明明
%+ 咸宁市农业科学院;咸宁市农业农村局;
%T 咸宁市猕猴桃产业发展现状及对策
%J 湖北农业科学
%D 2020
%V 59
%N S1
%K 猕猴桃(Actinidia Chinensis);;现状;;问题;;发展对策;;咸宁市
%X 通过深入调查咸宁市猕猴桃产业发展现状,分析其存在问题,从区划产业布局、开发野生资源、成立产业联盟、明确发展目标、加大扶持力度5个方面提出了推进咸宁市猕猴桃产业高质量发展的对策建议。
%P 225-227+241
%@ 0439-8114
%L 42-1255/S
%W CNKI


%0 Journal Article
%A 韩飞
%A 李大卫
%A 刘小莉
%A 陈美艳
%A 张鹏
%A 张琦
%A 钟彩虹
%+ 中国科学院武汉植物园中国科学院猕猴桃产业技术工程实验室;中国科学院种子创新研究院;
%T 红心猕猴桃新品种‘东玫’
%J 园艺学报
%D 2020
%V 47
%N S2
%K 猕猴桃;;红心
%X ‘东玫’是从湖南溆浦县野外美味猕猴桃资源中选育出的红心新品种。果实椭圆形,果面绒毛黄褐色,平均单果质量58.5 g。中果皮浅黄色,内果皮红色,果心黄色,风味浓郁。软熟果实含可溶性固形物20.1%,有机酸1.29%,可溶性总糖14%,维生素C947 mg·kg~(-1),钾1 322 mg·kg~(-1),钙256 mg·kg~(-1)。在武汉地区9月上旬果实成熟。盛果期产量22 t·hm~(-2)。
%P 2912-2913
%@ 0513-353X
%L 11-1924/S
%W CNKI


%0 Journal Article
%A 张林军
%A 李建
%A 师慧叶
%A 李文智
%+ 陕西省眉县果业服务中心;陕西省眉县农业宣传信息培训中心;
%T 陕西省眉县猕猴桃化肥农药施用现状及减施增效技术
%J 陕西农业科学
%D 2020
%V 66
%N 12
%K 猕猴桃;;化肥农药;;减施增效技术;;生产管理
%X 在猕猴桃生产中,果农对化肥、农药的依赖度比较高,施用量过大,利用率低,生产成本显著增加;传统的药械和农药施用技术比较普遍。在以优选品种,测土配肥、平衡施肥,利用农业、生物、物理技术进行绿色防控,机械化高效生产为核心技术的化肥农药减施增效技术模式下生产的猕猴桃,平均产量增加了8.45%,可溶性固形物含量≥15%,提高了果实的品质和商品性。
%P 85-87
%@ 0488-5368
%L 61-1089/S
%W CNKI


%0 Journal Article
%A 陈庆红
%A 张蕾
%A 罗轩
%A 高磊
%A 白福玺
%+ 湖北省农业科学院果树茶叶研究所;
%T 湖北省猕猴桃科技与产业技术创新发展对策
%J 农业科技通讯
%D 2020
%N 12
%K 猕猴桃;;产业;;技术创新;;湖北
%X 近年来,湖北省猕猴桃产业发展迅速,2019年全省猕猴桃种植面积约22万亩,产量约10万t。笔者重点介绍了湖北省猕猴桃科技与产业发展概况及存在的主要问题,并针问题提出了发展对策,如搭建湖北省猕猴桃科技与产业技术创新平台、组建湖北省猕猴桃科技与产业技术创新联盟、成立湖北省猕猴桃产业技术体系等。
%P 13-14+17
%@ 1000-6400
%L 11-2395/S
%W CNKI


%0 Journal Article
%A 李文志
%A 龙友华
%A 莫飞旭
%A 何立楠
%A 石金巧
%A 冉飞
%+ 贵州大学农学院;贵州大学猕猴桃工程技术研究中心;
%T 叶面施钾、钠对猕猴桃品质及贮藏性的影响
%J 福建农业学报
%D 2020
%V 35
%N 12
%K 猕猴桃;;钾;;钠;;品质;;贮藏性
%X 【目的】探明钾、钠对猕猴桃果实品质及贮藏性的影响。【方法】以8年生贵长猕猴桃为试材,在常规栽培管理模式下,共设置9个不同的磷酸二氢钾和氯化钠处理,并在室内测定采收后猕猴桃果实品质和贮藏期间果实品质变化。【结果】猕猴桃果实品质随钾、钠肥处理随质量浓度升高呈现先增加后降低的趋势,钾肥和钠肥混施处理对果实品质改善效果优于单一施用处理,其中0.2mg·mL~(-1)磷酸二氢钾和0.1mg·mL~(-1)氯化钠混合施用对猕猴桃果实品质改善最显著,其糖酸比、维生素C含量最高,分别为14.54、128.13 mg·hg~(-1),果形指数和单果质量最大,分别为1.65、76.07 g;0.2%磷酸二氢钾处理能显著降低果实贮藏过程中的软果率、坏果率,延长猕猴桃的贮藏时间;【结论】叶面喷施磷酸二氢钾和氯化钠能改善猕猴桃果实品质、延缓猕猴桃果实贮藏期间营养物质下降速度,推迟可溶性糖含量到达峰值的时间;在施钾情况下,适量施钠对提高猕猴桃果实品质及贮藏性是有益的。
%P 1312-1320
%@ 1008-0384
%L 35-1195/S
%W CNKI


%0 Journal Article
%A 吴水美
%+ 浙江省龙泉市人民政府剑池街道办事处;
%T 浙江龙泉市“红阳”猕猴桃设施栽培必要性与技术要点
%J 农业工程技术
%D 2020
%V 40
%N 35
%K “红阳”猕猴桃;;设施栽培;;必要性;;精细化管理;;产业化;;龙泉市
%X 龙泉市野生猕猴桃资源丰富,生态气候适合猕猴桃的生长,龙泉市"红阳"猕猴桃品质极优,市农业农村局已将"红阳"猕猴桃列为重点发展品种。设施栽培"红阳"猕猴桃可改善树体生长状况,提升果实品种,避免自然灾害造成损失,降低病虫害发生率,是产业化发展的需要。设施栽培中需加强日常管理与水肥管理,冬季修剪和清园,并加强病虫害防治,以达到提高果品产量与品质的作用,促进"红阳"产业可持续发展。
%P 80+82
%@ 1673-5404
%L 11-5436/S
%W CNKI


%0 Journal Article
%A 李丹
%T 雄关乡  猕猴桃喜获丰收
%J 致富天地
%D 2020
%N 12
%K 猕猴桃;雄关乡;
%X <正>"树上的果子已全被预订了,2020年的产量有140吨左右,产值500多万元。"近日,云南省江川区雄关乡就业扶贫车间的300多亩猕猴桃喜获丰收,荣程猕猴桃种植有限公司负责人苟玉琼喜上眉梢。走进位于雄关乡窑房村委会老木头山的公司种植基地,只见工人正忙着采摘猕猴桃。"我在公司基地每天可采果150多公斤,我家种的猕猴桃2021年就挂果了。"在基地务工的农户刘六三说。
%P 28
%L 53-1146/F
%W CNKI


%0 Journal Article
%A 郑顺生
%A 崔宁博
%A 赵璐
%A 张艺璇
%A 龚道枝
%A 胡笑涛
%A 冯禹
%+ 四川大学水力学与山区河流开发保护国家重点实验室;西北农林科技大学旱区农业水土工程教育部重点实验室;中国农业科学院农业环境与可持续发展研究所作物高效用水与抗灾减损国家工程实验室;
%T 滴灌水分亏缺对猕猴桃生育前期光合特性的影响
%J 灌溉排水学报
%D 2020
%V 39
%N 11
%K 滴灌;;水分亏缺;;猕猴桃;;光合特性;;水分利用效率
%X 【目的】探究滴灌水分亏缺对南方季节性干旱区猕猴桃生育前期光合特性的调控效应,为南方季节性干旱区猕猴桃节水高产种植提供理论依据。【方法】以9a生"金艳"猕猴桃为研究试材,以充分灌溉为对照(CK),分别在抽梢展叶期(I)、开花坐果期(II)设置轻度、中度、偏重度及重度4种亏缺水平(记为LD、MD2、MD1及SD,灌水量分别为CK的85%、75%、65%、55%),分析了滴灌水分亏缺对猕猴桃生育前期叶片光合特性的影响。【结果】水分亏缺显著降低猕猴桃生育前期叶片净光合速率(Pn)、蒸腾速率(Tr)和气孔导度(gs),且降幅均随亏水度加重而增大,但Pn降幅小于Tr和gs;与CK相比,I-MD1处理和II-MD2处理的Pn分别降低16.3%和6.5%,但叶片瞬时水分利用效率(WUEi)、叶片内在水分利用效率(WUEn)分别较CK提高7.7%、15.6%和8.1%、18.2%(P<0.05);水分亏缺后复水显著提高猕猴桃叶片Pn,其中I-LD处理复水后Pn较CK提高4.2%(P<0.05),达到5.94μmol/(m2·s),出现超补偿效应;Tr、gs与水汽压差(Δe)均呈二次曲线关系,Δe小于25×102 Pa时,Tr随Δe增大显著增大,Δe大于17×102Pa时,gs随Δe增大而明显降低。【结论】I-LD处理可在抽梢展叶期节水15%的情况下使猕猴桃叶片Pn提高4.2%,II-MD2处理可节约25%开花坐果期灌溉用水且使猕猴桃WUEi、WUEn分别提高8.1%、18.2%,是南方季节性干旱区猕猴桃生育前期适宜的滴灌水分调控模式。
%P 19-28
%@ 1672-3317
%L 41-1337/S
%W CNKI


%0 Journal Article
%A 刘毅
%A 王俊
%A 李祥
%A 曾桥
%A 王永平
%A 柯希恒
%+ 陕西科技大学化学与化工学院;广西化工研究院有限公司;陕西科技大学农林技术推广中心;陕西省有机肥产业技术创新战略联盟;
%T 皂素头道废水肥料化技术及应用研究
%J 应用化工
%D 2020
%V 49
%N 11
%K 皂素头道废水;;肥料化技术;;猕猴桃
%X 以皂素头道废水为原料,采用现代生物技术得到一种满足猕猴桃生长需求的无机-有机叶面肥。大田实验表明,在猕猴桃膨大期时,每半个月喷施1次无机-有机叶面肥(1∶600),能显著提高猕猴桃产量和质量,延长猕猴桃的保质期。同等条件下,该叶面肥优于猕猴桃专用叶面肥"高美施"(1∶400)的喷施效果。该技术为高酸度、难降解有机废水肥料化利用提供借鉴。
%P 2770-2773
%@ 1671-3206
%L 61-1370/TQ
%W CNKI


%0 Journal Article
%A 刘扬
%A 谢善鹏
%A 卢鑫
%A 王克灿
%A 徐凯
%+ 浙江农林大学;皖西猕猴桃研究所;
%T 不同砧木对红阳猕猴桃生长及果实品质的影响
%J 落叶果树
%D 2020
%V 52
%N 06
%K 猕猴桃;;砧木;;生长;;果实品质
%X 研究了对萼猕猴桃优良株系扦插苗、美味猕猴桃实生苗和中华猕猴桃实生苗3种砧木对红阳猕猴桃植株生长和果实品质的影响。结果表明,红阳/对萼猕猴桃的主蔓和新梢的平均直径、结果数,平均单果重、可溶性固形物含量等指标均显著高于其它两种砧木的。以对萼猕猴桃扦插苗为砧木,可提高红阳猕猴桃产量和果实品质。
%P 11-14
%@ 1002-2910
%L 37-1125/S
%W CNKI


%0 Journal Article
%A 张琛
%A 郗笃隽
%A 刘辉
%A 黄康康
%A 裴嘉博
%A 骆慧枫
%+ 杭州市农业科学研究院园艺研究所;
%T 我国猕猴桃果酒酿造工艺及其品质评价研究进展
%J 中国酿造
%D 2020
%V 39
%N 10
%K 猕猴桃果酒;;酿造;;工艺;;品质;;评价
%X 随着我国果酒行业的发展,市面上销售的果酒种类逐渐增多,消费者对其的认可度也逐渐提升,其中猕猴桃果酒作为特色果酒,其品质的提升与酿制工艺的优化密不可分。该文基于近年来我国对猕猴桃果酒酿造工艺的研究,结合当前研究热点和实际生产需要,对相关研究结果进行整理,从酿造工艺流程及其品质评价两大部分进行论述,并对当前研究中存在的问题进行了讨论和展望,以期为猕猴桃酒酿造产业的规模化发展提供理论参考依据,进一步促进猕猴桃深加工副产业的拓展和延伸。
%P 26-29
%@ 0254-5071
%L 11-1818/TS
%W CNKI


%0 Journal Article
%A 李丽琼
%A 陈大明
%A 王永平
%A 陈光平
%A 陈云光
%A 杨永超
%A 农全东
%+ 云南省农业科学院热区生态农业研究所/元谋干热河谷植物园;文山州农业科学院;
%T 云南猕猴桃产业发展现状分析
%J 农业科技通讯
%D 2020
%N 10
%K 猕猴桃;;产业现状;;建议;;云南
%X 近年来云南猕猴桃产业发展迅速,种植面积和产量均逐年增加。为了解云南猕猴桃产业发展情况,2020年3月,笔者分别对楚雄市、玉溪市、红河州、文山州和曲靖市等猕猴桃主产区进行了调查,总结分析了产业发展中存在的盲目种植、品种结构单一、缺乏专业种植技术、管理水平低等诸多问题,严重影响着云南猕猴桃产业的持续健康发展;探讨了加强政府扶持力度、优化产业布局、提高专业技能、加快标准建设等对策建议;展望了云南猕猴桃产业广阔的发展前景,为猕猴桃产业投资人和经营者提供理论参考。
%P 4-7
%@ 1000-6400
%L 11-2395/S
%W CNKI


%0 Journal Article
%A 刘笑宏
%A 孙阳
%A 郭对田
%A 肖慧琳
%A 郑秋玲
%A 曹萌
%A 慈志娟
%+ 山东省烟台市农业科学研究院;辽宁省经济林研究所;
%T 烟台地区猕猴桃产业发展潜力浅析
%J 烟台果树
%D 2020
%N 04
%K 烟台地区;;猕猴桃;;发展优势;;发展对策
%X 猕猴桃是一种营养成分非常丰富的水果,对人体健康具有重要作用。烟台地区猕猴桃产业发展起步较晚,气候冷凉,属于猕猴桃栽培次适宜区,但地理位置优越、交通发达,水果产业链成熟,品牌号召力强,通过设施栽培,具备相当的产品竞争力。本文从我国猕猴桃的发展现状及烟台地区发展猕猴桃的气候优势、种质资源优势、技术产业优势等方面,对烟台地区猕猴桃发展潜力进行分析,对其未来发展提出对策,以期为烟台猕猴桃的产业发展提供依据。
%P 4-6
%@ 1005-9938
%L 37-1244/S
%W CNKI


%0 Journal Article
%A 张鹏飞
%+ 金信国际知识产权代理有限公司;
%T 地理标志产业在“双循环”新发展格局下的突破之路——以陕西猕猴桃产业发展为例
%J 中华商标
%D 2020
%N 10
%K 陕西猕猴桃;地理标志;猕猴桃产业;双循环;
%X <正>9月14日,经过长达8年的谈判,《中欧地理标志协定》正式签署。根据该协定,陕西的眉县猕猴桃和周至猕猴桃分别被纳入第一批和第二批中欧互认地理标志名录。在经济全球化遭遇逆流,贸易保护主义盛行,新冠肺炎疫情持续蔓延的国际背景下,该协定的签署为我国"双循环"新发展格局释放了一个积极的外部信号。
%P 9-12
%@ 1006-7531
%L 11-3655/D
%W CNKI


%0 Journal Article
%A 李亮
%A 高联党
%A 许福平
%A 孟蔚茹
%A 唐江定
%A 陈小平
%A 金平涛
%+ 陕西省周至县土壤肥料工作站;周至县农业综合执法大队;周至县植保植检站;
%T 周至猕猴桃蜜蜂授粉技术示范应用效果调查
%J 西北园艺(果树)
%D 2020
%N 05
%K 猕猴桃;开花期;周至县;授粉技术;示范应用;效果调查;
%X <正>猕猴桃为雌雄异株异花授粉植物,高度依赖虫媒并结合人工辅助进行异花授粉,且生产中多采用人工授粉,费时费工。为探索猕猴桃花期蜜蜂授粉技术,明确蜜蜂授粉技术的增产、提质、增收效果,2018—2020年,我们在陕西猕猴桃主产区周至县开展了猕猴桃蜜蜂授粉技术示范应用研究,取得了一定效果。1基本情况示范应用设置3个区域,分别为蜜蜂授粉区、农民常规授粉区和网罩对照区。
%P 51-53
%@ 1004-4183
%L 61-1226/S
%W CNKI


%0 Journal Article
%A 李丽琼
%A 王永平
%A 陈大明
%A 陈光平
%A 陈云光
%A 坝德坤
%+ 云南省农业科学院热区生态农业研究所;元谋干热河谷植物园;
%T 我国猕猴桃产业新型经营模式分析与探讨
%J 安徽农业科学
%D 2020
%V 48
%N 19
%K 猕猴桃产业;;新经营模式
%X 我国猕猴桃产业的种植面积和产量位居世界第一,随着我国农业现代化发展,农业供给侧改革,农业产业经营模式发生了很多变化,各地不断涌出新的经营模式。猕猴桃产业在科研、生产、加工、销售、社会服务等产业链环节出现了不同的经营模式,有力促进了猕猴桃产业的健康发展和提质增效。对我国猕猴桃产业新的经营模式进行了总结分析,并探讨和展望未来的主要经营模式,为猕猴桃产业投资人和经营者提供参考。
%P 245-247
%@ 0517-6611
%L 34-1076/S
%W CNKI


%0 Journal Article
%A 段永华
%A 杨进成
%A 廖文宏
%A 张玉荣
%A 左丽娟
%A 廖凯
%A 张钟
%A 邓成忠
%+ 玉溪市农业科学院;峨山县农业综合服务中心;
%T 玉溪市红心猕猴桃生产栽培问题分析及解决措施
%J 云南农业科技
%D 2020
%N 05
%K 玉溪;;猕猴桃;;栽培;;气候
%X 阐述了玉溪市红心猕猴桃生长的气候条件及生产现状,分析了猕猴桃生产栽培上存在的问题,提出玉溪市红心猕猴桃生产应建立科研、推广、生产联合体,组建良种苗木繁育基地,调整品种结构,加强田间管理、开展贮藏保鲜与深加工技术研发等措施,以促进果农增产增收。
%P 23-24
%@ 1000-0488
%L 53-1042/S
%W CNKI


%0 Thesis
%A 易守华
%T 成都蒲江万亩猕猴桃产业化基地经营模式研究
%Y 秦远好;张世华
%I 西南大学
%9 硕士
%D 2020
%K 经营模式;;规模经营;;猕猴桃
%X 本文深入探究猕猴桃规模化基地经营模式问题,以成都蒲江万亩猕猴桃基地(以下简称基地)经营模式作为研究对象,通过文献综述、基地访谈、数据调查等方法,对该基地的历史及当前经营模式进行了提炼,对基地当前经营模式存在的问题及其原因进行了分析,并对基地今后的经营发展提出了建议。通过本文的研究得出如下结论。(1)梳理了该基地从成立至2019年间14年的发展历程,总结出初期的组织季节用工经营模式(2006年-2010年),中期的承租倒包经营模式(2011-2014年),中后期的OEM代种模式(2014-2017年)、当前的新组织季节用工经营模式(2017年-至今)4种经营模式。(2)在不同的发展阶段,基地所采用的各类经营模式在产量提高、效益提升方面各有优缺点。四种经营模式的运行、更新替代,给国内规模化、超大规模水果种植基地运营带来很多启发。(3)基地当前采用的新组织季节用工经营模式存在的问题包括:一是用工成本攀升;二是生产执行不佳;三是人才流失严重;四是劳动生产率低;五是投资信心不强。(4)针对基地现阶段经营存在的问题,建议从以下几个方面进行改进:一是大胆推行社会化服务托管模式;二是小范围试点“三权”改革;三是多方面加强生产技术团队建设;四是打造科技服务型辐射示范基地,发挥规模化基地自身产业价值、提升产业凝聚力,提振经营信心;五是推行“市场+品种授权+合作基地”农业生产模式,动员更多农户建设适度规模猕猴桃基地,规避自建大型基地所面临的经营风险。
%W CNKI


%0 Journal Article
%A 雷护佑
%A 张清明
%T 猕猴桃溃疡病综合防治技术
%J 农村新技术
%D 2020
%N 09
%K 猕猴桃溃疡病;结果母枝;综合防治技术;
%X <正>溃疡病是猕猴桃产业中一种毁灭性病害,对猕猴桃产量和品质会造成严重威胁,必须采取综合措施进行防控。猕猴桃溃疡病在皮层、木质部蔓延,造成病斑环绕枝蔓、主干时,即可导致病斑上部枝蔓枯干。这是溃疡病对猕猴桃造成毁灭性破坏的根本原因。笔者经实践,认为纵划道给药方式能使药剂渗入皮层
%P 21-22
%@ 1002-3542
%L 45-1130/S
%W CNKI


%0 Journal Article
%A 文浩
%T 白猕猴桃：药食两用价值高
%J 农村新技术
%D 2020
%N 09
%K 猕猴桃;种植成本;盛果期;
%X <正>猕猴桃是大家熟悉的水果品种,其种类繁多,有最原始的猕猴桃品种、黄心猕猴桃、红心猕猴桃还有最近比较热门的软枣猕猴桃,而贵州有一种比较特别的白猕猴桃,是药食两用的珍品,其品相、口感、营养等占优,市场价格也比一般品种高出许多,具有较好的种植前景。
%P 50-51
%@ 1002-3542
%L 45-1130/S
%W CNKI


%0 Journal Article
%A 洛晓平
%+ 宝鸡市陈仓区桑果工作站;
%T 猕猴桃溃疡病的发生规律与防治措施
%J 果农之友
%D 2020
%N 09
%K 猕猴桃溃疡病;防治措施;噻霉酮;细菌性病害;发生规律;
%X <正>猕猴桃溃疡病是一种严重危害猕猴桃生产的细菌性病害,被列为全国森林植物检疫对象。此病来势凶猛,具有隐蔽性、暴发性、毁灭性的特点。该病的发生,轻者造成树势衰弱、产量降低,重者可造成植株死亡、毁园,严重制约着猕猴桃产业的健康发展。
%P 48-49
%@ 1671-7759
%L 41-1343/S
%W CNKI


%0 Journal Article
%A 吴博泽
%A 郭俊佩
%A 刘璇
%A 高建华
%A 李大卫
%A 史宗勇
%+ 山西农业大学生命科学学院;中国科学院武汉植物园;
%T 猕猴桃冻害及抗寒研究进展
%J 天津农业科学
%D 2020
%V 26
%N 08
%K 猕猴桃;;低温胁迫;;生长形势;;生理生化;;分子机制
%X 猕猴桃是原产中国的多年生藤本果树,广泛分布于中国低纬度到高纬度地区。随着猕猴桃产业的迅速发展和种植区域的不断北扩南移,异常气候变化严重限制了猕猴桃产业的发展,其中低温胁迫已经成为影响猕猴桃果树生长、果实品质和产量的关键因素之一。本文围绕低温胁迫对猕猴桃的生长、生理生化影响及猕猴桃低温胁迫应答分子机制3方面进行综述,为猕猴桃抗低温胁迫研究以及抗逆品种选育提供理论依据。
%P 67-71
%@ 1006-6500
%L 12-1256/S
%W CNKI


%0 Journal Article
%A 李小艳
%A 杨红
%A 谢谭秋
%A 刘星谷
%A 蔡光泽
%+ 西昌学院;凉山州绿康猕猴桃研究所;
%T “金艳”猕猴桃果实生长规律及不同采收期对其品质的影响
%J 中国南方果树
%D 2020
%V 49
%N 04
%K 猕猴桃;;生长动态;;采收期;;果实品质
%X 在四川西昌以"金艳"猕猴桃为材料,研究其果实生长动态及不同采收期(谢花后153 d、168 d、183 d和198 d采摘,记为Ⅰ期、Ⅱ期、Ⅲ期和Ⅳ期)果实软熟后品质。结果表明,金艳猕猴桃在西昌一般4月中旬进入盛花期;果实(纵横径)生长呈前期逐渐增大,后期趋于平稳的变化,谢花后59 d内为果实快速膨大期,谢花后101 d进入生长停滞期。随着采收期的延迟,果实软熟时可溶性固形物、干物质和糖酸比呈逐渐升高的趋势;早期(Ⅰ期和Ⅱ期)采收果实软熟时可溶性固形物、干物质、糖酸比和总氨基酸偏低,淀粉和粗纤维较高;晚期(Ⅲ期和Ⅳ期)采收果实软熟时可溶性固形物、干物质、糖酸比较高,淀粉和粗纤维较低,风味更浓,口感更佳;Ⅳ期采收的维生素C和总氨基酸含量最高,但采收较晚不利于当年鲜果销售。作为鲜果,最佳采收期为Ⅲ期,Ⅱ期和Ⅳ期可作为备选采收期;作为保健品加工原料,最佳采收期为Ⅳ期。
%P 116-121
%@ 1007-1431
%L 50-1112/S
%W CNKI


%0 Journal Article
%A 易淑瑶
%A 刘青
%A 贾东峰
%A 李亦淇
%A 黄春辉
%A 钟敏
%A 廖光联
%A 徐小彪
%+ 江西农业大学猕猴桃研究所;江西农业大学林学院;
%T 不同结果母枝粗度对“东红”猕猴桃果实品质的影响
%J 中国南方果树
%D 2020
%V 49
%N 04
%K “东红”猕猴桃;;结果母枝;;果实品质;;差异分析;;主成分分析
%X 以江西赣南地区猕猴桃主栽品种"东红"为试材,调查其结果母枝粗度分布范围,并将其划分为5个粗度等级,探究不同粗度等级结果母枝东红猕猴桃果实品质的差异,并应用主成分分析法进行综合评价,可为东红猕猴桃冬季修剪时适宜结果母枝的选留提供依据。研究结果表明,不同粗度结果母枝的东红猕猴桃在果实风味品质、色泽指标等方面均存在差异。结果母枝粗度在10～12 mm时,单果质量、果实横纵径均最大;结果母枝粗度在8～10 mm时,果实干物质、可溶性糖、可滴定酸、维生素C、可溶性固形物、类胡萝卜素、叶绿素含量均为最大;随着结果母枝粗度的增加,果肉色调角、可滴定酸含量下降,固酸比、糖酸比上升。主成分分析综合评价表明,东红猕猴桃结果母枝粗度为8～10 mm的果实综合品质最佳,随着结果母枝粗度增加,果实综合品质下降,结果母枝粗度为16 mm以上的果实综合评价最低。
%P 122-126
%@ 1007-1431
%L 50-1112/S
%W CNKI


%0 Journal Article
%A 李国田
%A 张雪丹
%A 孙山
%A 安淼
%A 王海荣
%+ 山东省果树研究所;
%T 氯吡脲处理对“泰山1号”猕猴桃采后果实呼吸和品质的影响
%J 北方园艺
%D 2020
%N 12
%K 猕猴桃;;氯吡脲;;单果质量;;呼吸速率;;贮藏品质
%X 以山东主栽猕猴桃"泰山1号"为试材,采用浸果处理,研究了氯吡脲处理对果实膨大和采后果实品质的影响,以期为猕猴桃的保质增重提供参考依据。结果表明:与对照相比,猕猴桃单果质量及纵横径、侧径均显著增加,12.5 mg·L~(-1)氯吡脲处理使果实平均单果质量增加56.61%,果实纵横径和侧径分别增加18.80%、17.04%和13.62%,果形指数、横径和侧径比值则无明显变化;采后果实的呼吸速率除采收当天低于对照外,20℃贮藏下与对照无差异,均在第6天开始上升;氯吡脲处理使果实硬度降低,可溶性固形物含量有所提高,比对照增加1.12%;在贮藏2 d后可滴定酸含量逐渐下降,但整个贮藏期间果实的可滴定酸含量和失重速率均显著低于对照。说明在12.5 mg·L~(-1)氯吡脲处理条件下能显著增加"泰山1号"猕猴桃的单果质量,对促进果实商品性和提高产量具有良好作用,但降低了果实的硬度,加速了果实的软化,适宜的采收期可提前3～6 d。
%P 52-57
%@ 1001-0009
%L 23-1247/S
%W CNKI


%0 Journal Article
%A 禾本
%T 欧洲：成智利最大猕猴桃输出市场
%J 中国果业信息
%D 2020
%V 37
%N 06
%K 猕猴桃;出口量;
%X <正>智利猕猴桃委员会近期的报告显示,智利猕猴桃采收季即将结束。该委员会主席Carlos Cruzat称,2020年智利猕猴桃产量有所上升,但果实个头偏小。干旱和极端高温对北方地区猕猴桃生产的负面影响大于南方。许多生产者接到干旱预警后,在灌溉方面付出了很大努力,取得了较好的效果。截至2020年第17周,智利猕猴桃出口30 700 t,比2019年减少了20%。至5月上旬,智利已对欧洲市场出口猕猴桃9 401 t,占其猕
%P 39
%@ 1673-1514
%L 50-1173/S
%W CNKI


%0 Journal Article
%A 闫宝荣
%A 刘原
%+ 川北幼儿师范高等专科学校;四川苍溪猕猴桃研究所;
%T 广元市猕猴桃溃疡病发病原因及综合防治
%J 陕西农业科学
%D 2020
%V 66
%N 06
%K 猕猴桃溃疡病;;综合防治;;广元
%X 对四川省广元市猕猴桃溃疡病的大面积发病原因做了全面分析,指出要科学认识防控形势,并从调整品种布局,推广设施栽培技术,运用中医农业技术和生物防治方法,加强繁殖材料的管控,建立检测体系等方面提出了综合防治对策。
%P 91-93
%@ 0488-5368
%L 61-1089/S
%W CNKI


%0 Journal Article
%A 金平涛
%A 王亚红
%A 曹颖
%A 何成毅
%A 李长莉
%A 许福平
%A 朱江涛
%+ 陕西省周至县植保植检站;陕西省植物保护工作总站;西安市农业技术推广中心;西安市农产品质量安全检验监测中心;
%T 猕猴桃蜜蜂授粉与绿色防控技术集成应用效果分析
%J 中国植保导刊
%D 2020
%V 40
%N 06
%K 猕猴桃;;蜜蜂授粉;;绿色防控;;技术集成
%X 为保障猕猴桃产业持续稳定健康发展,促使果品提质增效、农药使用减量,2018—2019年于陕西周至开展了猕猴桃蜜蜂授粉与绿色防控技术集成应用试验。结果表明,综合利用蜜蜂授粉、害虫诱杀、生态调控、科学用药等技术,蜜蜂授粉区猕猴桃坐果率较自然授粉区提高2.9%、畸形果率降低48.2%;采收前对褐斑病、溃疡病、蝽类害虫的防治效果在69.6%以上,有效控制了病虫为害。蜜蜂授粉区单果重和商品果率增加,增产、增收及化学农药减量效果明显。
%P 55-58
%@ 1672-6820
%L 11-5173/S
%W CNKI


%0 Journal Article
%A 吕岩
%+ 咸阳海升现代农业有限公司;
%T 猕猴桃花后施肥切勿成“害”
%J 西北园艺(果树)
%D 2020
%N 03
%K 猕猴桃园;促果肥;
%X <正>又到了猕猴桃花后促果肥、膨大肥施用关键期,农资经销商们备足了货,果农也卯足了劲儿。一年的收成就看落花后40～50天果实的生长了。5—7月(幼果迅速膨大期),猕猴桃园除了要抵御风害、热害、雹害、病害、虫害等自然灾害的侵袭,还要提防作务不当造成的"人为灾害",其中尤以"肥药害"居首。今天,我们就来说说猕猴桃花后管理中的"人害"——不当施肥。下面的表1是新西兰有关猕猴桃对部分营
%P 9-10
%@ 1004-4183
%L 61-1226/S
%W CNKI


%0 Thesis
%A 杜亚敏
%T 引起猕猴桃枝枯和叶斑的间座壳菌种类鉴定及致病性研究
%Y 王国平
%I 华中农业大学
%9 硕士
%D 2020
%K 猕猴桃枝枯和叶斑病;;间座壳属真菌;;形态学特征;;多基因系统发育分析;;致病性
%X 植物病原间座壳属真菌的寄主范围和地理分布十分广泛,可引起多种作物的枯萎病、溃疡病、叶斑病、腐烂病及果腐病。近年来,我国猕猴桃主产区枝枯和叶斑病的发生较为普遍,对猕猴桃产量、品质构成较大威胁,生产上对解决此问题的需求日益迫切。本研究对我国猕猴桃主产区枝枯和叶斑病的发生危害状况进行调查,采集病样进行病原菌分离,采用形态学及分子生物学相结合的方法对病原菌进行鉴定并利用柯赫氏法则(Koch’s postulates)验证,以明确引起猕猴桃主产区枝枯和叶斑病的病原菌种类,为该病的有效防控提供了理论依据。1)引起猕猴桃枝枯和叶斑的病原间座壳属真菌种类鉴定2017-2019年对安徽、重庆、福建、湖北、河南、陕西、山东、四川和浙江等9个猕猴桃主产区种植的中华猕猴桃(Actinidia chinensis)和美味猕猴桃(Actinidia deliciosa)进行枝枯和叶斑病发生危害状况调查和田间症状描述,并采集10个栽培品种(红阳、金艳、翠玉、黄金、龙藏红、东红、金魁、徐香、海沃德、翠香)的枝枯和叶斑病样共106份。通过组织分离和纯化,从所采集的病样中共获得350个菌株,根据菌落形态和分生孢子特征判断,其中283个为间座壳属(Diaporthe)菌株(201个来源于枝枯病样,82个来源于叶斑病样)。对这些菌株的形态学特征观测结果显示,不同菌株的菌落颜色及气生菌丝形态存在较大差异,且这些差异又易受培养环境影响而发生变化,因而单纯依据形态学特征很难进行种的鉴定。根据对283个间座壳菌初步的形态学观察及EF1-α基因的序列分析,选取44个代表菌株进行多基因(ITS,EF1-α和TUB)系统发育学和形态学分析。结果显示,所获得的283个菌株分别归属于间座壳属(Diaporthe)的7个种,其中蜜柑间座壳菌(D.unshiuensis)100个菌株、榆树间座壳菌(D.eres)94个菌株、大豆间座壳菌(D.sojae)57个菌株、香港间座壳菌(D.hongkongensis)19个菌株、女贞间座壳菌(D.compactum)5个菌株、八角枫间座壳菌(D.alangii)5个菌株、柚木间座壳菌(D.tectonae)3个菌株。结果还看出分离组织之间的病菌种类有异,从猕猴桃叶斑病样分离的间座壳菌有D.unshiuensis、D.eres、D.sojae、D.compactum、D.hongkongensis和D.alangii6种,从猕猴桃枝枯病样分离的间座壳菌有D.unshiuensis、D.eres、D.sojae、D.hongkongensis、D.compactum、D.alangii和D.tectonae 7种,而从猕猴桃枝枯和叶斑病样分离到的D.unshiuensis、D.eres、D.sojae三个种的分离比例均为最高,其分离比例分别为42.79%、31.34%、14.93%(枝枯)和37.80%、32.93%、17.07%(叶斑)。本研究是我国猕猴桃枝枯和叶斑的病原间座壳属真菌种类的首次报道。2)来源于猕猴桃枝枯和叶斑病样的间座壳菌的致病性在室内将7种来源于猕猴桃枝枯和叶斑病样的14个间座壳菌代表菌株有伤接种到中华猕猴桃(Actinidia chinensis)翠玉品种的叶片、美味猕猴桃(Actinidia deliciosa)海沃德品种的果实和中华猕猴桃翠玉、红阳、黄金和金艳品种的枝条的结果显示,这7种间座壳菌均可侵染猕猴桃的枝条、叶片和果实,但其致病力强弱存在显著差异,其中D.alangii和D.tectonae的致病力显著强于D.unshiuensis、D.eres、D.sojae、D.hongkongensis和D.compactum。在室内采用5种蔷薇科植物包括梨(Pyrus Linn.)、桃(Prunus persica Sieb.et Zucc)、杏(Prunus armeniaca L.)、李(Prunus salicina L.)、苹果(Malus pumila Mill)的离体枝条有伤接种7种来源于猕猴桃枝枯和叶斑病样的14个间座壳菌代表菌株的结果显示,7种间座壳菌均可侵染这5种蔷薇科植物,但其致病表现因接种植物的不同存在明显差异。
%W CNKI


%0 Thesis
%A 王小璐
%T 24-表油菜素内酯对猕猴桃果实冷藏品质的影响及其机理
%Y 高慧
%I 西北大学
%9 硕士
%D 2020
%K 猕猴桃;;EBR;;冷害
%X 猕猴桃果实采收后衰老腐烂较快,低温能延缓该过程,但易诱发冷害,极大地限制了猕猴桃果实采后冷链贮运的发展。本文以‘华优’猕猴桃果实为试材,研究了24-表油菜素内酯(EBR)处理对猕猴桃果实冷藏品质的影响及其机理,为EBR处理在猕猴桃果实保鲜上的应用提供理论依据与技术参考。结果分述如下:(1)研究了不同浓度EBR(0、3、5、8和10μmol L~(-1))处理对猕猴桃果实冷害现象的影响,结果表明,低温贮藏过程中,3、5和8μmol L~(-1) EBR处理均可减缓果实冷害的发生,并以5μmol L~(-1) EBR处理效果最佳。故选用5μmol L~(-1) EBR探索EBR处理对猕猴桃果实冷藏品质的影响和减缓冷害的作用机理。(2)研究了EBR处理对猕猴桃果实能量代谢的影响。结果表明,EBR处理能保持果实较高的三磷酸腺苷含量和能荷水平,这与其提高了能量代谢相关酶,包括琥珀酸脱氢酶、细胞色素C氧化酶、H~+-ATPase和Ca~(2+)-ATPase的活性有关。EBR促进了果实能量产生与消耗平衡,进而对果实采后冷害的发生表现出缓解效应。(3)研究了EBR处理对猕猴桃果实中多胺和NO代谢的影响。结果表明,EBR处理通过对精氨酸、鸟氨酸和谷氨酸含量及精氨酸脱羧酶、鸟氨酸脱羧酶、一氧化氮合酶、二胺氧化酶和多胺氧化酶活性的调控,使果实的NO和多胺含量维持在相对较高水平,从而保护果实免受低温伤害。(4)研究了EBR处理对猕猴桃果实中γ-氨基丁酸(GABA)和脯氨酸代谢的影响。结果表明,EBR处理激活了谷氨酸脱羧酶、Δ1-吡咯啉-5-羧酸合成酶活性,同时抑制了GABA转氨酶、脯氨酸脱氢酶活性,这使得GABA和脯氨酸的积累增加,从而提高了猕猴桃果实的抗冷性。
%W CNKI


%0 Thesis
%A 李磊
%T 基于生物多样性对猕猴桃根结线虫的生态防控
%Y 尹显慧
%I 贵州大学
%9 硕士
%D 2020
%K 猕猴桃;;根结线虫;;生态防控;;伴生植物;;提质增效
%X 根结线虫(Root-knot Nematodes)作为猕猴桃根部的重要病原物,其为害已成为猕猴桃产业发展的制约因素之一。目前猕猴桃根结线虫病的防治以化学防治为主,但化学农药长期使用常造成病害抗性产生、环境污染和农药残留等诸多问题。本研究通过鉴定猕猴桃根结线虫侵染根部产生的病害特征,同时观察病原线虫形态并辅以分子生物学手段明确其种类;使用植物乙醇粗提物对根结线虫进行毒力测定,筛选出对线虫活性较好的粗提物进行田间验证;采用在猕猴桃果园伴生不同植物对根结线虫进行调控,调查其对果园生态的改善效果,进一步得到调控效果较好的植物进行套种。初步明确生物多样性对猕猴桃生态环境、果实品质、土壤微生物、酶活性等因子对猕猴桃根结线虫的影响,探索出根结线虫病的防治新途径。主要研究结果如下:1.采用线虫形态学与分子生物学等方法研究了猕猴桃园根结线虫发生种类,结果表明:通过形态学及r DNA-ITS序列测定,鉴定了病原线虫与Meloidogyne incognita同源性达99%,结合病害侵染引起的猕猴桃根部发病特征,明确了猕猴桃根结线虫种类为南方根结线虫(Meloidogyne incognita)。2.测定了22种植物乙醇粗提物对根结线虫2龄幼虫的生物活性,结果表明:植物粗提物对根结线虫均有一定活性,其中以蕺菜、万寿菊、蓖麻等乙醇粗提物对线虫毒杀活性较强,处理2龄幼虫24 h后其校正死亡率分别达90.89%、88.26%和89.32%,LC_(50)分别为2.31 mg/m L、2.66 mg/m L和3.38 mg/m L,田间试验表明,筛选的3种植物粗提物以万寿菊的防治效果最好,防效达到55.90%,与蕺菜和蓖麻乙醇粗提物处理差异显著。3.在猕猴桃园套种(小麦、大麦、鼠茅草、蕺菜、蚕豆和黑麦草)6种伴生植物,分别调查了各处理猕猴桃根结线虫病的发生情况,调查和测定了伴生植物对果园杂草种类、生态、果实品质与产量的影响。结果表明:植物伴生对根结线虫具有一定的调控效果,其中以蕺菜伴生果园猕猴桃根结线虫的发病率最低,为13.74%,其相对防效达到43.89%。同时,伴生植物能够降低果园杂草种群,提高果园土壤含水量和土壤孔隙度,降低土壤容重,蕺菜伴生能降低土壤温度。另外,蕺菜伴生还能提高猕猴桃产量和果实品质,处理后其果实平均横径为52.44mm、平均纵径为79.33 mm,单果体积、单果重和亩产量比对照(常规栽培)分别增加24.75%、12.04%和12.05%,差异显著;蕺菜伴生处理后猕猴桃果实维生素C、干物质、可溶性固形物、可溶性蛋白和可溶性总糖等含量与对照(常规栽培)相比差异显著,分别比对照提高了24.60%、28.29%、43.46%、26.03%和45.86%。4.套种蕺菜后猕猴桃根际土壤理化性质、微生物种类和数量、酶活性与对照相比发生了明显变化,其中根际土壤碱解氮、速效磷和速效钾含量分别提高了13.95%、7.92%和3.94%;土壤微生物种类以细菌为优势种群,放线菌次之,而细菌、真菌和放线菌数量分别比对照增加了19.01%、28.89%和16.32%;土壤过氧化氢酶、脲酶、蔗糖酶和磷酸酶活性分别比对照提高了17.02%、12.63%、17.57%和7.98%。相关性分析表明,套种蕺菜后猕猴桃根际土壤速效钾含量与土壤中细菌数量、真菌量、放线菌数量、脲酶活性、蔗糖酶活性、磷酸酶活性极显著正相关;土壤细菌数量与蔗糖酶活性显著正相关,与磷酸酶活性极显著正相关;土壤真菌数量与蔗糖酶活性极显著正相关。土壤放线菌数量与蔗糖酶活性、磷酸酶活性显著正相关。
%W CNKI


%0 Thesis
%A 李玉阔
%T 软枣猕猴桃果实花色苷合成与调控的分子机制
%Y 方金豹;胡春根
%I 华中农业大学
%9 博士
%D 2020
%K 软枣猕猴桃;;多组学分析;;花色苷;;转录因子;;基因功能;;环境因子
%X 猕猴桃是起源于中国的多年生落叶藤本果树,在分类上属于猕猴桃科(Actinidiaceae)猕猴桃属(Actinidia Lindl.)。该属植物种质资源丰富,共有75个分类单元,包括54个种和21个变种。猕猴桃果实味美汁多,富含维生素C和多种矿物质,营养价值很高。猕猴桃的果实性状多种多样,色泽作为直观的性状影响果实的外观品质并关乎消费者的购买意愿,直接决定猕猴桃的商品价值。猕猴桃果实颜色主要有绿色、黄色和红色,与之对应的代谢过程分别为叶绿素、类胡萝卜素和花色苷代谢。花色苷的合成与积累是猕猴桃果实呈现红色的直接因素,因此,开展猕猴桃果实花色苷合成的分子机制对红色猕猴桃品种的遗传改良非常重要。尽管猕猴桃花色苷合成的相关研究已有报道,但具体的分子调控机制并不清楚,且多数研究集中在果实局部红色的中华猕猴桃中,关于全红型软枣猕猴桃果实花色苷的研究相对较少。本研究以不同颜色的软枣猕猴桃果实为试验材料,对其进行代谢组分析和小RNA测序,筛选花色苷合成与调控的关键因子并对其功能进行验证,探讨软枣猕猴桃果实花色苷合成与调控的分子机制,主要研究结果如下:1.代谢组分析筛选着色相关的代谢物。对全红型软枣猕猴桃‘红宝石星’和全绿型软枣猕猴桃‘永丰一号’果实样品进行代谢组分析,共鉴定到28,837个代谢物,其中能够匹配到一级和二级数据库并成功注释的代谢物有13,715个。‘红宝石星’转色期和转色前期相比,共有3,785个代谢物上调,其中41个代谢物属于类黄酮物质,达到显著性差异的共7个,其中4个参与花色苷生物合成,分别为二氢杨梅素、矢车菊色素、天竺葵色素和飞燕草色素,表明这4种差异代谢物在‘红宝石星’果实转色过程中可能起到关键作用,转录组和代谢组关联分析和基因表达谱验证结果显示F3H、LDOX和UFGT是花色苷合成路径中的关键结构基因。2.小RNA测序分析筛选关键调节因子。对‘红宝石星’颜色变化关键期的果实样品进行高通量小RNA测序分析,共鉴定到1,063个mi RNAs,包括482个保守的mi RNAs(对应526个前体mi RNAs)和581个新型mi RNAs(对应619个前体mi RNAs),分属46个mi RNA家族。‘红宝石星’果实着色过程中,共有321个mi RNAs显著性差异表达。将321个mi RNAs进行靶基因预测并将预测结果比对到GO和KEGG数据库获得相应的功能注释数据。结果显示,共有814个靶基因分别注释到GO分类的25个生物学过程条目、15个细胞组分条目和10个分子功能条目,共有207个靶基因被匹配到KEGG分类的18个条目中。这为后续筛选关键mi RNA提供重要数据参考。依据花色苷合成基因表达谱、基因表达水平与花色苷组分含量相关性分析、mi RNA表达水平检测、mi RNA与靶基因的序列比对等结果筛选到可能参与调控花色苷合成的绿果期特异高表达的mi R858及其靶基因Aa MYBC1。3.调节因子的功能验证。通过基因组定位分析,发现mi R858定位于猕猴桃基因组的第13号染色体的1.2 Mb区域,靶基因Aa MYBC1定位于第9号染色体的0.8 Mb区域。靶位点位于Aa MYBC1编码区的289-309 bp区段。从‘红宝石星’中克隆Aa MYBC1基因,其c DNA全长798 bp,编码265个氨基酸。通过功能蛋白网络数据库预测发现Aa MYBC1可能与Aab HLH42之间存在互作关系。分别构建Aa MYBC1-p GBKT17和Aab HLH42-p GADT7重组载体共转化酵母细胞进行酵母双杂交试验,结果表明Aa MYBC1能够与Aab HLH42互作。亚细胞定位结果表明Aa MYBC1定位于细胞核,Aab HLH42定位于细胞核和细胞质,两者均具有转录因子的一般特性。构建mi R858表达载体、Aa MYBC1靶位点正常和突变载体并转化农杆菌,瞬时共转化本氏烟草证实mi R858与Aa MYBC1的靶向关系。4.在软枣猕猴桃‘红宝石星’离体果实的果心中过表达mi R858,与对照相比,过表达mi R858的果心不能正常着色,花色苷几乎检测不到,Aa MYBC1和花色苷合成的晚期合成基因表达量显著降低,表明mi R858通过抑制Aa MYBC1的表达阻碍花色苷的合成与积累,进而抑制果实着色。构建Aa MYBC1的沉默载体并在‘红宝石星’果心中瞬时沉默Aa MYBC1,与对照相比,沉默Aa MYBC1的果心红色明显变浅,花色苷含量显著降低,Aa MYBC1和花色苷合成的晚期合成基因表达量显著降低,表明单独沉默Aa MYBC1能够减弱花色苷的合成,进而干扰果实着色,但不能完全抑制。5.基于以上结果,推测红绿软枣猕猴桃果实颜色差异的形成源于mi R858的差异表达调控。通过对‘红宝石星’进行套袋和不同温度处理,发现遮光和高温能够显著诱导mi R858的表达从而抑制果实着色。构建mi R858介导的全红型软枣猕猴桃果实响应环境因素的花色苷合成的调控模型:在果实正常生长条件下,Aa MYBC1和Aab HLH42能够与另外一个WD40蛋白形成MBW复合体,激活花色苷晚期合成基因的表达,进而促进花色苷的合成与积累,果实正常着色。在果实处于高温或者光照不良等环境胁迫下,mi R858被诱导表达,抑制其靶基因Aa MYBC1的表达,使其不能正常形成Aa MYBC1转录因子,干扰MBW复合体的形成,不能激活花色苷晚期合成基因的表达,进而抑制花色苷的合成与积累,果实不能正常着色。本研究利用多组学分析,系统研究了软枣猕猴桃果实花色苷合成的分子机制,初步分析了红绿果实差异形成的原因,构建了mi R858介导的软枣猕猴桃果实花色苷合成与调控的网络作用模型,为猕猴桃果实着色机制提供了新的视点,为猕猴桃果实红色性状的遗传改良提供理论基础,对分子育种指导生产具有重要意义。
%W CNKI


%0 Journal Article
%A 蔡杰
%A 徐洪星
%+ 湖北省九洲农信科技有限公司;
%T 湖北省猕猴桃智慧生产转型发展需求与趋势分析
%J 绿色科技
%D 2020
%N 10
%K 猕猴桃;;智能化;;转型发展
%X 指出了湖北是猕猴桃产业大省,但近年猕猴桃产业受劳动力资源短缺、生产效率不高等因素的影响发展受阻。针对湖北省猕猴桃产业现状,详细分析了猕猴桃智慧生产模式信息化需求与必要性,阐明了智慧生产方式是猕猴桃产业发展转型的必然趋势。
%P 286-287
%@ 1674-9944
%L 42-1808/S
%W CNKI


%0 Journal Article
%A 秦虎强
%A 刘巍
%A 赵英杰
%A 朱穗层
%A 郭成
%A 李建民
%A 刘宁娟
%A 车晓娟
%A 金平涛
%A 黄丽丽
%+ 旱区作物逆境生物学国家重点实验室西北农林科技大学植物保护学院;眉县园艺技术推广服务中心;眉县农业技术推广中心植保植检站;周至县农业技术推广中心植保植检站;
%T 猕猴桃细菌性溃疡病防控关键技术示范及效果评价
%J 陕西农业科学
%D 2020
%V 66
%N 05
%K 猕猴桃细菌性溃疡病;;防控技术;;技术示范;;效果评价
%X 猕猴桃细菌性溃疡病是猕猴桃产业的重大灾害,常导致花腐和叶斑、流脓枝枯、死树毁园,经济损失巨大。为科学、安全、高效防控该病害,基于前期研究,集成创新了一套猕猴桃"两前两后"防控关键技术,即"花前、花后"喷雾防花腐、叶斑,"采果后、落叶前"药液喷淋或涂刷枝干防枝干溃疡,并从2016-2019年连续4 a在眉县、周至及杨凌3县区13个示范点进行了技术示范,累计示范面积926 hm~2。结果表明,该技术在不同年份、不同地区对溃疡病均防控效果良好,4 a间示范园平均病株率为3.61%,主干发病率控制在3%以下。与常规对照园比较,示范园的平均防效达75%以上,果园病死株率及产量损失显著降低,估算保产2 388 kg·hm~(-2),总经济损失降低884.5万元。该技术的示范与推广,有效遏制了猕猴桃细菌性溃疡病的发生,保障了猕猴桃产业的可持续发展。
%P 20-25
%@ 0488-5368
%L 61-1089/S
%W CNKI


%0 Journal Article
%A 黄星
%+ 西华师范大学国土资源学院;中国农业大学经济管理学院;
%T 猕猴桃产业助推四川扶贫探析
%J 农村经济与科技
%D 2020
%V 31
%N 09
%K 猕猴桃;;产业扶贫;;四川省
%X 中国是猕猴桃的原产地,也是种植面积和产量最大的生产国。四川省是世界红心猕猴桃发源地和最大的种植区。在精准扶贫过程中,四川省在大力发展红心猕猴桃产业助推扶贫上进行了有益的探索,取得了突出的成效,但也经历过失败。分析了其具体形式及措施,并提出了科学发展、技术发展与前瞻发展的建议。
%P 216-217+220
%@ 1007-7103
%L 42-1374/S
%W CNKI


%0 Journal Article
%A 苏文文
%A 李苇洁
%A 李良良
%A 吴迪
%A 韩振成
%A 王加国
%A 任春光
%+ 贵州省山地资源研究所;
%T 猕猴桃褐斑病的发生及防治
%J 农技服务
%D 2020
%V 37
%N 05
%K 猕猴桃;;褐斑病;;防治
%X 猕猴桃褐斑病是猕猴桃叶部主要病害,也可以发生于果实上,严重时可以引起果园叶片大面积提早脱落,大量秋稍萌发,对猕猴桃的产量和品质造成一定影响。根据近几年国内外报道,对猕猴桃褐斑病的发病症状、病原及寄主,发生规律及防治进行简要综述,并展望了猕猴桃褐斑病的研究方向。
%P 84-85
%@ 1004-8421
%L 52-1058/S
%W CNKI


%0 Thesis
%A 杨文君
%T 当代油茶产业复兴问题研究
%Y 杨庭硕;覃娜娜
%I 吉首大学
%9 硕士
%D 2020
%K 油茶产业;;武陵山区;;农民;;地方性知识;;文化因素
%X 油茶树作为传统木本植物,因其食用价值高,应用广泛,是我国重要的木本油料作物之一。油茶产业复兴所面临的问题,通常被认为品种不够优良,生产技术落后及资本不足等因素导致。长期以来,尽管油茶具有较高的经济价值和生态价值,但油茶产业未得到良好的发展。武陵山区属于喀斯特地貌地形区,其特征为土壤层薄,地表蓄水能力不强,抗寒能力低,土壤肥力低,其生态环境呈相对脆弱性,对外部变化的反应敏感性强,程度高,但是茶油种植正好可以适应此类生态环境。明清以来,油茶在武陵山区大量种植,成为民间百姓的主要食用油与经济作物,油茶也成为武陵山区百姓的一种文化因素。当代以来,在转基因食用油与诸多油料的冲击下,武陵山区的油茶产业种植开始走向衰败。在当今转基因油料占据主流的时代,如何更好发挥属于先民们创造的原生态饮食文化价值,对明清以来在武陵山区占据主流的油茶作物进行复兴,就显得尤为必要。有鉴于此,本文拟从武陵山其茶油栽培历史与的自然环境两个维度为视角,选取永顺县高坪村为田野点,对当代时期武陵山区茶油业如何复兴的问题展开研究。在武陵山区,由于山地降水量少,气候等因素,当地农户在长期的生活经验里,积累了丰富的本土生态知识,能从油茶产业中获得经济收益及生态收益。利用好地方性知识,就能在增加收入的同时,同时保护自身所在的生态环境。农户作为受益主体时,他们所关注的是自身利益,在与其他权力的博弈的同时,地方性知识的运用在面对利益时被舍弃,农户对油茶种植的意愿降低,油茶产业也面临着被放弃的境况。油茶产业作为林业产业的基本特征,和工业、农业是不一样的,要想在当代社会将传统的油茶产业进行复兴,就必须进行文化复兴。
%W CNKI


%0 Journal Article
%A 刘银兰
%A 杨桂玲
%A 孙月芳
%A 孟瑜清
%A 郑丽珍
%+ 浙江省农业科学院农产品质量标准研究所;农业农村部农产品质量安全风险评估实验室(杭州);桐乡市农业技术推广服务中心;诸暨市经济特产站;衢州市柯城区农业农村局;
%T 浙江省猕猴桃质量安全现状与风险隐患及对策
%J 浙江农业科学
%D 2020
%V 61
%N 05
%K 猕猴桃;;质量安全;;风险隐患;;监管;;浙江省
%X 分析浙江省猕猴桃检出登记农药少、合格率有待提高、多残留突出等质量安全现状,以及存在的农药残留、植物生长调节剂使用等风险隐患,提出不建议使用清单、加快农药登记、加快制定农药限量等方面的管控措施建议,从生产和监管两个方面提升浙江省猕猴桃质量安全。
%P 1000-1002
%@ 0528-9017
%L 33-1076/S
%W CNKI


%0 Thesis
%A 刘佳
%T 软枣猕猴桃快繁及遗传转化体系的建立
%Y 杨明峰
%I 北京农学院
%9 硕士
%D 2020
%K 软枣猕猴桃;;快繁;;组织培养;;遗传转化
%X 软枣猕猴桃(Actinidia arguta)是猕猴桃科猕猴桃属大型落叶藤本植物,是近些年新兴起的一种小浆果,不光果实中含有丰富的营养,其果树也具有很高的观赏价值、药用价值及生态价值。目前软枣猕猴桃的野生资源逐渐减少,种植产业发展缓慢,随着消费需求量的增加,产量不足的问题愈发严重。且随着种植面积的增加,软枣猕猴桃缺少优良品系、环境适应性不强,及果实不耐贮藏等问题严重影响了产业的发展。本文探索软枣猕猴桃的多种快速繁殖方法,包括实生苗、压条育苗、丛生芽扩繁等短期内获得大量苗木的方法,建立了适合软枣猕猴桃的快繁体系;通过实验比较多种外植体材料的组培再生效率,建立了高效的组培再生体系;通过植物表达载体pCAMBIA3301-121的转化和转化效果检测建立软枣猕猴桃的遗传转化体系。主要结论如下:1.软枣猕猴桃可采用三种方法快速增殖。实生苗:种子用45℃水浴30分钟,用0.07%的赤霉素浸泡24小时,种子萌发率为82%;丛生芽扩繁:以茎段为外植体,MS基本培养基+6-BA(3 mg/L)+NAA(0.1 mg/L)的增殖系数为5.45;压条育苗:枝条经过0.02%的生根粉浸泡后,压条的生根率更高。2.软枣猕猴桃的幼嫩茎段作为外植体,用75%酒精浸泡30秒,0.2%氯化汞浸泡4分钟消毒,成活率为80%。实验以软枣猕猴桃的叶片、叶柄、茎段、子叶分别作为外植体,以MS(4.43 g/L)+蔗糖(30 g/L)+琼脂(7g/L)为基本培养基,诱导愈伤的培养基为:MS基本培养基+ZT(1 mg/L)+NAA(0.1 mg/L),其中茎段和子叶愈伤诱导率为100%,叶片愈伤诱导率为83.33%,叶柄愈伤诱导率为63.33%;诱导愈伤组织分化的培养基为:MS基本培养基+6-BA(3 mg/L)+NAA(0.1 mg/L),茎段和子叶愈伤组织分化率为96.67%,叶片愈伤组织分化率为10%,叶柄愈伤组织分化率为6.67%;诱导生根的培养基为:1/4 MS(2.21 g/L)+蔗糖(10 g/L)+琼脂(7 g/L),生根率为 96.67%。3.利用农杆菌转化法将表达载体pCAMBIA3301-121整合到软枣猕猴桃茎段基因组中。将茎段浸泡在EHA105农杆菌菌液中(OD600=0.6,含As20 mg/L)20分钟,然后共培养4天(温度为20±2℃,暗培养),用MS液体培养基(含Carb,500 mg/L)清洗,接种到添加了 Carb(400 mg/L)的诱导愈伤的培养基中约20天,然后放入选择培养基中进行筛选,每20天换1次增殖培养基并逐渐减少carb浓度,直至得到完整植株。
%W CNKI


%0 Thesis
%A 宋建宇
%T CPPU对猕猴桃果实库强调控作用及其与糖代谢的关系分析
%Y 李明军;马百全
%I 西北农林科技大学
%9 硕士
%D 2020
%K 猕猴桃;;CPPU;;果实大小;;糖代谢;;SUSY;;NINV
%X 果实大小是影响猕猴桃果实品质和价格的主要因素,生产上广泛利用氯吡苯脲(CPPU)调控猕猴桃等果实大小。CPPU处理可促进果实细胞分裂和扩增,加快果实膨大,这也与提高的果实库强有关。为探明猕猴桃果实库强调控与果实同化物卸载和代谢的关系,本论文以美味系猕猴桃‘海沃德’(Actinidia deliciosa‘Hayward’)为试材,以清水作为对照,于盛花后20 d采用50 mg/L的CPPU溶液浸蘸猕猴桃幼果,研究了CPPU处理后对猕猴桃库强的调控作用以及糖代谢的影响,并通过转录组分析了CPPU处理后对相关代谢基因表达的影响。同时构建了蔗糖卸载后调控的关键基因Md NINV1和Ad SUSY1的过表达和干扰载体,并利用农杆菌侵染法获得了相应猕猴桃转基因株系,进行了糖含量等指标测定,获得的主要研究结果如下:1.与对照相比,花后20 d利用50 mg/L的CPPU处理能有效增加海沃德猕猴桃果实单果质量,增加果实纵横径,且CPPU处理后果实大小增加幅度最大的是在处理后第一和第二周,即花后35天之前。对果实糖酸含量测定发现,CPPU处理后,果糖含量在处理后前3周无明显变化,在发育后期均高于同期对照组。而葡萄糖,蔗糖等含量在整个果实发育期均高于同期对照组。对糖代谢相关酶活性分析发现:CPPU处理的果实与对照果实相比,SPS(蔗糖磷酸合酶)活性整体升高,参与蔗糖裂解的蔗糖合酶(SUSY)和酸性转化酶(AINV)在果实发育前期高于对照,在发育后期低于对照。这些结果表明,CPPU处理后提高了果实的库强,增加了CHO分配,这可能与加快的蔗糖裂解相关。此外,CPPU处理的猕猴桃Vc含量在生长发育前期高于对照组,而发育后期低于对照组。对照果实和CPPU处理的果实还原型Vc和总Vc含量在整个果实生长发育期均呈现先上升后下降的变化规律。2.为进一步探明CPPU处理提高果实库强,促进果实生长的机制,利用RNA-seq技术分析了CPPU处理后前三周果实转录组的变化。结果表明,通过CPPU处理以后对糖代谢通路产生了影响,在碳水化合物代谢转运通路,CPPU处理上调了β-淀粉酶、α-葡聚糖磷酸化酶等淀粉代谢基因,在蔗糖卸载途径,CPPU处理上调了SUT,SPT,CWINV,SUSY,HXK等基因的表达水平,尤其与猕猴桃库强相关的SUSY1在CPPU处理后第7天有显著的上调,这可能与CPPU调控SUSY活性和库强有直接关系。同时对激素信号进行分析,发现差异基因主要集中在细胞分裂素的感知和信号转导,乙烯生物合成,乙烯感知和信号转导,赤霉素生物合成,赤霉素修饰和降解等途径,这些激素信号的变化可能与库强调控、蔗糖卸载能力及细胞分裂膨大等相关基因变化有关。3.为探明蔗糖裂解方式在猕猴桃蔗糖卸载中的作用,构建了苹果蔗糖主要裂解酶中性转移酶基因Md NINV1过表达载体和猕猴桃蔗糖裂解关键酶蔗糖合酶基因Ad SUSY1干扰载体,通过农杆菌侵染获得了‘海沃德’猕猴桃抗性株系,通过DNA和RNA水平分子检测,共获得了Md NINV1异源过量表达的3个阳性株系;同时获得了Ad SUSY1干扰的3个株系。对Md NINV1叶片糖含量测定发现,Md NINV1转基因猕猴桃叶片果糖,葡萄糖含量均低于野生型,其中果糖含量降低约50%,葡萄糖含量降低约30%,而蔗糖含量变化并不显著。对Ad SUSY1叶片糖含量测定发现,转基因株系蔗糖含量明显降低。
%W CNKI


%0 Thesis
%A 蒋宗谨
%T 双流式喷雾参数优化与猕猴桃授粉装置研制
%Y 石复习
%I 西北农林科技大学
%9 硕士
%D 2020
%K 猕猴桃授粉;;双流式喷雾;;参数优化;;沉积量控制;;验证试验
%X 猕猴桃为雌雄异株植物,改善其授粉效果是保证品质的关键因素和提高产量的前提,国内猕猴桃授粉主要依靠人工作业,花粉利用率低、作业速度慢、劳动强度大、成本高,制约着猕猴桃产业的快速发展。双流式雾化具有粒径均匀、雾化稳定、气液分离控制、靶向性强等特点,可满足猕猴桃授粉作业的高速、低损、精准化要求,开发猕猴桃双流式授粉装备,具有广阔的应用前景和重要的经济价值。本文以棚架式“海沃德”猕猴桃花为实验对象,进行猕猴桃双流式授粉作业参数优化和授粉装备的研制。主要研究内容如下:(1)机械授粉作业的农艺参数量化研究。通过测量和分析棚架式猕猴桃花朵结构特征,进而提出了猕猴桃双流式喷雾授粉方法,计算了猕猴桃充分授粉的花粉需求量,为猕猴桃喷雾授粉授粉参数控制研究及授粉装置研发提供农艺依据。研究表明:猕猴桃花呈簇状分布,其中4朵花的花簇比例最大,为33%,97%的花簇水平面的长和宽的别平均值分小于13.35 cm和9.87 cm;采用质量分数为0.1%的花粉液授粉,单朵猕猴桃花雌蕊至少需沉积42.9 mg花粉液才能保证充分授粉。(2)双流体喷嘴授粉沉积量参数控制研究。本文根据猕猴桃花朵结构参数和充分授粉需求量,构建了双流式授粉控制试验装置,分别采用沉积称量、图像灰度分析和雾滴粒径激光测量的方法,测量了花蕊区的雾滴沉积量、雾滴覆盖率和雾滴粒径,结果表明:双流体喷嘴采用气压0.20 MPa、花粉液流量0.125 L/min、喷雾脉冲时长0.1 s、喷雾距离35 cm为作业参数,可提高花粉液在花朵柱头区的有效沉积。(3)猕猴桃双流式喷雾授粉装置的整机结构和控制系统设计与制作。根据授粉作业参数,并结合猕猴桃园尺寸参数,设计了猕猴桃喷雾授粉装置的整机结构、液路系统、气路系统和动力系统。依据试验获取的喷雾控制参数设计了花粉量流量、喷雾气压控制系统以及猕猴桃花对靶控制系统,控制系统以Arduino单片机为控制单元,采用水流量传感器和气压传感器检测液路流量和气路压强,采用Pixy相机识别并定位猕猴桃花。(4)猕猴桃授粉装置田间试验验证。首先,设计了猕猴桃田间连续喷雾授粉试验,研究了授粉作业参数对猕猴桃授粉效果的影响;其次,采用优化后的双流式喷雾参数进行了对靶授粉试验,验证了双流式授粉的喷雾控制参数的有效性。试验表明:猕猴桃坐果率对授粉气压、授粉速度和花粉液流量的敏感程度依次减小,授粉速度对果实重量和畸形率的影响最显著,雾化气压最不显著。双流式对靶授粉的坐果率为86.7%,比手持式喷雾器授粉提高6.7%,比电动喷雾器提高13.4%,比手工点授小5.0%;双流式对靶授粉的平均果实重量为91.5 g,比手持喷雾器授粉提高11.1 g,电动喷雾器提高8.0 g,比手工点授少11.07 g,但双流式授粉的作业效率高于人工授粉。
%W CNKI


%0 Thesis
%A 任春燕
%T 基于猕猴桃木生物炭的土壤重金属修复效果评价
%Y 张增强
%I 西北农林科技大学
%9 硕士
%D 2020
%K 猕猴桃木;;生物炭;;重金属;;污染土壤;;钝化
%X 土壤中重金属易累积而不易分解,导致农田土壤肥力下降,影响农作物的安全生产,甚至会通过食物链传递进入人体,从而威胁人体健康。生物炭是农林废弃物经热解得到的富含碳的固体物质,具有比表面积大、吸附能力强等特点。生物炭添加到土壤后,能与土壤中的重金属发生一系列反应,如吸附、沉淀、络合、离子交换等,来钝化土壤中重金属,可用于修复土壤环境污染。本研究以废弃的猕猴桃修剪枝为原材料制备生物炭,首先采用静态吸附法研究了其对模拟废水中重金属离子Cd2+、Pb2+、Zn2+的吸附性能,探究了溶液不同初始浓度、吸附时间、pH值及生物炭投加量对溶液中Cd2+、Pb2+、Zn2+吸附效果的影响,同时采用扫描电镜(SEM)和傅里叶红外光谱(FTIR)对吸附前后的生物炭结构进行了表征,并研究了其对实际生活废水中Cd2+、Pb2+、Zn2+的吸附能力,为研究猕猴桃木生物炭对土壤中重金属的钝化效果奠定基础;其次,通过土壤培养和盆栽试验,设置不同的生物炭添加量(1%、2%、4%),以未添加生物炭的土壤作为对照,研究了施用生物炭对土壤理化性质、重金属有效性、浸出毒性、重金属Cd、Pb、Zn形态、土壤酶活性、芥菜生长及吸收重金属的影响,旨在为猕猴桃修剪枝的资源回收利用及猕猴桃木生物炭对矿区污染土壤的修复潜力提供理论依据。主要研究成果如下:(1)猕猴桃木生物炭呈碱性,pH为11.4,比表面积达15.7m2·g-1,呈多孔结构,表面官能团丰富。Cd2+、Pb2+、Zn2+的最佳吸附条件是pH为4～6,120 min吸附达到平衡,最佳投加量分别为4.0、3.0、4.0g.L-1,最大吸附量分别为9.35、65.9、36.8mg·g-1。(2)吸附动力学试验表明,猕猴桃木生物炭对Cd2+、Pb2+和Zn2+的吸附遵循准二级动力学模型;等温吸附试验表明,在25℃条件下,Langmuir方程更适于生物炭对Cd2+的吸附过程,其理论最大吸附量达13.1mg·g-1,生物炭对Pb2+和Zn2+的吸附更符合Freundlich方程。猕猴桃木生物炭可作为处理轻度重金属复合污染废水的吸附剂。(3)随着生物炭添加量的增加,FX和TG 土壤的pH值、CEC、有机质和酶活性(脱氢酶、脲酶和蔗糖酶)均增加,重金属Cd、Pb、Zn有效性及浸出毒性降低。BCR分析表明,与对照土壤相比,在4%生物炭添加水平下,FX 土壤中Cd、Zn和Pb的酸可溶态最大降幅分别为11.1%、13.3%和24.7%,TG土壤中分别为7.67%、22.8%和7.89%。同时,FX 土壤中Cd、Zn和Pb的残渣态含量分别提高了了 55.9%、7.14%和11.0%,TG 土壤中分别增加了 23.7%、5.86%和10.0%。(4)盆栽试验表明,随着生物炭施用量的增加,芥菜根际土壤中Cd、Pb、Zn有效态含量降低,芥菜产量显著增加,芥菜对重金属的富集量显著下降。当施用4%的生物炭时,FX和TG 土壤生物量分别较对照提高了33%倍和38%,显著提高了芥菜植株的叶绿素含量及过氧化物酶(POD)和过氧化氢酶(CAT)的酶活性,减少了丙二醛(MDA)含量。因此,制备猕猴桃木生物炭,一方面,有利于农业废弃物资源的循环利用;另一方面,可用于修复土壤环境中重金属污染。
%W CNKI


%0 Thesis
%A 陈翀
%T 猕猴桃内部品质的声学振动无损检测方法研究
%Y 熊双丽;张文;郑建国
%I 西南科技大学
%9 硕士
%D 2020
%K 猕猴桃;;硬度;;无损检测;;预测模型
%X 猕猴桃是我国果品产业的一大支柱,种植面积和产量均位于世界第一。但我国猕猴桃果品快速检测分级能力落后,果品品质参差不齐,增值空间低,市场竞争力弱。因此,有必要找到一种快速、准确的无损检测方法实现猕猴桃的品质检测。猕猴桃是一种呼吸跃变型水果,随着果实的不断成熟,果实内部品质不断变化,具体表现为果实硬度的逐渐减小,维生素C含量、纤维素含量和果肉颜色等的不断变化。本论文利用声学无损检测技术,研究猕猴桃在成熟过程中内部品质指标的变化情况,探索猕猴桃品质指标变化规律,构建各项品质指标的动力学模型;构建声学无损检测平台,获得稳定的测试条件;建立基于共振频率和弹性指数的猕猴桃硬度预测模型,比较不同预测模型的结果,得到较优的猕猴桃硬度预测模型。具体研究内容和主要研究结果如下:(1)品质指标动力学模型的构建研究在室温和8℃条件下,内部品质指标的变化情况,构建零级动力学模型、一级动力学模型和威布尔模型。结果表明:内部品质指标与贮藏时间之间均存在极显著线性关系,且温度越高,各项内部品质指标的变化速率越快。内部品质指标中的硬度、维生素C含量、L~*值和纤维素含量随着贮藏时间的增加而逐渐降低,失重率、a~*值、b~*值、ΔE值和C值随贮藏时间的延长而增加。对比3种模型对猕猴桃各项指标的分析结果,威布尔模型的拟合效果最好。室温下,威布尔模型对失重率、硬度、a~*值、b~*值、L~*值、ΔE值、C值和VC含量、纤维素的R~2分别为0.980、0.997、0.983、0.975、0.986、0.969、0.990、0.992;8℃条件下分别为0.974、0.979、0.979、0.910、0.998、0.840、0.988、0.990。结合感官评定和威布尔模型的拟合结果得到,室温和8℃贮藏条件下,猕猴桃果肉硬度分别低于2.58和4.26 N时,不建议食用。(2)声学无损检测平台的构建基于猕猴桃的声学振动特性,采用DFT5004数据采集系统、DFT6000数据分析系统和振动传感器构建声学无损检测平台,实现对猕猴桃振动响应信号的稳定采集。测试高度选定为10 cm,均匀选取不同果重的猕猴桃赤道部位的4个点进行检测。结果表明:不同果重和赤道范围内的不同测试点对振动响应频率无显著影响。(3)猕猴桃硬度预测模型的建立以猕猴桃的振动频率和弹性指数为自变量,硬度为因变量,采用一元线性回归、逐步多元线性回归和偏最小二乘法建立猕猴桃硬度的预测模型。结果表明:三种模型中偏最小二乘法与逐步多元线性回归模型的结果均良好。室温下,校正集中相关系数r_c=0.983,校正均方根误差REMSEC=0.644 N;预测集中相关系数r_p=0.929,预测均方根误差REMSEP=1.412 N,REMSEC下降。8℃下,校正集中r_c=0.980,REMSEC=0.681;预测集中r_p=0.961,REMSEP=0.904 N,REMSEC下降,说明利用声学振动无损检测技术用于判断猕猴桃内部品质的方法是可行的。
%W CNKI


%0 Thesis
%A 杨雨薇
%T 广东省和平县猕猴桃产业发展研究
%Y 王明星
%I 仲恺农业工程学院
%9 硕士
%D 2020
%K 和平县;;猕猴桃;;产业发展
%X 县域经济的增长主要取决于是否可以将县域里的特色资源优势转换为县域经济优势。且在十九大报告中,习总书记提出的乡村振兴战略里有一条关键道路是必须要坚决打好精准脱贫攻坚战,也就表明在国家的层面上推动各地区因地制宜地发展地区优势特色产业,以此带动农村区域的可持续发展。广东省和平县根据当地的资源优势、市场需求等综合条件,县委县政府选取发展猕猴桃产业作为带动当地经济可持续发展、实现乡村振兴的基本路径之一。其作为华南地区最大的猕猴桃生产基地,猕猴桃既是当地的特色产业,又是优势产业。但在伴随国内陕西、湖南、四川等主要猕猴桃生产区的冲击;国外新西兰、意大利等进口猕猴桃不断涌入国内高端消费市场的竞争下,和平县猕猴桃产业在发展的过程中,也依然存在一些问题和不足。因此,如何及时排除发展猕猴桃产业时存在的限制性因素,最大程度地发现该产业的发展潜力,使当地经济朝着可持续方向发展,是和平县经济发展中亟需关注的重点。本文在进行该项研究时,从指导当地特色产业实现健康发展的角度,在基于产业发展理论、比较优势、可持续发展理论的基础上,利用文献研究法、实地访谈法和问卷调查法,从和平县猕猴桃种植、储存和加工、市场营销、效益状况四个方面对该县猕猴桃产业发展现状进行了分析;并结合产业发展及猕猴桃的种植优势,对和平县主要的合作社、种植户、企业及研发团队进行调研,从而指出了和平县猕猴桃在产业发展中还存在的问题和不足;随后,寻找有助于猕猴桃产业发展的国内外先进经验,结合和平县的地域优势、经济现状等有针对性地提出符合当地产业发展的对策,以期通过这些建议帮助当地实现产业化经营的可持续发展,进而构建和平县猕猴桃产业发展的战略性规划,并期望这些规划能促进和平县产业扶贫的发展,以此实现整个和平县的乡村振兴。同时,对未来与和平县相似自然条件和经济条件的地区想要发展相似的特色产业提供指导和帮助。
%W CNKI


%0 Journal Article
%A 肖春
%A 李玉琼
%A 耿礼祥
%A 张荣全
%A 龙幔
%A 罗惠引
%A 张辉
%+ 水城县东部农业产业园区管理委员会;
%T 红阳猕猴桃的特点及栽培技术要点
%J 南方农业
%D 2020
%V 14
%N 12
%K 红阳猕猴桃;;特点;;栽培技术
%X 红阳猕猴桃是猕猴桃品种中的红肉猕猴桃,其营养价值高,经济效益好,受到广大消费者和果农的青睐。随着种植的推广,红阳猕猴桃的种植技术也显著提高,从种植选址、苗木培植、棚架搭建到施肥授粉、疏花疏果、病虫害防治,都需要果农倾心浇筑。为加强果农对红阳猕猴桃的了解,结合红阳猕猴桃的特点和栽培技术进行阐述,以期得到更广泛的推广和运用。
%P 41-42
%@ 1673-890X
%L 50-1186/S
%W CNKI


%0 Journal Article
%A 杨艳
%A 冷远康
%A 陈佳琴
%A 朱星陶
%A 高勇
%A 谭春燕
%A 罗红
%A 刘清江
%+ 贵州省农业科学院/贵州省油料研究所;关岭布依族苗族自治县农业农村局;
%T 贵州石漠化区大豆生产品种优化方案研究
%J 大豆科技
%D 2020
%N 02
%K 石漠化;;大豆;;品种;;优化
%X 为筛选适宜贵州石漠化区大豆生产所需求的高产、抗逆新品种,通过引进品种(系)进行不同种植模式的试验鉴定,提出了该区域的大豆生产品种优化方案,对当地发展大豆生产具有一定的指导价值。
%P 13-21
%@ 1674-3547
%L 23-1549/S
%W CNKI


%0 Journal Article
%A 郭耀辉
%A 王永志
%A 刘强
%+ 四川省农业科学院农业信息与农村经济研究所;四川省自然资源研究院;
%T 四川省猕猴桃产业可持续发展研究
%J 四川农业科技
%D 2020
%N 04
%K SWOT分析;;猕猴桃产业;;发展建议
%X 猕猴桃是四川优势特色产业之一,是贫困地区农民脱贫增收的重要支柱产业。文章基于对成都、广元、德阳、苍溪、蒲江、都江堰、什邡、绵竹等猕猴桃种植市县的调研,采用SWOT方法,分析了全省猕猴桃产业的优势、问题、机遇和挑战,对四川省猕猴桃产业可持续发展提出对策建议。
%P 58-60
%@ 1004-1028
%L 51-1212/S
%W CNKI


%0 Journal Article
%A 周攀峰
%+ 陕西省周至县特色产业发展服务中心;
%T 周至猕猴桃品种结构优化调整建议
%J 西北园艺(果树)
%D 2020
%N 02
%K 猕猴桃产业;品种结构优化;海沃德;
%X <正>周至猕猴桃产业历经40余年发展,早中晚熟品种齐全,栽植面积和鲜果产量均居国内首位,品牌价值位居中国农产品区域排行榜猕猴桃类第一。但是,近年来随着猕猴桃产业的不断发展,全球栽植面积快速增加,尤其是国内猕猴桃栽植面积不断扩大,鲜果产量逐年递增,市场竞争加剧。面对新形势,以继续促进产业化发展为核心,以努力提高果品质量为重点,着眼长远发展,顺应市场需求,需进一步对周至猕猴桃品种结构进行优化调整,合理调控种植面积,积极发展新优品种,引领市场消费,做大做强周至猕
%P 10-11
%@ 1004-4183
%L 61-1226/S
%W CNKI


%0 Journal Article
%A 赵凤军
%A 黄国辉
%+ 辽东学院小浆果研究所;
%T 软枣猕猴桃整形修剪技术
%J 北方果树
%D 2020
%N 02
%K 猕猴桃;夏季修剪;结果母枝;整形修剪技术;
%X <正>软枣猕猴桃人工栽培年限较短,整形修剪技术还不完善。整形修剪搞得不好将导致植株生长过旺、结实晚、架面紊乱,产量低而不稳。因此,整形修剪是软枣猕猴桃综合管理中的一项重要的技术措施,科学的整形修剪可以提高软枣猕猴桃的产量和品质,对于规范化
%P 51-53+56
%@ 1001-5698
%L 21-1218/S
%W CNKI


%0 Thesis
%A 宋一凡
%T 猕猴桃低温高压渗透膨化机理及设备的研究
%Y 陈海峰
%I 陕西科技大学
%9 硕士
%D 2020
%K 低温高压渗透膨化;;猕猴桃脆片;;连续式设备;;静力学分析
%X 随着生活水平的提高,人们愈来愈重视食品的营养状况、质量、绿色、天然等方面,饮食理念有了改变,较推崇食品的感官享受。如何使水果和蔬菜满足现代人们的高质量消费需求就成为食品科技工作者研发的重要任务之一。众所周知,我国水果的总产量很高,但绝大部分以鲜食为主,始终存在“丰产歉收”、“果贱伤农”等问题。因而我国水果存在的首要问题就是如何在保证一定营养的前提下延长保鲜期。将鲜果制成膨化食品就是一种方法,生产膨化食品的方式较多,但存在营养成分单一以及高糖、高脂肪、高盐等问题。对此,本课题提出了一种低温高压渗透膨化制备猕猴桃脆片的技术,以期为果品的干制与膨化技术及设备的发展提供理论依据和技术支撑。本文探究了猕猴桃低温高压渗透膨化机理,对氮气(N2)、二氧化碳(CO2)作为高压介质的工艺分别进行了优化,并开展了猕猴桃低温高压渗透膨化设备的设计。具体的研究内容包括:(1)进行猕猴桃低温高压渗透膨化机理的探究。首先以N2为高压介质,进行猕猴桃低温高压渗透膨化的实验研究,通过单因素实验和响应面交互作用分析探究了不同实验因素(切片厚度、预处理后含水率、抽真空干燥时间、膨化压力和温度)对N2猕猴桃低温高压渗透膨化的影响,得到了猕猴桃较为理想的N2低温高压渗透膨化工艺参数。(2)以CO2为高压介质进行猕猴桃低温高压渗透膨化实验研究,通过单因素实验和响应面交互作用分析探究了不同实验因素(切片厚度、预处理后含水率、抽真空干燥时间、膨化压力和温度、进气时间)对CO2猕猴桃低温高压渗透膨化的影响,得到了猕猴桃较为理想的CO2低温高压渗透膨化工艺参数。此外,对分别在热风干燥和CO2低温高压渗透膨化下的猕猴桃片的内部组织结构作分析对比,实验表明:CO2低温高压渗透膨化制备出的猕猴桃脆片内部具有较大空腔,结构疏松。(3)针对现有设备存在的问题及实验得出的最优工艺参数,设计了一种连续式的低温高压渗透膨化设备,包含膨化罐、真空干燥罐和冷却系统等,针对膨化罐、真空干燥罐,分别设计计算了筒体、封头、支座、夹套、视镜等,该膨化设备能够实现低温高压渗透膨化制备猕猴桃脆片的连续生产。(4)采用ANSYS对所设计的膨化设备进了静力学分析。以设计的连续式低温高压渗透膨化设备为基础,使用SolidWorks创建了三维模型,然后利用ANSYS对设计的筒体、锥形封头和开孔接管区域进行了静力学分析,结果表明设计的设备结构符合生产要求。针对筒体和锥形封头的特点也作了疲劳分析,均在安全范围内。
%W CNKI


%0 Journal Article
%A 黄娟英
%+ 和平县农业科学研究所;
%T 和平县猕猴桃种植架式及修剪防控技术探讨
%J 南方农业
%D 2020
%V 14
%N 06
%K 猕猴桃;;种植;;架式;;修剪;;广东省河源市和平县
%X 猕猴桃种植过程中,架式确定了其生长的模式和结果枝条的多少。在种植猕猴桃的前期,要根据种植场地类型、种植规模和管理人员数量等多方面因素选择适宜的架式并进行合理的修剪。基于此,探讨猕猴桃不同种植架式的优势以及对应的修剪技术。
%P 12-14
%@ 1673-890X
%L 50-1186/S
%W CNKI


%0 Journal Article
%A 刘昭阳
%A 李海华
%A 卢炎
%+ 河北省洪崖山国有林场管理局;
%T 软枣猕猴桃优质高产栽培技术要点
%J 现代农村科技
%D 2020
%N 01
%K 软枣猕猴桃;;优质高产;;栽培技术
%X 软枣猕猴桃是猕猴桃科猕猴桃属大型落叶藤本植物,其果实口感极佳,营养价值丰富,素有"水果之王"的美誉,并且根、茎、叶、花均可入药,具有广阔的发展前景。本文分析了软枣猕猴桃优质高产栽培技术要点。
%P 41
%@ 1674-5329
%L 13-1394/S
%W CNKI


%0 Journal Article
%A 吴兴洪
%A 冉斌
%A 王文华
%A 张爱华
%A 朱青
%A 张钦
%A 姚单君
%+ 贵州省土壤肥料研究所;贵州大学;
%T 贵州山区猕猴桃园适宜绿肥品种的筛选
%J 种子
%D 2019
%V 38
%N 12
%K 绿肥;;猕猴桃园;;品种筛选;;土壤性质
%X 为筛选适宜贵州山区猕猴桃园种植的绿肥品种,釆用大田试验,以清耕和自然生草为对照,研究了8种不同绿肥品种在猕猴桃园的生长、养分积累状况及对土壤理化性质影响的差异等。结果表明:除拉巴豆外,7种绿肥均能正常完成盛花期前生育过程,均能增加果园地表覆盖度(除胡萝卜外)、抑制果园杂草生长、保持土壤水分、改善土壤pH值和提高土壤肥力。其中盛花期黑麦草产草量最大,为57 604.40 kg·hm~(-2),其次是毛叶苕子、箭筈豌豆,分别为22 705.00 kg·hm~(-2)、22 657.80 kg·hm~(-2)。综合田间长势情况、地表覆盖度、抑制果园杂草能力、土壤含水量、植株鲜草产量、植株养分指标筛选确定了黑麦草、箭筈豌豆、毛叶苕子适合贵州山区猕猴桃果园种植,为猕猴桃园绿肥生产利用提供理论依据和技术指导。
%P 132-137
%@ 1001-4705
%L 52-1066/S
%W CNKI


%0 Journal Article
%A 井赵斌
%A 马文娟
%A 张俊芳
%A 杜刚平
%+ 陕西省渭南职业技术学院/渭南市果业研究院;渭南市临渭区向阳办;
%T 也谈猕猴桃生理性黄化病的防治理念与实践
%J 西北园艺(果树)
%D 2019
%N 06
%K 生理性黄化病;猕猴桃;果树病害;理念与实践;
%X <正>黄化病是猕猴桃生产中的主要病害之一。近年来,猕猴桃生理性黄化病普遍发生,严重影响树体健康、果园产量和果品质量。根据中国知网数据库资料检索,我国自1996年就有关于猕猴桃果园黄化病害的研究成果发表,至今20多年了,依然没有从根本上解决问题,而且有越来越严重的趋势。现结合近3年来我们的调查研究,提出猕猴桃生理性黄化病害防治新思路和实践方法,供参考。1猕猴桃黄化病害学术概念界定一直以来,关于猕猴桃黄化病害在学术上
%P 27-29
%@ 1004-4183
%L 61-1226/S
%W CNKI


%0 Thesis
%A 郭丽倩
%T 番茄斑驳花叶病毒和猕猴桃溃疡病菌单克隆抗体的创制及其检测应用
%Y 吴建祥
%I 浙江大学
%9 硕士
%D 2020
%K 番茄斑驳花叶病毒;;猕猴桃溃疡病菌;;单克隆抗体;;血清学方法;;ACP-ELISA;;dot-ELISA;;Tissue print-ELISA
%X 病毒病和细菌性病害是目前危害作物的两大类重要病害。近年来,由番茄斑驳花叶病毒(Tomato mottle mosaic virus,ToMMV)引起的番茄斑驳花叶病在我国云南、海南和山东等省的茄科作物上发生流行、危害,造成了巨大的产量和经济损失。由丁香假单胞杆菌猕猴致病变种(Pseudomonas syringae pv.actinidae,Psa)引起的猕猴桃溃疡病在我国猕猴桃产区也造成了毁灭性的危害,严重影响我国的脱贫攻坚政策和乡村振兴计划。为了掌握这两种病害的流行规律和建立科学的防控策略,急需建立这两种病原物的快速高效检测方法。为此,本论文分别制备了抗番茄斑驳花叶病毒和猕猴桃溃疡病菌的单克隆抗体,并以制备的单抗为核心建立成能特异、灵敏地检测这两种病原物的血清学方法,从而为这两种病害的检测诊断和科学防控提供检测技术和试剂。具体研究结果如下:(1)用提纯的ToMMV病毒粒子为免疫原免疫BALB/c小鼠,经杂交瘤细胞技术获得了6株能分泌抗ToMMV单抗的杂交瘤细胞,即2D6、9C12、26A10、3A4、23A4和17B11。这些杂交瘤细胞分泌的单抗腹水的间接ELISA效价高达10~(-6)-10~(-8),抗体类型均为IgG_(2a)、κ轻链。Western blot结果表明,上述单抗均能够与感染ToMMV的番茄病叶组织中的18 kDa病毒衣壳蛋白反应,而与健康番茄植物组织没有免疫反应。特异性分析结果表明,制备的单抗与感染ToMMV的番茄病叶组织发生免疫反应,而不与感染烟草花叶病毒(Tobacco mosaic virus,TMV)、番茄花叶病毒(Tomato mosaic virus,ToMV)、黄瓜绿斑驳花叶病毒(Cucumber green mottle mosaic virus,CGMMV)或黄瓜花叶病毒(Cucumber mosaic virus,CMV)的病叶组织和健康番茄叶片反应。以制备单抗为核心建立了特异、灵敏检测ToMMV的抗原包被板酶联吸附测定(antigen-coated-plate enzyme-linked immunosorbent assay,ACP-ELISA)、斑点酶联吸附测定(dot enzyme-linked immunosorbent assay,dot-ELISA)和组织印迹酶联吸附测定测定(Tissue print enzyme-linked immunosorbent assay,Tissue print-ELISA)的血清学方法。血清学方法的特异性分析表明,建立的3种血清学方法检测感染ToMMV的番茄病叶组织呈阳性反应,而检测感染TMV、ToMV、CGMMV、CMV病叶组织或健康番茄叶片组织呈阴性反应;检测灵敏度分析表明,建立的ACP-ELISA和dot-ELISA方法检测病叶的极限分别高达1:81,920(w/v,g/mL)和1:40,960倍稀释(w/v,g/mL)。Tissue print-ELISA方法是3种建立的血清学方法中最快速实用的检测技术。田间样品的检测表明,3种新建立的血清学方法能简单快速、准确有效地用于田间样品ToMMV的大规模检测。(2)以猕猴桃溃疡病的致病菌株为免疫原,通过杂交瘤技术获得的3株抗猕猴桃溃疡病菌的单抗,即6C5、14H5和18A4。这些单抗腹水的间接ELISA效价高达10~(-6)-10~(-7),抗体类型均为IgG_1、κ轻链。ACP-ELISA和dot-ELISA分析单抗特异性和灵敏度结果表明,所创制的3株单抗与6个非致病性菌株(即Psa-SCF1、Psa-SCF2、Psa-SCF3、Psa-SCF4、Psa-SCF5和Psa-SCF6)均无免疫反应,而与云南、江西、陕西和四川的猕猴桃溃疡病菌分离物发生强免疫反应。灵敏度分析发现,以制备单抗为核心建立的ACP-ELISA和dot-ELISA方法检测猕猴桃溃疡病菌的检测极限分别达到9.0×10~2和3.6×10~3 CFU/mL。田间样品的检测表明,创制的单抗和建立的血清学方法能准确地检测田间样品中的猕猴桃溃疡病菌,从而为该病害的检测诊断、抗性育种和科学防控提供技术和试剂。
%W CNKI


%0 Thesis
%A 何洪燕
%T 蒲江县猕猴桃产业集聚及影响因素研究
%Y 付勇
%I 四川农业大学
%9 硕士
%D 2019
%K 猕猴桃产业;;产业集聚;;影响因素
%X 随着我国农业产业化的不断发展,尤其是十九大“乡村振兴”战略的提出,农业产业集聚现象越来越多,但和国外相比,我国农业产业相对起步较晚,国内外很多学者把农业产业集聚看作农村经济增长,农民增收的重要手段,也取得了一定得成果,比如山东的寿光,但其也存在一定的问题。因此如何保持农业产业集聚的竞争优势,推动农业产业的有序发展是我们关心的问题。波特模型从资源禀赋,产业环境,外部环境,竞合互动四个方面来研究影响产业集聚的因素,而蒲江县是我国猕猴桃的优势产区之一,猕猴桃种植业已成为蒲江县重要的特色产业之一。当前蒲江县猕猴桃种植初具规模,蒲江猕猴桃品牌也逐步被消费者喜爱,蒲江当地猕猴桃种植户和农产品企业以及合作社紧密合作,初步形成了相关产业链,逐步形成了产业集聚,产业集聚效应逐渐呈现。因此本文结合蒲江县猕猴桃产业,从资源禀赋,产业环境,外部环境,竞合互动四个方面运用因子分析法来分析影响猕猴桃产业集聚的因素,识别其产业发展的问题,提出建议。首先梳理了国内外有关农业产业集聚的文献,并在文献基础上进行评述,了解学者们对农业产业集聚的研究现状。其次对农业产业集聚的概念进行分析。第三对蒲江县猕猴桃产业现状进行分析,介绍蒲江县猕猴桃产业的基本情况,品牌建设,产业链构成。第四用区位商来表示猕猴桃产业集聚度,用因子分析来分析影响因素,用相关分析进行验证,得出蒲江县猕猴桃产业应该建设猕猴桃深加工企业,推动产旅一体化发展,强化科技支撑,提升创新水平,提升物流水平。本文的创新之处与主要工作;从县域层面的角度出发,对蒲江县的猕猴桃产业影响因素研究,研究成果将为蒲江县猕猴桃产业振兴战略的实施,提供一定的建议与意见。对蒲江县猕猴桃产业的发展与农民增收有一定的现实意义。
%W CNKI


%0 Thesis
%A 赵丽娟
%T H公司猕猴桃品牌营销策略研究
%Y 陈昌洪;赵富春
%I 西南科技大学
%9 硕士
%D 2019
%K 猕猴桃;;感知价值;;购买意愿;;SWOT分析;;PEST分析
%X 猕猴桃具有较高的营养价值和药用保健价值,维生素C含量高,被称为“水果之王”、“维C之王”,近年来颇受市场和消费者喜爱。蒲江优越地理位置是世界公认的猕猴桃最佳种植区之一,当地政府利用资源优势助推蒲江猕猴桃区域公共品牌,经过多年发展,虽已初具规模,但其在众多区域公共品牌之下,蒲江猕猴桃并没有占据强势地位和优势。经过深入剖析发现:目前市场上没有知名猕猴桃品牌和龙头企业引领蒲江猕猴桃区域公共品牌持续健康发展。本文以问题为导向,对H公司的猕猴桃品牌营销策略进行研究,通过问卷调查、实地考察和实证研究等方法,积极探求H公司的猕猴桃品牌营销现状,从不同的维度探寻企业猕猴桃品牌营销过程中存在的问题,基于主客观两方面剖析问题产生的具体原因。利用SWOT分析法和PEST方法分析品牌营销环境,通过问卷调查、变量测量的方式对有过购买猕猴桃经历的消费者进行调研获取数据,采用SPSS20.0对数据进行描述性统计分析,信度、效度和相关分析,最终得出了品牌感知价值的五个维度对品牌偏好均有显著影响;除感知风险外,品牌感知价值的其它四个维度对购买意愿有显著正向影响;品牌偏好正向影响消费者购买意愿;品牌感知价值对购买意愿通过品牌偏好中介变量发挥作用。最后,根据研究结论,从顾客感知、品牌形象、品牌个性、销售渠道等方面,提出了H公司猕猴桃品牌营销的有效策略,以期对提高H公司竞争力和市场影响力提供参考。
%W CNKI


%0 Journal Article
%A 陈庆红
%A 张蕾
%A 罗轩
%A 高磊
%+ 湖北省农业科学院果树茶叶研究所;
%T 湖北省推进猕猴桃产业高质量发展实施方案
%J 农业科技通讯
%D 2019
%N 11
%K 猕猴桃;;产业;;发展方案;;湖北
%X 湖北省是中国猕猴桃主产区之一,全省种植面积近20万亩、产量6万t,栽培品种主要有金魁、红阳、金桃、金艳等。2018年湖北省农业农村厅出台了《湖北省推进猕猴桃产业高质量发展实施方案》,为提升湖北省猕猴桃产业标准化、规模化、品牌化水平,做优产业特色,做强产业竞争力,助推产业扶贫和乡村振兴战略实施。
%P 244-246
%@ 1000-6400
%L 11-2395/S
%W CNKI


%0 Journal Article
%A 鲁绍凤
%A 李学艳
%A 全勇
%A 刘学英
%+ 云南省昭通市农产品质量安全中心;
%T 云南昭通市野生猕猴桃资源分布概况及存在问题
%J 农业工程技术
%D 2019
%V 39
%N 32
%K 野生;;猕猴桃;;种质资源
%X 昭通市有丰富的野生猕猴桃资源,为了解昭通野生猕猴桃的分布、利用及保护情况进行了相关调查。通过调查初步了解了昭通市野生猕猴桃的种类、分布、濒危状况及存在的问题,并就昭通市野生猕猴桃种质资源的有效保护和利用提出了合理的建议,建议加强实施动态监测、管理和维护,拓宽野生猕猴桃的销售渠道,加大宣传提高人们的重视程度,建立野生猕猴桃的种质资源圃,使野生猕猴桃种类数量和产量不断恢复和发展。
%P 104-105
%@ 1673-5404
%L 11-5436/S
%W CNKI


%0 Journal Article
%A 余聪慧
%A 杨浩
%A 王小吉
%A 李瑞
%A 胡昌年
%+ 河南省西峡县经济林试验推广中心;西峡县林业局;
%T 猕猴桃施肥技术
%J 现代农业科技
%D 2019
%N 21
%K 猕猴桃;;施肥时间;;施肥量;;施肥技术要点
%X 本文结合猕猴桃生产管理实际,总结了猕猴桃的萌芽肥、膨大肥、优果肥及基肥的施肥时间、肥料种类、施肥量、施肥方法等技术要点,以期为广大猕猴桃种植者提供参考。
%P 97-98
%@ 1007-5739
%L 34-1278/S
%W CNKI


%0 Journal Article
%A 汪星
%A 陆静
%A 樊会芳
%A 高志永
%A 郭旭新
%A 赵英
%+ 宁夏大学农学院;杨凌职业技术学院水利工程分院;西安理工大学西北旱区生态水利工程国家重点实验室;
%T 灌溉和生草对猕猴桃园土壤质量的影响
%J 干旱地区农业研究
%D 2019
%V 37
%N 06
%K 猕猴桃园;;灌溉;;生草;;土壤质量
%X 为探明灌溉和生草对猕猴桃园土壤质量的影响,于2016—2017年在陕西省眉县猕猴桃园试验地分别布设地面灌溉+除草(Ⅰ)、地面灌溉+自然生草(Ⅱ)、滴灌+除草(Ⅲ)和滴灌+自然生草(Ⅳ)4种处理,对试验地0～50 cm土层的土壤机械组成、物理和化学性质进行了统计分析,并利用土壤质量综合指数对土壤质量进行了评价,结果表明:与其他处理相比,Ⅲ处理使0～30 cm土层土壤容重和砂粒质量分数分别降低了0.02～0.24g·cm~(-3)和0.36%～5.25%,使土壤孔隙度、田间持水量、黏粒质量分数和土壤粒径分形维数分别增大了0.17%～7.17%、0.59%～2.53%、0.99%～7.15%和0.01～0.13;Ⅳ处理在0～30 cm土层中的速效磷和碱解氮与Ⅰ、Ⅱ处理无差异,显著高于Ⅲ处理10.75～109.55 mg·kg~(-1)和20.74～78.91 mg·kg~(-1)(P<0.05),可使0～50 cm土层的速效钾、速效磷和碱解氮分别达到猕猴桃施肥标准的丰富、中等及中等水平;与其他处理相比,Ⅳ处理可使0～50 cm土层土壤黏粒质量分数增加了1.21%～2.66%,土壤粉粒质量分数减少了0.81%～1.41%,使土壤分形维数显著增加(P<0.05),土壤质量综合指数最大,达0.619。因此,滴灌+自然生草(Ⅳ)的管理方式是猕猴桃园土地可持续性利用的有效措施。
%P 101-107
%@ 1000-7601
%L 61-1088/S
%W CNKI


%0 Journal Article
%A 袁信
%+ 陕西省扶风县果业服务中心;
%T 猕猴桃夏季管理关键技术
%J 西北园艺(综合)
%D 2019
%N 06
%K 猕猴桃;结果母枝;夏季管理;
%X <正>夏季是猕猴桃营养生长和生殖生长的旺盛时期,也是培育优质猕猴桃的关键时期。此时期猕猴桃进入果树二次梢生长和果实膨大期,而气候转入高温期,这一时期的管理不仅关系到当年猕猴桃的品质和产量,而且直接影响花芽的孕育,影响着来年的产量。夏季管理的主要目的是促进果实膨大和树体健康生长。1夏季修剪猕猴桃夏季修剪可以起到节约养分、通风透光、提高果实品质、确保高产稳产的作用。1.1拉枝绑蔓将下垂结果母枝、结果枝及时
%P 30-31
%@ 1004-4183
%L 61-1226/S
%W CNKI


%0 Thesis
%A 张娴
%T 四川省猕猴桃鲜果产品电子商务发展研究
%Y 彭一峰
%I 中南林业科技大学
%9 硕士
%D 2019
%K 四川;;鲜果;;农产品;;电子商务;;猕猴桃
%X 随着城市和农村居民的生活水平的提高,鲜果消费需求日益旺盛,人们更多地关注产品品质与品位,鲜果的消费正在从享受型、季度性和单一性消费向必须型消费、长期性消费和多样化消费转变。就传统鲜果零售业而言,市场范围之广、消费需求之强已经不言而喻,同时,鲜果的电子商务也同样拥有着这个时代无与伦比的广阔的发展空间。传统鲜果零售的基本类型主要是:鲜果店、鲜果超市、大型超市里面的鲜果零售区,此类形式存在的明显缺点就是管理相对无序,只能小范围的针对消费者进行服务,但是消费者的需求时刻都在受周围环境的影响而发生变化,现在传统零售商在应对更高要求的消费者时略显乏力。电子商务作为一种新型贸易模式,破除了时空上的壁垒,它可提供更丰富的信息资源,改变农户生产及经营、管理的活动,使特色农产品的生产、加工、包装、配送、销售等各个环节有效整合,进一步提高鲜果产品的市场竞争力,强化市场优势,促进农民增收。但鲜果产品的电子商务体系构建是一项系统工程,包括物流、售后、品牌建设在内的完善和发展都需要经过长期的研究与实践。猕猴桃是四川的特色农产品,而且经济附加值较高,其电子商务的发展已经取得初步成效,但是仍然有很多困难需要解决,如冷链物流水平、信息发布时效性、包装技术、品牌、电商运营模式等方面,都存在很大的提升空间。这些问题能否得到有效解决直接影响着该产业的整体发展和国内外市场竞争力,同时我国其他地区、其他农产品发展电子商务具有重要的借鉴意义,亦符合我国优先在经济附加值较高的农产品进行示范的农业政策。本文首先疏理了猕猴桃等农产品电子商务的相关理论及理论基础主要的电子商务模式,其次考察了四川省猕猴桃鲜果产品的发展现状,并对该产业发展电子商务的环境进行了分析。在此基础上,对四川省猕猴桃鲜果产品发展电子商务的现状及存在的问题进行了分析。最后针对之前的问题分析,提出有操作性的对策与建议,即建立信息平台,及时有效的对生鲜农产品进行宣传、信息指导等;打造品牌效益,通过品牌带动市场发展;完善冷链物流体系,促进冷链物流更加有效进行;实施标准化生产包装等,减少运输途中损坏率;完善农产品相关法律法规等。
%W CNKI


%0 Journal Article
%A 江芳婷
%A 裴艳刚
%+ 四川农业大学;
%T 四川省猕猴桃产业经济发展的问题及对策
%J 广西质量监督导报
%D 2019
%N 10
%K 猕猴桃;;产业经济;;发展;;效益
%X 猕猴桃是我国重要的经济作物之一,随着种植面积的增长,猕猴桃产业迅速发展,逐渐成为地方经济支柱性产业或部分贫困山区百姓脱贫致富的主要途径。但是猕猴桃产业发展过程中出现的问题也日益突出,本文针对四川省猕猴桃产业经济发展的情况,阐述了四川猕猴桃产业发展的优势,分析了当前制约产业发展的主要因素,根据发展前景提出相应的建议,以期加速猕猴桃产业发展,使消费者和种植者获得最大经济效益。
%P 17-18
%@ 1009-6310
%L 45-1223/T
%W CNKI


%0 Journal Article
%A 孔浩
%+ 宣威市农业农村局;
%T 猕猴桃的种植技术探讨
%J 南方农业
%D 2019
%V 13
%N 29
%K 猕猴桃;;种植;;技术
%X 在人们的日常生活中,猕猴桃是一种比较常见的水果,不仅味道甜美,而且营养成分极为丰富,深受人们的喜爱,市场前景广阔。猕猴桃果树是一种半阴性果树,应避免受到阳光的曝晒,适合在山坡或者是沟谷等地区,土层深厚、疏松、通透性强的土壤中种植。基于此,探讨猕猴桃的种植技术。
%P 40+42
%@ 1673-890X
%L 50-1186/S
%W CNKI


%0 Journal Article
%A 高敏霞
%A 杨俊
%A 程春振
%A 冯新
%A 赖瑞联
%A 陈义挺
%+ 福建省农业科学院果树研究所;福建省落叶果树工程技术研究中心;福建农林大学园艺植物生物工程研究所;
%T 猕猴桃抗旱研究进展
%J 东南园艺
%D 2019
%V 7
%N 05
%K 猕猴桃;;干旱胁迫;;抗旱机制;;研究进展
%X 近年来,随着猕猴桃产业的迅速发展,猕猴桃的干旱问题受到越来越多的关注。干旱问题严重限制了猕猴桃产业的发展,已经成为影响猕猴桃生长、产量和品质的关键因素之一。本文对干旱胁迫条件下,猕猴桃的光合作用、内源激素、渗透调节以及抗氧化系统的响应机制进行了综述,并对提高猕猴桃抗旱能力的主要途径进行了探讨,为猕猴桃耐旱育种提供理论依据。
%P 63-68
%@ 2095-5774
%L 35-1317/S
%W CNKI


%0 Journal Article
%A 王若臣
%A 何双群
%+ 陕西省果业服务中心;
%T 陕西主要果品产销形势回顾与分析建议
%J 西北园艺(果树)
%D 2019
%N 05
%K 果品加工;合作社;生产经营者;市场供求关系;关注的问题;产销形势;果品销售;回顾与分析;
%X <正>2018/2019果季北方果区大面积春季冻害导致苹果等果树减产严重,市场供求关系发生波动,引发特殊的产销形势。2019/2020果季果品价格会持续高位还是理性回归,成为果业生产经营者普遍关注的问题。以下,笔者根据掌握的信息,对陕西主要果品产销形势作以回顾和分析,供参考。
%P 43-45
%@ 1004-4183
%L 61-1226/S
%W CNKI


%0 Journal Article
%A 余锦钦
%+ 贺州市八步区步头镇农业技术推广站;
%T 有机红心猕猴桃高产种植技术
%J 南方农业
%D 2019
%V 13
%N 27
%K 种植技术;;猕猴桃;;定植工作
%X 猕猴桃不仅口感好,而且有丰富的营养,广受人们喜爱。有机红心猕猴桃是近年来所研制的新品种,保证了猕猴桃的高营养,还提高了猕猴桃的质量,使得农户的经济收入大大提高。基于此,从合理选择有机猕猴桃种植土地角度出发,阐述了有机红心猕猴桃定植技术,论述了相关的灌溉、施肥以及修剪技术,阐述了有机红心猕猴桃病虫害防治技术。
%P 49-50
%@ 1673-890X
%L 50-1186/S
%W CNKI


%0 Journal Article
%A 李小艳
%A 杨红
%A 刘星谷
%A 蔡光泽
%+ 西昌学院;凉山州绿康猕猴桃研究所;
%T 金果猕猴桃在攀西地区的引种表现及关键栽培技术
%J 贵州农业科学
%D 2019
%V 47
%N 09
%K 猕猴桃;;金果;;引种表现;;栽培技术
%X 为攀西地区及类似生态区域推广种植猕猴桃及猕猴桃产业发展提供理论指导,以攀西地区的凉山州西昌市琅环乡金果猕猴桃为研究对象,分析其2016-2018年的引种栽培表现。结果表明:较国内其他产区,金果猕猴桃在凉山州种植的萌芽、开花、坐果等物候期均提前;果实采摘、落叶及伤流等物候期均延迟;果实品质优质,可溶性固形物、干物质、可溶性糖、总酸及抗坏血酸含量分别为17.7%、18.2%、11.42%、1.21g/100g和138mg/100g。从建园、水肥管理、病虫害管理及整形修剪等方面总结金果猕猴桃在凉山州的关键栽培技术。西昌市琅环乡种植的金果猕猴桃具有优质、耐贮藏及病虫害少等特点,是适宜该区域种植的优质猕猴桃品种。
%P 98-101
%@ 1001-3601
%L 52-1054/S
%W CNKI


%0 Journal Article
%A 贺灵
%A 孙彬彬
%A 吴超
%A 成晓梦
%A 吴正丰
%A 周荣强
%A 候树军
%+ 国土资源部地球化学探测技术重点实验室中国地质科学院地球物理地球化学勘查研究所;联合国教科文组织全球尺度地球化学国际研究中心;江山市自然资源和规划局;江山市林业局;
%T 浙江省江山市猕猴桃果园土壤环境质量与生态风险评价
%J 岩矿测试
%D 2019
%V 38
%N 05
%K 猕猴桃;;果园土壤;;环境质量;;重金属;;生态风险评价;;原子荧光光谱法;;电感耦合等离子体发射光谱法
%X 果园土壤环境与果品产量和质量及食用安全性关系密切。已有研究表明目前我国猕猴桃果园土壤中普遍存在养分含量不足、分布不均的问题,个别地区发现有重金属含量超标的现象。浙江省近年来猕猴桃种植面积连年扩大,已是我国重要的猕猴桃产区之一。为查明该省江山市猕猴桃果园土壤环境质量现状,本文选择了两处典型猕猴桃果园采集土壤、岩石、果实样品,采用原子荧光光谱、电感耦合等离子体发射光谱等技术测定土壤和岩石样品中的重金属、养分元素、土壤理化指标和果实样品中的重金属含量。以果园土壤中养分元素丰缺与影响因素、重金属元素含量与果实食用安全性为主要研究内容,开展了猕猴桃果园土壤环境质量与生态风险评价。结果表明:①两处果园土壤中Ag、Bi、Co、Cr、Ni、Sb、Se、V、SiO_2等含量低于衢州市和浙江省土壤背景值,Pb、Al_2O_3等高于衢州市和浙江省土壤背景值,土壤中元素含量受自然地质背景控制的特征明显;②土壤pH值范围为4.61～6.30,按DZ/T 0295—2016《土地质量地球化学评价规范》中土壤酸碱度分级标准,属于强酸性和酸性土壤;③养分元素K、Ge、Mo、Zn较丰富,但N、P、Mn、S较缺乏;④土壤中As、Cd、Cr、Cu、Hg、Ni、Pb、Zn含量最大值分别为21.84、0.22、23.53、20.47、0.06、8.82、53.84、133mg/kg,远低于农用地土壤污染风险筛选值(pH≤5.5时标准限值分别为40、0.3、150、150、1.3、60、70、200mg/kg),土壤污染风险低;⑤猕猴桃果实中的重金属含量低于绿色食品限值和食品卫生标准限值,如As含量最高为0.009mg/kg,其限值分别为0.2mg/kg和0.5mg/kg。整体上,研究区土壤具有养分分布不均匀、重金属含量低、酸性强的特点,建议采取科学措施补充和平衡土壤养分,防范土壤酸化导致的重金属活化风险。
%P 524-533
%@ 0254-5357
%L 11-2131/TD
%W CNKI


%0 Journal Article
%A 唐非彦
%+ 山东省单县果品公司;
%T 猕猴桃的土壤改良与施肥技术总结
%J 山西果树
%D 2019
%N 05
%K 猕猴桃;;土壤改良;;施肥技术
%X 为了增强猕猴桃的生长质量,当地土壤必须中和高碱含量,并采用科学的土壤改良技术,促进和不断改善土壤的结构,以提高土壤的肥沃度和有机质含量,确保猕猴桃生长所需要的适当营养。
%P 30-31
%@ 1005-345X
%L 14-1127/S
%W CNKI


%0 Journal Article
%A 陈丽
%A 杨锦秀
%A 张社梅
%+ 四川农业大学;
%T 农户对蜜蜂授粉技术采用意愿及影响因素分析——以四川省猕猴桃种植农户为例
%J 中国蜂业
%D 2019
%V 70
%N 09
%K 蜜蜂授粉技术;;采用意愿;;Logit模型;;猕猴桃
%X 本文利用四川省蒲江、都江堰及广元320户的猕猴桃种植农户调研数据,采用Logit模型分析了农户对蜜蜂授粉技术的采用意愿及影响因素。研究表明,农户年龄、性别、学历、是否有外出务工经历、是否拥有新型职业农民证书、猕猴桃种植地离县城的距离、是否有蜜蜂授粉技术指导、了解蜜蜂授粉技术程度、是否认为蜜蜂授粉技术能改善生态环境、是否认为蜜蜂授粉技术能够提高产量、是否认为蜜蜂授粉技术提高果品质量、蜜蜂授粉技术成本是否高于人工授粉等因素对农户蜜蜂授粉技术采纳决策有显著影响。因此,应加大对蜜蜂授粉技术的宣传力度,并对"新农人"进行蜜蜂授粉相关知识培训,同时,政府应完善蜜蜂授粉市场,为农户提供稳定的蜜蜂授粉来源及技术保障。
%P 63-67
%@ 0412-4367
%L 11-5358/S
%W CNKI


%0 Journal Article
%A 朱祥林
%A 朱昭龙
%+ 湖南省慈利县金岩土家族乡农业技术推广站;
%T 猕猴桃主要病虫害的综合防治技术
%J 农业与技术
%D 2019
%V 39
%N 16
%K 猕猴桃;;病虫害;;综合防治技术
%X 猕猴桃中具备多种营养元素,其中的维生素含量要远远超出苹果和柑橘的含量,食用口感极佳,备受人们的喜爱,被称之为水果之王。此外,其中还富含多种氨基酸和蛋白质,这些矿物质都是人体所需的重要元素,相对来说,营养价值较为丰富。当前人们的生活水平有了显著的提升,进行食物选择时,会优先选择对身体健康有益的产品。部分果农看好这一发展机遇,加大了对猕猴桃的栽植量,但同时也带来了更多的病虫害威胁。基于此,针对猕猴桃的病虫害问题进行分析,并且研究相应的防治技术。
%P 133-134
%@ 1671-962X
%L 22-1159/S
%W CNKI


%0 Journal Article
%A 赵清刚
%T 广西：桂林猕猴桃丰产顺销
%J 中国果业信息
%D 2019
%V 36
%N 08
%K 猕猴桃;桂林市;
%X <正>本刊讯8月中旬,桂林市地产猕猴桃成熟,开园上市,市场批发价3.80～5.20元/kg,市场零售价6～10元/kg,与上年度同比,猕猴桃销售价格略上涨,销售情况见好。因为今年春夏两季雨水特多,积温偏低而光照不足,本年度猕猴桃成熟上市期略延迟。据调查获悉,本年度桂林市猕猴桃产销主要特点:一是种植面积(约1 666.67 hm~2)和收获面积增加,单位面积产量增长幅度较大,总产量增加。二是猕猴桃生产的良种化程度和科技含量进一步提高。三是生产经营的规模化、标
%P 46
%@ 1673-1514
%L 50-1173/S
%W CNKI


%0 Journal Article
%A 禾本
%T 北美：猕猴桃需求持续增长
%J 中国果业信息
%D 2019
%V 36
%N 08
%K 猕猴桃;
%X <正>在南半球猕猴桃收获季节达到高峰之际,北美进口商注意到,智利的猕猴桃供应略低于去年同期,而天气是猕猴桃产量下降的主要原因之一。新西兰在过去几年也存在类似问题。据猕猴桃进口商表示,北美目前主要从智利和新西兰进口猕猴桃。2019年智利猕猴桃销量有所下降,而新西兰的黄肉猕猴桃销量很好。在过去几年中,黄肉猕猴桃在新西兰猕猴桃出口中所占比例持续上升。智利猕猴桃产季从3月底持续到9月,而新西兰猕猴桃产季从5月一直持续到11月,二
%P 36
%@ 1673-1514
%L 50-1173/S
%W CNKI


%0 Journal Article
%A 胡培蓉
%+ 寿宁县清源镇农业技术推广站;
%T 华特猕猴桃在福建省寿宁县引种表现及关键栽培技术
%J 福建农业科技
%D 2019
%N 08
%K 华特猕猴桃;;寿宁县;;引种;;栽培;;关键技术
%X 寿宁县2015年从浙江泰顺引进种植华特猕猴桃品种,平均单果重78.4 g,盛产期每667 m~2产量可达1 500 kg,成熟时可溶性固形物含量15.6%,酸甜适口,品质优,植株生长势强,适应性广,抗逆性强,结果性能好。经过多年栽培试验,总结出华特猕猴桃的植物学特征、生物学特征,以及关键栽培技术包括土壤管理、追肥技术、水分管理、整形修剪、花果管理等,为中高海拔山区华特猕猴桃种植提供参考。
%P 36-39
%@ 0253-2301
%L 35-1078/S
%W CNKI


%0 Journal Article
%A 祝琪雅
%A 肖景峰
%A 邓文
%+ 湖南省农业经济和农业区划研究所;
%T 永顺县猕猴桃产业调查与思考
%J 湖南农业科学
%D 2019
%N 08
%K 猕猴桃;;产业发展;;永顺
%X 猕猴桃产业在永顺县发展迅速,面积和产量逐年增加,但产业发展中也存在盲目种植、品种结构单一、科学种植水平不高等问题,制约着产业的发展。通过深入调研永顺县猕猴桃产业发展现状,针对其存在的问题,结合永顺县实际,提出优化产业布局、丰富主栽品种、加快标准建设等对策建议,对于促进猕猴桃产业绿色发展,助力乡村振兴具有重要借鉴意义。
%P 100-103
%@ 1006-060X
%L 43-1099/S
%W CNKI


%0 Journal Article
%A 黄遵义
%+ 金寨县农业农村局;
%T 无公害猕猴桃种植技术
%J 农业与技术
%D 2019
%V 39
%N 15
%K 无公害;;猕猴桃;;种植技术;;分析研究
%X 农业作为我国重要的基础产业,在近些年的发展过程中始终占据着重要地位。我国在农业种植方面具有较为悠久的历史,在长时间的种植过程中也总结了较多的经验。随着近些年来经济的发展,各种具有较高经济价值的作物由于可以有效地促进国民经济的增长,使得种植者获得较高的经济效益而受到广泛关注。本文将就无公害猕猴桃的种植技术进行研究。
%P 95-96
%@ 1671-962X
%L 22-1159/S
%W CNKI


%0 Journal Article
%A 陈建婷
%+ 丽水市莲都区城区林业工作中心站;
%T 探究猕猴桃的栽培及管理技术要点
%J 农业与技术
%D 2019
%V 39
%N 13
%K 猕猴桃;;栽培;;管理技术;;要点
%X 随着科技的进步,人们生活变好,经济收入也变得越来越多,更多的人喜欢吃水果,水果可以带来与其他食品不一样的口感,也可以极大地补充人体所需的维生素和微量元素。猕猴桃作为一种比较常见的水果,不仅味道甜,而且具有很高的营养价值。猕猴桃在日常栽培过程中所涉及的农业技术较为全面。因此,必须加强猕猴桃栽培管理,严格控制猕猴桃栽培技术要点,按照猕猴桃栽培的有关标准,提高猕猴桃生产水平。对猕猴桃的栽培要点及其管理技术进行了探讨和分析,为猕猴桃的栽培管理提供参考。
%P 101-102
%@ 1671-962X
%L 22-1159/S
%W CNKI


%0 Journal Article
%A 葛云
%A 任枫
%+ 国家林业和草原局西北林业调查规划设计院;西安绿环林业技术服务公司;
%T 陕西省经济林资源空间分布及特征分析
%J 林业调查规划
%D 2019
%V 44
%N 04
%K 经济林;;资源;;空间分布特征;;潜在适宜区;;优势特点;;陕西省
%X 运用"资源二号"卫星影像并基于"3S"技术开展陕西省经济林普查,获得全省107个县(区)经济林资源数据。通过遥感判读和实地验证,利用函问调查数据补充、年鉴数据控制和检验,分析了陕西省经济林资源规模及空间分布特征,并以此提出陕西省苹果、梨、猕猴桃、核桃、板栗、红枣、花椒等经济林品种的潜在适宜发展区。认为陕西省经济林发展具有地带性和集聚性特征明显、产业综合竞争力强,鲜果综合管理条件优于干杂果、关中经济林综合管理条件优于陕北和陕南,空间分布呈现重点产区向周边辐射的趋势,规模发展与提质增效空间巨大等优势;提出可进一步优化全省经济林产业空间布局,实施果业转型升级、实现由产业大省向产业强省转变,转变经营模式、建立专业化、规模化经济林产业园等发展建议。
%P 36-41
%@ 1671-3168
%L 53-1172/S
%W CNKI


%0 Journal Article
%A 修力新
%+ 永顺县高坪乡农技和农村合作经济服务站;
%T 湖南湘西地区猕猴桃种植技术与病虫害防治分析
%J 南方农业
%D 2019
%V 13
%N 20
%K 猕猴桃;;种植技术;;病虫害防治;;湖南湘西
%X 猕猴桃在我国湖南省湘西地区十分常见,种植面积广阔。为了提高猕猴桃种植的产量,保证质量,应该掌握猕猴桃科学种植技术与病虫害防治方法。基于此,阐述了湖南省湘西地区猕猴桃种植技术,并分析了猕猴桃病虫害的有效防治方法,从而提升猕猴桃种植技术与病虫害防治的整体水平,促进湘西地区猕猴桃产业发展。
%P 36+38
%@ 1673-890X
%L 50-1186/S
%W CNKI


%0 Journal Article
%A 朱克永
%A 方燕
%A 隋明
%+ 四川工商职业技术学院酒类与食品工程系;
%T 试论四川猕猴桃产业科技创新现状及对策
%J 食品与发酵科技
%D 2019
%V 55
%N 03
%K 四川;;猕猴桃;;产业;;科技创新
%X 本文综述了四川猕猴桃产业科技创新现状,分析了存在的问题并提出了加强科研扶持力度等建议,以期提升四川猕猴桃产业科技创新能力。
%P 76-78
%@ 1674-506X
%L 51-1713/TS
%W CNKI


%0 Journal Article
%A 杨瑞平
%A 安成立
%A 王逸珺
%A 郭学雨
%A 张超
%+ 盐城师范学院/江苏省盐土生物资源研究重点实验室/江苏省滩涂生物资源与环境保护重点实验室/江苏滩涂生物农业协同创新中心;西北农林科技大学;
%T 中华猕猴桃控制授粉对果实性状的影响
%J 江苏农业科学
%D 2019
%V 47
%N 12
%K 中华猕猴桃;;控制授粉;;单果质量;;果形指数
%X 为了研究中华猕猴桃控制授粉对果实性状的影响,以猕猴桃品种脐红、Herd-1、Jin-2为试验材料,设剪留柱头0、2、5、8、11、14、17、22、27、32个共10个处理,以全部柱头授粉为对照,收获后测量单果质量、果形指数和种子数量的变化。单果质量测定结果表明:随授粉柱头数量增加,单果质量迅速增加,当脐红授粉柱头≥8个时,单果质量为87.3～97.5 g,与全部柱头授粉(CK)的单果质量91.3 g无明显差异;Herd-1与Jin-2授粉柱头≥17个时,单果质量在43.3～47.6 g之间,与对照的单果质量48.3 g无明显差异。果形指数也随着授粉柱头数量的增加而变大,授粉柱头为5～11个时,果形指数为1.10～1.31,低于全部柱头授粉(CK)的果形指数值1.33,当授粉柱头≥14个时,果形指数在1.29～1.33之间,与对照无明显差异。种子的数量与单果质量变化基本一致。综之,从产量因素和商品性指标看,中华猕猴桃人工充分授粉的柱头数量指标以14为最佳,高于14,会增加花粉的使用量,低于11,会降低果实单果质量、果形指数和种子数量,造成减产和商品性下降。
%P 164-166
%@ 1002-1302
%L 32-1214/S
%W CNKI


%0 Journal Article
%A 卓慈利
%+ 慈利县甘堰土家族乡农业技术推广站;
%T 猕猴桃栽培技术与病虫害防治措施
%J 乡村科技
%D 2019
%N 18
%K 猕猴桃;;栽培技术;;病虫害防治
%X 猕猴桃种植是我国种植业的经济来源之一,但是在病虫害的影响下,我国猕猴桃种植业陷入了发展困境。本文结合某地区猕猴桃种植业实际情况,对猕猴桃栽培技术和病虫害防治措施进行分析,以期对促进我国猕猴桃种植业的发展有所帮助。
%P 111-112
%@ 1674-7909
%L 41-1412/S
%W CNKI


%0 Journal Article
%A 秦贵云
%+ 广西桂林市资源资农业局;
%T 我国野生猕猴桃开发应用现状与存在的问题
%J 农家参谋
%D 2019
%N 12
%K 我国;;野生猕猴;;桃开发应用;;现状和问题;;建议
%X 我国是猕猴桃的原产地,有着地域分布广阔的野生猕猴桃资源,而且各地的野生猕猴桃品种丰富、产量巨大。这些野生猕猴桃生长在荒无人烟的高山自然环境中,没有施用化肥,喷洒农药等人为因素的影响,随自身环境生长,是真正纯天然绿色的优质食品,原汁原味、营养价值很高,被誉为果中珍品。开发应用这一优质资源,不仅对当前国家脱贫攻坚战有重要的现实意义,也对培育绿色生态食品,促进野生资源造福人类有长远的意义。
%P 106
%@ 1003-5494
%L 41-1229/N
%W CNKI


%0 Thesis
%A 谢天娇
%T 延长软枣猕猴桃市场供应期技术的研究
%Y 颜廷才
%I 沈阳农业大学
%9 硕士
%D 2019
%K 软枣猕猴桃;;乙烯利;;PE袋包装;;1-甲基环丙烯;;供应期
%X 本文以“桓优”软枣猕猴桃为试材,在25±0.5℃下,研究不同浓度乙烯利处理对软枣猕猴桃硬度、好果率、呼吸强度、维生素C含量,香气成分等指标的影响;在4±0.5℃贮藏条件下,研究不同浓度1-甲基环丙烯(1-MCP)结合PE袋包装对软枣猕猴桃硬度、可溶性固形物含量、失水率、呼吸强度、可滴定酸含量,香气成分等指标的影响;同时研究乙烯利催熟对冷藏6周后的1-MCP结合PE袋处理后的果实生理品质的影响,为延长软枣猕猴桃的市场供应期提供理论指导。结果如下:(1)与未经处理组相比,300、600,900μL/L乙烯利处理后可分别提前3、4、3 d上市。与正常采收期采摘的果实相比,可分别提前7、8、7 d的供应时间。300μL/L乙烯利组可溶性固形物、TA,Vc含量高于其他处理组,催熟第5 d时SSC为14.8%,Vc含量达到100.3 mg/100g,TA含量为1.14%。600μL/L乙烯利组硬度下降速度最快,催熟第4 d达到0.65 kg/cm~2,但是失水率始终高于其他催熟组。对照组与催熟组的货架期分别为10、8、6,7 d,其中300μL/L乙烯利催熟组货架期最长。300μL/L乙烯利催熟组综合味觉值最高且具有较高的醛类物质含量。(2)不同浓度1-MCP结合PE袋包装均能延缓软枣猕猴桃的成熟、从而延长果实的供应期,1-MCP结合PE袋组与无袋包装组相比可延后10 d上市供应,与正常采收期采摘的果实相比,延长了30 d的供应时间。0.9μL/L 1-MCP结合PE袋包装及1.5μL/L1-MCP结合PE袋包装均可明显抑制果实硬度的快速下降及呼吸作用,多酚含量也高于其他处理组,贮藏40 d时多酚含量分别达到1.96 mg/g和1.7 mg/g。PE袋包装组的感官指标、Vc含量明显低于其他保鲜处理组,在贮藏20 d时达到呼吸高峰,呼吸强度为106.54 mgCO_2/(kg·h),显著高于1-MCP结合PE袋包装组(p<0.05)。0.9μL/L 1-MCP结合PE袋包装组综合味觉值较高,醛酮类物质含量最低。PCA分析贮后40 d的果实贮藏品质,0.9μL/L1-MCP结合PE袋包装组综合得分最高。(3)300μL/L乙烯利催熟不同浓度1-MCP结合PE袋包装处理6周后的软枣猕猴桃,结果表明乙烯利能促进果实的后熟。PE袋包装组果实软化速度最快,但Vc在果实成熟后损失严重,好果率较低,在处理8 d时好果率达到46.7%。0.6μL/L 1-MCP结合PE袋包装组失水率较高,1.5μL/L 1-MCP结合PE袋包装组SSC值较低,综合味觉值最小。而0.9μL/L 1-MCP结合PE袋包装组SSC值处于较高水平,Vc含量损失少,处理8d时TA含量达到1.05%,综合味觉值高于其他处理组,具有最佳的商品品质。
%W CNKI


%0 Journal Article
%A 郭晓成
%A 杨莉
%A 段眉会
%A 陈春晓
%+ 西安市果业技术推广中心;陕西省周至县农机化学校;周至县园艺站;
%T 再说猕猴桃新型砧木水杨桃
%J 西北园艺(果树)
%D 2019
%N 03
%K 猕猴桃产业;对萼猕猴桃;
%X <正>目前,周至及陕西猕猴桃产业正处于转型升级关键期。2018年,周至及周边地区突然兴起用水杨桃作砧木发展猕猴桃之风,民间盛传该砧木可以抗水渍,预防溃疡病,是支撑猕猴桃产业发展的新型砧木。针对这个情况,我们组成课题组深入产区进行了调查。1砧木对猕猴桃产业发展的意义猕猴桃抗逆性差,随着全球气候变暖,各种极端天气频频出现,对猕猴桃生长产生不利影响。目前的猕猴桃砧木绝大多数是中华猕猴桃和美味猕猴桃的实生苗,其肉质根分布较浅,耐
%P 4-6
%@ 1004-4183
%L 61-1226/S
%W CNKI


%0 Thesis
%A 白丹凤
%T 猕猴桃耐涝种质资源筛选及生理机制研究
%Y 方金豹
%I 中国农业科学院
%9 硕士
%D 2019
%K 猕猴桃;;耐涝性;;基因型;;种质资源综合评价;;生理机制
%X 猕猴桃属植物的根系为浅根系肉质根,对水分敏感,既喜水又怕水,极不耐涝。我国南方猕猴桃产区由于年均降雨量大,加之土壤粘重极易发生涝害;北方夏、秋季节的短时强降雨也会因为果园排水能力不足而导致园区积水,造成涝害。生产上猕猴桃主要采用嫁接繁殖,多选用品种‘米良一号’、‘秦美’或野生美味猕猴桃(Actinidia chinensis var.deliciosa)的实生苗作为砧木。目前我国对于猕猴桃耐涝性的研究较少,生产上缺乏耐涝猕猴桃砧木。本研究首先以猕猴桃属4个种,大籽猕猴桃(A.macrosperma)、对萼猕猴桃(A.valvata)、美味猕猴桃及软枣猕猴桃(A.arguta)共10个基因型的2年生组培盆栽苗为试材,采用“双套盆”法人工淹水,模拟涝害胁迫,研究淹水处理对猕猴桃4个种不同基因型的生长和形态的影响,初步比较猕猴桃种质资源的耐涝性。在此基础上,从不同种猕猴桃中选取1个基因型,通过统计涝害指数,测定根系活力、叶片光合性能及根系低氧伤害相关指标研究淹水处理对4个基因型猕猴桃生理代谢的影响,探讨猕猴桃耐涝生理机制;通过隶属函数法综合评价4份材料的耐涝性。最后,以筛选得到的耐涝资源即对萼猕猴‘KR2’作为砧木,在其上嫁接美味猕猴桃(A.chinensis var.deliciosa)品种‘中猕2号’,并以普通美味猕猴桃砧木作为对照,研究对萼猕猴桃砧木对接穗品种耐涝性的影响,以期为今后猕猴桃耐涝砧木的选育提供理论依据。主要研究结果如下:1、猕猴桃耐涝种质资源筛选:通过观察4个种10个基因型猕猴桃在淹水胁迫期间的生长和形态变化,并统计涝害指数和新梢生长量。结果表明:美味猕猴桃和软枣猕猴桃在淹水第7 d就表现出较为严重的受害症状,淹水10 d后基本死亡,而大籽猕猴桃和对萼猕猴桃在整个淹水期间均未受到严重伤害,表明大籽猕猴桃和对萼猕猴桃的耐涝性大大强于美味猕猴桃和软枣猕猴桃。2、猕猴桃对淹水胁迫的生理响应:随着淹水胁迫时间的延长,4个基因型猕猴桃‘KR2’、‘KR5’、‘15-13’以及‘永丰1号’的涝害指数均逐渐上升,根系活力逐渐下降,光合相关指标呈现先上升后下降的趋势,超氧阴离子、过氧化氢及丙二醛总体呈现逐渐上升的趋势,但在整个淹水胁迫期间,‘KR2’和‘KR5’仍能保持较高的根系活力与光合能力,且受到的低氧伤害较小。3、隶属函数综合评价:隶属函数法综合评价结果表明,4个基因型猕猴桃‘KR2’、‘KR5’、‘15-13’以及‘永丰1号’的综合评价值分别为0.753、0.720、0.303、0.298。因此,4份材料的耐涝性顺序为:‘KR2’>‘KR5’>‘15-13’>‘永丰1号’。4、猕猴桃耐涝生理机制:耐涝猕猴桃基因型在涝害胁迫下可以缓解低氧伤害,维持自身的根系活力,进而保证地上部的健康生长,而地上部叶片高水平的光合能力可以为根系提供呼吸代谢的底物,从而表现出较强的耐涝性。5、砧木对猕猴桃接穗耐涝性的影响:对萼猕猴桃砧木‘KR2’的耐涝性强于普通美味猕猴桃砧木,并能够维持‘中猕2号’在淹水胁迫下的生长及光合能力,从而提高‘中猕2号’的耐涝性。
%W CNKI


%0 Thesis
%A 李晓庆
%T 雅安市猕猴桃产业发展现状与对策研究
%Y 张勇;兰建彬
%I 四川农业大学
%9 硕士
%D 2019
%K 猕猴桃;;农业产业化;;标准化建设;;科技创新
%X 猕猴桃是雅安重要的农业经济产品,是雅安农业发展的重要组成,市场优势明显,种植经验丰富。随着农产品市场不断开放,各类水果之间的竞争越来越激烈,全国各地也有大量新的猕猴桃基地建立,其他水果的竞争也进一步压缩了猕猴桃市场空间,因雅安猕猴桃具有一定的市场优势而且发展前景普遍看好,本文主要讨论猕猴桃产业的优势、劣势、机会和竞争等多方面因素,探索雅安猕猴桃产业市场空间和发展前景,研究产业发展的方向与政策,力求产业发展的持续、健康,取得可观经济效益,对产业的发展提出新的思路和意见,具有一定的指导作用。本文通过查阅大量雅安猕猴桃发展历史和经验,以及其他地区猕猴桃和其它农业产业发展经验,实地调研雅安各地区猕猴桃种植现状,通过具体数据对产业进行量化分析,从猕猴桃品种培育、优化、改良,猕猴桃种植、采摘、加工,产品保鲜、存储,饮料、果脯等零食加工技术,市场销售和经济效益等多方面对雅安猕猴桃产业进行全面分析研究,探讨雅安猕猴桃产业在发展过程中存在的不足和问题,突破发展空间瓶颈,从而得出发展策略相关建议和未来规划。本文主要创新点在于:对雅安实地调研和数据获取方式科学、严谨,信息全面、真实。结合雅安地区气候、地理环境、种植历史、培育经验和市场需求,提出产业化、标准化建设意见,并提出与气象部门、科研部门与政府紧密合作的指导性新思路,保障雅安猕猴桃市场发展优势,并为进一步拓展市场带来可能;找准雅安猕猴桃种植操作流程中的问题。猕猴桃品种培育技术滞后,品种主要以晚熟猕猴桃为主,缺少早熟猕猴桃产业缩短上市周期,并为滥用催熟化学品带来隐患。建议加强产业标准化建设,加大监管力度,在完善管控机制的基础上,积极探索科技创新,努力寻求资金和政策扶持,并把目标从雅安拓展向全国,甚至世界市场,建立雅安猕猴桃品牌效益,促进农业发展;利用SWOT分析法和依靠专家评估,得出雅安猕猴桃产业未来发展趋势稳定、空间大,确定雅安发展猕猴桃产业的合理性、正确性和可预见性。
%W CNKI


%0 Thesis
%A 马元波
%T 乡村振兴战略下的都江堰猕猴桃产业提质增效对策研究
%Y 李首成;蒲仕华
%I 四川农业大学
%9 硕士
%D 2019
%K 乡村振兴;;都江堰;;猕猴桃;;提质增效;;对策研究
%X 党的十九次代表大会提出要全面实施“乡村振兴战略”。中央农村工作会强调要坚持农业农村优先发展,推动建设“产业兴旺、生态宜居、乡风文明、治理有效、生活富裕”的新农村。本文以都江堰猕猴桃产业为例,针对本地区该产业发展的历史延革、取得的成效、面临的问题以及如何在乡村振兴战略驱动下促进本地猕猴桃产业提质增效进行总结研究,提出都江堰猕猴桃提质增效对策建议,力求解决猕猴桃产业转型发展、持续发展亟待解决的关键问题,从而推进都江堰区域猕猴桃产业提质增效加快转型发展,支持区城广大果农持续增收达小康,也为各猕猴桃产区提供猕猴桃产业提质增效,强化乡村振兴产业支撑实践示范和有益借鉴,推动猕猴桃特色产业在乡村振兴战略中起到“产业兴旺”的示范带动作用。内容主要包括:(1)梳理猕猴桃产业发展状况。立足国内及四川和都江堰等区域,收集整理猕猴桃产业发展状况,进行面积、产量、产值和品种等方面的数据比较。重点对都江堰市近十年的猕猴桃产业发展数据进行梳理整理和典型总结,以及该产业在都江堰区域经济中的作用表现研究和发展态势分析,为都江堰下一步猕猴桃产业提质增效提供借鉴。(2)进行猕猴桃产业提质增效的潜力分析。对猕猴桃提质增效内涵进行认定,围绕土壤环境、种植技术、政策导向、经营主体等方面分析了都江堰猕猴桃产业提质增效方面的6大制约因素,即土壤退化与地力下降、生产物化技术管理水平偏低、基础设施配套不完善、经营主体内在活力不强、支持发展政策不配套、社会化技术服务体系专业水平不高。(3)提出猕猴桃产业提质增效的对策建议。根据制约因素分析,提出了都江堰猕猴桃产业提质增效的所需的规划、建设、队伍、科技、政策等五个方面10项条讨论建议,即明确发展思想与思路、科学制定规划、改善土壤与生产配套、完善质量安全监管机制、强化职业化培训以及经营能力、人才队伍建设和病虫害防治科技攻关,加强政策体系、科技服务体系建设。本论文结合国家实施乡村振兴战略,开展都江堰猕猴桃提质增效对策研究,不仅与引领我国猕猴桃产业发展新常态相对应,有助于推进都江堰区域猕猴桃产业提质增效加快转型发展,支持区城广大果农持续增收达小康。而且也将为四川乃至全国各猕猴桃产区提供猕猴桃产业提质增效,强化乡村振兴产业支撑实践示范和有益借鉴。
%W CNKI


%0 Thesis
%A 邓浪
%T 黄金猕猴桃BELL家族基因的克隆与表达分析
%Y 刘惠民;周军
%I 西南林业大学
%9 硕士
%D 2019
%K 黄金猕猴桃;;BELL家族;;BEL1-Like;;BLH;;克隆;;表达分析
%X 植物BELL家族基因能够调控植物生长和发育,如控制植物从营养生长向生殖生长的转变。因此,研究BELL家族基因在猕猴桃花发育过程中的潜在作用,能为后期利用分子生物学技术调控猕猴桃花发育提供参考。本研究进行了黄金猕猴桃花期物候观察、花发育阶段划分、总RNA提取、BELL家族基因的鉴定、筛选与克隆以及目的基因在黄金猕猴桃不同花发育阶段、幼叶和幼果中的表达分析等研究,获得如下结论:1、通过对参考方法进行改良后,获得一种适合黄金猕猴桃不同组织总RNA的提取方法。2、黄金猕猴桃雌株和雄株的年花期物候、花序和花朵数量、花序着生位置及花序发育存在差异;此外,将黄金猕猴桃花发育划分为11个时期,分别为:1:休眠芽期;2:芽膨大期;3:叶出现期;4:展叶期;5:现花蕾期;Ⅰ:紧花蕾期;Ⅱ:花萼开裂期;Ⅲ:50%可见花瓣期;Ⅳ:90%可见花瓣期;Ⅴ:花瓣展开期;Ⅵ:花绽放期。3、从猕猴桃全基因组数据库中鉴定得到9个BELL家族成员,包含22条序列;部分成员具有BELL家族所特有结构域,部分成员与调控花发育有关基因存在蛋白互作及共表达,且在不同组织间存在差异性表达。此外,该家族基因密码子偏性弱,且拟南芥较适合作为该家族基因外源表达受体。4、利用同源克隆法获得5个基因,分别命名为AcBLH6、AcBLH7、AcBLH8、AcBLH9和AcBLH11,并上传GenBank,登录号依次为MH667489、MH588307、MH667490、MH667491和MH667492。序列分析发现,AcBLH6编码区包含1947bp,编码648个氨基酸;AcBLH7编码区包含957bp,编码318个氨基酸;AcBLH8编码区包含2019bp,编码672个氨基酸;AcBLH9编码区包含1695bp,编码564个氨基酸;AcBLH11编码区包含1290bp的序列,编码429个氨基酸。进化分析发现,同科属之间亲缘关系较近,基因的同源性高;此外,AcBLH6、AcBLH8和AcBLH9均包含BELL家族特有结构域,而AcBLH7缺失部分BELL结构域,AcBLH11缺失VSLTLGL和未知结构域。5、表达分析发现,AcBLH6基因在幼叶中的表达量最高;AcBLH7基因在花发育11个时期的表达量最高;AcBLH8基因和AcBLH9基因在花发育前9个时期的表达量最高;AcBLH11基因在花发育前9个时期和幼叶中的表达量最高。
%W CNKI


%0 Journal Article
%A 车小娟
%A 何丽丽
%+ 陕西省眉县果业技术推广服务中心;
%T 美味猕猴桃品种介绍
%J 果树实用技术与信息
%D 2019
%N 05
%K 美味猕猴桃;陕西省;品种审定;果树品种;审定委员会;猕猴桃溃疡病;
%X <正>猕猴桃是被人们誉为营养、保健、长寿、美容的"水果之王",投资周期短,单位面积产量高,市场售价高,经济效益十分显著,具有广阔的发展前景。发展猕猴桃,选好品种尤为重要。选择适宜陕西省眉县的猕猴桃品种,应把握以下几个原则。1 选择猕猴桃品种的原则(1)气候特点。猕猴桃品种要适应当地气候特点。秦岭北麓地区气候温和湿润,光照充足,降水量适中,土层深厚、土壤肥沃。但是降水分布不均,常出现干旱、冻害等天气,空气湿度小,个别低洼地有渍水现象
%P 15-17
%L 21-1342/S
%W CNKI


%0 Journal Article
%A 冉烈
%A 李会合
%+ 重庆文理学院林学与生命科学学院;重庆文理学院特色植物研究院;
%T 重庆猕猴桃主产区土壤养分含量现状及评价
%J 黑龙江农业科学
%D 2019
%N 05
%K 猕猴桃;;土壤养分;;施肥
%X 为促进重庆猕猴桃优质高产,采用田间调查和实验室分析的方法研究了重庆猕猴桃产区(万州区、开州区、丰都县)土壤养分含量,并利用土壤养分分级标准对其进行了评价。结果表明:重庆市猕猴桃主产区土壤整体呈中强酸性,大量土壤需要改良;37.5%的土壤需施加有机肥,土样中有效磷、钙、铜、锌含量丰富,碱解氮含量缺乏的土样占10.0%,速效钾缺乏的土样占12.5%,有效镁含量缺乏的土样占12.5%,有效硫含量缺乏的土样比例为22.5%,极缺的土样比例为15.0%。因此,在猕猴桃种植过程中应合理施肥,不施磷、钙、铜、锌肥,重视有机肥、钾、硫、镁肥的施用。
%P 50-55
%@ 1002-2767
%L 23-1204/S
%W CNKI


%0 Thesis
%A 刘浩洲
%T 基于信息感知的猕猴桃喷雾授粉方法研究
%Y 崔永杰
%I 西北农林科技大学
%9 硕士
%D 2019
%K 猕猴桃授粉;;花朵识别;;信息感知;;卷积神经网络;;授粉末端执行器
%X 猕猴桃果实品质依赖于授粉作业质量,自然状态下风媒授粉坐果率低,因此必须进行人工授粉。猕猴桃花期短,授粉工作量大,由于农村人口老龄化等问题导致授粉时劳动力短缺,亟需实现机械化作业。同时,猕猴桃花粉收集成本较高,传统粗放式机械化作业方法不适用于猕猴桃授粉。为减少机械化作业过程中的花粉消耗,需要实现对靶授粉。其中,信息感知是对靶授粉关键技术,使机械化授粉过程中能自动识别猕猴桃花朵,并准确获取授粉作业对象空间坐标,提升作业精准程度。此外,还需研制相应末端执行器,使其能根据信息感知结果进行对靶授粉。因此,本文针对猕猴桃果园中花朵分布特点,研究基于信息感知的猕猴桃喷雾授粉方法。主要研究内容及结论如下:(1)猕猴桃花朵识别基础研究。实地调研了棚架式猕猴桃果园,测量果园空间结构,统计猕猴桃花朵分布特点。测得棚架铁丝与地面竖直距离极差为4.8cm,平均距离为177.6cm;花朵间竖直距离极差为36.7cm,平均与地面距离为168.1cm。大部分花朵位于棚架铁丝下方,沿藤蔓簇状分布,并竖直朝下开放。提出了授粉作业目标图像采集方法,为信息感知系统研究提供数据。对比了不同方法识别猕猴桃花朵效果,其中阈值分割法正确分割像素比为42.4%,K-means聚类法正确分割像素为37.8%,基于卷积神经网络方法识别框中花朵像素占91.9%。研究表明卷积神经网络的花朵识别效果最佳。(2)猕猴桃授粉目标信息感知方法研究。通过采集花朵图像数据,训练了卷积神经网络并调整参数,使之能有效检测图像上花朵目标。试验得出Dropout率为0.4时模型过拟合程度最小,测试集上识别正确率为85.5%。根据图像中花簇特点,提出了基于花朵坐标集聚类的花簇识别方法,最后试验得出花簇识别正确率为81.0%。提出了基于Kinect的目标空间位置获取方法,利用Kinect传感器,将RGB图像上目标点坐标映射至点云集,获得授粉目标三维坐标。进行了信息感知系统精度试验,试验表明其最大定位误差不超过9mm,满足对靶喷雾授粉要求。(3)猕猴桃喷雾授粉末端执行器方案与设计。基于猕猴桃授粉机器人对靶作业方法,提出了不同末端执行器方案进行对比,最终选择作业效率较高的喷头阵列分布方案,并对喷雾授粉末端执行器结构进行了设计。其中喷头喷雾锥角90°,阵列分布喷头相互间隔25cm。针对该末端执行器作业方式提出了控制方案,计算各喷头的喷雾覆盖范围,单独控制各喷头喷雾授粉。(4)猕猴桃喷雾授粉末端执行器试制与试验。试制喷雾授粉末端执行器及试验装置,进行了授粉距离参数优化试验。通过图像处理方法统计不同距离下水敏试纸上雾滴覆盖率,结果表明试纸与末端执行器距离20cm、25cm、30cm、35cm、40cm、45cm时雾滴覆盖率分别为71.5%、30.9%、13.6%、9.8%、6.7%、1.9%。拟合试验结果后推算出末端执行器与授粉目标间距应小于28.6cm,此时雾滴覆盖率大于18%,满足授粉要求。另外,对末端执行器进行喷雾均匀性试验,当水敏试纸与末端执行器相距28.6cm时,结果表明其上雾滴覆盖率在16.7%至19.8%之间,平均值为18.2%,方差1.6。喷雾均匀性较好,说明该末端执行器能保证正常授粉效果。
%W CNKI


%0 Thesis
%A 闫彬
%T 基于机器视觉的猕猴桃膨大果检测方法及手机检测软件的开发
%Y 郭文川
%I 西北农林科技大学
%9 硕士
%D 2019
%K 猕猴桃;;膨大剂;;机器视觉;;Android;;检测
%X 膨大剂的使用虽能有效地提高猕猴桃的产量,但却导致猕猴桃品质下降、货架期变短且库损严重。因此,识别经膨大剂处理过的猕猴桃果实(膨大果)就成为猕猴桃采后加工业亟需解决的关键问题之一。现有研究表明,近红外光谱技术与高光谱图像技术可以实现猕猴桃膨大果的无损检测,且具有检测准确率高的优点,但这些技术所需的检测设备比较昂贵。为了给猕猴桃膨大果的检测提供一种无损、快速、廉价、方便的检测方法,本文以‘海沃德’、‘徐香’和‘华优’猕猴桃为对象,根据膨大果和未经膨大剂处理的正常果在投影面积和果萼形状方面存在的差异,利用数字图像处理与机器视觉技术,研究猕猴桃膨大果的识别算法,并基于Android手机平台开发猕猴桃膨大果的检测软件。主要研究内容及结果如下:(1)猕猴桃膨大果和正常果物理特性参数的分析及基于最大直径和投影面积的膨大果检测方法研究。首先分析了膨大果与正常果样本在物理特性参数(质量和最大直径)上的差异,提出了识别膨大果与正常果的方法,进而搭建了采集猕猴桃图像的系统,该系统由支撑架、手机、背景和一参照物组成。在对猕猴桃图像进行一系列处理后,得到各个样品的最大直径,对得到的各品种猕猴桃膨大果和正常果样品的最大直径进行统计和分析,提出以6.46、6.12和6.46cm分别作为判别‘海沃德’、‘徐香’和‘华优’膨大果和正常果的依据,该方法对这三种猕猴桃膨大果的检测准确率分别为82.5%、87.9%和89.6%。为了提高识别的准确率,进而对各品种猕猴桃膨大果和正常果的投影面积进行统计和分析,提出以投影面积是否大于28.4、25.6和28.4cm~2作为识别‘海沃德’、‘徐香’和‘华优’膨大果的依据,该方法的检测准确率分别为87.1%、88.8%和98.3%。(2)基于果萼形状的‘海沃德’膨大果检测方法研究。根据‘海沃德’猕猴桃的膨大果和正常果在果萼区域最小外接矩形的长宽比存在一定差异的特点,分别将视觉注意机制、非线性灰度变换和K-means聚类算法应用于果萼区域的提取上。但是基于视觉注意机制方法使得提取的猕猴桃膨大果和正常果的果萼区域的长宽比分布重叠较多,对膨大果和正常果的识别效果不理想。非线性灰度变换和K-means聚类算法可很好地提取果萼区域。且发现膨大果果萼区域的最小外接矩形长宽比基本大于1.6,正常果的长宽比多小于1.6,因此提出以长宽比是否大于1.6作为判断‘海沃德’猕猴桃是否为膨大果的依据。验证结果表明,非线性灰度变化方法对‘海沃德’猕猴桃膨大果的检测准确率为90.0%,而K-means聚类算法对膨大果的检测准确率为91.5%。进而将果实投影面积与果萼形状相融合应用于‘海沃德’膨大果的识别,结果说明该方法对‘海沃德’膨大果的检测准确率为92.5%。(3)基于Android平台的猕猴桃膨大果检测软件的开发。基于OpenCV库与JAVA语言分别对三个品种的猕猴桃膨大果检测算法进行移植,在Android平台上实现了检测算法。分析了膨大果检测软件所需的功能,并对其操作界面和算法进行了设计。基于Android Studio集成开发工具,通过编写xml文件设计软件的界面,使用JAVA语言编写了软件操作功能的算法。最后在不同手机环境下对软件进行了测试。结果说明,该方法检测‘海沃德’、‘徐香’和‘华优’猕猴桃膨大果的时间分别小于2s、0.2s和0.2s。
%W CNKI


%0 Thesis
%A 张佳
%T 草炭和碳基肥对猕猴桃根区土壤及微生物的效应研究
%Y 刘存寿
%I 西北农林科技大学
%9 硕士
%D 2019
%K 草炭;;碳基肥;;猕猴桃;;土壤微生物;;土壤理化性质
%X 猕猴桃具有的喜湿怕涝、喜酸怕碱、喜松怕紧、喜有机怕无机的生物学特性与土壤和施肥有关,为筛选适合猕猴桃生长的土壤条件,探究不同草炭含量下土壤各指标的变化,在此基础上,通过不同施肥筛选适合猕猴桃生长的施肥处理。因此本研究通过盆栽试验,采用两因素裂区试验设计,共设置S0、S1、S2、S3、S4、HS0、HS1、HS2、HS3、HS4、TS0、TS1、TS2、TS3、TS4等15个处理,其中S0无草炭添加无施肥(对照)、S1草炭6.25%+土壤93.75%、S2草炭12.5%+土壤87.5%、S3草炭25%+土壤75%、S4草炭50%+土壤50%;在草炭基础上于膨大期进行追肥,H表示施用化肥(每株N 0.0212kg、P_2O_5 0.0072kg、K_2O 0.0084kg);T表示施用碳基肥(每株N0.0106kg、P_2O_5 0.0036kg、K_2O 0.0042kg)。分别在果实生长始期和收获期采集猕猴桃植株根区土壤,并于收获期测定猕猴桃的生长指标。探究不同草炭用量上施肥对一年生猕猴桃幼苗根区土壤的理化性质、细菌和真菌群落多样性及猕猴桃树体生长的影响效果,为猕猴桃田间栽培生产力的提升和合理施肥提供理论依据和技术支撑。主要研究结果如下:(1)在猕猴桃果实生长始期对土壤理化性质进行分析。施用草炭后,土壤容重减小,土壤保水性增强,利于土壤团粒结构的形成;随着草炭的施用量增加,土壤pH显著降低,土壤有机质、速效氮、速效磷、速效钾、全碳及CEC均呈现出增加的趋势。(2)在猕猴桃果实生长始期对细菌和真菌多样性进行分析。不同草炭用量均能不同程度的提高细菌和真菌的丰富度和多样性,细菌和真菌的丰富度及多样性均在S2时效果最好,即草炭用量为12.5%时微生物量最大,多样性最高;随草炭含量的变化,细菌和真菌丰富度和多样性变化不一。草炭的施用增加了细菌门水平上放线菌、拟杆菌门、绿弯菌门、蓝藻门的相对丰度和真菌门水平上子囊菌门的相对丰度。(3)在猕猴桃收获期对土壤理化性质进行分析。不同施肥处理均能不同程度的减小土壤容重,增加土壤含水量,提高土壤各类养分含量,且碳基肥处理较化肥处理改良效果更好。(4)在猕猴桃收获期对细菌和真菌多样性进行分析。碳基肥不论在何种草炭用量下均能不同程度的提高土壤微生物量,化肥只有在草炭用量为25%和50%时能提高土壤微生物量。不同施肥处理细菌群落组成多样性较不施肥处理均有提高,以碳基肥处理的土壤细菌群落多样性最高;真菌群落组成多样性碳基肥施肥处理较不施肥处理均有提高,化肥处理只有在草炭用量为50%时有所提高。在门和属水平上,施肥改变了细菌和真菌的相对丰度,碳基肥可以增加有益菌并且减少致病菌的相对丰度。(5)在猕猴桃收获期对植株生长状况进行分析。不同草炭用量与不同施肥处理均不同程度的提高了猕猴桃株高、主干直径以及叶片叶绿素含量。在草炭用量水平下以S4草炭用量最大时效果最好;在施肥水平下以碳基肥处理的施用效果最好。两因素共同作用下TS4处理最佳。草炭和施用碳基肥处理以及化肥在一定草炭用量配施下可以在促进猕猴桃幼苗生长的同时,还能够有效改善根区土壤的环境,提高土壤微生物丰富度和多样性,提高土壤肥力。由于碳基肥的N、P_2O_5、K_2O的施用量是化肥的一半,在促进生长和改良土壤方面且都比化肥效果好,因此草炭和碳基肥在一定程度上可以改良猕猴桃土壤并促进植株生长,碳基肥的施用真正做到了增效减施的目的。
%W CNKI


%0 Thesis
%A 郭书艳
%T 红阳猕猴桃避雨栽培效应研究
%Y 刘占德;张慧琴
%I 西北农林科技大学
%9 硕士
%D 2019
%K ‘红阳’猕猴桃;;避雨栽培;;净光合速率;;果实品质
%X 南方地区避雨栽培模式有利于猕猴桃免受雨水侵害。避雨栽培能提高土壤透气性,改善果园小气候环境,尤其能防控溃疡病,对猕猴桃生产具有重要意义。为探究露地和避雨栽培模式下猕猴桃光合作用效率及对果实品质的影响,本实验以露地和避雨栽培模式下种植的‘红阳’猕猴桃为对象,利用Li-6400光合作用仪、SPAD502叶绿素仪等系统,测定环境因子、光合因子、生长状况、果实品质等指标,比较分析了避雨和露地栽培模式下‘红阳’猕猴桃在不同生长阶段(花后25、50、95 d,采果期,采果后35 d)所处的气候因子、植株生长势、光合作用效率以及果实品质,探究避雨栽培的优势以及改进措施。研究结果表明:1、避雨栽培可以改善果园环境条件有明显降温保湿效果,最高可降温3.3℃、提高湿度12.2%。日变化作用最明显的时间为9:00~14:00之间,季节变化作用最显著的时期为花后50、95 d和采果期,温度越高,降温提湿作用越显著。避雨棚使设施内光合有效辐射下降13~28.6%,日平均透光率最高时期为花后25 d和采果期,透光率82.7%,避雨栽培使猕猴桃光饱和点提高了200μmolm~(-2)s~(-1)。2、避雨栽培维持‘红阳’猕猴桃叶片光合效率避雨栽培维持了‘红阳’猕猴桃在生长旺盛期的平均净光合速率,并且在花后25 d,采果期,采果后35 d避免了猕猴桃植株光和“午休”现象,花后95 d提高猕猴桃净光和速率高达19.5μmol·m~(-2)·s~(-1);除去花后50 d,其他时期均使‘红阳’猕猴桃净光合速率日变化最高峰值延迟了1 h。避雨栽培降低红阳猕猴桃蒸腾速率,花后25 d,花后50 d,采果期作用效果显著;植株胞间CO_2浓度降低。3、避雨栽培促进红阳猕猴桃植株长势及果实品质避雨栽培模式下结果枝数降低10%,结果枝长度增加53%,坐果数量提高129.2%,叶片叶绿素含量提高6.14%;单果重提高19.03 g,果实纵径增加5.16 mm,横径增加3.39 mm,果形指数基本不变;采收期TSS增加10.8%,软熟期TSS增加14.3%,软熟期干物质含量增加3%;储存时间延长一周。
%W CNKI


%0 Thesis
%A 王周宇
%T 猕猴桃采摘机器人自动搬运装箱装置的设计与研究
%Y 崔永杰
%I 西北农林科技大学
%9 硕士
%D 2019
%K 猕猴桃采摘机器人;;跌落损伤;;旋转分离;;均匀装箱;;自动搬运
%X 近年来,由于国家政策的提倡,我国贵州、四川、陕西等地开始大力发展猕猴桃产业。截至2016年底,我国猕猴桃产量已到237万吨。为了促进我国由猕猴桃产业大国向产业强国进行转变,加速猕猴桃产业的成熟化进程,猕猴桃智能采摘一体化装备必将得到相关鼓励。猕猴桃在收获初硬度较高,具有后熟特点。其柔软易破损的特殊物理特性,致使对于采摘所获猕猴桃果实的装箱收集与储存,具有较高要求和标准。猕猴桃采摘机器人采后的装箱过程中对猕猴桃果实形成堆压碰伤、触碰擦伤等损毁伤害,会影响猕猴桃果实的品质与风味。本文针对猕猴桃采摘机器人果实采后易损、箱内堆积等问题,为实现猕猴桃采摘机器人的果实采摘装箱并行工作,进行如下几个方面研究:(1)猕猴桃物理特性和跌落损伤规律研究。测量了猕猴桃物理形态参数和力学特性,包括重量、长、宽、厚,其直径参数大致分布[40,75]mm区间内。并得出了各表面硬度以及果实外果肉与内果囊两者在弹性状态下的弹性模量,分别为0.53MPa和15.06Mpa。使用控制变量法,进行了猕猴桃在传送带上的滑动位移试验。研究不同传输带速下,传送带坡度角与猕猴桃相对滑动位移关系。通过正交试验研究果实跌落损伤规律,得出了影响猕猴桃跌落损伤因素的显著性排序为果实跌落高度、跌落时猕猴桃面接触面以及接触材料。(2)猕猴桃采摘机器人自动搬运装箱装置总体方案的确定。通过对人工搬运装箱作业分析,针对猕猴桃采摘机器人自动搬运装箱装置的果实低损化、均匀化装箱,提出传送带式搬运装箱方案和旋转分离式搬运装箱方案。选择了旋转分离式搬运装箱方案,对其中的主要组成机构如均匀化旋转分离机构和果箱升降机构进行详细的分析和方案选取,完成了猕猴桃采摘机器人自动搬运装箱装置的总体方案。即通过传送带实现运输,均匀化旋转分离机构和果箱升降机构配合实现果实的均匀装箱以及箱内跌落距离控制。(3)猕猴桃采摘机器人自动搬运装箱装置的关键部件和控制系统设计。结合对象物特点,对装置中的关键部件如传送皮带、旋转导向筒和分离圆盘、缓冲轨道进行了结构设计,建立果实模型后利用了Adam view对均匀化旋转分离机构缓冲轨道的设计进行仿真验证。为实现猕猴桃果实的均匀无损搬运装箱,对控制硬件进行选型,包括5个传感器、3个步进电机以及控制用单片机。设计了控制电路原理图和控制流程,使用Keil uVision2软件对C语言程序进行编写和编译,计算得果箱单次的下降所需脉冲为44800个。(4)样机制造及验证试验。通过正交试验得出了该装置工作较优组合为:跌落高度200mm,旋转导向筒转速为0.4rad/s,传送带线速度为0.1m/s,在此条件下工作,果实损伤率为1.75%。连续工作下装箱效率为每小时3913个,同时通过与单波纹管装箱的对比试验可得,试验组中四组果箱内的表层果实在Z轴方向上坐标组内方差为476.187、431.077、389.098、489.078和459.31,对照组组内方差为1682.71,表明试验组的果箱表层果实在竖直方向上分布更加集中,即装箱更加均匀化。
%W CNKI


%0 Thesis
%A 张迪
%T 猕猴桃不同品种对溃疡病的抗性评价及其抗性机理研究
%Y 黄丽丽
%I 西北农林科技大学
%9 硕士
%D 2019
%K 猕猴桃;;溃疡病;;防御酶;;防御相关基因
%X 猕猴桃溃疡病(Kiwifruit bacterial canker)严重阻碍了猕猴桃产业的发展,造成该病害的病原主要是丁香假单胞猕猴桃致病变种(Pseudomonas syringae pv.Actinidiae,Psa)。该病害爆发快,不仅对陕西省,对全球的猕猴桃产区都造成了严重的损失。目前,生产上主要应用化学药剂对猕猴桃溃疡病进行防治,研究发现Psa已对部分农药产生抗性,很多学者认为防治猕猴桃溃疡病最有效的方法是栽培抗病品种,但对陕西省品种的抗病机理研究较少。本研究对陕西省9个常见栽培品种对猕猴桃溃疡病进行抗性评价,明确品种的抗病性,并以筛选出的抗、感品种为材料,比较病原菌在侵染过程的差异、防御酶活性的变化、抗性相关基因的表达,初步分析猕猴桃抗溃疡病的机制,为利用抗病品种防治病害提供理论依据。取得的主要研究结果如下:1.通过离体枝条定量接种试验,比对分析了陕西省9个常见猕猴桃栽培品种对溃疡病的抗性,结果表明:9个品种的抗病性差异显著,抗病性强弱表现为徐香>海沃德>秦美、亚特>金艳、翠香、华优>西选>红阳;中华品种红阳(Actinidia chinensis cv.Hongyang)显症最早(10 d)、病斑长度最大(15.99 cm)抗病性最弱,显著低于其它测试品种,相比较感病品种红阳而言,美味品种徐香(A.deliciosa cv.Xuxiang)表现为显症最晚(15 d)、病斑最小(1.76 cm)、抗病性最强,显著优于其它测试品种。2.对Psa标记菌株M228-GFPuv在抗病品种徐香和感病品种红阳枝条和叶片中的定殖和扩展动态进行检测。结果显示:在枝条中,感病品种红阳的显症时间早,10 d就能观察到明显症状,在0-4 cm范围内都可以检测到大量Psa,菌量最大为5.67×10~8CFU/g;而抗病品种徐香的显症时间较晚,15d时才观察到轻微症状,Psa只存在于0-1cm范围内,菌量最大为2.86×10~8 CFU/g。对叶盘的真空渗透接种发现,徐香和红阳都在接种后2d显症,在红阳中,病斑的扩展速度较快,6 d时几乎布满整个叶盘;而在徐香叶盘的病斑大小扩展缓慢,5 d后病斑不再扩展,也仅占整个叶盘面积的10%。对叶脉的注射接种发现,红阳在接种后12 d时荧光强度及扩展距离达到最大;徐香在接种后15 d时荧光强度最强扔比红阳弱,扩展范围也仅限接种点附近。3.测定接种前后不同时间点的4种防御酶活性的变化。抗病品种徐香和感病品种红阳的防御酶活性与对照相比没有显著差异,上升幅度存在显著差异,接种后均出现“先升高后降低”的变化趋势。在枝条中,接种后徐香的POD和PAL活性显著高于红阳,显症前期达到峰值分别是对照的2.81倍和2.56倍,而在红阳中峰值出现时间晚(20d),分别是对照的1.9倍和1.87倍。SOD活性在抗、感病品种接种前后均没有显著性差异,而徐香的CAT活性在显症前酶活性上升快在5 d时达到峰值,在红阳中显症后期达到峰值且高于徐香。在叶片中,2个品种的四种防御酶活性变化较对照显著升高,徐香的酶活性峰值较红阳早。其中徐香的POD和PAL活性变化显著,分别于接种后10 d和6 d达到峰值为对照的3.15倍和2.09倍,峰值出现时间早于红阳且酶活性变化幅度比红阳大;SOD活性在两品种中自接种后呈现持续升高的趋势品种间差异较小;CAT活性在徐香中6 d时达到峰值比红阳早2 d,酶活性变化差异不明显,分别为对照的2.37倍和2.26倍。4.利用qRT-PCR对接种前后猕猴桃枝条和叶片中已报道的防御相关基因的定量分析发现,接种后徐香中各基因均上调表达且高于红阳;特别是PR1、PR5基因、PAL和POD基因的表达量,在徐香的枝条和叶片中的显著上调表达;而在红阳的枝条和叶片中低量上调表达;R类基因PRS2和Rpm1及响应PAMP的基因Rboh及CDPK在徐香中上调表达阶段对应在红阳中的下调表达,表明这些基因的表达或在徐香的抗病性中起重要作用。
%W CNKI


%0 Thesis
%A 何文娟
%T 猕猴桃优良雄性单株观察测评与选择
%Y 刘占德
%I 西北农林科技大学
%9 硕士
%D 2019
%K 猕猴桃;;雄株;;花粉生活力;;花粉出粉率
%X 猕猴桃在植物学分类上隶属于猕猴桃科(Actinidia spp.)猕猴桃属(Actinidia Lindl),是一种原产地位于我国的野生藤本类落叶果树。经过几十余年的发展,陕西省目前是全国最大的猕猴桃生产区。关于猕猴桃的栽培管理以及病虫害防治问题,一直是近几年讨论的热点。猕猴桃是一种雌雄异株的果树,必须要严格栽植授粉树或者通过人工授粉才能正常结实。经过调查,陕西的主产县区眉县周至人民都是通过人工授粉的方法来保证当年猕猴桃的产量。近几年由于猕猴桃雄株的栽植数量有限,导致商品花粉的价格一直居高不下,农民的栽植成本也大大提高。另一方面,授粉树的现有品种稀少,品质参差不齐,与雌株的花期不相遇等问题。也是导致种植者大量选择商品花粉的原因之一。因此选育好的授粉树品种,已经迫在眉睫。本试验的选育工作在位于眉县的西北农林科技大学猕猴桃试验站进行,以杂交选育圃中的徐冠,雄结1号,桂海4号,蒙迪,米良1号,江园1号,广西红肉,金丰,长安红心等品种的杂交后代为选育材料,以现有品种徐香,哑特,秦美,红阳,海沃德,金龙2号相对应地雄株为对照材料进行试验。试验雄株共5000株,在进行第一批筛选后,初步筛选出雄株20株作为主要的筛选对象。本实验主要调查统计了雄株的萌芽率,花序数量,花蕾数,雄花花粉出粉率,花粉生活力,开花时期,以及以徐香作为母本授粉后的果实坐果率,果实内在品质和外在品质的测定工作。综合分中华系和美味系两个大类来进行比较讨论其性状优劣。本实验结论如下:(1)中华系猕猴桃萌芽率最高的是对照组的JL2H,96号,HY和234号树235号树的萌芽率不太乐观。(2)中华系猕猴桃花序和花朵树的统计值比较具有相似性,234号树和235号树的花序数和花朵树居于前2位比对照组的JL2H和HY要存在优势。说明234号树和235号树的花量远大于对照组。204号树的统计数据仅次于234号树和235号树。(3)中华系猕猴桃花粉生活力最高的是204号树,达到了85.25%,其出粉率也高达0.91%,远高于JL2H和HY,座果率最高的是235号树,座果率高达77.61%。依次是204号树,234号树。(4)中华系猕猴桃果实外在品质方面:综合单果重和果形指数来看,234号雄株授粉雌株后所得果实的外观品质最好,显著优于HY和JL2H。果实内在品质方面:用234号树授粉产生的果实硬度低提前与其他果实成熟,且234号树可溶性固形物含量高于对照组。在提升果实可溶性固形物含量方面具有优势。(5)159号、42号、106号、45号、83号、15号、38号、39号、84号、103号雄株的萌芽率要高于YT、XX、HWD和QM等主栽品种雄株的萌芽率。(6)233号、61号、216号、25号、103号、106号、42号雄株的开花数和花序数均高于HWD、XX等主栽品种,花量较大。(7)83号、15号、34号、106号雄株花粉的生活力高于HWD、XX等雄株花粉。38号、39号、45号、216号、HWD、QM、XX的雄株出粉率均高于1%。38号、39号、45号和216号雄株的出粉率高于HWD雄株,以对照组XX的出粉率最高,达到了1.6%。(8)45号、61号、83号、84号、103号、159号雄株授粉后所得的坐果率均高于XX和QM(9)果形指数介于1.16到1.29之间,其中106号、159号、37号的果形指数高于HWD。综合果形指数和单果重来看,84号、159号雄株授粉后所得的果实外观品质最好,明显优于XX、HWD、QM等雄株品种。(10)综合结果来看:中华系234号树在选育早熟中华系品种来讲有比较大的利用价值,但其花期较中华系大多数品种要晚,不建议选育中华系专用授粉树时选育此树种,若要收集此树的花粉作为来年人工授粉用,则可大面积栽植。若要配置中华系猕猴桃的授粉树204号树则在花期相遇和各个性状的综合表现来看,比较适合。美味系83,106的花粉生活力和花量均大于对照组。38,39,45号树的出粉率大于除徐香之外的对照组其他成员,83,84,45的座果率都比对照组徐香,海沃德,哑特要好的多。果形指数和单果重来看,84号、159号雄株授粉后所得的果实外观品质最好,明显优于徐香、海沃德、秦美等雄株品种。再结合花期相遇性等因素。可以选择38,83,45,号树来作为徐香的授粉树,106树花期相对较晚,可以作为海沃德的专用授粉树。
%W CNKI


%0 Thesis
%A 刘世浩
%T 猕猴桃对靶授粉方法研究与控制系统设计
%Y 石复习
%I 西北农林科技大学
%9 硕士
%D 2019
%K 猕猴桃;;花朵识别;;区域分割;;对靶授粉;;控制系统
%X 猕猴桃为异花授粉作物,授粉作业质量决定果实的产量与品质。目前,我国授粉作业主要依赖人工,作业效率低、花粉消耗大、授粉效果难以保证。花朵识别与对靶喷射是高效授粉作业的关键技术,开发猕猴桃对靶授粉控制系统可以推动猕猴桃授粉装备的智能化,在猕猴桃产业发展中,具有广阔的应用前景和重要的经济价值。本文以棚架式“海沃德”猕猴桃花朵为对象,开展了猕猴桃对靶授粉控制系统设计与研究。主要研究内容如下:(1)明确Pixy相机最佳对焦距离范围,改善花朵识别准确率。通过Pixy相机成像面积与识别标记面积的相对误差分析,发现对焦距离在15~40 cm时,标记面积与成像面积相对误差值小于5%。依据猕猴桃花朵冠层分距地面垂直高度160~180 cm空间分布规律,确定Pixy相机进行棚架式猕猴桃花朵识别与定位的最佳安装高度为距离地面140~145 cm。(2)确定Pixy相机图像亮度调整依据,并构建成像亮度调整系统,提高Pixy相机自然光照度适应性。通过分析不同光照度条件的花朵图像标记准确率,明确环境光照度与相机成像亮度间的调整关系式:y=-0.0015x+143.95。依据该关系式设计并构建图像亮度调整控制系统,实现了Pixy相机成像亮度的实时自动调整,有效地提高了自然环境光照度条件下Pixy相机的识别效果,并使花朵图像标记准确率可达到95%以上。(3)依据相机像素定位数据,设计区域分割对靶控制算法,实现授粉喷嘴的对靶控制。通过喷嘴与相机空间布局,保证喷嘴喷射区域与相机视野的准确匹配。以空间物理尺寸与图像像素映射关系为依据,通过分析像素平面中花朵可能分布情况,确定每一帧图像中,花朵中心点的纵向坐标值在0~20 pixel或纵向坐标值在21~40 pixel且像素面积大于1256 pixel为喷雾靶标,可防止靶标重复识别与漏识别;通过图像像素与空间区域进行对应转换,将图像像素平面的横向划分为三个区域,针对像素中心点横坐标在0~104 pixel、105~213 pixel、214~320 pixel的靶标,结合延时控制,分别延时打开喷嘴1、2、3进行授粉工作,可防止靶标重复授粉与漏授粉。(4)设计对靶授粉控制系统,完成硬件电路构建与控制程序编写。在明确对靶授粉控制系统总体要求的基础上,完成对控制系统硬件选型,并通过Altium Designer 9对硬件电路进行设计。依据区域分割对靶控制算法,通过Arduino IDE完成了图像亮度调节与花朵数据获取模块、底盘遥控控制模块、延时时长获取模块与对靶授粉执行模块等子程序的开发,以及对靶授粉控制系统总程序的设计与实现。(5)靶标识别与对靶授粉验证试验。通过搭建对靶授粉试验机和授粉环境,分别在高、中、低三种光照度下,对共270朵猕猴桃花进行对靶授粉验证试验。试验结果显示,靶标识别率可达到93.7%,对靶命中率为83.3%。验证了区域分割对靶控制算法的控制精度与对靶授粉控制系统的整体性能。
%W CNKI


%0 Thesis
%A 王方剑
%T 基于系统动力学的关中地区水足迹模拟与调控研究
%Y 宋进喜
%I 西北大学
%9 硕士
%D 2019
%K 水足迹;;关中地区;;系统动力学;;调控措施
%X 水资源是人类生存与社会经济发展的基础。水足迹是评价一个地区对水资源真实消耗和占用的综合性衡量标准。本文首先将关中地区水足迹划分为农业水足迹、工业水足迹、生活水足迹以及生态水足迹四部分,并研究关中地区水足迹构成及其动态变化。农业水足迹采用FAO 56推荐的彭-曼公式计算,是本次核算的最重要部分,其余三类水足迹采用行业标准计算方法。其次,基于系统动力学方法构建关中地区水足迹仿真模型,模型涵盖蓝水与绿水足迹。最后,运用情景分析法设置基准发展、低速发展、中速发展和高速发展四种发展情景,对未来水足迹动态进行模型仿真模拟,以期为关中地区水足迹调控、社会经济可持续发展和水资源可持续利用提供依据。本文主要结论如下:(1)关中地区水足迹呈现波动下降趋势,自2000年153.76亿m~3降至2015年136.10亿m~3,总体下降约11.5%。农业水足迹占关中地区水足迹比例最大,约86.9%,其次为工业水足迹6.4%、生活水足迹5.9%,生态水足迹0.8%。小麦作物绿水足迹为农业水足迹的主体,约65%,其次为玉米、苹果;果产中除苹果作物水足迹占比较高外,其余不足1%;关中地区耗水最高四种作物分别为棉花、油菜籽、花生和小麦。(2)基于系统动力学方法构建关中地区2000-2015年水足迹仿真模型,将系统划分为农业水足迹、工业水足迹、生活水足迹、生态水足迹和供水共5个子系统,共包含122个系统变量。采用Vensim PLE软件构建系统动力学模型,进行模型结构、量纲一致性和历史检验,结果表明模型结构合理、参数量纲统一、运算方程明确,模拟结果与现实数据误差在10%范围内,模型性能较好,可靠性较高。(3)基于情景分析法设置基准发展、低速发展、中速发展和高速发展四种不同情景,对关中地区2016-2025年水足迹进行预测。在保持现有水资源量稳定状态下,四种情景均显示关中地区总蓝水足迹与水资源供需比呈下降趋势。提高入渗系数、灌溉水利用系数对降低农业水消耗至关重要,适当降低小麦种植面积并提高单位面积产量以及棉花、油菜及花生等高耗水作物可在总体上有效控制农业水足迹。工业、生活、生态用水在高速发展情景下并未对总蓝水足迹产生明显影响。
%W CNKI


%0 Thesis
%A 丁海滢
%T ‘华特’、‘海沃德’猕猴桃复合咀嚼片的制备
%Y 高贵田
%I 陕西师范大学
%9 硕士
%D 2019
%K 毛花猕猴桃;;'华特';;'海沃德';;咀嚼片;;维生素C;;加工工艺;;配方
%X '华特'是我国从毛花称猴桃(Actinidiaeriantha Benth)野生资源中选育的新品种,营养成分丰富,Vc含量高达700-1200mg/100g,还含有人体所需的各类矿物质、膳食纤维等营养物质。但'华特'猕猴桃果实小、产量低、丰产性差,含糖量低,酸涩口感重,不适宜鲜食。'海沃德'猕猴桃产量高,栽培面积大,耐贮藏,后熟的'海沃德'可溶性固形物含量高,酸甜可口,深受消费者喜爱,但'海沃德'Vc含量仅为'华特'的1/5左右。如何利用'华特'高Vc的营养特性及后熟'海沃德'可溶性固形物含量高的特性,开发高营养、高附加值的'华特'、'海沃德'复合咀嚼片,在满足人民对Vc的营养需求及对猕猴桃产业的发展方面具有积极的作用。本文主要探究'华特'采后营养品质变化,在单因素试验的基础上采用响应面优化不同加工方式及配方,探究各因素对复合咀嚼片Vc及硬度的影响,并对复合咀嚼片的体外抗氧化活性及各项理化指标等进行评价,主要研究结果与结论如下:1.'华特'采后主要品质变化:在0℃贮藏下,Vc含量在贮藏期间呈现先上升而后下降的趋势,采摘初期Vc含量高达728.42mg/100g,而后达到峰值910.08mg/100g,在第56天其Vc含量减至779.14mg/100g;总酚含量保持平稳上升状态,第56天总酚达到403mg/100g;可溶性固形物含量整体呈现缓慢上升趋势,但变化不大,第56天含量达到12.56%;硬度在采摘初期为4.02kg/cm2,随着贮藏时间的变化,趋势呈现缓慢下降状态且接近平缓,第56天为2.33kg/cm2;可滴定酸含量呈现先上升再平缓下降、再上升的趋势,采摘初期可滴定酸为1.19%,而后达到峰值1.4%,第56天为1.29%。结果表明:'华特'Vc含量高,但可溶性固形物含量较低,糖酸比小,不宜鲜食。2.咀嚼片加工工艺:0.01%茶多酚+0.04%植酸作为天然抗氧化剂在'华特'打浆后加入,果粉中Vc保存率提高了 28.89%。通过响应面优化,最终得到造粒最佳工艺为:干燥温度40℃,第一次干燥时间90min,第二次干燥时间90min。3.'华特'、'海沃德'猕猴桃复合咀嚼片配方:通过响应面优化最佳工艺配方为'华特'猕猴桃果粉:'海沃德'猕猴桃果粉=1:1,木糖醇20%,微晶纤维素(MCC)19%,抗性淀粉19%,硬脂酸镁1%,滑石粉1%,聚乙稀吡咯烷酮K30浓度10%。4.复合咀嚼片基本理化指标及体外抗氧化活性:总酚含量383mg/100g;还原型Vc含量561.45mg/100g;总Vc为886.82mg/100g,总Vc含量同还原型Vc均流失200-300mg/100g不等;可滴定酸含量2.89%;水分含量3.7%;平均片重为0.4436g;平均硬度6.25kg/cm2;综合感官评分86.9分;复合咀嚼片具有较强的体外抗氧化活性,.O2清除率为35.68%,FRAP值为127.48mmol/L,.DPPH清除率为80.34%。综上所述,'华特'、'海沃德'猕猴桃复合咀嚼片的最佳配方为:'华特'猕猴桃果粉:'海沃德'猕猴桃果粉=1:1,木糖醇20%,微晶纤维素(MCC)19%。抗性淀粉19%,硬脂酸镁1%,滑石粉1%,聚乙烯吡咯烷酮K30浓度10%。最佳工艺为:在'华特'猕猴桃打浆后加入0.01%茶多酚+0.04%植酸天然抗氧化剂,造粒干燥温度40℃,第一次干燥时间90min,第二次干燥时间90min。
%W CNKI


%0 Thesis
%A 祁旭
%T 泸州市东新镇猕猴桃产业发展研究
%Y 张世龙
%I 浙江海洋大学
%9 硕士
%D 2019
%K 东新镇;;猕猴桃;;产业发展
%X 本文以泸州市东新镇猕猴桃产业发展为例,运用案例研究法、实地调查法、文献资料法等研究方法,从猕猴桃产业发展的国际国内综述入手,对猕猴桃产业发展的产业链结构进行构架,并对猕猴桃产业发展的环境进行系统分析,进而从东新镇猕猴桃产业发展的历程、生产及质量保证、主导品种、产业定位与产业布局、生产组织形式、市场定位与品牌建设等方面进行现状分析,发现了东新镇猕猴桃产业发展中存在的基础设施及物流体系建设相对落后、栽培技术比较落后、产品附加值较低、产品品质参差不齐、产业组织化程度较低等问题。并且从自然资源、技术、基础设施、信息及物流服务、人才及劳动力、资金、市场需求、政策、组织与管理等方面对东新镇猕猴桃产业发展进行环境分析,并对新西兰蒂普基镇Kiwi360主题公园、智利有机猕猴桃园、都江堰胥家镇猕猴桃标准化种植园、周至万亩有机猕猴桃现代示范园、成都浦江龙头企业主导型猕猴桃园等先进发展模式进行经验借鉴。在此基础上,针对泸州市东新镇猕猴桃产业发展中的问题提出优化政府保障体系、加强基础设施及物流建设、加大猕猴桃种植技术推广力度、加快猕猴桃产业深加工发展、加快推进东新镇猕猴桃品牌建设、优化东新镇猕猴桃产业发展的组织模式、加强对东新镇猕猴桃生产环境的保护等对策,以促进泸州市东新镇猕猴桃产业又快又好发展。
%W CNKI


%0 Thesis
%A 卢丹
%T 基于流变特性和介电特性的猕猴桃品质检测技术
%Y 赵武奇
%I 陕西师范大学
%9 硕士
%D 2019
%K 猕猴桃;;应力松弛;;蠕变特性;;介电特性;;因子分析;;相关性
%X 具有“VC之王”美誉的猕猴桃口味酸甜,口感柔软,气味怡人,且含有丰富的营养成分,深受消费者的喜爱。中国是世界猕猴桃生产大国,面积和产量在世界排名均为第一名,仅陕西省的猕猴桃产量就超过全国猕猴桃总产量的50%。猕猴桃的品质影响着其经济价值,在贮藏、运输和加工等过程中起着极为重要的作用。现有的猕猴桃品质检测技术具有耗时长、操作复杂、易造成果实损伤、不能实时监测等缺点。本文在运用因子分析方法提取猕猴桃品质特征的基础上,研究猕猴桃的应力松弛特性、蠕变特性及介电特性与猕猴桃品质特征的关系,建立猕猴桃品质特征预测模型,全文结论如下:1.运用因子分析法对猕猴桃的16个指标进行品质特征提取,得出猕猴桃的品质特征指标分别为VC、可溶性固形物、△E(色差)粘聚性、弹性。2.猕猴桃应力松弛特性测试的最佳条件为:变形量0.5mm,加载时间50s,加载速度1.0mm·s-1。七元件麦克斯韦模型拟合猕猴桃的应力松弛行为效果最好,R2可达到0.999。猕猴桃的品质特征与应力松弛特性参数之间有很强的相关性,平衡弹性系数Eo与猕猴桃各品质指标的相关性系数均高于其他各应力松弛参数(P<0.01),运用猕猴桃应力松弛特性参数可以很好地反映猕猴桃的品质特征。利用岭回归法建立应力松弛参数预测猕猴桃特征品质的数学模型,可以较好地预测猕猴桃VC、可溶性固形物、AE、硬度、粘聚性、弹性等特征品质,模型对验证集的决定系数分别为0.882、0.880、0.869、0.691、0.733和0.814。运用应力松弛特性参数可以对猕猴桃的特征品质进行预测。3.猕猴桃蠕变特性测试的最佳条件为:载荷11N,加载时间30s,加载速度1.Omm·s-1。猕猴桃的蠕变行为可以被四元件伯格斯模型描述,R2可达到0.989。VC、△E、硬度、粘聚性和弹性这五个品质指标与弹性参数Ei、E2和粘性参数η1、η2之间的相关性均极显著(P<0.01),与弹性参数的二次项也有很强的相关性,蠕变特性参数可以很好地反映猕猴桃的特征品质。二次回归方法建立的蠕变特性参数与猕猴桃特征品质的数学模型可以较好地预测猕猴桃VC、可溶性固形物、△E、硬度、粘聚性、弹性等特征品质,模型对验证集的决定系数分别为0.938、0.813、0.883、0.941、0.860和0.851。利用蠕变特性可以对猕猴桃的特征品质进行预测。4.SPA算法和GA-PLS算法均可以有效的进行猕猴桃介电特性特征频率的提取和数据降维。SPA的降维效果较好,GA-PLS在建模中的效果较好。在神经网络建模过程中θ-ε频谱能更好的表征猕猴桃的介电特性。VC含量、可溶性固形物、△E、硬度、粘聚性和弹性六个特征的建模中最优的模型分别为SPA-NN、GA-PLS-NN、SPA-NN、GA-PLS-NN、GA-PLS-NN、GA-PLS-NN,所建立的模型能对六个特征指标进行较好地预测,对验证集的决定系数分别为0.971、0.922、0.934、0.984、0.908和0.954。介电特性可以反映猕猴桃的品质,为猕猴桃品质的检测奠定了基础。利用猕猴桃的应力松弛特性、蠕变特性以及介电特性能预测其品质,具有快速、高效、无损的特点。研究为猕猴桃采摘、贮藏、运输及加工中的品质快速检测提供理论依据,对猕猴桃产业的发展具有重要的意义。
%W CNKI


%0 Thesis
%A 李朝政
%T 三种酶对‘海沃德’和‘华特’猕猴桃采后抗坏血酸代谢影响研究
%Y 高贵田
%I 陕西师范大学
%9 硕士
%D 2019
%K 猕猴桃;;‘华特’;;‘海沃德’;;抗坏血酸;;品质;;基因表达;;酶活性
%X 猕猴桃作为抗坏血酸(Ascorbic acid,AsA)含量较高的果实之一,深受大众喜爱,但其在贮藏运输过程中AsA损失严重,损失量高达50%左右,严重影响果实的营养价值。'华特'猕猴桃是我国科研人员从毛花猕猴桃(A.eriantha Ben-tham)野生资源中选育的新品种,AsA含量高达800-1000 mg/100g,并且在采后损失较小;我国主栽品种'海沃德'猕猴桃采后AsA含量为90-120 mg/100g,在果实后熟期AsA含量下降到40-60 mg/100g,损失量高达50%左右。因此,减少猕猴桃果实在采后后熟期的AsA损失,是猕猴桃科研、生产急需解决的问题。本文以'海沃德'、'华特'猕猴桃作为试验材料,研究两个品种的果实在采后室温(25℃)条件下贮藏过程中品质、AsA、总抗坏血酸(Total ascorbic acid,T-AsA)、脱氢抗坏血酸(Dehydroascorbic acid,DHA)含量变化,通过酶联免疫法研究影响AsA含量的脱氢抗坏血酸还原酶(Dehydroascorbate reductase,DHAR)、抗坏血酸氧化酶(Ascorbic acd oxidase,AO)、抗坏血酸过氧化物酶(Ascorbate peroxidase,APX)和漆酶(Laccase)这四种酶活性的变化差异,并采用实时荧光定量PCR来研究两个猕猴桃果实品种中与AsA含量相关的酶的基因表达差异,以期为猕猴桃采后AsA代谢机制的系统研究及开发减少AsA损失的贮藏新技术提供理论依据。主要结果与结论如下:(1)'华特'猕猴桃比'海沃德'猕猴桃更耐贮藏,硬度变化趋势小,软腐率较低,可滴定酸含量高于'海沃德'猕猴桃,但可溶性固形物含量在贮藏后期低于'海沃德'猕猴桃,整体糖酸比较低,口感以及风味不如'海沃德'猕猴桃,可食性较差。(2)两个品种的猕猴桃果实在采后AsA、DHA、T-AsA、T-AsA/DHA差异:'海沃德'猕猴桃采后初期AsA含量为86.9 mg℃100g-1FW(formula weight)到贮藏末期损失约45%,而'华特'猕猴桃在采后初期AsA含量较高,为610 mg·100g-1FW,中期上升到886 mg·100g-1FW,达到峰值,末期下降到778 mg·100g-1FW,高于采后第1天AsA含量,整体呈上升趋势;两个品种猕猴桃DHA含量在整个贮藏期整体呈下降趋势,但'海沃德'猕猴桃中DHA含量始终低于'华特'猕猴桃;T-AsA含量与其AsA含量的变化趋势接近;整个贮藏期后期,'海沃德'猕猴桃的AsA/DHA比值远远低于'华特'猕猴桃。(3)两个品种的猕猴桃果实在采后DHAR、Laccase、AO、APX活性变化:DHAR是AsA再生的关键酶,采后第11天'华特'猕猴桃果实中DHA含量达到峰值为2.67 U·g-1FW,显著高于'海沃德'猕猴桃;相关分析表明,'华特'猕猴桃中AsA含量变化与DHAR极显著相关,相关系数为0.993,而'海沃德'AsA含量变化与DHAR相关性不显著;两个猕猴桃果实品种中的Laccase活性在整个贮藏期都是'海沃德'高于'华特',并与各自品种的猕猴桃AsA含量呈负相关性;AO活性从果实采后第11天开始,'海沃德'高于'华特',相关分析表明,AO活性与两个品种的猕猴桃AsA含量均呈显著负相关性;果实中APX活性在整个后熟期都为'海沃德'猕猴桃低于'华特'猕猴桃,而且从采后第6天开始,两个品种的APX活性差异较小,与AsA含量无显著相关性。据此推测AO与Laccase是导致'海沃德'猕猴桃果实采后AsA含量下降的主要原因。(4)两个品种采后Laccase、AO、APX基因表达差异:用实时荧光定量PCR研究相关基因表达差异发现,Laccse基因家族中的Achn007661在两个品种存在较大差异,在贮藏16天,'海沃德'猕猴桃Achn007661是'华特'猕猴桃的5.8倍,Achn007661表达量与'海沃德'、'华特'猕猴桃AsA含量呈显著负相关,相关系数分别为0.947、0.950;AO基因家族中的Achn020161在两个品种存在较大差异,在贮藏16天,'海沃德'猕猴桃Achn020161是'华特'猕猴桃的6.2倍,Achn020161与'海沃德'、'华特'猕猴桃AsA含量呈显著负相关,相关系数为0.922、0.920,推测AO基因家族中的Achn020161也是导致AsA氧化的关键基因,APX基因家族的三个基因Achn123021、Achn082241、Achn187071对AsA含量的变化有一定影响,但不是氧化降解AsA的关键基因。
%W CNKI


%0 Journal Article
%A 王国清
%+ 贵州省修文县洒坪镇农业综合服务中心;
%T 猕猴桃栽培管理技术探讨
%J 农民致富之友
%D 2019
%N 11
%K 猕猴桃;病虫害;栽培管理技术;
%X <正>猕猴桃是我们日常生活中一种常见的水果,味道酸甜,营养价值丰富,被人们所喜爱。猕猴桃是一种半阴性果树,不能接受曝晒,是属于攀茎类果树,适合在海拔800m-1300m沟谷或山坡栽种,常在水旁、溪边栽种,适合在温暖湿润的气候环境里栽种,部分平原地区也能栽种。猕猴桃的栽培管理需要大量的农业技术,只有充分掌握猕猴桃的栽培管理技术,才能提高猕猴桃的产量。一、猕猴桃栽培技术要点
%P 21
%@ 1003-1650
%L 23-1009/F
%W CNKI


%0 Journal Article
%A 王平
%A 马成战
%+ 湖北省十堰市丹江口市武当山特区农业局;十堰市科技学校;
%T 武当山猕猴桃根系生长规律及其在生产上的应用
%J 果树实用技术与信息
%D 2019
%N 04
%K 猕猴桃;生长规律;根系生长;武当山;
%X <正>湖北省十堰市丹江口市武当山特区北天门园艺场自2015年引入红阳猕猴桃,栽培面积25亩。2018年进入初果期,预计产量5000千克,但夏末秋初遭遇干旱,产量减半。为了探索猕猴桃科学施肥方法,为当地大规模栽培猕猴桃作准备,2017年2月我们通过挖剖面图观察了红阳猕猴桃及本地野生猕猴桃根系的生长规律。1 根的形态特征猕猴桃为肉质根。据报道,猕猴桃根初生时为白色,含有大量淀粉和水分,近似肉质,皮层暗红色,特别厚,根皮率在39%～59%,
%P 15-16
%L 21-1342/S
%W CNKI


%0 Journal Article
%A 刘健伟
%A 王勤红
%A 方寒寒
%A 许杰
%A 倪小明
%+ 浙江省杭州市富阳区农业技术推广中心;富阳学院;
%T 猕猴桃溃疡病发生规律及综合防治方法
%J 现代园艺
%D 2019
%N 07
%K 猕猴桃溃疡病;;发生规律;;影响因素;;综合防控
%X 猕猴桃溃疡病是一种由丁香假单孢杆菌猕猴桃致病变种感染引起的细菌性病害,可以显著降低猕猴桃的产量以及品质,是一种毁灭性的病害,其可危害猕猴桃树干、枝条、嫩梢、叶片以及花等器官。主要介绍了猕猴桃溃疡病发病的病症和发病规律、影响因素以及防治方法的最新研究进展,以期为猕猴桃溃疡病防治工作提供理论基础和科学依据。
%P 178-180
%@ 1006-4958
%L 36-1287/S
%W CNKI


%0 Thesis
%A 王鹏
%T 猕猴桃抗溃疡病资源的离体筛选及主要类型的分子细胞遗传学分析
%Y 梁国鲁
%I 西南大学
%9 硕士
%D 2019
%K 猕猴桃溃疡病;;荧光原位杂交;;转录间隔区;;非转录间隔区;;SSR
%X 猕猴桃(Actinidia)是重要的水果类型之一,具有较高的食用价值和经济价值。但近年来,溃疡病普发,且危害重大,目前尚无根治方法。培育抗(耐)品种是遏制溃疡病严重发生的有效途径之一,抗(耐)病材料的获得是培育抗(耐)病品种的基础。我国是猕猴桃的起源和分布中心,野生资源丰富,为猕猴桃抗(耐)溃疡病材料的筛选提供了良好条件。然而,迄今报道的抗(耐)溃疡病猕猴桃材料较少,且对抗病材料与主栽类型间的亲缘关系研究也较为缺乏。因此,本研究首先通过离体侵染评价多份野生猕猴桃材料对溃疡病的耐受能力,筛选出抗(耐)病基因型;其次,结合细胞遗传学方法和分子生物学方法,分析主要猕猴桃类型,特别是抗(耐)病类型与主栽类型间的亲缘关系。主要研究结果如下:1、抗病材料的筛选以枝条为材料,离体接种病原菌(Psaudomonas syringae pv.Actinidiae)对来自9个种的28份猕猴桃进行侵染。结果表明:不同猕猴桃材料对溃疡病的抗(耐)性不同;其中3个材料表现高抗:毛花猕猴桃-1(A.eriantha)、毛花猕猴桃-3和‘魁绿’软枣猕猴桃(A.argute);6个材料表现抗病:毛花猕猴桃-4、京梨猕猴桃-2(A.callosa)、葛枣猕猴桃(A.polygama)、未知-1、毛花猕猴桃-2和‘海佳’软枣猕猴桃。综合表明毛花猕猴桃和软枣猕猴桃的抗性较强。2、主要猕猴桃类型间的亲缘关系分析(1)对来自星毛组、斑果组和净果组的6份材料包括:‘红阳’猕猴桃(A.chinensis,星毛组)、美味猕猴桃(A.chinensis var.deliciosa,星毛组)、毛花猕猴桃(A.eriantha,星毛组)、绿色小金点(斑果组)、红色1号(A.argute,净果组)和红色2号(A.argute,净果组)进行染色体计数,45S rDNA和5S rDNA位点的FISH分析。结果表明:其染色体数目分别为58、174、58、58、116和116条,分别为2x、6x、2x、2x、4x和4x;45S rDNA和5S rDNA位点数量与染色体倍数相同,分别有2、6、2、2、4和4个位点。上述结果显示,猕猴桃属植物倍性多样,45S rDNA和5S rDNA位点数量相对稳定。(2)ITS1-5.8S-ITS2序列和5S rDNA非转录区(NTS)序列分析结果显示,ITS1和ITS2的核酸碱基长度相同,其序列碱基的变异主要来源于颠换和转换;根据ITS1-5.8S-ITS2序列相似性构建系统发生树,可将6种猕猴桃分为三组:第一组为‘红阳’猕猴桃和美味猕猴桃;第二组为毛花猕猴桃和绿色小金点;第三组是红色1号和红色2号,其中第一组与第二组ITS1-5.8S-ITS2序列相似性更大。NTS序列(5S rDNA)存在大量的碱基差异,聚类结果与前述ITS1-5.8S-ITS2序列聚类结果相近,仅毛花猕猴桃的聚类结果与前述不同,其与中华猕猴桃和美味猕猴桃的相似性更高。由此可见,毛花猕猴桃与中华猕猴桃亲缘关系较近,而软枣猕猴桃与中华猕猴桃亲缘关系较远;绿色小金点介于软枣猕猴桃与中华猕猴桃之间。(3)SSR分子标记聚类分析结果则显示,当遗传距离为0.49时,可将6份猕猴桃分为三类:2个软枣猕猴桃(红色1号与红色2号)材料最先被聚为第一类,继而‘红阳’与美味猕猴桃被聚为第二类,最后绿色小金点与毛花猕猴桃聚为第三类;其中第一类和第三类相似系数更高,第二类与第一类的相似系数比第二类与第三类的相似系数更低。综上可知:毛花猕猴桃、软枣猕猴桃对溃疡病耐受能力较强。猕猴桃属植物45S rDNA和5S rDNA位点数量较稳定,与染色体倍数相同;ITS1-5.8S-ITS2序列、NTS序列(5S rDNA)和SSR标记结果均支持美味猕猴桃属中华猕猴桃类型,毛花猕猴桃与中华猕猴桃亲缘关系较近,软枣猕猴桃与中华猕猴桃亲缘关系较远;此外,毛花猕猴桃可能与斑果组也有较近的亲缘关系,且斑果组可能属于中华猕猴桃与软枣猕猴桃的中间类型。由此,我们推测:与主栽品种中华猕猴桃、美味猕猴桃杂交,毛花猕猴桃比软枣猕猴桃具有更高的亲和性。本研究为猕猴桃抗(耐)溃疡病种质资源的利用与创制新材料提供了重要参考。
%W CNKI


%0 Journal Article
%A 钱由晒
%A 黄新棋
%A 冯春凤
%A 韩世明
%A 石明才
%+ 六盘水市师范学院生物科学与技术学院;六盘水市关寨镇农业综合服务中心;
%T 猕猴桃的栽培管理技术
%J 农业技术与装备
%D 2018
%N 07
%K 猕猴桃;;栽植管理技术;;藤本植物
%X 为了提高猕猴桃种植的产量,文章通过对猕猴桃栽植管理技术的综述,以期望对猕猴桃的生产和研究提供相关的理论参数依据。
%P 89-90+92
%@ 1673-887X
%L 14-1343/TH
%W CNKI


%0 Journal Article
%A 刘沛博
%+ 西安交通大学经济与金融学院;
%T 加快陕西猕猴桃产业发展的路径分析——基于市场调查的数据
%J 新西部
%D 2019
%N 08
%K 陕西;;猕猴桃产业;;市场调查;;路径选择
%X 本文在回顾陕西猕猴桃产业发展成绩的基础上,利用实地调研数据,客观剖析了陕西猕猴桃产业发展存在的突出问题。最后从强化科技创新支撑、推进标准化种植生产、壮大新型生产经营主体、完善贮藏物流配送体系、提升区域公共品牌价值、延伸猕猴桃产业链条等六个方面,提出了加快陕西猕猴桃产业发展的路径选择。
%P 23-24
%@ 1009-8607
%L 61-1368/C
%W CNKI


%0 Journal Article
%A 伍桂荣
%+ 贵州省兴义市土壤肥料工作站;
%T 猕猴桃2+X试验—配方肥料试验总结
%J 农村科学实验
%D 2019
%N 07
%K 猕猴桃;;2+X试验;;配方肥料
%X 为建立健全我市猕猴桃施肥指标体系,指导兴义市猕猴桃生产。该试验设4个处理,三个重复,从试验结果分析得出,处理3即局部小调整产量最高,产量达716.10kg/667m~2;其次是处理2,即区域大配方,产量为431.77kg/667m~2;再次是处理4,即新型肥料,产量为331.82kg/667m~2;最后是处理1,即农民常规,产量为231.53kg/667m2。
%P 81-82
%@ 2096-0743
%L 22-1146/S
%W CNKI


%0 Journal Article
%A 朱昭龙
%A 朱祥林
%+ 慈利县金岩土家族乡农业技术推广站;
%T 试论猕猴桃的气象病害防治及栽培技术要点
%J 南方农业
%D 2019
%V 13
%N 06
%K 猕猴桃;;气象病害;;栽培技术
%X 作为常见水果的一种,猕猴桃在味道和营养方面都较为出众。尤其是随着人们生活水平的提高,市场对猕猴桃的需求量不断增加,科学栽培种植愈发重要。在猕猴桃的实际栽培过程中,气象病害是猕猴桃经常发生的病害之一,严重影响猕猴桃的品质及产量。因此,将重点探究猕猴桃的气象病害防治及栽培技术要点。
%P 28-29
%@ 1673-890X
%L 50-1186/S
%W CNKI


%0 Journal Article
%A 朱祥林
%A 朱昭龙
%+ 慈利县金岩土家族乡农业技术推广站;
%T 浅析猕猴桃无公害和有机栽培技术
%J 南方农业
%D 2019
%V 13
%N 06
%K 猕猴桃;;无公害;;有机;;栽培技术;;病虫害防治
%X 猕猴桃无公害栽培技术与有机栽培技术,是现代较为先进的新型栽培技术。通过这两种栽培技术的运用及病虫害防治的合理实施,猕猴桃种植生产的果实品质优良,纯绿色无污染,且显著提升了猕猴桃种植产量,为猕猴桃种植企业创造了更多的经济效益。
%P 5-6
%@ 1673-890X
%L 50-1186/S
%W CNKI


%0 Journal Article
%A 刘效红
%+ 铁岭县市场流通事务服务中心;
%T 试析猕猴桃园土壤管理存在的问题与对策
%J 农家参谋
%D 2019
%N 04
%K 猕猴桃园;;土壤管理;;问题;;对策
%X 我国在猕猴桃的种植上起步相对较晚,在种植管理上还存在较多问题,这使得猕猴桃产量不足,不仅为农户带来的较多的经济损失,也阻碍了我国猕猴桃产业的健康发展。文章主要对猕猴桃园土壤管理存在的问题进行阐述,并提出相应的解决措施,希望对猕猴桃的增产有所帮助。
%P 69
%@ 1003-5494
%L 41-1229/N
%W CNKI


%0 Journal Article
%T 湖北:让猕猴桃重返“黄金时代”
%J 中国果业信息
%D 2019
%V 36
%N 01
%K 猕猴桃产业;猕猴桃生产;“黄金时代”;
%X <正>湖北是世界猕猴桃的原产中心之一,然而湖北人吃的多是外地产猕猴桃,这一尴尬局面有望被打破。今年,湖北省出台《湖北省推进猕猴桃产业高质量发展实施方案》,全力提升全省猕猴桃产业标准化、规模化和品牌化水平,做出特色,做强品牌。据介绍,猕猴桃原产地在湖北宜昌市夷陵区雾渡河镇。20世纪,新西兰一些专家来到这里,将猕猴桃种子带回国,在当地农场栽培,随后,美国、丹麦、荷兰、南非等国逐渐引种,新西兰猕猴桃迅速繁衍成为世界青睐的水果品种。
%P 45
%@ 1673-1514
%L 50-1173/S
%W CNKI


%0 Journal Article
%A 刘向明
%+ 曲靖市麒麟区经济作物管理服务中心;
%T 探究猕猴桃的栽培及管理技术要点
%J 农业开发与装备
%D 2019
%N 01
%K 猕猴桃;;栽培技术;;管理措施
%X 猕猴桃作为较为常见的水果,不但味道甜美,而且还具备较高的营养价值。由于猕猴桃在日常的栽培过程中,涉及到的农业技术相对较为全面。因此,种植后要加强对猕猴桃的栽培及管理,严格控制其技术要点,按照猕猴桃的相关标准规范进行种植栽培,进而全面提高猕猴桃的产量。分别对猕猴桃的栽培、以及其管理技术要点方面进行论述分析,期望能够对猕猴桃的栽培及管理提供参考。
%P 215+234
%@ 1673-9205
%L 32-1779/TH
%W CNKI


%0 Journal Article
%A 郭旭新
%A 赵英
%A 樊会芳
%A 高志永
%+ 杨凌职业技术学院水利工程分院;
%T 不同灌溉方式对猕猴桃园土壤质量的影响
%J 节水灌溉
%D 2019
%N 01
%K 猕猴桃;;灌溉方式;;土壤质量;;可持续性利用
%X 为探明不同灌溉方式对猕猴桃园土壤质量的影响,2016-2017年在陕西眉县和杨凌猕猴桃园布设微喷灌、地面灌溉和滴灌处理,对0～50 cm土层的土壤容重、田间持水量、土壤孔隙度、有机质、速效钾、速效磷和碱解氮进行了统计分析,并利用土壤质量综合指数对不同灌溉处理土壤质量进行了评价。结果表明:(1)微喷灌和滴灌处理土壤容重、土壤孔隙度和田间持水量在0～50 cm各土层内无差异,在0～30 cm各土层均显著优于地面灌溉处理(P<0.05);(2)与猕猴桃施肥标准相比,3种处理在0～50 cm土层内有机质和碱解氮均亏缺,微喷灌和地面灌溉处理在该土层内速效钾和磷均处于盈余状态;(3)土壤容重和有机质是反映猕猴桃园土壤质量的综合指标;(4)滴灌处理土壤质量综合指数在10～50 cm各土层显著高于微喷灌和地面灌溉处理(P<0.05),是二者的1.21～1.81倍。因此,猕猴桃园采用滴灌是土地可持续性利用的有效措施。研究成果为猕猴桃园灌溉措施筛选及土地可持续性利用提供参考。
%P 40-44
%@ 1007-4929
%L 42-1420/TV
%W CNKI


%0 Journal Article
%A 王小玲
%A 于一尊
%A 高柱
%A 黄国昌
%A 刘小宁
%+ 江西省科学院生物资源研究所;江西农业大学园林与艺术学院;江西博科农业开发有限公司;
%T 羽扇豆套种对猕猴桃叶片和果实丙二醛含量的影响
%J 北方园艺
%D 2018
%N 24
%K 羽扇豆;;套种;;猕猴桃;;丙二醛
%X 以江西奉新8年生的"红阳""金艳"和"金魁"猕猴桃为试材,采用羽扇豆套种的方法,研究了6—10月猕猴桃叶片和果实丙二醛(MDA)含量的变化,以期为不同品种猕猴桃抵抗自然高温胁迫提供参考依据。结果表明:自然生长过程中,"红阳"猕猴桃MDA含量最高,"金魁"次之,"金艳"最低。3种猕猴桃叶片MDA含量变化趋势为先升高后降低,其中"红阳"叶片MDA含量达到峰值的时间早于"金艳"和"金魁"。套种可显著降低3种猕猴桃叶片MDA含量,"红阳""金艳"和"金魁"叶片MDA平均含量分别降低了16%、30%和25%。而套种使"金艳"和"金魁"果实MDA平均含量分别降低了20%和31%,但未能降低"红阳"果实MDA含量。可见,不同猕猴桃品种对自然高温胁迫的耐性存在差异,"金艳"耐性最强,"红阳"最弱。因此,从生理和分子角度深入研究羽扇豆套种增强猕猴桃叶片和果实的抗逆性机理,有助于解决猕猴桃高温胁迫后产量和品质下降问题。
%P 54-58
%@ 1001-0009
%L 23-1247/S
%W CNKI


%0 Journal Article
%A 陈红
%+ 重庆交通大学;
%T 乡村产业振兴与扶贫脱贫——四川省古蔺县东新镇乡村产业振兴战略的实施情况调查
%J 四川省社会主义学院学报
%D 2018
%N 04
%K 土地流转;;因地制宜;;脱贫增效
%X 本文以四川省古蔺县东新镇乡村产业振兴战略的实施为例,详细说明了应如何更好地因地制宜开展扶贫脱贫工作。
%P 59-61
%@ 1673-6389
%L 51-1538/D
%W CNKI


%0 Journal Article
%A 戢小梅
%A 李长林
%A 王爱新
%A 杨守坤
%A 金莉
%A 陈卫东
%+ 武汉市农业科学院林业果树研究所;
%T 武汉市猕猴桃产业发展现状调查
%J 湖北农业科学
%D 2018
%V 57
%N S2
%K 猕猴桃;;产业;;现状;;武汉市
%X 在深入调查武汉市猕猴桃产业发展现状的基础上,分析其发展特点和存在的不足,从加强宣传、建立产业技术体系、延长产业链和挖掘产业文化等方面对产业今后的发展提出了建议,以期为武汉市猕猴桃产业的健康快速发展提供参考。
%P 132-135
%@ 0439-8114
%L 42-1255/S
%W CNKI


%0 Journal Article
%A 杜继存
%A 韩进
%+ 陕西省城固县沙河营镇农业综合服务站;
%T 绿色猕猴桃科学施肥技术
%J 现代农业科技
%D 2018
%N 24
%K 猕猴桃;;绿色;;施肥技术
%X 秦巴山区是猕猴桃适生区,但施肥杂乱无标准。本文介绍了绿色猕猴桃科学施肥技术,该技术遵循循环、生态、绿色、有机的原则,可作施肥标准以供广大专业种植户参考使用。
%P 98-99
%@ 1007-5739
%L 34-1278/S
%W CNKI


%0 Journal Article
%A 崔丽红
%A 陈继富
%A 黄蔚
%+ 湘西民族职业技术学院;
%T 猕猴桃砧木优良品系“S9801”的选育初报
%J 农业科技通讯
%D 2018
%N 12
%K 猕猴桃;;砧木;;S9801;;选育
%X 从野生对萼猕猴桃资源中,经过无性系间的对比筛选,育成猕猴桃砧木优良品系"S9801"。该砧木树势中庸,耐湿抗涝,嫁接亲和性好,适应性和抗病性较强,扦插极易生根,育苗简单,是一个适合南方栽植很有价值的猕猴桃砧木新品种。
%P 303-305
%@ 1000-6400
%L 11-2395/S
%W CNKI


%0 Journal Article
%+ 四川省农业农村厅;
%T 四川省红心猕猴桃获金奖  品种品质规模优势突出
%J 四川农业科技
%D 2018
%N 12
%K 红心猕猴桃;四川省;栽培面积;
%X <正>近日,在河南郑州举办的首届"全国优质猕猴桃品鉴会"上,四川省苍溪、邛崃、都江堰等主产区送选的猕猴桃样品,在全国18个省市、100多家单位的170余个样品中脱颖而出,获得红心组4个金奖中的3个,以及最佳风味奖和最佳外观奖。四川省是红心猕猴桃原产地,现全省猕猴桃栽培面积4万hm~2,产量25万t,仅次于陕西,居全国第2位。形成了以雅安、成都、德阳、绵阳、广元等为
%P 44
%@ 1004-1028
%L 51-1212/S
%W CNKI


%0 Journal Article
%A 禾本
%T 后期叶面喷肥对猕猴桃花和芽中含氮量的影响
%J 中国果业信息
%D 2018
%V 35
%N 11
%K 猕猴桃;叶面喷肥;硫酸锌;含氮量;
%X <正>据《Scientia Horticulturae》的一篇研究报道(https://doi.org/10.1016/j.scienta.2018.07.029),来自伊朗设拉子大学的研究人员研究了叶面喷肥种类和施用时间对"海沃德"猕猴桃芽和花中总氮、总蛋白、总游离氨基酸及各氨基酸含量以及下一季猕猴桃营养生长和生殖生长的影响。后期正确管理矿质营养及提升猕猴桃树树体总氮水平对下一季猕猴桃生长及产量有益。此试验果园位于伊朗的Vajargah Guilan省,平均年降
%P 67-68
%@ 1673-1514
%L 50-1173/S
%W CNKI


%0 Journal Article
%A 谢合平
%T 宜昌:推动猕猴桃产业高质量发展
%J 中国果业信息
%D 2018
%V 35
%N 11
%K 猕猴桃产业;宜昌市;高质量发展;
%X <正>本刊讯(特约通讯员谢合平) 10月19日,2018年宜昌市猕猴桃品质鉴评在宜昌市农业科学院举行。经过专家组评选,远安县河口乡七彩云猕猴桃种植家庭农场选送的金桃,从18个参评样品中脱颖而出,荣获一等奖。2017年全市猕猴桃种植面积约800 hm~2,产量5 000余t,产值近8 000万元。2016年,宜昌市政府规划将猕猴桃打造成宜昌最具特色的绿色富民产业,力争到2020年,全市猕猴桃产业基地规模达到8 300 hm~2,年产量达到11万t,累计综合产值超
%P 50
%@ 1673-1514
%L 50-1173/S
%W CNKI


%0 Journal Article
%A 郑志文
%+ 江西省浮梁县气象局;
%T 浮梁县发展猕猴桃生产的气象条件分析
%J 河南农业
%D 2018
%N 32
%K 猕猴桃;;气象条件;;气象灾害
%X 本文分析江西省浮梁县猕猴桃生育期所需的光、温、水等气候条件,简述浮梁县的气候状况及对猕猴桃各生育期的影响,指出浮梁县不利于猕猴桃生产的主要气象灾害,并就提高浮梁县猕猴桃的产量和品质提出一些农业气象服务措施。
%P 38-39
%@ 1006-950X
%L 41-1171/S
%W CNKI


%0 Journal Article
%A 孙阳
%A 陈喜忠
%A 李仁浩
%A 刘振盼
%A 刘广平
%A 尤文忠
%A 白云松
%+ 辽宁省经济林研究所;
%T 辽宁省经济林产业发展状况调研(三)──辽宁省软枣猕猴桃发展现状、存在问题及建议
%J 辽宁林业科技
%D 2018
%N 06
%K 软枣猕猴桃;;现状;;建议;;辽宁省
%X 通过开展软枣猕猴桃产业发展调研,文章针对辽宁省软枣猕猴桃产业发展现状,分析了软枣猕猴桃目前存在的主要问题,对软枣猕猴桃产业前景进行了展望,提出了辽宁省未来发展软枣猕猴桃产业的5点建议:制定完备的软枣猕猴桃产业发展规划,加强种质资源收集保存和新品种选育,注重品种选择与良种壮苗,建立高效的栽培管理技术体系和完善的加工服务体系。
%P 47-49
%@ 1001-1714
%L 21-1107/S
%W CNKI


%0 Journal Article
%A 李聪莉
%A 尚韬
%A 布凤
%+ 西安市周至县土壤肥料工作站;周至县农业技术推广中心;
%T 增施有机肥在猕猴桃生产上的应用效果
%J 西北园艺(综合)
%D 2018
%N 06
%K 猕猴桃生产;有机肥;果实硬度;
%X <正>1材料和方法1.1试验地点周至县青化镇杏园村樊海刚猕猴园。1.2供试土壤为褐土,试验前取0～40 cm深土样化验,土壤pH值为7.5,有机质15.8%,碱解氮120 g/kg,速效磷23 g/kg,速效钾205 g/kg。1.3供试猕猴桃树品种为海沃德,2010年10月建园,株距2 m,行距3 cm。1.4供试肥料咸阳润源生物科技有限公司生产的润科兴丰有机肥(颗粒),N+P_2O_5+K_2O≥5%,有机质≥45%,腐殖酸≥20%。
%P 60-61
%@ 1004-4183
%L 61-1226/S
%W CNKI


%0 Journal Article
%A 张翠玲
%A 王正欣
%A 刘方新
%A 刘之洲
%+ 山东省青岛市农业科学研究院;
%T 青岛地区猕猴桃种植技术
%J 北方果树
%D 2018
%N 06
%K 猕猴桃属;可溶性固形物;维生素;中华猕猴桃;嫁接苗定植;
%X <正>猕猴桃属猕猴桃科猕猴桃属,是多年生藤本植物。原产于中国,主产地主要是陕西、四川、河南、贵州、湖北、湖南等省。现已成为世界上的新兴水果。其喜温暖湿润、阳光充足、排水良好的环境;对土壤要求不严,在pH值4.9～7.0的土壤中均能生长,不耐旱,也不耐涝。猕猴桃果实鲜美可口,尤其是维生素C含量丰富,被称为"维生素C之王",具有极高的营养、保健和药用价值。随着人们食用鲜果和加工品的不断更新,猕猴桃的
%P 23-25
%@ 1001-5698
%L 21-1218/S
%W CNKI


%0 Journal Article
%A 何敏山
%+ 清远市农业科技推广服务中心(清远市科学研究所);
%T 猕猴桃主要病害分析及防治措施探究
%J 南方农业
%D 2018
%V 12
%N 30
%K 猕猴桃;;病害分析;;防治措施
%X 在猕猴桃生长过程中,易发生的病害有褐斑病、灰斑病、黑斑病以及褐麻斑病等,猕猴桃树在受到为害之后会出现叶片大量枯萎和脱落的现象,对于猕猴桃的生长以及果实的产量都会产生很大的影响。基于此,分析了在猕猴桃生长过程中的主要病害,并针对性地分析了这几种病害的防治措施。
%P 28+30
%@ 1673-890X
%L 50-1186/S
%W CNKI


%0 Journal Article
%A 胡兰
%+ 德江县钱家乡农业服务中心;
%T 猕猴桃种植综合管理技术
%J 种子科技
%D 2018
%V 36
%N 10
%K 猕猴桃;;种植;;综合管理技术
%X 猕猴桃是具有一定观赏价值、食疗价值和营养价值的水果,市场需求量大。为保证猕猴桃的产量和质量,让不同层次的消费者满意,猕猴桃的种植管理技术至关重要。当前,我国部分猕猴桃种植户缺乏关于猕猴桃种植管理方面的知识和技能,造成不同程度的经济亏损。鉴于此,在介绍猕猴生长环境特点的基础上,阐述了猕猴桃的种植综合管理技术。
%P 75+80
%@ 1005-2690
%L 14-1160/S
%W CNKI


%0 Journal Article
%A 方毅
%+ 湖北三峡职业技术学院;
%T 苏家河村猕猴桃产业发展优势及对策
%J 现代农村科技
%D 2018
%N 10
%K 猕猴桃产业;;栽培模式;;脱贫致富
%X 湖北省五峰土家族自治县长乐坪镇苏家河村具有独特的自然气候条件和土壤环境条件,野生猕猴桃资源十分丰富,因而发展猕猴桃产业可以增加村民收入,使村民脱贫致富,提高村民的生活水平和质量。
%P 98-99
%@ 1674-5329
%L 13-1394/S
%W CNKI


%0 Journal Article
%A 姬文哲
%+ 西北农林科技大学;
%T 农业产业化视角下“农超对接”收益分配问题——以周至县为例
%J 现代商贸工业
%D 2018
%V 39
%N 32
%K “农超对接”;;收益分配;;Shapley值法
%X 以陕西省西安市周至县作为调查地点,选择经济作物猕猴桃作为调查品种,运用Shapley值法分析"农超对接"的收益分配结构。经调查显示,农户、合作社、超市的收益分配比例是55.36%、21.75%和22.89%。根据Shapley值法调整后,以上三个经济主体的收益分配变为47.35%、22.17%和30.48%,使三个经济主体的收益分配更加合理。根据研究,为促进周至县猕猴桃"农超对接"效率,应建立统一标准进行猕猴桃生产和筛选,并且适当降低超市准入门槛。同时,政府应加大猕猴桃种植技术普及,并且可以建立专门的种植园区进行翠香、红阳等技术要求较高的猕猴桃的种植,保证供应量,维持物价,保障农民利益。
%P 23-26
%@ 1672-3198
%L 42-1687/T
%W CNKI


%0 Journal Article
%A 李明丽
%+ 山东省果茶技术推广站;
%T 猕猴桃优良品种及特性
%J 烟台果树
%D 2018
%N 04
%K 猕猴桃;品种来源;授粉树;比例配置;总酸含量;果实性状;优良品种;
%X <正>猕猴桃属于猕猴桃科猕猴桃属植物,全世界现有数10个种、变种和类型。目前,生产上有较大栽培价值的是中华猕猴桃和美味猕猴桃。现将此两类猕猴桃优良品种及特性介绍如下。1中华猕猴桃系列1.1 Hort16A 1.1.1品种来源又名黄金果,亲本为中华猕猴桃CK-01和中华猕猴桃CK-15,2004年由新西兰引入我国。1.1.2果实性状Hort16A为二倍体,果实长卵
%P 21-25
%@ 1005-9938
%L 37-1244/S
%W CNKI


%0 Journal Article
%A 王小婷
%+ 当代贵州;
%T 大卖热销猕猴桃
%J 当代贵州
%D 2018
%N 41
%K 猕猴桃产业;丰产期;修文县;
%X <正>点赞丰收:修文县谷堡镇副镇长顾庆军今年是个好年头,我们谷堡镇的猕猴桃产量预计达3.5万吨,猕猴桃产业的发展让镇里2000余户贫困农户,5700余贫困人口脱贫致富。2017年全镇猕猴桃总产量达3万吨,产值达3亿元,占全镇农业总产值的40%,人均纯收入上万元。目前猕猴桃产业发展有两种模式:一是"公司+合作社+基地+农户";二是"合作社+基地+农户"。公司负责销售、贮藏加工和技术培训,合作社负责组织生产指导和管护及物资购买等。
%P 21
%@ 1008-4967
%L 52-1108/C
%W CNKI


%0 Journal Article
%A 诸惠芬
%+ 浙江余姚市马渚镇农办;
%T 猕猴桃授粉坐果率试验
%J 现代园艺
%D 2018
%N 19
%K 猕猴桃;;授粉;;坐果率
%X 用3种花粉对徐香猕猴桃人工授粉,坐果率分别达到90.8%、74.4%、79.1%,红阳猕猴桃花粉授粉坐果率最高;红阳猕猴桃对红阳猕猴桃授粉坐果率为70.17%。自然条件下,小山坡上红阳猕猴桃自然授粉的坐果率第1圈为99.9%、第2圈为99.9%、第3圈为99.9%。
%P 30
%@ 1006-4958
%L 36-1287/S
%W CNKI


%0 Journal Article
%A 钱开胜
%T 广西:资源猕猴桃丰产价扬
%J 中国果业信息
%D 2018
%V 35
%N 09
%K 野生猕猴桃;主栽品种;红阳猕猴桃;
%X <正>本刊讯(特约通讯员钱开胜)进入9月以后,资源县的猕猴桃陆续进入采摘期,不仅产量高,而且一路畅销,其中栽培种二级果售价达12～20元/kg,一级果20～30元/kg,野生二级果8～12元/kg,一级果16～20元/kg。据了解,目前资源县主栽品种红阳猕猴桃种植面积已超过700 hm~2,特别是去冬今春,该县水果部门加强技术培训和技术指导,大力推
%P 50
%@ 1673-1514
%L 50-1173/S
%W CNKI


%0 Journal Article
%A 炊晓宁
%+ 陕西省岐山县蔡家坡镇人民政府;
%T 猕猴桃的土壤改良与施肥技术
%J 农民致富之友
%D 2018
%N 18
%K 猕猴桃;土壤环境;土壤改良;施肥技术;
%X <正>猕猴桃营养价值高,市场需求大,在猕猴桃种植过程中,必须要积极加强对栽培技术的管理,以提高猕猴桃的产量和质量。土壤环境对猕猴桃的品质有很大影响,为了进一步提高猕猴桃的生长水平,必须要加强土壤改良技术的应用,提高土壤中有机质含量,局部中和土壤碱份含量较高的问题,并且做好施肥管理,促进土壤结构不断改善,为猕猴桃生长提供充足营养。1猕猴桃土壤改良技术土壤是农业生产的基础,土壤质量对农作物的生长水平有
%P 170
%@ 1003-1650
%L 23-1009/F
%W CNKI


%0 Journal Article
%T 桂林灌阳首个扶贫红心猕猴桃基地开园采摘
%J 食品安全导刊
%D 2018
%N 27
%K 红心猕猴桃;灌阳县;
%X <正>近日,桂林市灌阳县首个扶贫红心猕猴桃种植基地正式对外开园采摘,许多游客在这里体验了亲手采摘红心猕猴桃的乐趣,吃货们抢先享受了口福。位于灌阳县洞井瑶族乡保良村的"日升生态"红心猕猴桃种植基地,从2015年开始建设,一期建设面积达120余亩。基地的猕猴桃今年开始全面挂果,目前已进入盛产期,预计今年产量可达近10万斤。该基地依托帮扶、股份合作联
%P 7
%@ 1674-0270
%L 11-5478/R
%W CNKI


%0 Journal Article
%A 贺少华
%A 陈建华
%A 王菲
%A 郭娟华
%+ 江西省九江市濂溪区农业局;
%T 猕猴桃病虫害防治中存在的问题及思考
%J 江西农业
%D 2018
%N 18
%K 猕猴桃;;病虫害;;防治
%X 猕猴桃是一种人们经常食用的水果,该种水果富含各项营养物质,可以满足人们对补充各种维生素等营养物质的需求,并且猕猴桃肉质很软,食用时酸甜可口,所以是深受人们喜爱的一种健康且营养的水果。但是这种水果种植期间面临着非常严峻的病虫害问题,严重影响猕猴桃的产量与质量,所以种植人员要做好病虫害的防治工作,以提高猕猴桃的生产品质以及产量。基于此,对猕猴桃种植期间的病虫害防治基本情况进行了概述,结合存在的病虫害以及防治问题探究了提高病虫害有效防治的策略,以此为更多猕猴桃种植户提供病虫害高质量、高效率防治的经验。
%P 17
%@ 1674-4179
%L 36-1296/S
%W CNKI


%0 Journal Article
%A 赵治兵
%A 王金华
%A 刘永玲
%A 李莹
%A 马立志
%+ 贵阳学院食品与制药工程学院;贵州省果品加工工程技术研究中心;
%T 基于主成分分析法研究氯吡脲对猕猴桃品质的影响
%J 食品工业
%D 2018
%V 39
%N 09
%K 氯吡脲;;品质;;主成分分析
%X 以"贵长"猕猴桃为试验材料,研究不同浓度氯吡脲处理对其品质的影响。通过采前用不同浓度氯吡脲(0,6,8,10,12.5,20和30 mg/L)对猕猴桃进行浸果处理,采摘后对不同处理的猕猴桃果重、果形指数、维生素C、总酸、总糖等指标进行测定。结果表明,猕猴桃单果重及纵、横径均随处理浓度的提高而增加,与对照相比,果实平均单果增重率达30%,果实纵、横径增长10%和30%,而果形指数变化不明显。经氯吡脲处理后的猕猴桃,其总糖、VC、干物质、可溶性固形物含量与对照相比均有所提高。另外,根据综合主成分分析显示,不同浓度的氯吡脲处理猕猴桃综合品质得分均高于对照处理,并且用8 mg/L的氯吡脲处理的猕猴桃综合得分最高。
%P 190-193
%@ 1004-471X
%L 31-1532/TS
%W CNKI


%0 Journal Article
%A 陈楼
%T 猕猴桃种植富农家
%J 农家致富
%D 2018
%N 18
%K 猕猴桃;
%X <正>"今年猕猴桃基地第1年挂果售卖,这几天来我们这采购的客户比较多,大家都忙得不亦乐乎。"近日,浙江省龙泉镇岩樟乡坑源底村清泉猕猴桃专业合作社负责人叶建青一边忙着打包刚采摘的猕猴桃,一边介绍道。据了解,该基地猕猴桃种植面积达120多亩,培育了徐香、金艳、黄金果、红阳4个优质品种。"依托村里的好山、好水、好空气,今年有近100亩的猕猴桃挂果。以1亩地80株猕猴桃树,每株产量5公斤计算,今年基地产量有望达到4万公斤左右。按照现在市场上每公斤
%P 20-21
%@ 1672-6456
%L 32-1699/S
%W CNKI


%0 Journal Article
%T 猕猴桃新鲜上市  科学管理保质保价
%J 农村科学实验
%D 2018
%N 09
%K 猕猴桃;河南省;中国热带农业科学院;果品质量;种植户;
%X <正>据中国乡村之声《三农中国》报道,进入9月,各大产区的猕猴桃开始大批量成熟上市,市场上红心、绿心猕猴桃也逐渐多起来。河南省西峡县的猕猴桃种植户告诉记者,虽然今年他们的猕猴桃产量会下降,但是卖果子的收入却增加了。今年的猕猴桃行情如何?产量下降了,为何收入反而增加了?在河南省西峡县一个猕猴桃标准化种植基地,种植户李烈钧正在跟新西兰佳沛中国区的负责人一起查看今年果品的质量。李烈钧说,他的这片种植基地有680亩地,
%P 27
%@ 2096-0743
%L 22-1146/S
%W CNKI


%0 Journal Article
%A 方毅
%+ 湖北三峡职业技术学院;
%T 鄂西(宜昌)山区猕猴桃产业现状与发展研究
%J 农村经济与科技
%D 2018
%V 29
%N 16
%K 猕猴桃;;原产地;;现状;;对策;;发展
%X 鄂西宜昌是国际公认的世界猕猴桃第一个商业品种起源地,在宜昌发展猕猴桃具有得天独厚的资源和品牌优势。在海拔500—1600米的宜昌山区,分布有大量野生猕猴桃,人工栽培的猕猴桃各县市区均有近2万亩,但是发展不平衡,针对猕猴桃栽培过程中存在的一些问题,提出相应的解决办法,以利于科学栽培管理,获得大的经济效益。
%P 165+153
%@ 1007-7103
%L 42-1374/S
%W CNKI


%0 Journal Article
%A 叶丽丽
%+ 河南工业大学;
%T 都江堰猕猴桃区域品牌建设研究
%J 现代商业
%D 2018
%N 24
%K 品牌建设;;都江堰市;;猕猴桃
%X 都江堰位于成都平原的西部,其水利工程使天府之国能够水旱从人,沃野千里,其气候属于亚热带季风温润气候区,独特的自然优势给予了猕猴桃种植得天独厚的自然条件。本文以都江堰猕猴桃为研究对象对其品牌建设进行探讨,简述了都江堰猕猴桃的发展现状,对品牌建设进行了SWOT分析,从而针对提出都江堰品牌建设的政策建议。
%P 73-74
%@ 1673-5889
%L 11-5392/F
%W CNKI


%0 Journal Article
%A 陈美艳
%A 田华
%A 张鹏
%A 韩飞
%A 钟彩虹
%+ 中国科学院武汉植物园;中国科学院植物种质创新与特色农业重点实验室;
%T 国内猕猴桃种植管理技术
%J 现代农业科技
%D 2018
%N 16
%K 猕猴桃;;种植管理;;经验
%X 目前,国内猕猴桃种植面积日益扩大且单产较低。针对这一现状,笔者整理了近几年各地猕猴桃种植管理经验与教训,同时参考国外种植管理技术,对国内猕猴桃种植管理技术进行分析,以期为国内猕猴桃产业的健康发展提供参考。
%P 88-90
%@ 1007-5739
%L 34-1278/S
%W CNKI


%0 Journal Article
%A 方琴
%A 柳士勇
%+ 六安市林业工作总站;六安市果树研究所;
%T 安徽省猕猴桃产业优势、现状和发展前景
%J 安徽林业科技
%D 2018
%V 44
%N 04
%K 安徽省;;猕猴桃;;产业优势;;现状;;发展前景
%X 本文从种质与资源、政策、技术、区位、市场等方面对安徽省猕猴桃产业进行了分析,对产业发展现状与存在问题进行了阐述,对今后产业发展进行了展望,以期对安徽省猕猴桃产业发展起到一定的借鉴作用。
%P 42-44
%@ 2095-0152
%L 34-1314/S
%W CNKI


%0 Journal Article
%A 高敏霞
%A 冯新
%A 赖瑞联
%A 陈文光
%A 陈义挺
%+ 福建省农业科学院果树研究所;
%T 猕猴桃果实内在品质评价指标及影响因素研究进展
%J 东南园艺
%D 2018
%V 6
%N 04
%K 猕猴桃;;果实品质;;评价方法;;影响因素
%X 猕猴桃(Actinidia chinensis)果实品质的优劣,直接影响其产业发展。如何提高猕猴桃果实品质已经成为了猕猴桃产业持续健康发展亟待解决的问题。本文综述了近年来猕猴桃果实内在品质的评价指标及测定方法,并对影响猕猴桃果实品质的相关因素进行讨论,同时提出提高猕猴桃果实品质的有效措施,为猕猴桃选育种单位和生产者提供参考。
%P 39-44
%@ 2095-5774
%L 35-1317/S
%W CNKI


%0 Journal Article
%A 柴叶青
%A 李纪华
%A 徐书博
%A 贾淑娟
%A 周晓峰
%+ 河南省西峡县林木种苗管理站;西峡县林业技术推广站;西峡县林业勘查设计队;
%T 华特猕猴桃的生物学特性及在伏牛山区的引种表现
%J 现代农业科技
%D 2018
%N 15
%K 华特猕猴桃;;生物学特性;;引种表现;;伏牛山区
%X 华特猕猴桃是晚熟猕猴桃品种,具有花色粉红艳丽、抗逆性强、VC含量极高、货架期长、耐贮藏、可在树体上软熟后直接采摘食用、经济价值高等优良特性。通过多年的引种试验研究,掌握了华特猕猴桃在伏牛山区的生物学特性与生长表现,以期为引种、推广华特猕猴桃提供参考。
%P 118+120
%@ 1007-5739
%L 34-1278/S
%W CNKI


%0 Thesis
%A 胡花丽
%T 氢气对采后金针菜、猕猴桃衰老的生理机制研究
%Y 沈文飚
%I 南京农业大学
%9 博士
%D 2018
%K 氢气;;金针菜;;猕猴桃;;衰老;;生理机制
%X 金针菜为百合科(Liliaceae)萱草属(Hemerocallis)植物,其幼嫩花蕾作为可食用组织,具有对乙烯不敏感的特性。尽管与干制金针菜产品相比,鲜食金针菜维持了组织更好的口感及叶绿素、抗坏血酸等营养成分的含量,但市场上鲜食金针菜的销售较少。这是因为金针菜的采收期正值高温季节,采后常温下组织极易开花衰老,从而影响金针菜的加工、销售半径和货架期,也严重制约着鲜食金针菜产业的可持续发展。因此,了解并开发控制鲜食金针菜衰老的保鲜技术具有重要意义。最近的研究发现,氢气(H2)在调节植物根系发育、气孔关闭和非生物胁迫等过程中提高了组织的抗氧化能力。与这些生物过程类似,在果蔬组织的衰老过程中,细胞内氧化还原平衡状态出现崩溃。这提示我们探查H2对果蔬衰老的调控作用。与对乙烯不敏感的金针菜不同,猕猴桃(Actinidia deliciosa)是一种对乙烯信号极为敏感的果实,因而为研究工作提供了另一个很好的材料。基于此,本研究以对乙烯敏感性不同的金针菜和猕猴桃为试验材料,分析了 H2对植物组织衰老调控的潜在机制。具体研究结果如下:1.采前H2处理对金针菜生长发育及采后衰老的影响试验比较了不同浓度(0.8和1.6μmol L-1)H2处理对金针菜生长发育及采后耐贮性的影响。结果表明,在调查的时间内,较对照和1.6 μmol L-1H2处理相比,0.8μmol L-1 H2处理提高了金针菜的总产量。因此随后的试验分析了 0.8 μmol L-1 H2处理对低温贮藏金针菜衰老的影响。结果发现,褐变是影响金针菜贮藏期限的关键问题。然与对照相比,H2处理减缓了鲜食金针菜的褐变程度,这与其下降的多酚氧化酶活性一致。该处理也维持了采后金针菜组织内氧化还原状态的平衡,比如该处理样品表现出较低的相对电导率、脂质氧化水平和活性氧积累。另外,H2处理也推迟了金针菜样品中不饱和脂肪酸/饱和脂肪酸比率的下降。对金针菜内源H2水平的测定表明,在金针菜采后贮藏过程中,内源H2含量呈下降趋势。相比而言,外源H2处理维持了组织中内源H2的较高水平。这些结果显示,内源H2的代谢影响着金针菜的发育和衰老过程,然而采前H2处理不但可提高金针菜的总产量,而且减缓了采后金针菜的褐变进程。2.NO参与H2减缓采后金针菜的衰老过程试验以富氢水和硝普钠分别作为H2和NO供体,同时以一氧化氮专一清除剂(cPTIO)作负对照,首先研究了 H2和NO对低温贮藏(0-2℃)金针菜衰老生理的影响。结果发现,较蒸馏水对照相比,H2和NO处理均维持了金针菜的较低呼吸速率和脂质过氧化水平,延缓了其开花进程。相反,cPTIO处理加快了金针菜的开花进程。为了进一步了解H2和NO对金针菜衰老的调控机制,试验采用蛋白质组学的方法,分析了 H2和NO对金针菜衰老过程中蛋白质表达的影响。结果发现,H2和NO调控的差异蛋白点主要参与了前体代谢物和能量的生成、胁迫反应和核苷三磷酸生物合成过程。通过GO和KEGG互作网络分析发现,H2调控的多数蛋白参与了氧化磷酸化过程,并且可能对ATP合酶的α-亚基蛋白具有调控作用。H2和NO均提高了能量合成蛋白的表达水平。为了证实这一结果,试验分析了处理对组织能量状态的影响。与预期的结果一致,H2和NO也维持了组织较高的能荷状态,而cPTIO则降低了组织的ATP含量及能荷水平。基于H2和NO在调控金针菜衰老方面的这些共性特点,为进一步探查二者之间的交互关系,试验用H2、NO、cPTIO的单独与组合处理金针菜。试验结果再次表明,H2和NO可减缓采后金针菜的开花进程,并且它们的这种作用可被cPTIO削弱,这暗示NO参与了 H2起作用的路径。内源NO检测的结果证实了 H2处理可提高组织内源NO的水平。随后的钨酸钾、H2单独与组合处理试验进一步证明,H2可能通过提高组织内硝酸还原酶活性而诱发NO的合成。这些结果表明NO参与了 H2减缓采后金针菜衰老的过程。3.H2和NO对金针菜衰老过程小分子物质代谢的影响试验利用液相色谱-四级杆-飞行时间质谱技术首先分析了金针菜从采收→细胞膨大→开花→衰老过程小分子代谢物的变化规律。根据变量权重>1寻找差异代谢物,确定了影响采后金针菜衰老的生物标志物:柠檬酸、脯氨酸、槲皮素、苯乙胺、色氨酸,精氨酸、丝氨酸、苏氨酸、酪氨酸、多巴胺、琥珀酸、S-腺苷甲硫氨酸、2-苯乙酰胺、L-苹果酸、顺-乌头酸和L-苯丙氨酸。除槲皮素外,其它物质均与乙醛酸代谢和三羧酸循环之间存在直接或间接联系。在此基础上,随后的试验解析了 H2和处理对金针菜衰老过程小分子物质代谢的影响。研究发现,H2和NO处理对采后金针菜衰老的调控作用与其组织内较高的柠檬酸、苯丙氨酸、抗坏血酸和草酰琥珀酸含量有关。另外,与H2不同的是,NO处理维持了组织内较高的莽草酸和琥珀酸含量。4.H2对常温贮藏猕猴桃乙烯(C2H4)生物合成的影响试验进一步测试了 H2熏蒸处理对猕猴桃衰老的影响。结果显示,在猕猴桃后熟过程中,内源H2含量下降,然而H2熏蒸处理不仅增加了组织内源H2的含量,而且推迟了果肉的软化和细胞壁的降解。H2也抑制了猕猴桃果实乙烯的生成,这主要是因为H2降低了 1-氨基环丙烷羧酸(ACC)含量、ACC合成酶(ACS)和ACC氧化酶(ACO)活性及其基因表达水平。而且,H2阻碍了外源乙烯或ACC诱导的C2H4生成和后熟进程。这些结果表明,H2对猕猴桃后熟过程的推迟作用与其抑制乙烯生物合成密切相关。综上所述,本研究揭示了 H2调控金针菜和猕猴桃衰老的生理机制。这些研究结果不仅明确了 H2起作用的下游信号分子,而且可对NO调控果实衰老的知识结构产生新的见解,最重要的是可为调控果蔬后熟衰老提供新的思路和方法。
%W CNKI


%0 Journal Article
%A 舒梅
%A 冯绍卫
%+ 云南省陇川县农业技术推广中心;
%T 陇川县猕猴桃产业发展存在的问题及对策
%J 现代农业科技
%D 2018
%N 14
%K 猕猴桃;;发展潜力;;问题;;对策;;云南陇川
%X 分析陇川县发展猕猴桃产业的潜力及存在的问题,并结合实际提出相应的对策,以期为陇川县猕猴桃产业的可持续发展提供参考。
%P 103-104
%@ 1007-5739
%L 34-1278/S
%W CNKI


%0 Journal Article
%A 陈仕敏
%+ 四川省苍溪县歧坪镇农业服务中心;
%T 红心猕猴桃标准化定植技术
%J 四川农业科技
%D 2018
%N 07
%K 红心猕猴桃;;定植;;管理
%X 随着红心猕猴桃产业不断发展,标准化栽植技术需求越来越大,而定植技术又是猕猴桃种植最基本最关键的,是猕猴桃后期管理决定产量品质的基础,本文从定植园打造,苗木选择,定植和定植后管理等方面进行了介绍。
%P 44-45
%@ 1004-1028
%L 51-1212/S
%W CNKI


%0 Journal Article
%A 王涛
%A 张计育
%A 王刚
%A 潘德林
%A 郭忠仁
%+ 江苏省中国科学院植物研究所;
%T 猕猴桃单主干双主蔓整形修剪关键技术
%J 落叶果树
%D 2018
%V 50
%N 04
%K 猕猴桃;结果母枝;整形修剪;
%X <正>猕猴桃是多年生藤本果树,其果实美味可口,风味独特,尤其富含维生素C,越来越受到广大消费者的喜爱。目前中国猕猴桃栽培面积居世界首位,但猕猴桃的单位面积产量和质量与新西兰、意大利等国还有较大差距,主要是因为中国的猕猴桃栽培技术还比较落后,尤其是猕猴桃的整形修剪方面各地技术参差不齐,树形管理粗放,降低了猕猴桃的产量和质量。
%P 61-62
%@ 1002-2910
%L 37-1125/S
%W CNKI


%0 Journal Article
%A 汪志威
%A 肖钧
%A 李秀亚
%A 宋福兵
%A 韩振成
%A 许金宽
%+ 六盘水市农业科学研究院;贵州科学院;
%T 猕猴桃修剪技术研究
%J 安徽农业科学
%D 2018
%V 46
%N 18
%K 猕猴桃;;整形;;修剪技术
%X 猕猴桃生长势强,枝长叶大,每年都需要通过人工修剪来协调其营养生长和生殖生长的关系,保持其稳产高产。在猕猴桃生长的不同时期采取合适的修剪方法,不仅对维持树体健壮、保持较高的结实能力和延长树体寿命具有十分重要的意义,还能节省大量的劳动力和减少肥料投入。综述了猕猴桃冬季和夏季修剪方法、雄株修剪方法,总结了目前修剪存在的问题。
%P 52-53+56
%@ 0517-6611
%L 34-1076/S
%W CNKI


%0 Journal Article
%A 张仁杰
%A 童振杰
%A 张艳
%A 毛永桥
%A 杨培儿
%A 吕道坤
%A 陈云奇
%A 陈英子
%A 邹威
%A 郎玲玲
%A 郎进宝
%+ 浙江宁波市奉化区农林海洋渔业局;浙江宁波市奉化塔水路7号试验协作组;浙江宁波市农业科学院;
%T 奉化红阳猕猴桃的种植现状及关键技术
%J 中国果菜
%D 2018
%V 38
%N 06
%K 红阳猕猴桃;;种植概况;;品种特性;;整枝;;灌溉;;关键技术
%X 红阳猕猴桃果大整齐、品质优良、产量较高、营养丰富、果心红色、遗传性稳定,是目前猕猴桃品种中较优良的品种之一。本文阐述了奉化红阳猕猴桃的种植概况和品种特性,并从园地整理、施肥、灌溉、整枝等几个方面介绍了红阳猕猴桃种植的关键技术,以期能更好地推广该品种。
%P 24-26
%@ 1008-1038
%L 37-1282/S
%W CNKI


%0 Journal Article
%A 梁洁
%A 赵永锋
%A 刘军
%A 李聪莉
%+ 陕西省周至县土壤肥料工作站;
%T 猕猴桃氮肥总量控制肥效试验
%J 西北园艺(果树)
%D 2018
%N 03
%K 猕猴桃;氮肥总量控制;果实硬度;氮肥用量;肥效试验;
%X <正>1材料与方法1.1试验概况试验安排在陕西省周至县二曲镇小寨子村一组,供试土壤为褐土,肥力较高。试验前取耕层0～40 cm混合土样检测,该土壤含有机质19.9 g/kg、碱解氮110 mg/kg、有效磷24.6 mg/kg、速效钾200 mg/kg,p H值为7.3。
%P 46-48
%@ 1004-4183
%L 61-1226/S
%W CNKI


%0 Journal Article
%A 周张章
%A 金云丽
%A 宋云云
%A 姜振国
%+ 西安市农村产权流转交易服务中心;陕西省农业广播电视学校周至县分校;西安市长安区农村合作经济经营管理站;
%T 基于SWOT方法的周至县猕猴桃产业发展分析及对策建议
%J 安徽农业科学
%D 2018
%V 46
%N 16
%K SWOT分析;;猕猴桃;;周至县
%X 利用SWOT方法分析了周至县猕猴桃产业发展的优劣势、外部的机会和威胁,并提出相应的发展建议:加快品种结构调整;培育新型市场主体;建设物流中心和产地交易平台;加强质量安全监管检测体系建设;大力发展果品加工业,提高产业附加值;推动多元化农产品电商平台建设。
%P 205-206+236
%@ 0517-6611
%L 34-1076/S
%W CNKI


%0 Thesis
%A 梁静
%T 眉县猕猴桃品牌化发展调研报告
%Y 寇紫遐
%I 西安外国语大学
%9 硕士
%D 2018
%K 眉县;;猕猴桃;;区域公用品牌;;品牌化发展;;农产品
%X 猕猴桃为眉县当地主要农产品,猕猴桃产业在眉县经济发展中起着重要作用。我国对农业发展极为重视,自2004年起连续15年颁布了以“三农”为主题的中央一号文件,陕西省对猕猴桃设有专项保险政策,此外,国家对于品牌化发展的重视程度也不断加强。调研报告以眉县猕猴桃品牌化发展情况为调研对象,基于品牌化发展相关知识对政府、企业、农户、消费者四大市场行为主体进行猕猴桃品牌化发展调研及审视。调研报告主要使用实证研究方法,具体为个案研究法、问卷调查法、深度访谈法、小组访谈法四种方法。基于已有文献材料以及对眉县猕猴桃品牌化发展的实地考察,调研报告从眉县猕猴桃品牌化发展政策背景分析、眉县区位优势分析,政府、企业、农户、消费者四大市场行为主体在眉县猕猴桃品牌化发展过程中的作为分析研究。综合文献资料及实际考察结果分析发现:眉县猕猴桃品牌管理体系模糊、区域公用品牌母子架构缺乏可行性、品牌定位存在误区、品牌识别系统“形同虚设”、品牌传播形式单一、品牌资产评估体系缺失,调研报告针对这六大发现提出相关解决思路。通过调查研究眉县猕猴桃品牌化发展现状,提出完善眉县区域公用品牌发展的对策,有利于帮助眉县猕猴桃提升知名度,同时丰富陕西农产品品牌理论的研究。
%W CNKI


%0 Thesis
%A 刘清清
%T 猕猴桃籽油的体外抗氧化活性及其对高脂诱导小鼠肥胖的缓解作用研究
%Y 邓建军
%I 西北大学
%9 硕士
%D 2018
%K 猕猴桃籽油;;抗氧化活性;;肥胖;;脂质代谢
%X 猕猴桃果实鲜美,营养丰富,现已成为世界各国竞相发展的特色果品之一。近年来,随着猕猴桃产量的不断增大,加工过程中产生的猕猴桃籽也逐年增加,除少量加工成饲料外,绝大部分被丢弃,对环境污染同时也造成了生物资源的极大浪费,因此,如何实现猕猴桃籽的高值利用,是目前亟待解决的问题。目前,国内外学者对猕猴桃籽的研究主要集中在油的提取工艺、理化性质及脂肪酸的组成等方面,缺乏对猕猴桃籽油的生物活性的深入研究。本文一方面选取陕西地区的8个猕猴桃主栽品种,比较了籽油的理化性质、脂肪酸组成、抗氧化活性;另一方面,研究了猕猴桃籽油对高脂诱导的C57BL/6J小鼠肥胖的缓解功效及其调控脂代谢的作用机制。研究结果为猕猴桃油的精深加工提供了数据支撑,也为把猕猴桃籽油开发成具有特膳食品原料提供了理论依据。主要结果如下:1.对8个品种猕猴桃籽样品(秦美、亚特、徐香、海沃特、黄金果、华优、红阳、魁绿)的水分、灰分、蛋白、脂肪、总酚含量进行了比较,结果表明:各品种之间指标存在一定的差异,其中魁绿的脂肪含量(34.84±0.19 g/100 g)和蛋白含量(14.94±0.94g/100 g)均高于其他品种;对猕猴桃籽油进行GC-MS分析,结果表明,猕猴桃籽油主要由亚麻酸,亚油酸,硬脂酸,棕榈酸,花生酸等11种脂肪酸组成,其中亚麻酸的平均含量最高为64.38%;同时,品种之间油脂的理化也存在一定程度的差异,包括油密度(0.88-0.91 mg/mL)、折射率(1.4824-1.4802)、酸价(3.21-3.99 mg KOH/g)、过氧化值(7.23-14.15 mmol/kg)和碘价(177.22-202.15 g I/100 g)。2.通过四种体外抗氧化分析方法(包括DPPH·、HO·、ORAC和FRAP)综合评价不同品种猕猴桃籽油的抗氧化活性,结果表明8个品种的猕猴桃籽油均具有良好的清除DPPH·、HO·、ORAC和FRAP的能力,且随着猕猴桃籽油浓度的增大,清除能力增强;清除DPPH自由基的IC_(50)变化范围为25.7-35.1 mg/mL,清除HO·的IC_(50)变化范围为0.93-1.91 mg/mL,清除氧自由基的能力范围为1.26-1.99 mmol/L Trolox/kg,对Fe~(3+)还原能力的范围为3.3-107.3 mg Trolox/kg;对8个品种的猕猴桃籽油的体外抗氧化能力进行主成分分析,结果表明红阳优于其他品种。此外,彗星电泳实验表明,猕猴桃籽油能够对H_2O_2诱导的小鼠淋巴细胞DNA损伤有保护作用,且呈量效关系。3.采用高脂膳食诱导C57BL/6J小鼠构建肥胖模型,以红阳品种为对象,研究了种籽油对高脂诱导小鼠肥胖的缓解作用。结果发现,猕猴桃籽油能够显著降低肥胖小鼠的体重但不影响其卡路里的摄入量,改善高血糖症,增加胰岛素敏感性。在肝脏组织中,猕猴桃籽油能够显著降低TC和TG的含量,减少肝脏脂滴的积聚;同时能够通过调节肝脏脂肪合成和分解的相关基因(PPAR-γ、FasnPPAR-α、UCP2、CPT1a和CPT1b)的mRNA水平来缓解小鼠的脂代谢紊乱。
%W CNKI


%0 Thesis
%A 周航
%T 猕猴桃采后产地预冷及保鲜工艺研究
%Y 林亚玲;马季威;杜志龙
%I 中国农业机械化科学研究院
%9 硕士
%D 2018
%K 猕猴桃;;预冷;;保鲜;;1-甲基环丙稀;;乙烯
%X 以陕西“徐香”猕猴桃为试验原料,研究采后产地的强风预冷技术及预冷&1-甲基环丙稀复合保鲜技术对于果实在保鲜冷藏期间贮藏品质和抗氧化性的影响。通过研究分析猕猴桃果实在贮藏期间生理特性的变化情况,得出果实内部生理生化活动的反应进程和强度水平,从而得到最佳的复合保鲜工艺方案。全文主要得出如下结论:1.采收时需要注意果实的成熟度,采收过早,果实发育不完全,果小味淡,在贮藏期间发病率、烂果率高;采收过晚,果实容易软化,且容易遭受早霜灾害。试验结果表明,在猕猴桃果实的可溶性固形物含量为7.0%左右时采收,比较有利于后续的运输、贮藏或加工工作;2.温度是影响果实贮藏品质的最重要的环境因素,综合考虑检测结果与预冷处理和后续冷链保鲜贮藏的对接,建议0℃为预冷处理的温度参数,可以较好的维持果实的生理活性,减少贮藏过程中的有机物损失,提升货架期质量。实验结果表明,将3h确定为适宜的预冷时间参数,可以较好的消除田间热的影响,保证果实的货架期质量;3.1-MCP可以与乙烯受体相结合,减少乙烯的催熟效果。猕猴桃是典型的呼吸跃变型水果,预冷处理结合1-MCP处理猕猴桃果实,可以明显延缓果实在贮藏期间的呼吸作用,推迟呼吸跃变高峰的到来,果实硬度和抗坏血酸含量在贮藏后期仍能保持在较高的水平。复合工艺处理的果实贮藏情况好于单一预冷处理的果实,并且1.0μL · L-1的1-MCP浓度是4个浓度处理中较为经济有效的选择;4.在猕猴桃果实后熟衰老过程中,H2O2等活性氧自由基逐渐增多,损害细胞膜脂质结构,加速细胞的衰老和解体。1-MCP处理能够在贮藏后期保持ASA、CAT、SOD和POD等保护酶的活性,维持猕猴桃果实的抗氧化性,减少果实组织受到的氧化危害。
%W CNKI


%0 Thesis
%A 王岩松
%T 软枣猕猴桃果胶的提取工艺及抑菌和抗氧化活性研究
%Y 杨玉红
%I 沈阳农业大学
%9 硕士
%D 2018
%K 软枣猕猴桃;;果胶提取;;响应面优化;;抑菌活性;;抗氧化
%X 软枣猕猴桃(Actinidia arguta Sieb.et Zucc)是藤蔓状小浆果果树,在全球浆果类果树品种中有着很高的地位,因其果实圆润光滑,生长在没有污染的土地上,是非常健康的浆果类食品。软枣猕猴桃叶子呈翠绿色,枝繁叶茂,具有很好的观赏性。花瓣呈茉莉白且具有浓郁的醇香,可作为花卉植物。植株因其具有较好的抗寒抗旱,抗虫抗病毒能力,且易于栽培,所以是城市绿化工程首选植物。始于软枣猕猴桃的抗寒抗旱,抗虫抗病毒等特性,其已经成为目前用途较广,价值较大,具有非常大的潜在食用价值的野生树种。在上世纪70年代,人们已经认识到猕猴桃的经济价值,但由于其基本处于野生形态,很多被分散,几乎没有连片,给集约化管理带来困难,所以极大地制约了它的发展。中医学理论普遍认为,凡是浆果类食品既可以作为食品,又可以作为保健型药品。软枣猕猴桃也不例外,其富含膳食纤维和抗氧化物质,口感酸甜适中清新爽口,能够清热降火,润燥通便,从而预防和治疗便秘及痔疮。许多生物医学类的经典实验也曾说明,软枣猕猴桃具有较多活性物质,食用后能够治疗许多疑难杂症。据文献报道,关于软枣猕猴桃生物活性物质的研究,主要集中在果树的内生真菌代谢产物上,以及从果汁中直接压榨提取多糖类物质,生物碱和蒽醌类物质等,而关于提取出的这些物质具有什么样的活性却未见报道。在软枣猕猴桃果实中,多糖物质占有很大的比重,如果能用较为科学的方法技术把软枣猕猴桃多糖提取出来,并且把其多糖有什么生物活性研究清楚具有较高的现实意义。最后再把软枣猕猴桃多糖制成相关产品或保健品,具天然又保健,会是广大消费者如痴如醉的商品,这将推动软枣猕猴桃产业飞速发展,从而产生较大的经济效益。本研究的主要内容包括软枣猕猴桃果胶的制备工艺,果胶降解,果胶酶解产物抑菌活性以及抗氧化活性进行研究,主要结果如下:(1)在单因素试验基础上,得到了软枣猕猴桃果胶提取的各个单因素最优条件,接着在单因素条件基础上设计了三因素(料液比,浸提的温度和时间)三水平正交试验。通过正交试验设计分析,得出了软枣猕猴桃果胶提取的最佳条件组合为:料液的比例为1:6,浸提的时间为90 min,浸提的温度为90℃,浸提pH为2.3,浸提的次数为2次。另外用这个优化结果进行3组重复实验,进行结果验证,得到了软枣猕猴桃果实果胶提取质量为0.091 g。(2)通过单因素试验,得到了软枣猕猴桃果胶降解的各个因素最佳条件:果胶酶的活力大小为10000 U/mL、料液的比例为1:7、果胶的酶降解时间为2.5 h、果胶的酶降解温度为50℃。依据单因素结果,利用响应面设计软件Design Expert 8.0.6中的Box-Behnken Design原理,选取果胶酶的活力大小、料液的比例、果胶的酶降解时间和果胶的酶降解温度为试验因素,以果胶提取质量为检测指标,进行响应面优化分析,得到软枣猕猴桃果胶降解的最佳条件组合为:果胶酶的活力大小为10000 U/mL、料液的比例为1:7、果胶的酶降解时间为2 h、果胶的酶降解温度为45℃。在这个优化组合结果基础上进行3组平行实验,得到果胶降解率分别为69.85%、70.27%、70.12%,其3组平均值为70.08%,与模型预测值70.38%基本一致,说明本试验所用模型能够较好地预测实际果胶降解情况。(3)果胶软枣猕猴桃果胶的酶降解产物抑菌活性研究结果显示,软枣猕猴桃果胶的酶降解产物溶液对大肠杆菌、金黄色葡萄球菌和副溶血弧菌有较好抑制作用。其中,对这三种菌的最低抑菌浓度分别为8%,4%和8%。另外,对软枣猕猴桃软枣猕猴桃果胶的酶降解产物抑菌条件进行深入探索,发现在pH=9,80℃时,软枣猕猴桃果胶的酶降解产物的抑菌活性最强。(4)测定DPPH自由基清除能力、还原能力、超氧离子清除能力以及烷基清除能力,进而对软枣猕猴桃软枣猕猴桃果胶的酶降解产物进行抗氧化研究。结果表明,软枣猕猴桃果胶的酶降解产物浓度达到60%时,烷基清除能力高达59.25%;软枣猕猴桃果胶的酶降解产物浓度达到80%时,DPPH自由基清除能力高达60.45%,超氧离子清除能力高达13.33%;软枣猕猴桃果胶的酶降解产物浓度达到100%时,还原能力高达1.227。抗氧化结果研究表明软枣猕猴桃果胶的酶降解产物具有一定的抗氧化活性。
%W CNKI


%0 Thesis
%A 廖俊
%T 同伴效应对四川省猕猴桃种植户安全生产行为的影响研究
%Y 韦锋
%I 四川农业大学
%9 硕士
%D 2018
%K 猕猴桃产业;;同伴效应;;安全生产行为;;Probit模型
%X 随着农业生产环境日益恶化及农业化学药品投入量日益增加,农产品存在不同程度的农药残留、重金属超标等质量安全问题。“质量安全的农产品是产出来”,为缓解当前国内安全农产品供给乏力与消费者对其需求日益增长之间的矛盾,亟需从生产环节加强种植户对安全生产行为的采纳。本文基于同伴效应的视角,采用四川省猕猴桃种植户的调研数据,通过构建Probit模型进行实证分析。首先,分析同伴效应对种植户采纳安全生产行为的影响;其次,分析同伴效应对种植户采纳安全生产行为的作用机理,即同伴效应主要通过同伴压力还是技术外溢影响到种植户对安全生产行为的采纳;最后,分析同伴效应与政府规制两种机制并行时对种植户采纳安全生产行为的交互影响。实证结果表明:(1)同伴效应是影响种植户采纳安全生产行为的主要因素,显著提升了种植户对安全生产行为的采纳,并通过年龄对种植户采纳安全生产行为产生差异化影响;(2)同伴效应主要基于同伴压力作用机理对种植户采纳安全生产行为产生影响;(3)同伴效应与政府规制两种机制并行时,会产生替代作用,即当政府规制力度加强时同伴效应对种植户采纳安全生产行为所产生的正向影响会相对弱化;(4)种植户会根据同伴效应的扩散原理,存在“搭便车”行为,这样在一定程度上削弱了整体采纳安全生产行为的水平,并对猕猴桃质量安全造成了一定的负面影响。因此,基于同伴效应视角,为提升种植户采纳安全生产行为,保障猕猴桃质量安全,促进四川省猕猴桃产业健康稳定发展,本文提出的政策建议如下:(1)加强乡风文明建设,增进村民之间的信任沟通,为同伴效应的传播提供一个宽松的环境;(2)加强对猕猴桃种植过程中成功典范的宣传,以示范作用促进同伴效应的积极效应发挥,从而提升种植户安全生产行为的采纳;(3)通过搭建政府与种植户之间的桥梁,缓解同伴效应与政府规制共同作用时产生的替代效应,以达到提升种植户对安全生产行为的采纳;(4)继续壮大新型生产经营组织规模并提升其服务质量,减少在种植过程中的“搭便车”行为,进一步提升种植户安全生产行为,进而保障猕猴桃质量安全。
%W CNKI


%0 Thesis
%A 倪知游
%T 外源褪黑素对猕猴桃幼苗干旱胁迫调控机理的研究
%Y 夏惠
%I 四川农业大学
%9 硕士
%D 2018
%K 褪黑素;;猕猴桃;;干旱;;光合特性;;抗氧化;;转录组
%X 随着全球气候变暖且呈加剧的趋势,干旱程度和发生率都有所增加,严重影响了植物生长发育、产量和品质。猕猴桃(Actinidia deliciosa)是喜温但不耐旱的树种,生长期对水分胁迫比较敏感。干旱胁迫易使猕猴桃幼苗受到伤害,导致其外部形态和体内生理生化代谢发生变化。褪黑素是一种广谱的抗氧化剂,在提高植物抗逆性方面的应用已有报道,但还未见褪黑素对猕猴桃抗旱影响的研究,对其潜在的生理和分子机制也了解甚少。因此,本试验以猕猴桃盆栽苗为材料,分别用0、50、100、200μmol·L~(-1)褪黑素溶液根灌并进行自然干旱处理,通过分析生长生理和光合特性指标,找出缓解干旱胁迫的最适褪黑素浓度,分析干旱过程中猕猴桃幼苗的叶片水分和抗氧化活性变化;通过转录组测序进行差异基因的功能和代谢途径富集分析,研究褪黑素处理对干旱胁迫下猕猴桃幼苗分子响应机制的影响。研究结果如下:(1)褪黑素预处理能减轻干旱胁迫导致的猕猴桃幼苗萎蔫和叶片卷曲的症状,并且增大叶面积和茎粗,增加侧根数量和根长,减轻干旱胁迫对生物量积累的抑制。100μmol·L~(-1)褪黑素预处理使叶面积、根干重和叶干重分别比单独干旱处理增加了87.93%、40.91%和78.63%。(2)褪黑素预处理显著提高了干旱胁迫下猕猴桃幼苗的光合能力,增加了总叶绿素(T-Chl)和类胡萝卜素(Car)含量,降低了初始荧光(Fo)和非光化学淬灭系数(qN),提高了PSII最大光化学效率(Fv/Fm)、PSII实际光化学效率(ФPSII)、PSII光合电子传递速率(ETR)和光化学淬灭系数(qP),保护了光合器官,同时提高了气孔导度(Gs)和净光合速率(Pn)。以100μmol·L~(-1)褪黑素作用最显著,使T-Chl和Car含量分别比单独干旱处理增加了21.64%和22.33%,Pn提高了两倍多。(3)褪黑素预处理显著提高了干旱胁迫下猕猴桃幼苗的渗透调节能力、细胞膜完整性和维持较高的相对含水量。可溶性糖含量随着褪黑素浓度加大而增加,与单独干旱处理相比,100μmol·L~(-1)褪黑素预处理使脯氨酸和可溶性蛋白含量增加88.35%和49.96%,使丙二醛(MDA)含量、相对电导率降低和过氧化氢(H_2O_2)含量分别降低30.95%、42.72%和25.93%,使相对含水量升高36.01%。(4)褪黑素预处理提高了干旱胁迫下猕猴桃幼苗的抗氧化能力。褪黑素处理增加了干旱过程中超氧化物歧化酶(SOD)、过氧化物酶(POD)和过氧化氢酶(CAT)的活性,同时还提高抗坏血酸过氧化物酶(APX)、单脱氢抗坏血酸还原酶(MDAR)和脱氢抗坏血酸还原酶(DHAR)的活性,促进了抗坏血酸-谷胱甘肽(AsA-GSH)循环,使抗坏血酸(AsA)和谷胱甘肽(GSH)含量分别比单独干旱处理高16.35%和91.49%。(5)以正常水分管理(CK)、干旱胁迫(DR)和外源褪黑素预处理再干旱胁迫(MTDR)3组猕猴桃幼苗叶片为材料进行转录组测序分析,经过DRvsCK、MTDRvsCK和MTDRvsDR两两比较后分别获得9276(4810上调,4466下调)、2224(1096上调,1128下调)和4833(2135上调,2698下调)个差异表达基因(DEGs);GO富集分析表明,大量DEGs注释到代谢过程、生物过程、催化活性和氧化还原酶活性等方面;KEGG显著富集的通路涉及光合生物碳固定、碳代谢、谷胱甘肽代谢、植物昼夜节律、类黄酮生物合成和次级代谢物生物合成等。(6)褪黑素处理显著增加了光合和抗氧化系统相关基因的表达量。褪黑素通过诱导光合作用、卟啉和叶绿素代谢和光合生物中的碳固定途径中相关基因的表达,提高光合能力;通过促进谷胱甘肽代谢和抗坏血酸代谢途径中相关基因的表达增加AsA和GSH含量,同时促进SOD[Cu-Zn]、POD42和CAT6的表达,提高猕猴桃幼苗的抗氧化能力。
%W CNKI


%0 Thesis
%A 黄圆博
%T 软枣猕猴桃果实成熟过程中细胞壁成分和细胞壁分解酶活性变化
%Y 朴一龙
%I 延边大学
%9 硕士
%D 2018
%K 软枣猕猴桃;;果实品质;;细胞壁成分;;细胞壁分解酶活性
%X 我国软枣猕猴桃(Actinidia aruguta)野生资源非常丰富且具有很高的开发利用价值,近年,软枣猕猴桃人工驯化栽培面积不断增加,形成了一个新兴产业,然而软枣猕猴桃果实成熟特征不明显,难以准确判断成熟期,从而限制产业的发展。常规的以果实可溶性固形物含量来判断成熟期的方法有一定的局限性,为了科学准确判断软枣猕猴桃果实成熟期,有必要通过多种指标综合判断。以'桓优1号'软枣猕猴桃品种为试验材料,研究不同时期采收的软枣猕猴桃果实品质、细胞壁成分、细胞壁分解酶活性变化来综合判断最佳成熟期,其试验结果如下:(1)从常规采收期前20日后,单果重增重幅度较小,果实大小变化不大,对产量不会有太大的影响,果实中可溶性固形物含量呈增加的趋势,可滴定酸的含量先增加后降低呈稳定趋势,从这个阶段开始起果实的品质和口感较好。(2)从软枣猕猴桃果实成熟过程中细胞壁成分变化来看,在常规采收日前15-20日总果胶和半纤维素大量降解。在常规采收日前10日开始水溶性果胶增加,在常规采收日前5日开始水溶性果胶、酸溶性果胶和碱溶性果胶均迅速增加,且在常规采收日前5日纤维素含量迅速下降,导致果实硬度逐渐下降。(3)在软枣猕猴桃果实成熟过程中对细胞壁分解酶研究发现,PG酶是软枣猕猴桃果实成熟软化过程中的关键酶,另外,PG酶在常规采收期前20-15日开始起作用,β-Gal酶稍迟于PG酶起作用。纤维素酶在常规采收日前5日达到活性高峰,这与纤维素含量迅速下降点相吻合。软枣猕猴桃果实如需长时间运输或贮藏,则宜在果胶和纤维素大量降解之前,即常规采收日前20日左右采收;若不需要长途运输或贮藏,则宜在常规采收日前5日采收。(4)当年软枣猕猴桃开花先后顺序与果实成熟无直接关系。通过测定软枣猕猴桃果实品质、果实细胞壁成分和细胞壁分解酶活性变化为软枣猕猴桃果实的最佳成熟期提供依据,对软枣猕猴桃果实在成熟过程中把握最宜采收期是有重要意义的。
%W CNKI


%0 Journal Article
%A 马映东
%+ 四川省苍溪县国家现代农业示范区办公室;
%T 红阳猕猴桃早期落叶的危害及措施
%J 现代农村科技
%D 2018
%N 05
%K 猕猴桃;;早期落叶;;危害;;防控措施
%X 红阳猕猴桃早期落叶,对果实品质和树势影响较大,加之在日常管理中,由于片面追求产量,而忽略了树体营养的积累,或病害防治不及时等,造成树体在夏季落叶,秋梢生长旺盛,消耗大量养分,使翌年产量损失较重。通过对红阳猕猴桃加强栽培管理,科学防治病害,可以起到防控早期落叶、增强树势、改善果实品质的作用,增加果农收入。
%P 30
%@ 1674-5329
%L 13-1394/S
%W CNKI


%0 Journal Article
%A 陈俊伟
%A 李维
%A 孟亚萍
%A 陈瑾
%+ 衡阳市农业科学研究所;
%T 湖南省有机猕猴桃栽培管理技术要点
%J 南方农业
%D 2018
%V 12
%N 13
%K 有机猕猴桃;;生产技术;;湖南省
%X 湖南省作为我国中部地区的猕猴桃主产地,在种植规模、产业规模上处于全国领先地位。随着省内猕猴桃产业的快速发展,其品种单一、管理粗放、效益不高等问题也日益凸显。为提高猕猴桃种植效益,湖南省开始推广有机猕猴桃种植技术。简述湖南猕猴桃产业现状,从园址选择、种苗选择、水肥管理、病虫害防治、果树修剪等方面介绍有机猕猴桃栽培管理技术。
%P 43-45
%@ 1673-890X
%L 50-1186/S
%W CNKI


%0 Thesis
%A 智文涛
%T 基于高光谱的猕猴桃叶片含氮量快速检测方法研究
%Y 黄铝文;霍迎秋
%I 西北农林科技大学
%9 硕士
%D 2018
%K 近红外高光谱;;猕猴桃叶片;;氮素含量;;快速检测;;预测回归
%X 猕猴桃树矿质元素的含量能够精准反映果树的生长状况,对后续实施精细化、智能化的果园管理具有重要的作用。而传统的化学实验检测方法耗时费力、过程繁琐、对样本有损、时效性也差,难以满足大范围、快速、无损的现代化管理需求。本文以猕猴桃叶片为研究对象,基于高光谱技术在865.11-1715.03nm近红外波段范围中建立了全生长过程中猕猴桃叶片氮素含量的预测回归模型,实现了对生长过程中猕猴桃叶片含氮量的快速、无损检测。主要研究内容如下:(1)研究了猕猴桃叶片光谱数据的预处理方法。受制于叶片样本采集与光谱实验误差的影响,原始光谱数据存在多种噪声干扰问题,因此采用在一阶导数(First derivative,F-D),二阶导数(Second derivative,S-D),多元散射校正(Multiplicative scatter correction,MSC)和变量标准化(Standard normalized variate,SNV)等方法对原始光谱数据进行预处理,结合预测分析模型的实验结果发现,SNV方法对猕猴桃叶片光谱数据的处理效果更好,对光谱数据的校正能力更强。(2)基于预处理的光谱数据,采用主成分分析(Princeple component analysis,PCA)和竞争性自适应加权算法(Competitive adaptive reweighted sampling,CARS)对全光谱数据进行特征提取分析,以期剔除干扰波段,降低数据维度。分别基于特征提取结果和全光谱数据建立偏最小二乘回归(Partial least squares regression,PLSR)与支持向量回归(Support vector regression,SVR)多种预测回归模型,其中SNV-CARS-SVR对猕猴桃叶片含氮量的预测效果较好,相关系数Rp为0.8329,均方根误差RMSEp为0.1777。结果表明SNV-CARS-SVR的方式能够较好的预测整个生长过程中猕猴桃叶片的含氮量。(3)实现了对全生长期猕猴桃叶片氮素含量的建模预测,其中包括5-7月与7-9月两个部分,分别比较了全光谱数据基于PCA,CARS方式特征提取后的光谱数据建立的PLSR与SVR模型,其中5-7月的猕猴桃叶片数据采用SNV-CARS-PLSR方式相关系数Rp为0.8507,均方根误差RMSEp为0.1289,表明SNV-CARS-SVR的方式能够较好的预测5-7月中猕猴桃叶片的含氮量;而7-9月的猕猴桃叶片数据采用CARS-PLSR的方式相关系数Rp为0.7478,均方根误差RMSEp为0.1839,表明CARS-PLSR的方式能够较好的预测7-9月中猕猴桃叶片的含氮量。研究表明,基于高光谱技术实现了对生长过程中猕猴桃叶片含氮量的快速检测研究,为猕猴桃叶片中氮含量的检测提供了一种新的方式,在猕猴桃产业领域的应用具有广阔的开发前景。
%W CNKI


%0 Thesis
%A 李圆圆
%T 采前CPPU处理对猕猴桃采后品质及细胞超微结构的影响机制研究
%Y 罗安伟
%I 西北农林科技大学
%9 硕士
%D 2018
%K 猕猴桃;;CPPU;;果实品质;;细胞超微结构;;作用机理
%X 结合猕猴桃生产中普遍使用CPPU蘸果处理,导致果实食用品质、耐藏性与抗病性显著下降的生产实际,本文以秦美和海沃德两个品种猕猴桃为试验材料,通过研究采前0、5、10、20 mg/L CPPU蘸果处理对单果重、亩产量、果形指数、畸形率及采后冷藏期间果实品质、细胞壁降解、细胞超微结构及活性氧代谢的影响,深入探讨CPPU降低果实品质和加速成熟衰老的作用机理,为猕猴桃生产中CPPU的合理使用提供理论依据。研究取得以下结果:1.采前CPPU处理能显著提高秦美和海沃德猕猴桃果实的单果重及亩产量,且增产幅度与处理浓度呈剂量效应关系,浓度越大增产幅度越大,海沃德增产效果明显高于秦美;但在果实形态方面,随处理浓度的升高,果形指数呈下降趋势,果实畸形率也随之增加。同时,CPPU处理对果实SSC和TA、VC、叶绿素含量等营养品质负面影响较大,处理浓度越高负面效应越显著,果实品质越差,其中10、20 mg/L处理最为显著,且海沃德较秦美更易受到CPPU负面作用的影响。CPPU处理也降低了果实的耐贮性,果实硬度出现不同程度的下降,呼吸速率、乙烯释放速率明显升高,后熟衰老进程加快。2.采前CPPU处理加速了秦美猕猴桃果实原果胶和纤维素的降解,使PME、PG、Cx和β-Gal等细胞壁降解酶活性上升,O_2~(·-)等活性氧积累,MDA含量上升,组织内抗氧化物质GSH含量和POD、CAT、APX等抗性酶活性降低,同时果实细胞壁、线粒体及淀粉的降解速度加快,细胞器及膜系统的完整性受损,果实硬度及耐藏性下降,贮藏寿命缩短。与秦美不同,采前CPPU处理只加速了海沃德果实纤维素含量的下降,且对其影响程度远大于秦美,增强了果实PME和β-Gal活性,降低了POD、CAT和APX抗性酶活性,造成果实刚采收时淀粉颗粒及胞间质迅速降解,硬度显著下降。经相关性分析可知,造成两个品种果实软化的主要相关酶不同,秦美为PG、Cx,海沃德为Cx、β-Gal。3.采前CPPU处理影响了猕猴桃果实的细胞壁降解和活性氧代谢,造成了两个品种果实细胞超微结构变化不同。秦美猕猴桃在贮藏过程中随CPPU处理浓度的升高,果实呼吸速率和乙烯释放速率增强,原果胶、纤维素降解加速,PG、Cx等果实软化主要相关酶活性提升,O_2~(·-)、MDA在细胞内大量累积,抗氧化物质GSH和POD、CAT和APX等抗性酶活性显著降低,使果实细胞结构受损程度增加,食用品质降低,后熟衰老进程加快,耐藏性下降。海沃德猕猴桃贮藏初期纤维素含量迅速下降,果实软化主要相关酶β-Gal活性明显上升,POD、CAT和APX等抗性酶活性显著降低,使果实细胞结构严重受损,硬度迅速下降,食用品质显著降低;而CPPU处理组果实原果胶和抗氧化物质GSH含量升高,果实软化主要相关酶Cx活性和O_2~(·-)、MDA含量降低可能是CPPU对果实贮藏中后期耐藏性影响不显著的原因。在采后贮藏过程中,CPPU对海沃德品质的影响更大,而对秦美的耐藏性影响更显著。猕猴桃生产中不建议使用CPPU处理。
%W CNKI


%0 Thesis
%A 茹婧
%T 四川猕猴桃产业发展前景及新商业模式研究
%Y 李红昌
%I 北京交通大学
%9 硕士
%D 2018
%K 四川猕猴桃产业前景;;创新商业模式;;未来发展趋势
%X 猕猴桃是一种营养丰富名列前茅的水果。在医疗医药、日常卫生保健价值也被消费者们广泛认可。基于国内市场近年来,猕猴桃销售量和销售价格比较分析,猕猴桃市场发展前景值得期待。在消费意识逐渐变化的市场环境下,健康饮食摄入的营养被越来越多的消费者重视,绿色健康有机水果以频繁增加的频率出现在人们的餐桌上。因此,在人们消费比例中猕猴桃产业的消费也迈进一个新的上升期。由于其酸甜的口感,漂亮的色泽,包括已经打造出的健康印象普遍性的深入人心,属于十分有特色的水果,一种让人们看到就会脑海中联想到漂亮和健康的水果。无形中传递给人们一种正能量的消费,一种健康的生活理念。四川省成都市蒲江县的猕猴桃产业经过多年的实践及发展已经初具规模。研究发现,蒲江县猕猴桃产业或多或少存在销售渠道单一,销售价格的竞争力不足,创新品牌的意识薄弱,使得产业附加值不高,猕猴桃产业商业模式也并没有走在国家猕猴桃产业的前沿。因此有必要对蒲江县猕猴桃的销售渠道和商业模式进行分析,提出未来发展的猕猴桃产业品牌的创新及营销渠道的可行性对策,建立的影响蒲江县猕猴桃产品知名品牌推广,响应政府号召主动学习网络平台促进多元化的商业模式创新。本文对四川猴桃产业发展现状、存在的问题与制约其发展的直接因素及潜在因素的深入细致分析,发现在猕猴桃产业中,蒲江县猕猴桃产业的商业模式和国外规模型种植猕猴桃产业国家的商业模式上还有一定的差距。在明确问题、分析出清晰的研究思路的基础上,本笔者广泛深入我国另外的猕猴桃产业种植示范基地:陕西猕猴桃产业基地。研究分析陕西猕猴桃产业基地的发展过程中遇到的困难与解决方案,以及市场对陕西猕猴桃的反映及评价综合分析研究。为增加四川省成都市蒲江县喜蒂农业公司在猕猴桃产业的种植及销售,解决喜蒂农业固有的商业模式中存在的不足,对蒲江县猕猴桃产业营销渠道推广以及商业模式的创新进行研究。作者一方面通过文献研究法。挖掘出本课题的研究意义及研究目标。案例分析法分析结合实际的蒲江县喜蒂农业公司的具体案例,一方面用案例分析法为有蒲江县喜蒂农业庄园从深层次上了解猕猴桃产业营销渠道发展趋势及未来商业模式的创新提供见解和决策依据。其中,第一章即引言,对四川省蒲江县猕猴桃产业的多元化营销渠道及创新商业模式研究的必要性进行探讨。第二章主要介绍了猕猴桃产业发展的现状及理论研究,在理论层面上为我国猕猴桃产业及蒲江县猕猴桃产业的营销推广渠道多元化和未来新型的商业模式发展进而提供有力的理论支撑,这是本论文研究的逻辑起点。第三章探讨国际及我国猕猴桃发展经验与问题。第四章分析蒲江县猕猴桃产业在区域农业发展中的作用,对蒲江县猕猴桃产业商业模式如何创新进行研究分析,从政府农业科技扶持、农业合作社、农业大学、大数据互联网与移动用户端、零售与批发等总结研究营销渠道推广的多样性。第五章结合实际的蒲江县喜蒂农业公司的具体案例,用案例分析法为有蒲江县喜蒂农业从深层次上了解猕猴桃产业营销渠道发展趋势及未来商业模式的创新提供见解和决策依据。对蒲江县猕猴桃产业多元化的新型商业模式进行了综合评估。第六章为对策研究。这是全文的重点和落脚点。第六章探讨蒲江县猕猴桃产业多元化渠道开拓发展及商业模式创新战略的选择问题探究蒲江县喜蒂农业庄园发展的商业模式及可持续发展战略意见,对蒲江县猕猴桃产业未来发展及多样化新型商业模式综合分析与总结。作者通过把握好农村电商的创业及未来发展趋势,通过品牌化提高产品品质,打开多元化营销渠道的创新与实践,改变当地固有商业模式,给予四川省成都市蒲江县喜蒂农业公司新商业模式。为四川省成都市蒲江县喜蒂农业公司提供有效帮助,不仅为本研究报告的意义所在。
%W CNKI


%0 Thesis
%A 李丽娜
%T 荧光淬灭法检测猕猴桃中氯吡脲残留的研究
%Y 赵武奇
%I 陕西师范大学
%9 硕士
%D 2018
%K 荧光淬灭光谱技术;;PLS;;二维相关光谱技术;;BP神经网络;;猕猴桃;;氯吡脲
%X 随着全球商业化开发的兴起和人们对猕猴桃深入了解,中国猕猴桃产业在栽培面积和产量均居世界首位。氯吡脲常被用来猕猴桃上来促进果实膨大。农民若在猕猴桃生产过程中为了追求产量而过量使用氯吡脲,这样会影响猕猴桃的质量从而阻碍猕猴桃产业发展。另外长久接触氯吡脲会对人体造成不良影响,例如使人体体内蛋白质代谢紊乱、轻度肺气肿和抵抗力差等。现有的检测方法,虽然技术上成熟、精度高,但技术条件要求高、样品预处理过程不简单、耗时、检测费用太大,而且在检测过程中会引入大量的化学检测试剂从而造成二次环境污染,做到现场快速、绿色检测是比较难的,不适合猕猴桃中氯吡脲残留的常规检测。因此迫切需要寻找一种具有快速、准确、方便、经济、安全、低成本等特点的方法来检测猕猴桃中氯吡脲含量,推进猕猴桃产业持续健康发展。近几十年来,荧光光谱法在痕量分析上是最灵敏的。具有灵敏度高、选择性高、样品量少、对样品无毁坏性以及分析速率快等长处,其原理是依据基态分子吸收能量后发射的荧光的特性和强度来对物质进行定性或定量分析。本文在探讨了氯吡脲对牛血清白蛋白的淬灭机理以及猕猴桃中氯吡脲对牛血清白蛋白最佳淬灭条件的基础上,利用荧光光谱技术结合化学计量学建立猕猴桃中氯吡脲含量的检测模型。结果如下:(1)牛血清白蛋白最佳激发波长和最佳发射波长分别是280nm和336nm;一定浓度的氯吡脲淬灭不同浓度的牛血清白蛋白溶液,牛血清白蛋白浓度的最佳浓度为1.5×10-5mol/L;不同温度下的淬灭试验表明,氯吡脲对牛血清白蛋白淬灭为静态淬灭。(2)猕猴桃样品的最佳处理条件为乙酸乙酯为较理想的提取剂,当提取8.00g的猕猴桃样品时,提取剂用量为16mL,NaCl含量为0.80g,MgSO4含量为1.20g,体系的最佳pH为7.00,温度为30℃时氯吡脲淬灭效果最好;在试验范围内,时间对猕猴桃中氯吡脲淬灭牛血清白蛋白效果不明显。(3)荧光淬灭光谱结合PLS(偏最小二乘法)检测猕猴桃中氯吡脲含量的方法为淬灭光谱数据经过SNV+SM+FD预处理后,光谱信息的特征变量为2个主成分。建立的PLS法模型对训练集的测定值与预测值的决定系数(R2)为0.9322,均方根误差(RMSECV)为0.02953;对验证集的测定值与预测值的决定系数(R2)为0.9254,预测均方根误差(RMSEP)为0.02522,模型的预测性能较好。因此荧光淬灭光谱结合PLS模型可用于猕猴桃中氯吡脲含量的检测。(4)基于二维相关光谱分析的荧光淬灭光谱结合BP(Back propagation误差反向传播)神经网络建模测定猕猴桃中氯吡脲含量的方法为样品的荧光淬灭光谱数据经过二阶微分处理后,计算同步二维荧光光谱强度矩阵,以同步二维荧光光谱强度矩阵中主对角线上301-399nm上的数据为输入,以对应的浓度为输出建立神经网络模型。建立的神经网络模型结构为50-16-1。模型对训练集的相关系数为0.99307,对验证集的预测相关系数为0.96249,预测性能良好。基于二维相关光谱分析的荧光淬灭光谱结合BP神经网络模型能进一步提高猕猴桃中氯吡脲含量检测的精度。
%W CNKI


%0 Thesis
%A 石宝宝
%T 气液双流式雾化控制优化及猕猴桃施药机研制
%Y 陈军;石复习
%I 西北农林科技大学
%9 硕士
%D 2018
%K 双流式雾化;;控制优化;;施药均匀性;;猕猴桃;;施药机
%X 2016年,我国猕猴桃种植面积达296万亩、产量237万吨,均达到世界总量的近1/3。目前,猕猴桃种植模式多为棚架式,果园施药采用的压力式喷施,雾滴均匀性差、喷雾距离有限,而采用的风送式喷施可二次细化雾滴,但存在雾化控制困难、雾滴飘洒严重等问题。因此,在保证喷雾效率、改善雾化质量的前提下,研究双流式精量施药方法,开发适合于猕猴桃园的高效环保施药系统,具有减少农药用量、提高施药效率的现实意义。本文将气液双流式雾化喷施方法引入猕猴桃施药植保作业,具体分析了双流式喷嘴的施药雾化特性,研究了气液双流式喷雾技术的控制参数及其优化方法,构建了气液双流式雾化喷施的控制系统,并结合猕猴桃园架型结构最优化了双流式雾化系统的控制策略。在试验研究的基础上,以微耕机作为动力行走底盘,设计并制作了气液双流式施药样机,完成了田间施药作业试验,验证了双流式施药方法在猕猴桃果园作业的有效性。主要研究工作如下:(1)气液双流式喷嘴雾化特性研究:通过搭建气液双流式喷嘴雾化测试系统,完成对雾锥角、喷雾距离、流量等参数的试验测试,确定双流式扇形喷嘴,在整个水量变化范围内,能提高液滴喷射的方向性和附着效果,并有效防止飘洒。通过调节药液流量和气体压力,喷雾水量可在0~120ml/s范围内连续调整,可以适应频繁的变量喷雾工况,而且喷嘴的孔径为1.2mm,具有优异的抗堵塞性能。(2)气液双流式雾化控制方法与优化研究:针对三种双流式喷嘴,扇形喷嘴、广角圆形喷嘴和圆形喷嘴,用铝型材搭建了双流式雾化特性试验平台,对雾锥角、喷雾距离、流量、压力等雾化特性参数进行试验研究。在液路泵压12V的情况下,通过在1.5-4.0bar范围内改变气路的气压值,获取喷雾的雾锥角、喷雾距离、气体和液体流量、气体和液体压力。通过分析喷雾试验中气压对雾锥角和喷雾距离等的关系,获取喷雾压力的最优值,试验表明,扇形喷嘴的均匀性和喷雾距离优于广角圆形喷嘴和圆形喷嘴;气路气压值在2.5bar时双流式喷嘴雾化特性最优;双流式喷嘴的雾化过程中,气路压力和液路流量呈反比,即气路压力越大,液路流量越小。(3)基于均匀性导向的气液双流式雾化控制系统优化研究:在雾化特性试验平台的基础上,搭建双流式雾化控制系统,利用V型喷雾槽,喷雾槽倾斜角度为5.09°,V型槽的角度为36.6°,V型喷雾槽和雾化特性试验平台共同组成均匀性试验平台,以均匀性为导向,依据雾化特性最优参数下的喷流尺寸,测试了不同气压和不同喷嘴高度下的喷雾均匀性,研究双流式喷嘴的雾化控制策略。试验表明,气压值在2.5bar时均匀性最优,喷嘴高度在0.5m处均匀性最优。(4)猕猴桃施药机的研制与整机性能试验。针对眉县行距3.0m、株距为2.0m的猕猴桃园,设计了以微耕机为行走底盘的猕猴桃园双流式施药机,施药机长度为1.73m,宽度为1.0m,高度为1.45m。通过合理选择和布置空气压缩机、液泵和喷雾支架等,进行施药机室内喷雾量试验,试验表明在无气压下喷嘴喷雾量为0.3L/min左右,在2.5bar的气压下喷雾量为0.21L/min左右。并进行室外人工靶标试验,施药机行驶速度为1.0m/s,作业幅宽为3.0m,喷雾气压为2.5bar,喷药速率为0.21L/min,试验表明雾滴沉积分布的覆盖率在13~15%之间。研究表明应用双流式喷雾方式的施药机基本满足喷雾需求。
%W CNKI


%0 Thesis
%A 祁香宁
%T 猕猴桃SBP-box转录因子基因的鉴定、进化及其表达分析
%Y 张林森
%I 西北农林科技大学
%9 硕士
%D 2018
%K 猕猴桃;;全基因组分析;;SBP-box基因;;生物胁迫响应;;表达分析
%X 猕猴桃是全球重要的经济作物。然而,猕猴桃的产量和质量极易受到生物胁迫和非生物胁迫的影响,尤其是日益增长的栽培品种‘红阳’猕猴桃,易受到猕猴桃溃疡病(Psa)病害侵染,导致腐烂枯萎以至于植株死亡。猕猴桃基因组序列的发布为其在基因组水平鉴定出优良性状和抗逆(病)相关基因提供了条件。而SBP-box基因家族在植物的生长发育以及生物和非生物胁迫中起着至关重要的作用。虽然SBP-box基因家族在很多作物中得到了研究,但在猕猴桃上仍然知之甚少。为进一步阐明SBP-box基因的结构及功能,本研究对猕猴桃AcSBP基因的化学特征、基因结构、进化关系以及同线性关系进行了调查,并利用半定量技术检测了5个不同组织中猕猴桃AcSBP基因的表达模式,采用实时荧光定量PCR技术分析了在不同生物和非生物胁迫下猕猴桃AcSBP基因的表达量,同时筛选了与逆境胁迫相关的基因以初步了解猕猴桃SBP-box基因的潜在功能。本研究结果如下:1.在猕猴桃基因组中共鉴定出25个AcSBP基因,按照其染色体定位顺序分别命名为AcSBP1-AcSBP25,定位于19条不同的染色体上,长度由142个氨基酸到1070个氨基酸不等。2.猕猴桃SBP-box基因的系统进化和结构分析。根据SBP蛋白结构域的进化分析,将猕猴桃SBP-box基因家族分为八个亚族。基因结构分析结果显示,具有相同结构的猕猴桃SBP-box基因聚类更紧密一点,证明猕猴桃SBP-box基因家族在进化中比较保守。3.猕猴桃和拟南芥的串联重复及其同线性分析。分段重复在猕猴桃AcSBP基因的扩增和进化中起着重要的作用。在猕猴桃与拟南芥中共鉴定出16对同源基因,表明它们可能有相似的功能。4.分析了猕猴桃SBP-box基因的组织特异性表达模式。猕猴桃AcSBP基因在5个不同的组织中组织特异性分析结果显示,大部分AcSBP基因在测试组织中以不同的水平均有所表达。在5个组织中,25个预测基因至少在其中3个组织中有所表达。5.猕猴桃SBP-box基因对生物和非生物胁迫有响应。AcSBP23在GA和MeJA处理下均上调表达;AcSBP25在GA和SA处理下均显著上调;AcSBP13在Eth和MeJA处理下持续上调;AcSBP1,AcSBP3的转录水平在盐胁迫处理1-24h内受到显著上调;AcSBP7、11、25在干旱胁迫处理48-R48h(复水48h)内受到上调表达;AcSBP1,AcSBP8,AcSBP13和AcSBP20受到Psa上调表达。
%W CNKI


%0 Thesis
%A 薛莲
%T 葛枣猕猴桃（Actinidia polygama）耐涝性分析及嫁接亲和性鉴定
%Y 赵政阳;张慧琴
%I 西北农林科技大学
%9 硕士
%D 2018
%K 葛枣猕猴桃;;淹水胁迫;;耐涝性;;嫁接亲和性
%X 猕猴桃对水分十分敏感,属于典型的不耐涝果树。生产栽培中常因季节降雨不均、水肥管理不当使猕猴桃根系缺氧生长受阻,严重制约猕猴桃产业的规模化发展。涝害已成为我国南方猕猴桃产业发展的重要限制因子,耐涝砧木的选育对于猕猴桃产业具有重要意义。本研究以葛枣猕猴桃组培苗为试材,采用人工模拟淹水环境的方法,通过外部形态、生理生化指标、基因表达等综合评价葛枣猕猴桃的耐涝性。同时,研究4种不同接穗与葛枣猕猴桃的嫁接亲和性,以期为猕猴桃耐涝砧木的选育提供理论依据。主要研究结果如下:1.人工模式淹水处理过程中,观测猕猴桃植株的形态特征、叶绿素、气孔、内源物质等指标。结果表明在整个淹水胁迫过程中,处理早期植株涝害表型明显,叶绿素含量有所下降,根系活力降低,气孔开度下降,气孔密度增加;此外内源物质丙二醛和H_2O_2含量增加表明其受到涝害迫害。处理中后期,植株逐渐适应涝害环境,气生根发生明显,数量和长度迅速增大,内源保护酶POD含量有所提高,伴随着丙二醛含量的下降,植株逐渐适应了淹水的环境,淹水后期表现出良好的生存能力。葛枣猕猴桃表现出长期性的耐涝能力,相关指标结果对于猕猴桃砧木的选择提供了理论依据。2.猕猴桃涝害处理过程中,利用荧光定量PCR技术分析胁迫条件下逆境相关基因的表达情况。钙离子是植物逆境应答过程重要信号因子,其成员AdCIPK9、AdCIPK13在涝害初期表现不明显,涝害处理后期显著上调表达,表明CIPK基因在猕猴桃适应涝害后期具有重要作用。ERF4和ERF5是乙烯响应转录因子ERF家族第VII亚组的成员,该组成员对涝害胁迫具有独特且重要的调控作用,AdERF4和AdERF5在处理42天表达量达到最高,它们的上调表达有利于激活下游相关抗逆基因的表达及功能蛋白的积累。相关功能蛋白基因AdACP、AdADH、AdHSP17.5、AdLBD、AdPRT6、AdHB1在涝害处理后期都有不同程度的上调表达,对于持续耐涝性意义重大,进一步表明葛枣猕猴桃长期性的耐涝能力。3.采用葛枣猕猴桃为砧木,米良1号、海沃德、金魁、13-4为接穗进行嫁接试验,通过不同砧穗组合及各项指标的测定,分析葛枣猕猴桃的嫁接亲和性。结果如下:金魁的成活率和保存率最高;13-4的生长幅度最大,茎粗比也较高;HWD的茎粗比最低,生长量较大;米良1号的成活率较低,保存率中等,生长速度比其他品种快。综上,葛枣猕猴桃与金魁的亲和性明显高于其他三个组合,葛枣猕猴桃适合作为砧木,但其与接穗的亲和能力具有差异性。
%W CNKI


%0 Journal Article
%A 孔硕
%A 刘娥
%A 黄宇祥
%A 戴文佳
%A 赵海东
%+ 丹东农业科学院;
%T 10个软枣猕猴桃品种果实品质调查分析
%J 中国园艺文摘
%D 2018
%V 34
%N 04
%K 软枣猕猴桃;;品质;;分析
%X 在辽宁丹东地区建立软枣猕猴桃试验园,挑选10个品种作为试验对象,对其果实经济性状进行调查分析,评价适宜丹东地区种植发展的优良品种。
%P 16-17+20
%@ 1672-0873
%L 11-4921/S
%W CNKI


%0 Journal Article
%A 易田
%+ 重庆市黔江区气象局;
%T 黔江猕猴桃的气候适应性分析及主要病虫害调查
%J 农业与技术
%D 2018
%V 38
%N 07
%K 猕猴桃;;生态气候;;适应性;;病虫害
%X 通过对重庆市黔江区1981—2016年的气候条件的分析,阐明黔江区具备猕猴桃生长所需的温度、降水、日照等气候条件,并对影响猕猴桃生产的主要气象灾害进行了浅析。同时,对猕猴桃种植中出现的主要病虫害进行了调查分析,为猕猴桃种植和管理提供参考。
%P 20-21
%@ 1671-962X
%L 22-1159/S
%W CNKI


%0 Journal Article
%A 胡容平
%A 杨东升
%A 陈松
%A 陈庆东
%A 范中菡
%A 叶慧丽
%+ 四川省农业科学院植物保护研究所;
%T 浅谈猕猴桃病虫害防治措施
%J 四川农业科技
%D 2018
%N 04
%K 猕猴桃;;病虫害;;防治措施;;产业发展
%X 从果农的宣传培训工作、猕猴桃苗木检疫、绿色防控技术的研究等多个方面入手,对猕猴桃病虫害防治展开探索与讨论,以求建立猕猴桃病虫害综合防治体系,提高猕猴桃的产量、品质达到更好的经济效益和社会效益,推进猕猴桃产业发展。
%P 29-30
%@ 1004-1028
%L 51-1212/S
%W CNKI


%0 Thesis
%A 王斯妤
%T 猕猴桃雄性种质资源SSR分析及花粉直感效应研究
%Y 徐小彪
%I 江西农业大学
%9 硕士
%D 2018
%K 猕猴桃;;雄株;;种质资源;;花粉;;花粉直感
%X 猕猴桃(Actinidia spp.)是原产于我国特有的多年生落叶藤本果树,果实富含多种有机物以及人体所必须的多种维生素及矿物质,具多种医疗保健功效。猕猴桃属雌雄异株果树,为使猕猴桃达到优质高产,在生产中筛选优良雄株及合理配置授粉树显得尤其重要。目前对猕猴桃的研究主要集中于雌株方面,而与其适配的优良雄株研究甚少。本试验通过对猕猴桃雄株种质评价鉴定、花粉性状及花粉直感效应的研究,以期为提升猕猴桃果实品质及产量奠定理论基础。主要研究结果如下:1.70份不同来源的猕猴桃核心雄性种质最少可通过5对多态性SSR引物(UDK96-035、UDK96-053、UDK96-040、UDK96-019、A055)进行完全区分,且基于SSR分子标记结果进行聚类分析,可将供试的70份材料依据其隶属种得到区分。说明猕猴桃雄性种质具有丰富的遗传多样性,中华猕猴桃和美味猕猴桃雄性种质均具备较高的遗传多态性,且美味猕猴桃略高于中华猕猴桃,但两者之间没有显著差异。2.猕猴桃属植物花粉量及花粉生活力因品种不同而存在明显的差异,经统计分析和分级比较,发现中华猕猴桃花粉活力及花粉量散布于I、II、III级;美味猕猴桃花粉活力及花粉量集中在II级,偶有分布于I级;毛花猕猴桃雄株花粉活力集中于II级,花粉量集中于III级;第Ⅱ及Ⅲ级的猕猴桃雄株具有较多的花粉量及较高的花粉萌发率,可以满足生产上猕猴桃授粉的要求。3.基于前期分析结果,筛选出适宜且综合表现优良的雄株对目前主栽雌性品种(‘红阳’、‘金果’、‘金魁’、‘金艳’)进行了花粉直感效应的研究。研究结果显示,猕猴桃在坐果率、单果重、维生素C含量、可溶性固形物含量、干物质含量、可溶性糖含量、可滴定酸含量、种子千粒重等方面均存在明显的花粉直感效应。中华猕猴桃雄株‘a35’和‘a39’可作为‘红阳’的适配雄株;中华猕猴桃雄株‘a27’和‘a47’可作为‘金果’的适配雄株;中华猕猴桃雄株‘a50’和‘a52’可作为‘金艳’的适配雄株;美味猕猴桃雄株‘n3’可作为‘金魁’的适配雄株。
%W CNKI


%0 Journal Article
%A 凌辉
%A 杨学虎
%A 李佳兰
%+ 云南农业大学园林园艺学院;云南省河口县农业和科学技术局;云南省保山市施甸县水长乡七零七集镇水长工业园区;
%T 环剥对猕猴桃果实发育和品质的影响
%J 农民致富之友
%D 2018
%N 06
%K 猕猴桃果实;果树生产;果实发育期;结果枝;中华猕猴桃;
%X <正>在5月份果实发育期对绿肉中华猕猴桃进行环剥处理(环剥宽度为结果枝直径的1/5),来探讨环剥处理对猕猴桃果实发育和品质的影响。猕猴桃原产于中国,是20世纪野生果树人工驯化栽培最有成就的果树树种之一。我国的栽培面积及产量在猕猴桃分布的30多个国家中最大,分别占世界栽培面积及产量的53%、38%。猕猴桃维生素C含量非常高,当今已被誉为"水果之王"和"VC之王"。环剥技术是果树生产上常被用来调控生长结果
%P 112
%@ 1003-1650
%L 23-1009/F
%W CNKI


%0 Journal Article
%A 蔡娜
%A 何腾兵
%A 高安勤
%A 林昌虎
%+ 贵州大学农学院;贵州大学新农村发展研究院;六盘水市土肥站;贵州医科大学;
%T 贵州产区猕猴桃不同生长期氮磷钾养分变化规律
%J 黑龙江农业科学
%D 2018
%N 03
%K 猕猴桃;;氮磷钾;;养分吸收转运;;不同生长期
%X 为促进猕猴桃丰产段质栽培及合理施肥,采用大田试验和室内分析相结合的方法探讨贵州主要猕猴桃产区猕猴桃在不同时期(开花期、幼果期、果实膨大期、成熟期)梢、叶、果的氮磷钾养分吸收吸收转运规律。结果表明:在开花期、幼果期、果实膨大期、成熟期4个典型时期,猕猴桃的叶、果的氮磷钾含量均呈开花期>幼果期>果实膨大期>成熟期,猕猴桃梢中全钾含量呈逐渐下降趋势,而梢中全氮和全磷含量表现为开花期>幼果期>成熟期>果实膨大期。猕猴桃同一生长期内,梢、叶、果养分元素含量对比表现为:开花期总氮含量是叶>花>梢,总磷为花>叶>梢,总钾为花>梢>叶;幼果期总氮和总磷均表现为叶>果>梢,总钾为果>叶>梢;果实膨大期和成熟期总氮和总磷含量均表现为叶>梢>果,总钾含量为叶>果>梢。故在果实生长前期应配施钾肥;在果实膨大前期要注意修剪掉多余的叶、梢,减少养分的消耗。
%P 33-37
%@ 1002-2767
%L 23-1204/S
%W CNKI


%0 Journal Article
%A 穆再芹
%+ 昆明市东川区铜都街道农业综合服务中心农科分中心;
%T 红心猕猴桃的栽培种植技术
%J 吉林农业
%D 2018
%N 05
%K 红心猕猴桃;;高产;;栽培技术;;病虫害;;防治
%X 猕猴桃是一种深受人们喜爱的水果,尤其是红心猕猴桃,是在所有猕猴桃种类当中最受欢迎的一个品种。红心猕猴桃不仅有着非常高的营养价值,还可以入药,市场对其的需求量较大,因此如果能将红心猕猴桃的产量提高将会极大地促进地区经济发展。近年来,我国云南省东川区的红心猕猴桃种植面积正在不断扩大,但由于其种植过程的复杂性,很多种植园都不能实现对红心猕猴桃的有效管理,采用的栽培技术也不够先进,不能及时地对红心猕猴桃的虫病害进行有效防治。本文主要对红心猕猴桃高产栽培种植技术和田间管理过程中常见的病虫害及防治措施进行分析。
%P 87-88
%@ 1674-0432
%L 22-1186/S
%W CNKI


%0 Journal Article
%A 姜春芽
%A 董永刚
%A 田惠
%+ 贵州大学教学实验场;
%T 猕猴桃抗逆性研究进展
%J 绿色科技
%D 2018
%N 03
%K 猕猴桃;;抗逆性;;进展
%X 指出了猕猴桃果实风味独特,营养丰富,有较高的商业价值,在我国得到迅速的发展,成为世界猕猴桃产业化面积及产量最大的国家。从猕猴桃的各种逆境,如低温、干旱、高盐、高温、重金属、病害等条件下对其生理的影响研究进展方面进行了综述,为猕猴桃抗逆性分子机理研究及新品种的选育提供参考。
%P 61-63
%@ 1674-9944
%L 42-1808/S
%W CNKI


%0 Journal Article
%A 顾万帆
%A 胡敏骏
%A 许杰
%A 邵赛男
%A 任莉
%A 董代幸
%A 倪小明
%+ 杭州市富阳区农业技术推广中心;
%T 杭州市富阳区猕猴桃种植区域的土壤环境适宜性评价
%J 浙江农业科学
%D 2018
%V 59
%N 02
%K 猕猴桃;;立地条件;;年降水量;;土壤肥力;;富阳
%X 分析富阳区猕猴桃主要产地土壤类型、海拔高度、年降水量、土壤pH值、土壤全氮、有机质、有效磷、速效钾等环境、肥力指标,并与猕猴桃适宜生长土壤、环境条件进行比较,探讨富阳区猕猴桃种植区域的土壤环境适宜性。结果显示,与猕猴桃最适宜种植土壤环境相比,渌渚镇新浦村土壤类型适合种植猕猴桃,其他4个主产地(新登镇长垅村、常安镇安禾村、万市镇罗宅村、龙门镇龙一村)土壤类型皆存在障碍因子。研究区年降水量充足,基本能保证猕猴桃的有效灌溉,但种植区域总体海拔偏低。研究区土壤pH值基本适应猕猴桃生长条件,但部分区域存在pH值过高或过低现象,土壤全氮、有机质、有效磷、速效钾含量波动范围较大,分布不均,肥力差异明显。若要保证优质高产,需有针对性地进行土壤改良。
%P 178-180
%@ 0528-9017
%L 33-1076/S
%W CNKI


%0 Journal Article
%A 池再香
%A 张锦
%A 肖钧
%A 吴丹
%A 龚雪芹
%A 李贵琼
%+ 六盘水市气象局;水城县气象局;六盘水市农业科学研究院;贵州省气象学会;盘县气象局;
%T 红阳猕猴桃种植基地自动站温度对其生长季的影响
%J 气象科学
%D 2018
%V 38
%N 02
%K 红阳猕猴桃;;物候期;;生长曲线;;影响因子
%X 利用贵州西部发耳、米箩、猴场、蟠龙、鸡场、顺场、杨梅、勺米共8个红阳猕猴桃基地2013—2015年物候期观测资料、猴场基地红阳猕猴桃果实生长期生长速率及其产量资料以及各基地2005—2015年温度资料,运用C值逼近法和决定系数(R~2)最大化法拟合红阳猕猴桃果实生长曲线,采用相关性分析方法,分析了温度对红阳猕猴桃物候期的影响。结果表明,红阳猕猴桃各个物候期出现的时间及其日数与温度变化具有一致性,但各个物候期对温度的响应表现出不一致。红阳猕猴桃开花期对平均温度、平均最高温度的响应最为明显,其相关性达到极显著水平(p<0.001)。平均最高温度对果实生长期日数的影响呈负相关性,其相关性达到极显著水平(p<0.005)。果实生长量的75.69%受时间影响,24.31%受气候因素影响。
%P 258-263
%@ 1009-0827
%L 32-1243/P
%W CNKI


%0 Journal Article
%A 张怡楚
%+ 陕西宝鸡中学;
%T 农户对猕猴桃标准化生产遵从及影响因素分析——以陕西眉县为例
%J 陕西农业科学
%D 2018
%V 64
%N 01
%K 猕猴桃;;标准化生产;;遵从;;眉县
%X 农产品标准化生产是提升农产品品质和竞争力的关键因素之一。以陕西眉县猕猴桃产业为例,运用Logistics模型对农户遵从猕猴桃标准化生产进行实证分析。结果显示:年龄、受教育程度、种植面积、年限、认知、标准化生产成本等对农户遵从标准化生产技术有显著的影响,而性别、品种、组织形式、标准化生产风险、培训成本等没有显著影响,并提出加强对标准化生产的普及、发展农业合作组织、降低标准化生产成本等建议。
%P 77-80
%@ 0488-5368
%L 61-1089/S
%W CNKI


%0 Journal Article
%A 宿菲
%A 赵兰花
%A 董休
%+ 延边大学农学院;
%T 延边地区软枣猕猴桃建园的投资效益分析
%J 农村经济与科技
%D 2018
%V 29
%N 01
%K 延边;;软枣猕猴桃;;投资效益
%X 通过净现值(NPV)、内部收益率(IRR)及效益成本率(B/C ratio)等研究玉米田转换成软枣猕猴桃园时的经济可行性,进行投资效益分析。结果表明,即使当软枣猕猴桃价格下降30%,贴现率为10%时,NPV仍保持57.7万元/hm2,IRR为77%,大于机会成本(10%),B/C ratio为5.06(大于1),具有财务可行性。所以,建软枣猕猴桃园比种植玉米更具效益。
%P 187-189
%@ 1007-7103
%L 42-1374/S
%W CNKI


%0 Thesis
%A 贾营
%T 1-MCP处理对美味猕猴桃采后果实品质及乙醇代谢的影响
%Y 郑小林
%I 浙江工商大学
%9 硕士
%D 2018
%K 猕猴桃果实;;1-MCP处理;;品质;;乙醇代谢;;风味;;贮藏
%X 本文以美味猕猴桃'布鲁诺'(Actinidia deliciosa.cv.Bruno)为试验材料,在常温(20 ℃)条件下贮藏,研究0(对照)、0.5和1.0 μL/L 1-甲基环丙烯(1-MCP)熏蒸处理24 h对猕猴桃采后果实品质、乙醇代谢和主要挥发性成分的影响。探讨1-MCP处理对'布鲁诺'猕猴桃果实品质和风味变化的效应及其生理机制。主要结果如下:1、1-MCP处理对于维持贮藏期果实的品质具有显著的效果,主要表现在:有效延缓了贮藏期间果实硬度的下降,同时显著抑制了果实可溶性固形物(SSC)上升速率和可滴定酸(TA)下降速率,降低了贮藏过程中果实的腐烂率,说明1-MCP处理能够显著延缓果实的成熟,保持果实的品质。2.、0.5 μL/L和1.0μL/L 1-MCP处理在一定程度上降低了采后果实的呼吸作用以及乙醇代谢中丙酮酸含量的上升速率,抑制了乙醛和乙醇的积累,同时有效降低了关键酶丙酮酸脱羧酶(PDC)和乙醇脱氢酶(ADH)活性及编码基因的相对表达量。其中,1.0μL/L1-MCP处理抑制乙醇积累的效果显著高于0.5 μL/L 1-MCP处理。说明适宜浓度1-MCP处理能够显著降低采后果实乙醇和乙醛的积累,从而有效缓解、控制采后果实在贮藏过程中'酒精异味'的发生。3、1-MCP处理能够显著改变贮藏过程中'布鲁诺'猕猴桃主要挥发性物质的成分。贮藏过程中,果实中主要的挥发性成分是酯类物质,1-MCP处理显著抑制了果实在贮藏后期酯类物质数量与相对含量的上升以及醛酮类、醇类相对含量的下降,显著增加果实中醛酮类以及醇类化合物所占的比例,从而导致了醇类和醛酮类挥发性物质的积累。其原因可能是1-MCP处理抑制了乙醛和乙醇积累,导致果实中乙醛和乙醇的浓度不能达到一定的阈值,进而抑制了乙醇通过酯化反应向其它醛酮类和醇类等挥发性物质的转化,最终影响了果实的风味特性。两种不同浓度的1-MCP对果实挥发性物质均有抑制作用,0.5 μL/L 1-MCP处理果实挥发性物质含量较高,1.0 μL/L 1-MCP果实挥发性物质含量最低。
%W CNKI


%0 Journal Article
%A 赵子铨
%+ 云南省屏边县农业局农机管理总站;
%T 猕猴桃病虫害防治中存在的问题及思考
%J 农技服务
%D 2017
%V 34
%N 24
%K 猕猴桃;;病虫害;;防治
%X 猕猴桃种植过程中会遇到一定的病虫害问题,对猕猴桃的品质及产量产生影响。必须强化猕猴桃病虫害防治的研究工作,指导种植户合理开展种植工作,促进农民的增产增收。
%P 110
%@ 1004-8421
%L 52-1058/S
%W CNKI


%0 Journal Article
%A 陈金爱
%A 刘忠平
%+ 广东和平水果研究所;
%T 猕猴桃的气象病害防治及栽培技术要点分析
%J 南方农业
%D 2017
%V 11
%N 35
%K 猕猴桃;;气象病害;;栽培技术
%X 猕猴桃是一种较为常见的水果,其味道酸甜、营养价值丰富,近年来市场需求量不断增大,猕猴桃栽培也不断增多。但猕猴桃的栽培有一定难度,易发气象病害,常致使产量、品质受影响。基于此,对猕猴桃常见的气象病害进行分析,并总结相应的栽培技术要点。
%P 12-13
%@ 1673-890X
%L 50-1186/S
%W CNKI


%0 Journal Article
%+ 安远县精准扶贫办;
%T 安远县:猕猴桃迎来采摘季
%J 老区建设
%D 2017
%N 23
%K 安远县;猕猴桃;种植基地;
%X <正>眼下正值猕猴桃成熟季节,江西省赣州市安远县新龙乡江头村的鲜生园猕猴桃种植基地,迎来了第一批果子的采摘季,不少游客纷纷前来采摘游玩,呈现出一片繁忙景象。据了解,近年来,新龙乡充分发挥空气好、水质好、土质好等自然环境优势,大力引导农民转产发展猕猴桃种植产业,有效提高了一大批贫困户农民的收入,提升了贫困户的脱贫信心。现如今,该基地已成为占地500亩,产量约5万多斤,预计丰产
%P 54
%@ 1005-7544
%L 36-1151/C
%W CNKI


%0 Journal Article
%A 陈伯伦
%A 张晋
%A 黄诚梅
%A 黄继魁
%A 陶伟
%A 唐娟
%+ 广西农业科学院园艺研究所;广西农业科学院成果转化处;广西作物遗传改良生物技术重点开放实验室;广西乐业猕猴桃试验站;
%T 广西猕猴桃生产存在问题及其优质高效栽培技术
%J 中国南方果树
%D 2017
%V 46
%N 06
%K 猕猴桃;;存在问题;;栽培技术
%X 广西桂西北低纬度高海拔山区野生猕猴桃资源丰富,但人工栽培历史较短,产业发展基础较薄弱。本文分析广西目前猕猴桃栽培技术上存在的问题,简述了桂西、桂北山区的猕猴桃分布及栽培现状,结合当地实际情况提出了猕猴桃优质高效栽培管理技术。该技术的推广将能进一步提高广西桂西、桂北山区猕猴桃产业的发展水平,改善桂西北山区生态环境和促使桂西、桂北贫困山区农民快速脱贫致富。
%P 152-155+158
%@ 1007-1431
%L 50-1112/S
%W CNKI


%0 Journal Article
%A 吴燕飞
%A 廖庆连
%A 杨春果
%+ 和平县农业技术推广中心;和平县农业科学研究所;
%T 和平县猕猴桃产业现状与对策探讨
%J 农技服务
%D 2017
%V 34
%N 22
%K 猕猴桃产业;;现状;;对策
%X 和平县是全国最南端的猕猴桃生产基地县,从1982年开始开展猕猴桃野生资源普查,1984年开始引种猕猴桃,经历了野生资源普查,引种、试验、示范、推广过程,产业发展三十多年,但仍未成大气候,面临着许多不容忽视的问题。找出问题,准确定位,从品种、品质、品牌,规划、规矩、规范,市场、电商、平台,人才、合作、培训等方面全面提升产业水平,更好、更快、更有效地促进农业增效、农民增收。
%P 168-169
%@ 1004-8421
%L 52-1058/S
%W CNKI


%0 Journal Article
%A 段眉会
%A 陈春晓
%A 黄林
%A 马宏波
%A 石东泉
%A 田建仓
%+ 西安市京秦猕猴桃技术服务部;周至县园艺蚕桑站;周至县农机管理推广站;
%T 陕西猕猴桃产业发展若干问题探讨
%J 中国果菜
%D 2017
%V 37
%N 11
%K 猕猴桃;;产业;;问题;;探讨
%X 猕猴桃营养丰富,是一种人们喜爱的水果。陕西猕猴桃有30多年的发展历史,但产业发展方面依然存在诸多问题,如布局不合理、企业发展规模不稳定、品种落后、机械化占有率低、园区树型老化、低产园较多等。本文分析了猕猴桃产业发展中的若干问题,提出了相关建议,以期为今后产业的提升增效、可持续性发展提供良好的理论指导。
%P 48-49+53
%@ 1008-1038
%L 37-1282/S
%W CNKI


%0 Journal Article
%A 田举鹏
%A 段眉会
%A 黄林
%A 马宏波
%A 石东泉
%A 田建仓
%+ 陕西省周至县永红林场;西安市京秦猕猴桃技术服务部;周至县农机管理推广站;
%T 陕西猕猴桃产业发展中若干问题的探讨
%J 果树实用技术与信息
%D 2017
%N 10
%K 中华猕猴桃;陕西省;猕猴桃产业;猕猴桃溃疡病;
%X <正>目前陕西省猕猴桃面积已超过100万亩,产量达到120万吨,产值超过100亿元,猕猴桃已成为秦巴山区和秦岭北麓农民脱贫致富的主导产业。经过几十年的发展,陕西省猕猴桃产业仍存在许多问题,主要有以下几个。1产区布局发展盲目,企业发展规模不稳定从几十年发展经验来看,猕猴桃在秦巴山区及北麓5千米为优生区,渭河以北及沿岸土壤呈碱性,多发生黄化病,再向北冬季气温低于-20℃,树
%P 34-35
%L 21-1342/S
%W CNKI


%0 Journal Article
%A 顾雪君
%+ 贵州大学;
%T 贵州省修文猕猴桃产业的发展现状与营销对策
%J 农家参谋
%D 2017
%N 20
%K 修文猕猴桃;;现状;;解决方案
%X 猕猴桃原产于中国,具有丰富的营养价值和维生素,被誉为"水果之王"。在猕猴桃的种植上,贵州省具有明显的地理优势,因此猕猴桃作为贵州省的特色农业产业,也是农村经济重要组成部分。本文将以贵州省修文猕猴桃为例,分析修文猕猴桃产业的发展中管理体制、保障不力、营销渠道、基础设施等方面出现的问题,提出相应的解决方案以促进整个贵州省猕猴桃产业的健康发展。
%P 34
%@ 1003-5494
%L 41-1229/N
%W CNKI


%0 Journal Article
%A 王腾飞
%T 我国猕猴桃产业发展前景可期
%J 农村新技术
%D 2017
%N 10
%K 猕猴桃产业;产业发展前景;
%X <正>近年来,我国猕猴桃产量和种植面积增长迅速,生产集中但出口不足,主要分布于五大产区。陕西周至猕猴桃产业规模居全国之最,四川蒲江注重品种研发,核心竞争力凸显。猕猴桃线上销售量增速迅猛,2012~2016年增长率超20%,"80后"成为绝对的消费主力军。近日,在四川成都举行的2017年中国·成都国际猕猴桃
%P 43
%@ 1002-3542
%L 45-1130/S
%W CNKI


%0 Journal Article
%A 薛亮
%+ 河南省西峡县农业技术推广站;
%T 西峡县猕猴桃施肥现状及技术对策
%J 农业科技通讯
%D 2017
%N 09
%K 猕猴桃;;施肥现状;;技术对策
%X 通过对西峡县猕猴桃施肥现状进行调查分析,提出了科学施肥技术对策,以提高果实产量和品质,促进果农持续增收的技术对策。
%P 294-295
%@ 1000-6400
%L 11-2395/S
%W CNKI


%0 Journal Article
%T 我国猕猴桃自有品牌发展前景可期
%J 农村百事通
%D 2017
%N 18
%K 猕猴桃产业;野生猕猴桃;
%X <正>近年来,我国猕猴桃产量和种植面积增长迅速,生产集中但出口不足;主要分布于五大产区,陕西周至猕猴桃产业规模居全国之最,四川蒲江注重品种研发核心竞争力凸显;猕猴桃线上销售增速迅猛,2012-2016年增长率超20%,"80后"成为绝对的消费主力
%P 15-16
%@ 1006-9119
%L 36-1070/S
%W CNKI


%0 Journal Article
%A 黄蔚
%A 卿湘涛
%A 宋金秋
%A 田启健
%+ 湘西民族职业技术学院;湘西自治州气象局;吉首大学;
%T 凤凰县猕猴桃种植现状及对策
%J 现代农业科技
%D 2017
%N 17
%K 猕猴桃;;现状;;对策;;湖南凤凰
%X 猕猴桃果实的VC含量最高,被誉称为"水果之王"。本文介绍凤凰县猕猴桃种植现状,分析存在的问题,提出了相应对策,以供种植户参考。
%P 92-93
%@ 1007-5739
%L 34-1278/S
%W CNKI


%0 Thesis
%A 王媛
%T 猕猴桃展青霉素产生菌的识别分析及控制机制研究
%Y 岳田利
%I 西北农林科技大学
%9 博士
%D 2017
%K 猕猴桃;;扩展青霉;;肉桂醛/柠檬醛;;抑菌机制;;转录组学
%X 猕猴桃含有丰富的营养物质,对人体健康十分有益。由于猕猴桃属于呼吸跃变型果实,因此在贮藏期间极易发生软烂而受到多种病原菌的侵染。研究表明扩展青霉能够在猕猴桃基质中繁殖并产生真菌毒素——展青霉素,说明扩展青霉和展青霉素的污染是猕猴桃潜在危害因子,但关于猕猴桃种植及加工体系的真菌分布及展青霉素产生菌的污染情况尚缺乏系统的研究。目前,扩展青霉的主要防治方法仍然依赖于化学杀菌剂,但是化学杀菌剂的大量使用不仅诱导了病原菌产生抗药性还造成了农药残留,给环境和人体健康带来危害,以拮抗微生物及植物源天然产物作为抑菌剂逐渐成为科研人员的关注热点。本研究以猕猴桃为载体,以猕猴桃种植园及加工环节的真菌分布、展青霉素产生菌的识别、污染水平、生长及产毒特性为基础,以分离得到的扩展青霉为切入点研究拮抗菌及植物源天然产物对扩展青霉的抑菌作用,并基于生物化学、分子生物学、转录组学的研究手段重点分析了肉桂醛、柠檬醛复合抑菌物对扩展青霉的作用机制,最后考察了这两种物质对猕猴桃抗菌性、抗氧化性的诱导作用。主要的研究内容和结果如下:(1)分析了猕猴桃果园、工厂的水果及环境样品中真菌的分布及展青霉素产生菌的污染情况,结果表明不同猕猴桃果园的样品在真菌数量上存在显著差异,落果的真菌数量多于鲜果;猕猴桃加工厂的户外操作工段的样品真菌数量比室内加工工段高92.8%,猕猴桃果片经NaClO处理后的真菌数量下降83.18%。样品中的真菌区系构成主要分为九个属,青霉属、曲霉属、镰刀菌属、链格孢属、枝孢霉属、旋孢腔菌属、毛霉属、根霉属、木霉属,其中以青霉属和曲霉属为优势菌。分离得到的八株展青霉素产生菌均来自周至果园,五株扩展青霉(P.expansum)和两株灰黄青霉(P.griseofulvum)来自落果,一株展青霉(P.paneum)来自土壤,这八株产毒菌都含有展青霉素合成途径中的两个关键基因6-MSAS和IDH基因。猕猴桃样品中展青霉素产生菌的存在表明猕猴桃具有污染展青霉素的潜在风险。(2)研究了分离自猕猴桃的三株展青霉素产生菌在不同培养基质中的生长及产毒特性并进行了动力学拟合,结果表明三株展青霉素产生菌在KPA和PDA培养基上呈近线性增长,展青霉素含量也持续增加,菌落生长速度P.paneum>P.expansum>P.griseofulvum;在KJ和PDB培养基中,三株产毒菌的生物量及展青霉素均呈现先增加后降低的趋势;modified Gompertz和Baranyi and Roberts两种模型对三株产毒菌的生长拟合良好(R~2≥0.95),Luedeking-Piret模型对固体基质中展青霉素的拟合效果由于液体基质;皮尔森相关系数表明P.expansum与P.griseofulvum在固体基质中的毒素含量与菌落直径显著相关,同时这两株菌产生的展青霉素在KPA培养基上的扩散现象明显。常温下,扩展青霉在八个不同品种的鲜榨猕猴桃汁中均能生长和产毒,产毒量最高达268.88μg/mL,最低为45.10μg/mL。(3)研究了三株拮抗菌在体外、体内试验中对扩展青霉的生长及产毒的抑制效果,结果表明枯草芽孢杆菌CICC 10034,类球红细菌CGMCC 1.2182和根癌土壤杆菌CGMCC 1.2554能够有效的抑制在苹果中的侵染及展青霉素的积累,枯草芽孢杆菌的抑菌效果最佳。拮抗菌与扩展青霉细胞直接接触时才能发挥拮抗作用,表明拮抗菌对扩展青霉菌丝的粘附或营养、空间的竞争可能是抑制病原菌生长的主要原因。扩展青霉与拮抗菌在苹果组织中同时接种时,扩展青霉的菌落数明显减少,且拮抗菌能够在含展青霉素的腐烂组织内生长说明这三株菌对展青霉素有一定的耐受性。拮抗菌的活细胞及失活细胞菌悬液能够直接去除一定浓度的展青霉素。(4)从植物源天然产物中筛选出能够有效抑制扩展青霉生长和产毒的活性物质,结果表明酚类物质中原儿茶酸、香豆素、咖啡酸、金丝桃苷和桂皮素对扩展青霉生长和展青霉素合成的抑制效果较好,最小抑菌浓度(MIC)和最小杀菌浓度(MFC)均大于200 mg/L。肉桂醛、柠檬醛、大蒜油、丁香酚、百里香酚对扩展青霉的抑制效果优于其他三种精油,肉桂醛、柠檬醛、大蒜油的MIC,MFC分别为90,100 mg/L;140,150mg/L和60,100 mg/L。丁香酚和百里香酚的MIC,MFC均大于200 mg/L。将肉桂醛、柠檬醛和大蒜油两两复配,根据分级抑菌指数(FICI)发现肉桂醛和柠檬醛具有相加作用(FICI=1)。肉桂醛/柠檬醛复合抑菌物(Cin/Cit)在扩展青霉生长初期同时加入或在快速生长阶段但没有积累大量菌体和毒素时加入后能够同时减少生物量和展青霉素的积累,当扩展青霉积累了大量菌体和毒素时再添加Cin/Cit虽然菌体生物量有所减少,但对毒素合成的抑制效果减弱。(5)从细胞结构、组分及代谢等角度研究Cin/Cit对扩展青霉的抑菌机制,结果表明Cin/Cit能够有效抑制扩展青霉的菌落生长及孢子萌发,且抑制效果与剂量及作用时间有关。扫描电镜及透射电镜结果表明Cin/Cit引起扩展青霉孢子表面凹陷、褶皱,内容物降解,细胞膜、壁分离。FT-IR光谱扫描结果反映出不同浓度Cin/Cit作用后的扩展青霉的化学成分有明显不同,主要表现在肽、蛋白质、磷脂、核酸、脂肪酸等物质。Cin/Cit对扩展青霉的细胞壁葡聚糖、几丁质和蛋白含量以及细胞壁敏感性的影响不显著,但引起细胞膜损伤和胞内蛋白质流失;抑制了细胞膜麦角固醇的合成,诱导了膜不饱和脂肪酸的增加;导致线粒体膜电位的下降引起线粒体功能受损。此外,Cin/Cit对扩展青霉造成了氧化损伤,引起细胞内自由基(ROS)、MDA和H_2O_2含量显著增加,SOD活性增加,CAT活性略微下降。最后,扩展青霉的挥发性代谢产物的构成受到Cin/Cit的影响,扩展青霉在胁迫条件下能够分别将肉桂醛、柠檬醛代谢成肉桂醇,香叶醇、香茅醇等脱毒后的产物。(6)利用转录组测序技术从分子角度揭示Cin/Cit对扩展青霉F-WY-12-02的抑菌机制,转录组测序得到11468个基因,11022个已知基因,445个新基因,>79%的基因表达(FPKM>1),2400多个基因高表达(FPKM>60)。空白组与处理组有1713个差异基因,上调的差异基因为920个,下调的差异基因为793个。差异基因的GO功能分类显示,上调的差异基因主要富集在氧化还原过程和氧化还原酶活性等功能;下调的差异基因主要富集在跨膜运输蛋白活性及物质运输相关的ATP酶的活性。KEGG代谢通路分析表明上调的差异基因主要参与氧化还原及脂肪酸代谢相关的通路,下调的差异基因主要参与氨基酸代谢相关的通路。将差异基因进行进一步的功能分析,发现与细胞应激反应相关的细胞转录翻译、能量代谢相关的基因表达下调,热激蛋白、肌醇磷酸代谢相关的基因表达上调;细胞壁几丁质合成酶、几丁质酶、糖苷水解酶等相关基因以下调为主,细胞膜不饱和脂肪酸合成、脂肪酸降解的相关基因表达上调,麦角固醇合成通路的主要的酶编码基因ERG6下调;细胞跨膜运输ABC家族蛋白、氨基酸转运蛋白相关基因下调明显;细胞抗药性及药物输出蛋白的相关基因下调;细胞内的氧化胁迫诱导超氧化物歧化酶及过氧化物酶相关的基因上调,表观试验结果与转录组的数据基本保持一致。扩展青霉F-WY-12-02具有完整的展青霉素合成通路的15个基因,转录组结果表明Cin/Cit作用于细胞后该通路的12个基因显著下调,三个基因(PatB,PatG,PatL)表达量变化不显著;表观试验结果表明Cin/Cit能够显著抑制扩展青霉合成展青霉素;qRT-PCR结果所示的15个基因的下调程度与转录组相比有所差异,但是整体趋势一致。(7)研究了肉桂醛、柠檬醛的熏蒸对贮藏期猕猴桃的抗菌性、抗氧化性和其他理化特征的影响,结果表明这两种活性物质能够在一定时期内有效抑制猕猴桃表面微生物的生长,促进了猕猴桃合成更多的酚类、黄酮类物质,延缓了抗坏血酸的损失,并降低了果实中MDA,H_2O_2和·O_2~–的水平,提高了猕猴桃果实的抗氧化性,且在一定时期内减少了猕猴桃果实的还原糖含量,增加了可溶性蛋白和水解氨基酸的含量,降低了果实的软化程度,有助于延缓果实的成熟衰老并提高抵御外界环境胁迫的能力。
%W CNKI


%0 Journal Article
%T 修文县猕猴桃:农业大数据变身筋斗云
%J 农业工程技术
%D 2017
%V 37
%N 24
%K 猕猴桃;精准化;农业大数据;筋斗云;综合产值;修文县;
%X <正>据悉,2016年全县种植猕猴桃16万亩,居全国第三位,产量4万吨,综合产值约12亿元。预计2017年,挂果面积8万亩,年产鲜果6万吨,产值可达18亿元。而这些主要"归功于"大数据的应用。猕猴桃基地数据的应用可有效的通过市场的需求变化指导品种结构稠整,通过技术手段将种植的非标准化转变为标准化的商品。
%P 52
%@ 1673-5404
%L 11-5436/S
%W CNKI


%0 Journal Article
%T 辽宁省软枣猕猴桃产业协会  辽宁佳园软枣猕猴桃研发有限公司
%J 新农业
%D 2017
%N 15
%K 猕猴桃产业;组培育苗工厂;
%X <正>辽宁佳园软枣猕猴桃研发有限公司是集科研、开发、生产推广于一体的大型软枣猕猴桃企业。建有现代化的软枣猕猴桃组培育苗工厂,年生产软枣猕猴桃优质苗木100万余株,提供商品苗80万余株,苗木在我省以及山东、河北等地销售,市场覆盖面广;公司建设高标准软枣猕猴桃示范基地5处,面积800余亩,鲜果现年产量2万余公斤;带动省内外种植业户2000余户。目前,公司的经营理念、运作方式、经营实力与生产规模均走在全省前列,公司现已注册"高山吉品""辽东"
%P 66
%@ 1002-4298
%L 21-1091/S
%W CNKI


%0 Journal Article
%A 韦阳峰
%+ 广西罗城仫佬族自治县农业局;
%T 罗城果林水肥一体化应用效果分析
%J 农业与技术
%D 2017
%V 37
%N 14
%K 罗城;;水肥一体化;;应用效果
%X 农田节水技术为农业部重点推广的一项技术,该项技术主要的一种模式即为水肥一体化,可将水肥资源的利用效率提升,进而提高农业生产量。广西罗城仫佬族自治县为响应国家农业部的号召,率先将水肥一体化技术应用到果林中的猕猴桃园中,本文即对具体的应用效果做出分析,旨在为其他果树种植的应用提供参考。
%P 71
%@ 1671-962X
%L 22-1159/S
%W CNKI


%0 Journal Article
%A 廖慧苹
%+ 四川华胜农业股份有限公司;
%T 猕猴桃产业的市场现状及发展对策
%J 南方农机
%D 2017
%V 48
%N 14
%K 猕猴桃;;产业;;对策
%X 文章主要介绍了世界猕猴桃主产国的生产和贸易状况,同时将我国的猕猴桃产业发展与先进国家进行比较,发现两者之间存在一定的差距。结合我国国情和猕猴桃产业发展现状,分析了猕猴桃产业发展过程中面临的问题、机遇以及解决的策略。
%P 155
%@ 1672-3872
%L 36-1239/TH
%W CNKI


%0 Journal Article
%A 廖慧苹
%+ 四川华胜农业股份有限公司;
%T 猕猴桃品种的现状与选择
%J 南方农机
%D 2017
%V 48
%N 12
%K 猕猴桃;;品种;;现状;;选择
%X 中国自1978年全面开始全国猕猴桃种质资源调查,通过实生选种、杂交育种等方式,选育出100多个猕猴桃品种(系),根据猕猴桃物种、果肉颜色、抗性、成熟期、消费途径、口感等不同分类,品种的选择终以市场需求为导向,适生区域选择适宜品种,满足目标市场需求,促进产业发展。
%P 71
%@ 1672-3872
%L 36-1239/TH
%W CNKI


%0 Conference Proceedings
%A 姜正旺
%A 钟彩虹
%A 李大卫
%A 刘小莉
%A 韩飞
%+ 中国科学院武汉植物园;
%T 利用物联网等技术促进猕猴桃高效优质栽培的探讨
%B 第六届全国现代果业标准化示范区创建暨果树优质高效生产技术交流会
%C 中国四川成都
%? 中国园艺学会、中国园艺学会果树专业委员会
%D 2017
%P 11
%K 物联网;;高效优质;;供给侧改革;;消费市场
%X 作者通过多年从事猕猴桃研究与技术推广实践的切身体会,结合国内外猕猴桃科研与市场形势分析,针对我国猕猴桃产品质量难以提高等关键性问题,以物联网等新技术手段的应用,进行猕猴桃高效优质栽培改良措施的新探索,实现从猕猴桃生产大国到引领国内消费者认可国产猕猴桃的市场格局。
%W CNKI


%0 Journal Article
%A 钟彩虹
%A 黄宏文
%A 李大卫
%A 陈美艳
%A 韩飞
%A 张琼
%A 李黎
%A 张鹏
%A 姜正旺
%+ 中国科学院武汉植物园;
%T 小水果带动大产业  猕猴桃帮助农民脱贫
%J 科技促进发展
%D 2017
%V 13
%N 06
%K 育种创新;;成果推广;;技术研发;;产业发展;;精准扶贫
%X 猕猴桃是我国珍稀果树资源,我国猕猴桃科研及产业曾经长期落后于新西兰等国,但我国科研人员经历短短30多年时间,如今在品种选育、产业规模上远远超过世界其他各国。本文介绍了中国科学院武汉植物园在猕猴桃种质创新与科技推广上取得的成绩,并以此为例,说明猕猴桃这个小水果实现了带动高效产业,助推国家精准扶贫工作,实现农民早日脱贫、稳定脱贫的效果。
%P 455-460
%@ 1672-996X
%L 11-5286/G3
%W CNKI


%0 Journal Article
%A 赵艳丽
%A 靳立志
%+ 遂昌县北界镇农业推广服务中心;杨凌现代农业标准化研究所;
%T 浙江中山、丘陵区猕猴桃授粉技术初探
%J 南方农业
%D 2017
%V 11
%N 16
%K 猕猴桃;;授粉技术;;适用性;;针管接触式授粉器
%X 调查分析浙江省中山、丘陵区猕猴桃生产中常用授粉技术及其适用性,认为落后的猕猴桃授粉技术体系是影响当前产业产量、品质、效益的关键因素之一,针管接触式授粉器能够在最大程度上降低自然因素对猕猴桃授粉的不利影响,其中一代授粉器可以满足浙江中山、丘陵猕猴桃产区手工授粉技术要求,能使授粉效果、猕猴桃产量和果实商品性有质的提升,二代精准授粉器完成辅助授粉可供追求更高产业利润且具有一定规模实力、管理水平的企业、合作社采用。
%P 43-45
%@ 1673-890X
%L 50-1186/S
%W CNKI


%0 Journal Article
%A 陈庆红
%A 张蕾
%A 罗轩
%A 高磊
%+ 湖北省农业科学院果树茶叶研究所/国家猕猴桃种质资源圃;
%T 猕猴桃主栽品种及其对产业发展的影响
%J 西北园艺(果树)
%D 2017
%N 03
%K 猕猴桃产业;新西兰;海沃德;意大利;主栽品种;
%X <正>中国虽然是猕猴桃植物属的分布中心,但世界上最早进行猕猴桃商业化开发的是新西兰,目前的主要生产国是新西兰、意大利、中国和智利。新西兰猕猴桃栽培驯化起源于1904年。新西兰女教师伊莎贝尔·弗雷瑟(Isabel Fraser)从湖北宜昌带走一小袋野生猕猴桃种子。新西兰从这批来源于中国的种子中陆续选育出海沃德等猕猴桃品种,并且主宰了国际猕猴桃商业化生产经营70余年。直到20世纪90年代中期,
%P 16-18
%@ 1004-4183
%L 61-1226/S
%W CNKI


%0 Thesis
%A 任丹
%T 社会资本对种植户猕猴桃质量安全认知及参与认证行为的影响研究
%Y 漆雁斌
%I 四川农业大学
%9 硕士
%D 2017
%K 猕猴桃;;产品质量安全;;社会资本;;影响因素
%X 2006年我国通过了《农产品质量安全法》,进一步细化了我国关于农产品质量安全管理的法律规范;中央一号文件连续14年关注“三农”问题,提出大力推动农业提质增效,推进农业绿色发展。散户家庭生产经营模式是我国农业生产的主要模式,种植户对产品质量安全意识与认知的程度直接影响着种植户的生产行为,种植户认知与行为一定程度上会受到社会资本的影响。因此研究种植户的社会资本对种植户认知与生产行为的影响,有利于通过种植户社会资本相关方面的改革,促进农产品质量安全的提升,进一步保障食品质量安全。本文基于社会资本理论、理性小农理论、计划行为理论,分析四川省猕猴桃种植户的社会资本对产品质量安全的认知与种植户参与认证行为的影响。分析对四川省猕猴桃总体情况,基于对种植户社会资本的测量,利用相关经济学模型对影响农产品质量安全认知及参与认证行为的因素进行了研究与分析,并提出有利于提高种植户对农产品质量安全的认知、增加农产品质量安全认证、有利于猕猴桃提质增效、增加种植户收入、提高农产品质量安全的对策建议。基本结论是:第一,种植户相互帮工的情况不利于提高猕猴桃质量安全认知和参与认证行为,即社会资本中是否相互帮工与农产品质量安全的认知与参与认证行为呈负相关;第二,种植户参与农业技术协会有利于其提高猕猴桃质量安全认知和参与认证行为,即社会资本中是否参与农业技术协会与农产品质量安全的认知与参与认证行为呈正相关;第三,种植户加入合作社有利于其提高猕猴桃质量安全认知和参与认证行为,即社会资本中是否加入合作社与农产品质量安全的认知与参与认证行为呈正相关;第四,种植户土地适度规模化有利于其提高猕猴桃质量安全认知和参与认证行为,即种植土地适度规模化与农产品质量安全的认知与参与认证行为呈正相关。对策建议是:第一,构建互惠互助网络,提高产品质量安全认知;第二,扶持多种合作组织,增强组织示范带动效应;第三,规范土地流转制度,促进农户适度规模经营。第四,加大农户培训力度,提升农户安全生产技术。
%W CNKI


%0 Thesis
%A 潘燚
%T 腐烂香蕉、水蜜桃、猕猴桃的沼气发酵效率研究
%Y 杨智良
%I 安徽农业大学
%9 硕士
%D 2017
%K 腐烂香蕉;;腐烂水蜜桃;;腐烂猕猴桃;;猪粪;;沼气发酵效率
%X 中国水果产量及种植面积长期位居世界第一,香蕉、水蜜桃、猕猴桃的种植位居世界前列。由于香蕉、水蜜桃、猕猴桃这三种水果富含多种矿物质和维生素,非常受到中国大众的喜爱,但是由于受到地域限制以及生产储存技术上有限,每年有大量的香蕉、水蜜桃、猕猴桃腐烂,最严重的是在长途运输过程中以及储藏过程中,这三种水果存放量大,成熟果实大量的释放乙烯,导致大量的水果被催熟腐烂,特别是香蕉,由于其表皮里面的细胞含有一种氧化酵素,极度容易被氧化,形成黑斑,加上香蕉之间的催熟,十分容易腐烂。这些烂果如不进行无害化处理而随意丢弃,会增加环境污染特别是水污染,因此采用合适的工艺将这些废弃物妥善处理势在必行。在中国,对于腐烂香蕉、水蜜桃、猕猴桃的处理方式一直以堆积填埋为主,这样不仅会污染了环境,而且对这些有用资源浪费严重。因此,采用厌氧发酵制沼气的方式进行合理利用起来,不仅可以解决了环境污染的问题,而且还能增加了废弃物的二次利用。本文主要以这三种废弃物为厌氧发酵的原料,在中温35℃条件下,观察其能否产生沼气,判断腐烂香蕉、水蜜桃、猕猴桃能否作为良好的厌氧发酵原料,选出最优异的原料再与猪粪进行不同比例的混合发酵,选找到最佳的配比,达到资源利用最大化。论文的主要结论有:(1)在原料均为100g,接种物均为400g,中温条件(35℃)下,香蕉的总产气量为7310ml,日均产气量为348ml,TS产气率为422.06ml/g,VS产气率为446.15ml/g,总产甲烷量4447.9ml,日均产甲烷量211.8ml,能源转化率为60.914%。(2)在原料均为100g,接种物均为400g,中温条件(35℃)下,水蜜桃的总产气量为5835ml,日均产气量291.75ml,TS产气率为378.16ml/g,VS产气率为392.12ml/g,总产甲烷2404.37ml,日均产甲烷量120.22ml,能源转化率为35.245%。(3)在原料均为100g,接种物均为400g,中温条件(35℃)下,猕猴桃的总产气量为5970ml,日均产气量351.18ml,TS产气率为428.26ml/g,VS产气率为451.28ml/g,总产甲烷量3266.2ml,日均产甲烷量192.13ml,能源转化率为53.962%。(4)腐烂香蕉、水蜜桃、猕猴桃均为良好的发酵原料,腐烂香蕉相对于腐烂水蜜桃和腐烂猕猴桃更适合做厌氧发酵产沼气原料。(5)在腐烂香蕉与猪粪按照不同比例混合发酵中,腐烂香蕉:猪粪=1:1时,总产气量和总产甲烷量最佳,即总产气量为39970ml,日均产气量为929.53ml,总产甲烷量为26577.72ml,日均产甲烷含量为618.09ml,平均CH4浓度为66.49%,能源转化率为76.678%。(6)在腐烂香蕉与猪粪按照不同的比例混合发酵实验中,随着原料的增加,猪粪比例的增高,TS产气率和VS产气率呈上升趋势,最大值为,其中当香蕉:猪粪=2:1的时候,实验TS产气率为346.94 ml/g,VS产气率为423.84 ml/g。
%W CNKI


%0 Thesis
%A 张业芳
%T 猕猴桃发酵饮料的研制及生物活性成分分析
%Y 孙晓红
%I 贵州医科大学
%9 硕士
%D 2018
%K 猕猴桃;;植物乳杆菌;;发酵;;多酚;;代谢物质
%X 目的:通过对猕猴桃发酵工艺技术研究,研制出酸甜可口、风味独特的猕猴桃发酵饮料,丰富猕猴桃加工产品的种类。同时对比分析发酵前后猕猴桃中主要功能成分的变化及代谢产物变化,为今后开发相关的保健功能提供科学依据。方法:1.以“贵长”猕猴桃为原料,选取植物乳杆菌、干酪乳杆菌、鼠李糖乳杆菌,采用单一菌种对猕猴桃果浆进行发酵,以pH、菌浓度、感官评分为评价指标,筛选出最合适的发酵菌种。然后选取发酵时间、接种量、温度、料液比、初始pH值、加糖量6个影响发酵的因素,以感官评分为评价指标,进行单因素试验。在单因素试验的基础上,再进行6因素3水平正交试验确定猕猴桃发酵饮料生产的最佳工艺条件,同时探讨其保藏期间总酚酸、维生素C、以及植物乳杆菌含量的变化情况。2.通过对打浆、发酵前、发酵过程中的猕猴桃中还原型维生素C、总酚、DPPH自由基清除率进行测定,研究其抗氧化能力的变化。并通过高效液相色谱-质谱联用仪对打浆、发酵前、发酵后的多酚成分进行鉴定。3.采用气相色谱-质谱联用仪分析猕猴桃发酵饮料发酵前后主要代谢物质变化。结果:1.最佳发酵工艺条件确定:(1)经过菌种筛选,最终选择植物乳杆菌为发酵菌种。(2)单因素试验结果:选择加糖量为14%、起始pH值为5.5、料液比为1:1、接种量为10~7 CFU/g、发酵时间为28 h、发酵温度为37℃进行后续实验。(3)正交试验得到最佳发酵条件:初始pH 5.5,加糖量12%,料液比1:1(g:mL),接种量10~7 CFU/g,发酵温度37℃,发酵时间28 h。(4)猕猴桃发酵饮料在4℃密封避光保存21 d,还原型维生素C较稳定,总酚含量丰富,植物乳杆菌含量维持在10~7CFU/g以上,满足活性乳酸菌饮料的要求。2.加工及发酵过程中抗氧化能力及多酚组成变化:(1)在加工及发酵过程中猕猴桃果浆中还原型维生素C的含量变化不明显。与灭菌后的猕猴桃果浆相比,植物乳杆菌发酵提高了猕猴桃果浆的自由基清除能力。(2)在猕猴桃发酵饮料生产工艺过程中,其抗氧化能力的变化与多酚含量存在正相关关系,与还原型维生素C的含量无相关关系。(3)多酚成分鉴定结果:通过高效液相色谱-质谱联用仪,共检测到12种多酚组分。其中猕猴桃鲜果中检测出了9种单体多酚;经调配和灭菌处理后,检测到7种单体多酚;经植物乳杆菌发酵后总共检出9种单体多酚。说明加工过程中改变了猕猴桃果浆多酚的组成。(4)各处理组的猕猴桃果浆中新绿原酸相对含量最高。与鲜果相比,发酵后的猕猴桃饮料中6,7-二羟基香豆素、金丝桃苷、芦丁的相对含量增加,且差异具有统计学意义,其中6,7-二羟基香豆素相对含量增加84.516%,金丝桃苷增加65.213%,芦丁增加51.032%。(5)与猕猴桃鲜果相比,猕猴桃发酵饮料新增加了3种多酚类化合物,分别为荭草素、芥子酸、原儿茶酸。3.代谢物质变化:(1)对猕猴桃果浆及发酵前后的样品进行GC-MS分析,共检测到五大类27种物质,其中酸类物质10种,酯类物质2种,醇类物质4种,糖类10种,还有其他1种。(2)猕猴桃鲜果中以酸类物质为主,占比48.300%,其次是糖类,占比34.862%;经过调配和灭菌处理的猕猴桃果浆则以糖类为主,占比63.900%,其次是酸类和酯类;猕猴桃发酵饮料中主要以糖类和酸类为主,分别为45.007%、39.429%。使猕猴桃发酵饮料与猕猴鲜果之间有差异的物质包括乳酸、磷酸、奎尼酸、柠檬酸、甘露醇、葡萄糖酸内酯、蔗糖、乳糖,这可能是引起猕猴桃发酵饮料和猕猴鲜果果浆滋味和质构不同的原因。结论:1.猕猴桃发酵饮料的最佳工艺条件为:初始pH 5.5,加糖量12%,料液比1:1(g:mL),接种量10~7 CFU/g,发酵温度37℃,发酵时间28 h。2.猕猴桃中还原型维生素C在加工及发酵过程中较稳定,同时经过植物乳杆菌发酵后提高了猕猴桃饮料的抗氧化能力及总酚含量。3.加工过程对猕猴桃果浆的抗氧化能力造成了影响,其影响主要与多酚的含量相关。4.植物乳杆菌参与了猕猴桃多酚类物质的代谢转化,和猕猴桃鲜果果浆相比,多酚类物质种类增加。5.植物乳杆菌发酵影响猕猴桃果浆的酸类和糖类物质的组成,这可能是造成猕猴桃发酵饮料特殊滋味的原因。
%W CNKI


%0 Journal Article
%A 庞荣
%A 任亚梅
%A 袁春龙
%A 师俊玲
%A 樊明涛
%+ 西北农林科技大学食品科学与工程学院;山西省食品药品审评中心;西北农林科技大学葡萄酒学院;西北工业大学生命学院;
%T 膨大剂处理对六种猕猴桃采收和软熟时品质的影响
%J 现代食品科技
%D 2017
%V 33
%N 08
%K 膨大剂;;货架期;;理化指标;;感官评价;;香气成分
%X 为了研究膨大剂处理对不同品种猕猴桃感官品质的影响,以秦美、徐香、亚特、海沃德、脐红和红阳6种猕猴桃为试材,盛果期用5 mg/L膨大剂处理,测定对照果及膨大剂处理果采收当天及软熟时果实的品质指标,包括理化指标、感官评价和香气成分。结果表明,采收时各品种猕猴桃对照果的硬度、可滴定酸和叶绿素含量显著高于膨大剂处理果,SSC显著低于膨大剂处理果。达到软熟时,膨大剂处理果比对照果货架期有不同程度的缩短,对照果可溶性固形物和可滴定酸含量显著高于膨大剂处理果,叶绿素含量显著低于膨大剂处理果,水分含量没有显著变化;电子鼻能够较好地辨别和区分对照和膨大剂处理果香气物质的差异。综合感官评价与货架期、理化指标、香气物质测定的结果,其中膨大剂处理对海沃德受不利影响较小,对秦美、徐香、亚特和红阳有明显不利影响,在农业生产中,根据品种的不同来选择性地使用膨大剂来实现产量的增加和避免不必要的经济损失。
%P 235-242+210
%@ 1673-9078
%L 44-1620/TS
%W CNKI


%0 Journal Article
%A 邹风景
%A 吴玉妹
%+ 广东省和平县农业科学研究所;广东省和平县水果研究所;
%T 生命素叶面肥在和平县猕猴桃上的应用试验
%J 中国果菜
%D 2017
%V 37
%N 05
%K 叶面肥;;生命素;;猕猴桃;;品质;;试验;;推广
%X 和平县是全国最南端猕猴桃栽培基地县,也是广东省唯一猕猴桃产区,且种植面积每年都在扩大,是和平县农业支柱产业之一。为了提高叶面肥在猕猴桃上的使用效率、促进植株生长发育,提高产量和品质,增加果农的经济效益,本文研究不同浓度生命素叶面肥在和平县猕猴桃上的应用效果,以3年生大果红阳和3年生武植三号猕猴桃为试材,分析喷施不同浓度生命素叶面肥,测定新梢长度粗度、叶绿素含量、果实内外观品质和经济效益等指标,发现叶面喷施生命素叶面肥400~800倍液均能有效促进新梢增粗、伸长生长,提高采果期叶片中叶绿素a、叶绿素b含量及叶绿素总量,并显著提高猕猴桃果实硬度、总糖、VC、可溶性固形物含量等,提高单果重、产量及经济效益。
%P 37-40+55
%@ 1008-1038
%L 37-1282/S
%W CNKI


%0 Thesis
%A 刘真真
%T 猕猴桃加工过程中七种农药残留与维生素C含量变化研究
%Y 陈文学;王强
%I 海南大学
%9 硕士
%D 2017
%K 猕猴桃;;农药残留;;维生素C;;去皮;;榨汁;;干制
%X 本研究旨在探明猕猴桃加工过程中农药残留及维生素C含量的变化。以猕猴桃中常用农药啶虫脒、多菌灵、三唑酮、烯酰吗啉、咪鲜胺、嘧菌酯和嘧霉胺为研究对象,重点研究去皮、榨汁及干制过程对猕猴桃中7种农药残留变化的影响,并获得加工过程中猕猴桃代表性品质指标维生素C的含量变化。为保障加工过程中7种农药残留变化的研究顺利进行,本研究基于磁材料净化开展多农药残留分析快速样品前处理技术研究,并联用超高效液相色谱-高分辨飞行时间质谱建立快速、精准的农药残留定量分析方法。同时基于超高效液相色谱-高分辨飞行时间质谱开展维生素C的分析方法研究。得出以下主要结果:1.本研究基于Fe304-PSA与C18组合净化建立多农药残留快速样品前处理技术,并联用超高效液相色谱-高分辨飞行时间质谱(UPLC-Q-TOF/MS)实现猕猴桃及其加工制品中啶虫脒、多菌灵、三唑酮等7种农药残留的快速测定。猕猴桃中优化的组合净化吸附剂用量为:20mgFe3O4-PSA、30mgC18;猕猴桃汁中组合净化吸附剂用量为:20mgFe3O4-PSA;猕猴桃干中组合净化吸附剂用量为:10mgFe3O4-PSA、10mg C18。7种农药在三种基质中的回收率为80.7%～119%,相对标准偏差为0.9%～8.8%,方法的准确度和精密度均符合本研究要求。本方法节约30%的前处理时间。2.基于UPLC-Q-TOF/MS快速与高分辨的分析优势,通过系统地研究样品制备、仪器分析中影响维生素C响应灵敏度和稳定性的各主要因素,建立猕猴桃中维生素C的定量分析方法。维生素C在0.02～5.0mg/L范围内具有良好的线性,线性相关系数(R2)为0.9992;不同添加水平下平均回收率为89.3%～113%,相对标准偏差小于5.40%。3.研究去皮对猕猴桃中7种农药残留及维生素C含量变化的影响。去皮对猕猴桃中7种农药的去除效果较佳,去除率为53.7%～98.0%,去皮后猕猴桃中维生素C含量相对增加8.3%～11.3%。4.研究榨汁过程(粗滤、离心澄清、稀释)对猕猴桃中7种农药残留及维生素C含量变化的影响。经粗滤和离心澄清加工后,猕猴桃中7种农药的去除率为80.0%～96.8%,其维生素C含量相对降低24.4%～27.9%。当对猕猴桃果汁1:1、1:5和1:10稀释时,猕猴桃果汁饮料中7种农药的残留浓度分别降低17.9%～100%,52.8%～100%,83.4%～100%,然而其维生素C浓度分别降低41.4%～49.0%,83.9%～89.3%, 92.1%～96.0%。5.研究真空干燥制干过程对猕猴桃中7种农药残留及维生素C含量变化的影响。干燥36 h时,7种农药的残留浓度均降低,去除率为4.6%～100%;而干燥12、24 h时,7种农药因性质不同呈现不同的变化趋势。干燥12 h时,啶虫脒、多菌灵、三唑酮、烯酰吗啉、咪鲜胺、嘧霉胺6种农药的残留浓度降低,去除率为3.5%～100%,嘧菌酯残留浓度增加2.8%;干燥24 h时,啶虫脒和嘧霉胺的去除率为100%和1.6%,三唑酮、多菌灵、烯酰吗啉等5种农药的残留浓度增加1.5%～53.7%。猕猴桃干中维生素C含量随真空干燥时间的增加而降低,损失率分别为26.7%～31.8%,39.4%～48.8%,60.2%～64.9%。6.研究微波干燥制干过程对猕猴桃中7种农药残留及维生素C含量变化的影响。在高火条件下,7种农药的去除率为13.9%～100%;低火和中火条件下,三唑酮、烯酰吗啉、咪鲜胺、嘧菌酯、嘧霉胺的残留浓度均降低,其去除率分别为3.7%～65.4%,6.8%～62.4%;而啶虫脒和多菌灵在低火5、8min时,其去除率6.8%～52.9%,10min时,其残留浓度分别增加2.0%和13.1%;中火10 min时,啶虫脒和多菌灵去除率分别为37.3%,18.9%,而中火5、8 min时,其残留浓度增加2.0%～36.3%。该过程猕猴桃中的维生素C含量大都随着加工时间的增长、微波火力的增大,损失率增加,其损失率为1.3%～58.3%。
%W CNKI


%0 Thesis
%A 刘焕军
%T 臭氧处理对猕猴桃冷藏期主要侵染性病害的控制效果研究
%Y 罗安伟
%I 西北农林科技大学
%9 硕士
%D 2017
%K 猕猴桃;;臭氧处理;;侵染性病害;;控制效果;;贮藏品质
%X 为探究臭氧对猕猴桃采后病害的控制效果,试验对冷藏期内引起猕猴桃腐烂的病菌进行了分离鉴定,通过体外试验研究不同浓度臭氧对猕猴桃主要侵染性病菌分生孢子萌发率、产孢量、菌丝生长量及菌落扩展的影响;通过活体试验探究臭氧对猕猴桃主要侵染性病菌的致病力及果实相关酶活性的影响;并对臭氧直接处理猕猴桃后果实发病率和贮藏品质的变化进行了比较。主要研究结果如下:(1)引起秦美、海沃德猕猴桃冷藏期腐烂的主要致病菌为扩展青霉菌(Penicillium sp.)和灰葡萄孢霉菌(Botrytis cinerea.),且猕猴桃腐烂部位主要集中在果蒂和果面,腐烂部位果皮有灰色、白色、青绿色或黑色霉层长出,病菌主要通过伤口进行侵染;猕猴桃在较高温度和湿度条件下发病率较高,且随贮藏时间的延长,发病率逐渐增加;臭氧处理显著抑制扩展青霉和灰葡萄孢霉病菌孢子萌发、菌丝生长及孢子产量,且臭氧浓度越高,处理时间越长,效果越好。浓度为170mg/m~3以上臭氧处理显著抑制猕猴桃扩展青霉和灰葡萄孢霉病菌的生长。采用250mg/m~3处理60min对扩展青霉和灰葡萄孢霉病菌的抑菌效果最佳,孢子萌发率与对照组相比分别下降了30.2%、22.2%,产孢量的抑制率分别为70.98%、83.12%,菌丝干重仅为对照组的18.9%、8.8%,菌落直径仅为对照组的23.1%和36.7%。(2)臭氧处理不仅能显著抑制猕猴桃扩展青霉和灰葡萄孢霉病菌对果实的致病力,延缓猕猴桃发病时间,同时能够延缓病斑的扩展,提高果实体内与病程相关抗性酶的活性,增强猕猴桃的抗病力。浓度为170mg/m~3臭氧处理60min,扩展青霉和灰葡萄孢霉病菌的发病率分别降低了57.6%、54.1%,病斑直径仅为对照组的44.8%和46.0%,果实体内POD、PPO、PAL、β-1,3葡聚糖酶和几丁质酶活性显著提高;通过对秦美、海沃德猕猴桃果实品质变化的研究发现,臭氧有效延缓果实可滴定酸和VC的下降,抑制SSC的上升;降低猕猴桃的腐烂率和冷害率,减轻果实细胞膜脂过氧化程度,抑制MDA的积累,延长贮藏期的同时更好地保持了猕猴桃果实的品质。采用170mg/m~3臭氧每天处理1h,连续处理7d,贮藏温度0℃,RH 90~95%的条件下贮藏,能够有效维持猕猴桃贮藏期内的品质。
%W CNKI


%0 Thesis
%A 赵宁
%T 猕猴桃中键合态香气物质及其果酒增香调控的研究
%Y 樊明涛
%I 西北农林科技大学
%9 硕士
%D 2017
%K 猕猴桃酒;;多酚;;抗氧化;;游离态香气物质;;键合态香气物质
%X 猕猴桃酒是一种含有多酚、氨基酸、维生素等多种营养成分的新型酒精饮料,发酵工艺和品种等都会对其多酚含量、抗氧化活性及香气产生影响。当前,香气不足是猕猴桃酒品质提高的制约因素之一,而水果中存在游离态和键合态两种形式的香气物质。游离态香气对水果及其制品香气有直接的贡献;键合态香气作为风味前体,不具备挥发性,是一种潜在的香气物质,其水解后可以产生游离态的挥发物。因此,本论文以不同品种猕猴桃为原料,经清汁和带渣发酵酿造猕猴桃酒,研究了发酵方法和品种对其多酚、抗氧化活性和游离态香气物质的影响;同时研究了猕猴桃及其果酒中键合态香气物质及皮渣中键合态香气物质对猕猴桃酒品质的影响。主要研究结果如下:(1)发酵方法和品种会对猕猴桃酒中酚类物质含量产生一定的影响,总体而言带渣发酵酒中酚类物质含量较高,仅徐香和黄金果带渣发酵酒中总酚含量低于清汁发酵酒,说明带渣发酵可使皮渣中的黄酮等物质溶出。抗氧化活性高低与总酚含量呈正相关。没食子酸、绿原酸和儿茶素为猕猴桃酒中最主要的单体酚。(2)采用固相微萃取法结合气质联用技术对游离态香气物质进行分析,六种猕猴桃酒中共检出了78种游离态香气物质,含量较高的是醇类、酯类和萜烯类。带渣发酵可增加猕猴桃酒中酯类和萜烯类物质的含量,清汁发酵酒中的游离态香气物质总量高于带渣发酵酒的。苯甲醇、异戊醇、2-甲基-1-丁醇、乙酸乙酯、乙酸苯乙酯、乙酸异戊酯、正己酸乙酯、辛酸乙酯、癸酸乙酯和辛酸是猕猴桃酒中主要的香气成分。(3)采用Amberlite XAD-2树脂吸附洗脱分离的方法,对猕猴桃及其果酒中的键合态香气物质进行了分离,然后进行酶解释放,并采用固相微萃取法结合气质联用技术进行检测分析。六个样品中共检出了103种键合态香气物质,含量较高的是萜烯类、苯环类和醇类。猕猴桃皮渣中键合态香气物质的种类最多,酒中含量最高。海沃德汁和皮渣中键合态香气物质含量高于黄金果汁和皮渣中的,但黄金果酒中键合态香气物质含量高于海沃德酒中的。(4)猕猴桃中含量较高的键合态香气物质包括:1-辛烯-3-醇、反式-2-己烯醛、正己醛、环庚三烯酮、(±)-3-羟基月桂酸、苯甲醇、苯乙醇、β-大马士酮、芳樟醇、4-萜烯醇、苯酚;猕猴桃酒中含量较高的键合态香气物质包括:2-乙基己醇、芳樟醇、异香叶醇、壬酸、丁香酚、乙烯基愈疮木酚、苯甲醇及苯乙醇。(5)在猕猴桃酒中添加皮渣中的键合态香气物质提取液和酶,不仅可减少酒样抗氧化活性、总酚含量以及香气物质的降低程度,还能够增加酒样中黄酮和原花青素的含量;此外添加键合态香气物质提取液可显著增加酒样中萜烯类化合物的浓度,从而使猕猴桃酒的香气更加浓郁协调。
%W CNKI


%0 Thesis
%A 黄迪
%T 猕猴桃片气体射流干燥及气体射流联合真空冷冻干燥的研究
%Y 杨兴斌
%I 陕西师范大学
%9 硕士
%D 2017
%K 猕猴桃;;气体射流干燥;;数学模型;;联合干燥;;品质
%X 猕猴桃是一种原产于中国的高营养价值水果,近年来已成为国内外研究的热点。干燥作为常见的加工技术,可赋予食品更长的货架期、更少的贮藏空间以及更低的运输与销售成本,被广泛应用于农产品与食品的加工。本文以猕猴桃为试验材料,分析了热风干燥、微波干燥以及气体射流干燥猕猴桃片的干燥动力学特征和产品品质;研究了不同气体射流干燥条件对猕猴桃干燥特性以及复水特性的影响,并建立了猕猴桃干燥与复水动力学数学模型;进一步研究了猕猴桃的气体射流与真空冷冻联合干燥技术,为加工高品质猕猴桃产品以及猕猴桃新型联合干燥技术提供了技术参考和理论依据,主要研究结果如下:(1)气体射流干燥与热风干燥相比,具有更大的干燥速率及有效水分扩散系数(Deff),能够将猕猴桃片的干燥时间及能耗分别减少62.0%和25.71%。猕猴桃片的热风干燥和气体射流干燥均表现为降率干燥,但猕猴桃片的微波干燥却具有大约20 min的恒速干燥阶段。(2)与热风干燥和微波干燥猕猴桃片相比,气体射流干燥猕猴桃片的Δa(3.42)和ΔE值(4.22)较低,因而具有更鲜艳的绿色。此外,气体射流干燥猕猴桃片的硬度和咀嚼性低于热风干燥和微波干燥猕猴桃片的硬度和咀嚼性,且其组织呈现出更为疏松的多孔结构。气体射流干燥也比热风干燥和微波干燥赋予了猕猴桃片更强的复水能力。同时,气体射流干燥猕猴桃片比热风干燥和微波干燥猕猴桃片具有更高的抗坏血酸及总酚含量,且抗氧化能力更强。(3)猕猴桃片气体射流干燥特性受风温、风速和喷嘴高度等条件的影响。猕猴桃片的干燥速率随着干燥风温和风速的增加以及喷嘴高度的降低而增加。不同条件下气体射流干燥猕猴桃片的Deff在6.75×10-10～12.81×10-10m2·s-1范围内,且猕猴桃片气体射流干燥的Deff随着风温和风速的增加以及喷嘴高度的降低而随之提高。Modified Page模型因具有有最大R2,最小χ2和RMSE是描述和预测猕猴桃片气体射流干燥动力学的最适模型,其预测方程为:MR=exp{-[(-0.022673+0.000850T+0.001173V-0.0000875H)×t](1.076942+0.001700T-0.014942V+0.000538H)}(4)在气体射流干燥过程中,猕猴桃片内部升温速率随干燥温度和干燥风速的增加而增加,但喷嘴高度的降低对升温速率没有明显影响。三项式回归方程可适用于描述猕猴桃片在气体射流干燥过程中内部中心温度的变化规律,其预测方程为:T=(-1.1502+0.0242T+0.0318V+0.0008H)×t+(0.0134-0.000225 T-0.00044V-0.000012H)×t2+(-4.611 × 1 0-5+7.094× 1 0-7 T+1.525 × 1 0-6 V+5.001 × 1 0-8H)×t3+(20.5102+0.1262T+0.1012 V-0.0250H)(5)气体射流干燥猕猴桃片的复水能力随干燥温度和干燥风速的增加而显著增加,但随喷嘴高度的增加而降低。Peleg、Weibull和Proposed模型均能有效描述猕猴桃干片的复水过程,其中Weibull模型的拟合度最高,是描述猕猴桃干片复水动力学的最优模型,其预测方程为:MR=exp[-(t/(1.576+0.187T+0.655V-0.036H)0.663-0.0003T+0.001V+0.0003H](6)与真空冷冻干燥相比,气体射流联合真空冷冻干燥猕猴桃片的单位水分能耗降低了 17.39%～31.88%。此外,气体射流联合真空冷冻干燥猕猴桃片比单独真空冷冻干燥猕猴桃片具有更鲜艳的绿色,更强的复水能力和更高的糖酸比。与真空冷冻干燥猕猴桃片相比,气体射流联合真空冷冻干燥猕猴桃片片具有更高的抗坏血酸和多酚含量,其抗氧化能力也更强。(7)先气体射流干燥后真空冷冻干燥比先真空冷冻干燥后气体射流干燥能加工出具有更好色泽、质构特性、复水性以及更高营养成分的猕猴桃干片。此外,先气体射流干燥65 min后真空冷冻干燥猕猴桃片的糖酸比为348.81,高于其它三种联合干燥猕猴桃片的糖酸比。在所有联合干燥猕猴桃中,先气体射流干燥65 min后真空冷冻干燥猕猴桃片的抗坏血酸含量和总酚含量最高,分别为85.03 mg.100g~(-1)和 3.81 mg·g~(-1)。
%W CNKI


%0 Journal Article
%A 熊飞
%+ 湖北省竹山县农业局;
%T 新西兰发展猕猴桃带给我们的启示
%J 科学种养
%D 2017
%N 05
%K 猕猴桃产业;竹山县;秦巴山区;野生猕猴桃;新西兰;
%X <正>竹山县地处秦巴山区,野生猕猴桃资源丰富。著名猕猴桃新品种"金魁",即是湖北省农科院从采自该地区的野生猕猴桃中选育而来。近年来,竹山县依托资源与环境优势,引导农户发展猕猴桃产业,取得了初步成效。为进一步提高猕猴桃种植水平与产量、效益,今年该县邀请新西兰皇家科学院园艺与食品研究所科学家、世界著名猕猴桃专家吴金虎博士前来指导。在实地查看竹山县猕猴桃种植情况后,吴金
%P 6-8
%@ 1673-3339
%L 11-5408/S
%W CNKI


%0 Thesis
%A 刘亚东
%T 基于联动机构的猕猴桃采摘末端执行器研制
%Y 崔永杰
%I 西北农林科技大学
%9 硕士
%D 2017
%K 猕猴桃;;采摘机器人;;末端执行器;;联动机构;;一体化收获
%X 陕西地区是猕猴桃种植大省,全省的产量和种植面积在全国都是第一位。猕猴桃采收没有机械化,采用人工采摘,劳动强度大,效率低,是农业生产力进步发展的羁绊。近几十年来,科技的进步和发展,尤其是农业采摘机器人的出现给猕猴桃的收获提供了更好的方法。在农业机器人的各个部件中,果实采摘末端执行器有着重要作用,其位于机械臂末端位置,且对果实进行采收,因而,无损采收过程中还要保证采收效率。由于农业生产环境较工业生产复杂多变,采摘机器人面对的目标对象有其自身的环境影响和物理特点,使得研究末端执行器较工业机器人机械手有其自身的技术要求和特殊性。对猕猴桃末端执行器的研究,具有重要的科研价值,并且能够促进生产力的进步。本文的研究对象是“海沃德”猕猴桃品种,并选择在棚架下栽培生长条件下,在前人研究的基础上进行了基于联动机构的猕猴桃采摘末端执行器的研制。本文的研究内容有以下几个方面:(1)果实物理力学特性研究和基础试验。果实物理力学参数的研究为末端执行器在结构方面的设计提供参数依据。调研猕猴桃试验站并分析果实生长分布状态,得出垂直挂落果实的果梗平均长度为58mm。通过旋转扭断试验得到对果实平均旋转16.1圈才能够扭断采摘,采摘果实效果并不理想。提出末端执行器的功能需求和性能指标,需设计出采摘时间小于5s的末端执行器。提出了在自然条件下果实采收方式为从底部开始进行“抓取-采摘-卸果”的一体化采收过程,对末端执行器方案进行对比确定。(2)基于“抓取-采摘-卸果”一体化收获过程和联动机构的特点,对末端执行器整体结构进行设计。对于生长于棚架下的猕猴桃果实,由于具有簇生的特点,本文以果实物理力学参数为理论依据,对末端执行器抓持机构和卸果结构进行设计,设计的三维仿生手指半径为32.5mm,弧度为90°,卸果手指空挡宽55mm,长70mm。基于反凸轮机构的采摘末端执行器轨迹槽设计。反凸轮机构能够将直线运动转换为摆动。以几何学为理论依据,采用数学运算的方法来设计反凸轮机构中的轨迹槽,实现整机“抓取-采摘-卸果”一体化的运动。使用Pro/E软件建立整机的三维模型,使用有限元软件ANSYS WORKBENCH对整机做了运动过程仿真分析,最终确定末端执行器整体结构参数。(3)末端执行器控制系统设计。末端执行器控制系统融合传感器技术和单片机集成技术以及电机拖动技术,以51单片机和电机控制器来对整机进行控制,以霍尔位置传感器,光电位置传感器和压力传感器构成的传感器系统来检测果实信息以及提供电机控制信号,实现整机自动化运行。(4)末端执行器样机试制和采摘试验。将设计的末端执行器进行试制,对试制的样机首先进行了整机联动试验,然后在实验室和田间进行采摘试验,对采摘效果进行评价,对采摘后的猕猴桃果实品质进行了时效检测。得出末端执行器采摘成功率为80%,采摘平均时间为4.5±0.5S,损伤率为14.6%,采收效率较国内张发年研究的末端执行器有很大提升。
%W CNKI


%0 Thesis
%A 张慧
%T 中华猕猴桃“贝木”的生物学特性及其果实发育研究
%Y 刘世彪;向小奇
%I 吉首大学
%9 硕士
%D 2017
%K 中华猕猴桃;;“贝木”优株;;生物学特性;;果实生长发育;;营养成分;;黄色果肉
%X 猕猴桃为猕猴桃科猕猴桃属植物,在该属的66种植物中,62种原产于中国,其他种类产于中国周边国家。武陵山区是中国猕猴桃种质资源分布的核心区之一,有17种猕猴桃,绝大多数没有得到重视和开发。猕猴桃果肉颜色的多样性是其吸引消费者的重要原因之一,其中的黄肉猕猴桃富含类胡萝卜素和类黄酮,具有很高的营养和保健价值,成为近二十年来猕猴桃品种选育的方向之一。由吉首大学武陵山猕猴桃研究中心初选于武陵山区的黄肉型中华猕猴桃“贝木”是一个优良的株系,具有培育成为猕猴桃品种的潜力。本实验以种植于吉首大学猕猴桃试验基地的“贝木”为试验材料,采用田间调查法和实验分析相结合的方法,对“贝木”猕猴桃的植物学特征、物候期、果实生长动态、果实营养成分和果肉颜色发育进行了研究。结果如下。1.“贝木”猕猴桃的花序类型主要为单花;萼片数6,颜色全部为绿色;花冠中等大小;花瓣基部排列顺序全部为重叠;花瓣顶部多为弱波皱;花瓣内侧近轴侧颜色为双色,主色为白色,次色为绿色,次色分布在基部;雄蕊约155枚,花丝淡绿色,花药黄色;雌蕊1枚,子房上位,花柱32枚,白色,斜生。2.“贝木”猕猴桃一年生枝粗度大约为7.4mm,阳面颜色黄褐色,表皮光滑;皮孔形状多样,白色;叶痕浅,没有芽盖;髓类型为片状髓。3.“贝木”猕猴桃果实为短圆柱形;果皮颜色为浅褐色;果皮茸毛稀少;喙端形状多数为浅凹;果实花萼环明显;果肩形状方形,萼片宿存;果实横截面圆形,果肉颜色为黄色,果心形状不规则,果心偏大。4.“贝木”猕猴桃3月上旬开始萌芽,3月中旬开始现蕾,4月中旬开花,9月下旬-10月上旬果实成熟,12月中旬进入休眠期,3月进入伤流期。5.扩增性片段长度多态性(AFLP)分析表明,所采集的33份猕猴桃种质间具有丰富的遗传多样性和明显的遗传差异,阔叶猕猴桃、对萼猕猴桃与中华猕猴桃和美味猕猴桃的亲缘遗传距离较大,后两种猕猴桃种质间的亲缘关系较近。“贝木”猕猴桃与同果园的“翠玉”猕猴桃亲缘关系较近,同属于中华猕猴桃种类。6.“贝木”猕猴桃果实的生长主要集中在5-6月,之后进入缓慢生长期。果实的纵、横径随时间变化的曲线呈“S”型,生长规律为“慢-快-慢”。7.“贝木”猕猴桃果实的淀粉含量随着果实的发育先增加后减少,9月初达到68.36 mg/g,成熟期降到40.82 mg/g;可溶性总糖含量随着果实的生长发育逐渐增多,成熟期达到40.40mg/g;蔗糖含量也随果实的生长发育而逐渐增多,到成熟期达到10.04 mg/g;果糖含量与蔗糖相似,随着果实的生长发育而增加,成熟期达10.59 mg/g;有机酸含量在果实发育前期较低,到成熟期偏高,达7.85 g/100g,果实成熟期的糖酸比为4.57;可溶性固形物含量随着果实的发育逐渐增多,9月下旬达6.85%,此期可作为果实的开始采收期;“贝木”猕猴桃Vc的含量随着果实的发育最初是快速上升,再经过缓慢上升期,140d时达到最大值,进入成熟期后Vc含量有所下降。8.“贝木”猕猴桃果肉颜色的变化过程为“绿-黄绿-浅黄-黄-深黄”。幼果果肉颜色为绿色或黄绿色,成熟果实的果肉颜色为黄色至深黄色。“贝木”猕猴桃果肉颜色主要由类胡萝卜素含量与叶绿素含量的比值决定,比值低则果肉偏绿,比值高则果肉偏黄。类黄酮也是果肉呈现黄色的重要因素。果肉转色期在授粉后120d。
%W CNKI


%0 Journal Article
%A 徐飞
%+ 贵州省仁怀市喜头镇农业综合服务中心;
%T 红心猕猴桃丰产栽培技术要点浅析
%J 南方农业
%D 2017
%V 11
%N 12
%K 红心猕猴桃;;栽培;;技术要点
%X 阐述红心猕猴桃丰产栽培技术要点,通过采用垄厢式方法进行回土改造,在垄厢式种植区域要挖好排水沟,避免红心猕猴桃受雨水的侵袭,影响红心猕猴桃的产量。在每年的9—10月开始种植红心猕猴桃,确保红心猕猴桃在适宜的温度和气候中生长,注重红心猕猴桃的浇灌和施肥,并根据红心猕猴桃的生长规律选择栽培的园林,促使红心猕猴桃早日成长发芽,从而取得良好的经济效益。
%P 25+28
%@ 1673-890X
%L 50-1186/S
%W CNKI


%0 Journal Article
%T 猕猴桃变身扶贫“奇异果”
%J 西部大开发
%D 2017
%N 04
%K 猕猴桃产业;秦岭北麓;产业规模;奇异果;
%X <正>截至2016年底,陕西省猕猴桃面积近100万亩,产量130万吨,占世界三分之一,每亩纯收入平均在1.5万元左右。建成秦岭北麓、汉江流域两大猕猴桃产业带,形成美味、中华两大品系,产业规模居全国首位。陕西秦岭北麓是中国猕猴桃资源最为丰富的地区,也是世界猕猴桃的原生地,民间种植历史长达1000多年。随着猕猴桃市场开拓,果价上扬,果农收入增加,猕猴桃已成为陕西继苹果产业之后又一个极具市场竞争力的优势产业。
%P 34-37
%@ 1009-8631
%L 61-1373/F
%W CNKI


%0 Journal Article
%A 张开心
%A 谷浩
%A 贺国鹏
%A 王世博
%A 马爽
%+ 沈阳工学院;
%T 猕猴桃皮渣中果胶提取工艺技术研究
%J 电子测试
%D 2017
%N 04
%K 猕猴桃;;果胶;;提取
%X 本文以猕猴桃皮渣为原材料,对使用乙醇法提取果胶的工艺技术进行研究,分析了酸碱度、提取温度、提取时间和水质对果胶产量的影响,得到了最佳的果胶提取工艺技术。
%P 76-77
%@ 1000-8519
%L 11-3927/TN
%W CNKI


%0 Journal Article
%A 樱桃
%T 全球:猕猴桃需求量大幅增加
%J 中国果业信息
%D 2017
%V 34
%N 01
%K 需求量;猕猴桃;
%X <正>尽管遭受猕猴桃细菌性溃疡病袭击,全球猕猴桃产量仍然持续增长,主要是全球猕猴桃需求量大幅增长,这要归功于出口商。出口商促进了猕猴桃消费,给种植户带来的收益。据CSO统计数据,过去15年内,全球猕猴桃需求量持续增长,从最开始的75万t增至2015年的120万t,增长了60%。世界各地的猕猴桃需求量均在增长,尤其是远东地区。中国虽然是最大的猕猴桃生产国,
%P 35
%@ 1673-1514
%L 50-1173/S
%W CNKI


%0 Journal Article
%A 翟秋喜
%+ 辽宁农业职业技术学院;
%T 软枣猕猴桃日光温室栽培技术研究
%J 辽宁农业职业技术学院学报
%D 2017
%V 19
%N 01
%K 软枣猕猴桃;;日光温室;;栽培
%X 对软枣猕猴桃日光温室栽培技术进行了研究,主要内容包括物候期、果实发育、品质及产量、环境调控、整形修剪、花果管理、肥水管理、病虫害防治等。在温室栽培情况下,软枣猕猴桃果实成熟期较露地提早2个月,盛果期单株产量为3.58 kg,每667 m~2产量为796 kg。
%P 1-2+25
%@ 1671-0517
%L 21-1448/G
%W CNKI


%0 Journal Article
%A 封涌涛
%A 任淑谊
%+ 陕西省宝鸡市农业技术推广服务中心;
%T 猕猴桃黄化病的发病原因与综合防治措施
%J 陕西农业科学
%D 2016
%V 62
%N 12
%K 猕猴桃;;黄化病;;发病原因;;综合防治措施
%X 猕猴桃黄化病是由缺铁、缺氧、根腐、线虫病、做务管理不当等多种原因引起的综合性病害,在生产中常常造成猕猴桃产量下降、甚至整株死亡,现已成为制约猕猴发展的一大障碍。笔者根据多年的调查发现:秦美、河滩下湿地、挂过量太多、使用膨大剂、大量施用氮肥、灌水过多过勤、多次施用沼液沼渣、有根部病虫害的果园发病率较高。针对这些实际问题,在详细分析猕猴桃黄化病发病原因的基础上,提出以下综合防治措施。
%P 90-91
%@ 0488-5368
%L 61-1089/S
%W CNKI


%0 Journal Article
%T 我国猕猴桃产业前景可期
%J 农村百事通
%D 2016
%N 24
%K 猕猴桃产业;陕西猕猴桃;栽培面积;
%X <正>目前,我国猕猴桃栽培面积和产量均位居世界第一,其中陕西猕猴桃栽培面积达到110万亩,成为世界最大的猕猴桃生产基地。但产业的迅速发展也使一些问题凸显出来。我国猕猴桃产业发展前景如何?如何提高我国猕猴桃产业竞争力?西北农林科技大学猕猴桃试验站副研究员安成立为此进行了分析。
%P 15
%@ 1006-9119
%L 36-1070/S
%W CNKI


%0 Journal Article
%A 王新华
%A 张红梅
%A 肖文俊
%+ 玉溪市经济作物工作站;
%T 猕猴桃的栽培技术与管理探讨
%J 农业与技术
%D 2016
%V 36
%N 22
%K 猕猴桃;;种植技术;;管理方法
%X 近些年来,随着人们消费水平和生活水平的提高,人们对于水果的需求量在不断的增大,这推动了水果市场的发展。猕猴桃是一种十分常见的营养价值很高的水果,并且猕猴桃不仅味道甜美而且具备很高的营养医学价值,但是目前从我国的猕猴桃生产来看产量并不高,主要原因是猕猴桃的种植和管理方面还存在一些问题。使用科学的种植管理方法来提高猕猴桃品质及产量。本文主要针对云南省玉溪市的猕猴桃种植技术和管理方面展开探讨,文章对于猕猴桃种植技术和管理的研究具有十分重要的现实意义,希望能够给当地的果农提供一些帮助。
%P 87
%@ 1671-962X
%L 22-1159/S
%W CNKI


%0 Journal Article
%A 刘笑
%+ 重庆市农业技术推广总站;
%T 猕猴桃褐斑病的发生与防治
%J 植物医生
%D 2016
%V 29
%N 11
%K 猕猴桃;发生与防治;
%X <正>"猕猴桃褐斑病又称叶枯病,是造成猕猴桃落叶落果的重要原因之一,对猕猴桃的危害程度仅次于溃疡病。7—8月份为发病高峰期,引起大量落叶落果,造成树势衰弱,影响果实产量和品质,必须以预防为主抓好早期防治。
%P 35
%@ 1007-1067
%L 50-1086/S
%W CNKI


%0 Journal Article
%A 黄玉准
%A 黄冬丽
%A 王仕忠
%+ 广西桂西农村综合发展项目乐业县项目办公室;广西乐业县乐家家特色农产品开发有限公司;广西乐业县水果生产技术指导站;
%T 乐业县猕猴桃种植新技术
%J 南方农业
%D 2016
%V 10
%N 33
%K 猕猴桃;;种植;;新技术;;乐业县
%X 猕猴桃的食用价值和药用价值均很高,树体本身也具有很高的观赏价值。种植高产、优质的猕猴桃是增加果农收入的重要途径,是促进农业、食品行业和保健行业发展的有效措施。而采取科学的田间施肥管理是实现猕猴桃增产、提质、增收的重要环节。基于此,乐业县研究与推广应用了猕猴桃种植新技术,通过产量分析证明在猕猴桃种植中施用生物有机肥可以达到高产、优质、低耗的效果。
%P 3-4
%@ 1673-890X
%L 50-1186/S
%W CNKI


%0 Journal Article
%A 王国立
%A 吴素芳
%A 黄亚欣
%A 和岳
%A 李秋萍
%A 李群
%+ 修文县猕猴桃产业发展局;
%T 不同树龄修文猕猴桃果园建议施肥量探究
%J 农技服务
%D 2016
%V 33
%N 15
%K 猕猴桃;;平衡施肥;;果园;;树龄
%X 猕猴桃产业的现代化发展离不开平衡施肥技术。目前,平衡施肥技术受其自身复杂性的影响在应用推广上受到极大制约。本文深入浅出地阐述了平衡施肥技术的意义,并针对其在猕猴桃上的应用进行了简化处理,给出了不同树龄的修文猕猴桃果园建议施肥量,用于指导猕猴桃的施肥管理。
%P 79+77
%@ 1004-8421
%L 52-1058/S
%W CNKI


%0 Journal Article
%A 邵宇
%A 冷云星
%+ 贵州省果树蔬菜工作站;
%T 贵州猕猴桃产业发展的现状、存在问题及对策
%J 耕作与栽培
%D 2016
%N 05
%K 贵州;;猕猴桃;;产业;;对策
%X 为探讨贵州猕猴桃产业发展潜力,分析了贵州猕猴桃产业发展成效和存在问题,主要优势和潜力、产业基础与发展机遇、前景。初步提出了一些对贵州猕猴桃产业发展能力提升的思路和对策。
%P 66-68
%@ 1008-2239
%L 52-1065/S
%W CNKI


%0 Journal Article
%A 陈世平
%T 福建·清流猕猴桃质优畅销
%J 中国果业信息
%D 2016
%V 33
%N 10
%K 猕猴桃产业;清流县;陈世平;
%X <正>本刊讯(特约通讯员陈世平)近几年来,三明市清流县积极优化果树品种结构,因地制宜,着力发展猕猴桃产业,先后引进金艳、金魁、徐香等猕猴桃优良品种,目前全县猕猴桃种植面积达150 hm~2多,预计今年产量可达2 000 t以上。据悉,由于当地的土壤、气候适宜猕猴桃生长,加上积极应用先进技术,清流县所产猕猴桃果实端正美观、果肉细腻、汁多香甜、风味独
%P 63-64
%@ 1673-1514
%L 50-1173/S
%W CNKI


%0 Journal Article
%A 赵英杰
%A 屈学农
%A 车小娟
%A 牛雨佳
%+ 眉县果业技术推广服务中心;
%T 猕猴桃园土壤管理存在的问题与对策
%J 果农之友
%D 2016
%N 10
%K 猕猴桃园;土壤管理;存在的问题与对策;
%X <正>近几年,随着秦岭北麓猕猴桃产业带的建设以及陕西省猕猴桃产业"东扩南移"战略规划的实施,猕猴桃发展已进入一个快速发展的新阶段,种植猕猴桃已成为这一区域农民增收的重要途径。但是面积扩大后,生产上也暴露出一些问题,主要表现在果园土壤管理上,如土壤管理模式不科学、施肥方法不当、过量施肥等。如果土壤管理出现问题,往往造成猕猴桃根系受损,树体早衰,枝、叶、果实生长不良,病虫害滋生,果实品质差,产量下降,严重的造成植株死亡和毁园,给生产带来损失,影响猕猴桃产业的健康发展。
%P 22-23
%@ 1671-7759
%L 41-1343/S
%W CNKI


%0 Journal Article
%A 何令星
%A 汪强
%A 汪小鹏
%+ 安徽省黄山市祁门县气象局;
%T 祁门县发展猕猴桃种植的气候条件分析
%J 现代农业科技
%D 2016
%N 16
%K 猕猴桃;;气候条件;;对策;;安徽祁门
%X 通过探讨猕猴桃对气候条件的需求,根据祁门县的气候特征对该地区种植猕猴桃的气候适宜性进行分析。结果表明:祁门县地区气候条件适宜种植猕猴桃;为降低气象灾害对种植的影响,应加强果园管理、做好肥水管理以及选择优良品种,为猕猴桃高产丰收提供参考。
%P 212+214
%@ 1007-5739
%L 34-1278/S
%W CNKI


%0 Journal Article
%A 黄金凤
%A 戴桂金
%A 周志保
%+ 凤凰县农业局土壤肥料站;凤凰县农业局农业技术推广中心;
%T 凤凰县猕猴桃测土配方施肥技术研究及应用
%J 湖南农业科学
%D 2016
%N 08
%K 凤凰县;;猕猴桃;;测土配方施肥;;推广应用
%X 为适应凤凰县猕猴桃产业发展的需求,开展了全县土壤理化性状变化情况调查,分区域建立了猕猴桃施肥指标体系,开发并实施了县域测土配方施肥专家咨询系统。结果表明:测土配方施肥比习惯施肥减少了化肥用量和农业面源污染,提高了土壤肥力和养分利用效率,其中,氮、磷、钾肥料利用率分别提高了3.5、4.1和4.5个百分点;同时,测土配方施肥比习惯施肥猕猴桃增产10.9%,可溶性固形物含量增加1.75~2.15个百分点,单果均重增加9.75~12.25 g,且果实均匀度、光泽性、商品果率均有所提高;其中,2014年节本增收3 421.6万元,2015年节本增收3 930.5万元。
%P 58-61
%@ 1006-060X
%L 43-1099/S
%W CNKI


%0 Journal Article
%A 陈兴涛
%A 岁立云
%A 刘晓敏
%A 李征宇
%A 董伟
%+ 四川省成都科学技术服务中心;成都市农林科学院;成都中际投资有限公司;
%T 我国猕猴桃育种现状及发展趋势
%J 四川农业科技
%D 2016
%N 08
%K 猕猴桃;;育种现状;;发展趋势
%X 本文对我国猕猴桃育种的现状及存在问题进行了分析,进而归纳了我国猕猴桃育种的现有特点,在此基础上,指明了我国猕猴桃新品种育种方向及发展趋势。
%P 48-49
%@ 1004-1028
%L 51-1212/S
%W CNKI


%0 Journal Article
%A 陈庆红
%+ 湖北省农业科学院果树茶叶研究所,国家猕猴桃种质资源圃;
%T 湖北:冻害暴雨影响产量  行情会继续上涨
%J 西北园艺(果树)
%D 2016
%N 04
%K 红阳猕猴桃;
%X <正>2015年湖北大宗水果市场行情不景气,但猕猴桃行情没有受到太大的影响,还略有上涨。受以下三方面影响,可能2016年湖北省猕猴桃行情预计要比2015年还要上涨10%以上。一是国家精准扶贫产业政策的影响。国家对猕猴桃产业的投资力度继续加大。2015年到2016年初,湖北省猕猴桃新发展面积达6万亩,总面积达到19万亩,主栽品种为金魁、金
%P 40
%@ 1004-4183
%L 61-1226/S
%W CNKI


%0 Journal Article
%A 金方伦
%A 岳宣
%A 黎明
%A 张发维
%A 韩成敏
%A 敖学希
%+ 贵州省蚕业辣椒研究所;
%T 后熟方法对猕猴桃果实后熟期品质的影响
%J 湖北农业科学
%D 2016
%V 55
%N 14
%K 猕猴桃(Actinidia chinensis);;后熟;;果实;;品质
%X 为了探讨猕猴桃(Actinidia chinensis)果实后熟期品质变化的因素及机理,并为制定科学的猕猴桃果实后熟管理措施提供理论依据,连续2年(2013-2014年)用不同后熟方法对猕猴桃果实在后熟期的品质变化进行研究。结果表明,不同后熟方法不影响猕猴桃果实在采果时单果重、纵横径和果柄(长度和直径)等指标;直接影响猕猴桃果实在果实后熟后的单果重、纵横径、果柄(长度和直径)、单果重损失率、纵横径损失率和果柄(长度和直径)损失率等指标,以将果实放于塑料袋中进行后熟后方法的效果为最好;也直接影响猕猴桃果实后熟后的果形指数变化率、果汁含糖量和后熟时间等指标,以将猕猴桃果实平放于木材桌面上进行自然后熟方法的效果为最好。在考虑减少果实水分蒸发和保持果实新鲜度等时选择使用塑料袋装果的后熟方法为好;考虑提高果实果汁含糖量和缩短果实后熟时间等时,选择使用把果实直接放在桌面上的后熟方法为好。
%P 3712-3715
%@ 0439-8114
%L 42-1255/S
%W CNKI


%0 Thesis
%A 李东
%T 猕猴桃采前处理及保鲜技术研究
%Y 谭书明
%I 贵州大学
%9 硕士
%D 2016
%K 猕猴桃;;采前处理;;贮藏保鲜技术;;品质
%X 本文研究了“贵长”猕猴桃采前处理保鲜技术及该技术对猕猴桃可溶性固形物、维生素C、口感、氨基酸成分、微量元素等品质的影响,并结合保鲜剂的使用探索了“贵长”猕猴桃的综合保鲜技术。1.本文通过正交试验对前人研究效果较好的钙液、萘乙酸和壳寡糖三种采前处理试剂进行了进一步研究,将其应用于“贵长”猕猴桃,研究它们对“贵长”猕猴桃采后耐贮性的影响。结果表明采前使用800倍天然糖醇螯合钙液、30 mg/L萘乙酸和0.5%壳寡糖每隔15 d左右对“贵长”猕猴桃进行喷施,对提高“贵长”猕猴桃贮藏保鲜期的效果最佳。2.使用电子舌、氨基酸自动分析仪和扫描电镜能谱仪等仪器设备对采前使用天然糖醇螯合钙液、萘乙酸和壳寡糖喷施处理的“贵长”猕猴桃进行可溶性固形物含量、维生素C含量、口感、氨基酸成分和微量元素等品质进行分析,结果表明使用该三种药剂对“贵长”猕猴桃进行采前处理,会在一定程度上影响猕猴桃的品质,但这些影响都是有益的,如延缓了维生素C含量的下降、增加氨基酸的种类和含量、增加钙元素的含量等。经过采前处理后实验组“贵长”猕猴桃均含有7种人体必需的氨基酸比对照组多出了一种苏氨酸。D实验组猕猴桃采后果肉中所含的氨基酸跟对照组相比有了显著提高,所含氨基酸总量为:10082.8μg/g,其中人体必需氨基酸含量为:3174.99μg/g,而对照组所含氨基酸总量和必需氨基酸分别为:5425.1μg/g、1583.13μg/g。不同采前处理对猕猴桃果肉微量元素含量影响较小,仅对猕猴桃果肉中钙元素有一定影响。3.使用“贵长”猕猴桃最佳采前处理方案,即采前喷施800倍天然糖醇螯合钙液+30 mg/L萘乙酸+0.5%壳寡糖处理,采后使用猕猴桃专用保鲜膜进行涂膜处理,然后以每100个猕猴桃为单位置于装有15 g固载二氧化氯保鲜剂的清洁、干燥纸箱中,连同纸箱贮藏于温度为1±0.5℃,湿度为85%~95%冷库中对“贵长”猕猴桃进行综合贮藏保鲜实验,结果显示“贵长”猕猴桃贮藏到150 d时好果率为63.3%,而仅置于冷库中贮藏的对照组贮藏到第60 d时好果率仅为67%,使用采前处理并置于冷库中贮藏的对照组贮藏到第120 d时好果率为66.7%,说明该综合保鲜方案能有效延长“贵长”猕猴桃的贮藏保鲜期且效果十分明显。
%W CNKI


%0 Thesis
%A Umut Ahmet Seyrek
%T 野生毛花猕猴桃雄株花器形态、花粉贮藏与耐热性研究
%Y 徐小彪
%I 江西农业大学
%9 硕士
%D 2016
%K 毛花猕猴桃;;花器形态特征;;贮藏花粉;;热胁迫;;花粉活力
%X 以江西省南城县麻姑山地区的51份野生毛花猕猴桃(Actinidia eriantha Benth)雄株种质资源为材料,对野生毛花猕猴桃雄花花器官形态变异、花粉贮藏特性、热胁迫耐受性和冷藏后花粉授粉后果实品质进行了研究,主要结果如下:1、野生毛花猕猴桃雄株种质花器形态学性状的聚类分析供试的野生毛花猕猴桃雄株花粉活力的变异系数最大,为59.21%,花瓣基部萼裂处花青素着色程度、花柄长度、花瓣数目及花瓣颜色等指标的变异系数达20%以上。利用DPS 9.50分析软件,以平均Euclidean距离4.10为界,可将51份野生毛花猕猴桃雄株种质资源分为3大类及2个独立单株。第Ⅰ类为高花粉活力型,第Ⅱ类为小花型,第Ⅲ类为深色花型。野生毛花猕猴桃雄株花器形态变异大,遗传多样性丰富,可为毛花猕猴桃特异种质筛选及雄性品种选育奠定理论基础。2、热胁迫对毛花猕猴桃贮藏花粉活力的影响经热胁迫处理(27°C、30°C、33°C和36°C)后,各单株间花粉活力差异显著,热处理间差异显著,其中八个单株花粉活力没有显著变化。单株花粉的花粉管长度与温度变化间无相关性。MH22、MH30和MH58为耐热性花粉,相比之下,MH48和MH67为是热敏性花粉。3、贮藏时间对花粉活力的影响-20℃下贮藏不同时间处理后,不同单株花粉活力之间差异显著。MH22、MH45、MH47、MH56、MH67、MH70、MH71、MH72、MH74、MH55和MH61为花粉活力较高的单株,在长时间的贮藏下保持了活力和萌发的能力,除MH67外,其它单株花粉活力与花粉管长度随贮藏时间的增加而降低。4、野生毛花猕猴桃花粉贮藏后人工授粉对果实质量的影响贮藏花粉的体外萌发和受精能力不同,受精后果实品质性状包括干物质、总糖、酸、维生素C、总多酚、总黄酮、叶绿素、类胡萝卜素含量和可溶性固形物有显著差异。MH67和MH45基因型被鉴定为最适合贮藏后授粉的雄株。
%W CNKI


%0 Thesis
%A 薛婷婷
%T 湖泊底泥发酵生产生物有机肥的工艺研究
%Y 陈五岭
%I 西北大学
%9 硕士
%D 2016
%K 湖泊底泥;;菌种复配;;响应面优化;;生物有机肥;;猕猴桃
%X 湖泊底泥是从湖泊中疏浚出的内源污染物,含有大量的大分子有机质、营养物质和部分金属氧化物,直接利用或堆放会对环境造成二次污染,因此本研究旨在探索出以湖泊底泥为原料,利用二次发酵工艺生产生物有机肥的最佳工艺条件,以期解决受污染湖泊底泥处理难题,同时实现底泥无害化处理及资源化利用。对湖泊底泥进行成分分析后确定其作为生物有机肥发酵原料的可行性,经试验确定枯草芽孢杆菌、施氏假单胞菌、黑曲霉和酿酒酵母以1：1:2:2的比例复配成一次发酵复合微生物菌剂。对翻堆频率、初始含水率和接种量进行单因素试验,将这三种因素作为自变量,活性有机质含量作为响应值,根据Box-Benhnken中心组合试验原理设计并进行试验,利用Design Expert 8.0.6软件进行响应面分析优化发酵条件,得到底泥发酵生产生物有机肥一次发酵最佳处理条件,即翻堆频率为2d/次、接种量为3.5%,初始含水率为60%。二次发酵以固氮菌褐色球形自生固氮菌、溶磷菌荧光假单胞菌和解钾菌环状假单胞菌为复合功能性微生物,按照1：1：1的比例添加到一次发酵产物中进行生物有机肥的二次发酵,发酵总共进行16d。与发酵前相比,二次发酵结束后产物中碱解氮、速效磷、速效钾的含量分别比底泥原料增加了18.6%、21.6%和10.3%。将小试获得的最优发酵条件应用到1000 m~3底泥的中试试验中,结果表明以底泥为原料,进行复合微生物二次发酵生产的生物有机肥产品的各项指标均符合国家卫生标准(NY884-2012),重金属含量、有机质含量、营养元素和有益活菌数等均检验合格,并且发酵所得生物有机肥产品无任何异味,脱臭效果良好。将该生物有机肥应用到当地猕猴桃果园中,发现生物有机肥配施复合肥对于土壤养分、果实品质具有良好的改善效果。
%W CNKI


%0 Thesis
%A 张银平
%T 干旱胁迫及复水对‘红阳’猕猴桃幼苗生理和相关基因表达的影响
%Y 张勇;兰建彬
%I 四川农业大学
%9 硕士
%D 2016
%K 干旱胁迫;;复水;;‘红阳’猕猴桃
%X 我国西南地区果树在生长发育过程中经常受到伏旱灾害的胁迫,而伏旱出现时期正是猕猴桃生长旺盛、抗旱能力弱、需水量大的时期。其中我国西南地区的四川东部和南部以及重庆地区是伏旱灾害的多发区与重灾区,具有伏旱灾害发生的频率高、受害区域面积大的特点,而且近年来由于全球气候变暖,这些地区的伏旱灾害也显现出了越来越严重的趋势。在干旱灾害发生严重而且频繁的西南地区,土壤中的水分是影响果树生长发育的主要因素。干旱胁迫不仅影响着果树叶片的气孔关闭、光合作用、渗透调节物质的积累以及抗氧化酶活性等生理生化变化,而且最终导致果树的产量下降甚至绝收,所以,研究西南干旱灾害地区果树的抗旱性迫在眉睫。本试验以‘红阳’猕猴桃(Actininia chinensis cv.Red Sun)品种组培幼苗为实验材料,通过控水法对其进行干旱胁迫,以正常供水为对照,在胁迫期间和复水后分别进行取样,测定生理指标和干旱胁迫相关基因表达情况。最后利用数据分析软件,分析各时期生理指标的变化以及与干旱胁迫相关基因表达量的变化,得到此品种在干旱胁迫下的生长变化情况,为今后猕猴桃的栽培和抗性评价提供了理论依据。主要研究结果如下：(1)处于干旱胁迫条件下的‘红阳’猕猴桃幼苗,其叶片中的叶绿素整体呈现出降解的趋势,而叶片的相对电导率不断的增大,同时叶片内的丙二醛(MDA)可溶性糖、可溶性蛋白质及游离的脯氨酸等渗透调节类物质在体内大量积累,但是积累量达到一定胁迫时期也会出现下降,根系活力与抗氧化酶活性表现出先上升后下降的趋势,表明其抗旱性可能具有一定的阈值,在其达到一定的胁迫阶段时,植株组织和细胞会受到严重破坏。(2)胁迫后复水对改善猕猴桃的生长状况有一定的效果,但是效果取决于复水时期的选择,超过了受胁迫的阈值范围即复水时间过晚,会无法挽回干旱胁迫对‘红阳’猕猴桃幼苗造成的伤害,即使复水后也无法使其恢复到胁迫前的生长发育状态。(3)干旱胁迫对猕猴桃幼苗的光合特性造成了一定的伤害。胞间二氧化碳浓度一直处于上升的趋势,叶片的蒸腾速率不断下降,而净光合速率和气孔导度表现出先升后降的趋势,PS Ⅱ最大光化学量子产量在胁迫的第9天出现下降,表现出受到胁迫后轻微的补偿效应,之后的胁迫则造成了植株叶片光合能力的不断下降。(4)从本试验中各相关抗旱基因的实时荧光定量表达可以看出,干旱胁迫会诱导‘红阳’猕猴桃幼苗叶片中相关抗旱基因的表达,但是表达量高低不一,作为脯氨酸代谢通路中的关键基因P5CS的表达量较其他基因都要高。
%W CNKI


%0 Journal Article
%A 郭西智
%A 陈锦永
%A 张洋
%A 顾红
%A 张威远
%A 程大伟
%+ 中国农业科学院郑州果树研究所中国农业科学院果树生长发育与品质控制重点开放实验室;
%T 现代猕猴桃花果管理技术
%J 现代农业科技
%D 2016
%N 08
%K 猕猴桃;;花期管理;;技术
%X 介绍现代猕猴桃花果管理技术,包括加强猕猴桃园区管理、花期管理、坐果后的管理等方面内容,以供参考。
%P 88+95
%@ 1007-5739
%L 34-1278/S
%W CNKI


%0 Journal Article
%A 张益明
%+ 重庆市黔江区农业委员会;
%T 猕猴桃人工授粉增产提质
%J 植物医生
%D 2016
%V 29
%N 05
%K 猕猴桃;人工授粉;增产提质;
%X <正>"一人一个授粉器,不停地往猕猴桃雌花瓣授粉。"5月4日,在重庆黔江区仰头山农业综合开发园区猕猴桃科普基地,技术员正在为猕猴桃果树进行人工授粉。猕猴桃是雌雄异本植物,自然授粉结果率较低,为了提高产量,基地组织人员将雄株上刚盛开或即将盛开的"铃铛花"采下,剪下花蕊用细筛去除杂质,然后在温室地上铺上一层纸,将花蕊均匀放在纸上脱粉,温度控制在25~35℃,最后将花粉装入授粉器中,对雌花柱头喷粉即可。
%P 7
%@ 1007-1067
%L 50-1086/S
%W CNKI


%0 Journal Article
%A 周洲
%+ 美国农业部;
%T 新西兰:猕猴桃增产三成
%J 中国果业信息
%D 2016
%V 33
%N 05
%K 猕猴桃;新西兰;出口量;
%X <正>2015年新西兰猕猴桃丰收,产量增加了30%,达47.5万t,出口增长31%,达45.4万t;出口额增长43%,达14.4亿澳大利亚元(根据离岸价格统计)。预计2016年猕猴桃产量和出口量分别为48.2万t和46.0万t。不过,未来4~5年新西兰猕猴桃出口量将增长更快,增速可能达到20%,主要原因是新定植的黄金猕猴桃品种G3将进入盛果期。种植户于2010年开始大
%P 38
%@ 1673-1514
%L 50-1173/S
%W CNKI


%0 Journal Article
%A 闫娟
%A 黄楷翔
%A 曹原
%A 袁源
%A 李娜
%+ 河南省西峡县林业局;河南省西峡县森林病虫防治检疫站;
%T 河南省西峡县猕猴桃黄化病的发生与综合防治
%J 现代园艺
%D 2016
%N 09
%K 河南西峡;;猕猴桃黄化病;;发病症状;;综合防治
%X 介绍了河南省西峡县猕猴桃黄化病的发病症状及发生的原因,总结了猕猴桃黄化病的综合防治措施,仅供广大猕猴桃种植者参考。
%P 127
%@ 1006-4958
%L 36-1287/S
%W CNKI


%0 Journal Article
%A 苏秋芬
%+ 杨凌职业技术学院;
%T “互联网+”带给陕西猕猴桃市场的机遇和挑战
%J 现代商贸工业
%D 2016
%V 37
%N 08
%K 互联网;;陕西;;猕猴桃
%X 通过调查陕西猕猴桃市场现状与特点,分析了陕西猕猴桃市场中存在的机遇和挑战,并针对性地为陕西猕猴桃市场发展提出建议和对策。
%P 52-53
%@ 1672-3198
%L 42-1687/T
%W CNKI


%0 Thesis
%A 赵婷婷
%T 中华猕猴桃栽培品种需冷量研究
%Y 钟彩虹;李新伟
%I 中国科学院研究生院(武汉植物园)
%9 硕士
%D 2016
%K 中华猕猴桃;;低温休眠;;需冷量;;品种倍性;;种间杂交
%X 需冷量指落叶果树打破自然休眠对低温需求的有效小时数,直接影响果树的萌芽率、花芽率及花的大小和一致性,在果树的商业化栽培利用方面具有重要的作用。为探讨中华猕猴桃复合体需冷量变化规律并应用于我国猕猴桃品种布局及育种实践,本研究选取我国重要商业化应用的14个品种(系)和种间杂交个体,采用“犹他模型[Utah Model]"研究中华猕猴桃栽培品种及其种间杂交后代冬季冷量变化规律,取得如下主要成果：(a)选取含有3种倍性水平(2x、4x、6x)的9个品种,探讨猕猴桃品种需冷量与其倍性之间的关系。在自然低温处理条件下,在200 CU、400 CU、500 CU, 700 CU、900 CU时从田间采集枝条放入温室水培并调查叶芽和花芽萌芽率,结果表明二倍体品种(系)(‘东红’、‘金玉’、‘武植7号’)营养芽最低需冷量为422 CU,四倍体品种(系)(‘金桃’、‘金霞’、‘H-15’)和六倍体品种(‘金魁’、‘川猕1号’、‘布鲁诺’)营养芽最低需冷量分别为722 CU和761 CU；二倍体品种花芽最低需冷量为774 CU,四倍体品种和六倍体品种花芽最低需冷量分别为935 CU和966 CU。二倍体品种需冷量与四倍体和六倍体品种均呈现显著性差异,四倍体品种与六倍体品种间无显著性差异；结果表明,冬季有效低温(1.5℃～12.4℃)累计值在700 CU以上的区域种植中华猕猴桃,就可开花结果；其中二倍体品种适于推广范围更靠南或靠低海拔区域,而多倍体品种推广范围靠北或中高海拔区域。(b)选取猕猴桃种间杂交品种及其亲本,研究种间杂交品种与亲本的需冷量差异。本实验以中华猕猴桃品种‘磨山4号’、毛花猕猴桃株系‘6113’及种间杂交后代品种‘金艳’、‘满天红’为试验材料,当田间自然低温积累分别达到100 CU、200 CU、400 CU、500 CU、700 CU、900 CU时采集枝条,并置于温室水培。结果表明中华猕猴桃‘满天红’营养芽需冷量最低367 CU,‘金艳’营养芽需冷量最高为814CU,毛花猕猴桃‘6113’和中华猕猴桃‘磨山4号’营养芽需冷量分别为649 CU、446 CU。而‘满天红’、‘金艳’、中华猕猴桃和毛花猕猴桃样本花芽需冷量依次为551CU、867CU、485CU和908 CU。本研究证实种间杂种营养芽需冷量表现出“超亲本”现象,为通过种间杂交选育低需冷量品种提供了直接证据。(C)取中华猕猴桃品种2个,同时开展2种方式进行低温处理,研究不同方法下需冷量的差异。以‘武植7号’、‘金魁’为研究对象,同时采取田间自然收集枝条和一次采集枝条放于人工控制低温(40C)下,田间同(A)处理,人工处理是一次性采集枝条置于40C冷库,每隔100 CU取出枝条置于温室水培。结果表明‘武植7号’和‘金魁’在人工条件下的营养芽需冷量分别是261 CU、652 CU,花芽需冷量分别是959 CU、1249 CU;在自然条件下营养芽需冷量分别是563 CU、802 CU,花芽需冷量是893 CU、968 CU。表明不同低温处理方式,对萌芽和成花的影响结果不一致,人工条件下2品种的营养芽需冷量均低于自然条件下,而花芽需冷量却均高于自然条件下。
%W CNKI


%0 Journal Article
%T 陕西·强力推进猕猴桃东扩南移
%J 中国果业信息
%D 2016
%V 33
%N 02
%K 猕猴桃;
%X <正>陕西强力推进猕猴桃"东扩南移"工程,目前已取得明显阶段性成效,进一步巩固了陕西作为第一猕猴桃大省的地位。猕猴桃是陕西果业继苹果之后第二大拳头产品,市场销售和生产效益相对稳定。2015年,全省猕猴桃面积近6.67万hm~2,产量123万t,产值25亿元,成为全球最大猕猴桃原产地和全国猕猴桃第一大省,产量占到世界总产量的1/5和中国的1/3。陕西秦岭北麓、渭河以南地区,为世界猕猴桃优生区,周至、眉县更是全国乃至全球最大猕猴桃集中连片
%P 37-38
%@ 1673-1514
%L 50-1173/S
%W CNKI


%0 Journal Article
%A 陈庆红
%A 张蕾
%A 罗轩
%A 夏骁
%+ 湖北省农业科学院果树茶叶研究所;湖北省广水市农业局;
%T 湖北省猕猴桃产业现状
%J 农业科技通讯
%D 2016
%N 02
%K 猕猴桃;;湖北;;产业;;现状
%X 湖北省是中国猕猴桃主产区之一,猕猴桃总种植面积约为1万hm2,结果面积约0.5万hm2,年产鲜果约2.9万t。主要品种为金魁、海沃德、金桃和红阳等。分析了湖北省猕猴桃产业现状及存在的主要问题。
%P 3-5
%@ 1000-6400
%L 11-2395/S
%W CNKI


%0 Journal Article
%A 王雅飞
%A 林琦
%A 喻晓钢
%A 纪翔
%+ 四川农业大学;绵竹市造林种苗和科学技术推广站;德阳市林业科学技术推广站;
%T 德阳市猕猴桃产业发展中存在的问题及建议
%J 四川林业科技
%D 2016
%V 37
%N 01
%K 德阳;;猕猴桃;;问题;;建议
%X 对德阳市猕猴桃产业发展现状进行分析,指出德阳市猕猴桃产业在规划布局、果品质量、精深加工、品牌培育等方面存在的问题,提出规划布局、标准化种植、推进产业化经营等方面的对策建议,以促进德阳市猕猴桃产业的健康发展。
%P 121-124
%@ 1003-5508
%L 51-1217/S
%W CNKI


%0 Journal Article
%A 安成立
%A 刘占德
%A 姚春潮
%A 龙周侠
%A 郁俊谊
%A 张超
%A 高志雄
%A 郭学雨
%A 王逸珺
%+ 西北农林科技大学;
%T 美味猕猴桃控制授粉对果实及种子影响的研究
%J 种子
%D 2016
%V 35
%N 01
%K 美味猕猴桃;;控制授粉;;充分授粉;;果实性状;;种子
%X 为了研究美味猕猴桃控制授粉对果实性状的影响,选取生产上重要的美味猕猴桃代表品种海沃德、徐香和米良为试材,采用剪留花柱控制授粉,利用人工授粉法和自然授粉法进行研究。结果表明,全部减去花柱,3种品种坐果率均为0%,授粉柱头≤8时,3种品种平均坐果率在47%~81.3%之间;授粉柱头>11时,3种品种平均坐果率在86.0%~89.0%之间,与对照全部柱头授粉坐果率87.0%相近;单果重测定结果:授粉柱头在1~14范围内随授粉柱头数量增加,其重量增加,由21.9g增至85.0g。当授粉柱头≥17时,单果重在83.6~92.7g之间,与对照无明显差异。果形指数测算结果:授粉柱头在1~17之间,果形指数在0.85~1.14之间,低于对照1.17;当授粉柱头≥22时,果形指数在1.13~1.21之间,与对照无明显差异;果实种子数量与单果重趋势一致,即授粉柱头在1~17之间,随授粉柱头增加果实种子数增加,当≥17时其种子数量基本稳定在700~900之间。从产量因素和商品性3项指标及果实种子数量综合看,美味猕猴桃人工充分授粉的数量指标为17,授粉柱头低于11,其坐果率、单果重和果型指数均比对照低,或造成减产、商品性下降等不利影响,但过度授粉也会造成花粉浪费,果园雄株配置比例大,不利于高产优质高效生产。
%P 72-73+76
%@ 1001-4705
%L 52-1066/S
%W CNKI


%0 Thesis
%A 毕思赟
%T 两种园艺作物生长发育与肥水吸收规律研究
%Y 许文平;王秀敏
%I 上海交通大学
%9 硕士
%D 2016
%K 番茄;;猕猴桃;;营养液浓度;;生长发育;;元素吸收
%X 在实际生产中,园艺作物的营养生长、果实品质与肥水供给关系密切,但园艺作物的肥水供给在大田条件下很难做到精确调控,因此了解作物的肥水吸收规律,在不同物候期适量供给肥水显得至关重要。本实验分别研究了两种园艺作物的生长发育和肥水吸收规律:以?浦红968‘番茄为试材,采用毛管力供给营养液的方法,研究在营养液浓度分别为1.0、2.0、3.0、6.0 mS/cm下,营养生长、果实品质、矿质元素吸收状况;以珍珠岩栽培6年生?徐香‘猕猴桃为试材,采用循环供给Hoagland配方营养液的方法,研究在低(氮60 mg/L)、中(氮120 mg/L)、高(氮180 mg/L)营养液浓度下,树体生长、果实发育及品质、矿质元素及水分吸收状况,并以常规果园管理下的同龄?徐香‘猕猴桃做对照。结果表明:(1)随着营养液浓度的增大,番茄的株高、茎粗、叶片数、叶片面积、各花序下1 cm处茎粗、叶绿素含量(SPAD值)和净光合速率均增大,但产量下降、果径减小。营养液浓度为3.0 mS/cm的处理,糖、可溶性固形物和番茄红素含量高,酸度低,果实品质最好。以营养生长较好、果实品质最佳为标准,确定在毛管力供给肥水的条件下,适宜的营养液浓度为3.0 mS/cm,在整个生长期,单株番茄元素吸收量为氮5.71 g、钾4.69 g、钙4.54 g、镁2.48 g、磷1.87 g。(2)中浓度处理的猕猴桃新梢长度显著大于低、高浓度处理和对照,中、高浓度处理和对照的新梢基径均显著大于低浓度处理。在开花期,对照的叶片面积显著高于处理,但在果实成熟期,处理和对照的叶片面积差异不显著。中浓度处理的果实纵横径、单果重和可滴定酸含量均大于低、高浓度处理,中、低浓度处理的果糖、葡萄糖和可溶性总糖含量均显著大于高浓度处理,对照的可溶性固形物和果形指数均与处理差异显著。各处理猕猴桃树的矿质元素和水分吸收量与营养液浓度基本成正比,日均吸收量基本呈先升高后降低的趋势,在果实缓慢生长期或成熟期达到高峰。以树体生长最优、果实发育及品质最佳的营养液浓度(中浓度N 120 mg/L)处理猕猴桃树的吸收量为标准,确定每亩地的肥水年吸收总量为:氮17.68 kg,磷2.64 kg,钾19.81kg,钙12.10 kg,镁3.48 kg,铁243.69 g,硼40.2 g,锰43.61 g,铜4.28 g,锌1.74 g,水204.03 m~3。
%W CNKI


%0 Journal Article
%A 杨再发
%+ 贵州省江口县农牧科技局;
%T 浅析猕猴桃的栽培及管理技术要点
%J 农技服务
%D 2015
%V 32
%N 12
%K 猕猴桃;;栽培;;管理技术;;要点
%X 猕猴桃作为人类日常生活中较为常见的一种水果,不仅味道甜美,而且营养极其丰富,其在栽培管理过程中涉及到许多农业技术,按照科学的方法,准确把握猕猴桃栽培及管理技术中的要点,有利于猕猴桃产量与品质的共同提高。为此,文章在分析了猕猴桃极高的营养价值基础上,对其栽培与管理技术中的关键环节进行了细致的研究。
%P 251
%@ 1004-8421
%L 52-1058/S
%W CNKI


%0 Journal Article
%A 郗笃隽
%A 张琛
%A 刘辉
%A 黄康康
%A 裴嘉博
%+ 杭州市农业科学研究院园艺研究所;
%T 红阳猕猴桃喷施叶面肥与膨大剂对比试验
%J 浙江农业科学
%D 2015
%V 56
%N 12
%K 猕猴桃;;叶面肥;;品质;;经济效益
%X 以红阳猕猴桃为试验材料,研究喷施叶面肥与膨大剂对猕猴桃的生长发育、产量、品质及经济效益的影响。结果表明,在猕猴桃展叶期、坐果期和果实膨大期分别喷施美加富、富乐农、宝尼菲达、钙必得等叶面肥,能有效提高叶片大小、厚度,提高叶片光合作用能力,提高果实后熟后可溶性固形物含量,提高总糖含量,降低总酸含量,提高Vc含量。单果重和产量虽然没有膨大剂处理的高,但果实品质优于膨大剂处理,优质果率高,667 m2产值提高14.4%。
%P 1961-1963
%@ 0528-9017
%L 33-1076/S
%W CNKI


%0 Journal Article
%A 王熙龙
%+ 河南省西峡猕猴桃研究所;
%T 西峡县猕猴桃产业发展阶段与前景展望
%J 果农之友
%D 2015
%N 12
%K 野生猕猴桃;猕猴桃产业;产业发展阶段;前景展望;
%X <正>西峡县是国内外猕猴桃专家公认的最佳猕猴桃适生区之一,自20世纪70年代就开始研究和发展猕猴桃,是我国猕猴桃研究和人工种植最早的县。近年来,西峡县委、县政府牢固树立"生态经济化、经济生态化"的发展理念,以打造"中国优质猕猴桃生产强县"为目标,把猕猴桃产业作为振兴西峡县农村经济的"一号工程",一张蓝图绘到底,一任
%P 37-38+42
%@ 1671-7759
%L 41-1343/S
%W CNKI


%0 Journal Article
%T 陕西·果业面积和产量实现“十五连增”
%J 中国果业信息
%D 2015
%V 32
%N 11
%K 猕猴桃;
%X <正>陕西是联合国粮农组织认定的世界苹果最佳优生区,是全球集中连片种植苹果最大的区域。同时,陕西秦岭北麓、渭河以南地区又被公认为猕猴桃最佳优生区,猕猴桃是陕西果业继苹果之后的第二大拳头产品。现在,陕西苹果产量占全国1/4和世界的1/7,苹果汁产量占世界1/3,猕猴桃产量占世界1/3,樱桃、葡萄、梨、红枣的种植面积和产量都位居全国前列。今年,全省新增果
%P 42
%@ 1673-1514
%L 50-1173/S
%W CNKI


%0 Journal Article
%A 张向荣
%A 何可杰
%A 雷雯
%A 张毅军
%+ 宝鸡市气象局;眉县气象局;
%T 猕猴桃果品气候品质认证技术研究
%J 陕西农业科学
%D 2015
%V 61
%N 10
%K 猕猴桃;;气候品质;;认证
%X 通过应用猕猴桃气候适宜性区划指标,分析果品生长期气候条件,实际调查果品企业生产管理条件,探索猕猴桃果品气候品质认证技术。结合2014年眉县金桥果业专业合作社的海沃德猕猴桃气候品质认证实例分析,积极探索果品气候品质认证技术应用,对合理利用气候资源、提升果品市场竞争力具有重要意义。开展猕猴桃气候品质认证工作,品质认证技术的研究及推广体现了现代农业气象业务的发展方向,体现了气象融入"三农"、服务"三农"的工作思路。开展猕猴桃气候品质认证,通过建立果园气候观测系统、果业气象灾害调查、气象灾害分析,使得猕猴桃气象服务工作真正做到促进基层农业气象服务工作能力的提升,有效提高了气象服务覆盖面,是提高果品品质和声誉、增强市场竞争力的有效手段之一。
%P 65-68
%@ 0488-5368
%L 61-1089/S
%W CNKI


%0 Conference Proceedings
%A 王雁翔
%A 杨作坤
%A 朱晨熹
%A 郑亚洲
%A 洪霓
%A 王国平
%+ 华中农业大学植物科学技术学院;
%T 侵染猕猴桃的番茄斑萎病毒属病毒鉴定
%B 中国植物病理学会第十二届青年学术研讨会
%C 中国山东泰安
%? 中国植物病理学会青年委员会
%D 2015
%P 1
%K 番茄斑萎病毒属病毒;序列相似性;猕猴桃;
%X 近些年,我国猕猴桃种植面积和产量均呈快速上升趋势,同时病毒病危害也正在加剧。目前世界上已报道关于猕猴桃病毒病有13种,前期本研究组报道了侵染我国猕猴桃的3种病毒,即猕猴桃病毒A(Actinidia virus A,AcVA),猕猴桃病毒B(Actinidia virus B,AeVB)和柑橘叶斑驳病毒(Citrus leafblotch virus,CLBV)。为深入了解我国发生的猕猴桃病毒种类,本研究采用小RNA(small RNA,sRNA)高通量测序技术,从采集于贵州的猕猴样品中检测到一种番茄斑萎病毒属病毒。通过对sRNA序列拼接后获得contigs在GenBank(http://www.nebi.nlm.nih.gov/)上进行BLASTX和BLASTP比对,搜索病毒相关序列,共有464条contig的氨基酸序列与番茄斑萎病毒属病毒编码的蛋白序列相似性较高,根据所获序列设计特异性引物和末端序列扩增,获得该病毒全基因组序列。3条RNA(L,M,S)大小分别为8 909、4 772和2 991 nt,其中L RNA和M RNA与已知番茄斑萎病毒属病毒核苷酸序列相似性均小于80%,而S RNA与我国报道的番茄坏死斑点病毒(Tomato necrotic spot tospovirus,TNSV)核苷酸序列相似性达97%。这是首次从猕猴桃上鉴定到番茄斑萎病毒属病毒。
%W CNKI


%0 Journal Article
%A 邵峰
%+ 贵州省修文县农业局;
%T 浅议贵州省修文县猕猴桃科学施肥技术
%J 农技服务
%D 2015
%V 32
%N 09
%K 修文县;;猕猴桃;;科学施肥
%X 贵州省修文县猕猴桃种植规模目前已达1万公顷,规划到"十三五"期末种植规模达2万公顷。在种植过程中,广大农户很大程度上存在盲目性施肥现象,科学施肥成为修文县猕猴桃健康发展的一大瓶颈。本文结合修文县猕猴桃发展定位及施肥过程中存在的问题,浅议科学施肥方法,以期对修文县猕猴桃施肥具有指导意义。
%P 91
%@ 1004-8421
%L 52-1058/S
%W CNKI


%0 Journal Article
%A 鲍金平
%+ 浙江省遂昌县农业局;
%T 遂昌县猕猴桃产业现状调查及发展对策
%J 浙江柑橘
%D 2015
%V 32
%N 03
%K 猕猴桃产业;新西兰;栽培面积;
%X <正>猕猴桃又名阳桃、藤梨,是一种多年生攀缘性藤本落叶果树。其适应性广,抗逆性强,在海拔200~1200m的丘陵、山地、平原均可种植。猕猴桃营养丰富,因其富含维生素C和多种矿物质元素,被誉为"水果之王",近年来深受消费者的喜爱。遂昌县从2009开始引进猕猴桃种植,近年来发展迅速,至目前,全县种植面积386.7h㎡,2014年已投产130h㎡,产量2730t,产值4300多万元,猕猴桃种植已成为当地农民增收致富
%P 42-44
%@ 1009-0584
%L 33-1103/S
%W CNKI


%0 Journal Article
%A 赵安军
%T 猕猴桃树体早衰的原因及相应对策
%J 果农之友
%D 2015
%N 09
%K 猕猴桃树;生长季节;复合肥;相应对策;
%X <正>栽植猕猴桃的人都有这样的体会,就是猕猴桃前期生长旺盛,进入盛果期7~8年之后,连续结果能力很强,但是结果到了10年之后,树体不同程度的出现早衰现象,特别是那些只注重猕猴桃的产量,忽视猕猴桃地下水肥管理,不会搞科学整形修剪,不及时防治病虫害的果园病害多,溃疡病高发,产量下降很快,严重者甚至死树。如何克服这种现象呢?(1)猕猴桃在盛果期内,严格控制产量,亩产在
%P 49
%@ 1671-7759
%L 41-1343/S
%W CNKI


%0 Journal Article
%A 张承
%A 龙友华
%A 汪利
%A 吴小毛
%A 尹显慧
%A 李荣玉
%+ 贵州大学农学院;
%T 叶面喷施锌肥对猕猴桃果实锌含量及品质的影响
%J 贵州农业科学
%D 2015
%V 43
%N 08
%K 猕猴桃;;硫酸锌;;锌含量;;品质;;叶面喷施
%X 为猕猴桃高效、优质及果实富锌栽培提供技术依据,以贵长猕猴桃为供试材料,研究叶面喷施锌肥对猕猴桃果实锌含量及品质的影响。结果表明:叶面喷施不同浓度Zn肥均能显著提高猕猴桃叶片和果实中的Zn含量,改善猕猴桃品质,但对猕猴桃果形无明显影响。以叶面喷施0.20%ZnSO4效果最佳,维生素、可溶性总糖和可溶性固形物分别比对照提高21.34%、44.97%和18.41%,可滴定酸比对照降低23.84%。叶面喷施Zn肥可调控猕猴桃果实Zn元素的积累,改善猕猴桃食用品质和营养品质,最适浓度为0.2%~0.4%。
%P 201-204
%@ 1001-3601
%L 52-1054/S
%W CNKI


%0 Journal Article
%A 王平章
%+ 重庆市黔江区沙坝乡农业服务中心;
%T 猕猴桃种植管理的有效方法
%J 北京农业
%D 2015
%N 22
%K 猕猴桃;生长环境;农药喷洒;排水系统;有效方法;
%X <正>随着我国农业现代化不断发展,种植业越来越得到科学管理,农业科技在种植业中的运用不断增强。猕猴桃种植作为我国南方地区的特色种植,是特别受欢迎的水果。但受自然环境和技术因素的限制,我国南方地区猕猴桃的产量和管理水平都有待提高。通过对适合猕猴桃生长环境的探究,了解促进猕猴桃科学管理的方法,以期提高猕猴桃的产量,带动我国农业现代化的发展。猕猴桃作为一种南方地区的常见水果,不仅味道甜美,且还兼具防病治病的功效,使得猕猴桃在市场上很受欢迎。因此,猕猴桃具有广阔的市
%P 46-47
%@ 1000-6966
%L 11-2222/S
%W CNKI


%0 Journal Article
%A 刘润叶
%+ 成都农业科技职业学院现代农业分院;
%T 利用猕猴桃枝屑栽培棘托竹荪试验
%J 食用菌
%D 2015
%V 37
%N 03
%K 棘托竹荪;;猕猴桃枝条;;石灰水;;栽培配方
%X 为了探索利用猕猴桃枝条屑栽培竹荪的关键技术,通过对猕猴桃枝条的浸泡时间和配方试验,筛选出最佳的浸泡时间和配方:用饱和石灰水浸泡5 d和猕猴桃枝屑添加量控制50%或以下。
%P 47-48
%@ 1000-8357
%L 31-1257/S
%W CNKI


%0 Journal Article
%T 陕西省周至县成为全球最大猕猴桃生产基地县
%J 农村百事通
%D 2015
%N 09
%K 周至县;猕猴桃产业;猕猴桃生产;果品产业;陕西省;
%X <正>前不久,陕西省周至县召开果业大会,强调严禁使用猕猴桃膨大剂、不良保鲜剂和禁止早采早卖行为,要以"生产标准化、管理科学化、储藏规范化、销售品牌化"为目标,举全县之力,推进猕猴桃产业提质增效、转型升级。据悉,猕猴桃产业现已发展成长为陕西省继苹果之后的第二大果品产业。作为主产区的周至县,目前种植面积已达40.1万亩,2014年实现产量42万吨、产值24亿元,果农人均收
%P 13
%@ 1006-9119
%L 36-1070/S
%W CNKI


%0 Thesis
%A 喻晓杰
%T 苍溪县猕猴桃产业发展研究
%Y 王玉峰;肖寿菊
%I 四川农业大学
%9 硕士
%D 2015
%K 苍溪县;;猕猴桃产业;;SCP范式;;对策建议
%X 苍溪县自20世纪80年代人工栽植猕猴桃以来,经过30余年的发展,猕猴桃产业逐步发展成为当地的支柱产业和周边群众的主要经济来源。在当地政府的大力宣传下,“中国红心猕猴桃第一县——苍溪县”也逐渐被更多的人所熟知,2014年苍溪县又再次成为四川省第一个出口猕猴桃质量安全示范县,充分显示了猕猴桃产业在苍溪县经济发展中的作用越来越突出。那么,苍溪县猕猴桃产业的发展状况、运行效率究竟怎样,能否切实带动老百姓致富,诸如此类的疑问由此产生,基于此进行了本研究。本文通过梳理与猕猴桃产业相关的研究,从总体上把握了目前国内猕猴桃产业在种植、流通加工等环节所取得成果与存在的不足。通过走访调研苍溪县猕猴桃种植户、生产加工企业、合作社、猕猴桃产业化办公室及猕猴桃研究所,客观归纳了苍溪猕猴桃产业的发展现状,再加工处理所收集到的数据,结合SCP分析法系统分析了苍溪猕猴桃产业的发展情况。通过上述研究,发现苍溪猕猴桃产业主要存在三个方面的问题：第一,市场结构不够合理。通过运用市场集中率、进退壁垒、产品差异化等指标对市场结构进行度量,发现苍溪县猕猴桃产业市场集中度不高,存在产业链条短、关联产业发展不足的问题。第二,市场行为效果不显著。苍溪县猕猴桃产业各经营主体尽管采取了诸如合作行为、产品策略、品牌策略等一系列的市场行为,但这些行为大多比较初级、简单的,导致市场行为效果不显著。第三,市场绩效偏低。苍溪猕猴桃果实主要以鲜果销售为主,高附加值的加工产品销售还较少,导致整体市场绩效偏低。为了更好地促进苍溪县猕猴桃产业的发展,本文最后提出了以下建议：第一,优化猕猴桃产业的市场结构。建立农户与加工企业的长效合作机制,进行规模化种植,提高市场集中度,优化种植业市场结构；继续引进、培育和壮大龙头企业,提高市场集中度,优化加工企业的市场机构。第二,通过创新营销策略、强化区域品牌建设,调整猕猴桃企业的市场行为。第三,通过强化猕猴桃的科研创新与技术的转化与推广增强苍溪猕猴桃产业的市场绩效。
%W CNKI


%0 Thesis
%A 戴莉
%T 猕猴桃授粉品种筛选、采后贮藏方法与光合特性的研究
%Y 乔玉山;糜林
%I 南京农业大学
%9 硕士
%D 2015
%K 猕猴桃;;花粉直感;;后熟;;采后贮藏;;光合特性
%X 猕猴桃(Actinidia)是原产于我国的木质藤本果树。猕猴桃雌雄异株,所以其花粉直感现象明显,对果实品质影响较大。因此,本文研究了花粉直感对猕猴桃果实品质的影响,以期为今后选择最佳的猕猴桃适配品种提供依据。由于猕猴桃鲜果皮薄、多汁,采收后放置两周左右便会软化甚至腐烂,所以需要寻求便捷有效的贮藏方法延缓其软化腐烂现象和延长其贮藏期。另外,猕猴桃果树叶片光合作用的时长和效率决定了果树光合产物的累积,猕猴桃品种、栽植地气候以及生长环境不同,其叶片光合特性也会有所不同。因此,研究猕猕桃叶片光合特性也十分必要。主要研究内容如下:1.本试验为筛选猕猴桃授粉品种而研究其花粉直感效应。选用'日引1号'、'红阳,、'日引2号,、'徐香,、'黄金果,、'Tomuri'等6种雄株的花粉,对'海沃德'(4ctinidia deliciosa'Hayward')、'徐香'(A deliciosa'Xuxiang')、'香绿'(A.deliciosa'Xianglv')。等3个猕猴桃品种分别进行授粉,以自然授粉CK为对照,建立了 20个授粉组合。对各个授粉组合进行了坐果率、外在品质、内在果实品质、种子等方面的测定。结果表明:猕猴桃在果实坐果率方面存在花粉直感效应;在外在品质方面,果实的单果重、纵横经、果形指数均存在花粉直感效应;在内在果实品质方面,果实的硬度、可溶性固形物、酒石酸、Vc、果肉色均存在花粉直感效应;在猕猴桃种子方面,种子的千粒重、个数、形状均存在花粉直感效应。为其授粉品种筛选提供依据。2.采用常温、常温+乙烯、常温+高锰酸钾、低温、低温+高锰酸钾五种不同方式,对猻猴桃'海沃德'(A.deliciosa'Hayward')和'徐香'(A.delicoosa'Xuxiang')两个品种的果实进行贮藏试验。结果表明:乙烯对促进果实软化有一定作用,在常温下高锰酸钾处理对延缓猕猴桃果实的软化作用不明显,低温、低温+高锰酸钾处理可以延缓猕猴桃果实的软化,延长果实的贮藏期。其中,低温+高锰酸钾处理对于延缓果实软化效果最为显著。在生产实践中,低温处理较低温+高锰酸钾处理操作更为简单,且两种处理对果实品质的保持,贮藏期的延长作用相当。3.以'红阳'(Actinidia chinensis 'Hongyang')、'海沃德,(4.deliiosa'Hayward')、￡徐香'(A.deliiosa'Xuxiang')3个品种的雌株为试材,对其田间条件下的光合特性进行研究。分别对这3个品种的净光合速率(Pn)、蒸腾速率(Tr)、气孔导度(Gs)和胞间CO_2浓度(Ci)的日变化进行测定。对不同品种的光合特性进行研究,探索了引起不同猕猴桃品种"午休"现象的机理。结果表明:'徐香'和'海沃德'出现的"午休"现象均为非气孔限制型,而'红阳'猕猴桃的"午休"现象是由于气孔限制引起的。
%W CNKI


%0 Thesis
%A 闫菲
%T 基于RFID的猕猴桃产品质量安全追溯系统的研究
%Y 王云阳
%I 西北农林科技大学
%9 硕士
%D 2015
%K 猕猴桃;;质量安全;;可追溯系统;;RFID
%X 近年来我国食品安全事件频发,我国食品质量安全出现了严重的信任危机。为了提高我国猕猴桃质量安全,建立猕猴桃产业链安全追溯系统是很有必要的。根据有关猕猴桃种植、贮藏、加工的国标以及企业的实际情况,设计出每个环节的工艺流程,确定工艺要点,结合要点确定系统中要记录的数据,确保追溯信息的全面性。该猕猴桃全产业链安全追溯系统是把猕猴桃种植环节的信息、仓储信息、加工环节的信息作为依据,采用RFID标签、条形码以及二维码标签对猕猴桃产品进行整个产业链的标识,使追溯具有完整性。该系统运用B/S架构,使用JAVAEE实现,运用eclipse编写代码,然后在Tomcat中应用,并把所有的数据存储于My SQL,建立猕猴桃全产业链安全可追溯系统。该追溯系统的数据库主要分四个部分:系统管理,果园管理,仓储管理和加工管理。一方面,便于对于管理员对数据进行录入和修改,登陆界面便可进行操作;另一方面,利于消费者查询结果,可以通过追溯码或使用二维码扫描显示追溯结果。试验中将RFID技术和二维码标签结合,在猕猴桃产品入库和出库时,实现自动化,提升了工作效率,降低了记录误差。通过本系统的开发,实现了猕猴桃全产业链的安全追溯的功能,可以降低猕猴桃安全问题的发生,出现问题有源可查,提高对猕猴桃产品安全的可信度。
%W CNKI


%0 Journal Article
%A 赵士凤
%A 谭秀丽
%+ 烟台南山学院;
%T 陕西省果蔬产业的仓储与配送优化研究——以陕西省眉县的猕猴桃为例
%J 曲阜师范大学学报(自然科学版)
%D 2015
%V 41
%N 02
%K 猕猴桃;;仓储;;配送;;优化策略
%X 陕西省眉县是天然果蔬的优生地区之一,尤其是猕猴桃的种植和加工业已成为陕西省眉县的支柱产业,是其经济增长和拉动内需的主要动力之一.本文首先对陕西省眉县猕猴桃进行了SWOT分析,阐述了其猕猴桃的优势劣势,发展的机会及威胁;然后对其猕猴桃的仓储与配送模式及问题进行了研究;最后有针对性的提出了其猕猴桃仓储与配送的优化策略.
%P 22-25
%@ 1001-5337
%L 37-1154/N
%W CNKI


%0 Journal Article
%A 贺志智
%A 张生浩
%A 刘明星
%+ 湖南省永顺县气象局;
%T 湖南省永顺县猕猴桃种植的气候条件分析
%J 北京农业
%D 2015
%N 09
%K 猕猴桃;;气候条件;;永顺县
%X 猕猴桃作为永顺县的支柱产业之一,在湖南省永顺县得到广泛种植。目前,猕猴桃种植已逐步发展成为当地农民增收致富的渠道之一。基于此,通过对永顺县猕猴桃种植的气候条件进行分析,并在此基础上提出发展猕猴桃产业的对策,为提高永顺县猕猴桃的品质及产量提供参考。
%P 229-230
%@ 1000-6966
%L 11-2222/S
%W CNKI


%0 Journal Article
%A 赵士凤
%A 李学工
%+ 烟台南山学院商学院;曲阜师范大学管理学院;
%T 陕西省眉县猕猴桃的仓储与配送优化策略研究
%J 台湾农业探索
%D 2015
%N 01
%K 猕猴桃;;仓储;;配送;;优化策略;;眉县
%X 陕西眉县是猕猴桃的最佳优生地区之一,其产量已经超过新西兰。该文对陕西眉县猕猴桃产业进行了SWOT分析,并探讨了陕西眉县猕猴桃的仓储与配送模式及其存在的问题,最后针对性地提出陕西眉县猕猴桃的仓储与配送的优化策略。
%P 59-62
%@ 1673-5617
%L 35-1190/S
%W CNKI


%0 Journal Article
%A 魏丽红
%A 翟秋喜
%+ 辽宁农业职业技术学院农产品质量安全检测中心;
%T 猕猴桃缺素症叶片诊断
%J 北方园艺
%D 2015
%N 02
%K 猕猴桃;;缺素症;;叶片诊断
%X 在一定范围内,叶片营养诊断可作为对果树潜在营养状况进行诊断的参考标准。当前猕猴桃缺素症叶片诊断可分为叶片外部形态诊断、叶片营养分析诊断及对照已有的诊断标准加以诊断3种。该文对各类诊断方法进行了概述,对3种诊断方法的优势和不足进行了比较分析,对实施3种诊断方法时的注意事项进行了归纳。提出猕猴桃缺素症叶片诊断的发展趋势,指出在今后的研究中,应根据具体情况,选择适宜的诊断方法,同时应综合运用各种诊断方法,充分发挥多种方法的优势。应积极探索猕猴桃树体对养分缺乏的生理生态适应性以及养分之间的相互作用,探寻更好的营养诊断方法和途径。
%P 170-174
%@ 1001-0009
%L 23-1247/S
%W CNKI


%0 Journal Article
%A 张军
%+ 国家林业局北京林业机械研究所;
%T 探析猕猴桃的生产与加工
%J 现代园艺
%D 2015
%N 02
%K 猕猴桃;;价值;;猕猴桃加工;;发展前景
%X 猕猴桃属猕猴桃科(Actinidiaceae)、猕猴桃属(Actinidia)为落叶性藤本果树。原产我国,早在2000、3000年前的《尔雅》、《诗经》里就有关于猕猴桃的记载,明代医学家李时珍在《本草纲目》中说"其形像梨,其色如桃,而猕猴喜食,故有诸名"。稍后的古籍书更详尽记述了猕猴桃的形态和功用。
%P 23
%@ 1006-4958
%L 36-1287/S
%W CNKI


%0 Journal Article
%A 王强
%A 邹永翠
%A 谭鹏浩
%+ 重庆三峡职业学院;
%T 红阳猕猴桃优质丰产栽培技术
%J 北京农业
%D 2015
%N 03
%K 红阳猕猴桃;;优质丰产;;栽培技术;;重庆万州
%X 通过建立标准化果园,采取早期上架、搭遮荫网、测土配方施肥、人工授粉、疏果套袋、防治溃疡病等栽培技术,猕猴桃产果量稳定在750~1000 kg/667 m2、优质果率达90%、产值超4000元/667 m2。
%P 14-15
%@ 1000-6966
%L 11-2222/S
%W CNKI


%0 Journal Article
%A 段眉会
%A 张鹏博
%+ 陕西省周至县农业局;
%T 猕猴桃密植丰产栽培技术
%J 山西果树
%D 2015
%N 01
%K 猕猴桃;结果母枝;丰产栽培技术;
%X <正>近几年来,在猕猴桃提质增效栽培技术中,创新了一种密植丰产栽培新技术,具有成园快、投产及时、早期产量高、品质好、稳产高产、提质增效的显著特点,并且能够有效防治冻害与溃疡病的发生,被广大果农称为猕猴桃生产中的一大技术创新。1适度密植建园猕猴桃建园传统栽培技术一般都采取株行距为3m×4m或3m×3m,表现为3年成园,6年才能进入
%P 55
%@ 1005-345X
%L 14-1127/S
%W CNKI


%0 Journal Article
%A 刘克艳
%A 王顺安
%+ 建始县国有高岩子林场;建始县林业局;
%T 浅析建始县猕猴桃产业发展现状及对策
%J 湖北林业科技
%D 2014
%V 43
%N 06
%K 猕猴桃;;产业;;对策
%X 建始县是湖北省重要的猕猴桃产业基地之一,发展猕猴桃具有较合适的环境条件。笔者深入调查了该县猕猴桃产业发展的现状,分析了存在的主要问题,对下一步猕猴桃产业发展提出了相关对策与建议。
%P 80-82
%@ 1004-3020
%L 42-1175/S
%W CNKI


%0 Journal Article
%A 李林
%A 苏俊
%A 陈霞
%A 李自生
%A 舒群
%+ 云南省农业科学院园艺作物研究所;云南红梨科技开发有限公司;
%T 新西兰黄肉猕猴桃“Kiwikiss”在云南的引种表现及栽培技术
%J 中国南方果树
%D 2014
%V 43
%N 06
%K 猕猴桃;Kiwikiss;引种表现;新西兰;
%X <正>云南是中国猕猴桃属植物种类最多的省,约有55个种和变种、变型,占全国102种的53.9%[1],说明云南是猕猴桃种植适宜区,但是适合栽培的品种开发少,导致云南猕猴桃产业未能得到大力发展。据2012年统计年鉴,云南水果面积、产量排名前八没有猕猴桃(菠萝面积4 100hm2,产量3.63万t,排名第八)[2]。猕猴桃栽培面积不足100hm2,品种以"海沃德""秦美""庐山香""魁蜜"等为主,主要种植
%P 129-131
%@ 1007-1431
%L 50-1112/S
%W CNKI


%0 Journal Article
%A 王国立
%A 吴素芳
%A 黄亚欣
%A 唐靖文
%+ 贵州省修文县猕猴桃产业发展局;
%T 猕猴桃土肥水管理技术要点
%J 农技服务
%D 2014
%V 31
%N 11
%K 猕猴桃;;土壤管理;;施肥管理;;水分管理
%X 猕猴桃的正常生长离不开良好的土壤条件和充足的肥水条件。本文详细介绍了猕猴桃栽培管理过程中的土肥水管理技术,对于提高猕猴桃的管理水平具有重要意义,同时为猕猴桃产量和品质的提升奠定了基础。
%P 97
%@ 1004-8421
%L 52-1058/S
%W CNKI


%0 Journal Article
%A 张放
%A 肖田
%A 饶述军
%T 依托资源与技术优势,全力打造区域特色品牌  苍溪县猕猴桃产业发展初步调查
%J 中国果业信息
%D 2014
%V 31
%N 11
%K 猕猴桃产业;美味猕猴桃;猕猴桃生产;特色品牌;初步调查;
%X 位于四川盆地北部的苍溪县,是我国猕猴桃资源分布较广、人工栽培较早的地区之一。上世纪80年代以来,该县充分利用资源优势,积极开展猕猴桃人工育种和栽培试验,培育出了独具特色的"红阳"等系列猕猴桃新品种。在政府的长期重视和引导下,如今苍溪猕猴桃产业已逐渐发展成为活跃区域农村经济、助农增收的特色优势农业产业。
%P 4-15
%@ 1673-1514
%L 50-1173/S
%W CNKI


%0 Journal Article
%A 罗传敏
%+ 贵州凯里经济开发区下司镇农业服务中心;
%T 浅谈猕猴桃园的套种模式
%J 农业与技术
%D 2014
%V 34
%N 10
%K 套种;;土地利用率;;猕猴桃;;蔬菜;;药材;;粮食
%X 套种是指在前季作物生长期的株行间播种或者栽植后季作物的种植方式。相比在土地上种植一种单一的植物,套种能够阶段性地充分利用土壤空间,提高土地的利用率。对猕猴桃园进行套种不仅满足国家"退耕还林"和"土地平整"的政策,还可以有效解决单一种植猕猴桃幼树生长周期长、见效慢与果农急于致富之间的矛盾。本文从猕猴桃的生长特性出发并结合蔬菜、药材、粮食等作物的生存环境,浅谈了在猕猴桃园上套种蔬菜、药材、粮食等作物的套种模式。
%P 102
%@ 1671-962X
%L 22-1159/S
%W CNKI


%0 Journal Article
%A 陈霞
%A 李林
%A 苏俊
%A 李自生
%A 舒群
%+ 云南省农业科学院园艺作物研究所;云南红梨科技开发有限公司;
%T 新西兰猕猴桃“伞”形棚架建设图解
%J 北方园艺
%D 2014
%N 19
%K 猕猴桃;;伞形棚架;;图解
%X 新西兰是世界猕猴桃生产大国,出口量和667m2产量均居世界第一,其栽培管理水平居世界前列。"伞"形棚架是目前新西兰黄肉猕猴桃及新建果园普遍采用的新型栽培模式。该研究就"伞"形棚架的构造特点及建造方法进行详细介绍,并配以图解予以说明,为生产提供指导。
%P 218-220
%@ 1001-0009
%L 23-1247/S
%W CNKI


%0 Journal Article
%A 徐贵芝
%+ 越西县农业和科学技术局;
%T 越西县猕猴桃产业发展现状及对策
%J 西昌学院学报(自然科学版)
%D 2014
%V 28
%N 03
%K 越西;;猕猴桃;;产业发展现状;;对策
%X 本文介绍了越西县猕猴桃发展的优势、现状以及存在问题和对策,越西县猕猴桃栽培面积15hm,年产量0.01万t,主栽品种以"黄金果"和"红阳"猕猴桃为主,主栽产区以大瑞乡、中所镇越西河谷为主,越西县猕猴桃产业化程度高。为使越西县猕猴桃产业可持续发展,本文针对目前猕猴桃产业发展存在的问题,提出建议。
%P 12-15
%@ 1673-1891
%L 51-1689/N
%W CNKI


%0 Journal Article
%A 李志国
%A 曾华
%A 张过师
%A 万开元
%A 刘毅
%A 潘俊峰
%A 陈防
%+ 中国科学院武汉植物园水生植物与流域生态重点实验室;四川伊顿农业科技开发有限公司;
%T 红阳猕猴桃叶片营养DRIS诊断
%J 湖北农业科学
%D 2014
%V 53
%N 18
%K 红阳猕猴桃;;都江堰;;营养诊断;;DRIS
%X 探讨红阳猕猴桃(Actinidia chinensis cv.‘hongyang’)树体养分限制因子,为推动猕猴桃果园科学合理施肥提供参考。采用DRIS指数诊断法对四川都江堰地区红阳猕猴桃(Actinidia chinensis cv.‘Hongyang’)进行叶片营养诊断研究。结果表明,红阳猕猴桃在不同时期叶片各养分元素变化存在差异,且随季节变化叶片N、P、K含量均呈现逐渐减低趋势。不同时期DRIS确定的重要诊断参数不同。诊断结果显示,不同时期高产园和低产园的养分限制因子存在差异。在4月和6月份,相对于N和P,K是影响产量的最主要限制因子,但在4月份,K相对N、P不足,而在6月,K相对N、P过量。在8月份,P成为最需要的元素,低产果园较高产果园更需要。研究表明,可以采用DRIS方法对红阳猕猴桃在不同生长阶段的养分状况进行诊断。猕猴桃果园施肥时,不仅要注意各个时期肥料的均衡配比,还要考虑肥料的最佳施入方式,以最大程度提高肥料利用率。
%P 4344-4348
%@ 0439-8114
%L 42-1255/S
%W CNKI


%0 Journal Article
%A 李远江
%A 郭耀辉
%A 何斌
%A 陈学强
%A 清源
%A 袁胜东
%+ 四川省宣汉县经济作物技术推广站;四川省农业科学院;攀枝花市经贸旅游学校;四川省食品药品检验检测院;西昌学院;四川省万源市科技局;
%T 利用猕猴桃枝条栽培毛木耳
%J 食用菌学报
%D 2014
%V 21
%N 03
%K 猕猴桃枝条;;毛木耳;;栽培
%X 利用猕猴桃枝条部分代替常规培养基质栽培毛木耳(Auricularia polytricha),对毛木耳生长状况、营养成分以及重金属含量的影响进行评价,结果表明:各配方子实体粗纤维含量较对照组增加,粗蛋白含量低于对照组,粗多糖含量与对照组没有显著差异;配方为70%猕猴桃、12%玉米芯、4%棉籽壳、4%杂木屑、8%麸皮、2%石膏时,与对照组相比,毛木耳在菌丝长势、采收时间以及产量方面差异不显著且满袋天数缩短;重金属含量、农药残留含量等均在标准范围内。因此,猕猴桃枝条可以作为毛木耳栽培基质加以利用。
%P 41-44
%@ 1005-9873
%L 31-1683/S
%W CNKI


%0 Journal Article
%A 段眉会
%+ 陕西省周至县农业局;
%T 臭氧在猕猴桃贮藏保鲜中的作用
%J 山西果树
%D 2014
%N 05
%K 猕猴桃;保鲜期;
%X <正>近年来,有部分贮库采用臭氧(O3)技术进行猕猴桃贮藏保鲜。臭氧是广谱性杀菌剂,对果实没有污染;同时臭氧也可抑制、降低果实细胞内多糖水解酶的活性,可分解乙烯,固而有较明显的保鲜效果。据报道,试验库内用ADS型臭氧杀菌保鲜机(臭氧产量5g/h),每天开机8h,每隔2h开1h,自动控制。
%P 62
%@ 1005-345X
%L 14-1127/S
%W CNKI


%0 Journal Article
%A 王鑫
%A 李小晶
%A 李建明
%+ 陕西省宝鸡市眉县农业技术推广服务中心;
%T “丰农宝”发酵活化鸡粪在猕猴桃上的应用研究
%J 北方果树
%D 2014
%N 05
%K 猕猴桃园;常规施肥;改良土壤;果实品质;百叶鲜重;
%X <正>"丰农宝"发酵活化鸡粪是宝鸡丰农生物有限公司采用自产的EM菌株对鸡粪进行高温发酵,无害化去臭,精制而成的生物有机肥。产品含有大量有益微生物、腐植酸、氮、磷、钾、中微量营养元素及活性物质,主要功能是造就土壤良性微生物群落,改良土壤,消除板结,提高土壤活性,从而增强土壤抗重茬能力,提高作物产量,改善果实品质。在我县通过对猕猴桃园基施试验,验证"丰农宝"发酵活化鸡粪对提高猕猴桃产量、改
%P 14-15
%@ 1001-5698
%L 21-1218/S
%W CNKI


%0 Journal Article
%A 李小晶
%A 李建明
%+ 陕西眉县农业技术推广服务中心;
%T “丰农宝”发酵活化鸡粪在猕猴桃上的应用
%J 果农之友
%D 2014
%N 09
%K 猕猴桃树;生物菌剂;百叶鲜重;
%X <正>"丰农宝"发酵活化鸡粪是宝鸡丰农生物菌剂制造有限公司采用本公司生产的EM菌株与鸡粪经过高温发酵,无害化去臭精制而成的生物有机肥。产品含有大量有益微生物、腐植酸和氮、磷、钾等中微量营养元素及活性有机物质。为验证"丰农宝"发酵活化鸡粪对提高猕猴桃产量、改善果实品质的作用和效果,在眉县猕猴桃园进行了"丰农宝"发酵活化鸡粪施基肥试验。1材料与方法1.1试验地概况试验地设在眉县金渠镇年家庄村四组吴均录猕猴桃园,地势平坦,土壤肥力均匀,灌排水条件良好。试验田土壤属于塿土土类、油土亚类、红紫土土属、薄层红紫
%P 5-6
%@ 1671-7759
%L 41-1343/S
%W CNKI


%0 Journal Article
%A 赵清刚
%T 广西·桂林市猕猴桃产销趋旺
%J 中国果业信息
%D 2014
%V 31
%N 08
%K 桂林市;猕猴桃;
%X <正>本刊讯截至2014年,桂林市猕猴桃种植面积已近1 300 hm2。8月下旬,桂林市地产猕猴桃开始上市,其市场零售价6~8元/kg,与上年相比,售价稳中略涨,销售顺畅。今年桂林市猕猴桃产销主要特点:一是新增种植面积比较明显,单位面积产量和总产量增加;二是随着优果工程实施和推进,果品质量进一步改善,并且都达到无公害、健康与生态果品标准,其中七成以上
%P 55-56
%@ 1673-1514
%L 50-1173/S
%W CNKI


%0 Journal Article
%T 2014年猕猴桃生产形势一线报告
%J 西北园艺(果树)
%D 2014
%N 04
%K 中华猕猴桃;海沃德;猕猴桃生产;
%X <正>陕西眉县:面积增加产量平稳2014年,陕西眉县猕猴桃面积继续增长,新建果园8 026亩,总面积29.4万亩,其中徐香12.2万亩、海沃德7.5万亩、秦美4万亩、红阳1.6万亩、金香0.3万亩,金魁、华优、哑特、黄金果、金艳、西选等3.8万亩。目前,全县建成各类猕猴桃贮藏冷库18万t,国家级眉县猕猴桃批发市场的6.3万t气调库亦建成并投入使用。宝鸡太白山美源食品有限公司、陕
%P 49-51
%@ 1004-4183
%L 61-1226/S
%W CNKI


%0 Journal Article
%A 朱万强
%A 蒲仕华
%A 李志学
%A 晏志强
%A 李卓喜
%+ 都江堰市胥家农业综合服务站;
%T 四川省都江堰市平坝区红阳猕猴桃种植技术要点
%J 北京农业
%D 2014
%N 18
%K 红阳猕猴桃;;栽培管理技术;;四川都江堰
%X 红阳猕猴桃是在"八五"期间从四川苍溪研究出来的新品种,在2002年,四川省都江堰市从苍溪引进红阳猕猴桃新品种,到2013年,已经种植发展到了2 666 hm2,其中投产2 000 hm2,总产量达到9 000 t,但各种植户的每667 m2的产量参吃不齐,其中产量低的每667 m2产量不足250.0 kg,产量高的每667 m2产量达到1 750.0 kg,平均每667 m2产量不足500.0 kg。为使红阳猕猴桃可持续年每667 m2产量标果1250.0 kg,根据红阳猕猴桃的生长特性,结合都江堰平坝区的生态条件来选择建园,特总结出以下种植栽培技术要点。
%P 77
%@ 1000-6966
%L 11-2222/S
%W CNKI


%0 Journal Article
%A 赵俊侠
%A 田小曼
%+ 杨凌职业技术学院;
%T 新西兰猕猴桃管理经验对我国果业发展的启示
%J 北方园艺
%D 2014
%N 11
%K 猕猴桃;;新西兰;;存在问题;;启示
%X 在总结阐述新西兰猕猴桃生产管理、果品质量、营销水平等先进的管理经验基础上,分析了我国猕猴桃生产管理中存在的问题;并就我国猕猴桃产业发展提出了制定生产质量标准、提高土壤有机质含量、杜绝果实膨大剂使用、加强病虫害综合防治等发展思路。
%P 167-169
%@ 1001-0009
%L 23-1247/S
%W CNKI


%0 Thesis
%A 李书倩
%T 软枣猕猴桃采后生理及软化差异蛋白质组学和PG酶学性质
%Y 刘长江
%I 沈阳农业大学
%9 博士
%D 2014
%K 软枣猕猴桃;;采后生理;;差异蛋白质组学;;多聚半乳糖醛酸酶
%X 软枣猕猴桃[Actinidia arguta (Sieb. et Zucc.) Planch.ex Miq]是典型的亚洲本土野生猕猴桃,在中国东北千山地区每年六月初开浓郁芳香的花,果实着生于长有浓密、深绿色叶子的粗壮藤本植株上,富含Vc而不耐贮。

	本研究通过对鞍山地区软枣猕猴桃的适宜采收期及适宜采收成熟度,果实采后常温与低温贮藏的生理生化变化及贮藏效果,果实采后成熟软化过程中差异蛋白质表达和果实PG的提取纯化及酶学性质进行了研究,得出结论如下：

	(1)针对远距离运输和长期贮藏,采收成熟度宜选择在软枣猕猴桃果实硬度为20.0kg·cm-2左右,可溶性固形物含量6.00%,固酸比7：1,此时果实的冰点温度为-0.55～0.60℃；针对鲜食、鲜销或短距离运输,采收成熟度宜选择果实硬度为14.0kg··cm-2左右,可溶性固形物含量7.00%以上,固酸比达8：1。

	(2)软枣猕猴桃属于呼吸跃变型果实。常温20℃条件下,果实的各项生理生化指标变化趋势明显,软化腐烂速度较快,第8天腐烂率超过60%,贮藏期仅在一周以内。果实第3天出现乙烯高峰,第5天出现呼吸高峰,淀粉酶活性的上升和淀粉含量的下降呼应,果胶酶活性的上升和果胶物质的转化呼应,与硬度持续下降相关。内源性ABA含量升至最高值时,果实的硬度陡然下降；ABA含量平缓变化时,硬度下降平缓；ABA与呼吸强度的出峰时间规律尚不明显,与乙烯之间存在相互抑制作用,而ABA上升速率越快时,淀粉酶的上升速率越缓慢；反之亦然。

	(3)软枣猕猴桃低温0℃贮藏可以抑制软枣猕猴桃果实的呼吸强度并推迟呼吸高峰的出现,19天之后果实的品质趋于下降,贮藏期达25天。0℃贮藏可推迟乙烯高峰的出现并降低乙烯的释放量,延缓软枣猕猴桃果实采后可溶性固形物、可滴定酸、维生素C、单宁含量的变化趋势,并且降低可溶性固形物、可滴定酸、维生素C、单宁含量及香气成分的种类,对果实的品质有一定的影响。

	(4)利用双向电泳等蛋白质组学技术对软枣猕猴桃果实在成熟软化过程的差异蛋白进行研究与分析。从2-DE凝胶上均检测到分离的蛋白质点约1300个,获得39个表达量差异在2倍以上的差异蛋白,MALDI-TOF/MS质谱鉴定后,MASCOT检索共有5个蛋白点检索分数超过73分,为确定蛋白。通过生物学功能分析这些蛋白的功能分别与物质和能量代谢、转录和翻译、次生代谢、调控、细胞骨架相关。结合果实生理变化推测这些蛋白在果实成熟软化过程中的差异表达,与软化有一定的关系。

	(5)影响PG提取效果的因素依次为：缓冲液液离子浓度、DTT浓度、缓冲液pH。最优提取条件：以50mmol/LpH5.5乙酸-乙酸钠缓冲液为提取液,加入0.1mol/L NaCl、1.0mmol/LDTT提取效果为最佳。PG最适活性分析条件为反应温度40℃、反应时间90min。加0.12%CMC-Na,采用饱和度为30%-80%的硫酸铵分离PG,纯度提高了2.97倍；经过CM Sepharose Fast Flow柱层析和Sephadex G-75柱层析分离纯化得到20.5倍的PG,得率达14.81%。纯化后的PG最适反应温度为40℃,在30-50"C范围内酶活力维持在较高的水平；在30-40℃范围内酶有较好的热稳定性,随着温度的升高,酶的热稳定性下降,在60-70℃处理1h,PG几乎完全失去活力。PG最适pH值为5.5,在pH4.5-6.5的条件下保存酶活力相对处于比较稳定的状态；PG的米氏常数为27.31mg/mL。

	(6)影响PG酶活的因素：随着EDTA浓度上升酶活而下降,当EDTA浓度高于2mmol/L时,EDTA对PG活力具有抑制作用。金属离子K+、Ca2+、Fe2+、Fe3+、Mg2+具有激活作用,激活强弱依次为：Mg2+、Fe3+、K+、Fe2+、Ca2+;金属离子Cu2、Zn2+、 Mn2+、Ba2+、Al3+对酶具有抑制作用,抑制强弱依次为：Al3+、Ba2+、Mn2+、Cu2+、 Zn2+。PG经过GA、IAA、ABA和ZT处理后发现,GA对酶活力有抑制作用,且随着浓度的升高,抑制作用逐渐增大。当ZT浓度为0.1mg/mL时,PG的活力比对照升高了1.87%；当ZT浓度分别为0.15.0.2mg/mL时,PG的活力比对照分别下降了2.32%、6.26%,抑制作用增强,说明ZT浓度越高反而抑制了PG的活力。从不同浓度的ABA处理效果来看,各浓度的ABA都可以不同程度的促进PG的活力,当ABA浓度为0.2mg/mL时,PG的活力比对照升高了5.71%；当ABA浓度为0.3mg/mL时,PG的活力高于对照0.98%。从不同浓度的IAA处理效果来看,各浓度的IAA都可以不同程度的抑制PG的活力。
%W CNKI


%0 Journal Article
%A 苏三华
%A 刘金平
%+ 湖北省武汉市新洲区林业局;
%T 猕猴桃园套种草菇试验
%J 绿色科技
%D 2014
%N 05
%K 猕猴桃;;草菇;;套种
%X 从猕猴桃园内环境条件和草菇的生物学特性出发,根据生态经济学原理进行对比实验证明了猕猴桃园内套种草菇,能达到双盈的生态栽培目的和稳产、丰产、优质的效果。
%P 84-86
%@ 1674-9944
%L 42-1808/S
%W CNKI


%0 Journal Article
%A 邹永翠
%A 王强
%A 王万青
%+ 重庆三峡职业学院;重庆万州新田农业服务中心;
%T 渝东北地区红阳猕猴桃需肥特点及施肥技术
%J 现代农业科技
%D 2014
%N 09
%K 红阳猕猴桃;;需肥特点;;施肥技术;;渝东北地区
%X 根据猕猴桃生长发育特点及需肥规律,结合渝东北地区土壤情况,提出红阳猕猴桃合理施肥技术,以确定适宜的施肥量、施肥时期及施肥方法。
%P 122-123
%@ 1007-5739
%L 34-1278/S
%W CNKI


%0 Journal Article
%A 思睿
%T 智利:猕猴桃需求多,货源紧
%J 中国果业信息
%D 2014
%V 31
%N 04
%K 猕猴桃;出口商;
%X <正>由于2013年9月严重的霜冻导致智利猕猴桃今年减产55%,智利猕猴桃供应商集中供应价格较高和回报率好的市场。据智利猕猴桃委员会的最新估计,今年智利猕猴桃产量仅10万t,猕猴桃出口量相应减少。显然,美国是智利猕猴桃重要的出口市场,欧洲市场猕猴桃价格也看好。尽管智利猕猴桃与新西兰猕猴桃在亚洲市场的竞争激烈,但预
%P 42-43
%@ 1673-1514
%L 50-1173/S
%W CNKI


%0 Journal Article
%A 刘旭
%+ 西北农林科技大学经济管理学院;
%T 陕西省猕猴桃产业市场运营研究
%J 农业与技术
%D 2014
%V 34
%N 03
%K 陕西省;;猕猴桃产业;;市场运营
%X 本文从猕猴桃生产、储存、加工、市场营销、效益等方面对陕西省猕猴桃产业市场状况进行研究,并提出发展建议。
%P 234
%@ 1671-962X
%L 22-1159/S
%W CNKI


%0 Journal Article
%A 朱杰丽
%A 杨柳
%A 柴振林
%A 蒋步云
%A 曹件生
%+ 浙江省林产品质量检测站;
%T 氯吡脲对“徐香”猕猴桃果实品质的影响
%J 福建林业科技
%D 2014
%V 41
%N 01
%K 氯吡脲;;猕猴桃;;果实;;品质
%X 以"徐香"猕猴桃为试验材料,研究不同浓度氯吡脲处理对其生长及果实营养品质的影响。结果表明:猕猴桃单果重及纵、横径均随处理浓度的提高而增加,氯吡脲100 mg·L-1处理增长最为明显,与对照相比,果实平均单果增重率达100%;果实纵、横径增长27%和25%;果形指数则无明显变化。经氯吡脲处理后,猕猴桃总糖含量与对照相比均有所提高,其中10 mg·L-1处理的猕猴桃总糖含量显著提高,比对照增加8.7%;氯吡脲5 mg·L-1处理,猕猴桃维生素C含量有显著提高,比对照增加7.8%,其它处理维生素C含量均低于对照。综合结果表明:氯吡脲5~10 mg·L-1处理能改善果实生长及营养品质,而高浓度氯吡脲处理后,虽能增加果重,但风味与营养品质均下降。
%P 113-115+165
%@ 1002-7351
%L 35-1136/S
%W CNKI


%0 Journal Article
%A 思睿
%T 新西兰:创新栽培模式提高水果产量
%J 中国果业信息
%D 2014
%V 31
%N 02
%K 新西兰元;猕猴桃;水果产量;栽培模式;
%X <正>新西兰植物食品研究所(PFR)获得政府基金830万新西兰元,用于研究苹果、梨、猕猴桃和夏季水果的栽培模式,以期在2025年增产50%~150%。研究所业务经理指出,该项目——未来果园种植系统(FOPS)旨在提高水果行业的生产力和效率,将猕猴桃和仁果类水果产值从现在的15亿新西兰元增加到2025年的40亿新西兰元。研究所在提交项目书之前邀请了一位分析师对种植系统的经济模式进行了分析,以确定潜在的盈利能力。分析表明,仁果类水果(苹果和梨)有收益翻番的潜力,这可能使得部分苹果
%P 34
%@ 1673-1514
%L 50-1173/S
%W CNKI


%0 Journal Article
%A 王朝
%A 段眉会
%A 张引娣
%A 马宝红
%A 魏斌
%A 陈红
%+ 陕西省西安市周至县农业局;周至县永红林场;周至县水务局;
%T 周至县猕猴桃质量安全问题分析与对策建议
%J 山西果树
%D 2013
%N 06
%K 猕猴桃产业;中华猕猴桃;周至县;安全问题分析;对策建议;
%X <正>猕猴桃被誉为"人间仙果、维生素C之冠",其风味独特,富含维生素C、膳食纤维和多种矿物营养,具有清肠健胃功效,是深受消费者青睐的高档水果。随着人们对猕猴桃深入了解和全球商业化开发的兴起,猕猴桃在我国果树产业中的地位大幅提高,已经成为周至县第一大富民朝阳产业和单位面积效益第一的优势水果。周至县是全国最大的猕猴桃集中产区,面积、产量约占全省一半,也是全县都市农业发展的主导产业。因此,猕猴桃质量安全在西安农
%P 36-38+44
%@ 1005-345X
%L 14-1127/S
%W CNKI


%0 Journal Article
%A 童彤
%T 智利:霜冻致猕猴桃减产
%J 中国果业信息
%D 2013
%V 30
%N 10
%K 猕猴桃;
%X <正>9月下旬,智利猕猴桃产区遭受霜冻影响。智利猕猴桃委员会于霜冻后首次发布低温对猕猴桃产量影响的报告。此次霜冻致智利猕猴桃产区受影响率高达100%,其中50%受到严重损毁。据该委员会估计,本季度智利猕猴桃产量将减少60%甚至更多,损失额约1.2亿美元。不过,具体的受损数目还需进一步仔细统计,包括灾后处理、重建成本以及减产后带来的单位成本提高等。另一方面的影响是低温对植物的直接
%P 44
%@ 1673-1514
%L 50-1173/S
%W CNKI


%0 Journal Article
%A 高志雄
%A 刘占德
%+ 西北农林科技大学人文学院;西北农林科技大学园艺学院;
%T 以试验站为依托的大学农业科技推广模式研究——以西农猕猴桃试验站为例
%J 陕西农业科学
%D 2013
%V 59
%N 05
%K 西农模式;;试验站;;农业科技推广
%X "西农模式"是西北农林科技大学借鉴美国农业推广先进经验而探索形成的大学农业科技推广新模式,在其基本构架、运行模式方面均较我国传统农业科技推广体系有很大创新,已为各产区主导产业发展做出了很大贡献,在其开展农业科技推广活动中,也发现了诸多不足之处,需要进一步加以改进完善,从而为我国探索建立大学主导型农业科技推广模式提供经验借鉴。
%P 192-194
%@ 0488-5368
%L 61-1089/S
%W CNKI


%0 Journal Article
%A 童彤
%T 西班牙:年均消费猕猴桃12万吨
%J 中国果业信息
%D 2013
%V 30
%N 09
%K 猕猴桃;加利西亚;种植面积;
%X <正>据加利西亚奇异果生产商协会称,西班牙年均消费猕猴桃12万t,人均年消费猕猴桃3 kg,加利西亚猕猴桃产量占其中的10%。农业收入是加利西亚地区当地经济的主要支撑,低米地区(O Baixo Mi觡o)猕猴桃种植面积450 hm2,占加利西亚猕猴桃种植面积的60%。随着西班牙年均猕猴桃消费量增加,该地区猕猴桃
%P 41
%@ 1673-1514
%L 50-1173/S
%W CNKI


%0 Journal Article
%A 童彤
%T 新西兰:猕猴桃收益减少20%
%J 中国果业信息
%D 2013
%V 30
%N 09
%K 猕猴桃;出口量;新西兰;猕猴桃细菌性溃疡病;
%X <正>根据新西兰主要产业部(MPI)的年度报告,预计本季度新西兰猕猴桃出口收益将下降20%,从上季度的10亿新西兰元降至本季度的8.3亿新西兰元。截至2014年3月底,新西兰猕猴桃出口量预计减少13%,受汇率影响,出口价
%P 40
%@ 1673-1514
%L 50-1173/S
%W CNKI


%0 Journal Article
%A 黄春辉
%A 汤佳乐
%A 冷建华
%A 陈葵
%A 严玉平
%A 涂贵庆
%A 李帮明
%A 徐小彪
%+ 江西农业大学农学院;江西省奉新县猕猴桃研究所;江西省山江湖开发治理委员会办公室;
%T 环剥处理对“金魁”猕猴桃果实品质的影响
%J 中国南方果树
%D 2013
%V 42
%N 05
%K 猕猴桃;;“金魁”;;环剥;;果实品质
%X 以10年生美味猕猴桃良种"金魁"Actinidia deliciosa‘Jinkui’为试材,分别于盛花期和幼果发育期(盛花后20天)在距离结果母枝2cm处对结果枝进行不同环剥宽度(分别为结果枝直径的1、1/2、1/3、1/5和1/6)处理,以探讨不同环剥处理对果实品质的影响,为猕猴桃的高产优质栽培提供理论依据。结果表明,不同环剥处理的金魁猕猴桃果实品质差异较大。同一时期进行不同宽度环剥处理时,以宽度为结果枝直径1/2和1处理的果实可溶性固形物、可滴定酸、可溶性糖、维生素C、干物质、固酸比和糖酸比显著高于对照。而同一环剥宽度不同时期处理时,除结果枝直径1/6的处理在盛花期能显著提高果实单果重和糖酸比而幼果发育期处理效果不明显外,其余宽度的环剥处理效果不同时期间无差异。综合考虑环剥处理对猕猴桃果实大小、产量、果实品质和营养回流等方面的影响,生产上可以在盛花期或盛花后20天左右对金魁猕猴桃进行结果枝直径1/2宽度的环剥处理,以提高果实品质。
%P 24-27
%@ 1007-1431
%L 50-1112/S
%W CNKI


%0 Journal Article
%A 张承
%A 周开拓
%A 龙友华
%+ 贵州大学农学院;
%T 贵州省修文县猕猴桃果园土壤养分分析
%J 湖北农业科学
%D 2013
%V 52
%N 17
%K 猕猴桃(Actinidia chinensis);;土壤养分;;修文县
%X 分析贵州省修文县猕猴桃(Actinidia chinensis)生产地土壤养分现状,为猕猴桃果园合理施肥提供部分理论依据。研究结果表明,修文县猕猴桃果园的土壤有机质平均含量46.53 g/kg,超过61%的土壤有机质含量达到适宜的要求;土壤全氮含量较高,有超过一半果园的土壤碱解氮含量大于120 mg/kg,处于适宜水平;土壤碱解氮含量丰富和很丰富的占25.70%,缺乏的占29.17%;果园土壤的速效磷平均含量为20.01 mg/kg,不能满足猕猴桃生产需要;土壤中速效钾含量处于适宜状态范围内的土壤样本占40.2%,近2/5的土壤缺速效钾。建议在今后的施肥过程中,对磷、钾肥增加施用量,氮肥维持施用量,注重有机肥配施;结合果园养分丰缺,做到有的放矢,科学合理地施肥,以提高肥料的利用率和猕猴桃的产量品质。
%P 4083-4085+4089
%@ 0439-8114
%L 42-1255/S
%W CNKI


%0 Journal Article
%A 叶茵
%A 王天镜
%+ 贵州省贵阳市修文县气象局;
%T 人工种植猕猴桃的气候条件分析
%J 贵州气象
%D 2013
%V 37
%N 04
%K 猕猴桃;;气候适应性;;修文县
%X 经过对2001—2010年人工种植猕猴桃的实践和研究,掌握了猕猴桃在修文县气候条件下的生长规律及栽培方法,为充分利用气候资源推广猕猴桃人工栽培提供科学依据。
%P 41-44
%@ 1003-6598
%L 52-1060/P
%W CNKI


%0 Journal Article
%A 单保爽
%A 侯乐明
%A 巩文琼
%A 成方永
%A 陈华
%+ 山东省淄博市果树技术推广站;山东省淄博市林业站;山东省淄博市野生动植物保护站;
%T 山东淄博市猕猴桃产业现状及发展建议
%J 中国园艺文摘
%D 2013
%V 29
%N 08
%K 猕猴桃;;产业;;发展建议;;淄博市
%X 山东淄博市猕猴桃产业已初步实现规模化生产,为山东省最大的猕猴桃生产基地,已取得较好的经济效益、生态效益和社会效益。着重介绍淄博市猕猴桃产业现状,指出目前存在品种单一、栽培技术落后、销售网络不健全、贮藏保鲜与加工技术滞后等诸多影响猕猴桃产业发展的具体问题,就全市猕猴桃产业进一步发展提出切实可行的发展建议。
%P 65-66
%@ 1672-0873
%L 11-4921/S
%W CNKI


%0 Journal Article
%T 陕西·眉县猕猴桃今年销售前景不佳应及时销售
%J 中国果业信息
%D 2013
%V 30
%N 08
%K 猕猴桃;
%X <正>今年,眉县猕猴桃生产形势喜人,全县猕猴桃总面积达到1.91万hm2,总产预计40.92万t,较往年大约提高16.9%。挂果面积1.4万hm2,其中徐香5 466.67 hm2,产量预计16.4万t;海沃德3 733.33hm2,产量预计10.08万t;红阳933.33 hm2,产量预计1.68万t;秦美2 666.67 hm2,产量预计10万t;金香200 hm2,产量预计0.51万t。华优、亚特、黄金果等其他品种1 066.67 hm2,产量预计2.25万t。全县现有
%P 58
%@ 1673-1514
%L 50-1173/S
%W CNKI


%0 Journal Article
%A 毕成菊
%+ 贵州省修文县龙场镇农业服务中心;
%T 修文县猕猴桃施用沼肥与农家肥同田对比试验
%J 农技服务
%D 2013
%V 30
%N 08
%K 猕猴桃;;沼肥;;肥效;;试验
%X 在参试猕猴桃的品种、面积、施肥时间和化肥施用量一致的条件下,分别按每株施用沼肥170 kg和施用农家肥170 kg作对照进行比较,结果表明:施用沼肥的所有小区猕猴桃长势明显优于对照,产量增加132.7 kg/667 m2,增幅达14.6%,增产效果显著;同时,施用沼肥的猕猴桃外型较对照美观,总糖、总酸和维生素C含量高于对照,口感更好。
%P 838+841
%@ 1004-8421
%L 52-1058/S
%W CNKI


%0 Journal Article
%A 陈鑫
%A 刘艳飞
%A 陈永安
%+ 西北农林科技大学园艺学院;
%T 冬季修剪对“华优”猕猴桃新蔓发育及结果的影响
%J 北方园艺
%D 2013
%N 14
%K “华优”猕猴桃;;冬季修剪;;新蔓发育;;结果;;果实品质
%X 以"华优"猕猴桃为试材,研究了冬季不同修剪方法对猕猴桃新蔓发育及结果的影响。结果表明:合理的冬季修剪能够显著提高华优猕猴桃的新蔓发育能力、结果能力以及果实的品质,且缓放处理的综合效果显著优于短截处理。
%P 38-39
%@ 1001-0009
%L 23-1247/S
%W CNKI


%0 Journal Article
%A 任莹
%+ 周至县水务局;
%T 喷灌灌水方法在猕猴桃园区的试验应用
%J 陕西水利
%D 2013
%N 04
%K 灌水方法;;灌溉定额;;猕猴桃增产;;喷灌效果
%X 周至县的猕猴桃产业全国有名,如何使猕猴桃高产、稳产,并使该产业不断发展壮大,就成为我们亟待解决的问题。经过多年的生产实践,果农们也积累了一些经验。本文从灌溉方法入手,对几年来的试验结果进行了分析总结,提出了不同灌水方法的灌溉定额,以及喷灌灌水方法在猕猴桃园区应用的重要性,可供参考。
%P 171-172
%@ 1673-9000
%L 61-1109/TV
%W CNKI


%0 Thesis
%A 郭丽芳
%T 不同温度和含氧量对猕猴桃采后生理及能量相关基因表达的影响
%Y 马三梅
%I 暨南大学
%9 硕士
%D 2013
%K 猕猴桃;;能量;;AAC;;Atp;;AOX;;PUMP;;SnRK
%X 能量是维系生物体一切生命活动的基础，组织能量亏损是加速采后园艺作物衰老和品质劣变的重要因素。而能量对于园艺作物采后贮藏寿命的影响又是一个相对复杂的过程，目前对于有关能量代谢的生理生化和分子机制还不十分明确，特别是能量代谢的调控方式。深入揭示这些问题，可减少园艺作物采后呼吸底物消耗和提高组织能量形成，进而延长园艺作物贮运保鲜期。实验分析测定了不同温度和不同含氧量这两个影响果实呼吸的关键因素对采后猕猴桃的呼吸速率、乙烯产生速率等生理指标，能量水平以及SnRK基因、AtpB基因、ACC基因、AOX基因和PUMP基因等能量相关基因的表达的影响。主要研究结果如下：

	1.利用RACE技术克隆到3个AAC基因，1个AtpB基因、1个AOX基因、1个PUMP基因和1个SnRK基因，分别命名为AdAAC1、AdAAC2、AdAAC3、AdAtpB、AdAOX、AdPUMP和AdSnRK。

	2.相较于常温，低温保持了较高的硬度及较低的TSS水平；抑制了猕猴桃果实的呼吸速率和乙烯产生速率，降低了ATP、ADP、AMP水平、能荷、ATP/ADP比率以及腺苷酸总水平；提高了AdAAC1、AdAAC2、AdAtpB、AdAOX、AdPUMP及AdSnRK基因的表达，抑制了AdAAC3基因的表达。

	3.相较于对照，长期100%N2处理保持了较高的硬度及较低的TSS水平，抑制了果实的衰老，抑制了猕猴桃果实的呼吸速率和乙烯产生速率，降低了ATP、ADP、AMP水平以及腺苷酸总水平；长期100%O2处理则加速了猕猴桃果实的衰老，促进了猕猴桃果实的呼吸速率和乙烯产生速率，增加了ADP、AMP水平以及腺苷酸总水平，降低了能荷及ATP/ADP比率。

	4、在采后猕猴桃成熟衰老的过程中，AdAAC1、AdAAC2、AdAtpB及AdSnRK基因的表达趋势相同，且这4个基因出现表达高峰和低谷的时间基本一致。AdAOX和AdPUMP基因的表达在长期100%O2处理的果实中，在贮藏期第1天表达量明显高于其它贮藏期。

	5、在猕猴桃采后衰老过程中，其ATP、ADP和AMP水平都会出现一个先增加后减小的趋势，且出现高峰水平的时间顺序分别是AMP、ADP和ATP。

	综上所述，采后猕猴桃能量水平与呼吸强度密切相关，而果实的成熟衰老受到能量水平的调节。AdAAC1、AdAAC2、AdAtpB、AdSnRK、AdAOX和AdPUMP基因在维持正常的能量水平上起着重要作用。
%W CNKI


%0 Journal Article
%A 思睿
%T 全球猕猴桃生产稳定
%J 中国果业信息
%D 2013
%V 30
%N 06
%K 猕猴桃生产;出口量;
%X <正>在过去10年中的前5年,全球猕猴桃产量仅100万t,之后5年产量增加,超过140万t。自2000年以来,意大利仍是全球最大的猕猴桃生产国,但其所占份额减少了。2011年意大利猕猴桃产量增加了25%,达到43万t,占全球猕猴桃产量的30%。新西兰是全球第二大猕猴桃生产国。据联合国粮农组织的统计数据,2011年新西兰猕猴桃产量超过40万t,占全球猕猴桃产量的25%。
%P 53
%@ 1673-1514
%L 50-1173/S
%W CNKI


%0 Journal Article
%A 韩养贤
%A 高联党
%+ 周至县农业技术推广中心植保站;
%T 周至县猕猴桃产业发展思考
%J 陕西林业科技
%D 2013
%N 03
%K 周至县;;猕猴桃;;产业;;对策
%X 在全面分析周至县猕猴桃产业发展优势、存在问题的基础上,提出了促进产业壮大、优化的对策与建议。
%P 90-92
%@ 1001-2117
%L 61-1092/S
%W CNKI


%0 Journal Article
%A 杜成印
%+ 陕西省农业厅开发办;
%T 陕西猕猴桃产业发展的问题与建议
%J 西北园艺(果树)
%D 2013
%N 03
%K 猕猴桃产业;果品质量;猕猴桃生产;问题与建议;
%X <正>陕西猕猴桃大面积人工栽培始于20世纪80年代。近10年来,生产规模迅速扩大,产量快速增长,成为陕西颇具增长点和特色的农业产业,也是陕西继苹果之后最有优势的果业。1发展现状陕西猕猴桃产业是在野生猕猴桃资源研究基础上发展起来的。1979年农业部组织下达"秦巴山
%P 16-18
%@ 1004-4183
%L 61-1226/S
%W CNKI


%0 Journal Article
%A 赵辉
%+ 陕西省眉县农业技术推广服务中心;
%T 沼肥在猕猴桃上应用试验报告
%J 陕西农业科学
%D 2013
%V 59
%N 03
%K 猕猴桃;;沼肥;;农家肥;;肥效
%X 在同一块猕猴桃园施用化肥一致的条件下,施用等量的沼肥和农家肥进行对比试验。结果表明:施用沼肥的小区猕猴桃长势明显优于农家肥的小区,产量增加13.7%,667m2增产452.2kg,同时施用沼肥的猕猴桃外形、色泽美观,总糖维生素c高于对照,耐贮期更长。
%P 63-64
%@ 0488-5368
%L 61-1089/S
%W CNKI


%0 Journal Article
%A 段眉会
%A 朱建斌
%+ 陕西省周至县农业局;周至县科技局;
%T 猕猴桃贮藏保鲜实用技术(一)——贮藏过程中存在的问题
%J 果树实用技术与信息
%D 2013
%N 05
%K 猕猴桃果实;化学保鲜剂;耐贮性;存在的问题;
%X <正>猕猴桃风味独特,营养丰富,经济价值高,有"长生果"之称,特别是维生素C含量高达1500～4500毫克/千克,可与鲜枣相媲美。近年来我国猕猴桃生产得到了快速发展,据统计2009年我国猕猴桃栽培面积达到8.95万公顷,产量87.5万吨,猕猴桃采后贮藏保鲜情况影响着其产业的发展及经济效益。近几年,在经济利益的驱动下,猕猴桃采收、贮藏、包装过程
%P 43-44
%L 21-1342/S
%W CNKI


%0 Thesis
%A 张婷
%T 沐川县益民猕猴桃专业合作社发展研究
%Y 郑循刚;杨玉良
%I 四川农业大学
%9 硕士
%D 2013
%K 农民专业合作社;;沐川;;猕猴桃;;对策建议
%X 2007年7月1日,我国正式实施《中华人民共和国农民专业合作社法》,明确了我国农民专业合作社的设立和登记、组织机构和财务管理等法律条例内容,为支持、引导农民专业合作社的发展,规范农民专业合作社的组织和行为,保护农民专业合作社及其成员的合法权益,促进农业和农村经济的发展,提供了强有力的法律保障。

	农民专业合作社作为我国作为刚刚发展了十多年的新型合作组织,是建立在家庭联产承包基础上的一种农民经营方式的创新,近年来在推进农业规模化经营、增强农产品市场竞争力上起到了重要作用,同时在发展现代农业、带动农民致富上的作用也日渐显现。但我国的农民专业合作社毕竟起步晚、发展水平低,目前面临着复杂多变的市场、社会、政治、法律等的环境,要真正发挥合作社的优势,带动农民增收致富,就必须对其自身的特点和不足、面临的机遇与挑战进行全面清晰的分析。

	本文选择沐川县益民猕猴桃专业合作社作为主要的研究对象,就我国当前的农业条件和农业模式,探讨农民合作社是否拥有可持续发展的空间,在当前国内外市场是否可以适应,相信这对我国现有的众多合作社来说都意义非常。

	利用SWOT这一模式对沐川益民专业合作社进行专业分析。首先就大环境而言,我们需要分析出该合作社所处的政治经济形势,同时也需要对其正面临的关于行业结构调整等因素的外在威胁做出正确分析。从正反两方面的有效验证可以正确得出农民合作社现今所处的现状。另外,可以结合合作社的内部环境,如其自身拥有的独特优势、特点以及市场营销能力等,进行优劣两方面的分析,通过行业对比,从而,可以得出一些对沐川县农民专业合作社的专业建议。通过专业理念和切实实践,同时在调查研究中运用科学的分析方法,对农民合作社的发展道路及趋势有很大的借鉴意义。
%W CNKI


%0 Thesis
%A 张琳
%T 乙烯对1-MCP处理的猕猴桃香气与醇酰基转移酶活性及基因表达的影响
%Y 惠伟
%I 陕西师范大学
%9 硕士
%D 2013
%K 猕猴桃;;1-MCP;;酯类香气;;醇酰基转移酶(AAT);;基因表达
%X 猕猴桃是乙烯敏感型果实,香气是猕猴桃品质的重要指标,其中酯类物质是猕猴桃最重要的香气成分。1-MCP是乙烯作用抑制剂,1-MCP对猕猴桃有显著的保鲜效果,但也显著地抑制了果实成熟时挥发性物质的形成,尤其是酯类物质的形成,影响食用品质。醇酰基转移酶(AAT)是果实酯类物质合成最末端的关键酶,可将酰基转移到醇类底物上进而形成酯类化合物。目前,关于乙烯对猕猴桃AAT基因的影响仅有一篇报道。为提升猕猴桃的食用品质,本文试图解决1-MCP在猕猴桃贮藏上带来的负面影响,根本目的是为在延长猕猴桃果实的贮藏期的同时,还能够保持果实最佳的风味品质,达到两全其美的目的,可为指导实际生产与销售提供理论依据。本文研究了1-MCP处理对海沃德猕猴桃在冷藏(0±0.5℃)过程中果实脂类香气物质的影响,以及用乙烯恢复香气过程中AAT活性及AAT基因表达的变化。结果如下：

	1、1-MCP处理对猕猴桃香气成分的种类和数量有一定的影响,其中共检测出16种酯类化合物。1-MCP处理对果实酯类化合物的种类和含量都有影响,不同冷藏期的酯类化合物种类和含量也各有不同。其中用0.51-MCP处理效果最明显,在30d和75d时,处理组比对照组的分别减少了41.7%和45.4%,在75d时达到最低。

	2、用1-MCP处理的果实AAT酶活性明显降低,AT1,AT2,AT17基因表达量均明显降低。用外源乙烯对1-MCP处理的果实进行再处理后,果实酯类香气的种类和数量均有增加,一定程度的增加了AAT酶活性,促进AT1,AT2,AT17基因的表达,推断这三个基因可能与猕猴桃酯类香气合成有关。而对AT15,AT18基因呈现相反变化,推测它们可能是与生长相关的酯类的合成基因。根据AAT酶活性及基因表达的变化说明乙烯处理确实有一定的恢复作用。

	3、研究了不同采收期猕猴桃的ATT酶活性的变化。随着果实在树上的自然成熟,ATT酶活性不断上升；前四个采收期的猕猴桃果实醇酰基转移酶(AAT)的酶活性在货架期期间呈现递增趋势,第五及第六个采收期的AAT酶活性在货架期期间先增加后减少,分别在第6d和第3d时达到最大值,为36.8mU/mg和38.9mU/mg。说明在货架期间,随着果实的成熟,AAT酶活性逐渐增加然后降低。采收越早,AAT酶活高峰在货架期出现的越晚,反之则越早。

	4、不同采收期猕猴桃的ATT酶基因的相对转录量也受采收期影响,变化趋势较为明显的是AT1,AT2,AT17三个基因,前四个采收期果实在货架期内均呈现上升趋势,第五个和第六个采收期在货架期呈现先上升后下降的趋势,由此可知,采收期越早,AAT基因的相对转录量的高峰的产生越晚,采收越晚高峰的产生越早。分析这三个基因的转录可能是受果实成熟过程中产生的内源乙烯的调控,进一步推测其可能参与果实成熟过程中香气的产生。而AT15和AT18的相对转录量的变化不明显。可见在果实成熟期间,AT1,AT2,AT17起到较为关键的作用,可能是与果实成熟过程中挥发性脂类形成密切相关的基因。结果表明在内源乙烯影响下是有与同之前相同的实验结果,再一次证明这3个基因的在酯类物质合成过程中的起到主导作用。说明乙烯确实能够在一定程度上恢复猕猴桃的香气,为今后实际生产中的应用提供的切实有力的理论依据。
%W CNKI


%0 Journal Article
%A 俞学文
%A 陈增灿
%+ 浙江省上虞市百官街道办事处农技中心;上虞市吉盛果业专业合作社;
%T 上虞市猕猴桃产业发展现状及对策
%J 浙江农业科学
%D 2013
%N 04
%K 猕猴桃;;产业;;上虞
%X 简述上虞市猕猴桃产业发展现状,在此基础上初步探讨其发展对策。
%P 416-418
%@ 0528-9017
%L 33-1076/S
%W CNKI


%0 Journal Article
%A 黄春源
%A 刘东海
%A 吴玉妹
%A 张小锁
%+ 广东省和平县水果研究所;广东省和平县农业科学研究所;
%T 猕猴桃测土配方施肥试验初报
%J 中国园艺文摘
%D 2013
%V 29
%N 03
%K 猕猴桃;;测土配方;;施肥
%X 参照农业部《测土配方施肥技术规范》,结合和平县猕猴桃主产区果园已有的土壤养分状况及主栽猕猴桃品种生长特性和养分需求特点,选用"3414"完全方案,进行氮、磷、钾肥料配施试验。结果表明,和平县红壤土种植‘武植3号’猕猴桃每667m2的氮、磷、钾肥最佳施用量分别为100～105kg、135～140kg、170～175kg,N∶P∶K比例为1∶0.3～0.35∶0.7～0.8。
%P 3-5
%@ 1672-0873
%L 11-4921/S
%W CNKI


%0 Journal Article
%A 涂美艳
%A 江国良
%A 陈栋
%A 谢红江
%A 孙淑霞
%A 李靖
%+ 四川省农业科学院园艺研究所农业部西南地区园艺作物生物学与种质创制重点实验室;
%T 永业生命素在猕猴桃上的应用效果
%J 安徽农业科学
%D 2013
%V 41
%N 07
%K 叶面肥;;永业生命素;;猕猴桃;;品质;;经济效益
%X [目的]为了研究叶面喷施不同浓度永业生命素对猕猴桃生长发育、产量、品质及经济效益的影响。[方法]以一年生红阳和八年生海沃德猕猴桃为试材,分析使用后的猕猴桃果实品质、新梢长度粗度和叶绿素含量等指标。[结果]叶喷永业生命素400～800倍均能显著提高猕猴桃果实硬度、可溶性固形物、总糖、VC等,并有效促进新梢增粗、伸长生长以及叶绿素a、叶绿素b合成,提高单果重、产量及经济效益。[结论]叶面喷施永业生命素400倍液的效果最显著。
%P 2950-2951
%@ 0517-6611
%L 34-1076/S
%W CNKI


%0 Journal Article
%A 黄琳琳
%+ 西北农林科技大学园艺学院;
%T 新西兰猕猴桃产业发展与营销模式
%J 中国果业信息
%D 2013
%V 30
%N 02
%K 猕猴桃产业;亚洲市场;有机猕猴桃;新西兰;
%X 新西兰是全球第三大猕猴桃生产国,在国际猕猴桃市场上占有绝对的品质优势和价格优势,其"ZespriTM"品牌是公认的为消费者提供高品质果实的市场领导者。
%P 32-34
%@ 1673-1514
%L 50-1173/S
%W CNKI


%0 Journal Article
%A 董志有
%+ 陕西眉县农业技术推广服务中心;
%T 猕猴桃果园生草效果分析
%J 北京农业
%D 2012
%N 33
%K 猕猴桃;;果园生草;;效果分析
%X 猕猴桃果园生草,可改善果园生态环境,提高果园土壤肥力,降低高温干旱等的危害,提高果品品质和产量。
%P 28
%@ 1000-6966
%L 11-2222/S
%W CNKI


%0 Journal Article
%A 刘艳飞
%A 陈鑫
%A 王亚青
%+ 西北农林科技大学园艺学院;
%T 秦巴山区猕猴桃优质高产栽培技术
%J 北方园艺
%D 2012
%N 18
%K 秦巴山区;;猕猴桃;;优质高产;;栽培技术
%X 针对秦巴山区猕猴桃栽培中易发生病害、产量和果实质量不稳定等问题,根据多年经验,总结出秦巴山区猕猴桃优质高产栽培的关键技术,并以眉县为试验区,进行大面积推广试验。2006～2010年,试验区累计推广面积8 760hm2,新增总产量5.35万t,新增总产值3.91亿元,新增总收入3.3亿元,以显著的实际成效验证了秦巴山区猕猴桃优质高产栽培技术的推广价值。
%P 85-87
%@ 1001-0009
%L 23-1247/S
%W CNKI


%0 Journal Article
%A 玉成
%T 智利:猕猴桃增产10%
%J 中国果业信息
%D 2012
%V 29
%N 07
%K 猕猴桃;种植户;
%X <正>由于春季气候条件有利,授粉条件改善,种植户与技术人员的共同努力,果园管理水平提高了,果实品质也得到了改善。据智利猕猴桃委员会从其下属公司收集的信息资料表明,2012年智利猕猴桃产量预计为19.5万~20万t,增幅近10%,2011年海沃德猕猴桃仅为17.6万t。秋季良好的低温天气,无大霜冻,冬季低温时间长,猕猴桃花芽分化率高,挂果量大,产量高。猕猴桃增产的另一个重要原因是春季没有明显霜冻,花期蜜蜂活动良好,授粉率增加。不过,虽然猕猴桃产量增加,但种植户也担心一个
%P 44
%@ 1673-1514
%L 50-1173/S
%W CNKI


%0 Journal Article
%A 谢佳汛
%T 智利:猕猴桃出口遇挑战
%J 中国果业信息
%D 2012
%V 29
%N 06
%K 猕猴桃;种植户;
%X <正>2012年北半球猕猴桃产量预计将增长13%,其中,智利的主要竞争对手意大利的猕猴桃产量将增长12%左右。对智利猕猴桃产业而言,2012年将是极具挑战性的一年。不过,智利猕猴桃委员会主席认为,如果行业界采用恰当的营销策略,不犯若干年前出现相似情况时的同样错误,前景也应该是乐观的。然而,2011年5月和6月的猕猴桃库存量过多,导致价格严重下跌,给生产者带来了负面影响。猕猴桃委员会主席指出,智利猕猴桃业界人士要十分清楚这一情况,以便更好地采取措施。
%P 48
%@ 1673-1514
%L 50-1173/S
%W CNKI


%0 Journal Article
%T 建宁县启动猕猴桃避雨栽培项目
%J 中国果业信息
%D 2012
%V 29
%N 06
%K 猕猴桃产业;建宁县;特约通讯员;
%X <正>本刊讯(特约通讯员陈世平)在福建省科技厅立项支持和福建省农业科学院的技术指导下,4月下旬,建宁县在全省率先启动实施猕猴桃避雨栽培项目。据悉,该项目通过搭建标准化大棚,有效避免猕猴桃受阴雨、大风、冰雹等恶劣天气影响,提高猕猴桃种植水平、产量和质量,促进建宁县乃至福建猕猴桃产业发展。目前,该县溪口镇溪口村已完成猕猴桃大棚避雨栽培
%P 54
%@ 1673-1514
%L 50-1173/S
%W CNKI


%0 Thesis
%A 李加兴
%T 基于超微细处理的猕猴桃籽油保健功能特性及应用研究
%Y 李忠海
%I 中南林业科技大学
%9 博士
%D 2012
%K 猕猴桃;;多不饱和脂肪酸;;保健功效;;超微细处理;;粒径
%X 以猕猴桃果渣中的果籽为原料,采用超临界CO：萃取技术提取猕猴桃籽油,研究萃取分离条件与抗氧化稳定性,分析猕猴桃籽油的理化特性与质量指标,研究使其油滴粒度达到超微细状态的超高压处理条件及粒径分布特征,并通过动物试验模型进一步开展超微细猕猴桃籽油的保健功效特性研究与安全性评价,然后在此基础上对其开展软胶囊与护肤品类产品的开发应用研究。研究结果表明：


	①超临界CO2萃取猕猴桃籽油的最佳条件为：果籽粉碎度40-60目,萃取压力30MPa,萃取温度48℃,CO2流量300kg/h,萃取时间210min,出油率34.4%；选择二级降压分离,可把超临界CO2萃取出的猕猴桃籽油中的游离脂肪酸与水分进一步分离出来,最佳分离条件为：分离釜Ⅰ的压力与温度分别为9MPa、42℃,分离釜Ⅱ的压力与温度分别为6MPa、室温,猕猴桃精油出油率可达32.3%；温度与光照条件均可加速氧化猕猴桃籽油,应注意低温避光保存,添加由0.1‰TBHQ、0.1‰BHT、0.05‰V。组成的复合抗氧化剂可提高其抗氧化稳定性。


	②对猕猴桃籽油的不合格品进行精炼的最佳脱酸条件为：碱炼初温35℃,碱液浓度9%,下碱时间5min,搅拌转速60r/min,保温沉降8h；最佳脱水条件为：脱水温度105℃,脱水时间55min,搅拌转速45r/min,脱水真空度0.08Mpa；脱色条件为：加活性白土2.5%,脱色温度95℃,真空度0.08MPa,搅拌转速55-60r/min,时间30min,然后采用板框过滤机进行过滤；脱臭条件为：脱臭温度150℃,时间2.5h,真空度0.08Mpa,脱臭完成后充入N2破真空度,采用0～5℃低温贮藏。


	③猕猴桃籽油的理化特征指标为：相对密度0.927,折光指数1.484,烟点160℃,皂化值182mgKOH/g,碘值171g I2/100g；脂肪酸组成中,主要含亚麻酸64.3%、亚油酸13.3%、油酸14.5%、棕榈酸5.6%、硬脂酸1.3%,是当今较为理想的天然多烯酸来源。


	④采用超高压纳米均质技术制备超微细猕猴桃籽油的最佳条件为：操作压力135MPa,样品流量70L/h,对猕猴桃籽油处理3次,可使其油滴粒径最小；采用光子相关光谱法对普通猕猴桃籽油的油滴粒度进行检测,粒度大于2μm的油滴占97.891%,100%的油滴粒度小于6p m,平均粒径为3.0536μ m,表明普通猕猴桃籽油的油滴粒度处于微米级范围；100%超微细猕猴桃籽油的油滴粒径小于0.1972μ m,其中小于100nm的油滴所占比例高达88.594%,油滴平均粒径0.0634μ m,平均粒径比超微细处理之前的原油缩小48.2倍；经扫描电镜(SEM)分析,普通猕猴桃籽油的油滴杂乱无章,没有规整的几何形状,而超微细猕猴桃油的油滴分布较为分散,外形呈球型,比表面积相对较大。


	⑤普通猕猴桃籽油和超微细猕猴桃籽油都能降低高脂饲料模型大鼠的血清TC和TG水平及提高HDL-C水平,但两者都对降低TG水平更为有效；超微细猕猴桃籽油比普通猕猴桃籽油调节血脂的功效更为显著,尤以低剂量的超微细猕猴桃籽油(0.335g/kg·BW)的功效更为突出,对高脂大鼠TC水平的降幅为48.67%,对TG水平的降幅为53.25%,对HDL-C水平的增幅为201.41%,比普通猕猴桃籽油对TC的降幅提高10.5倍,对TG的降幅提高2.3倍,对HDL-C的增幅提高9.2倍；超微细猕猴桃籽油和普通猕猴桃籽油都能降低溴代苯肝损伤模型小鼠组织中MDA的含量,但前者比对MDA的降幅比后者提高4.8倍；两种猕猴桃籽油均能极显著增强小鼠血清SOD的活力,前者增幅达到190.05%,比后者提高3.2倍；果蝇生存试验结果表明,两种猕猴桃籽油均可均显著延长果蝇的平均寿命和平均最高寿命,但前者功效更为明显。


	⑥以超微细猕猴桃籽油喂饲大鼠30d,对大鼠的生长发育、血液学指标、血液生化指标没有影响,也未见病理形态学改变,可初步认定对人体安全。


	⑦依据超微细猕猴桃籽油保健功能特性与安全性评价结果,以其为原料制备超微细猕猴桃籽油软胶囊,囊壳配比(水：明胶：甘油)为1：1：0.5时,软胶囊质量最佳；超微细猕猴桃籽油软胶囊的囊壳厚度定为0.60mm为宜,可防止崩解迟缓；软胶囊的最佳干燥条件为干燥温度25℃,相对湿度30%,干燥时间30h；软胶囊的崩解时限随储存温度的升高而延长,长期储存时控制温度低于35℃以下；以超微细猕猴桃籽油为基料,制备出乳液与膏霜护肤产品,人体斑贴试验结果表明对人体皮肤未引起不良反应。


	通过开展上述研究,进一步明确了超微细猕猴桃籽油更为显著的营养保健价值,扩宽了应用范围,也有利于进一步提高我国猕猴桃产业应用基础研究水平,完善超微细功能性油脂的功效研究理论体系。
%W CNKI


%0 Thesis
%A 苑平
%T 高抗性耐贮转基因猕猴桃的选育及适应性研究
%Y 田宏现;夏新界;李克纲
%I 吉首大学
%9 硕士
%D 2012
%K 猴桃;;反义RNA技术;;农杆菌;;组织培养;;遗传转化
%X 红阳猕猴桃原产于四川省苍溪县，因其口感好，肉质细腻，具有极高的开发利用价值。但红阳猕猴桃因为抗病性差，果实贮藏期太短等原因，常给果农带来巨大的经济损失，不利于推广种植。为建立猕猴桃基因功能研究技术平台并通过生物技术改良猕猴桃,本研究以海沃德猕猴桃为实验材料，克隆得到猕猴桃ACO基因，通过反义RNA技术转化红阳猕猴桃，抑制其乙烯的产生，从而达到延长果实贮藏期的目的，另外选择高抗性的砧木对转基因苗进行嫁接，以解决抗病性差的缺点，从而选育出一个耐贮且高抗病性的红阳猕猴桃新品种。

	猕猴桃叶片中由于酚类和糖类物类含量过多，常规的方法很难从中提取出猕猴桃基因组DNA和总RNA。本实验通过在提取缓冲液中添加一定比例的PVP-40和β-巯基乙醇，有效的防止了酚类物质的氧化和多糖类物质的干扰。成功从猕猴桃叶片中的得到了高质量的基因组DNA和总RNA，完全能够满足PCR鉴定和Southern分子杂交等分子生物学实验的要求。

	从海沃德猕猴桃叶片中提取总RNA，反转录合成cDNA,并以cDNA为模板，用特异性引物进行PCR扩增，得到大小长约1Kb的猕猴桃ACO基因的全长片段。通过中间载体pJIT163和表达载体pCAMBJA1300成功构建了该基因的反义表达载体。

	以红阳猕猴桃带芽茎段和叶片为外植体，研究其愈伤诱导、分化出芽、生根及练苗等过程，完善了其组培体系，并建立了一个高效的农杆菌介导的红阳猕猴桃遗传转化体系，为通过分子生物学的手段来研究和改良红阳猕猴桃提供了一个很好的技术平台。共获得47株潮霉素抗性植株,随机挑选其中14株经跨35S启动子，和跨CaMV终止子的PCR鉴定,其中7株在两次检测中都扩增得到了目的条带,初步统计得出阳性植株占50%左右。实验证明本研究在世界上首次将猕猴桃的ACO基因的反义表达载体成功转化中华猕猴桃，并获得了再生植株。

	为使得到的转基因阳性植株提前挂果，而且增加红阳猕猴桃的抗病性。本实验选用高抗病性的对萼猕猴桃(Actinidiavalvata)为砧木，进行了试管苗的嫁接。共嫁接20株阳性植株，存活19株，嫁接成活率在95%以上，结果非常理想。预计明年可以挂果，果实的贮藏时间和嫁接苗的抗病性还有待进一步观察和研究。
%W CNKI


%0 Thesis
%A 杨灵红
%T 芽孢杆菌MC67发酵条件优化及对猕猴桃细菌性叶枯病防治效果初探
%Y 陈五岭;殷红
%I 西北大学
%9 硕士
%D 2012
%K 猕猴桃细菌性叶枯病;;芽孢杆菌;;He-Ne激光诱变;;发酵条件
%X 芽孢杆菌MC6是由西北大学生科院408实验室从猕猴桃根际土壤中分离筛选得到的,该菌株对猕猴桃叶枯病病原菌有良好的拮抗性能。本文在此研究的基础上,对菌株MC6进行了分类鉴定、He-Ne激光诱变、发酵条件优化、无菌发酵液稳定性测定和盆栽防效等初步研究,主要研究结果如下：

	通过细胞形态学观察、生理生化检测以及16SrDNA序列分析方法对菌株MC6进行了分类鉴定,初步确定菌株MC6是一株巨大芽孢杆菌；通过对猕猴桃叶枯病菌拮抗性能测定,发现菌株MC6对病原菌的抑菌圈直径平均可达12.8mm；采用输出功率为10mw的He-Ne激光照射具有拮抗能力的MC6菌株15mmin后,以猕猴桃叶枯病病原菌作为指示菌,从拮抗正突变株中筛选出拮抗能力显著提高的MC67,比MC6菌株抑菌效果提高了26.61%,经传代培养,突变株MC67遗传性状稳定。

	综合考虑突变株MC67生长量A660和抑菌率两个指标,从15种不同的培养基单因素条件下选择了最佳培养基配方和最佳碳氮源。在此基础上,通过均匀设计与正交试验相结合优化出最佳发酵工艺条件组合即：培养时间30h,培养温度350C,摇床转数150rprn,培养pH值7.0,接菌量0.5%。研究发现突变株MC67发酵滤液不仅可以很好的抑制猕猴桃叶枯病菌的生长繁殖,而且大大降低病原菌的致病性,对猕猴桃叶枯病具有很好的预防和治疗效果；同时诱发了植株体内某种防御机制,能够提高猕猴桃体内植物保护酶SOD酶活性和POD酶活性。

	对突变株MC67发酵滤液抑菌效果的稳定性进行了研究,结果表明其发酵滤液具有酸沉淀、热稳定性、耐受高压、抗蛋白酶K和紫外线、水溶性及醇溶性等特点。初步推断突变株MC67发酵滤液抗菌物质活性成分为脂肽类物质。

	室内盆栽试验结果表明：突变株MC67发酵液对猕猴桃叶枯病防治效果显著。接种猕猴桃叶枯病病原菌前0h,24h和48h以20mL/盆浇灌MC67发酵液,7天后各处理组防效分别为76.4%,87.3%,96.6%,接种病原菌20天后防效分别为38.5%,55.9%,81.0%,单接突变株MC67发酵液的植株未见发病,生长良好。
%W CNKI


%0 Thesis
%A 王琼
%T 成都市政策性农业保险运行模式研究
%Y 肖诗顺
%I 四川农业大学
%9 硕士
%D 2012
%K 成都市;;政策性农业保险;;发展模式
%X 中国是农业大国,农业发展情况对国民经济有着举足轻重的影响。近年来,频繁发生的各种自然灾害严重影响了农业的发展、农村经济的增长和农民收入的提高。作为农业支持保护三大支柱之一,政策性农业保险的开展可以有效分散农业生产过程面临的风险,起到农业生产发展“安全阀”的作用。成都市作为统筹城乡综合改革试验区,自2007年试点农业保险以来,不管是在农业保险险种还是农业保险运行模式上都进行了创新,取得了一定成效。

	文章采用文献研究法、案例分析法、对比分析法等,以猕猴桃保险为例,对成都市政策性农业保险发展模式进行了研究。通过对成都市政策性农业保险制度建设、运行模式方面的分析,得出以下研究结论：(1)成都市政策性农业保险取得的成效。经过几年的创新试点,成都市政策性农业保险制度得到了完善；农业保险险种不断丰富,除了发展传统农业保险险种,还设计了特色农业保险险种；农业保险运行模式也不断创新,引入公估机构、行业协会或农险代理机构；成都市逐步合理的保费补贴政策,减轻了投保人经济负担,调动了农户参保和保险机构承保的积极性。

	(2)成都市政策性农业保险存在的问题。缺乏地方性法规规范政策性农业保险的具体操作；仅靠政府补贴难以保证政策性农业保险的健康可持续发展；保险条款存在普遍不合理现象,影响种植户、养殖户参保积极性；种植户、龙头企业、农民专业合作组织参保意识不够。

	根据研究结论,本文有针对性地提出了以下对策建议：完善政策性农业保险法律法规建设；合理化财政补贴,建立巨灾风险基金；完善农业保险条款,单独核算农业保险；加强宣传,提高农业生产者参保意识。
%W CNKI


%0 Thesis
%A 樊芳冰
%T 四川猕猴桃溃疡病菌的分离鉴定及其粗毒素的研究
%Y 朱天辉
%I 四川农业大学
%9 硕士
%D 2012
%K 猕猴桃溃疡病菌;;分离鉴定;;粗毒素;;生理指标
%X 猕猴桃溃疡病是在中国、日本、新西兰、意大利等主要猕猴桃生产大国发生的一种非常严重的植物病害,该病害的病原菌可通过猕猴桃苗木、接穗等栽植材料和果实的调运远距离传播,已被列入我国林业检疫性有害生物名单。本研究在比较四川猕猴桃溃疡病不同发生区的症状的表现基础上,对其病原菌进行了分离鉴定,并从病原菌的发酵培养基中提取了对猕猴桃健康枝条有侵染作用的粗毒素,研究了粗毒素对其保护酶系的影响,取得了以下主要研究成果：

	1、在同一时间段观察四川五个不同地方的溃疡病发病症状,名山和苍溪的病株表现出了典型的溃疡病腐烂症状,出现锈水,流胶症状,而采自崇州、德阳和都江堰的病株,病部周围存在许多锈色小点,其皮层组织呈赤褐色,同时崇州病株的病部还存在有白色小粒状菌露。

	2、从来源于四川5个不同地区的猕猴桃溃疡病枝条上均分离到了与标准菌株表型特征相似的细菌,采用生理生化的方法检测,并且用通用引物对5个不同地理来源的代表性菌株进行了细菌16S rDNA片段扩增,对其序列进行BLAST同源比对后,结果显示,供试的5个菌株DY10、CZ8、MSI、CX9和DJY33的生理生化特征与Pseudomonas syringae pv. actinidiae相似,同时,它们的16S rDNA序列与NCBI网站上的PSA标准菌株(GenBank AB001439.1)的同源性达到89.00%。通过以上16S rDNA序列分析和表型特征,鉴定分离病原菌为Pseudomonas syringae pv. actinidiae。

	3、猕猴桃溃疡病病原菌在一定的液体培养基中可以产生对猕猴桃愈伤组织有褐化作用的粗毒素,为了得到猕猴桃溃疡病病原菌的最佳产毒条件,本实验对该病菌的产毒培养条件进行了优化,在PGY培养基、BP培养基、PDB培养基、GY培养基和PD培养基这五种液体培养基中,PDB液体培养基产毒的能力最强；同时利用DPS软件分析得出,产毒的最佳培养时间为3d；通过正交试验的方差分析表明：温度,pH值和溶氧量对该菌产生毒素的影响较大,最适产毒温度为24℃,初始pH值为5.5,瓶装量为20mL时,毒素产量最多。优化后的培养条件使供试菌株产生抗菌物质的能力大大提高,褐化指数达到90%以上。

	4、本实验选择四川地区具有代表性的三个猕猴桃品种——金魁(高抗)、海沃德(中抗)和秦美(感病),对其接种病原菌粗毒素,之后进行SOD、POD、PPO、 CAT、PAL等生理指标的测定,得出了不同品种对于毒素的抗性能力有着明显的差异,金魁接种毒素后,在整个发病的过程中,其SOD、POD和PPO测定值的增加幅度和速度明显高于海沃德和秦美,而这三个品种的CAT和PPL检测指标值的波动差异并不显著。
%W CNKI


%0 Journal Article
%A 刘亚妮
%+ 陕西省岐山县猕猴桃开发中心;
%T 陕西省岐山县猕猴桃产业调查
%J 落叶果树
%D 2012
%N 03
%K 岐山县;猕猴桃生产;猕猴桃产业;中华猕猴桃;红阳猕猴桃;陕西省;
%X <正>2009年3月,陕西省政府确定把猕猴桃作为继苹果之后又一大优势产业,计划到2015年在秦岭北麓渭河以南,东起渭南潼关,西至宝鸡渭滨,种植猕猴桃6.7万hm2,把陕西省建成世界最大的猕猴桃生产基地,岐山县积极响应,目前全县猕猴桃栽植达到0.52万hm2。为详细掌握岐山县猕猴桃生产经营情况,2010年11月18～20日,笔者调查了两个镇的生产情况,为产业的发展提供理论依据。
%P 57-58
%@ 1002-2910
%L 37-1125/S
%W CNKI


%0 Thesis
%A 杨斌
%T 秦岭北麓猕猴桃成品苗木繁育关键技术研究
%Y 刘占德;邓丰产
%I 西北农林科技大学
%9 硕士
%D 2012
%K 秦岭北麓;;成品苗木;;繁育技术;;猕猴桃
%X 近年来，伴随农业产业结构调整步伐的加快，猕猴桃产业进入快速发展的时期，种植面积迅速扩大，猕猴桃产业的发展需大量优良品种苗木。本实验旨在针对秦岭北麓猕猴桃产业带成品苗木繁育技术的研究，研究内容涉及猕猴桃育苗整个程序，即包括种子处理、苗圃的选择与整理、播种与移栽、嫁接与定值、苗圃管理、起苗包装。主要研究了研究猕猴桃种子沙藏天数与发芽率的关系；秦岭北麓地区猕猴桃主栽品种嫁接苗繁育的适宜嫁接时期，同时调查分析了猕猴桃成品实生苗培育程序中的关键技术。结果表明：沙藏50至70天为宜，50%左右的种子露白即可播种；秦岭北麓猕猴桃桃主栽品种红阳、海沃德和徐香嫁接的适宜时期是6月1日到8月1日，嫁接越早，生长量越大；三个主栽品种在野生美味系猕猴桃实生苗上的嫁接成活率、品种萌芽率和生长量红阳最高，徐香次之，海沃德最低；8月15日后嫁接的苗木品种萌芽率显著降低，9月1日和9月15日嫁接的成品苗和半成品苗栽植后次年品种萌芽率极低，仅8-26%。通过本论文研究为秦岭北麓猕猴桃产业带培育出优良品种苗木提供一套技术参考。
%W CNKI


%0 Journal Article
%A 蒲仕华
%A 马凤仙
%A 李果
%+ 四川省都江堰市农村发展局农技站;
%T 都江堰市猕猴桃产业现状、问题及对策
%J 中国果业信息
%D 2012
%V 29
%N 04
%K 都江堰市;;猕猴桃;;现状;;问题;;对策
%X 四川省都江堰市是公认的猕猴桃最佳生态区之一,1981年率先从新西兰引进国际猕猴桃主流品种海沃德栽培。文章在对都江堰市猕猴桃产业发展前景和现状分析的基础上,提出以科技为支撑,提升猕猴桃生产基地建设标准化水平;以产业链条建设为抓手,着力提高产业化水平;进一步强化对猕猴桃产业推进工作的组织协调管理职能等对策建议,促进都江堰市猕猴桃产业健康发展。
%P 9-10
%@ 1673-1514
%L 50-1173/S
%W CNKI


%0 Journal Article
%A 敖礼林
%+ 江西省奉新县农业局;
%T 猕猴桃高效人工授粉技术
%J 农家科技
%D 2012
%N 04
%K 猕猴桃园;人工授粉;
%X <正>猕猴桃栽培品种绝大多数为雌、雄异株,雌花没有雄花花粉授粉、授精就不会结果。授粉、授精良好时,雌花95%以上会结果,且果实生长快、果型大、产量高、品质优。授粉、授精不良的果实,果型小、品质差或中途会脱落。自然情况下,猕猴桃主要靠昆虫授粉,靠风辅助授粉。人工栽培的猕猴桃园,遇到雌雄株配比不当、花期不遇、雄花量
%P 18
%@ 1003-6989
%L 50-1068/S
%W CNKI


%0 Thesis
%A 曹轩峰
%T 周至县猕猴桃现代示范园规划
%Y 邹志荣
%I 西北农林科技大学
%9 硕士
%D 2012
%K 猕猴桃;;现代农业;;示范园;;规划
%X 建设农业科技示范园是我国现代农业发展规划的重要内容，是新时期党中央、国务院解决“三农”问题、实现农村小康战略的重大举措，是推动农业产业结构调整、增加农民收入、引领现代农业可持续发展的重要途径。

	在全球经济一体化趋势不断加快、国际竞争日益加剧以及我国农业及农村结构重大调整的新形势下，传统的农业生产方式正在逐步发生着深刻的变化。农业科技示范园作为农业科技示范、成果转化的载体和平台，作为农业产业提升和优化的龙头，作为农业科技体制创新的重要组织模式，近年来在全国各地得到了广泛推行实施，并在实践中发挥了积极的作用。今后一段时期，利用农业科技示范园这种形式引导我国传统农业向布局区域化、生产专业化、产品优质化、经营一体化、服务社会化、管理现代化等现代农业发展方向转变，将成为我国农业和农村经济发展的重要任务和有效途径。

	本文从目前我国农业科技示范园的建设发展现状出发，简要论述了现代农业的概念、特点及发展意义，阐述了农业科技示范园的概念、功能、类型及发展意义，分析探讨了农业科技示范园在加快农业高新技术示范推广、提高农业科技创新能力、推动区域经济发展、提高农业效益、带动农业旅游观光及促进现代农业可持续发展中的积极意义。

	以周至县猕猴桃现代示范园规划实践为例，采取理论研究与实地调查相结合的方法，分析了规划的背景意义，提出了规划应遵循的原则，总结了专类农业科技示范园规划建设的主要内容与基本方法，从规划总纲，项目规划的背景意义，基础分析，指导思想，功能定位，建设期限，总体布局，分区规划，基础工程规划等方面对周至县猕猴桃现代示范园规划建设项目进行了全面的探讨，确立了“一廊、一心、一区、一所”的总体规划布局，在投资及效益分析，保障措施等方面提出了相应的建议，为周至县猕猴桃现代示范园的规划建设提供了科学的决策依据和建设指导。
%W CNKI


%0 Journal Article
%A 高小宁
%A 赵志博
%A 黄其玲
%A 秦虎强
%A 黄丽丽
%+ 旱区作物逆境生物学国家重点实验室·西北农林科技大学植物保护学院;
%T 猕猴桃细菌性溃疡病研究进展
%J 果树学报
%D 2012
%V 29
%N 02
%K 猕猴桃细菌性溃疡病;;病原;;发生规律;;防治
%X 细菌性溃疡病(bacterial canker)是猕猴桃(kiwifruit)生产中的毁灭性病害。该病的发生具有蔓延快、致病性强、根除难度大等特点,成为猕猴桃产业发展的主要限制因子。综合国内外相关研究报道,就细菌性溃疡病在世界猕猴桃产区的分布和危害,病原菌的分类地位、寄主范围、遗传多样性和分子检测技术,猕猴桃对溃疡病菌的抗性机制,病害的侵染循环、流行因素以及综合防治技术等方面进行了系统综述,旨在为进一步揭示病害成灾规律、有效控制病害提供新信息。
%P 262-268
%@ 1009-9980
%L 41-1308/S
%W CNKI


%0 Journal Article
%A 李飞
%A 邓盛蓉
%+ 上虞市气象局;新昌县气象局;
%T 上虞红心猕猴桃种植气候分析
%J 农业与技术
%D 2012
%V 32
%N 02
%K 红心猕猴桃;;气候分析;;影响
%X 红心猕猴桃以其突出特色及良好风味蕴藏着极大的市场潜力,本文根据上虞章镇多年来红心猕猴桃的栽培实践,分析红心猕猴桃在上虞种植10年来的各生长发育期的平均气候条件,分析总结其产量、品质与气候的关系,总结种植的最佳气候条件及气候变化可能带来的影响。
%P 116+196
%@ 1671-962X
%L 22-1159/S
%W CNKI


%0 Journal Article
%A 冉崇朝
%A 张天明
%+ 四川省都江堰市老科协;四川省都江堰市农业委员会;
%T 四川省都江堰市猕猴桃产业可持续发展调查
%J 北京农业
%D 2012
%N 03
%K 猕猴桃;;特色产业;;品牌优势;;可持续发展
%X 猕猴桃产业已成为四川省都江堰市最有发展潜力的主导优势特色产业。为推进四川省都江堰市猕猴桃产业化经营,加快由过去粗放经营向集约化、品牌化经营的转变,通过对国内外市场前景分析,针对目前存在的问题,提出以科技为支撑,提升猕猴桃标准化生产基地建设水平;细化落实惠农政策措施,着力提高猕猴桃产业配套水平;加强品牌创建与外包宣传,提升都江堰市猕猴桃品牌竞争力等措施。
%P 113-115
%@ 1000-6966
%L 11-2222/S
%W CNKI


%0 Journal Article
%A 徐爱春
%A 陈庆红
%A 顾霞
%A 张蕾
%+ 湖北省农业科学院果树茶叶研究所;
%T 猕猴桃叶片矿质营养元素含量年变化动态与果实品质的关系
%J 湖北农业科学
%D 2011
%V 50
%N 24
%K 猕猴桃;;叶片;;矿质营养元素;;果实品质
%X 为确立生产优质猕猴桃的叶片营养诊断时期,指导猕猴桃的科学施肥,试验以猕猴桃品种金农(Actinidia chinensis Planch.cv.Golden dragon)为试材,分析了湖北省农业科学院果树茶叶研究所猕猴桃园内猕猴桃植株的叶片矿质营养元素含量年变化动态及其与果实品质的关系。结果表明,在整个生长季中,叶片的N、K元素含量在8月前呈下降趋势,8月初逐渐回升,Ca元素含量的变化与之相反,Cu和Fe元素的含量总体呈下降趋势,B和Mn元素的含量总体呈上升趋势,Zn元素含量是升降交替性变化。K和Mn元素与果实的单果重正相关性显著,P、K、Zn元素与果实的可溶性固形物含量和维生素C含量负相关性显著,Mg、Ca、B元素与果实的可溶性固形物含量、维生素C含量正相关性显著。叶片N元素的适宜诊断时期为7～9月,P、Ca和Cu元素的适宜诊断时期为10月,K、Mg和Zn元素的适宜诊断时期为7～8月,Mn元素的适宜诊断时期为9～10月,Cl元素的适宜诊断时期为7～10月,B元素的适宜诊断时期为8月,Fe元素的诊断在全年均可。
%P 5126-5131
%@ 0439-8114
%L 42-1255/S
%W CNKI


%0 Journal Article
%A 郑勇强
%T 美国:加州猕猴桃再获丰收
%J 中国果业信息
%D 2011
%V 28
%N 12
%K 猕猴桃;
%X <正>美国加利福尼亚州(以下简称加州)猕猴桃有望再获丰收。据加州猕猴桃委员会成员预测,2011年加州猕猴桃产量近800万托盘,保守估计为750万～780万托盘。2011年由于气候暖和,春季气温低,夏季暖和,对猕猴桃生产非常有利,只要后期不遇持续
%P 34
%@ 1673-1514
%L 50-1173/S
%W CNKI


%0 Journal Article
%A 张清明
%+ 陕西省周至县猕猴桃试验站;
%T 提倡猕猴桃树进行人工辅助授粉
%J 西北园艺(果树)
%D 2011
%N 06
%K 猕猴桃树;坐果率;人工辅助授粉;雌雄株;
%X <正>猕猴桃主要以虫媒和风媒授粉,如果开花期遭遇不良气候,极易造成授粉受精不良,坐果率低,果实小、畸形,导致减产降质。对猕猴桃树进行人工辅助授粉,对提高坐果率和果实品质,稳定产量有明显效果。1人工辅助授粉的必要性1)每个猕猴桃果实内有300～1200粒种子,这就要求在猕猴桃雌株开花授粉期(5～7天内),每朵
%P 8
%@ 1004-4183
%L 61-1226/S
%W CNKI


%0 Journal Article
%T 陕西水果面积和产量均居全国第一
%J 中国果业信息
%D 2011
%V 28
%N 11
%K 水果面积;陕西省;果业结构;猕猴桃产业;
%X <正>本刊讯(特约通讯员孙兆军)近日,笔者从在山东省烟台市召开的全国水果生产形势分析会上了解到,2011年陕西省水果面积114.27万hm2,挂果74.27万hm2,产量1420万t,其中苹果面积63.93万hm2,产量960万t;猕猴桃面积6.06万hm2,产量
%P 45-46
%@ 1673-1514
%L 50-1173/S
%W CNKI


%0 Journal Article
%A 胡智
%A 肖鸿勇
%A 李靖
%+ 江西省经济作物技术推广站;
%T 猕猴桃“三定三控”栽培技术试验初报
%J 现代园艺
%D 2011
%N 16
%K 猕猴桃;;三定三控;;栽培技术
%X 通过引进吸收新西兰猕猴桃种植技术,在奉新县开展试验,消化集成建立了"三定三控"新技术;经过2年的示范实践,结果表明,示范果园显现出产量高、挂果均匀、商品果率高和品质明显改善等特点。本文从树势培育、雌雄株配比、冬芽数量、生长势和成熟度控制等方面,介绍了猕猴桃"三定三控"栽培技术要点,以期为猕猴桃高产优质标准化栽培提供参考。
%P 28-29
%@ 1006-4958
%L 36-1287/S
%W CNKI


%0 Journal Article
%A 李丙海
%T 王传东培育出矮化猕猴桃
%J 科技致富向导
%D 2011
%N 25
%K 猕猴桃;
%X <正>日前,江苏省丰县凤城镇北苑村一大片猕猴桃丰收在望,这是农民王传东精心培育的矮化猕猴桃。据悉,这种矮化猕猴桃离开地面就结果,主枝多,产量高,结果集中,便于管理。王传东凭借高超的技艺,带动周边及县内外一万多农户从事猕
%P 21
%@ 1007-1547
%L 37-1264/N
%W CNKI


%0 Journal Article
%A 刘发永
%A 胡登举
%+ 贵州省修文县六广镇农业服务中心;
%T 猕猴桃施用沼肥与农家肥的同田对比研究
%J 农技服务
%D 2011
%V 28
%N 07
%K 猕猴桃;;沼肥;;农家肥;;肥效
%X 在参试猕猴桃的品种、面积、施肥时间和化肥施用量一致的条件下,分别按每株施用沼肥170 kg和施用农家肥170 kg作对照进行比较。结果表明:施用沼肥的所有小区猕猴桃长势明显优于对照,产量增加1 990.5 kg/hm2,增幅达14.6%,增产效果较显著;同时,施用沼肥的猕猴桃外型较对照美观,总糖、总酸和维生素C含量高于对照,口感更好。
%P 980+998
%@ 1004-8421
%L 52-1058/S
%W CNKI


%0 Journal Article
%T 新西兰利用猕猴桃加工废料有新招
%J 山西果树
%D 2011
%N 03
%K 猕猴桃;新西兰;罗托鲁阿;
%X <正>据《中国果业信息》报道,新西兰研究人员利用猕猴桃加工废料成功制作出塑料制品。新西兰罗托鲁阿市的一家研究所通过混合不同比例的猕猴桃、玉米,并添加其他有机材料,已生产出一小批模厚型产品,命名为"spife"即塑料调羹和刀的组合产品。最优组合比例目前正在进一步试验中,以达到最佳的耐受力和柔韧性。研究所现正在加大生产力度,以达到商业化产量。
%P 23
%@ 1005-345X
%L 14-1127/S
%W CNKI


%0 Thesis
%A 王艳杰
%T 农综项目对周至县农业经济发展影响研究
%Y 孙养学
%I 西北农林科技大学
%9 硕士
%D 2011
%K 周至县;;农综项目;;县域农业经济;;影响
%X 为了促进我国农业经济的发展,国家已经持续推行农业综合开发二十二年,农业综合开发项目(以下简称农综项目)资金管理越来越规范,支持的范围越来越广。然而对于众多像周至县这样的农业县来说,农业产业将长期是基础产业,农业发展是县域经济的根。随着农业综合开发的大规模、持续推进,除了对农综项目进行严格验收、及时的微观评估之外,农综项目的建设对区域农业经济发展的宏观影响也需要重点关注。县域农业经济是农业经济发展的完备系统,也是农综项目的着力点,从县域层次研究农综项目对区域农业经济发展的影响既能提高研究的准确性,也有利于考察项目影响机理的完备性。周至县是国家农业综合开发重点县,农业综合开发历史较长,项目连续性好,本研究确定以周至县为研究对象。

	论文在分析文献和相关基础理论基础上,以农综项目对周志县域农业经济的影响为研究目的,首先对周至县的重点农综项目进行详细的案例分析,找出农综项目对县域农业经济有何影响,在此基础上,用有无项目对比和数量经济学的分析方法研究其影响大小,进而用逻辑框架模型描述农综项目对县域农业经济的影响机理并找出产生这种影响结果的原因,最后结合定性分析结果和评价结论,提出本文的研究结论和政策建议。论文共分五章:

	第一章导论详细分析了本文的研究背景、目的和意义,重点综述了国内农业综合开发的研究现状,国外农业开发实践及农业项目评价研究现状,在此基础上,明确了研究思路,确定了研究方法,并制定了研究计划。

	第二章农综项目与县域农业经济的理论基础重点分析农综项目理论、县域农业经济发展理论和项目经济学理论,为论文的深入研究做理论铺垫。

	第三章周至县农综项目的历史和现状着重分析了周至县农业经济发展概况,农业经济发展总量,结构和存在问题;系统分析了周至县农综项目的开发历史、投资规模和投入产出效果。

	第四章农综项目对县域农业经济的影响研究选取周至县农业综合开发中的三个典型项目进行案例分析,从微观角度甄别了农综项目对周至县农业经济发展可能存在的影响,并用有无项目对比分析和计量经济学方法,实证分析农综项目对周至县粮食生产、农业产业结构、农民生活水平和农业现代化产生的影响。基于案例分析和实证分析结果,构建了逻辑框架模型,测定了农综项目对促进周至县农业经济发展目标的实现程度,并揭示了出现这种结果的原因。

	第五章研究结论、对策及展望本研究的主要结论有:(1)土地综合治理项目和水保项目投资侧重“扶弱”,产业化经营项目投资侧重“带动”。(2)周至县土地综合治理项目对县域农业经济发展影响显著,产业化经营项目影响不显著,水土保持项目短期效益不明显,但影响深远。(3)农综项目对周至县粮食增产、农业结构调整和农民生活水平提高产生了积极影响,但对农业现代化影响微弱。(4)农综项目对周至县农业经济发展的作用主要为:种子投资作用、农业基础生产条件改善作用、投资拉动作用、示范和催化作用、及农业可持续发展作用等五个方面。建议政府增加投资,加快农综项目尤其是土地综合治理的进度,县域农业综合开发管理机构加强产业化经营项目的项目后管理,并在水土保持项目区及时跟进配套农业项目,维护和扩大水土保持项目成果。
%W CNKI


%0 Thesis
%A 刘卉
%T 猕猴桃、桃和梨品质的近红外漫反射光谱无损检测研究
%Y 郭文川
%I 西北农林科技大学
%9 硕士
%D 2011
%K 猕猴桃;;梨;;桃;;近红外光谱;;品质测定
%X 果品是我国除粮食作物和蔬菜之外的第三大农产品。我国果品产量居世界首位,但是由于果品质量参差不齐,商品化程度低,使得我国果品的出口量较低,严重影响了果品贸易产业的发展。目前,国内果品品质检测还主要依赖传统检测方法,无损检测方面的研究较多,但多停留在试验室阶段,并且检测过程繁琐。为了给果品品质提供一种快速检测方法,以猕猴桃(华优和西选二号)、水蜜桃(沙红、北京八号和莱山蜜)和梨(砀山酥和雪花梨)为研究对象,采用近红外漫反射光谱技术,研究了12000~4000cm-1(833~2500nm)光谱范围内,果品的品质指标与近红外光谱之间的内在联系,旨在为果品品质定性定量分析提供一种快速可行的方法。

	本文利用偏最小二乘法(PLS)建立了低温贮藏期间猕猴桃、生长和采后梨以及三个品种水蜜桃的糖度、硬度和酸度模型,并且尝试采用近红外光谱对这三类水果进行定性分析。主要内容包括三个部分:1、分析低温贮藏期间猕猴桃近红外光谱图,建立该部分样品的糖度、硬度和有效酸度模型并进行预测;2、建立三个品种水蜜桃糖度和硬度的定量模型,筛选出最优建模条件;3、建立生长期和采后梨的糖度和糖度硬度模型,并对模型的预测适用性进行分析;4、采用聚类分析和判别分析方法对这三类样品进行品种鉴别。主要研究结果如下:

	(1)低温贮藏期猕猴桃光谱的变化一定程度上可以反映贮藏期间其品质的变化,光谱测点对应品质指标的建模效果优于整果品质指标的建模效果。

	(2)使用原始光谱所建西选二号猕猴桃糖度、硬度和有效酸度的模型效果最好,其中,糖度、硬度和有效酸度的校正相关系数r_c分别为0.951、0.971和0.882,校正均方根误差RMSEC分别为0.622、1.243和0.196。采用上述模型对未知样品的糖度、硬度和有效酸度进行预测,预测相关系数r_p分别为0.866、0.939和0.816,预测均方根误差RMSEP分别为1.040、1.711和0.238。

	(3)三个品种水蜜桃糖度定量分析效果优于硬度定量分析。对于沙红和莱山蜜,糖度定量分析采用多元散射校正(MSC)预处理光谱建模效果最好,沙红和莱山蜜糖度模型的r_c分别为0.964和0.928,RMSEC分别为0.265和0.371。采用上述模型对未知样品的糖度进行预测,r_p分别为0.886和0.900,RMSEP分别为0.351和0.671;北京八号原始光谱建模效果最好,其r_c为0.937,RMSEC为0.346,r_p为0.920,RMSEP为0.668。硬度定量分析效果一般,沙红和北京八号原始光谱建模效果相对较好,r_c分别为0.760和0.836,RMSEC均大于2,莱山蜜MSC处理光谱建模效果最好,r_c为0.875,RMSEC为2.364。在这三个模型中,莱山蜜预测能力最好,r_p为0.769,RMSEP为2.765,沙红和北京八号均不能准确预测硬度。

	(4)生长期和采后砀山酥梨糖度模型精度都很高,r_c分别为0.936和0.949,RMSEC为0.152和0.174,预测效果也很好,r_p分别为0.894和0.889,RMSEP为0.242和0.271,并且成熟前一个月左右的模型对样品糖度的预测效果最好。采后梨硬度模型精度不高,无法准确预测未知样品的硬度。

	(5)采用聚类分析和判别分析方法对猕猴桃、水蜜桃和梨分别进行品种鉴定,结果两种方法均可成功鉴别猕猴桃,聚类分析法可以鉴别水蜜桃和梨,但是精度不高,判别分析法无法鉴别水蜜桃和梨。

	本研究为生长期、贮藏期和采后果品品质的快速检测提供了一种方法,为果品的品质分级和货架期的确定提供了一定的理论指导。
%W CNKI


%0 Thesis
%A 杜超
%T 猕猴桃园节肢动物群落重建及其主要类群生态位研究
%Y 赵惠燕
%I 西北农林科技大学
%9 硕士
%D 2011
%K 猕猴桃;;节肢动物;;群落演替;;生态位
%X 近年来,随着猕猴桃的栽植规模迅速扩大和树龄的增长,猕猴桃园节肢动物群落逐渐建立,害虫危害的问题日益严重。猕猴桃园节肢动物种类由少到多、结构由简单到复杂、危害由轻到重映射出节肢动物在果园的群落重建过程。为了解猕猴桃园节肢动物群落重建过程和演替规律,本试验采用时空替代法,系统调查野生猕猴桃(N年)和人工栽植不同树龄(3年、9年、14年)猕猴桃园节肢动物群落,测定群落特征指标和主要类群的时空生态位,分析群落结构组成、动态变化、群落演替和生态位移。研究得到如下重要结果:

	1猕猴桃园节肢动物群落基本特征及演替规律

	各猕猴桃园中节肢动物群落共包含3纲,15目,74科,约90种。野生园与各栽植园之间,群落的多样性指数、均匀度和优势度均有显著差异,野生群落稳定性最高;栽植园中9年群落稳定性最高,仅次于野生园节肢动物群落,14年次之,3年园群落最不稳定。野生园节肢动物群落的多样性、均匀度及优势度随时间变化均较平稳,而栽植园群落随时间变化较大,各园群落的多样性和均匀度低谷与优势度的高峰均出现在7月份。由此发现:野生环境条件下各类群间相互联系、相互制约,结构复杂,群落稳定,人为干扰条件下群落的初级演替阶段种类少,结构单一,群落不稳定;次级演替种类较多,结构较复杂,顶级群落结构复杂,群落最稳定。

	2猕猴桃园节肢动物群落组成和主分量分析

	不同猕猴桃园节肢动物群落的主要类群不同,各类群占群落总数的比例差异显著。野生猕猴桃节肢动物群落各类群的数量比较均匀,差异较栽植园小,园中天敌和中性类群所占比例较大,害虫较少。人工栽植的猕猴桃园中,天敌和中性类群所占比例较小,害虫比例较大。不同的园内群落,其主导因素也不同,树龄越大,其主分量越复杂。随着栽植时间的增长,主导昆虫由捕食性天敌和寄生性天敌逐渐转变为蜘蛛类和中性昆虫,最后发展为植食性类群为主导。随着树龄的增长,各类群所占比例的差异逐渐减小,群落的组成趋于均匀化。说明群落演替的过程中,各类群之间的关系越来越复杂,群落越来越稳定。

	3猕猴桃园节肢动物群落消长动态

	野生与不同树龄栽植猕猴桃节肢动物群落主要发生时期为5~9月份。野生园群落高峰期出现在6月份,各栽植园群落的高峰期均出现在7月份,但是高峰期时不同树龄猕猴桃园内节肢动物群落的优势类群不同,各栽植园7月份山楂叶螨暴发,8、9月份小薪甲数量较多,5月份14年园叶蝉和10月份9年、14年猕猴桃园果蝇较多,应适时防治。

	4主要类群时空生态位

	不同猕猴桃园节肢动物群落中主要类群的时空二维生态位宽度差异较大,总体上讲,蜘蛛、蚁和蝇类的二维生态位最大,说明它们的竞争能力强。叶蝉与瓢虫、蜘蛛与小薪甲、蜘蛛与山楂叶螨、山楂叶螨与小薪甲、小薪甲与瘿蚊的二维生态位重叠较大,说明它们之间的捕食和竞争关系非常明显。以上结果表明猕猴桃从野生到人为干扰生态系统中,山楂叶螨和叶蝉迅速抢占生态位,成为优势类群,随着树龄的增长,小薪甲和瘿蚊在竞争中占据优势,成为主要害虫。

	本研究将群落结构动态与生态位理论相结合,揭示猕猴桃园节肢动物群落重建过程及人为干扰下群落的演替规律,为提高猕猴桃产量和品质、保护果园生态系统提供理论依据。
%W CNKI


%0 Journal Article
%A 郁俊谊
%A 刘占德
%A 赵菊琴
%+ 西北农林科技大学园艺学院;眉县园艺站;
%T 陕西猕猴桃主产区眉县果园土壤养分分析
%J 西北农林科技大学学报(自然科学版)
%D 2011
%V 39
%N 04
%K 猕猴桃;;土壤养分;;陕西眉县
%X 【目的】全面了解陕西眉县猕猴桃果园土壤的管理水平,为生产提供合理的施肥依据。【方法】2008年冬季,对眉县422个果园土壤0～60cm土层样品采用十字交叉法取样,风干处理后对养分进行分析。【结果】全县猕猴桃园土壤速效氮含量最大值为169.5mg/kg,最小值6.07mg/kg,平均为23.08mg/kg,不及猕猴桃要求最低水平的20%;速效磷含量最大值205.4mg/kg,最小值4.5mg/kg,多数果园为中等水平,平均50.3mg/kg;速效钾含量最大值953.0mg/kg,最小值86.9mg/kg,平均389.5mg/kg,全部超过了最适范围;速效铁含量为0.351～26.251mg/kg,平均5.483mg/kg,普遍较低;有机质含量为8.18～34.34g/kg,普遍较高,平均水平接近17g/kg。【结论】建议在今后的施肥过程中增加氮肥的施用量,控制钾肥的施用量,维持或适量增加磷肥的施用量;结合具体果园的叶片症状,对有黄化现象的果园,应追施铁肥,继续加大对有机肥的投入,改善土壤环境;村与村及户与户果园之间土壤养分差异较大,土壤总体营养水平以上第二坡村和下第二坡村较高,青化村最低。
%P 117-120+126
%@ 1671-9387
%L 61-1390/S
%W CNKI


%0 Journal Article
%A 梁红
%A 胡延吉
%A 刘忠平
%A 黄春源
%A 刘文
%A 潘伟明
%A 杨妙贤
%+ 仲恺农业工程学院生命科学学院;和平县水果研究所;
%T 广东猕猴桃产业技术路线图研究
%J 仲恺农业工程学院学报
%D 2011
%V 24
%N 01
%K 猕猴桃;;SWOT分析;;技术壁垒;;产业技术路线图
%X 针对广东省猕猴桃产业现状、区域特色和可持续发展要求,对广东省猕猴桃产业发展的规模、效益、水平等产业目标进行了凝练,并对该产业中的关键技术和主要产品的实现时间、路径和市场前景进行了分析,制订了广东省猕猴桃产业技术路线图,其内容包括研发需求技术路线图、顶级研发需求技术路线图、风险-利润路线图、技术发展模式路线图和综合技术路线图.
%P 44-50+60
%@ 1674-5663
%L 44-1660/S
%W CNKI


%0 Journal Article
%A 金方伦
%A 黎明
%A 韩成敏
%A 敖学希
%A 罗会贤
%A 徐琼
%+ 贵州省蚕业辣椒研究所;
%T 五个猕猴桃新品种的引进筛选研究
%J 北方园艺
%D 2011
%N 04
%K 猕猴桃;;新品种;;引种;;优良性状
%X 于2008～2010对从贵州各地引进的"贵长"、"海沃特"、"79-2"、"秦美"、"华光"5个猕猴桃品种在当地试种后,调查研究各品种的物候期、植物学特性、经济性状和抗逆性等内容,并进行比较筛选。结果表明:5个猕猴桃品种在当地科学管理条件下,从综合比较结果看,"贵长"品种最好,其次是"海沃特"、"79-2"和"秦美"等3个品种,因此建议在当地自然资源条件下加上配套的栽培技术措施,"贵长"猕猴桃等4个品种可适量发展。
%P 12-16
%@ 1001-0009
%L 23-1247/S
%W CNKI


%0 Journal Article
%A 袁继存
%A 张林森
%A 李丙智
%A 龙周侠
%A 姚春潮
%A 刘旭锋
%+ 西北农林科技大学园艺学院;
%T 秦岭北麓猕猴桃主栽品种光合特性的研究
%J 西北林学院学报
%D 2011
%V 26
%N 01
%K 猕猴桃;;光合速率;;蒸腾速率;;气孔导度;;胞间CO2浓度;;日变化
%X 以秦岭北麓猕猴桃主栽品种红阳、楚红、金魁、徐香、金香和海沃德为试材,研究了田间条件下的光合特性。结果表明:6个猕猴桃品种的光合速率(Pn)、蒸腾速率(Tr)和气孔导度(Gs)的日变化均为双峰曲线,在10:00时出现第一峰值,红阳、楚红、金魁、徐香、金香和海沃德的光合速率(Pn)分别为13.4、16.8、11.4、12.5、12.3和11.6μmol.m-2.s-1,12:00-14:00时出现午休,在14:00时到达低谷,光合速率(Pn)分别为10.2、10.9、4.6、9.1、8.3和7.2μmol.m-2.s-1,16:00时出现第二峰值,光合速率(Pn)分别为11.8、11.9、5.3、11.4、11.3和8μmol.m-2.s-1。美味猕猴桃品种(金魁、徐香、金香和海沃德)的Ci日变化曲线呈"W"型,中华猕猴桃品种(红阳和楚红)的Ci日变化曲线呈"V"型。对不同猕猴桃品种光响应曲线的研究表明,各品种皆是喜光植物,楚红的耐荫性最强,徐香最弱,楚红、红阳、金魁的光能利用范围较大,金香、海沃德居中,徐香最窄。
%P 39-42+76
%@ 1001-7461
%L 61-1202/S
%W CNKI


%0 Journal Article
%A 苏果
%T 特早熟猕猴桃新品种——海艳
%J 农家致富
%D 2011
%N 02
%K 猕猴桃;特早熟;水平棚架;
%X <正>鉴定编号:苏鉴果201001。来源与类型:由江苏省海门市三和猕猴桃服务中心从实生猕猴桃中选种,1991年育成,属特早熟猕猴桃品种,适宜江苏省猕猴桃产区种植。一、产量水平及特征特性(1)产量水平。定植6～7年进入盛果期,盛果期一般亩产量达2000公斤以上.
%P 27
%@ 1672-6456
%L 32-1699/S
%W CNKI


%0 Journal Article
%A 袁云香
%+ 渭南师范学院环境与生命科学系;
%T 陕西省猕猴桃种质资源的开发及应用
%J 广东农业科学
%D 2011
%V 38
%N 01
%K 猕猴桃;;种质资源;;开发;;应用
%X 我国是猕猴桃的起源中心,种质资源极为丰富,而陕西省地形复杂、自然条件优越、气候适宜,素有"猕猴桃之乡"之称。研究陕西省猕猴桃种质资源的开发与应用,有利于选育出品质更优良、营养价值更高的品种,从而为陕西省猕猴桃种质资源的可持续利用和品种进一步改良奠定良好的基础。
%P 67-68
%@ 1004-874X
%L 44-1267/S
%W CNKI


%0 Conference Proceedings
%A 虞志军
%A 周礼胜
%A 黄民星
%A 王岚
%+ 中国科学院庐山植物园;
%T 冰冻灾害对庐山植物园猕猴桃生长发育与产量的影响
%B 中国园艺学会猕猴桃分会第四届研讨会
%C 中国四川蒲江
%? 中国园艺学会猕猴桃分会(Actinidia Section,Chinese Society for Horticultural Science)
%D 2010
%P 1
%K 猕猴桃;;冻害;;防护措施;;庐山植物园
%X 庐山植物园猕猴桃种质资源库位于庐山海拔1100米山林之中,占地面积15亩,主要功能是保育保存猕猴桃属优良活体种质资源。庐山冬季时间长,低温持续时间自当年11月中旬至翌年4月上中旬,因空气湿度大而容易形成冰冻,低温冰冻天气主要集中于1—4月。经2008—2010年对猕猴桃冻害调查发现,冰冻对猕猴桃的危害主要表现为:冬芽冻伤、枝茎受冻、根部受冻和果实受冻,并针对庐山的冰冻灾害提出对猕猴桃越冬的防护措施。
%W CNKI


%0 Journal Article
%A 蒋小平
%A 胡英建
%+ 陕西省周至县农业科学技术试验站;
%T 翠香猕猴桃区试栽培性状表现
%J 西北园艺(果树)
%D 2010
%N 04
%K 猕猴桃;周至县;陕西省;结果母枝;栽培性状;
%X <正>翠香猕猴桃原名"西猕九号",是陕西省周至县农业局1998年8月组织开展野生猕猴桃资源调查时,在原就峪乡(现楼观镇)后就峪村阴沟南向坡发
%P 31-32
%@ 1004-4183
%L 61-1226/S
%W CNKI


%0 Journal Article
%A 董朝菊
%T 智利成立猕猴桃委员会
%J 中国果业信息
%D 2010
%V 27
%N 06
%K 猕猴桃;出口商;
%X <正>智利猕猴桃种植户、包装商和出口商联合成立了猕猴桃委员会。该委员会将致力于猕猴桃的产量和品质控制、采后处理和市场促销宣传等。猕猴桃委员会成立之初的主要目标包括提升猕猴桃采前和采后标准,为主要的有潜力的国际市场
%P 35
%@ 1673-1514
%L 50-1173/S
%W CNKI


%0 Journal Article
%A 陈庆红
%A 顾霞
%A 徐爱春
%A 秦仲麒
%A 李新华
%A 宋关臣
%A 杨清平
%+ 湖北省农业科学院果树茶叶研究所;湖北羊楼洞果茶股份有限公司;赤壁市信诚科技发展有限公司;孝感学院生命科学技术学院;
%T 湖北省猕猴桃状况及发展应解决的主要问题
%J 农业科技通讯
%D 2010
%N 06
%K 猕猴桃产业;野生猕猴桃;湖北省;主要问题;
%X <正>猕猴桃素有"水果之王"之称,世界猕猴桃栽培面积12万hm2,年产量150万t。国外主产国有新西兰(1.2万hm2、28万t)、意大利(2.1万hm2、40万t)和智利(0.8万hm2、15万t),其中新西兰的猕猴桃90%用于出口。中国猕猴桃面积6万hm2,产量约45万t,中国猕猴
%P 16-17
%@ 1000-6400
%L 11-2395/S
%W CNKI


%0 Journal Article
%A 赵英杰
%+ 陕西省眉县园艺工作站;
%T 猕猴桃果园生草效应及栽培技术
%J 落叶果树
%D 2010
%V 42
%N 03
%K 果园生草;果园土壤;病虫害;猕猴桃;
%P 58-59
%@ 1002-2910
%L 37-1125/S
%W CNKI


%0 Thesis
%A 黄发伟
%T 套袋对海沃德猕猴桃果实生长特性、品质及贮藏性的影响
%Y 刘旭峰
%I 西北农林科技大学
%9 硕士
%D 2010
%K 海沃德猕猴桃;;微环境;;果实品质;;贮藏性
%X 


	本试验以5年生海沃德猕猴桃为试材,于2009年5月～2010年4月在西北农林科技大学眉县猕猴试验站进行。采用双层袋、单层袋(下端封口和开口)、塑膜袋进行套袋处理,并以不套袋作为对照。同时采用单层袋(下端封口)在海沃德猕猴桃盛花后20d、30d、40d、50d、60d进行不同时期套袋处理。研究了不同果袋及不同套袋时间对果实生长特性、品质及贮藏性的影响,其主要结果如下:


	1.晴朗天气下,果袋内温度呈山峰型变化。一天中,8:00果袋内温度开始迅速上升,10:00温度高于30℃并且持续长达9小时,果袋内最高温度出现在15:30左右,20:00以后果袋内温度与大气相差不大,6:00处于最低谷。湿度变化与温度呈负相关,呈“V”型。多云天气下,果袋内温度较大气温度高0.5～1.5℃。雨天条件下,果袋内温度与大气接近,在30℃以下,而湿度大多在90%以上。降雨结束后,随着气温的回升,外界湿度开始下降,而袋内湿度的饱和状态将会持续较长的一段时间。


	2.果实套袋后,外在品质有显著提高。各处理果面清洁度均较CK高,尤以双层袋处理效果最佳,I级果占60%以上。塑膜袋、双层袋处理果实纵、横径、单果重较CK有所增大,而单层袋处理较CK低。叶绿素含量以双层袋处理最低,其它处理较CK有所降低,说明弱光环境对叶绿素合成有较大的影响。


	3.果实套袋后,内在品质有不同程度的下降。采收时,单层袋处理果实硬度明显较其它处理低,而可溶性固形物较其它处理高。可滴定酸含量以双层袋处理最高。各处理总可溶性糖含量均低于CK,双层袋处理最低,仅为7.86mg/g,较CK降低了4.9%。干物质含量各处理差异不显著。


	4.果面清洁度随着套袋时间的推迟逐渐降低,盛花后20d套袋,清洁度最高,而果个和单果重明显低于其它处理和CK。单果重、总可溶性糖、淀粉和干物质随着套袋时间的延迟有逐渐增大的趋势,但均低于CK,说明套袋越晚内含物积累越多。综合考虑,以盛花后40d～50d为宜。


	5.果实在室温贮藏过程中,各处理果实贮藏期较CK有不同程度的缩短。单层袋处理果实在室温贮藏18d时出现呼吸高峰,CK 24d时才出现,其它处理居中。贮藏早期各套袋处理POD、淀粉酶和PG酶活性较CK高,但高峰过后,CK各酶的活性高于各处理,且变化平缓。
%W CNKI


%0 Thesis
%A 袁继存
%T 不同猕猴桃种的光合特性比较研究
%Y 张林森
%I 西北农林科技大学
%9 硕士
%D 2010
%K 猕猴桃;;种;;净光合速率;;日变化;;环境因子
%X 


	本实验以美味、中华、软枣、毛花、中越、狗枣、四萼7个猕猴桃种为试材,研究了其田间条件下的光合特性。研究了其净光合速率的日变化曲线及影响净光合速率的外界环境因素及其与叶绿素含量的关系,研究了不同叶位叶片的净光合速率及叶绿素荧光特性的差异,对不同类型猕猴桃种的光合作用的共性与个性进行了比较,探索了猕猴桃光合作用规律,结果如下:


	1. 7个猕猴桃种的光合速率(Pn)、蒸腾速率(Tr)和气孔导度(Gs)的日变化均为双峰曲线,在8:00～10:00时出现第一峰值,美味、中华、软枣、毛花、中越、狗枣和四萼的光合速率(Pn)分别为16.8、17.8、11.2、13.7、11.2、10.6和7.3μmol·m-2·s-1,12:00～14:00时出现午休,在14:00时到达低谷,16:00时出现第二峰值,光合速率(Pn)分别为10.3、11.8、4.8、6.5、6.3、4.6和3.6μmol·m-2·s-1。中华的Ci日变化曲线呈“V”型,其余种的Ci日变化曲线均呈“W”型。


	2. 7个猕猴桃种在不同叶位叶片的光合能力不一,从新梢末端完全展开叶起到基部基本呈现“低-高-低”的趋势,第3～7叶位叶片的Pn值在新梢上的表现总体上相对较高且稳定,在猕猴桃光合作用测定时宜选3～7叶位叶片进行。


	3.猕猴桃光合色素含量因种不同而不同,Chla含量在1.05～1.67 mg·g-1之间,Chlb含量在0.2～0.34 mg·g-1之间,Chla/Chlb的比值在4.84～5.44之间,Car含量在0.31～0.43 mg·g-1之间。


	4.不同猕猴桃种叶绿素荧光特性的测定表明,各种的荧光参数Fv/Fm、Fv/Fo均存在着显著差异。中华、美味猕猴桃的Fv/Fm、Fv/Fo值均高于其它种,可以确定在7个供试种中,秦岭北麓猕猴桃主栽种中华和美味猕猴桃应该为光合性能最好的2个种。


	5. 7个猕猴桃种美味、中华、软枣、毛花、中越、狗枣和四萼的光补偿点分别为32、48、19、43、22、21和89μmol·m-2·s-1,光饱和点依次为1928、1980、1562、1775、1620、1500和1250μmol·m-2·s-1。中华的光能利用范围最高,四萼的光能利用范围较窄;中华的表观量子效率较其他类型品种要高;猕猴桃的CO2补偿点约在32～123μmol·mol-1之间,CO2饱和点约在912～1438μmol·mol-1之间,不同种对CO2浓度的需求不同,中越的CO2利用范围最高;美味的羧化效率较其他类型品种要高。不同种对温度的需求也有所不同,软枣和四萼猕猴桃的最适温度在25℃左右,其余种的最适温度在30℃左右。
%W CNKI


%0 Thesis
%A 赵晓春
%T 欧姆加热对猕猴桃浆杀菌灭酶效果及维生素C影响的研究
%Y 赵武奇
%I 陕西师范大学
%9 硕士
%D 2010
%K 猕猴桃;;欧姆加热;;维生素C
%X 


	本研究以陕西眉县产的秦美猕猴桃为主要原料,采用食品工业新技术——欧姆加热技术,研究欧姆加热技术对猕猴桃浆杀菌灭酶效果及维生素C的影响。本研究分为四部分：第一部分猴桃浆欧姆加热特性研究,在欧姆加热条件下得到了电导率与温度之间的关系。第二部分通过单因子试验确定各单因子的最佳值或范围,然后通过二次通用旋转组合设计试验,拟合出在猕猴桃浆的欧姆加热过程中多酚氧化酶和过氧化物酶的失活动力学一级模型和二级多项式模型,并验证。第三部分研究了欧姆加热对猕猴桃浆的杀菌效果,同样也是通过单因素试验和二次通用旋转组合设计试验,确定出各个因素对杀菌效果的影响,最后确定杀菌的最佳参数。第四部分研究欧姆加热对猕猴桃浆的Vc降解动力学和表观活化能的影响,探讨猕猴桃浆欧姆加热过程中Vc的损失规律,建立Vc的降解动力学模型。


	本研究的试验结果如下：


	1.得到了在不同的电压梯度下对猕猴桃浆进行欧姆加热时,电压梯度及加热温度与猕猴桃浆的电导率之间的关系,即猕猴桃浆的加热速率随着电压梯度的增大而增大,并成线性关系。在同一电压梯度下,猕猴桃浆的加热速率随温度的升高而增大；电压梯度对猕猴桃浆的电导率稍有影响,但影响不大,不同电压梯度下的电导率曲线基本重合。


	2.在欧姆加热猕猴桃浆体系当中,多酚氧化酶和过氧化物酶对欧姆加热的敏感程度为：多酚氧化酶>过氧化物酶。


	3.猕猴桃浆中多酚氧化酶和过氧化物酶的钝化符合一级动力学模型,其实测RA与预测RA有着良好的相关性。二级多项式方程描述了欧姆加热的电压、加热时间及加热温度对多酚氧化酶和过氧化物酶的影响,方程为：


	RA(PPO)=44.54694-10.84597t-3.70840V-11.05432T+0.62712t2-0.09767V2-0.539 61T2+0.33750tV-0.16250tT+0.31250VT


	RA(POD)=43.94455-17.25330t-4.60005V-20.88748T-0.02348t2+0.63059V2+0.20 633T2-0.38750tV+0.93750tT+1.16250VT


	由二级多项式方程得知温度对多酚氧化酶钝化效果影响最大,其次为加热时间和电场强度。


	4.欧姆杀菌的最佳工艺参数为温度80℃,时间30s,加热电压200V,其杀菌工艺参数与猕猴桃浆中菌落总数和大肠菌群的残留率的关系分别如下：


	Y1=3.57008-0.79394X1-0.52947X2+0.03501X3+0.34444X12+0.17827X22+0.04392 X32-0.03875X1X2-0.02375X1X3-0.00625X2X3


	Y2=2.68245-0.59820X1-0.37943X2+0.03402X3+0.25294X12+0.15218X2+0.02844 X32-0.04125X1X2-0.00875X1X3-0.00375X2X3


	5.得到了欧姆加热过程中猕猴桃浆中Vc的降解反应速度与加热温度之间的关系,温度越高,其降解反应速率越快。而且Vc的降解符合一级降解模型,降解动力模型为：
%W CNKI


%0 Journal Article
%A 郭民主
%+ 陕西省果业管理局;
%T 四个适宜发展的早中熟猕猴桃品种
%J 西北园艺(果树专刊)
%D 2010
%N 02
%K 猕猴桃;周至县;陕西省;结果枝率;雌雄株;早中熟;
%X <正>陕西是我国猕猴桃生产大省,2008年全省猕猴桃种植面积2.77万hm2,年产量34.98万t,分别占全国猕猴桃面积、产量的36.98%和51.9%,占世界猕猴桃总面积和总产量的18.86%和20.25%。为了进一步促进猕猴桃品种结构优化,提高陕西猕猴桃市场竞争力,下面介绍4个通过陕西省审定,示范栽培表现较好的早中熟猕猴桃优良品种,供各地
%P 32-33
%@ 1004-4183
%L 61-1226/S
%W CNKI


%0 Journal Article
%A 李晓红
%+ 西北农林科技大学经济管理学院;
%T 陕西猕猴桃产业发展现状与对策
%J 西北园艺(果树专刊)
%D 2010
%N 01
%K 猕猴桃产业;陕西猕猴桃;果品质量安全;猕猴桃生产;新优品种;发展现状与对策;果品市场;生产技术规程;专业合作社;周年供应;优质安全;优质果;
%X <正>猕猴桃是陕西继苹果之后又一个具有国际市场竞争优势的产业。秦岭北麓、渭河以南、秦巴山区是世界公认的猕猴桃最佳适宜栽植区,种质资源丰富,生态环境良好,而且目前产业已初具规模,发展潜力很大,具备做大做强的基础。
%P 8-10
%@ 1004-4183
%L 61-1226/S
%W CNKI


%0 Conference Proceedings
%A 胡豹
%A 霍尚一
%+ 浙江省农业科学院农业资源与农业区划研究所;浙江大学农业现代化与农村发展研究中心;
%T 新西兰猕猴桃产业的经验及其对我国的启示
%B 2009年中国农业资源与区划学会学术年会
%C 中国江西南昌
%? 中国农业资源与区划学会
%D 2009
%P 9
%K 新西兰;;猕猴桃;;经验;;对策建议
%X 本文在分析新西兰猕猴桃产业成功经验的基础上,探讨了我国猕猴桃产业存在的问题,并提出了有利于我国猕猴桃产业发展的对策建议。
%W CNKI


%0 Journal Article
%A 李浩
%A 谢丽江
%A 范福全
%+ 四川成都市土肥站;
%T 四川都江堰市猕猴桃喷施吉祥雨氨基酸水溶性肥料田间试验
%J 农村科技
%D 2009
%N S1
%K 猕猴桃;水溶性肥料;氨基酸;肥料田间试验;水溶性;都江堰市;
%X <正>为了验证在猕猴桃上喷施氨基酸水溶性叶面肥的效果,评价其肥效,为办理产品登记和大面积推广应用提供科学依据,受成都华宏生态农业科技有限公司的委托,于2008年4～8月在都江堰市石羊镇红花村进行
%P 184-185
%@ 1002-6193
%L 65-1035/S
%W CNKI


%0 Journal Article
%A 李浩
%A 田萍
%A 雷清良
%+ 四川成都市土肥站;
%T 四川蒲江县猕猴桃喷施吉祥雨氨基酸水溶性肥料田间试验
%J 农村科技
%D 2009
%N S1
%K 猕猴桃;水溶性肥料;氨基酸;肥料田间试验;水溶性;
%X <正>为了验证在猕猴桃上喷施氨基酸水溶性叶面肥的效果,评价其肥效,为办理产品登记和大面积推广应用提供科学依据,受成都华宏生态农业科技有限公司的委托,于2008年4～9月在蒲江县复兴乡庙峰村五组进
%P 186-187
%@ 1002-6193
%L 65-1035/S
%W CNKI


%0 Journal Article
%A 乔继宏
%A 张斌
%A 杨苏鲜
%+ 陕西省户县农技中心;
%T 户县猕猴桃测土配方施肥技术
%J 中国农技推广
%D 2009
%V 25
%N 10
%K 猕猴桃;测土配方施肥技术;根系生长;
%X <正>户县位于关中平原,南依秦岭,北临渭河,年平均降水量600～700mm,光照时数2400小时,有效积温1894.4℃,无霜期219天,涝河、太平河、甘河、谭裕河等6条河流从南到北贯穿户县流入渭河,
%P 41-42
%@ 1002-381X
%L 11-2834/S
%W CNKI


%0 Journal Article
%A 王周娃
%A 李作军
%A 杨娟
%T 浅谈猕猴桃种子采集及处理程序
%J 陕西林业
%D 2009
%N 05
%K 猕猴桃;种子采集;母树林;处理程序;
%X <正>如何正确采集及处理猕猴桃种子是猕猴桃品种化、系统化的基础。当前猕猴桃培育主要通过无性繁殖方式进行,而种子繁殖仅限于品种改良、基因保存等方面。为了从源头上保护猕猴桃品种的多样性,培育高质量、高纯度的猕猴桃种
%P 36
%@ 1003-2460
%L 61-1055/S
%W CNKI


%0 Journal Article
%A 吴振海
%A 陈秀峰
%A 田涛
%A 魏兰兰
%A 黄大权
%A 孙建钊
%+ 西北农林科技大学生命科学学院;陕西省农业环境保护监测站;
%T 陕西秦巴山区野生中华猕猴桃资源调查
%J 北方园艺
%D 2009
%N 10
%K 中华猕猴桃;;资源;;调查;;秦岭;;巴山
%X 通过室内查阅标本和文献并结合野外实地调查,对位于自然分布区最北端的陕西秦巴山区野生中华猕猴桃的资源和分布进行了调查研究。结果认为陕西秦巴山区野生中华猕猴桃资源相当丰富,分布十分广泛。
%P 74-76
%@ 1001-0009
%L 23-1247/S
%W CNKI


%0 Journal Article
%A 陈国典
%A 周永强
%A 李俊德
%A 王建春
%A 李娜
%+ 河南省西峡县林业局;西峡县森防站;
%T 猕猴桃平衡施肥技术
%J 西北园艺(果树专刊)
%D 2009
%N 05
%K 猕猴桃果实;总施肥量;平衡施肥技术;肥料当季利用率;
%X <正>河南省西峡县是我国猕猴桃生产最适宜生态区之一,被命名为"中国名特优经济林——猕猴桃之乡"。生产中发现,该地区部分果农果品质量意识较差,果园缺乏科学管理,特别是在施肥环节上存在问题较多,导致猕猴桃产量低、品质差。因此笔者
%P 36-37
%@ 1004-4183
%L 61-1226/S
%W CNKI


%0 Journal Article
%A 艾应伟
%A 裴娟
%A 刘浩
%A 郭培俊
%A 曾丽霞
%+ 四川大学生命科学学院;
%T 四川盆周山区猕猴桃耕地土壤特性及施肥技术
%J 中国农学通报
%D 2009
%V 25
%N 18
%K 猕猴桃;;土壤特性;;施肥技术
%X 四川盆周山区是中国猕猴桃的主产区及原产地,猕猴桃人工栽培面积已超过6666hm2。四川盆周山区猕猴桃耕地质量总体较差,土壤有效磷、速效钾、有效硼、有效钼等土壤养分缺乏,猕猴桃生产中普遍存在化肥施用过量、用肥结构不合理、施肥方法不当等问题。四川盆周山区猕猴桃施肥技术的关键在于大力增加有机肥的投入、重视微肥的有效施用、推广测土配方施肥。
%P 308-310
%@ 1000-6850
%L 11-1984/S
%W CNKI


%0 Journal Article
%A 周民生
%A 蒋迎春
%A 罗前武
%A 王志静
%A 吴黎明
%+ 湖北省农业科学院果树茶叶研究所;兴山县职业教育中心;
%T 猕猴桃园生草栽培草种筛选试验
%J 中国果树
%D 2009
%N 05
%K 猕猴桃;;生草;;草种筛选
%X 为了确定猕猴桃园生草栽培的最佳草种,2005—2007年在鄂猕猴桃4号园中种植白三叶、紫花苜蓿、黑麦草、百喜草,以清耕为对照,比较了不同草种对猕猴桃园生态环境、土壤理化性状和猕猴桃产量、品质的影响。试验结果表明,4种草种中,以白三叶草提高猕猴桃产量、改善果实品质作用最大。
%P 29-32
%@ 1000-8047
%L 21-1165/S
%W CNKI


%0 Journal Article
%A 韦兰英
%A 莫凌
%A 袁维圆
%A 曾丹娟
%A 焦继飞
%A 尤业明
%+ 广西壮族自治区中国科学院广西植物研究所;广西师范大学;
%T 不同遮阴强度对猕猴桃“桂海4号”光合特性及果实品质的影响
%J 广西科学
%D 2009
%V 16
%N 03
%K 遮阴;;光合作用;;荧光;;品质;;猕猴桃
%X 以中华猕猴桃"桂海4号"(Actinidia chinensisPlanch cv.Guihaia 4)为研究对象,采用LI-6400便携式光合测定系统测定不同程度(0,40%和60%)遮阴对其光合、荧光特性和果实品质的影响。结果表明,与全光照相比,40%和60%的遮阴强度显著降低了猕猴桃的光饱和速率(Amax)、表观量子效率(AQY)、光饱和点(LSP)、光补偿点(LCP)和暗呼吸速率(Rd)(P<0.05),对其水分利用效率(WUE)和叶绿素含量(Chl content)均无显著影响(P>0.05),但是潜在水分利用效率(WUEi)随着遮阴强度的增加而增加。猕猴桃的初始荧光(Fo)、可变荧光(Fv)、最大荧光(Fm)和PS最大光能转换效率(Fv/Fm)在全光照和不同遮阴处理间无显著差异(P>0.05),表明一定程度的遮阴对其Fo、Fv、Fm、Fv/Fm无明显影响,但是与全光照相比,40%的遮阴强度显著降低了PS光能捕获效率(F′v/F′m)、PS电子传递量子效率(PhiPS2)和光化学猝灭系数(qP),而60%遮阴强度其F′v/F′m、PhiPS2和qP与全光照下的无显著差异(P>0.05)。全光照和遮阴条件下猕猴桃光合和荧光参数相关关系存在明显差异,表明猕猴桃"桂海4号"随着环境条件中光照的改变其光合器官进行了一定的调整,使其适应变化了的环境条件。遮阴对猕猴桃"桂海4号"的果实外观无显著影响,但是却显著影响了其果实品质,40%遮阴强度显著降低其维C含量、总糖、可溶性固体物和酸含量。
%P 326-330
%@ 1005-9164
%L 45-1206/G3
%W CNKI


%0 Journal Article
%A 吕俊辉
%A 吕娟莉
%A 陈春晓
%+ 西安市猕猴桃研究所;周至县农技推广中心;
%T 优质早熟猕猴桃新品种翠香
%J 西北园艺(果树专刊)
%D 2009
%N 04
%K 猕猴桃;新品种;结果枝;
%X <正>翠香是西安市猕猴桃研究所选育而成的优质猕猴桃早熟品种,属美味系猕猴桃,具有早熟、丰产、口感浓香、果肉翠绿、抗寒、抗风、抗病
%P 31
%@ 1004-4183
%L 61-1226/S
%W CNKI


%0 Journal Article
%A 涂贵庆
%A 冷建华
%A 李帮明
%+ 江西省奉新县农业局;
%T 新西兰猕猴桃种植管理技术试验研究
%J 现代园艺
%D 2009
%N 07
%K 猕猴桃;;领导枝系统;;降低生长势系统;;芽定量控制技术
%X 在《新西兰猕猴桃种植管理技术的引进、研究与试验示范》项目支持下,通过与新西兰猕猴桃专家的共同合作,引进了新西兰八大种植管理技术,在我县建立了2hm2猕猴桃对比对照试验区,开展新西兰种植管理技术与当地传统种植管理技术的对比对照试验研究。通过引进、消化和吸收,基本形成了适合我省推广应用的猕猴桃果园高产高效管理的技术模式。
%P 6-7
%@ 1006-4958
%L 36-1287/S
%W CNKI


%0 Journal Article
%A 覃一明
%A 杨天锦
%A 石健泉
%A 沈丽娟
%+ 广西农业环保监测站;广西果蔬研究所;
%T 广西野生猕猴桃资源调查
%J 南方园艺
%D 2009
%V 20
%N 03
%K 猕猴桃果实;全州县;中华猕猴桃;
%P 23-26
%@ 1674-5868
%L 45-1368/S
%W CNKI


%0 Journal Article
%A 王小荣
%A 张晴雯
%A 田全明
%A 王虎
%+ 陕西西安市土壤肥料工作站;中国农业科学院农业环境与可持续发展研究所/农业部农业环境与气候变化重点开放实验室;
%T 作物产量和品质对钾镁肥增效配施的响应
%J 中国农学通报
%D 2009
%V 25
%N 06
%K 钾镁肥;;作物;;产量;;品质
%X 通过大田试验研究土壤微域钾镁肥不同配施对西北粮食作物、蔬菜以及果树产量的影响,分析了钾镁肥在西北不同作物的施用效果及最佳施肥量。大田试验结果发现,钾镁肥对粮食作物(小麦和玉米)有显著的增产作用,增施钾镁肥375kg/hm2,750kg/hm2和1125kg/hm2后小麦增产幅度分别为9.8%、22.6%和13.4%;增施钾镁肥750kg/hm2、1125kg/hm2和1500kg/hm2后玉米产量增产幅度分别为6.3%、13.1%和19.2%。钾镁肥对黄瓜有极显著的增产作用,增施钾镁肥、同当量钾的硫酸钾和硫酸镁混合肥、单质硫酸钾和单质硫酸镁均有增产效果,配施钾镁肥比施用单质硫酸钾或单质硫酸镁的增产效果好,增产幅度为41.0%,施用同当量钾的硫酸钾和硫酸镁混合肥、单质硫酸钾和单质硫酸镁增产幅度分别为23.2%、10.7%和6.4%。根据对黄瓜整个生育期的观察,施钾镁肥后,黄瓜叶色深绿、叶片大而厚且生育期延长,结瓜早且瓜直无畸形瓜。猕猴桃施用钾镁肥后,叶片基本转绿,果实无黄化,施钾镁肥2.0kg/棵可增产13.8%。
%P 140-145
%@ 1000-6850
%L 11-1984/S
%W CNKI


%0 Journal Article
%A 陈启亮
%A 陈庆红
%A 顾霞
%A 施桂萍
%A 徐爱春
%A 秦仲麒
%A 王三明
%+ 湖北省农业科学院果树茶叶研究所/湖北省农业科技创新中心果树茶叶分中心;湖北省咸宁生物机电工程学校;
%T 中国猕猴桃新品种选育成就与展望
%J 中国南方果树
%D 2009
%V 38
%N 02
%K 中国;;猕猴桃;;品种选育;;成就;;展望
%X 简要介绍了中国猕猴桃科研工作者1978年以来利用实生选种、芽变选种、杂交育种等手段,从美味猕猴桃、中华猕猴桃、软枣猕猴桃、毛花猕猴桃中选育出的100多个猕猴桃品种(系),并从猕猴桃的主要经济性状、育种理论方法等方面回顾了中国在猕猴桃新品种选育方面取得的成就。对进一步加强中国猕猴桃种质资源研究、品种选育研究及对新品种的保护、实现良种区域化和建立良种区试基地、促进中国猕猴桃产业化进程提出了建议和展望。
%P 70-76
%@ 1007-1431
%L 50-1112/S
%W CNKI


%0 Journal Article
%A 张明
%A 刘映宁
%A 柴芊
%A 冯宝平
%A 章建设
%+ 陕西省经济作物气象服务台;眉县气象局;周至县气象局;
%T 2008年1-2月陕西猕猴桃主产区气候特点及影响分析
%J 陕西农业科学
%D 2009
%V 55
%N 01
%K 2008年;;低温雨雪;;陕西;;猕猴桃
%X 2008年1月中旬至2月中旬陕西猕猴桃主产区遭遇了自1957年以来罕见的低温雨雪冰冻灾害,根据周至、眉县气象站的资料统计,2008年1-2月气温异常偏低,低温持续时间长,降水明显偏多。持续异常低温和连续的雨雪冰冻天气,使相当一部分猕猴桃果树越冬芽受冻严重,部分嫩枝、枝条明显受冻,致使相当一部分猕猴桃萌动偏晚,生育期推迟,畸形果、落果比例偏大,将对今年我省猕猴桃产量和品质产生一定影响。
%P 119-121
%@ 0488-5368
%L 61-1089/S
%W CNKI


%0 Journal Article
%A 彭勃
%A 王新平
%A 孟庆青
%A 李新社
%A 张松林
%+ 陕西省周至县土壤肥料工作站;
%T 猕猴桃需肥特性及施肥技术
%J 中国农技推广
%D 2008
%V 24
%N 12
%K 猕猴桃;;需肥特性;;施肥技术
%X 近年来,由于周至猕猴桃施肥不合理,导致产量降低、果品品质下降。因此,对猕猴桃需肥特性及肥料对其产量品质的影响进行了研究,探索总结出了较完善的配套施肥技术,提出了科学合理的施肥时期及方法,为指导本地果农科学施肥起到了较好作用。
%P 30-31
%@ 1002-381X
%L 11-2834/S
%W CNKI


%0 Journal Article
%A 吴战平
%A 谷晓平
%A 徐丹丹
%A 吴登秀
%+ 贵州省山地环境气候研究所;
%T 猕猴桃栽培的生态气候适应性研究
%J 气象科技
%D 2008
%V 36
%N 06
%K 猕猴桃;;人工栽培;;生态气候;;适应性
%X 对贵州与新西兰主要猕猴桃种植地的生态气候条件进行了相似分析,得出贵州适宜猕猴桃生长发育的初步结论。通过试验和考察,分析了猕猴桃对生态环境的总体要求及主要生育期所需的农业气象指标。遵循农业气候相似理论,确定了分区依据和指标,并综合考虑猕猴桃栽培的生态气候适应性以及地形、地势、海拔等地理因素进行适当的调整,将贵州划分适宜区、次适宜区、不适宜区,并对各区的生态气候条件进行了评述。
%P 782-786
%@ 1671-6345
%L 11-2374/P
%W CNKI


%0 Journal Article
%A 海青
%T 2007年度新西兰猕猴桃产销两旺
%J 中国果业信息
%D 2008
%V 25
%N 11
%K 猕猴桃;新西兰;
%X <正>据美国农业部统计资料,由于气候条件适宜,2007年新西兰猕猴桃产量创历史新高,出口量也大幅度增加。2007年新西兰猕猴桃产量达到36.8万t,同比增长11.5%;出口量达34.8万t,同比增长12.2%。欧盟仍然是新西兰猕猴桃主要进口市场,进口量达17万t,其次是韩国(25855t)、中国台湾(16754t)、澳大利亚(18977t)和美国(18789t)等。虽然
%P 50
%@ 1673-1514
%L 50-1173/S
%W CNKI


%0 Journal Article
%A 王建
%A 同延安
%A 高义民
%+ 西北农林科技大学资源环境学院;
%T 关中地区猕猴桃树体周年磷素需量动态规律研究
%J 干旱地区农业研究
%D 2008
%N 06
%K 猕猴桃;;磷素;;动态分布;;关中地区
%X 以10年生"秦美"猕猴桃树为试材,研究了猕猴桃树体生物量和各器官及茎和根的皮层、木质部的磷含量和累积动态,以期探讨猕猴桃树磷素吸收、转运和分配规律。结果表明,猕猴桃树整株生物量从萌芽期到果实生长始期增加缓慢,在整个果实生长期快速增加,果实的收获和落叶使整株生物量大幅下降,根系生物量年周期内增加较少。磷在猕猴桃树的根、茎、叶、果及皮层和木质部的分布表现为:根、叶、果实>茎;根和茎的皮层>木质部。萌芽期到果实生长始期猕猴桃叶生长所需的磷素78.89%来自于土壤,4.44%来自根的上年贮藏,16.67%来自茎的上年贮存。果实生长始期到果实迅速膨大末期猕猴桃树吸磷量为全年总吸磷的55.39%,是磷素营养最大效率期。年周期猕猴桃树体吸收磷素的总量为36.95 kg/hm2(猕猴桃产量以40.16 t/hm2计)。进入果实收获期以后和结果前共吸收磷量10.92 kg/hm2,整个果实生长期吸收26.03 kg/hm2,分别占总吸收量的29.55%和70.45%。
%P 119-123
%@ 1000-7601
%L 61-1088/S
%W CNKI


%0 Journal Article
%A 胡晓红
%+ 贵州省六盘水职业技术学院 贵州六盘水553001
%T 六盘水地区影响猕猴桃生长的气候条件分析
%J 现代农业科技
%D 2008
%N 11
%K 猕猴桃;;生长;;气候条件;;影响;;贵州六盘水
%X 通过对贵州六盘水地区影响猕猴桃生长的气候条件进行分析,并根据当地气候条件提出一些建议措施,为提高贵州六盘水地区猕猴桃产量和品质提供参考。
%P 10-11+13
%@ 1007-5739
%L 34-1278/S
%W CNKI


%0 Thesis
%A 李继兰
%T 猕猴桃贮藏中叶绿素降解机理及加工中影响其稳定性因素研究
%Y 刘兴华
%I 西北农林科技大学
%9 硕士
%D 2008
%K 猕猴桃;;贮藏;;叶绿素;;降解;;加工;;稳定性
%X 


	猕猴桃是一种营养丰富、深受消费者喜爱的保健型水果。因其是成熟后果肉仍为鲜绿色、叶绿素含量较高的少数水果种类之一,近年来猕猴桃中叶绿素成为研究的热点。本文以“秦美”猕猴桃为试材,在0℃±1℃下,研究果实后熟衰老过程中叶绿素的降解规律及其与果实品质、活性氧和膜脂过氧化代谢、细胞壁和叶绿体超微结构的关系;研究猕猴桃加工中相关因素对叶绿素稳定性的影响。取得以下试验结果:


	(1)猕猴桃属乙烯高峰出现在果实完熟之前的“早峰型”果实;在0℃±1℃下,可以保鲜75d左右。


	(2)猕猴桃在0℃±1℃下贮藏,叶绿素含量与硬度呈极显著正相关,与可溶性固形物含量呈极显著负相关,与pH值呈显著负相关,与Fv/Fm值呈显著正相关。说明硬度、可溶性固形物含量、pH和Fv/Fm值都可以作为猕猴桃叶绿素含量变化的指示性指标。


	(3)猕猴桃在冷藏过程中,活性氧及其酶系统均参与了叶绿素代谢,O_2~-·的积累可加速叶绿素的降解,SOD活性提高可延缓叶绿素的降解,而POD对叶绿素的降解起双重作用;果实膜脂过氧化作用产物MDA的含量与叶绿素含量呈显著负相关,其相关系数达到0.93。


	(4)叶绿素酶和脱镁螯合酶活性在猕猴桃冷藏过程中呈峰型变化,酶活性大时,叶绿素降解速度快。


	(5)冷藏90d时猕猴桃果肉细胞壁已基本丧失其原有的结构,60d时叶绿体已经崩解,结构解体破坏了叶绿素降解酶与叶绿素在空间上的分隔,从而增加了叶绿素降解的可能性。


	(6)加工条件中,不同温度和pH值的猕猴桃果浆,其A*值、叶绿素含量和Vc含量有极显著差异(p<0.01);试验时间(48h)内,不同的光照和空气条件下没有显著差异;漂烫温度越高、时间越长,POD失活越多,当漂烫温度为90℃、95℃、100℃,时间超过1min时,则POD大部分失活。
%W CNKI


%0 Thesis
%A 徐淑君
%T 丛枝菌根真菌对猕猴桃高温干旱抗性研究
%Y 曾明
%I 西南大学
%9 硕士
%D 2008
%K 猕猴桃扦插苗;;丛枝菌根真菌;;干热;;抗性
%X 


	猕猴桃属猕猴桃科(Actinidiaceae)猕猴桃属(Actinidia Lind1)植物,中国是猕猴桃的起源和分布中心,种质资源极为丰富。猕猴桃以富含维生素C而著称,享有“果中之王”的美誉。猕猴桃是一种怕干旱又不耐高温的果树,极易受到干热危害。而丛枝菌根能改善植物的水分状况而且增强果树根系的抗高温的能力。


	本研究在对高温干旱期三年生猕猴桃果园调查及抗性指标测定的基础上,通过接种AMF(Glomus mosseae、Glomus diaphanum和Clomus yersiforme)感染盆栽猕猴桃扦插苗的实验,较为系统地研究了AMF对高温胁迫(30℃、40℃和45℃),干旱胁迫(正常灌水、一般干旱和极端干旱)以及高温干旱协同胁迫下扦插苗的生长、氮磷钾营养吸收、光合作用特性、叶片水分状况及其他抗性指标的影响。以期建立利用AMF侵染来降低高温干旱对植株生长及抗性指标影响的生物防御体系。主要结果如下:


	1.接种AMF对猕猴桃扦插苗生长的影响较大,多数菌根幼苗的植株干重、根冠比、单叶面积等均显著优于无菌根幼苗。


	2.三种胁迫处理下,相对未接种对照而言,接种AMF均显著提高了植株根系活力,促进了根系矿质营养物质的吸收和积累,提高了叶片中N、P、K的含量,改善了植株叶片的水分状况,提高了植株的光合特性,增强了叶片膜保护酶的活性以及渗透调节物质的含量,有效缓解水分胁迫对植株的伤害作用,减低了膜脂过氧化程度和对叶片蛋白质损伤的程度,从而促进了植株的生长,提高了耐干旱能力。


	3.随着胁迫程度的加深,AMF作用效果强于正常状况下,说明AMF更能在逆境条件下发挥作用。同时还发现,AMF对宿主植物存在一定的相互选择性,对环境条件也有一定的要求。


	4.Gmosseae对猕猴桃扦插苗的侵染率和扦插苗生长效应的促进作用都优于G.diaphanum和G.versiform,尤其是对K元素的吸收和积累,因此G.mosseae可能是猕猴桃的优势侵染菌种之一。
%W CNKI


%0 Thesis
%A 魏艳霞
%T 秦岭山区野生猕猴桃种质资源的生物学特性及RAPD分析
%Y 王飞
%I 西北农林科技大学
%9 硕士
%D 2008
%K 野生猕猴桃;;生物学特性;;RAPD;;遗传多样性
%X 


	我国猕猴桃主要分布在秦岭以南和横断山脉以东的地区,秦岭山区具有丰富的野生种质资源,也是猕猴桃的优生区。猕猴桃为多年生、雌雄异株植物,自然界种间杂交现象明显,特别是不同变种之间的杂交产生出一系列过渡类型,加之染色体倍性复杂,使得某些种间及变种间的分类界定以及遗传特性不清。本研究通过对秦岭北麓野生猕猴桃部分种质资源的调查、评价以及RAPD分析,建立秦岭野生猕猴桃资源生物学特性、果实营养品质以及分子遗传图谱数据库,筛选出适合生产以及育种的优良猕猴桃种质资源或新品种;为猕猴桃的遗传亲缘关系和猕猴桃种质资源的鉴定及新品种的保护提供依据。主要结果如下:


	1.通过对秦岭山区野生猕猴桃资源以及当前生产的主要栽培品种的生物学特性及果实品质分析,建立了秦岭山区野生猕猴桃资源果实营养品质数据库,从中筛选出成熟期仅次于早熟栽培品种武植2号的野生猕猴桃资源99-9株系;通过成熟期的确定分析得出99-8、99-9、99-10、99-13、99-14、99-16和99-17等7个株系可做为早熟育种材料。通过系统聚类得到单果重较海沃德更大的野生猕猴桃资源99-5、99-9、99-11、99-13、99-16、99-20、99-21、99-23和99-24等9个株系;含Vc较武植2号多的猕猴桃99-8、99-13、99-23的3个株系;固酸比较武植2号大的99-9、99-13和99-14的3个株系;综合优良性状较好的99-9和99-13两个株系。特别是99-9,无论从品种的早熟性、果实品质还是从抗性角度考虑都颇具潜力。因此研究具有突出经济性状的野生猕猴桃资源将在今后的育种实践中发挥巨大的作用。


	2.采用3种不同的方法,即经典CTAB法、改良CTAB法、氯化苄法提取野生猕猴桃基因组DNA效果均较好,其中改良CTAB法提取的DNA质量最高,DNA降解少,杂质含量少。通过对退火温度、循环次数、DNA模板用量、DNA聚合酶的种类和浓度等因素的研究,初步建立了野生猕猴桃RAPD分析体系,从PCR扩增程序和反应体系两个方面对野生猕猴桃RAPD分析体系进行了优化,并验证了优化后的体系,扩增谱带清晰、多态性强,稳定性好。


	3.利用随机扩增多态性DNA标记(RAPD)技术对采自秦岭山区的24个野生猕猴桃优良单株和中华等6个种或变种的46份资源进行了遗传多样性分析。通过引物筛选,从16个RAPD引物中扩增出235条带,其中227条为多态带,占96.29%。UPGMA聚类分析结果揭示了各资源间的亲缘关系,23个野生资源属美味猕猴桃(A deliciosa var. deliciosa),与海沃德归为一类;1个野生资源属中华猕猴桃(A. chinensis Planch)。


	4.通过对秦岭山区野生猕猴桃资源的生物学特性、果实品质和遗传距离结合起来分析,将野生99-13号确定为中华系列猕猴桃;其余23份野生猕猴桃资源与哑特、秦美、徐冠、徐香等品种遗传距离较近,归为一大类,由此得出这23份野生猕猴桃资源属于美味猕猴桃。野生99-23、99-24的诸多生物学特性(成熟期等)与哑特很接近,从RAPD聚类分析结果可看到99-23、99-24与哑特的遗传距离很接近,可以推测出99-23和99-24与哑特为同一品种。99-9号属于美味猕猴桃。
%W CNKI


%0 Thesis
%A 吴彬彬
%T 几个猕猴桃主栽品种适宜采收期研究
%Y 饶景萍
%I 西北农林科技大学
%9 硕士
%D 2008
%K 猕猴桃;;采收期;;冷藏;;贮藏品质
%X 


	本试验以‘海沃德’、‘秦美’和‘亚特’猕猴桃为试材,对8个不同时期采收的‘秦美’和‘亚特’进行冷藏,对‘海沃德’进行冷藏和常温贮藏。在贮藏期间,测定分析果实的呼吸速率、乙烯释放速率、硬度、TSS、TA、Vc含量等理化指标,研究了采收期对猕猴桃贮藏品质及生理特性的影响。试验结果表明:


	1.随着采收期的延迟,各采收期猕猴桃果实硬度下降速率递增,TSS增加速率递增,Vc含量中间几个采收时期(Ⅲ、Ⅳ、Ⅴ、Ⅵ)的高于其它采收期的;随着贮藏期的延长,猕猴桃果实硬度和TA不断降低,TSS不断增高,‘秦美’和‘亚特’Vc含量先升高后降低,‘海沃德’表现为逐渐下降趋势。


	2.采收期影响果实贮藏期间呼吸速率和乙烯释放速率。采收期早的呼吸速率较高,采收期晚的呼吸速率较低,但呼吸跃变和乙烯释放高峰出现较早。冷藏条件下,‘秦美’各采收期果实均在入库后第10d达到呼吸高峰,‘亚特’在第20d,‘海沃德’冷藏条件下在第30d出现呼吸高峰。


	3.采收期影响猕猴桃果实贮藏品质。采收期早的TSS较低,TA较高,贮藏后其TSS偏低,TA偏高,使果实糖酸比偏低,影响果实的口感;采收期晚的糖酸比较高,但其硬度下降较快,贮藏期明显缩短,失重和腐烂严重;适时采收能维持较高的Vc含量。


	4.‘秦美’在盛花期后147-159d采收,TSS达到6.5%以上;‘亚特’在盛花期后153-165d采收,TSS达到6.0%以上;‘海沃德’在盛花期后159-171d采收,TSS达到6.5%以上。在此期间采收的猕猴桃贮藏后糖酸比较高,Vc含量分解较慢,并且失重率和腐烂率较低。由此确定,上述时期为陕西产区相应猕猴桃品种的适宜采收期。
%W CNKI


%0 Thesis
%A 史亚歌
%T 猕猴桃酒挥发性风味物质提取方法研究
%Y 岳田利
%I 西北农林科技大学
%9 硕士
%D 2008
%K 猕猴桃酒;;挥发性风味物质;;提取方法;;GC-MS
%X 


	酒的风味直接影响酒的感官品质,是反映酒的类型及质量好坏的一个重要指标。挥发性风味物质作为酒中最主要的风味物质,在酒的风味构成方面具重要作用。由于酒中挥发性风味物质组成复杂、含量大多较低,其提取检测工作仍是目前研究工作的一个薄弱环节。我国是猕猴桃生产大国,猕猴桃酒作为猕猴桃深加工产品之一,具很好的发展前景。为了更好的进行猕猴桃酒生产工艺控制及其质量控制,针对猕猴桃酒中挥发性风味物质,本研究引用食品常用的几种挥发性风味物质提取方法,通过方法参数优化及方法针对性、重现性、灵敏度、信息量等指标考察,来探讨不同方法用于猕猴桃酒中挥发性风味物质研究的可能性、适宜性,从而系统建立猕猴桃酒中挥发性风味物质提取方法体系。


	本研究结果表明:


	(1)顶空直接进样法以样品上方平衡气体为研究对象,温度、电解质影响气-液平衡。经研究优化,该方法最优参数为温度35℃、加盐量3g/8mL。受取样量少以及各组分含量低等因素制约,该方法灵敏度低、重现性较低。猕猴桃酒中挥发性风味物质研究表明,该方法共检出23种化合物,基本包括猕猴桃酒中的主要挥发性物质,风味物质的组成和含量分布较为真实地反映出猕猴桃酒中挥发性风味物质的存在状况。本方法在猕猴桃酒挥发性风味物质主要组分定性及半定量(面积归一化)方面具有一定的应用。


	(2)固相微萃取法为目前应用较多的挥发性物质提取方法,其萃取效果受萃取头类型、萃取温度、萃取时间及电解质等因素影响。经研究优化,对于猕猴桃酒中挥发性风味物质提取,其最优参数为CAR/PDMS萃取头、萃取温度45℃、萃取时间45min、加盐量0.25g/mL。固相微萃取法具很强的吸附、富集、浓缩功能,研究表明,相比顶空直接进样法,该方法灵敏度提高2个数量级左右,方法的稳定性强,重现性好。猕猴桃酒中挥发性风味物质研究表明,该方法共检出52种主要化合物,物质种类增加,含量分布具自身特点。本方法对于猕猴桃酒中低含量挥发性风味物质定量分析具有较好的应用价值,而对于其组成分布研究仍具有缺陷。


	(3)溶剂提取法为最常用的有机化合物提取、分离方法,这种方法遵循相似相溶原理,受溶剂极性、溶解性以及待提取对象理化性质等诸多因素影响。本研究表明,对于猕猴桃酒中挥发性风味物质提取,二氯甲烷体系与戊烷/二氯甲烷混合溶剂体系提取效果接近,但两者比较,还是以二氯甲烷体系为最优。溶剂萃取法可操作性强,重现性好,同时也具有较高的灵敏度。猕猴桃酒中挥发性风味物质研究表明,该方法共检出60种主要化合物,其中包括较多的高沸点挥发性物质,而部分的低沸点挥发性物质萃取效果降低。本方法对于猕猴桃酒中高沸点挥发性风味物质研究具有重要的应用价值。


	(4)同时蒸馏法为常用挥发性物质提取方法,本研究表明,该方法重现性好,灵敏度较差。猕猴桃酒中挥发性风味物质研究表明,该方法共检出37种主要化合物,物质种类较少,其中以低沸点、易挥发物质为主。作为经典的挥发性物质提取方法,本方法在猕猴桃酒易挥发性风味物质提取方面也具有一定的应用价值。


	(5)猕猴桃酒中的挥发性风味物质组成众多,含量高低不等,它的研究与提取方法密切相关。本研究表明,应用不同的提取方法所得物质种类及相对含量分布存在较大差异。


	(6)本研究表明,对于猕猴桃酒中挥发性风味物质研究,溶剂萃取法重现性最好,固相微萃取法与同时蒸馏法重现性次之,顶空直接进样法重现性较差。灵敏度则以固相微萃取法为最高,再依次为溶剂萃取法、同时蒸馏法、顶空直接进样法。


	(7)受方法工作原理及各相关因素制约,不同的方法各有其自身的优缺点、侧重点。从方法的针对性、方法的可操作性、研究的目的等多方面考虑,不同方法具有不同的应用领域及应用价值。同时,不同方法的综合使用更能从不同角度剖析我们的研究对象。本研究表明,对于猕猴桃酒中挥发性风味物质高灵敏度定量分析研究宜采用固相微萃取法;对于样品中高沸点风味物质研究分析则以溶剂萃取法为最好;对于易挥发、高含量物质的研究分析则可采用同时蒸馏法及顶空直接进样法。


	(8)经不同方法对猕猴桃酒中挥发性风味物质研究,从猕猴桃酒中共检出102种挥发性风味物质,其中以醇类物质(24种)、酯类物质(38种)、酸类物质(11种)为主,另有少量的酮类物质(6种)、醛类物质(2种)、酚类物质(3种)、烃类物质(3种)以及部分的含杂原子化合物。本研究较为全面的对猕猴桃酒中挥发性风味物质组成进行了解析。
%W CNKI


%0 Thesis
%A 房星星
%T 低温气流膨化猕猴桃脆片的工艺研究及其质量评价
%Y 肖旭霖
%I 陕西师范大学
%9 硕士
%D 2008
%K 猕猴桃;;气流膨化干燥;;产品质量
%X 


	本研究是以陕西周至产的秦美猕猴桃为主要原料，采用食品工业高新技术——低温气流膨化技术，研制酥脆可口的膨化猕猴桃脆片。本研究分三部分：第一部分研究了脱水猕猴桃片非硫护色工艺。第二部分通过单因子试验确定各单因子的最佳值或范围，然后通过二次正交旋转设计试验，研究出最适膨化工艺参数，并且在最适膨化工艺参数条件下进行调味实验，得出酸甜可口的膨化猕猴桃脆片。第三部分主要研究了膨化猕猴桃脆片的营养成分并初步制定产品的相关质量标准。


	本研究的试验结果如下：


	1．采用0．15％ZnCl_2，0．10％Vc，0．35％柠檬酸，0．30％CaCl_2复合溶液处理猕猴桃片，之后进行预干燥及低温气流膨化处理，取得了良好的护色效果。


	2．通过对猕猴桃片在不同温度下干燥曲线和干燥速率的研究，得出最佳预干燥温度为60℃。


	3．通过对影响气流膨化产品质量的因素进行研究，初步得出影响产品质量各因子最佳值或范围，结论如下：原料硬度9．37-8．39 kg／cm~2，切片厚度6 mm，预干燥产品水分含量30％左右，膨化温度80℃，停滞时间5 min，抽空温度55-60℃，抽空时间180 min，压力差0．13 MPa，均湿时间2 d。


	4．在本试验中，产品的膨化度与复水比呈正相关，因为膨化度越大，产品的蜂窝状结构越明显，复水时单位时间内吸收的水分越多，复水比也就越大。


	5．二次正交旋转组合试验结果表明，预干燥产品水分含量、膨化温度、抽空时间对膨化产品膨化度、水分含量、Vc损失率、硬度和脆度有显著影响。三因子对产品质量的影响规律见以下方程(R~2≥0．85)：Y_1=1．57569-0．18252X_1-0．02167X_2+0．022865X_3-0．47721X_1~2-0．23502X_2~2-0．16431X_3~2+0．02750 X_1X_2+0．00250X_1X_3+0．01000X_2X_3 Y_2=6．93034-1．77831X_1-0．22849X_2-2．40579X_3+0．51510X_1~2-0．20792X_2~2+1．36539X_3~2-0．00250X_1 X_2-0．19000X_1X_3+0．1 5750X_2X_3 Y_3=30．70026-0．7973X_1+2．63076X_2+4．99511X_3+0．28458X_1~2+1．26215X_2~2+1．25508X_3~2+1．63750 X_1X_2-1．75500X_1X_3+0．50500X_2X_3 Y_4=1100．00777+417．44585X_1+184．45830X_2+375．31158X_3-68．56711X_1~2-66．51650X_2~2-172．598 42X_3~2+192．92500X_1X_2+305．62000X_1X_3+45．76250X_2X_3 Y_5=163．55168+35．26170X_1+11．00550X_2+27．10731X_3-18．83459X_1~2-4．76317X_2~2-17．91535X_3~2+1．34000X_1X_2-9．94500X_1X_3+5．75250X_2X_3


	通过计算机数据软件对Y_1、Y_2、Y_3、Y_4、Y_5进行优化，确定膨化度Y_1>1．2、产品水分含量Y_2<7％、Vc损失率Y_3<35％、1000g<硬度Y_4<1500g、脆度Y_5>150个，可以得到一系列符合要求的编码组合，后进行验证，选出最适工艺参数为：X_1=0．19(31％)、X_2=0．05(80)、X_3=0(3)，Y_1=(1．59)、Y_2=(3．3)、Y_3=(22．8)、Y_4=(1415．42)、Y_5=(198)。


	6．由于原料猕猴桃成熟度较低，酸度较高，在预干燥前通过对猕猴桃片调味得出：浓度20％的蔗糖、45％的麦芽糖、0．15％的甜菊糖在真空度0．09MPa的条件下真空渗糖20min后，进行预干燥，气流膨化，其产品的接受度高于其它浓度的调味处理。


	7．气流膨化干燥由于加工温度低、时间短，保留了猕猴桃中大部分营养成分，与普通热风干燥相比，气流膨化干燥能产生均匀地、明显的蜂窝状结构，有利于人体消化吸收，同时口感酥脆，营养卫生，属纯天然、绿色食品。
%W CNKI


%0 Thesis
%A 李德英
%T 1-MCP对猕猴桃冷藏过程中采后生理及香气的影响
%Y 惠伟
%I 陕西师范大学
%9 硕士
%D 2008
%K 猕猴桃;;成熟衰老;;香气;;1-甲基环丙烯(1-MCP);;固相微萃取
%X 


	本论文主要以秦美猕猴桃为试材,采用顶空固相微萃取技术(Head Space Solid PhaseMicroextraction,HS SPME)及气相色谱/质谱联用仪(Gas Chromatography/MassSpectrometry,GC/MS),研究了秦美猕猴桃成熟阶段香气成分及其含量的变化;研究了不同浓度的1-MCP处理秦美、红阳、西选猕猴桃的冷藏保鲜效果,以及在冷藏过程中秦美猕猴桃香气成分及其含量的变化,同时测定了冷藏过程中秦美猕猴桃果实的果肉硬度、可溶性固形物含量、呼吸强度、乙烯释放速率、三大保护酶(SOD、POD、CAT)的酶活性、DPPH·自由基清除率和脂氧合酶(LOX)活性;以猕猴桃不同品种秦美、海瓦德、徐香、金魁、哑特、华优、西瓦里、红阳为试材,研究比较了猕猴桃不同品种的果实香气成分和含量的异同,主要结果如下:


	1.不同的种群或同一种群内的不同品种之间,果实香气成分种类和含量均有所不同。以酯类、醇类、醛类、酮类和烃类物质五大类香气物质分析(以下同),在美味猕猴桃品种“秦美”中检测到53种,占总峰面积的88.13%:“海瓦德”中检测到37种,占总峰面积的88.07%;“徐香”中检测到35种,占总峰面积的78.65%;“金魁”中检测到41种,占总峰面积的92.33%;“哑特”中检测到32种,占总峰面积的87.97%。在中华猕猴桃品种“华优”中检测到75种,占总峰面积的80.05%;“西瓦里”中检测到46种,占总峰面积的75.74%;“红阳”中检测到36种,占总峰面积的95.2%。


	2.秦美猕猴桃果实成熟过程中,随着猕猴桃果实的成熟进程,猕猴桃软化,果实香气形成呈上升趋势。猕猴桃果实的香气只有在成熟过程中才产生,在果实成熟的不同阶段,有着其特殊的香气物质。1-戊醇、己醛、(E)-2-己烯醛、2-甲基乙酸丁酯等在“秦美”猕猴桃果实成熟阶段呈现先降后升的变化规律;1-己醇、乙酸己酯、邻苯二甲酸二异丁酯呈现先升后降的变化规律:戊醛、丁酸己酯、2-甲基丁酸己酯呈现下降的变化趋势:(E)-2-己烯-1-醇、2-己烯醛、庚醛、2,4-二甲基环戊酮、3-甲基-1,2-环戊基二酮等在果实成熟后期才出现;2-甲基-1-丁醇、4-戊炔-2-醇、2-氧基丙醛、水杨酸甲酯在果实成熟后期消失。


	3.不同浓度的1-MCP处理秦美、红阳、西选猕猴桃,均显著延缓了各品种猕猴桃在冷藏过程中的衰老软化,且1-MCP处理浓度越高,保鲜效果越好;100、100、250nl/L的1-MCP分别对红阳、西选、秦美猕猴桃有显著的保鲜效果,500 nl/L1-MCP是3个品种最经济有效的保鲜浓度。


	4.不同浓度的1-MCP处理秦美猕猴桃后在冷藏条件下,其呼吸跃变高峰、乙烯释放速率高峰推迟,LOX酶活性高峰的出现延后,并降低了其峰值;推迟了SOD、POD、CAT酶活性高峰的出现,保持了贮藏后期三酯酶的活性,提高了DPPH·自由基清除能力,表明1-MCP处理不仅通过抑制乙烯作用,而且通过保护抗氧化酶活性两方面共同起到保鲜作用。


	5.冷藏下不同浓度的1-MCP处理秦美猕猴桃,果实香气形成都受到了抑制。1-MCP处理猕猴桃的香气成分总数减少,其中醛类、醇类、类香气成分种类均减少。1-MCP处理后猕猴桃果实香气的醇类物质和醛类物质的相对含量较对照高,而酯类物质较对照明显降低。
%W CNKI


%0 Journal Article
%A 沈贞文
%A 谭思荣
%A 陆毅章
%A 叶春茂
%A 梁红
%+ 仲恺农业技术学院生命科学学院,仲恺农业技术学院生命科学学院,仲恺农业技术学院生命科学学院,仲恺农业技术学院生命科学学院,仲恺农业技术学院生命科学学院 广东广州510225,广东广州510225,广东广州510225,广东广州510225,广东广州510225
%T 猕猴桃的有机栽培及其鲜果品质分析
%J 安徽农业科学
%D 2008
%N 04
%K 猕猴桃;;有机栽培;;果实;;品质分析
%X [目的]进行有机猕猴桃果实品质分析并与常规栽培者进行比较,为猕猴桃有机栽培的推广提供科学依据。[方法]在猕猴桃标准化栽培的基础上,按照新制定的有机猕猴桃生产规范,以生产安全、优质和适当产量的有机猕猴桃鲜果,并与常规栽培者进行果实品质、产量和效益等的比较。[结果]结果表明:有机栽培猕猴桃果实品质优良,鲜果外形饱满匀称,可溶性固形物、总糖、可溶性糖、可溶性蛋白质、维生素C的含量均高于常规栽培,而总酸含量却低于常规栽培。在所试验的品种中,单果重提高5.12%~15.02%,可溶性固形物提高5.78%~6.05%,总糖含量提高7.76%~26.15%,可溶性糖含量提高8.23%~22.46%,维生素C含量提高7.70%~36.75%。[结论]有机栽培猕猴桃鲜果的外观和内在品质优于常规栽培。
%P 1410-1412
%@ 0517-6611
%L 34-1076/S
%W CNKI


%0 Journal Article
%A 雷玉山
%A 郭民主
%+ 陕西省中华猕猴桃科技开发公司,陕西省果业管理局 西安710061
%T 陕西猕猴桃产业“十五”回顾与“十一五”发展对策
%J 中国果业信息
%D 2007
%N 12
%K 猕猴桃产业;陕西省;品种选育;商品基地;陕西猕猴桃;保鲜技术;“十一五”;
%X <正>陕西猕猴桃产业经历了20世纪80年代的野生资源调查和新优品种选育及人工栽培时期,90年代规模化商品基地建设时期,以及"十五"产业化开发时期等3个重要阶段。截至2005年,陕西全省猕猴桃种植面积为1.6万hm2,约占全国猕猴桃栽培面积的1/3;产量24万t,占全国猕猴桃产量的3/5;保鲜库容量约15万t,占全国的3/4;深加工能力6万t。猕猴桃产业是陕西独具特色和竞争优势的水果产业。
%P 9-12
%@ 1673-1514
%L 50-1173/S
%W CNKI


%0 Journal Article
%A 张帆
%A 李莹
%+ 陕西省岐山县猕猴桃开发中心,陕西省眉县植保植检站 邮编722406,邮编722300
%T 怎样看待膨大剂在猕猴桃上的应用
%J 西北园艺(果树专刊)
%D 2007
%N 06
%K 猕猴桃;岐山县;氯吡脲;生长调节剂;
%X <正>说到猕猴桃,很多人都会想起膨大剂。特别是很多消费者,对蘸用了膨大剂的猕猴桃是闻之色变,拒绝食用。前几年上海等各大城市对陕西猕猴桃蘸用膨大剂一事作了大篇幅报道,对猕猴桃销售的负面影响非常大。为了保护猕猴桃产业健康发
%P 6-7
%@ 1004-4183
%L 61-1226/S
%W CNKI


%0 Journal Article
%A 别智鑫
%A 贺立虎
%A 赵俊霞
%A 蔺林田
%A 程延娥
%+ 陕西省杨凌职业技术学院,陕西省杨凌职业技术学院,陕西省杨凌职业技术学院,陕西省杨凌职业技术学院,陕西省杨凌职业技术学院 陕西杨凌712100,陕西杨凌712100,陕西杨凌712100,陕西杨凌712100,陕西杨凌712100
%T 几种生产因素对秦美猕猴桃单果重及品质的影响
%J 西北农业学报
%D 2007
%N 05
%K 猕猴桃;;施肥;;调节剂;;土壤管理;;单果重;;果实品质
%X 采用正交试验研究了施肥,生长调节剂及土壤管理对猕猴桃单果重和品质的影响。结果表明:①提高施肥量是提高猕猴桃食用品质和贮藏品质的主要因素,施肥量增加,猕猴桃平均单果重、可溶性固形物含量、vC含量显著提高,软化率和可滴定酸含量显著降低。②低浓度(10 mg/kg)的调节剂对猕猴桃的单果重提高显著,而对可溶性固形物含量、vC含量,软化率和可滴定酸含量影响不明显。③从施肥、调节剂和土壤管理3个生产因素看,施肥是提高产量和质量的主要生产因素,调节剂和土壤管理为辅助因素。因此,建议在高肥力的情况下,使用合适浓度(10 mg/kg)的调节剂,以提高猕猴桃的产量和质量。
%P 199-202
%@ 1004-1389
%L 61-1220/S
%W CNKI


%0 Journal Article
%A 邢小强
%A 程艳琴
%A 周亚丽
%A 李乾碧
%A 周红艳
%+ 道真自治县农业局能源办,道真县上坝乡农推站,道真自治县农业局能源办,道真县上坝乡农推站,道真县上坝乡农推站 贵州道真563500,贵州道真563500,贵州道真563500,贵州道真563500,贵州道真563500
%T 猕猴桃施用沼液的效果探讨
%J 中国沼气
%D 2007
%N 04
%K 沼液;;猕猴桃;;肥效试验
%X 猕猴桃不同生产长时期施用沼液的随机区组单因素试验结果表明:沼液能促进猕猴桃的营养生长,又能促进花芽分化,提高座果率,还能提高果品商品率,以沼液同时作基肥、萌芽肥、壮果肥的应用效果最佳,是实施"三位一体"生态农业的有效模式。
%P 39-40
%@ 1000-1166
%L 51-1206/S
%W CNKI


%0 Journal Article
%A 韩礼星
%A 方金豹
%A 李明
%A Tomas.Cooper
%+ 中国农业科学院郑州果树研究所,中国农业科学院郑州果树研究所,中国农业科学院郑州果树研究所,智利大学 河南郑州450009,河南郑州450009,河南郑州450009
%T 智利猕猴桃产业概况
%J 果农之友
%D 2007
%N 06
%K 猕猴桃产业;猕猴桃生产;有机猕猴桃;结果母蔓;
%X <正>2006年12月,在国家外专局出国项目的支持下,我们一行4人,对智利猕猴桃生产进行了为期一个月的考察学习,现就智利猕猴桃产业发展情况谈谈我们的所得。
%P 47-48
%@ 1671-7759
%L 41-1343/S
%W CNKI


%0 Journal Article
%+  新华网陕西频道,
%T 西安猕猴桃果树受冻灾产量减半
%J 保鲜与加工
%D 2007
%N 03
%K 猕猴桃;周至县;
%X <正>我国猕猴桃主产区西安市4月初出现的“倒春寒”形成罕见冻灾,使猕猴桃大面积受冻,今年产量将减少50%左右。
%P 34
%@ 1009-6221
%L 12-1330/S
%W CNKI


%0 Journal Article
%A 饶卫华
%A 敖礼林
%A 熊振芳
%+ 江西省奉新县农业局,奉新县畜牧水产局,奉新县畜牧水产局 330700
%T 软枣猕猴桃生物学特性及其商业栽培技术
%J 现代园艺
%D 2007
%N 05
%K 猕猴桃;成枝率;结果母枝;生物学特性;
%X <正>软枣猕猴桃在我省没有进行商业化栽培,研究也几近空白,可江西的不少山区分布着野生植株。软枣猕猴桃属小型果,果面光滑无毛,非常适
%P 26
%@ 1006-4958
%L 36-1287/S
%W CNKI


%0 Thesis
%A 雷庆
%T 猕猴桃溃疡病的病原分类、噬菌体及发生规律研究
%Y 叶华智
%I 四川农业大学
%9 硕士
%D 2007
%K 猕猴桃溃疡病;;丁香假单胞菌猕猴桃致病变种;;细菌噬菌体;;药剂筛选;;拮抗芽孢杆菌
%X 


	猕猴桃溃疡病是一种猕猴桃的毁灭性细菌病害，而且难于防治，造成的经济损失相当严重。本试验通过对溃疡病病原菌的分离鉴定、病害发生规律、病原菌噬菌体的分离及生物学特性的研究、化学药剂室内筛选和拮抗芽孢杆菌的分离、筛选及拮抗活性测定等方面的基础研究，为猕猴桃溃疡病的研究和防治提供了一定依据。结果如下：


	1．猕猴桃溃疡病病原菌的分离鉴定：从采自四川省广元市苍溪县、都江堰市、重庆市猕猴桃果园的患溃疡病的病枝中分离到猕猴桃溃疡病病原菌，经致病性测定和细菌学研究鉴定为丁香假单胞菌猕猴桃致病变种(Pseudomonas syringae pv.actinidiae)。


	2．猕猴桃溃疡病的发生规律：在四川省苍溪县的猕猴桃种植基地，对该病的发生规律进行了较系统的调查研究。该病主要以病株病斑中的病原细菌作为初侵染和再侵染来源。伤口是主要侵入途径。一年有两个发病时期，第一个在春季，猕猴桃萌芽前期至谢花落花期；第二个发病时期是秋季果实成熟期前后。猕猴桃溃疡病在海拔600米以上的果园发病重；向阳坡发病重于背阳坡；不同品种发病差异明显，“红阳”品种感病，“海沃德”等品种抗病；树龄越大，病株率越高。


	3．噬菌体的分离及生物学特性研究：以丁香假单胞菌猕猴桃致病变种(Pseudomonas syringae pv.actinidiae)为指示菌，从猕猴桃溃疡病病枝中分离到一株噬菌体。对其形态和生物学特性研究结果表明，噬菌体的形态为蝌蚪形，头部为正多面体，直径约70nm，无囊膜，有一条长约90nm的尾部；噬菌体的核酸为DNA；噬菌体的热稳定性较弱，在65℃下，10分钟内即可全部失活；在pH4～9的范围内均可稳定存在；紫外线下照射时间达12分钟时噬菌体几乎全部失活；最佳感染复数为0.1；感染指示菌的潜伏期约为60min，爆发期约70min，烈解量为123。这是首次研究和报道该病原细菌的噬菌体。


	4．猕猴桃溃疡病菌的化学药剂室内筛选：采用纸碟法和平板划线法测定了12种药剂对猕猴桃溃疡病病原菌的抑菌作用，其中以绿亨6号、农用硫酸链霉素、康发、猕猴桃溃疡病绝的抑菌效果较好。这一结果为生产上选用化学药剂防治提供了一定依据。


	5．拮抗芽孢杆菌的分离、筛选及其拮抗活性测定：从猕猴桃根际土壤中分离到305株芽孢杆菌，经过拮抗活性测定筛选到15株对猕猴桃溃疡病菌有较好抑制作用的菌株，抑菌圈直径在10mm以上的有6株，其中BT4和BT9对猕猴桃溃疡病菌表现出很高的抑菌活性，具


	有良好的生防潜力。这一研究为今后生物防治猕猴桃溃疡病提供了一定基础。
%W CNKI


%0 Thesis
%A 孙敏
%T 猕猴桃果汁中酚类物质分离及基于近红外光谱的糖和有机酸快速检测技术研究
%Y 岳田利
%I 西北农林科技大学
%9 硕士
%D 2007
%K 近红外光谱;猕猴桃果汁;多酚物质;糖类物质;有机酸;快速检测
%X 


	猕猴桃果汁是猕猴桃深加工的主要产品,是一种深受大众喜爱的饮品,其主要化学构成的快速检测对于猕猴桃果汁的生产和品质控制具有重要的意义。论文通过对我国猕猴桃主产区陕西眉县、周至两县2005/2006与2006/2007年度6个品种60个参试样本糖类物质、有机酸、酚类物质的检测,分析了不同品种间果汁各主要成份的差异;建立了基于近红外光谱的猕猴桃果汁中有机酸和糖类物质的快速检测方法。论文取得了如下主要结果:


	1.通过HPLC法对5个品种(海沃德、秦美、亚特、红阳桃和徐香)猕猴桃果汁中的多酚类物质进行了检测分析,结果表明:猕猴桃果汁中有原儿茶酸、绿原酸、表儿茶素、咖啡酸和金丝桃苷。其中:海沃德的咖啡酸含量最大,达到2.423mg/L;秦美的绿原酸含量最大,达到2.627mg/L;亚特的咖啡酸含量最大,达到2.763mg/L;红阳桃的咖啡酸含量最大,达到3.738mg/L;徐香的绿原酸含量最大,达到3.186mg/L。


	2、猕猴桃果汁中总酚含量为441.82～729.55mg/L,咖啡酸和绿原酸为主要的多酚物质,含量分别在2.319～3.738mg/L和1.072～3.186mg/L之间;其次是表儿茶素和金丝桃苷,含量为0.894～2.533mg/L和0.688～1.319mg/L;原儿茶酸的含量比较低,为0.337～0.916mg/L。


	3.利用离子色谱法对6个品种(海沃德、秦美、亚特、徐香、红阳桃和95-1)猕猴桃果汁中糖类物质进行了检测分析,结果表明:葡萄糖和果糖为猕猴桃果汁主要的糖类物质,含量分别在19.49～52.91g/L和10.65～14.81g/L之间;其次是蔗糖,含量为3.97～30.44g/L。其中:海沃德、秦美、徐香、95-1均是葡萄糖含量最大,其次是果糖,最后是蔗糖;亚特的葡萄糖最大,蔗糖次之,果糖最小;红阳桃的蔗糖含量最高,葡萄糖和果糖较小。


	4.利用离子色谱法对6个品种(海沃德、秦美、亚特、徐香、红阳桃和95-1)猕猴桃果汁中有机酸进行了分析检测,结果表明:猕猴桃果汁中柠檬酸的含量最大,含量在65.97～729.68mg/L,其次是苹果酸,含量在47.9～194.91mg/L之间,酒石酸含量最少在12.66～54.75mg/L之间。


	5.利用近红外透射光谱对猕猴桃果汁的葡萄糖、果糖、蔗糖、苹果酸、酒石酸和柠檬酸含量进行了研究。结果表明,偏最小二乘(PLS)法的定量分析后,光谱预处理方法和光谱选择范围因化学成分的不同而不同。对于葡萄糖采用一阶导数+直线扣除法,光谱范围为6098～11995.4cm-1;对于果糖采用减去一条直线,光谱范围为4242.8～5450和6098～11995.4cm-1;对于蔗糖采用减去一条直线,光谱范围为7498.1～9746.8cm-1;对于苹果酸采用矢量归一化法,光谱范围为7498.1～9746.8cm-1;对于酒石酸采用矢量归一化法,光谱范围为7498.1～9746.8cm-1;对于柠檬酸采用减去一条直线法,光谱范围为7498.1～9746.8cm-1;


	6、建立了基于近于近红外光谱的猕猴桃果汁糖类物质、有机酸的快速检测模型与方法,实现了猕猴桃果汁中葡萄糖、果糖、蔗糖、苹果酸、酒石酸和柠檬酸的近红外光谱法的快速检测。
%W CNKI


%0 Thesis
%A 邹游
%T 猕猴桃品种间的遗传多样性分析
%Y 杨志荣
%I 四川大学
%9 硕士
%D 2007
%K 猕猴桃;;RAPD;;ISSR;;遗传距离;;亲缘关系;;遗传多样性
%X 


	猕猴桃是一种古老的植物，距今已有2600多万年的历史。全世界猕猴桃属植物共有66个种，中国是猕猴桃的原产地，有62个种，野生猕猴桃资源丰富，猕猴桃在中国有文字记载己有2000多年的历史。


	猕猴桃具有很高的营养价值和药用保健价值，Vc含量高，被誉为“水果之王”，“Vc之王”。猕猴桃作为一种新兴的水果，需求量正曰益增大。各国竞相推出各自的特色品种以求统领猕猴桃的销售市场，猕猴桃特色新品种的选育成为各国竞争关键。种质资源是新品种选育的物质基础，是优异基因的携带者，更是发现和利用基因资源的源泉。种质资源的遗传多样性研究是对种质资源进行评估的重要环节，可以为种质资源保育和合理利用提供重要的遗传信息。


	本论文分别利用随机扩增多态性DNA标记技术(RAPD)和简单序列重复区间扩增多态性分子标记(ISSR)对采自四川省猕猴桃科研基地的猕猴桃品种进行了遗传多样性分析。目的在于探讨RAPD和ISSR在猕猴桃属遗传多样性及其系统学研究中适用性和适用等级，初步揭示猕猴桃属DNA水平上的遗传多样性，并为解决猕猴桃属植物的分类学上某些疑难问题提供分子证据，同时为其种质资源的保护和优良猕猴桃品种培育提供科学依据。


	本论文首先利用RAPD技术对11个猕猴桃品种进行了遗传多样性研究。通过引物筛选，确定15条重复性好的多态引物进行扩增，探讨实验条件的优化，根据Nei氏公式计算品种间的遗传距离指数，用UPGMA法构建树状聚类图。其次，利用ISSR技术对包括上述样品的14个猕猴桃品种进行遗传多样性研究，旨在摸索ISSR实验条件，验证与RAPD分类的一致性。


	研究结果表明：


	1．RAPD和ISSR技术均可作为有效的分子标记用于猕猴桃品种之间遗传亲缘关系的分析。作为分子标记RAPD和ISSR在对猕猴桃属植物遗传多样性确定中有相当的一致性。


	2．RAPD技术分析中，各猕猴桃品种间的遗传距离在0.2054～0.5978之间。武植六号与79-3之间遗传距离最小(0.2054)，其次红阳-1与红阳-2(0.2273)，武植三号与川猕二号之间遗传距离最大(0.5978)。ISSR技术分析中，各猕猴桃品种间的遗传距离在0.1872～0.6215之间。红阳-1与红阳-2之间遗传距离最小(0.1872)，其次79-1与79-3(0.2155)，红阳-1与海沃德之间遗传距离最大(0.6215)。


	3．根据品种间的遗传距离，用UPGMA法对11个猕猴桃品种间的亲缘关系进行聚类分析获得聚类图，79-3与武植六号首先聚在一起，79-1与武植五号、红阳-1与红阳-2也分别聚在一起。所有猕猴桃品种可以聚为两大类，川猕一号和川猕二号聚为一类，而其它9个品种可以聚为一类。对14个猕猴桃品种间的亲缘关系进行聚类分析获得聚类图，红阳-1与红阳-2首先聚在一起，79-3与79-1、武植五号与武植六号也分别聚在一起。所有猕猴桃品种可以聚为三大类，红美单独一类，川猕一号、川猕二号、海沃德与秦美聚为一类，而其它9个品种可以聚为一类。


	4．猕猴桃品种间遗传距离与地理分布有一定关系，地理位置较近的材料能聚在一起。
%W CNKI


%0 Journal Article
%T 2005年我国水果面积与产量
%J 山西果树
%D 2007
%N 02
%K 水果面积;猕猴桃;
%P 30
%@ 1005-345X
%L 14-1127/S
%W CNKI


%0 Journal Article
%A 何科佳
%A 王中炎
%A 王仁才
%+ 湖南省园艺研究所,湖南省园艺研究所,湖南农业大学园艺园林学院 湖南长沙410125,湖南农业大学园艺园林学院,湖南长沙410128,湖南长沙410125,湖南长沙410128
%T 夏季遮荫对猕猴桃生长发育的影响
%J 湖南农业科学
%D 2007
%N 01
%K 猕猴桃;;遮荫;;夏季;;生长发育;;影响
%X 以中华猕猴桃翠玉和美味猕猴桃米良一号为试材,研究不同遮荫强度对猕猴桃生长发育的影响。结果表明:适度遮荫具有显著的保叶保果效果,能显著提高猕猴桃当年的果实产量、品质和贮藏性;翠玉的最适遮荫强度在25%左右,米良一号最适遮荫强度为50%左右。过度遮荫会降低果实的内在品质,并使植株翌年萌芽率与花量下降。
%P 41-43
%@ 1006-060X
%L 43-1099/S
%W CNKI


%0 Journal Article
%A 汪景彦
%A 孟艳玲
%A 程存刚
%A 康国栋
%+ 中国农业科学院果树研究所,中国农业大学农学与生物技术学院,中国农业科学院果树研究所,中国农业科学院果树研究所 辽宁兴城125100,辽宁兴城125100,辽宁兴城125100
%T 当前我国水果生产与发展趋势
%J 果农之友
%D 2007
%N 01
%K 水果生产;栽培面积;水果面积;水果产量;主要树种;生产与发展;果树生产;单位面积产量;猕猴桃;
%P 6-8
%@ 1671-7759
%L 41-1343/S
%W CNKI


%0 Thesis
%A 雷玉山
%T 猕猴桃大帐气调贮藏保鲜技术研究及其产业化应用
%Y 饶景萍
%I 西北农林科技大学
%9 硕士
%D 2006
%K 猕猴桃;‘秦美’;‘Hayward’;大帐人工气调;贮藏技术;产业化
%X 


	本研究以我国广泛栽培品种‘秦美’、‘Hayward’为供试材料,在深入研究猕猴桃采后生理以及影响贮藏保鲜的关键因子的基础上,探索出适合我国国情的猕猴桃贮藏保鲜技术体系,得到以下主要研究结果:


	1.‘秦美’和‘Hayward’采后都有正常的呼吸高峰和乙烯释放高峰,是比较典型的呼吸跃变型果实,与前人的报道一致。在乙烯释放高峰过后,二者呼吸强度都开始回升,但在此阶段,‘秦美’的呼吸强度一直大于‘Hayward’的呼吸强度,到达一定高峰后表现出下降的趋势。


	2.‘秦美’和‘Hayward’在采后前半个月PG酶活性都呈上升趋势,但‘秦美’PG酶活性高于‘Hayward’。‘秦美’和‘Hayward’纤维素酶活性变化趋势与PG酶活性的变化趋势相同。


	3.影响猕猴桃贮藏期和贮藏效果的主要因素是果实的软化,贮藏的环境温度是影响果实软化的最主要的环境条件。‘秦美’在不同的贮藏温度下,果实软化的速度有很大的差异。‘秦美’采后在常温下可贮藏10天左右,用5℃可贮藏50天,用0℃可贮藏90天。


	4.贮藏环境的O2及CO浓度对猕猴桃的贮藏效果有明显的影响。在0oC条件下‘秦美’要求CO2浓度以3%为最佳,以3%～6%为安全范围;O2浓度以3%为最佳,以3%～6%为安全范围。在0oC下贮藏5个月,用3%和用6% CO2处理,好果率无明显差异。‘秦美’长期贮藏的气体成分组合为02浓度3%,C02浓度3～5%。


	5.创造性提出了猕猴桃大帐人工气调贮藏法,即在普通冷库内,将贮藏的果品密封在用塑料薄膜制成的塑料大帐中,利用制氮机人工调节大帐内的气体成分,达到气调贮藏的目的。该大帐气调贮藏方法在陕西省经过近5年推广应用,达到良好的贮藏效果,全省20%左右的猕猴桃采用大帐气调贮藏,贮藏期4-6个月,最长可达7个月,在春节后进入市场销售,贮藏增值效益明显。


	6.研究确定大帐人工气调贮藏技术标准为:帐内温度严格控制在﹣1℃—0℃,帐外冷库环境温度为﹣1.5℃～﹣0.5℃,相对湿度保持在90%左右;账内气体环境中氧气浓度控制在3%～5%,二氧化碳浓度控制在3%～6%。


	7.产业化技术应用技术要点为:适时采收;减震运输;科学制帐与码垛;严格控制气体浓度;严格进行气调管理。
%W CNKI


%0 Journal Article
%A 高彦明
%A 王兰
%A 王天福
%A 李仲芳
%+ 甘肃省天水市林业局,甘肃省天水市林业局,甘肃省天水市林业科学研究所,四川省乐山师范学院 甘肃天水741000,甘肃天水741000,甘肃天水741000,四川乐山614004
%T 小陇山猕猴桃资源调查
%J 经济林研究
%D 2006
%N 03
%K 猕猴桃;;资源调查;;开发利用
%X 通过对小陇山野生猕猴桃资源的系统调查,弄清了本区域7个猕猴桃种、3个变种在不同气候条件及土壤、海拔、植被情况下的分布特征、范围及利用状况。调查确认的中华猕猴桃集中分布区面积为5 980 hm2,总株数33.95万株,年产野生中华猕猴桃63.93万kg,最高单株产量达150 kg,不同产地的中华猕猴桃在果实风味、品质等方面变异较大。通过对小陇山野生猕猴桃资源的分析与评价,提出了进一步保护和利用的建议。
%P 34-38
%@ 1003-8981
%L 43-1117/S
%W CNKI


%0 Thesis
%A 龚守富
%T 信阳市猕猴桃引种及无公害栽培技术研究
%Y 王学奎;范宏伟
%I 华中农业大学
%9 硕士
%D 2006
%K 猕猴桃;引种;无公害;选择模型;复合生态系统
%X 信阳市猕猴桃产业近年发展很快。但是，品种单一，无公害栽培技术较为落后，猕猴桃产业的经济效益不高。本文结合信阳市实际对猕猴桃引种技术、引种猕猴桃品质分析评价和无公害栽培三方面进行了初步分析。


    通过对引进的六个猕猴桃品种的生长、结果、抗性及修剪反应等进行了连续6年的观察，在信阳市栽培条件下都能正常生长、发育，具有较高的成枝能力、结实能力和较强的抗高温、干旱的能力，较好地保持该品种果实的优良习性。其中魁蜜，武植三号和海沃德猕猴桃生长快、结果早，对本地气候、土壤条件有更好的适应性，建园第4年单株产量分别达到19.6kg、18.1kg和14.3kg，适宜作为良种在本地推广。


    通过建立选择模型对品种进行品质分析评价，对单果重、可溶性固形物、总糖、总酸、Vc等5个单因素的合理——满意度的分析，选择了武植三号、魁蜜、海沃德等3个较为优良的品种。


    通过复合生态系统的建立和采用先进的无公害栽培技术，从产量、品质、经济效益、栽培技术四个方面的对比分析表明：山地低投高效无公害栽培的关键在于园地的选择、合理的栽培措施和病虫害防治。
%W CNKI


%0 Thesis
%A 侯大光
%T ‘秦美’和‘海沃德’猕猴桃对采后1-MCP处理的反应
%Y 马书尚
%I 西北农林科技大学
%9 硕士
%D 2006
%K 猕猴桃;1-MCP;乙烯;果实品质;成熟度
%X 


	‘秦美’猕猴桃是陕西省猕猴桃生产的主栽品种,‘海沃德’猕猴桃是世界上最重要的猕猴桃栽培品种,也是陕西正在示范推广的品种。本文以‘秦美’和‘海沃德’猕猴桃为试材,在室温20℃贮藏条件下,研究了采后1-MCP处理对猕猴桃生理生化和品质变化的影响;在0℃贮藏条件下,研究了100nL?L-1和500nL?L-1处理对猕猴桃生理生化和品质变化的影响;且研究了从0℃贮藏条件转入室温后的7d货架期间,两种浓度1-MCP处理对猕猴桃果实生理生化和品质变化的影响;探讨了1-MCP影响猕猴桃衰老的生理生化机制,为1-MCP在猕猴桃商业化贮藏中应用提供了理论和实践依据。试验结果如下:


	(1)两种贮藏条件下,‘秦美’和‘海沃德’猕猴桃果实的软化都可明显区分为贮藏初期的快速软化和随后的缓慢软化两个阶段。在室温条件下,‘海沃德’猕猴桃比‘秦美’猕猴桃乙烯产生量少,呼吸速率低,PG酶活性低,果实软化进程也慢,‘秦美’猕猴桃仅能贮藏10d,‘海沃德’猕猴桃则可贮藏25d;在0℃贮藏温度下的也得到类似结果,‘秦美’猕猴桃仅能贮藏60d,‘海沃德’猕猴桃则可贮藏120d,‘海沃德’猕猴桃表现出优良的贮藏特性。


	(2)两种贮藏条件下1-MCP处理抑制猕猴桃的乙烯释放速率、呼吸速率、PG酶活性,延缓贮藏及货架期间果肉硬度和可滴定酸含量的下降,抑制可溶性固形物含量增加,从而延长猕猴桃贮藏寿命。100nL·L-1和500nL?L-1 1-MCP处理之间未表现出明显差异,在猕猴桃商业化贮藏中,建议施用100 nL?L-1浓度的1-MCP。


	(3)采收成熟度影响果实的软化,也影响1-MCP处理的效果。采收成熟度低的果实比成熟度高的果实硬度下降慢,贮藏期长;1-MCP对成熟度低的果实处理效果更好。可溶性固形物含量增加到6.5%可以作为猕猴桃适时采收的指标。
%W CNKI


%0 Thesis
%A 丁建
%T 四川猕猴桃种质资源研究
%Y 李平
%I 四川农业大学
%9 博士
%D 2006
%K 猕猴桃;彩色猕猴桃;遗传多样性;染色体数目,性别鉴定;ACC合成酶;RAPD;RACE
%X 猕猴桃是一种古老的植物，猕猴桃距今已有2600多万年的历史。全世界猕猴桃属植物共有66个种，在中国有62个种。中国是猕猴桃的原产地，野生猕猴桃资源丰富，猕猴桃在我国有文字记载已有2000多年的历史。


    猕猴桃具有很高的营养价值和药用保健价值，Vc含量高，被誉为“水果之王”，“Vc之王”。猕猴桃作为一种新兴的水果，需求量正日益增大，2005年全球消费猕猴桃超过120万吨。各国竞相推出各自的特色品种以求统领猕猴桃的销售市场，猕猴桃特色新品种的选育成为各国竞争关键。种质资源是新品种选育的物质基础，是优异基因的携带者，更是发现和利用基因资源的源泉。种质资源的遗传多样性研究是对种质资源进行评估的重要环节，可以为种质资源保育和合理利用提供重要的遗传信息。本研究对四川现有资源进行了调查整理分析，从形态、细胞学及分子水平对猕猴桃种质资源进行了系统的研究，同时筛选出了用于猕猴桃性别鉴定的RAPD标记和克隆了猕猴桃的ACC合成酶基因的全长cDNA。其主要结果如下：


    1．对四川猕猴桃的资源进行调查收集与整理，首次收集到了珍稀的彩色猕猴桃资源5份；四川猕猴桃共有21个种，3个变种和一个变型，分别属于糙毛组、星毛组、斑果组、净果组；对猕猴桃资源的时空分布进行分析，发现四川猕猴桃资源主要集中在四川盆地周边的中低山区的环形地带，集中分布在海拔600-1500米的范围；对四川猕猴桃资源进行营养成分的测试，发现各种猕猴桃的营养差异很大，多花猕猴桃维生素C的含量极高，彩色猕猴桃干物质和可溶性固性物的含量很高。


    2、用RAPD标记对10个种的53份猕猴桃种质资源进行遗传多样性分析，21个随机引物共扩增出139条带，其中具有多态性的有124条，占89.2％，平均每个引物扩增出多态性片断5.9个；聚类分析表明，利用RAPD技术可以将全部供试材料区分开，所有材料分为9类，其中28个美味猕猴桃聚在一起，大多数中华猕猴桃聚在一类；首次用RAPD技术将所有供试的美味猕猴桃和中华猕猴桃完全分开。根据RAPD遗传相似系数划分的类群有地理分布区域化的特征。


    3、首次对彩色猕猴桃进行系统研究，生物学观察表明，彩色猕猴桃果肉红
%W CNKI


%0 Thesis
%A 李作洲
%T 猕猴桃属植物的分子系统学研究
%Y 黄宏文
%I 中国科学院研究生院（武汉植物园）
%9 博士
%D 2006
%K 猕猴桃属;RAPD;AFLP;cpDNA;mtDNA;系统发育关系
%X 植物分子系统学已成为植物系统学研究的主要组成部分，广泛地应用于植物系统学研究的各级分类单元上，并体现出了巨大的应用价值和理论意义，猕猴桃属(Actinidia Lindl．)隶属于猕猴桃科(Actinidiaceae)，为多年生藤本植物，雌雄异株，是一种原产我国的重要果树资源。但猕猴桃属植物的分类依据一直以形态为主，许多物种界定模糊，分类地位未能最终确定。而且该属是目前已知被子植物中唯一的叶绿体严格父系遗传而线粒体严格母系遗传的植物类群。本研究采用分子标记和测序技术从猕猴桃属核-质三基因组开展分子系统发育研究，主要结果如下：


    1．利用随机扩增多态性DNA(RAPD)技术对猕猴桃属植物31种、9变种、13个品种及2种近缘属植物进行了分析。从144个引物筛选出的22个随机引物扩增了220个DNA多态性片段，其中猕猴桃属内多态性片段188个，该属具有丰富的遗传多样性。运用NTSYS-pc软件进行遗传相似性分析，计算遗传距离，构建UPGMA聚类表征图，并运用Phylip软件包的相关软件进行Wagner简约分支分析，构建系统分支树，其结果表明：(1)净果组为单系类群且相对原始，其它三组均不构成单系类群；支持净果组作为单一组的划分，不支持现有其它组、系的划分。(2)该属物种按地理分布聚类，分支分化与地理分布区域呈现出一定的相关性，表明地理环境在猕猴桃属分化及系统发育过程中起重要作用。本文还讨论了猕猴桃属植物遗传多样性、属下分类体系及其部分种(变种)间的相互关系，该属需要适当修订。RAPD适用于该属遗传多样性和分类学研究。


    2．本研究利用扩增片段长度多态性(AFLP)标记技术对国家猕猴桃种质资源圃所收集保存猕猴桃属植物38种、17变种及2个可疑分类群和1近缘属物种共96份材料行了遗传多样性分析和系统发育分析。运用4个选择性引物组合共扩增出105个可靠的AFLP遗传标记，其中多态性标记103个，多态性标记百分比为98％，分类群内平均多态性标记百分比为27.01％。运用NTSYS-pc软件进行遗传相似性分析，计算遗传距离，构建UPGMA聚类表征图，并运用PHYLIP软件包的相关软件进行Wagner简约分支分析，构建系统分支树，其结果表明：(1)聚类分析反映出了各分类群间的亲缘关系，与传统依据形态分类提及的近缘关系大体一致。(2)分支分析支持净果组为单系类群且相对原始，其它三组均不构成单系类群；支持净果组作为单一组的划分，不支持现有其它组系的划分。(3)该属物种按地理分布聚类，分支分化与地理分布区域呈现出一定的相关性，表明地理环境在猕猴桃属分化及系统发育过程中起重要作用，该属植物的遗传分化还在强烈地进行。(4)猕猴桃属现有种的划分过细，可以
%W CNKI


%0 Thesis
%A 郭学民
%T 猕猴桃果实叶绿体生理学与细胞生物学特征的研究
%Y 高荣孚;王贵禧
%I 北京林业大学
%9 博士
%D 2006
%K 猕猴桃;果实叶绿体;光合色素;4阶导数吸收光谱;叶绿素荧光动力学;光响应曲线;显微结构;超微结构;光合速率
%X 多数猕猴桃果实具有诱人的绿色果肉组织。猕猴桃果实叶绿体是否具有光合功能，其生理与结构有什么变化规律，是国内外学者颇感兴趣的理论课题。纵观国内外猕猴桃的研究现状，尚未见到关于猕猴桃果实叶绿体生理学与细胞生物学特征动态变化的研究报道。本研究以猕猴桃果实为试材，运用Imaging-PAM、光谱、电子显微镜、石蜡切片、荧光显微、氧电极等技术，研究发育中、采后室温贮藏和冷藏猕猴桃果实叶绿体荧光动力学参数、荧光参数光响应特征、光合色素、4阶导数吸收光谱、光合速率、显微结构、超微结构等的时空变化规律，并进行了种间、品种间以及果实与叶片之间的比较，揭示了猕猴桃果实叶绿体的生理学变化规律及其与细胞生物学特征的关系。主要结论如下：


    1．猕猴桃果实的光合活性具有时空特异性。①从果实纵向看，在发育、室温贮藏及冷藏过程中，猕猴桃果实有中轴胎座部分从果实顶端到基部，外层果肉荧光参数(Fm、F_0、Fv／Fm、Yield、NPQ、qP、ETR)在一定范围内波动，在中轴胎座及其外围部分，随着果实的发育和室温贮藏及冷藏时间的延长，果实两端的荧光参数(除Fm、F_0之外)大于果实中间部分，而且至后期果实中间部分的荧光参数均降为0。②从果实横向看，发育中猕猴桃从外到内Fv／Fm、Yield、qP、ETR依次降低；室温贮藏果实中轴胎座及其外围除Yield、qP、ETR为0，其它区域均与发育中猕猴桃变化规律相似；冷藏秦美果实从外到内荧光参数的变化规律与室温贮藏的相似。③从时间上看，随着果实的发育、室温贮藏和冷藏时间的延长，Fv／Fm、Yield、qP、ETR均趋于下降，但是冷藏时其差异不显著。


    2．猕猴桃果实不同种、不同品种之间的果实以及叶片与果实之间光合活性差异显著。①发育中秦美猕猴桃果实光合活性强于魁蜜。秦美猕猴桃果实Fv／Fm、Yield和ETR分别比魁蜜猕猴桃果实高11.3％、21.0％和21.3％。②发育中美味猕猴桃3个品种光合活性由小到大的顺序均为：长安5＞长安4＞长安6。③叶片的光合活性远远高于果实。美味84猕猴桃叶片Fv／Fm、Yield和ETR分别比果实高18.5％、75.9％和78.3％，中华36叶片Fv／Fm、Yield和ETR分别比果实高40.6％、83.9％和83.9％。


    3．发育中、采后室温贮藏和冷藏猕猴桃果实赤道面各区Yield、qP均随着光强增大而降低，而NPQ、ETR则上升。随着果实的发育和贮藏时间的延长，各区最大ETR趋于下降。


    4．发育中、采后室温贮藏和冷藏猕猴桃果实各部位色素系统处于动态变化之中，且存在PChlide，酸性环境使不少Chl转变为Pheophytin，Chl与Chlide的存在使果肉始终呈现绿色。随着果实的发育和贮藏时间的延长，果实光合色素系统中Chl(a+b)均降低，秦美各部位Chla／b则上升，魁蜜果实发育中期各部位Chla／b最高，秦美果实同一时期Chl(a+b)和Chla／b依OP、IP和AP而降低；魁蜜果实同一时期AP的Chl(a+b)和Chla／b最高。
%W CNKI


%0 Journal Article
%A 方学智
%A 费学谦
%A 丁明
%A 姚小华
%A 谢义福
%A 周利雄
%+ 中国林业科学研究院亚热带林业研究所,中国林业科学研究院亚热带林业研究所,中国林业科学研究院亚热带林业研究所,中国林业科学研究院亚热带林业研究所,浙江省江山市林业局,浙江省江山市林业局 浙江富阳311400,浙江富阳311400,浙江富阳311400,浙江富阳311400,浙江江山311300,浙江江山311300
%T 不同浓度CPPU处理对美味猕猴桃果实生长及品质的影响
%J 江西农业大学学报
%D 2006
%N 02
%K N-(2-氯-4-吡啶基)-N′-苯基脲(CPPU);;猕猴桃;;生长;;营养品质
%X 以美味猕猴桃(Actinidia deliciosa)为试验材料,研究不同浓度CPPU[N-(2-氯-4-吡啶基)-N′-苯基脲]处理对其生长及果实营养品质的影响。实验结果表明:美味猕猴桃单果重随CPPU浓度上升而增加,果形指数在5 mg/L CPPU处理时最高,随浓度的进一步增加而下降;5 mg/L CPPU处理使美味猕猴桃可溶性总糖含量增加,蔗糖、葡萄糖、果糖含量也分别比对照增加46.31%,65.77%和82.33%,20 mg/L处理使可溶性总糖含量和蔗糖、葡萄糖、果糖含量比对照明显下降;可滴定酸含量随处理浓度增加而上升,而糖酸比随处理浓度增加而下降。5 mg/L CPPU处理使美味猕猴桃β-胡萝卜素和维生素C(Vc)比对照均上升,随处理浓度的增加,β-胡萝卜素含量迅速下降。5 mg/L CPPU处理后,美味猕猴桃果实中必需氨基酸总量及游离氨基酸总量比对照上升了608.00%与366.47%,20 mg/L CPPU处理后,果实中必需氨基酸总量与游离氨基酸总量比对照下降了25%与16.17%。研究结果表明,5 mg/L CPPU处理能改善果实生长及营养品质,而高浓度CP-PU使猕猴桃果实风味变酸,营养品质下降。
%P 217-221
%@ 1000-2286
%L 36-1028/S
%W CNKI


%0 Journal Article
%A 杨琳
%+ 四川大学生命科学学院 四川成都610064
%T 我国猕猴桃整形修剪技术
%J 资源开发与市场
%D 2006
%N 01
%K 猕猴桃;;整形;;修剪
%X 探讨了猕猴桃整形修剪在保持良好树形、促进生长发育、达到优质丰产方面的作用,介绍了我国猕猴桃整形修剪技术在整形架式、整形方法、修剪时间、修剪方法等方面的研究进展。
%P 6-7+26
%@ 1005-8141
%L 51-1448/N
%W CNKI


%0 Journal Article
%A 王明忠
%+ 四川申能科技有限责任公司 四川成都610036,四川省自然资源研究所,四川成都610015
%T 红阳猕猴桃质量体系研究——病虫害及其防治
%J 资源开发与市场
%D 2005
%N 05
%K 红阳猕猴桃;;质量体系;;病虫害
%X 红阳猕猴桃是国内外首个红肉型新品种,因其肉质好、风味佳而受到消费者好评。为了较快增加产量、提高质量,国家立题开展了全面系统的红阳猕猴桃质量体系研究。病虫害防治是控制质量体系的重要环节,因此,了解红阳猕猴桃的主要病虫害种类及其危害尤为重要。
%P 443-446
%@ 1005-8141
%L 51-1448/N
%W CNKI


%0 Journal Article
%A 何科佳
%A 王中炎
%A 王仁才
%+ 湖南农业大学园艺园林学院,湖南省园艺研究所,湖南农业大学园艺园林学院 湖南长沙　410128


,湖南长沙　410125


,湖南长沙　410128
%T 高温干旱强光对猕猴桃生长发育的影响及其生理基础
%J 湖南农业科学
%D 2005
%N 03
%K 猕猴桃;;高温;;干旱;;强光;;生长发育;;生理
%X 猕猴桃是一种中等喜光性果树,在许多引种栽培地区因高温干旱强光危害而造成落叶落果,果实品质下降,产量和贮藏性降低,甚至导致植株死亡,严重影响其经济效益。高温干旱强光是通过影响冠幕微气候环境、抑制光合作用等生理过程、破坏叶片细胞膜的结构和功能等来影响猕猴桃正常的生长发育,而遮荫、果实套袋等调控措施是缓解这一危害的有效途径。
%P 42-44
%@ 1006-060X
%L 43-1099/S
%W CNKI


%0 Thesis
%A 吴彩娥
%T 猕猴桃籽油α-亚麻酸的富集及猕猴桃籽油微胶囊化技术研究
%Y 李元瑞
%I 西北农林科技大学
%9 博士
%D 2005
%K 猕猴桃籽油; a-亚麻酸; 富集; 微胶囊
%X 本研究以猕猴桃籽为原料,利用超临界CO2 萃取精馏技术、分子蒸馏技术、尿素包合技术、微胶囊技术等现代高新食品工程技术,从猕猴桃籽中提取猕猴桃籽油、富集纯化猕猴桃籽油a-亚麻酸,并对猕猴桃籽油进行了微胶囊化。重点研究了猕猴桃籽油及其脂肪酸酯在超临界CO2 中的溶解度以及富集纯化的各个工艺条件对猕猴桃籽油a-亚麻酸含量的影响,系统地研究“气流式锐孔法”和喷雾干燥法制作的猕猴桃籽油微胶囊的工艺技术,并探讨了猕猴桃籽油微胶囊的理化性质、贮藏稳定性和释放特性。主要研究结果如下:　


1.压力是影响猕猴桃籽油在超临界CO2 中溶解度的最主要因素。超临界CO2 萃取猕猴桃籽油的转变压力约为27.8MPa。当压力小于27.8MPa 时,溶解度随温度的升高而减小,因而要尽可能采取临界温度以上的较低的萃取温度,以获得较高的溶解度;当压力大于27.8MPa时,溶解度随温度的升高而增加。压力在30MPa和35MPa时温度从40℃升高到45℃,猕猴桃籽油在超临界CO2 中的溶解度增加不明显,较合适的萃取条件为温度压力30~35MPa 温度40℃;水分含量对猕猴桃籽油的溶解度有一定的影响,超临界CO2 萃取猕猴桃籽油时物料的水分含量不能过低或过高,应保持5~7%的水分含量;在试验条件下,猕猴桃籽油脂肪酸乙酯在超临界CO2 中的溶解度差异显著,可以通过改变温度和压力将不同的猕猴桃油乙酯分离。


2.温度、压力、CO2 流量等条件对猕猴桃籽油的超临界CO2 精馏效果有很大影响。单因素试验结果表明,超临界CO2 精馏富集猕猴桃籽油脂肪酸时精馏温度梯度40-55-70-85、精馏柱压力15MPa、CO2 流量3000 g/h、萃取压力20MPa、萃取温度35℃是较适宜的操作工艺条件,在此条件下经过精馏后可使猕猴桃籽油中a-亚麻酸的含量达到69.91%;程序升压可使猕猴桃籽油中a-亚麻酸的含量达到73.53%;尿素包合和银离子络合与超临界CO2 精馏结合分别使猕猴桃籽油a-亚麻酸的含量由单独精馏的69.91%提高至72.30%和75.59%。


对超临界CO2 连续进料精馏浓缩猕猴桃籽油a-亚麻酸的工艺进行了初步研究。在物料流量为3.3~5.1g/min、CO2 流量为3000 g/h、精馏压力为15MPa 的条件下,可以将猕猴桃籽油a-亚麻酸提高至70.35~75.18%。


3.单级分子蒸馏适宜的分离条件为:蒸馏温度110℃,蒸馏压力3.5Pa,物料流量30~40 滴/min;刮膜器转速400r/min,进料温度55℃。采用单级分子蒸馏可使猕猴桃籽油原料中的a-亚麻酸由原来的61.82%提高至70%以上;多级操作方式适宜的分离条件为,蒸馏温度90~120℃,蒸馏压力3.0~4.0Pa,物料流量30 滴/min,刮膜器转速400r/min,进料温度55℃。经过四级分子蒸馏,可以将猕猴桃籽油原料中的a-亚麻酸由原来的
%W CNKI


%0 Journal Article
%A 马静
%A 侯军岐
%+ 西北农林科技大学经济管理学院,西北农林科技大学经济管理学院 陕西杨陵712100


,陕西杨陵712100
%T 陕西省猕猴桃产业发展研究
%J 陕西农业科学
%D 2005
%N 01
%K 猕猴桃产业;陕西省;栽培面积;保鲜技术;中熟品种;产业发展研究;
%P 50-52
%@ 0488-5368
%L 61-1089/S
%W CNKI


%0 Thesis
%A 徐小彪
%T 猕猴桃属植物的遗传多样性及种质超低温保存研究
%Y 张秋明
%I 湖南农业大学
%9 博士
%D 2004
%K 猕猴桃属;植物;遗传多样性;AFLP;超低温保存
%X 中国是猕猴桃属植物的起源和分布中心，种质资源极为丰富，可为猕猴桃遗传改良和资源利用提供广泛的背景材料。长期以来，对猕猴桃属植物的遗传多样性尤其是DNA水平上的遗传多样性及种质的超低温保存缺乏系统研究。鉴于此，作者以重要分布区之一的江西猕猴桃属植物为对象，在查清其种类、分布及若干性状评价的基础上，进行AFLP分析与种质超低温保存的研究。主要结果如下：


    1 江西猕猴桃属植物的分布及若干性状评价


    (1) 通过野外实地调查与查阅标本，对江西猕猴桃属(Actinidia)植物的分布状况进行系统研究，基本查清了其分布种类及规律。结果表明，江西境内分布有猕猴桃属植物20种11变种，其中葛枣猕猴桃(Actinidia．polygamya(Sieb．et Zucc．)Maxim．)、灰毛猕猴桃(A．cinerascens C．F．Liang)、楔叶猕猴桃(A．fasciculoides var cuneata C．F．Liang)和簇花猕猴桃(A．fasciculoides C．F．Liang)为江西首次发现。依据其种类与变种的多样性形态特征，编制了江西猕猴桃属植物分类检索表。


    (2) 江西猕猴桃属植物的地理分布区域较广，中华猕猴桃在全省各地均有分布，各种类与变种之间对气候及土壤等生态条件要求的多样性导致其地理分布的广泛性。其区系特征主要表现为：种类丰富，特有现象较明显，江西分布国有特产种17种，占国产该属特有种的30.4％，其中有2种为江西特有：种间、种内分化较强烈，江西猕猴桃属植物的种与变种在该属4个组均有代表：与邻近地区猕猴桃属植物的关系密切，其中与福建关系最为密切。


    (3) 通过对主要种与变种果实性状观测、营养成分和氨基酸含量测定，表明江西猕猴桃属植物在果实形状、毛被状况、果皮色泽、果肉色泽、果实风味、果实Vc含量及氨基酸含量方面存在丰富的多样性。


    (4) 对江西猕猴桃属植物中的矮型(赣猕5号)和耐贮(97-3)中华猕猴桃特异种质资源进行了初步研究，为其保存与利用奠定基础。


    2 猕猴桃属植物的AFLP分析


    (1) 4种经优化的猕猴桃基因组DNA提取方法即CTAB区室法、SDS区室法、CTAB常规法、SDS常规法均适于提取猕猴桃嫩叶基因组DNA。经综合对比分析，认为CTAB区室法为猕猴桃属植物AFLP分析的最佳方法，其步骤简单、快捷，抽


提的基因组DNA降解少、杂质含量少，能获得高质量的DNA模板。通过对所得到


的DNA模板进行AFLP分析，获得了清晰的DNA指纹图谱。


 (2)从AFLP试剂盒所提供的64对引物组合中筛选出扩增带信号强度一致性


好、条带分布均匀、多态性高的4对引物组合即E一从C+M--CAC、E一从G+MweCTG、


E一AAC十M--以G和E一从C+M一CTA对31份称猴桃种质进行了DNA指纹分析。4对引


物共得到扩增位点190个，其中多态性位点179个，多态性比例为94.2%，区分


率达100%。该4对引物适用于称猴桃属植物的AFLP分析。各种质的多态性带数


存在差异，多态性带数最多的是黑蕊称猴桃(108条)，多态性比例为60.3%;多


态性带数最少的是早鲜称猴桃(54条)，其多态性比例为30.2%。结果进一步显示，


称猴桃属植物在DNA分子水平上存在丰富的遗传多样性。


 (3)首次运用AFLP技术构建了31份称猴桃种质的DNA指纹图谱，通过对扩


增结果进行UPGMA聚类分析，其相似系数为0.50一0.85，表明种质之间遗传关系


较远。依相似系数0.56的水平，将供试的31份称猴桃种质分为4个类群:净果


组和斑果组为一类群，糙毛组为一类群，星毛组为一类群，中华称猴桃和美味称


猴桃为一类群，该结果与传统的果面毛被特征和皮孔状况的形态分类系统中组的


划分大体一致，并有按地理分布聚类的趋势。AFLP的分子分类可弥补传统形态


分类系统的不足，其分类范围更细，可为称猴桃属植物的分类提供依据。


 (4)聚类分析表明，称猴桃属植物矮型种质“赣称5号”独立于中华称猴桃


种，基于AFLP指纹，从分子水平上分析，可提升为称猴桃属中华称猴桃种内的


一个变型。


3称猴桃种质超低温保存研究


 (1)以“赣称5号”为试材，筛选了其离体培养的激素组合。MS+B凡.0+NAAo.，


与MS+BAI.砰NAAo.l较适于称猴桃外植体的诱导及增殖。无菌小芽在MS+I BA10


培养基上出根率较高，根系生长正常。


 (2)称猴桃的组培苗每4周继代一次，在增殖培养基上连续继代3一5次后转


入到低浓度生长调节剂的培养基上继代一次，然后继续增殖。生根试管苗经炼苗


移栽后可达到91%的成活率。


 (3)首次采用玻璃化法保存了称猴桃种质离体茎尖，其适宜的程序为:继代


20d的1。m长嫩梢，接种到含蔗糖3%的MS培养基上，5℃低温下锻炼6周。切


取1.5砚.51nlll的茎尖，于5%DMSO+5%蔗糖+MS基本培养基上预培养3d，在


室温下用Zm。比Gly+0.4m。比蔗糖预处理30而n，再于O℃下用PvS之脱水处理


4伪nin，换一次新鲜的PVSZ溶液后，迅速投入到LN中。保存24h后，在40℃


水浴中化冻，用3%蔗糖+MS基本培养基洗涤两次后接种到恢复培养基上，可


获得56.7%的成活率和51石%的再生率。超低温保存后的称猴桃无菌小苗在形态


上与对照一致。


 (4)应用流式细胞仪和TEM对超低温保存后的材料进行倍性检测以及超低温


保存过程中细胞的超微结构变化进行观察。结果表明，其染色体倍性未发生变异。


在含3%蔗糖的MS培养基上，5℃?
%W CNKI


%0 Thesis
%A 王顺才
%T Mn-SOD基因转化猕猴桃（Actinidia deliciosa）的研究
%Y 马锋旺;徐凌飞
%I 西北农林科技大学
%9 硕士
%D 2004
%K 猕猴桃 ; 叶片再生; 基因转化; Mn-SOD
%X 我国是猕猴桃的起源和分布中心，资源极其非富。猕猴桃果实风味独特，富含维生素C、糖、多种人体必需氨基酸及其他营养成分，有“果中之王”的美称。


植物的生长发育总是处于环境胁迫之中，它们严重影响着作物的产量。研究表明，提高植物体内Mn-SOD活性是增强植物抗逆性的有效途径之一。本试验通过根癌农杆菌介导将Mn-SOD基因导入美味猕猴桃，获得转化完整植株，选育具有高抗逆性的猕猴桃新品种。


以美味猕猴桃优良品种海沃德和秦美组培苗为试材，以基本培养基、碳源、6-BA和生长素为试验因子，通过L9(34)正交试验，筛选出秦美离体叶片再生的理想培养基，即MS+6-BA4.0mg/L+NAA1.0mg/L+蔗糖30g/L。通过比较TDZ、ZT、6-BA和IBA对海沃德叶片再生的影响，获得海沃德最适培养基为MS+TDZ1.0mg/L+ IBA0.15mg/L，再生频率为82.2%，再生芽数为4.75。同时，研究了接种方式、AgNO3等因素对离体叶片再生效率的影响，进一步优化了叶片再生体系，从而建立了稳定高效的猕猴桃叶片再生体系。另外，以叶片再生不定芽为试材，进行了基本培养基和不同激素组合对猕猴桃增殖和生根的研究。


在建立美味猕猴桃叶片再生体系的基础上，研究了Mn-SOD基因转化中影响叶片转化效率的多种因素，包括叶片预培养、Kan浓度、抑菌素浓度、浸染菌液以及Vir基因诱导因子等，从而确立了美味猕猴桃遗传转化体系。选取幼嫩叶平铺在分化培养基中预培养20d，然后剪成0.5cm2大小的叶块作为转化受体，用携带目的基因的农杆菌EHA105浸染10min，置于分化培养基上共培养3d，冲洗干净后，转接到选择分化培养基中。培养6~7周后，分化出抗性不定芽，及时将产生抗性芽的愈伤组织转接至抗性增殖培养基中，待抗性苗伸长到2cm后，从基部切下转接于抗性生根培养基中，3~4周后可获得转化完整植株。经GUS检测和PCR扩增，初步确认Mn-SOD基因已整合到猕猴桃植株基因组中。
%W CNKI


%0 Thesis
%A 赵晓锋
%T WTO框架下关中地区无公害农产品出口基地建设研究
%Y 范秀荣;霍学喜
%I 西北农林科技大学
%9 硕士
%D 2004
%K 关中地区; 无公害农产品;农产品贸易 ; 出口基地建设;管理体制
%X 关中地区是我国重要的农产品生产基地，区域内农业生产的持续发展对于提高农民收入、繁荣农村经济都具有重要的意义。本文以我国关中地区无公害农产品出口基地的建设为研究对象，以提高农产品的质量安全水平，促进区域内优势特色农产品的出口为目标，围绕加入WTO后农业产业结构调整和贸易型农业的发展主线，在实地调查的基础上， 综合运用实证分析和规范分析方法、定量分析方法和定性分析方法，初步探讨了“一线两带”内关中地区无公害农产品出口基地布局和建设的有关问题。具体来讲，主要包括：


（1） 从关中农业资源的禀赋和本地区农产品开发及贸易发展的历史和现状出发，使用国内资源成本系数、成本、收益等指标实证分析了关中主要农产品的比较优势。同时，探讨了无公害农产品国际贸易的地理结构和发展趋势，为WTO框架下关中农业的发展方向和无公害农产品出口基地的产业选择提供了依据。


（2）在充分调查研究的基础上，结合国际市场对农产品的需求以及关中农业的发展现状和存在问题，探讨了关中地区无公害农产品出口基地的布局和建设模式，并初步制定了相应的基地发展规划和建设框架，对于中西部地区外向型农业的发展和政府对无公害农产品出口基地的宏观管理及其发展规划的制定都具有一定的借鉴意义。


（3）从产业结构政策、产业组织政策、产业布局政策、产业科技政策以及产业投资政策等方面，为关中地区无公害农产品出口基地的管理提供政策依据。


本文形成的重要结论：（1）无公害农产品应包括三个逐步递升的层次，即狭义的无公害农产品-绿色食品-有机食品，出口农产品的开发不应将目标局限在解决“农残”、“药残”等问题上，在大力发展“狭义”无公害农产品的同时，在技术条件和发展时机成熟的条件下应分步骤、分阶段、有选择地开发绿色食品和有机食品，满足国际市场不同档次的消费需求。（2）关中地区具有发展无公害农产品的优越的资源禀赋和环境条件，要充分利用这些条件，加快各个层次的无公害农产品出口基地的建设，实施产业化经营，扶持和壮大一批龙头企业，打造优良品牌，有效提高区域内农产品的国内外市场竞争力和品牌知名度，初步形成关中地区外向型农业的发展模式。（3）关中地区无公害农产品出口基地的建设应着重抓好环境保护设施建设、质量安全保障设施和体系建设、物流设施和体系建设、金融和信息服务设施和体系建设以及产业组织体系建设等几方面的工作。（4）政府要结合关中农业的发展现状和WTO有关规则，从产业结构、产业组织、产业布局、产业科技以及产业投资等方面制定科学合理的发展政策，积极扶持关中无公害农产品出口基地的发展，进一步提高出口基地的国际竞争力。
%W CNKI


%0 Thesis
%A 郭红利
%T 猕猴桃的电学特性与无损检测技术的研究
%Y 郭康权
%I 西北农林科技大学
%9 硕士
%D 2004
%K 称猴桃;介电特性;无损检测;频率特性;电压特性;识别器
%X 随着果品产业的飞速发展，果品品质越来越受到果农、果商和消费者的重视，也为品质的检测提出了更高的要求。本文通过研究猕猴桃在电场中介电特性参数的变化，探讨利用无损检测来判断猕猴桃的内部的品质的方法。


    本文以猕猴桃为对象，借助于自行设计的测试系统，通过大量的试验，研究了测试条件、电激励信号、果品种类和破损等对猕猴桃介电特性参数的影响。初步探究了猕猴桃在生长后期以及采后储藏阶段的介电特性。基于试验结果，最后应用神经网络知识建立了猕猴桃种类的识别器。通过试验得到：


    猕猴桃的相对介电常数随夹持力和夹持时间的增加而增大；在极板直径小于果径时，猕猴桃的电容随极板面积的增加而增大；在室温条件下，猕猴桃的相对介电常数和损耗角正切随温度的增大而增大，电阻率随温度的增大而减小。


    猕猴桃介电参数的频率特性随激励信号电压而变；猕猴桃介电参数的电压特性有一“电压临界值”，当信号电压大于临界值时，电容和电阻迅速减小，损耗角正切急剧增大。


    破损前后猕猴桃介电参数产生变化。在储藏时间内，破损猕猴桃的介电参数与无损猕猴桃的规律不同。


    猕猴桃在生长期和完熟期介电参数的频率特性基本相同，但电压特性则有所差别；储藏期间，在释放出的乙烯和呼吸的作用下，介电参数发生变化，并且不同种类的猕猴桃，在储藏过程中介电参数的变化规律不同。


    最后根据猕猴桃介电参数的测试结果，建立了种类识别器，对猕猴桃的识别率为90％。
%W CNKI


%0 Thesis
%A 王丽威
%T 原生质体融合构建增香型猕猴桃酒酵母的研究
%Y 岳田利
%I 西北农林科技大学
%9 硕士
%D 2004
%K 原生质体;融合;猕猴桃酒;增香;酵母;单亲灭活
%X 我国是世界上猕猴桃生产大国，但鲜果加工业相对落后，造成农民卖果难。猕猴桃


酒营养丰富，对人体具有多种保健作用。充分利用猕猴桃资源，发展猕猴桃酒，可以增


加猕猴桃产业的附加值，推动猕猴桃产业健康发展。但由于缺乏猕猴桃酒发酵专用酵母


菌种，导致生产的猕猴桃酒香气不足、果香不突出、典型性欠佳，严重影响了猕猴桃酒


的质量。应用现代生物技术，构建增香型猕猴桃酒酵母将对改善猕猴桃酒质量起到关键


作用。原生质体融合技术作为一种最为有效的工业微生物育种手段之一，能够实现基因


的大量、高频、多位点的重组和整合，适合用于增香酵母的构建。本研究以一株发酵力


强的酵母和一株产香性能好的酵母作为亲株，通过单亲灭活原生质体融合技术，构建出


增香型猕猴桃干酒酵母，用以增强猕猴桃酒香气，较大程度改善猕猴桃酒品质。


研究结果表明：


    1．通过对Y1、Y2、Y3、Y4等4株酵母的发酵力、发酵过程中糖度变化趋势、原酒


主要理化指标和成品酒感官品评结果综合分析，选取Yl和Y3适合作为融合亲本。


    2．紫外线诱变方法制备Y1单倍体遗传标记，得到一株组氨酸缺陷型突变株。


    3．亲株原生质体制备的适宜条件


    ①菌龄：斜面菌种转接于5ml YEPD液体培养基，振荡培养12h，按1％接种量转接


  于50ml YEPD液体培养基中，振荡培养5h，菌浓度达107个／m1。


    ②预处理：菌体108。个，预处理液3mi，30℃恒温水浴，振荡处理15min。


    ③酶解条件：菌体lO8个，蜗牛酶浓度20mg／ml，酶用量60mg，酶解温度37℃恒温水浴，间歇微振荡。Y1(hi s一)酶解45min，原生质体形成率98．2％，再生率20．3％；Y3酶解60min，原生质体形成率95．3％，再生率21．3％。


    4．Y3原生质体灭活条件：80"C恒温水浴处理30min，灭活率达100％。


    5．融合条件：两亲株原生质体各108个，  1：1比例混合，30℃恒温水浴中预培养15min，促融剂2ml．，30℃融合30min，融合率达10-8。


    6．检出的69株融合子经初筛，得到10株发酵力强的融合子。进一步的猕猴桃酒发酵试验结果证明，与亲株相比，融合子F25和F41与Y1具有同样强的发酵力；发酵的猕猴桃酒理化指标和感官品评结果表明，融合子整合了亲株的优良性状。


    7．GC—MS香气成分分析结果表明，亲株和融合株发酵酒的香气成分在种类上和含量上均有差异。进一步的主成分分析结果表明，各菌株香气成分的差异主要在于2-丙酸丁酯、乙酸异戊酯、己酸、2．苯乙醇、琥珀酸单乙酯、4一羟基-苯乙醇、2-甲基琥珀酸二乙酯、3．羟基．4．甲氧基．苯甲酸、肉桂酸乙酯等10种成分的含量和配比。


    8．亲株和融合株发酵酒的香气成分聚类分析结果表明，各融合子在香气上与亲株


  ：Y3相近，Y3真正起到了香气供体的作用。


    9．融合子鉴定结果表明，得到的10株融合子是真正的融合子，且具有遗传稳定性。
%W CNKI


%0 Journal Article
%A 刘兴华
%A 郭井泉
%A 罗安伟
%A 张乐
%+ 西北农林科技大学食品学院,拜耳作物科学中国开发部,西北农林科技大学食品学院,周至县科技局 杨凌712100


,北京100020


,杨凌712100


,周至710400
%T 果实膨大剂对陕西省猕猴桃产业负效应的调查分析
%J 保鲜与加工
%D 2004
%N 01
%K 膨大剂;;猕猴桃;;负影响
%X 使用膨大剂处理猕猴桃幼果,能使果实体积显著增大而增产。但同时造成果实外观畸变不雅、风味变酸、果肉绿色减褪、硬度下降易软化、抗病性降低易腐烂、果实不耐贮藏、削弱树势造成大小年、潜伏食品质量安全问题等负效应,滥用膨大剂已对陕西省猕猴桃产业带来灾难性后果。
%P 30-32
%@ 1009-6221
%L 12-1330/S
%W CNKI


%0 Journal Article
%A 刘旭峰
%A 樊秀芳
%A 姚春潮
%A 龙周侠
%+ 西北农林科技大学果树研究所,西北农林科技大学果树研究所,西北农林科技大学果树研究所,西北农林科技大学果树研究所 陕西西安710065


,陕西西安710065


,陕西西安710065


,陕西西安710065
%T 单株留芽量及结果母枝剪留长度对猕猴桃结果性能的影响
%J 果树学报
%D 2003
%N 06
%K 猕猴桃;;修剪;;留芽量
%X 对栽植株行距3m×4m的美味猕猴桃秦美品种连续进行了3年试验,单株分别剪留250、300、350、400个芽处理后,平均单株新梢数、叶面积指数、落叶率与留芽数量呈正相关,叶幕下层的光强度、净光合率与留芽数量呈负相关;单株果枝数、果实数及单位面积产量均以留400芽处理最高,但平均单果重最小,88g以上的优质果产量最低。综合评价以单株剪留350个有效芽的效果最佳,优级果产量达到2102.7kg/666.7m2。结果母枝分别剪留7、12、17个有效芽处理后,平均每母枝的结果枝数、果实数、产量与留芽数量呈正相关,均以17芽处理最高,分别达到9.5个、30.4个和3.09kg,各处理间的单果重差异不显著。
%P 463-466
%@ 1001-7364
%L 41-1308/S
%W CNKI


%0 Journal Article
%A 朱友民
%A 金云华
%A 周宗旺
%A 周利雄
%A 郭仕贵
%+ 浙江江山市农业局,浙江江山市林业局


,浙江江山市农业局,浙江江山市林业局


,浙江江山市林业局 江山324100


,江山324100
%T 猕猴桃蜜蜂授粉技术研究初报
%J 中国养蜂
%D 2003
%N 05
%K 猕猴桃;;蜜蜂授粉;;人工授粉;;座果率;;商品果
%X 通过中华蜜蜂、意大利蜜蜂为“79- 3”中华猕猴桃、“徐香”美味猕猴桃授粉和隔离条件下人工授粉对比 ,观察猕猴桃的座果率、商品果产量和品质差异。试验结果显示 ,利用蜜蜂授粉其座果率比人工授粉提高 2 5 %以上 ;商品果产量提高3 37%～ 6 4  97% ,经t检验差异显著 ;优质商品果产量提高 5  2 1 %～ 30  94 % ,经t检验差异显著。蜜蜂授粉和人工授粉的商品果品质均在正常值范围
%P 7-9
%@ 0412-4367
%L 11-2294/S
%W CNKI


%0 Journal Article
%A 陈万秋
%A 李思光
%A 罗玉萍
%A 陈少风
%+ 南昌大学生物科学工程系,南昌大学生物科学工程系,南昌大学生物科学工程系,南昌大学生物科学工程系 南昌330047


,南昌330047


,南昌330047


,南昌330047
%T 猕猴桃模板DNA的提取及RAPD-PCR最佳反应体系的建立
%J 生物技术通报
%D 2003
%N 03
%K 猕猴桃;;RAPD-PCR;;DNA提取
%X 以改良CTAB法从猕猴桃叶片中制备模板DNA ,优化了PCR热循环参数 ,建立了RAPD PCR扩增的最佳反应体系。实验结果表明 ,CTAB提取液中EDTA组分的浓度对模板提取影响很大 ,其最适浓度为 80mmol/L ;用异丙醇沉淀后不经乙醇洗涤纯化的DNA不会影响扩增效果。PCR热循环参数为 :94℃预变性 5min ;94℃变性 1min ,37℃退火 1min ,72℃延伸 2min ,循环 4 0次 ;最后在 72℃延伸 6min。
%P 40-43
%@ 1002-5464
%L 11-2985/Q
%W CNKI


%0 Thesis
%A 米银法
%T 软枣猕猴桃原生质体培养及GFP基因转化研究
%Y 朱道圩
%I 河南农业大学
%9 硕士
%D 2003
%K 软枣猕猴桃(A. Arguta);组织培养;原生质体培养;遗传转化;GFP
%X 


软枣猕猴桃(A. arguta)是猕猴桃属中具有重要利用价值的种之一，是猕猴桃品种改良的重要种质资源。由于软枣猕猴桃具有质细多汁，可溶性固形物和维生素C含量均高，而且不用剥皮即可鲜食的特点，因此对软枣猕猴桃的研究越来越受到重视。


    该论文以“魁绿”品种软枣猕猴桃种子实生苗为试材进行原生质体培养及GFP基因遗传转化的研究，取得以下主要试验结果。


    1．以软枣猕猴桃种子为材料建立无菌苗体系时，种子处理应用13％的NaClO消毒20min。消毒后若仍有部分污染，待长成小苗后用0.1％升汞二次消毒，时间3 min为好。


    2．比较了1／2MSo+蔗糖30g／L、1／2MSo+蔗糖10g／L、MSo+蔗糖30g／L、MSo+蔗糖10g／L四种不同培养基对猕猴桃组培幼苗生长状况的影响，结果发现MSo培养基明显优于1／2MSo培养基。就蔗糖在组培中的作用来讲，含30g／L蔗糖的培养基要优于含10g／L蔗糖的培养基。


    3．比较了液体浅层、固液双层和低熔点琼脂糖包埋3种培养方法对愈伤原生质体培养的影响，培养基均采用MS+2，4-D1.0mg／L+ZT0.025 mg／L+1.0％PVP。结果发现，对愈伤原生质体而言，低熔点琼脂糖包埋培养，原生质体5～6 d开始分裂，比液体浅层早1～2d；20d后的植板率为7.29％。包埋培养25～30d后即可出现小的细胞团。叶片来源的原生质体，同样以琼脂糖包埋培养法效果最好。


    4．试验还比较了MS、KM8p、NT和CPW 4种培养基在附加2，4-D1.0 mg／L+ZT0.025 mg／L+1.0％PVP时的原生质体的浅层培养效果，通过比较看出，改良MS液体培养基原生质体出现第一次分裂的时间早，分裂率可高达11％，二次分裂率可达2.3％，褐化程度低，褐化率为12.5％，而且细胞团的出现时间早。KM8p培养基培养，第一次分裂率为1.5％，不到15天原生质体已开始褐化，而且褐化严重。用Ms和CPW培养基培养的原生质体褐化率较轻，分别为12.5％和10.8％，


      但Ww培养基培养的原生质体很难出现二次分裂细胞。


            5．在WP基因转化方面，试验采用   10％PEG、20qPEG禾   28＊PEG三种不 8司


        的浓度进行比较。发现   10赃EG介导下叶片和愈伤原生质体上的基因转化率基本


        上都在1％左右；20账EG介导下叶片原生质体的导入率在10％左右，愈伤原生质


        体的导入率在5％左右；PEG浓度为28％时虽然GFP的导入率稍有增加，但同时原


        生质体破碎的比率也有所增加，同时细胞粘连严重。为了既能保持较高的基因


i   转化率，又能保持原生质体较好的状态，我们在试验的过程中，采用了20仆6G


        加热激处理的方法，使得 GFP基因在叶片原生质体上的转化率达到了  11．7“在


      愈伤组织原生质体上的转化率达到了6．09儿


            以上这些研究结果为软枣猕猴桃体细胞杂交、转基因体系建立以及资源开


        发和利用创造了条件。
%W CNKI


%0 Journal Article
%A 韩礼星
%A 黄贞光
%A 李明
%A 赵改荣
%A 李玉红
%+ 中国农业科学院郑州果树研究所,中国农业科学院郑州果树研究所,中国农业科学院郑州果树研究所,中国农业科学院郑州果树研究所,中国农业科学院郑州果树研究所 河南郑州450009


,河南郑州450009


,河南郑州450009


,河南郑州450009


,河南郑州450009
%T 加入WTO后我国猕猴桃产业的发展策略
%J 果树学报
%D 2003
%N 03
%K 猕猴桃;;产业
%X 综合有关文献,介绍了世界猕猴桃生产和贸易情况,对比分析了我国猕猴桃产业与世界先进生产国的差距,以及我国加入WTO之后猕猴桃产业发展的机遇和挑战,认为猕猴桃作为一种优质、保健果品和高效种植业,在国内国际果品消费市场上有很大的潜力。我国应适当增加技术投入,克服猕猴桃科学技术措施应用滞后的状态,发挥我国为猕猴桃最集中起源地、最适栽培区、劳动力价格低廉和国土辽阔的优势,有计划的调整品种结构,扩大绿色和有机猕猴桃生产面积,提高品质,拓展市场,扩大出口,增加农民收入,使猕猴桃成为我国农业结构调整中的热门产业。
%P 218-223
%@ 1001-7364
%L 41-1308/S
%W CNKI


%0 Journal Article
%A 姜正旺
%A 黄宏文
%A 张忠慧
%A 王圣梅
%+ 中国科学院武汉植物研究所/武汉植物园,中国科学院武汉植物研究所/武汉植物园,中国科学院武汉植物研究所/武汉植物园,中国科学院武汉植物研究所/武汉植物园 湖北武汉430074


,湖北武汉430074


,湖北武汉430074


,湖北武汉430074
%T 新西兰猕猴桃产业分析及育种策略
%J 湖北农业科学
%D 2003
%N 02
%K 猕猴桃;;新西兰;;产业化;;育种
%X 介绍了新西兰猕猴桃的开发历史和产业现状 ,尤其是通过对近年来新西兰猕猴桃育种科研的考察 ,分析探讨了新西兰猕猴桃品种改良的技术思路和新品种选育策略 ,并结合我国猕猴桃的发展 ,提出了我国加入WTO后猕猴桃产业化的发展对策。
%P 68-71
%@ 0439-8114
%L 42-1148/S
%W CNKI


%0 Journal Article
%A 姚春潮
%A 张林森
%A 刘旭峰
%+ 西北农林科技大学园艺学院果树研究所,西北农林科技大学园艺学院果树研究所,西北农林科技大学园艺学院果树研究所 邮编 710065(西安),邮编 710065(西安),邮编 710065(西安)
%T 世界猕猴桃产业生产研究现状
%J 西北园艺(果树专刊)
%D 2003
%N 01
%K 猕猴桃产业;新西兰;意大利;单系类群;品种选育;桃生产;
%X <正> 2002年9月15～20日在武汉召开了第五届国际猕猴桃学术会,来自20个国家的160多名代表参加了会议。大会通过口头报告、墙报等形式就世界猕猴桃产业的生产、市场、遗传与育种、种质资源与分类、分子生物学和生物化学等方面的问题进行了交流。1 世界猕猴桃产业发展现状目前世界猕猴桃人工栽培面积已达11.68万hm~2,产量120万t,中国猕猴桃栽培面积居于首位,其次为意大利、新西兰、智利、法国、希腊、日本、美国;在产量方面,新西兰位居第一,其次为意大利、中国、智利、法国、希腊、日本、美国。除中国猕猴桃面积、产量还在不断增长之外,世界其他国家猕猴桃面积和产量基本处于稳定状态。我国猕猴桃生产的单位面积产量、果实商品率、果农经营规模和生产技术等与生产发达国家有较大差距,且猕猴桃果出口极少,与猕猴桃出口大国新西兰、
%P 54-55
%@ 1004-4183
%L 61-1226/S
%W CNKI


%0 Journal Article
%A 王满力
%A 吴英华
%A 吴惠芳
%+ 贵州工业大学化学与生物工程学院,贵州工业大学化学与生物工程学院,贵州工业大学化学与生物工程学院 贵阳·550003


,贵阳·550003


,贵阳·550003
%T 从猕猴桃皮渣中提取果胶的工艺研究
%J 食品科技
%D 2003
%N 01
%K 猕猴桃皮;;果胶;;提取;;酒精沉淀法
%X 探讨了以猕猴桃皮渣为原料用酒精沉淀法提取果胶的工艺条件,结果表明:萃取液的pH=2～2.5、萃取温度为90℃,萃取时间为90min、用95%度乙醇作沉淀剂时,可使果胶产率达3.5%～4.0%。
%P 85-86+90
%@ 1005-9989
%L 11-3511/TS
%W CNKI


%0 Thesis
%A 罗安伟
%T 猕猴桃干酒酿造工艺及其非生物稳定性研究
%Y 刘兴华
%I 西北农林科技大学
%9 硕士
%D 2002
%K 称猴桃干酒;酿造工艺;澄清;超滤;非生物稳定性
%X 


本试验立足国内猕猴桃生产的实际情况，对以鲜食型‘秦美’猕猴桃为原料酿制干酒的酿造工艺及其非生物稳定性进行了研究，重点解决了酵母的选择、清汁的快速制取、发酵最佳参数的确定、降酸剂和澄清剂的筛选、超滤操作参数的选择等技术问题。研究结果表明：


    从猕猴桃成熟果实上可选育出猕猴桃酒用酵母，其耐酸性强，耐SO_2能力弱，可耐SO_230mg/L～40mg/L；发酵醪pH越低发酵越快，产酸量较大，达4g/L左右，产酒精能力较强，可达9.4％(v/v，20℃)。


    于破碎果浆中加SO_260mg/kg，果胶酶100mg/kg，40℃酶解4h后榨汁，于浑汁中再加SO_220mg/kg，果胶酶40mg/kg，皂土0.7g/kg，澄清4h，可快速获得透光率达85％以上、Vc保存率高的猕猴桃清汁。


    用葡萄酒酵母能酿造出比活性干酵母更优质的猕猴桃干酒。清汁发酵优于浑汁和全果发酵，发酵后降酸与降酸后发酵相比，降酸后发酵酒的风味及品质更好。


    用520nm吸光度和680nm透光率可作为猕猴桃干酒色度和澄清度的指标。


    猕猴桃干酒最佳发酵工艺参数为：于清汁中加SO_260mg/kg，0.1％葡萄酒酵母，在12℃～15℃低温发酵，所得酒色泽好，Vc保存率高，风味佳，稳定性高。


    发酵前在清汁中再加60mg/kgSO_2，对发酵酒的扩色效果较好；在所选降酸剂中，以酒石酸钾对猕猴桃干酒的降酸效果最好，对酒的负面影响小，每降酸1g/L需酒石酸钾约2.4g。


    将猕猴桃干酒在其冰点以上0.5℃～1.0℃冷处理6天，酒的稳定性得到显著提高，酒的色泽得到改善，口味更柔和，风味更协调，是一种理想的处理方式；热处理对干酒的负面影响大，在猕猴桃干酒生产中不可行。


    澄清剂最适加量分别为：琼脂0.15g/L、明胶0.75g/L、皂土3.5g/L、PVP1.4g/L，干酪素1.5g/L，活性炭1.0g/L、壳聚糖0.4g/L。其中以壳聚糖澄清速度快，效果最好。壳聚糖能有效去除酒中的可溶性蛋白质和酚类物质，提高酒的稳定性，使酒更有光泽，透光率可达98％。


    超滤澄清猕猴桃干酒现实可行，其操作具有能耗小、无相变、快速、简便、无外源澄清剂污染等优点。超滤后的猕猴桃干酒，除去了引起浑浊、沉淀的物质，澄清效果好，而大部分营养物质和风味成分被保留下来。本试验操作参数为：操作压力0.04MPa，操作温度20℃～25℃，料液流速6L/h，超滤17min后，膜通量趋于平衡。


    本研究的创新点在于:对称猴桃干酒酵母进行了初步选育;加果胶酶


14()m以kg，皂上0.79/kg，50:somg/kg，可将制取称猴桃清汁的时间缩短1，/3以上;


低温发酵并经冷处理，称猴桃干酒的稳定性高，品质好;将PVP和壳聚糖作为称


猴桃干酒的澄清剂，其中壳聚糖效果更好;首次将超滤技术用于称猴桃干酒的澄


清，不但澄清效果好，而且超滤后的干酒不需杀菌。
%W CNKI


%0 Journal Article
%A 李淼
%A 檀根甲
%A 李瑶
%A 承河元
%+ 安徽农业大学植物保护系,安徽农业大学植物保护系,安徽农业大学园艺系


,安徽农业大学植物保护系 合肥230036


,合肥230036


,合肥230036
%T 猕猴桃溃疡病研究进展
%J 安徽农业科学
%D 2002
%N 03
%K 猕猴桃溃疡病;;发生规律;;防治;;研究进展
%X 对溃疡病菌的分类地位、生物学特性、侵染特点及其所致猕猴桃病害的症状 ,病害的发生发展规律和防治技术 ,流行与预测 ,对产量品质的影响及抗病性进行了概述 ,阐明了致病因子与病害发生发展的关系、防治的策略及抗病品种的种类
%P 391-393+401
%@ 0517-6611
%L 34-1076/S
%W CNKI


%0 Journal Article
%A 刘旭峰
%A 樊秀芳
%A 张林森
%A 姚春潮
%A 龙周侠
%A 王西玲
%+ 西北农林科技大学果树研究所,西北农林科技大学果树研究所,西北农林科技大学果树研究所,西北农林科技大学果树研究所,西北农林科技大学果树研究所,西北农林科技大学果树研究所 陕西西安710065


,陕西西安710065


,陕西西安710065


,陕西西安710065


,陕西西安710065


,陕西西安
%T 陕西关中猕猴桃产区缺铁性黄化病发生原因研究
%J 西北农业学报
%D 2002
%N 02
%K 猕猴桃;;缺铁性黄化病;;关中地区
%X 调查发现关中猕猴桃产区渭河两岸的河滩地及低洼地果园缺铁性黄化病发生普遍 ,程度严重 ;距离渭河滩较远的二级阶地及台塬地上的果园发病较轻 ;位于秦岭山脚的山前洪积扇地区果园基本上无黄化病发生。导致猕猴桃缺铁性黄化病发生的因素主要有土壤 p H偏高 ,树体严重超载 ,灌水过多及其他栽培因素 ;美味猕猴桃对黄化病的抵抗力较中华猕猴桃强 ,海瓦德品种及陕猕 1号的抗性优于秦美品种 ;对黄化病防治提出了综合防治建议
%P 57-59
%@ 1004-1389
%L 61-1220/S
%W CNKI


%0 Journal Article
%A 黄朝方
%T 猕猴桃疏花疏果产量高
%J 浙江林业
%D 2002
%N 06
%K 疏花疏果;猕猴桃;短果枝;产量高;
%X <正> 猕猴桃花量多,座果率高,若任其自然结果,会直接影响树体的营养积累和有效利用,使当年新梢生长受阻,导致果实小、品质差、产量低而不稳,为使美味猕猴桃优质、丰产、稳产,我们进行了
%P 21
%@ 1003-899X
%L 33-1142/S
%W CNKI


%0 Journal Article
%A 周博
%A 陈竹君
%A 郝乾坤
%A 王青宁
%A 刘延超
%+ 杨凌职业技术学院,西北农林科技大学,杨凌职业技术学院,杨凌职业技术学院,杨凌职业技术学院 陕西杨凌　712100


,陕西杨凌　712100 


,陕西杨凌　712100


,陕西杨凌　712100


,陕西杨凌　712100
%T 猕猴桃矿质元素DRIS标准研究
%J 杨凌职业技术学院学报
%D 2002
%N 02
%K 猕猴桃;;诊断施肥综合法;;DRIS参数;;DRIS图示法;;DRIS指数标准
%X 本实验采集了34个猕猴桃园叶样,并根据产量将亩产≥1000kg的17个园子划为高产组,亩产<1000kg的17个园划分低产组。对叶片中N、P、K、Mn、Cu、Zn6种元素含量进行测定和统计分析。结果表明:低产组大量元素需肥强度最大的主要为N,占该组的52.94%,微量元素需肥强度最大的以Zn和Cu为多,分别占该组的47.06%、41.18%;制定出猕猴桃园N、P、K、Mn、Cu、Zn的DRIS指数分级标准,其适宜指数范围分别为-4.003～5.202,4.002～4.922,4.993～6.465,9.733～7.675,1.621～1.332,5.317～3.998;各园的需肥顺序用图示法和用指数法判断,其结果一致。
%P 6-9
%@ 1671-9131
%L 61-1403/G4
%W CNKI


%0 Thesis
%A 谭晓明
%T 中华猕猴桃“武植2号”的微繁和愈伤组织的诱导
%Y 谭晓凤;胡芳名
%I 中南林学院
%9 硕士
%D 2002
%K 中华猕猴桃;组织培养;快速繁殖;愈伤组织
%X 


中华猕猴桃“武植2号”为武汉植物研究所筛选出的优良的早熟鲜食品种。它的果实大小适中，香甜可口，营养价值高，耐贮藏，丰产，稳产，极具推广价值。


    以多年生中华猕猴桃“武植2号”雌株不同器官和组织(茎和叶)为外植体，诱导愈伤组织的发生，并通过茎段诱导腋芽的发生。


    多年生中华猕猴桃“武植2号”雌株当年生夏季萌发枝条，其茎段为进行快速繁殖的最佳外植体；腋芽分化的较好的培养基为：MS基本培养基+蔗糖2.5％+琼脂0.8％+PVP0.25％+0.5mg／L的IBA+1.5mg／L的6-BA腋芽诱导率可达65.2％，其次MS基本培养基+蔗糖2.5％+琼脂0.8％+PVP0.25％+0.3mg／L的IBA+1.5mg／L的6-BA腋芽诱导率可达57.1％。


    比较适宜的试管发叶壮苗培养基为：MS基本培养基+IAA0.5mg／L+琼脂0.8％+PVP0.25％+蔗糖2.5％。在不加任何激素的MS培养基上生长的试管苗可以不同程度的木质化。


    最易诱导出愈伤组织，且生长良好的中华猕猴桃“武植2号”雌株器官是：当年发芽实生苗嫩茎，在不计污染的情况下，在MS+6-BA 2.5mg／L+IAA 0.5mg／L+蔗糖 3.0％+琼脂0.8％+PVP0.25％，诱导率最高，可达100％；次佳：MS+6-BA 2.0mg／L+IAA 0.5mg／L+蔗糖3.0％+琼脂0.8％+PVP0.25％，诱导率可达75％。


    在所用的这些方法中，特别是用侧芽进行培养，比起用茎段诱导植株再生的方法来又有其优点。它除了材料丰富、操作简便及成苗率高等之外，还可以免去外植体形成愈伤组织这一过程，这对保持植株的优良性状也更为有利。所以进一步开展中华猕猴桃“武植2号”组织培养，对加速我国这一猕猴桃优良品种的扩大繁殖将有实际意义。


    同种植物的不同品种与优良个体之间在进行组培与细胞培养的研究与开发时，都要通过科学试验才能筛选出适于各品种与优良个体的最佳培养基配方与培养条件，这是各品种与优良个体的遗传基础不同所决定的。对于本次中华猕猴桃“武植2号”组培研究，到目前还没有相关报道，因此本次试验的培养条件应该是首次摸索出来的。作为一项细胞和组织培养的基础性研究，为中华猕猴桃“武植2号”大量推广奠定了快速繁殖的技术基础。
%W CNKI


%0 Thesis
%A 杨谷良
%T 猕猴桃无公害栽培、品种筛选及贮藏生理研究
%Y 赵思东
%I 中南林学院
%9 硕士
%D 2002
%K 猕猴桃;选择;复合生态系统;贮藏
%X 


我国猕猴桃产业近年发展很快，但是，在栽培技术和储藏保鲜等方面的研究显得较为落后。本文在猕猴桃品质分析评价，无公害栽培和贮藏期间生理特性三方面进行了初步分析。


    通过建立选择模型对品种进行品质分析评价，对单果重、果肉率、总糖、总酸、还原糖、Vc、蛋白质、有机酸7个单因素的合理-满意度的分析，选择了魁蜜，米良一号，金魁等6个较为优良的品种。


    通过复合生态系统建立及无公害栽培技术，从产量、品质、经济效益、栽培技术四个方面的对比分析表明：山地低投高效无公害栽培的关键在于园地的选择、合理的栽培措施和病虫害防治。


    贮存期间生理特性：在三种不同温度条件下，将供试果的呼吸强度、乙烯、过氧化物酶、多聚半乳糖醛酸酶、可溶性果胶、纤维素共五个指标逐个在不同的储藏期间内进行了测定。证明POD和PG与猕猴桃的衰老关系密切，纤维素酶不是衰老的主要生理因子。
%W CNKI


%0 Journal Article
%A 王兆峰
%+ 吉首大学经济与管理系 湖南吉首416000
%T 湘西猕猴桃产业化的优势、劣势及对策
%J 吉首大学学报(社会科学版)
%D 2002
%N 01
%K 猕猴桃产业化;;优势;;劣势;;对策
%X 在调查了解湘西猕猴桃产业化现状的基础上 ,分析了猕猴桃产业化建设市场容量大 ,竞争力强 ,市场前景广阔等优势及猕猴桃不耐贮藏等制约因素 ,并提出调整品种结构 ,提高果品质量 ,开拓市场产业化建设的对策
%P 118-121
%@ 1007-4074
%L 43-5007/C
%W CNKI


%0 Journal Article
%A 王能友
%+ 湖北省通山县猕猴桃总公司 437600
%T “金魁”猕猴桃  质优产量高
%J 农资科技
%D 2001
%N 06
%K 猕猴桃;产量高;
%X <正> 湖北省道山县猕猴桃开发总公司科技人员用优质“道山五号”作为育种苗,利用天然野生“九月红”和近年来风靡世界的珍优黄金桃进行品系研究,嫁接繁育,历时四年培育出性状优良新品种——“金魁”。 “金魁”猕猴桃早熟性好、适应性强、果型大、外观美、风味好、食用、药用、观赏价值俱佳。目前,该品种已推广到我国南北各地。它不但填补了我国水果淡季市场、供应特需,同时在我国花卉、庭院美化环境和出口创汇等方面有着广阔的发展前景。 几年来,“金魁”在江苏、浙江、上海、山东、新疆、广东等地正常年份3月上旬萌芽、6月盛花、7月结果,10月底成熟,平均单果重240克,最大350克左右,果实外型美观、果
%P 43
%@ 1005-9806
%L 11-3489/S
%W CNKI


%0 Journal Article
%A 毛明策
%A 上官周平
%A 刘晓东
%A 马书尚
%A 宋晓彬
%A 姚春潮
%A 陆丽娜
%+ 西北农林科技大学农学院,中国科学院水利部水土保持研究所,西安交通大学电信学院,西北农林科技大学农学院,西北农林科技大学农学院,西北农林科技大学农学院,西安交通大学电信学院 陕西杨陵712100中国科学院水利部水土保持研究所,陕西杨陵712100


,陕西杨陵712100


,西安710049
%T 猕猴桃优质高效管理专家系统的研制与应用
%J 西北农林科技大学学报(自然科学版)
%D 2001
%N 05
%K 猕猴桃;;优质高效管理;;专家系统
%X 猕猴桃优质高效管理专家系统是在 Window NT(4.0 )环境下开发的 ,适用于 Internet的一个人工智能软件系统 ,该系统由苗木繁殖技术、高接换种技术、整形修剪技术、疏蕾授粉疏果技术、果园生草技术、优化施肥技术、节水灌溉技术、病虫害防治技术、冻害预防技术、果品保鲜贮藏技术和系统维护等 14个子系统组成 ,介绍了系统结构及其实现技术。应用示范结果表明 ,该系统指导的 6 6 .6 7hm2示范果园年增产值 90 0 0元 / hm2 ,推广辐射的 6 70 0 hm2果园年增产值 2 840万元。
%P 75-78
%@ 1000-2782
%L 61-1081/S
%W CNKI


%0 Journal Article
%A 杨清平
%A 艾秀兰
%+ 湖北孝感学院园艺系!432100,湖北孝感市农业学校!432100
%T 疏花疏果对中华猕猴桃果实的影响
%J 广西园艺
%D 2001
%N 02
%K 中华猕猴桃;;疏花疏果;;果实;;负载量
%X 本文研究了疏花疏果对中华猕猴桃果重的影响及成年单株负载量的大小。结果表明 :(1)疏花疏果可以明显提高单果重和经济效益 ,且疏花比疏果效果更明显 ;(2 )中华猕猴桃成年单株适宜负载量以 40 0～ 6 0 0个为宜 ;(3)可以降低果实畸形率
%P 2-3
%@ 1009-069X
%L 45-1022/S
%W CNKI


%0 Journal Article
%A 叶兴乾
%A 苏平
%A 陈健初
%+ 浙江大学食品与营养系!浙江杭州310029,浙江大学食品与营养系!浙江杭州310029,浙江大学食品与营养系!浙江杭州310029
%T 果胶酶ROHAPECT VR-C对猕猴桃取汁和澄清的影响
%J 科技通报
%D 2001
%N 03
%K 猕猴桃;;澄清果汁;;粘度
%X 研究了果胶酶 ROHAPECT VR- C对猕猴桃出汁率、粘度、澄清度和冷热稳定性的影响 .结果表明 ,此酶可以极大地改进猕猴桃果浆的出汁率和降低果汁的粘度 ,使果汁的澄清度加大 ,对冷冻和加热的稳定性加强 .适合用作猕猴桃汁的加工 ,对猕猴桃浆的最佳应用条件为 10 0 g果浆加3PA果浆酶 (相当于 10 0 0 kg果浆加干酶 6 0 g) ,4 5℃下处理 6 0 min.
%P 27-30
%@ 1001-7119
%L 33-1079/N
%W CNKI


%0 Journal Article
%A 叶兴乾
%A 陈健初
%A 苏平
%A 刘冬红
%A 张束
%+ 浙江大学食品科学与营养系!浙江杭州310029,浙江大学食品科学与营养系!浙江杭州310029,浙江大学食品科学与营养系!浙江杭州310029,浙江大学食品科学与营养系!浙江杭州310029,浙江大学食品科学与营养系!浙江杭州310029
%T 果胶酶ROHAMENT MA PLUS对猕猴桃取汁和澄清的影响
%J 浙江大学学报(农业与生命科学版)
%D 2000
%N 06
%K 猕猴桃;;澄清果汁;;粘度
%X 研究了果胶酶 ROHAMENT MA PLUS对猕猴桃出汁率、粘度、澄清度和冷热稳定性的影响 .结果表明 ,此酶可以极大地改进猕猴桃果浆的出汁率和降低果汁的粘度 ,使果汁的澄清度加大 ,对冷冻和加热的稳定性加强 .该酶适合用作猕猴桃汁的加工 ,对猕猴桃浆的最佳应用条件为每 10 0 g果浆需7.5× 10 5PGU和 4 5℃下 10 0 min.
%P 41-43
%@ 1008-9209
%L 33-1104/S
%W CNKI


%0 Journal Article
%A 龙成良
%+ 中南林学院!湖南株洲,412006
%T 湖南猕猴桃资源及其开发利用途径
%J 经济林研究
%D 2000
%N 02
%K 中华猕猴桃;猕猴桃资源;猕猴桃干;开发利用途径;
%P 60-61
%@ 43-1117/S
%L 43-1117/S
%W CNKI


%0 Journal Article
%A 金方伦
%+ 贵州省蚕科所!遵义563123
%T 不同短截结果母蔓对“贵长”猕猴桃新蔓发育和产量的影响
%J 广西园艺
%D 2000
%N 02
%K 结果母蔓;猕猴桃;留芽量;
%P 27-28
%@ 45-1022/S
%L 45-1022/S
%W CNKI


%0 Journal Article
%A 胡家金
%A 甘霖
%A 熊兴耀
%A 肖浪涛
%A 张秋明
%+ 湖南农业大学理学院!湖南长沙410128,湖南农业大学植物科学技术学院!湖南长沙410128,湖南农业大学植物科学技术学院!湖南长沙410128,湖南农业大学理学院!湖南长沙410128,湖南农业大学植物科学技术学院!湖南长沙410128
%T 适宜原生质体分离的美味猕猴桃愈伤组织的筛选
%J 湖南农业大学学报
%D 2000
%N 02
%K 美味猕猴桃;;原生质体分离;;愈伤组织;;筛选
%X 由美味猕猴桃东山峰 79- 0 9品种诱导产生的 4种类型愈伤组织 ,其分离原生质体的效果不同 :A型愈伤组织分离的原生质体数量多 ,但活力较低 ;B型愈伤组织分离的原生质体不仅数量较多 ,而且活力也高 ;C型愈伤组织分离的原生质体数量少 ,但活力高 ;D型愈伤组织分离的原生质体数量较多 ,但活力低
%P 105-107
%@ 43-1257/S
%L 43-1257/S
%W CNKI


%0 Journal Article
%A 马松涛
%A 宋晓斌
%A 张学武
%A 刘艳玲
%+ 西北农林科技大学林科院校区!陕西杨凌712100,西北农林科技大学林科院校区!陕西杨凌712100,西北农林科技大学林科院校区!陕西杨凌712100,西北农林科技大学林科院校区!陕西杨凌712100
%T 提高猕猴桃产量的关键措施
%J 陕西林业科技
%D 2000
%N 01
%K 猕猴桃园;干物质;植株叶片;
%P 19-22
%@ 61-1092/S
%L 61-1092/S
%W CNKI


%0 Journal Article
%A 黄宏文
%A 龚俊杰
%A 王圣梅
%A 何子灿
%A 张忠慧
%A 李建强
%+ 中国科学院武汉植物研究所!  武汉  430074,中国科学院武汉植物研究所!  武汉  430074,中国科学院武汉植物研究所!  武汉  430074,中国科学院武汉植物研究所!  武汉  430074,中国科学院武汉植物研究所!  武汉  430074,中国科学院武汉植物研究所!  武汉  430074
%T 猕猴桃属(Actinidia)植物的遗传多样性
%J 生物多样性
%D 2000
%N 01
%K 猕猴桃;;遗传多样性;;形态性状;;营养成分;;性别;;倍性;;同工酶;;微卫星
%X 猕猴桃属（Actinidia）植物全世界有66个种、约118个种下分类单位（变种、变型）。中国有猕猴桃属62个种，猕猴桃遗传资源极为丰富。本文就猕猴桃的遗传资源多样性主要特点作概要综述：1）形态性状多样性（重要的园艺及经济性状）；2）营养成分及风味多样性；3）性别变异；4）染色体倍性变异；5）同工酶水平遗传多样性；6）DNA水平遗传多样性。
%P 1-12
%@ 11-2565/Q
%L 11-2565/Q
%W CNKI


%0 Journal Article
%A 黎晔
%A 赵志华
%+ 中国农业科学院郑州果树研究所,郑州轻工业学院
%T 世界猕猴桃供需概况
%J 世界农业
%D 1999
%N 08
%K 猕猴桃果实;北半球;意大利;出口量;猕猴桃生产;
%X 世界猕猴桃生产的特征是：北半球各国的猕猴桃果实采收期为１０～１１月份，南半球各国的则为４～６月份，可在猕猴桃生产上相互补充，使猕猴桃生产量与贸易量剧增，尤其欧洲诸国更为显著。目前，在世界范围内，伴随猕猴桃生产量的增大、贮藏设备的增加以及贮藏技术的提高...
%P 31-32
%@ 1002-4433
%L 11-1097/S
%W CNKI


%0 Journal Article
%A 唐建阳
%T 疏花疏果对中华猕猴桃果实大小和产量的影响
%J 柑桔与亚热带果树信息
%D 1999
%N 02
%K 中华猕猴桃;疏花疏果;果实大小;
%P 28
%@ 1008-2905
%L 51-1509/S
%W CNKI


%0 Journal Article
%A 金方伦
%+ 贵州省蚕科所!563123
%T 猕猴桃不同剪蔓量对产量品质影响
%J 江西果树
%D 1999
%N 01
%K 猕猴桃;结果母蔓;修剪量;
%P 20
%@ 1006-4958
%L 36-1198/S
%W CNKI


%0 Journal Article
%A 张清明
%+ 陕西省周至县猕猴桃试验站
%T 提高猕猴桃产量的措施
%J 中国果树
%D 1998
%N 04
%K 猕猴桃园;
%X 我园栽培的秦美猕猴桃产量一直不高，为了提高其产量，我们采取了如下措施。１提高雄株比例，增加雌株株数原猕猴桃园每６６６．７ｍ２栽雌株４９株、雄株６株，雌株与雄株之比为８∶１，在每个混凝土柱下栽植１株雄株后，每６６６．７ｍ２栽雄株３０株，原猕猴桃园每６６...
%P 50
%@ 1000-8047
%L 21-1165/S
%W CNKI


%0 Journal Article
%A 黄贞光
%+ 中国农业科学院郑州果树研究所!郑州，450009
%T 我国猕猴桃品种结构、区域分布及调整意见
%J 果树科学
%D 1998
%N 03
%K 猕猴桃;;品种;;分布;;调整
%X 阐述了当前我国以‘秦美’为主的猕猴桃品种结构。今后我国猕猴桃品种结构应是扩大晚熟耐贮藏品种的比例；压缩中晚熟和早熟品种；注意树立我国自己的名优品种。在地域调整方面，建议在我国中、南部的山区和丘陵区发展猕猴桃种植业。
%P 193-197
%@ 1001-7364
%L 41-1160/S
%W CNKI


%0 Journal Article
%T 猕猴桃市场指导
%J 林业与社会
%D 1998
%N 01
%K 猕猴桃;第一位;
%X <正> 我国近些年猕猴桃发展较快,1996年统计猕猴桃栽植面积已达4万多hm~2,列世界第一位,产量达8.8万t。随着产量的增加,猕猴桃的加工业也迅速发展,加工产品有猕猴桃酒、口服液、果奶、果汁等,因此市场开发前景还是有后劲的。但是由于各地缺乏长远规划,对品种的选择还未走上正轨,生产
%P 21
%@ 1005-3646
%L 11-3364/S
%W CNKI


%0 Journal Article
%T 猕猴桃市场前景看好
%J 农村百事通
%D 1997
%N 12
%K 猕猴桃;市场前景;推广种植;
%X <正> 自1988年起,农业部门开始在全国推广种植猕猴桃,到去年我国猕猴桃人工栽培面积已达62.1万亩,产量8.8万吨,面积居世界第一位,产量居世界第四位
%P 20-21
%@ 1006-9119
%L 36-1070/S
%W CNKI


%0 Journal Article
%A 秦仲麒
%+ 湖北省农科院果茶研究所
%T 夏剪和遮荫对“海沃德”猕猴桃产量和品质影响
%J 北方园艺
%D 1997
%N 05
%K 猕猴桃;果实大小;果实生长;可溶性固形物含量;海沃德;产量和品质;
%X 为防风害将猕猴猴桃树进行两种遮荫（非遮荫对照，２５％和５０％遮荫），并分别在盛花期和谢花后２ｄ和９ｄ进行夏剪处理，以确定最佳修剪时间。结果表明对照和２５％遮荫树在谢花后２ｄ夏剪，其果实生长速率最高，平均果重最大（分别约增加２０ｇ和１０ｇ），产量提高（分别提高２０％和８％）最多。其次是谢花后９ｄ夏剪的树。而盛花修剪减缓果实生长，使对照和２５％遮荫树产量降低。与对照比较，５０％遮荫树修剪后对所有参数影响不大。修剪使果实硬度增加，而与对照相比，遮荫使可溶性固形物含量稍有下降。
%P 55-56
%@ 1001-0009
%L 23-1247/S
%W CNKI


%0 Journal Article
%A 秦仲麒
%+ 湖北省农业科学院果茶所
%T 两种植物生长调节剂在猕猴桃上的应用效果
%J 湖北农业科学
%D 1997
%N 02
%K 植物生长调节剂,猕猴桃,品质,产量
%X 吡效隆Ⅰ号和猕猴桃果王液两种植物生长调节剂都以５０倍液处理幼果效果较好，其中以猕猴桃果王液综合效果最佳，其平均增产幅度达２１７％，果实可溶性固形物含量增加２４ｇ／１００ｇ，总酸含量降低０２４ｇ／１００ｇ，固酸比上升４１，熟期提早７～１５ｄ。但Ｖｃ含量稍有下降，果实畸形率有提高倾向
%P 40-42
%@ 0439-8114
%L 42-1148/S
%W CNKI


%0 Journal Article
%A 肖松山，饶述军
%+ 湖北省蒲圻市猕猴桃开发中心
%T 整形修剪对猕猴桃树势及产量的影响
%J 中国南方果树
%D 1996
%N 04
%K 猕猴桃树;湖北省;整形修剪;海沃德猕猴桃;
%X 整形修剪对猕猴桃树势及产量的影响／肖松山…（湖北省蒲圻市猕猴桃开发中心４３７３００）／／果树科学。－１９９６，１３（３）－１８３～１８４以８年生海沃德猕猴桃为试材，架式为平顶大棚架。根据主干、主枝、副主枝的生长情况，对３～４年生枝蔓进行回缩整形修剪。...
%P 48
%@ 10071431
%L 511497S
%W CNKI


%0 Journal Article
%A 黄贞光，韩礼星
%+ 中国农业科学院郑州果树研究所
%T 我国猕猴桃生产的发展形势和宏观控制
%J 果树科学
%D 1996
%N 04
%K 猕猴桃生产;联合体;中华猕猴桃;猕猴桃园;宏观控制;
%X 回顾了我国猕猴桃生产的发展历程，参照世界各国发展猕猴桃的经验教训，指出应控制我国猕猴桃过热的发展势头，提出了发展的控制指标。
%P 271-274
%@ 10017364
%L 411160S
%W CNKI


%0 Journal Article
%A 秦仲麒
%+ 湖北省农科院果茶研究所
%T 防风林对附近猕猴桃开花和产量的影响
%J 北方园艺
%D 1996
%N 04
%K 猕猴桃树;数量和质量;防风林;
%X 生长于自然防风林附近的猕猴桃常常结果少，在新西兰普兰提湾地区，通过对三个果园的调研，对防风林的影响程度进行了数量化。靠近防风林的猕猴桃树，单位冬芽的花量显著降低（２７～５１％），这主要是因为花枝百分率和每枝上花量的减少所致。比较实际观测的开花量的减少和前期遮荫研究的预测值，结果表明：入射辐射程度不是影响开花的唯一因素。我们认为：近防风林的猕猴桃花量的降低是入射到猕猴桃树上光的数量和质量双重作用的结果。单果均重不受防风林之影响，但是单株结果量却显著降低。
%P 39-42
%@ 10010009
%L 231247S
%W CNKI


%0 Journal Article
%T 欧盟市场猕猴桃产大于销
%J 世界热带农业信息
%D 1995
%N 09
%K 猕猴桃;欧盟市场;
%X 欧盟市场猕猴桃产大于销１９９４／９５年度世界猕猴桃产量约为３９．４万吨，出口量为８８００吨。世界猕猴桃贸易停滞不前，特别是欧盟猕猴桃产量快速增长后，使产量远远超过了需求量。（江）欧盟市场猕猴桃产大于销...
%P 8
%L 461045S
%W CNKI


%0 Journal Article
%A 谢鸣
%A 蒋桂华
%A 柳国华
%A 赵安祥
%+ 浙江省农业科学院园艺研究所!杭州310021,浙江省农业科学院园艺研究所!杭州310021,浙江省农业科学院园艺研究所!杭州310021,浙江省农业科学院园艺研究所!杭州310021
%T 中华猕猴桃与美味猕猴桃生物学特性及生产性能比较
%J 果树科学
%D 1995
%N 03
%K 中华猕猴桃;;美味猕猴桃;;生物学特性;;生产性能
%X 通过对中华猕猴桃与美味猕猴桃物候期和生长结果习性的观察,发现中华猕猴桃物候期早于美味猕猴桃;短、中、长果枝和徒长结果枝所占的百分比,前者平均分别为50.1%、36.7%、12.7%和0,后者为11.1%、19.1%、47.9%和22.0%.说明中华猕猴桃以短果枝结果为主,美味猕猴桃则以长果枝结果为主.在产量和果实品质上,两者亦有显著差异.中华猕猴桃表现为:结果早、前期产量高、早熟和果实维生素C含量高,果实耐藏力和商品性不及美味猕猴桃.
%P 161-164
%@ 1001-7364
%L 41-1308/S
%W CNKI


%0 Journal Article
%A 彭永宏，章文才
%+ 广州华南师范大学生物学博士后流动站，华中农业大学园艺系
%T 长江流域猕猴桃栽培的品种与区域选择研究
%J 中国农业科学
%D 1995
%N 03
%K 长江流域；猕猴桃；品种选择；集约栽培
%X 选择长江流域５个主栽与适栽的中华猕猴桃（Ａ．ｃｈｉｎｅｎｓｉｓＰｌａｎｃｈ．）和美味猕猴桃［Ａ．ｄｅｌｉｃｉｏｓａ（Ａ．ｃｈｅｖ．）Ｃ．Ｆ．ＬｉａｎｇｅｔＡ．Ｒ．Ｆｅｒｇｕｓｏｎ］品种，１１个栽培地区，首次系统地探讨了区域气象要素指标、园地栽培管理水平、土壤农化性状与树体营养状况对猕猴桃树生物学特性、果实产量与品质的影响，提出了年平均气温、无霜期长度、逆境胁迫的频率与程度是品种区域选择的主要依据。并分析了品种选择的主要内容及其与区域选择的联系。
%P 14-20
%@ 05781752
%L 111328S
%W CNKI


%0 Journal Article
%A 李瑞高，梁木源，李洁维，毛世忠
%+ 广西植物研究所
%T 猕猴桃优良株系筛选鉴定研究
%J 广西植物
%D 1995
%N 01
%K 猕猴桃，优良株系，筛选鉴定
%X 报道猕猴桃的芽变选择，雄株选择，各优良株系的生物学特性．果实生长发育规律，产量，果实营养成分和加工性．采用模糊评分选优法筛选鉴定出桂海４号为较理想的优良株系，江西７９－２和桂海１４号为有发展前途的优良株系。
%P 73-82
%@ 10003142
%L 451134Q
%W CNKI


%0 Journal Article
%A 秦仲麒
%+ 湖北省农科院果茶所
%T 活桩在猕猴桃栽培中的应用效果
%J 湖北农业科学
%D 1995
%N 01
%K 活桩，猕猴桃，光照强度，光合强度，产量，品质
%X 活桩作猕猴桃栽培支架，取代水泥杆、角铁等架材，既可减少建园投资，又有利于猕猴桃正常越夏，促进光合作用，减少果实日灼和脱落，提高产量和品质。
%P 43-45
%@ 04398114
%L 421148S
%W CNKI


%0 Journal Article
%A 陈石榕
%+ 福建省农业厅
%T 世界猕猴桃产销趋势与发展预测
%J 福建果树
%D 1994
%N 02
%K 猕猴桃;北半球;意大利;新西兰;栽培面积;
%X 世界猕猴桃产销趋势与发展预测福建省农业厅陈石榕一、趋势分析１．世界猕猴桃生产与消费仍持续增长近几年来，全球猕猴桃生产持续增长。１９８６年栽培面积为４．５万公顷，产量２７万吨；１９８７年面积为５．４万公顷，产量３７．２万吨；１９８８年面积为６．３万公顷...
%P 24-26
%@ 10046089
%L 351114S
%W CNKI


%0 Journal Article
%A J.G.Buwalda
%A G.S.Smith
%A 蒋迎春
%T 阴离子对猕猴桃钾素营养状况及产量的影响
%J 国外农学(果树)
%D 1992
%N 04
%K 伴随阴离子;植株生长;钾素营养;不同浓度;猕猴桃;
%X 本文研究了田间施用两种钾肥(KCl和K_2SO_4,K160公斤/公顷)对猕猴桃钾素营养的影响,试材为不同程度缺钾植株。结果表明,KCl处理的植株春季叶片K含量显著高于K_2SO_4处理树。但是这种差异只能维持6周,这种效果与植株钾的亏缺水平没有相关性。6周后,两种处理的叶片K含量没有显著差异。KCl处量提高了叶片Cl含量,特别是春季叶片Cl含量。而K_2SO_4处理同期的叶片S含量没有差异。这些结果表明猕猴桃从K_2SO_4中比从KCl中吸收同量的K~-需要更多的有机酸根离子。钾肥中的伴随阴离子对植株的钾素营养水平有短期效应,而且施用KCl比施用K_2SO_4增加了花量,提高产量(达28%)。本试验还研究了液培条件下猕猴桃根际不同浓度的Cl、NO_8~-、SO_4~2-以及H_2PO_4~-对植株生长及组织中营养状况的影响。试验表明,不同浓度的H_2PO_4~-对植株生长的影响差异不显著。而其它阴离子则不同,它们都有各自的缺乏值和毒害值。Cl~-和NO_3~-中毒只有在植株组织中相应的Cl和N含量很高时才会发生,而且与树体对Cl~-和NO_3~-的吸收竞争有关。但是对于SO_4~(2-),只要略高于最适含量时植株就会发生中毒。这似乎不是由于组织中高的S含量直接产生的毒害,而主要是其它阴、阳离子的吸收所致。作者认为猕猴桃对钾肥中伴随阴离子不同的敏感性可能与其需要非常高的Cl含量有关,这一点以前曾有过报道。
%P 20-23
%@ 1001-392X
%L 41-1127/S
%W CNKI


%0 Journal Article
%A G.S.SMITH
%A C.J.CLARK
%A 韦尔斯
%A 李荣昌
%T 硼过量对猕猴桃产量及采后贮藏的影响
%J 广西热作科技
%D 1991
%N 03
%K Actinidia delLciosa;;硼中毒;;缺钙;;果实产量;;猕猴桃;;采后贮藏
%X 猕猴桃(Actinidia deliciosa var.deliciosa)果园的产量大幅度下降,这与硼的过量有关。减产的原因是果实数量减少,果实大小受影响不大。叶中硼的含量与果实产量有着密切关系。挂果中期从植株侧采叶测得硼含量大于80μg/g(干重)的收成减产超过10%。从植株藤蔓覆盖的地表耕作层15cm 取土进行热水馏蒸,析出硼,其含量与植株叶片中硼含量有着密切关系。耕作层中硼含量超过0.5μg/g(干重),叶片的硼含量也有明显的提高。而取耕作层15cm 以下的土壤做对比,这个关系就不太明显。把硼过量的果实置于0.5—1.0℃低温贮藏140天对可溶性固形物没有影响,并都随时间形成一个逐渐增长的曲线,然而从透度计测定可看出,受严重影响的植株的果实会提早成熟而软化。果实中因为硼过量导致钙含量下降可能是果早熟软化的主要原因。
%P 46-49
%@ 1672-3449
%L 45-1298/S
%W CNKI


%0 Journal Article
%A R.Testolin
%A 黄学森
%T 猕猴桃产量与栽植密度和单位面积芽数之间的关系
%J 国外农学(果树)
%D 1991
%N 01
%K 栽植密度;猕猴桃;混合芽;
%X 本文对美味猕猴桃产量与栽植密度、单位面积芽数之间的关系进行了研究.设5种混合芽数密度(每公顷50000、100000、150000、200000和250000),4种栽植密度(株距分别为1.5、3.0、4.5和6m),采用复因素设计,历时2年观察结果表明,猕猴桃产量随每公顷芽数的增加,产量从7吨增加到24吨。平均单果重和芽萌发率随芽量增加而减少.株距1.5m 和3m 之间的产量效益没有差异,大于8m 的株距,因果个减小而降低了产量效益.
%P 22-25
%@ 1001-392X
%L 41-1127/S
%W CNKI


%0 Journal Article
%A Smith G. S.
%A 黄贞光
%T 过量硼对猕猴桃产量和采后贮藏的影响
%J 国外农学(果树)
%D 1990
%N 03
%K 钙含量;新西兰;采后贮藏;猕猴桃果实;硼浓度;硬度测定;
%X 在美味猕猴桃(Actinidia deliciosa Var.deliciosa)果园中施过量的硼会导致单株产量的显著减少。产量的降低主要是由于果实数目减少,对平均单果重并没有明显影响。叶片中的硼浓度和果实产量之间有高度的相关性。在生长季中期采集结果侧枝叶片硼的浓度高于80微克/克干叶时,产量的降低将超过10%。从树冠下采集15厘米的表土经热水提取的硼浓度和叶片中的硼浓度之间也存在高度的相关性。每克干表土中硼的含量超过0.5微克将导致叶片硼的过量高浓度。从15厘米以下的土层取样,以上的相关性较小。过量的硼并不影响在0.5～1.0℃中贮藏140天猕猴桃果实的可溶性固形物含量。但是,硬度测定表明,来自受过量硼影响的植株的果实有提早成热软化的现象。受过量硼影响的植株的果实钙含量显著下降,这似乎是猕猴桃果实提早成熟软化的主要原因。
%P 22-25
%@ 1001-392X
%L 41-1127/S
%W CNKI


%0 Journal Article
%A G.S.Smith


%A C.J.Clark


%A 陈汉霄
%T 过量硼对猕猴桃产量和采后贮藏的影响
%J 亚热带植物通讯
%D 1990
%N 01
%K 采后贮藏;猕猴桃;含硼量;
%X <正> 在新西兰,美味猕猴桃(Actinidia deliciosa var. deliciosa)植株普遍存在营养失调问题,而缺钾最为广泛。但对主产区进行广泛调查表明,有极为大量的植株受过量硼的影响。大多数情况下,硼过量发病率高与灌溉含硼量高的水或施用过量硼(通常,每公顷施2公斤以上硼)有关。 近年来,猕猴桃在商品性生产上颇获成功,但有关其栽培技术要求,尤其是营养失调对产量和釆后贮藏的影响了解甚少。本研究旨在检测过量硼对商品性果园猕猴桃植株生长的影响。 试验设在新西兰北岛Edgecumbe附近的果园。土壤为新冲积土,粉砂壤土。株冠
%P 55-56
%@ 1009-7791
%L 35-1243/S
%W CNKI


%0 Journal Article
%A E.Lahav


%A 徐雄
%T 不同疏剪期对猕猴桃果实大小和产量的影响
%J 亚热带植物通讯
%D 1989
%N 02
%K 生理阶段;隔年结果;果实大小;猕猴桃果实;单果重;
%X <正> 一般认为,修剪是控制猕猴桃果数的有效方法,但疏剪的最适生理阶段尚未明瞭。本试验目的旨在探讨:1、疏剪的最适生理阶段是在花芽膨大时或在座果后;2、从考虑产量与果实大小出发,每株的最适果数;3、疏剪对隔年结果的影响。 本试验在以色列加利利西部地区定植6年的重粘土果园进行。植距4×5米。设有滴灌系统。每年每公顷施氮、钾和铁的螯合物分别为250公斤、249公斤和25公斤。1982、
%P 55-57
%@ 1009-7791
%L 35-1243/S
%W CNKI


%0 Journal Article
%A 孙华美
%A 曹庆波
%+ 华中农业大学园林系


,华中农业大学园林系
%T 猕猴桃冬季不同修剪程度对产量的影响
%J 湖北农业科学
%D 1985
%N 12
%K 猕猴桃;修剪程度;中庸枝;结果母枝;剪留长度;
%X <正> 猕猴桃是蔓性藤本果树,在自然界攀缘在树木或其他物体上生长,在人工栽培的果园里则需设立支架,所以猕猴桃很难有固定的树形;加之它的生长势很强,枝长叶大,如果管理不善,容易造成枝蔓缠绕,冠内郁闭,影响正常的生长和发育。为了保持生长和结果之间的平衡,培养好永久性主蔓和结果母枝,使其数量适当,长度适宜,并且间隔均匀,我们在1984年1月10—12日,进行了修剪试验,取得了初步效果。
%P 19-21
%@ 0439-8114
%L 42-1148/S
%W CNKI
