# Supplementary material for: Effects of irrigation and fertilization management on kiwifruit yield, water use efficiency and quality in China: A meta-analysis
Source: Front Plant Sci. 2025 Oct 15;16:1534702. doi: 10.3389/fpls.2025.1534702 (PMC12568633; doi:10.3389/fpls.2025.1534702)
Supplement: Supplementary file 2 [file DataSheet1.zip › endnote导入数据/知网/CNKI-637651810612687500.txt]

%0 Journal Article
%A 王晓春
%A 熊茂林
%A 向晓强
%A 邸芳
%A 吴娇
%+ 陕西省城固县农技中心;陕西省汉中市农产品质量安全监测检验中心;城固县农产品质量安全检验检测站;
%T 城固猕猴桃花粉专业化生产优势与建议
%J 西北园艺(果树)
%D 2021
%N 04
%K 猕猴桃;专业化生产;城固县;
%X <正>城固地处陕西南部汉中盆地,是公认的猕猴桃最佳优生区,现有猕猴桃6万亩,年产量近5万t,年产值逾5亿元。近年来,陕西佰瑞猕猴桃研究院在城固县建立汉中分院,以公司化管理、产业化运营成为城固猕猴桃花粉专业生产领航者。结合生产实践和专题调查,我们认为未来城固猕猴桃花粉产业化发展大有可为。1实现猕猴桃花粉专业化生产的必要性城固县北依秦岭,南屏巴山,汉江横贯东西,
%P 3-5
%@ 1004-4183
%L 61-1226/S
%W CNKI


%0 Journal Article
%A 程岚
%A 许家华
%A 李保艳
%+ 陕西省勉县农业技术推广中心;
%T 基于猕猴桃产销现状的思考与建议
%J 西北园艺(果树)
%D 2021
%N 04
%K 猕猴桃产业;红肉猕猴桃;猕猴桃生产;产销现状;思考与建议;
%X <正>据《中国猕猴桃产业发展报告(2020)》,我国猕猴桃栽培面积436万亩,总产量300万t,面积和产量均居世界第1位,在世界猕猴桃生产板块中占据重要地位。但从管理水平、营销模式、产品质量等方面来看,我国猕猴桃发展与国外猕猴桃先进生产国差距很大。仅拿出口来说,我国猕猴桃的出口量占总产量的10%,而智利、意大利和新西兰等国的猕猴桃出口率则高达75%、75%和90%。我们的猕猴桃品质、产量、效益仍有不小的提升空间。
%P 40-42
%@ 1004-4183
%L 61-1226/S
%W CNKI


%0 Journal Article
%A 谢利华
%A 刘鹏
%A 方峥峥
%+ 陕西省岚皋县农业科技服务中心;岚皋县蔺河镇水利水保站;
%T 滴灌与微喷灌技术在山地猕猴桃园的应用
%J 西北园艺(果树)
%D 2021
%N 04
%K 微喷灌技术;猕猴桃园;空气控制阀;
%X <正>猕猴桃是需水量很大的作物,实现全生育期充足供水是保证猕猴桃产量与品质的关键技术。陕南地区降雨量较大,主要集中在7—9月,且山地的地表径流大,水土流失较严重。陕南的山地猕猴桃园坡度多在10°～35°,采用等高线立桩、顺坡向栽植(55～75株/亩)。为了对比筛选适用于山地猕猴桃园的节水灌溉技术,保证有效灌溉率,我们选择在陕西岚皋县的山地猕猴桃园区开展了滴灌和微喷灌对比试验,结果表明,微喷灌技术更适宜于山地猕猴桃生产。
%P 56-59
%@ 1004-4183
%L 61-1226/S
%W CNKI


%0 Journal Article
%A 杨丽娟
%A 邹佳楠
%A 顾地周
%A 邵信儒
%A 孙海涛
%+ 通化师范学院生命科学学院;通化师范学院;通化天妍生物技术有限公司;
%T 长白山软枣猕猴桃丰产栽培技术研究
%J 通化师范学院学报
%D 2021
%V 42
%N 08
%K 长白山区;;软枣猕猴桃;;丰产栽培技术
%X 软枣猕猴桃主要野生于东北林区,尤其是长白山区,拥有极高的经济、药用和观赏价值,是一种理想的绿色食品和治疗性食品.研究其丰产栽培技术,包括种苗与园址选择、定植、整形与修剪、肥水管理、病虫害防治、清园等技术,以期为种植户提高经济收入提供技术支撑.
%P 1-4
%@ 1008-7974
%L 22-1284/G4
%W CNKI


%0 Journal Article
%A 杨丽娟
%A 邹佳楠
%A 顾地周
%A 邵信儒
%A 孙海涛
%+ 通化师范学院生命科学学院;通化师范学院;通化天妍生物技术有限公司;
%T 长白山软枣猕猴桃丰产栽培技术研究
%J 通化师范学院学报
%D 2021
%V 42
%N 08
%K 长白山区;;软枣猕猴桃;;丰产栽培技术
%X 软枣猕猴桃主要野生于东北林区,尤其是长白山区,拥有极高的经济、药用和观赏价值,是一种理想的绿色食品和治疗性食品.研究其丰产栽培技术,包括种苗与园址选择、定植、整形与修剪、肥水管理、病虫害防治、清园等技术,以期为种植户提高经济收入提供技术支撑.
%P 1-4
%@ 1008-7974
%L 22-1284/G4
%W CNKI


%0 Journal Article
%A 陈燕
%+ 河南省南阳市经济作物技术推广站;
%T 南阳市猕猴桃产业发展状况与战略思考
%J 北方果树
%D 2021
%N 04
%K 猕猴桃产业;中华猕猴桃;战略思考;
%X <正>南阳地处秦岭南麓,是秦岭余脉的东延部分,地理坐标为北纬32°17′～33°48′,东经110°58′～113°49′,生态条件优越,被国内外知名专家认定为猕猴桃人工栽培最佳适生区。猕猴桃产业既有较高的经济效益,也有显著的社会效益和生态效益,是南阳建设高效生态经济示范市、实现乡村振兴的优势特色产业。
%P 48-50
%@ 1001-5698
%L 21-1218/S
%W CNKI


%0 Journal Article
%A 张健
%A 何永锋
%+ 宝鸡市渭滨区果菜技术推广中心;宝鸡市凤县农业区划委员会办公室;
%T 猕猴桃冻害预防及挽救措施
%J 北方园艺
%D 2021
%N 12
%K 猕猴桃;;冻害;;预防及挽救
%X 陕西秦岭北麓地区是猕猴桃的主栽区,面积和产量均在国内外领先。但近年来冻害发生频繁且损失严重,给农户造成了巨大经济损失。该研究根据猕猴桃多年生产经验提出保护树体、发烟迷雾、果园灌水、修剪保芽等综合预防措施避免猕猴桃冻害发生。
%P 175-176
%@ 1001-0009
%L 23-1247/S
%W CNKI


%0 Journal Article
%A 潘丽珊
%A 任春光
%A 杨瑞
%A 苏文文
%A 吴佳伟
%A 吴迪
%A 李苇洁
%+ 贵州大学林学院;贵州省山地资源研究所;
%T 增施有机肥和菌肥对猕猴桃果实品质的影响
%J 经济林研究
%D 2021
%V 39
%N 02
%K 猕猴桃;;有机肥;;菌肥;;果实性状;;营养品质
%X 【目的】筛选能促进猕猴桃生长和提高果实品质的最佳处理,为猕猴桃合理施肥提供参考。【方法】以‘红阳’Actinidia chinensis ‘Hongyang’猕猴桃为试材,于壮果期,采用沟施方式,在施用复合肥的基础上,增施有机肥和菌肥,测定和统计各处理下猕猴桃果实的外观性状、内在品质及果实采后软腐病发生率。【结果】与对照相比,增施有机肥和菌肥后,猕猴桃果实的横纵径、果形指数无显著差异,各处理的单果质量不同程度有所增加,但与对照均无显著差异。其中复合肥、海藻甲壳素混施处理(处理2)中猕猴桃单果质量增加幅度最大,较对照增加了23.82%。增施有机肥和菌肥处理对果实中微量元素含量的影响显著。增施有机肥和菌肥后,除硼含量外,果实中其他元素含量均显著高于对照。其中,复合肥、菌肥、黄腐酸钾、海藻甲壳素混施处理(处理6)中果实钙和锌含量高于其他处理及对照,分别比对照显著增加了5.07%与5.44%;果实中锰含量最高的是复合肥、菌肥、黄腐酸钾混施处理(处理4),镁含量最高的是处理2,分别比对照显著增加了62.16%与72.13%。增施有机肥和菌肥后,果实的可溶性固形物含量、可溶性糖含量、可溶性蛋白含量和糖酸比均高于对照,维生素C含量除了处理2,其余处理均高于对照,处理6的果实维生素C含量最高,菌肥、黄腐酸钾、海藻甲壳素混施处理(处理5)次之,分别较对照高出26.86%和24.21%。增施有机肥和菌肥后,果实软腐病发病率均比对照低,且差异显著。处理6的发病率最低,较对照低41.07%。【结论】在施用复合肥的基础上,增施有机肥和菌肥可较好地改善猕猴桃果实的外观性状和内在品质,并减少果实病害发生,以复合肥、菌肥、黄腐酸钾、海藻甲壳素混施的增质效果最好。
%P 140-147
%@ 1003-8981
%L 43-1117/S
%W CNKI


%0 Journal Article
%A 刘宁娟
%A 赵晓琴
%A 王延峰
%+ 眉县农业技术推广服务中心;眉县农产品质量安全中心;
%T 猕猴桃病虫害绿色防控综合解决方案示范应用
%J 果农之友
%D 2021
%N 06
%K 猕猴桃;;病虫害;;绿色防控;;示范应用
%X 猕猴桃在生产过程中病虫害发生种类繁多,防治药剂多,防治效果不明显,严重影响产量和品质,阻碍了猕猴桃产业的可持续发展。通过开展猕猴桃病虫害绿色防控综合示范,能有效减少病虫危害,促进树体叶、枝、果健康生长,提升果品商品率,显著提高产量,较常规防控具有明显的优势,有良好的示范应用推广前景。
%P 39-41
%@ 1671-7759
%L 41-1343/S
%W CNKI


%0 Journal Article
%A 蔡金良
%+ 辽宁省岫岩满族自治县文化市场综合行政执法队;
%T 辽东地区软枣猕猴桃的类型及丰产栽培技术
%J 安徽农学通报
%D 2021
%V 27
%N 10
%K 软枣猕猴桃;;类型;;丰产栽培
%X 软枣猕猴桃有着丰富的营养价值,广受各年龄段消费者的欢迎,市场需求量一直居高不下。辽东地区软枣猕猴桃品质上乘,发展前景广阔。该文结合辽东地区实际,介绍了几种主要的软枣猕猴桃品种,提出了丰产栽培技术要点,为提高软枣猕猴桃产量和品质提供技术参考。
%P 64-65
%@ 1007-7731
%L 34-1148/S
%W CNKI


%0 Journal Article
%A 王建梅
%+ 东台市许河镇农业技术推广综合服务中心;
%T 猕猴桃高产栽培技术探析
%J 种子科技
%D 2021
%V 39
%N 09
%K 猕猴桃;;高产;;栽培技术
%X 在猕猴桃的栽培和管理过程中,其产量和质量受土壤、环境、温度、病虫害以及栽培技术等多种因素的影响。果农有时在生产投入上存在片面性和盲目性,自身所掌握的猕猴桃种植和管理知识有限,很难促进猕猴桃高产。针对猕猴桃建园选址、花果管理以及追肥管理、采收贮藏等方面进行了简单的分析,以期为广大种植户提高猕猴桃产量和品质提供借鉴。
%P 56-57
%@ 1005-2690
%L 14-1160/S
%W CNKI


%0 Journal Article
%A 周敏
%+ 恩施市小渡船街道党群服务中心;
%T 猕猴桃溃疡病综合防治策略探析
%J 基层农技推广
%D 2021
%V 9
%N 05
%K 猕猴桃溃疡病;;发生规律;;影响因素;;综合防控
%X 猕猴桃溃疡病是猕猴桃常见病害之一,是由丁香假单孢杆菌猕猴桃致病变种感染引起的细菌性病害。该病是猕猴桃植株的克星,是一种毁灭性的病害,可危害猕猴桃树干、枝条、嫩梢、叶片以及花等器官,会显著降低猕猴桃的产量以及品质,严重制约猕猴桃产业的发展。文章针对猕猴桃溃疡病发病特征和发病规律进行了分析,并对其影响因素以及防治方法进行了研究和阐述,以期为猕猴桃溃疡病防治工作提供参考依据。
%P 55-56
%@ 2095-5049
%L 11-9329/S
%W CNKI


%0 Journal Article
%A 张健
%A 张园维
%A 韦峰
%A 杨文军
%+ 宝鸡市渭滨区果树蔬菜技术推广中心;陕西省宝鸡市渭滨区种子管理站;陕西省宝鸡市渭滨区农业农村局;
%T 猕猴桃低产园品种更新换代技术
%J 落叶果树
%D 2021
%V 53
%N 03
%K 猕猴桃;高接换头;低产园;伤流期;
%X <正>陕西省秦岭地区既是世界野生猕猴桃种质资源的富集区,又是美味猕猴桃、中华猕猴桃的发源地,也是中国猕猴桃开展人工栽培较早的地区。统计数据表明,2018年陕西省猕猴桃产量94.79万t,居全国第一位,成为陕西省继苹果之后又一具有国际市场竞争优势果品,猕猴桃产业也成为秦岭地区农民脱贫致富奔小康的王牌产业。
%P 75-76
%@ 1002-2910
%L 37-1125/S
%W CNKI


%0 Journal Article
%A 赵恬
%A 王胤晨
%A 袁扬
%A 韦小平
%A 张定红
%A 姚丹
%A 张锦华
%+ 贵州省畜牧兽医研究所;贵州省现代农业发展研究所;
%T 中华蜜蜂对猕猴桃的访花行为及授粉效果研究
%J 环境昆虫学报
%D 2021
%V 43
%N 03
%K 中华蜜蜂;;猕猴桃;;授粉;;访花规律;;果实品质
%X 本研究采用中华蜜蜂Apis cerana cerana(简称"中蜂")为猕猴桃授粉,研究中蜂对猕猴桃的访花授粉行为规律,以及中蜂授粉对猕猴桃果实生长发育及品质的影响,以期为规范猕猴桃中蜂授粉和产业提质增效提供理论依据。结果表明:中蜂既采集雄花又采集雌花,每日的访花活动时间为7∶40-19∶30,访花的温度区间为18.9～31.2℃,湿度区间为21%～76%。对单朵花的平均访问时间为25±5.77 s, 62%±0.82%的中蜂单花访问时间分布在20～30 s。中蜂日访花活动的高峰时段为11∶00-12∶00,携粉回巢的高峰时段为11∶00-11∶20,携粉回巢蜂的数量随温度和湿度的变化规律均呈正态分布,分别符合方程■(R~2=0.924)和■(R~2=0.858),且在温度22.5～26.3℃、湿度43%～67%区间内数量达到高峰。经中蜂授粉的果实座果率、纵径、横径及侧径增长速率、单果重、可溶性固形物、总糖含量、固酸比、糖酸比和维生素C含量均显著高于人工授粉组(P<0.05),畸形率和果实硬度显著低于人工授粉组(P<0.05)。本研究得出中蜂授粉可提高猕猴桃产量,改善果实品质,在生产中可代替人工授粉以获得更高的经济效益。
%P 667-675
%@ 1674-0858
%L 44-1640/Q
%W CNKI


%0 Journal Article
%A 李云风
%+ 四川大学;
%T 猕猴桃避雨生存环境的光伏滴灌技术研究
%J 南方农机
%D 2021
%V 52
%N 08
%K 猕猴桃;;避雨生存环境;;光伏滴灌技术
%X 光伏滴灌技术是一种依托于现代化技术的农业灌溉技术,它对于猕猴桃避雨栽培的发展具有重要的作用。光伏设施的工作原理为依靠钢架来构建起大棚,同时在其中设置太阳能组件,从而吸收太阳能并以此进行能量转化。该设施不但可以确保大棚内的猕猴桃在生长过程中拥有足够的光照,还可以为大棚内各种用电设施的运行提供能源保障,依靠太阳能所转化的电能运行滴灌系统,以此完成科学灌溉,最终实现猕猴桃产量的进一步增长。本文对猕猴桃避雨生存环境下的光伏滴灌技术进行了研究,深入分析了其优缺点以及经济价值,希望可以为后续的相关研究提供参考和借鉴。
%P 112-113
%@ 1672-3872
%L 36-1239/TH
%W CNKI


%0 Journal Article
%A 陈美艳
%A 赵婷婷
%A 彭珏
%A 张鹏
%A 韩飞
%A 刘小莉
%A 钟彩虹
%+ 中国科学院猕猴桃产业技术工程实验室;中国科学院武汉植物园中国科学院植物种质创新与特色农业重点实验室;
%T ‘东红’猕猴桃果园土壤养分与果实品质的多元分析
%J 植物科学学报
%D 2021
%V 39
%N 02
%K ‘东红’猕猴桃;;土壤养分;;软熟果实品质;;多元回归
%X 以四川蒲江32家果园的猕猴桃(Actinidia)品种‘东红’(A. chinensis var. chinensis‘Donghong’)为材料,对果园土壤养分含量和果实品质进行检测,应用典型相关性分析和多元回归分析,筛选出影响果实品质的主要土壤因子,并找出调查果园存在的土壤问题。结果显示:‘东红’采收干物质主要受有机质的影响;软熟色彩角主要受碱解氮、速效钾、有效硫的影响;软熟硬度主要受速效钾、交换性钙的影响;软熟可溶性固形物主要受有机质的影响;软熟可溶性糖主要受速效钾、有效硫的影响;软熟可滴定酸主要受有机质的影响。因此,土壤有机质含量是‘东红’果实干物质、可溶性固形物、可滴定酸等品质的重要影响因子,其次是速效钾、有效硫和碱解氮。
%P 193-200
%@ 2095-0837
%L 42-1817/Q
%W CNKI


%0 Journal Article
%A 王西锐
%+ 陕西省农村科研开发中心;
%T 克服猕猴桃架面内膛光秃的技术措施
%J 烟台果树
%D 2021
%N 02
%K 猕猴桃;技术措施;
%X <正>猕猴桃生产中,由于操作不当,经常出现架面覆盖率低、内膛光秃,结果部位外移等现象,影响光能有效利用,结果部位少,进而影响产量、质量的提高。笔者总结生产实践经验,提出一些解决措施,供果农参考。
%P 56
%@ 1005-9938
%L 37-1244/S
%W CNKI


%0 Journal Article
%A 赵士毅
%A 何楚维
%A 谢蓓
%A 刘安妮
%A 舒晓惠
%+ 怀化学院商学院;
%T 基于SWOT分析的怀化市岩冲村红心猕猴桃产业化研究
%J 中国商论
%D 2021
%N 08
%K 乡村振兴;;脱贫;;产业化;;农村贫困人口;;市场分析;;发展现状
%X 乡村振兴战略是我国实现全面精准脱贫的重要保障,是实现脱贫地区可持续发展的坚实基础。本文研究的对象为怀化市岩冲村红心猕猴桃产业,通过分析发展状况,借鉴现有经验并运用SWOT分析方法,探讨了当地红心猕猴桃产业的利弊、机遇与挑战,并结合现有政策,提出可行性的建议。
%P 158-161+183
%@ 2096-0298
%L 10-1337/F
%W CNKI


%0 Journal Article
%A 包昌艳
%A 赵晋
%A 贺占雪
%A 范永福
%A 姜存良
%A 邓浪
%A 周军
%A 王连春
%+ 西南林业大学林学院;云南省森林资源培育与利用协同创新中心;大理州农业科学推广研究院经济作物研究所;北方民族大学生物科学与工程学院;
%T 不同种类生物菌肥及用量对猕猴桃果实品质的影响
%J 中国土壤与肥料
%D 2021
%N 02
%K 猕猴桃;;果实品质;;生物菌肥;;主成分分析
%X 以3年生"贵长"猕猴桃为供试品种,以不施肥为对照,菌肥Ⅰ(含解淀粉芽孢杆菌和地衣芽孢杆菌)、菌肥Ⅱ(含枯草芽孢杆菌)和菌肥Ⅲ(含枯草芽孢杆菌和地衣芽孢杆菌)3种生物菌肥,设3个施肥量:3、6和9 kg/株,研究了不同生物菌肥及施肥量对猕猴桃果实品质的影响,对比分析不同生物菌肥及施肥量的效果差异,并提出最优处理。结果表明:不同施肥处理下果实可溶性固形物、Vc、还原糖、可溶性糖、可溶性蛋白含量、糖酸比显著改善。3种菌肥对果实品质影响效果综合表现为菌肥Ⅰ>菌肥Ⅲ>菌肥Ⅱ,对果实品质的影响差异主要表现在影响果实糖、酸含量,以菌肥Ⅰ对果实可溶性糖、可滴定酸含量和糖酸比的影响最大,相比CK分别显著提高了63.41%、-27.11%、139.38%,相比菌肥Ⅱ和菌肥Ⅲ平均显著增加了21.00%、-15.53%、51.23%。就施肥量而言,任何一种菌肥当施用量大于6 kg/株时均会对果实品质有显著促进作用,各果品指标随施肥量的增加而增加,但施肥9与6 kg/株时果品指标无显著差异。因此,以施用菌肥Ⅰ6 kg/株(处理M2)品质最佳,施菌肥Ⅲ6 kg/株(处理K2)次之。
%P 262-269
%@ 1673-6257
%L 11-5498/S
%W CNKI


%0 Journal Article
%A 马康利
%+ 西安职业技术学院生物与医药学院;
%T 猕猴桃重茬障碍发生原因及克服措施
%J 西北园艺(果树)
%D 2021
%N 02
%K 猕猴桃;重茬障碍;根边缘细胞;克服措施;
%X <正>猕猴桃在中国已经有40多年人工栽培历史,"高龄"果园越来越多,特别是一些老产区,目前出现了诸多问题,如洪涝灾害、人为管理不善、果树自然衰老等因素导致的园区缺株少苗,病虫害严重,减产或不结实甚至树体死亡等。针对这些问题,果农出于对经济效益的考虑,通常会选择毁园后立即重新建园。我们发现,再植猕猴桃幼苗成活率普遍较低,即使成活,也会表现出苗株矮小、生长缓慢、叶片瘦小、枝梢细短。有的再植园甚至七八年仍无经济产量,严重影响果农的收益。
%P 39-40
%@ 1004-4183
%L 61-1226/S
%W CNKI


%0 Journal Article
%A 侯晓宁
%A 王延峰
%A 黄晓静
%+ 陕西省眉县农产品质量安全中心;
%T 猕猴桃黄化病发生原因调查与分析
%J 西北园艺(果树)
%D 2021
%N 02
%K 黄化病;猕猴桃园;发病关系;原因调查;
%X <正>陕西眉县是猕猴桃最佳适生区,现有猕猴桃园2万多hm~2,占耕地面积的85.31%。近年来,猕猴桃黄化病发生普遍,严重影响果实品质、产量和商品率,大大降低了树体经济寿命,成为猕猴桃产业一大顽疾。我们从2015年开始,
%P 57-59
%@ 1004-4183
%L 61-1226/S
%W CNKI


%0 Journal Article
%A 陈锦永
%A 程大伟
%A 顾红
%A 郭西智
%A 李明
%A 李兰
%+ 中国农业科学院郑州果树研究所/中国农业科学院果树生长发育与品质控制实验室;
%T 影响猕猴桃种植成功的因素及应对建议
%J 果农之友
%D 2021
%N 04
%K 猕猴桃;;种植;;因素;;建议
%X 猕猴桃根为肉质根,根系分布浅,大多品种叶片大而薄,输导组织和气孔发达,蒸腾强烈,这些生物学特征决定了其抗逆性较差,表现为怕盐碱、怕干旱、怕涝渍、怕高温、怕低温、怕强光、怕大风。另外,生产中缺乏抗性砧木和优质苗木。这些都是影响猕猴桃种植成功的因素,商业化种植时要选择背风向阳的地块建园,并为其创造适宜的土壤条件,选用抗性砧木嫁接优良品种,采用根系较多、芽体饱满的裸根苗或塑料钵、美植袋培育的营养袋苗进行建园;非适栽区种植时,需搭设遮阳网、避雨棚等辅助设施,尽量避免强光、高温、低温、大风、霜冻、盐碱、干旱、涝渍等影响,加强土壤和肥水管理,培养健壮树体,控制产量、提高质量,方可种好猕猴桃、创造好效益。
%P 1-3+7
%@ 1671-7759
%L 41-1343/S
%W CNKI


%0 Journal Article
%A 王仁才
%+ 湖南农业大学园艺学院;
%T 猕猴桃良种荟萃
%J 湖南农业
%D 2021
%N 04
%K 猕猴桃;平均单果重;可溶性固形物含量;
%X <正>1.米良1号由吉首大学从野生美味猕猴桃资源中选育而成。该品种树势强壮,成花容易,在雄株充足的情况下,自然授粉坐果率90%以上。果实为长圆柱形,美观整齐,平均果重约100克,果皮棕褐色,被长茸毛,果顶有突起。果肉呈黄绿色,汁液多,酸甜适度,风味纯正具清香。该品种适应性强,产量高,为湘西地区的猕猴桃主栽品种。
%P 29
%@ 1005-362X
%L 43-1051/S
%W CNKI


%0 Journal Article
%A 陈永国
%A 张殿勤
%A 马成战
%+ 湖北省丹江口市自然资源和规划局;十堰市科技学校;
%T 猕猴桃冻害防控技术
%J 果树实用技术与信息
%D 2021
%N 03
%K 猕猴桃;氮肥施用量;防控技术;结果枝;
%X <正>猕猴桃作为一种新兴果树,近些年的发展速度很快,近10年来,年产量均以20%左右的幅度增加。如2015年,全球猕猴桃种植面积约35万公顷,中国近25万公顷,占世界的71.4%,全球产量约420万吨,中国近260万吨,占世界的61.9%,2019年我国猕猴桃种植面积26.7万公顷,产量200万吨。然而作为一种小宗果树,近几年受冬季极端低温、春季霜冻天气的影响较大,导致果树组织因冰冻而受害,造成不同程度的冻害。
%P 19-21
%L 21-1342/S
%W CNKI


%0 Journal Article
%A 罗双霞
%+ 陕西省西安市周至县农业农村局;
%T 优质猕猴桃高效生产技术要点
%J 农业工程技术
%D 2021
%V 41
%N 08
%K 猕猴桃;;建园;;疏花疏果;;水肥管理;;整形修剪;;病虫害;;防风防冻
%X 周至猕猴桃是陕西省西安市周至县特产,是中国国家地理标志产品。该文详细介绍了优质猕猴桃高效生产技术要点,包括科学建园、疏花疏果、水肥管理、整形修剪、病虫害防控、防风防冻措施等内容,以期提高猕猴桃的产量和质量,提高种植经济效益。
%P 80+82
%@ 1673-5404
%L 11-5436/S
%W CNKI


%0 Journal Article
%A 肖丽琼
%+ 云南省曲靖市富源县后所镇农业综合服务中心;
%T 高寒山区无公害猕猴桃种植技术
%J 世界热带农业信息
%D 2021
%N 02
%K 猕猴桃树;无公害;高寒山区;猕猴桃炭疽病;细菌性花腐病;结果母枝;
%X <正>1云南富源县后所镇猕猴桃生产概况云南省富源县后所镇位于富源县城北部,东与贵州盘县相接,南与中安镇毗邻,西接沾益区播乐乡,北抵宣威市兔场,属云贵两省四县市结合部,地势南高北低,乌蒙山纵贯全境,全镇国土面积406 km2,土壤质地以壤土和沙壤土为主,自然条件适宜猕猴桃种植,2020年开展猕猴桃标准示范园、猕猴桃套种中药材立体种植。
%P 35-36
%@ 1009-1726
%L 46-1045/S
%W CNKI


%0 Journal Article
%A 徐光焕
%A 陈元磊
%A 王南南
%+ 西北农林科技大学园艺学院;
%T 陕西省周至县‘翠香’猕猴桃叶片营养诊断研究
%J 陕西农业科学
%D 2021
%V 67
%N 02
%K 猕猴桃;;营养诊断;;‘翠香’;;DRIS法;;DOP法;;适宜范围法
%X 测定陕西省周至县78个‘翠香’猕猴桃果园叶样的11种元素含量,依据产量、果实外观品质和叶片健康状况将调查果园划分为高生产力园(13个)和低生产力园(65个),以高生产力园测定结果为标准值进行DRIS和DOP法诊断。结果表明,低生产力园在DRIS法诊断下的养分需求顺序为K>N>Zn>B>P>Fe>Cl>Mn>Cu>Mg>Ca,其中K和N缺乏,Ca、Mg和Cu过量;DOP诊断结果为Zn>K>N>B>P>Fe>Cl>Cu>Ca>Mg>Mn,与DRIS诊断结果较为一致,说明DRIS诊断结果较为可靠。K-S检验表明,N、K、Cl、Fe、Mn、Zn和B叶片测定值符合正态分布。对符合正态分布且DRIS诊断平衡的养分Cl、Fe、Mn、Zn和B进行2点3区间概率分级;对不符合正态分布或虽符合正态分布但DRIS诊断失衡的养分,参考高生产力园测定值和DRIS法诊断结果并结合国内外相关标准,制定陕西省周至县‘翠香’猕猴桃叶片营养诊断的适宜范围:N(21～26 g·kg~(-1))、P(1.4～2.1 g·kg~(-1))、K(10～18 g·kg~(-1))、Ca(32～42 g·kg~(-1))、Mg(4.0～8.0 g·kg~(-1))、Cl(6～10 g·kg~(-1))、Fe(140～220 mg·kg~(-1))、Mn(100～500 mg·kg~(-1))、Cu(5～9 mg·kg~(-1))、Zn(23～50 mg·kg~(-1))和B(60～78 mg·kg~(-1))。
%P 23-29
%@ 0488-5368
%L 61-1089/S
%W CNKI


%0 Journal Article
%A 郭怡
%A 冉茂升
%A 刘朝杰
%A 梁剑
%+ 阿坝师范学院;汶川县科学技术和农业畜牧局;
%T 汶川地区五种猕猴桃果实品质与适应性分析
%J 南方农业
%D 2021
%V 15
%N 05
%K 猕猴桃;;果实品质;;经济价值;;生理指标;;汶川地区
%X 以四川省汶川地区主要栽培的5个猕猴桃品种为实验材料,对各品种猕猴桃进行果实品质测定。结果表明,东红果实品质总体表现最好,适合作为特色猕猴桃推广;海沃特果实品质中等,但产量大,适合外销;金果可作为深度加工原材料。
%P 177-179
%@ 1673-890X
%L 50-1186/S
%W CNKI


%0 Journal Article
%A 杨恩兰
%A 龙彪
%A 苟铁丞
%A 王林
%+ 贵州省六盘水市水城县植保站;贵州省六盘水市农业产业技术服务中心;
%T 猕猴桃褐斑病与灰斑病的识别及综合防治
%J 农业工程技术
%D 2021
%V 41
%N 05
%K 猕猴桃;;褐斑病;;灰斑病;;识别;;综合防治
%X 水城县猕猴桃产业发展较快,但病害问题日益严重,严重影响了猕猴桃的产量和品质。该文从症状、传播途径、发生规律、综合防治等方面介绍了水城县猕猴桃叶部主要病害褐斑病与灰斑病,并对两者进行区分,为猕猴桃种植与防治提供参考。
%P 30-31
%@ 1673-5404
%L 11-5436/S
%W CNKI


%0 Journal Article
%A 王西锐
%+ 陕西省农村科技开发中心;
%T 如何克服猕猴桃架面内膛光秃
%J 西北园艺(果树)
%D 2021
%N 01
%K 猕猴桃;
%X <正>猕猴桃生产中经常出现架面覆盖率低、内膛光秃、结果部位外移等不正常现象,影响光能有效利用,进而影响产量和质量。笔者总结了克服猕猴桃架面内膛光秃的技术措施,供参考交流。1)多年生枝段内膛光秃的处理。3月萌芽期至5月,在多年生光秃部位环剥1道。环剥部位在光秃部位中上部。环剥时注意,只剥去皮层,尽量不伤木质,宽度0.5 cm为宜。环剥处理后,其环剥口下就会发出枝蔓。如发枝不理想,可在前一环剥口愈合后,另换一处再环剥。如果发出的枝较少、较旺,而附近空间仍较大时,
%P 59
%@ 1004-4183
%L 61-1226/S
%W CNKI


%0 Journal Article
%A 何鹏
%A 刘强
%A 郭耀辉
%+ 四川省农科院农业信息与农村经济研究所;
%T 猕猴桃种植已现亏损  未来出口提升空间大
%J 中国食品
%D 2021
%N 03
%K 猕猴桃产业;红肉猕猴桃;人均消费量;提升空间;
%X <正>为做好市场信息引导和服务,促进贫困地区特色产业健康发展,农业农村部市场与信息化司组织中国农学会农业监测预警分会、中国农业大学、中国热科院、中国食用菌协会等有关机构的专家,形成一系列特色农产品市场与产业分析调研报告,以下为《我国猕猴桃市场与产业调查分析报告》。我国猕猴桃资源十分丰富,种植面积及产量均位居世界第一。同时,贫困地区猕猴桃栽培面积达到167.1万亩,占全国猕猴桃总规模的46.4%,已成为助推脱贫攻坚和产业兴旺的重要产业之一。
%P 74-77
%@ 1000-1085
%L 11-1498/TS
%W CNKI


%0 Journal Article
%A 薛淑娟
%+ 石屏县经济作物技术推广站;
%T 猕猴桃种植管理技术
%J 南方农业
%D 2021
%V 15
%N 02
%K 猕猴桃;;种植管理;;技术
%X 猕猴桃营养丰富、风味独特,含有大量的维生素C,能够满足人们的营养需求,因此受到人们的欢迎与喜爱,也推动了猕猴桃种植行业的快速发展。种植户想要实现既定的经济效益,则要采取科学的管理和种植技术,进而提升品质和产量。基于此,概述了猕猴桃的种植管理技术。
%P 68-69
%@ 1673-890X
%L 50-1186/S
%W CNKI


%0 Thesis
%A 白琳
%T 软枣猕猴桃白兰地酿造工艺的研究
%Y 马荣山;江晓路
%I 沈阳农业大学
%9 硕士
%D 2020
%K 软枣猕猴桃;;酶解;;复合;;酿造;;香气
%X 中国的软枣猕猴桃产业才刚刚起步,但研究和发展在迅速进行。东北三省拥有丰富的软枣猕猴桃资源,辽宁地区人工栽培的果实大多分布在大连、丹东、本溪市等地。它是一种营养丰富、美味可口的水果,还有降血脂血压、抗衰老等保健美容功能。由于软枣猕猴桃果实组织柔软、代谢旺盛、易失水、成熟期较短,导致其一直难以贮藏,且交货时间短,价格也较高。软枣猕猴桃产业发展前景非常好,但传统软枣猕猴桃加工产品附加值低,这迫切需要酿酒产业的发展思路。本文以软枣猕猴桃为原料酿造了一种白兰地,让软枣猕猴桃贮藏困难的问题得以解决,创新了资源的利用与开发。丰富白兰地市场上的产品品种,提高水果的使用价值,增加果农的收入,将具有广阔的市场前景和可观的经济效益。本文研究了软枣猕猴桃白兰地初酒发酵前期最佳酶解工艺、软枣白兰地初酒发酵工艺参数的确定以及白兰地的品质,主要研究内容和结论如下:(1)完成复合酶配比条件的确定,以及复合酶酶解条件优化,在实验中主要筛选果胶酶、纤维素酶、木聚糖酶、β-葡聚糖酶组成复合酶,考察复合酶的配比,通过单因素试验最终确定复合酶配比为4:3:1:1,复合酶添加量0.60g/L、酶解温度45℃、酶解时间3.0h的条件下,软枣猕猴桃出汁率为83.12%。(2)以酒精度和甲醇含量为主要指标,确定了软枣猕猴桃白兰地初酒发酵工艺参数:p H值为3.6,初始TSS为24%,酵母接种量为0.46%,在此条件下所得到的产品的酒精度为11.23%vol,甲醇含量为184mg/L。(3)采用夏朗德壶对软枣白兰地初酒进行二次蒸馏,对软枣猕猴桃白兰地陈酿前后的部分理化指标变化进行了检测,软枣猕猴桃原白兰地酒精度为46.20%vol,陈酿后酒精度为43.80%vol,陈酿后的软枣猕猴桃白兰地甲醇含量、p H值降低,总酸、单宁以及总酚含量有所增加。(4)通过顶空固相微萃取和气质联用技术对软枣猕猴桃白兰地陈酿前后中主要挥发性成分进行测定,使用面积归一化方法计算每个成分的相对含量,陈酿前分离鉴定出主要挥发性物质50种,陈酿后检测到37种。陈酿前醇类含量28.43%,酯类含量30.84%;陈酿后醇类含量30.17%,酯类含量39.88%。
%W CNKI


%0 Thesis
%A 温少华
%T 猕猴桃宏病毒组学分析及三种新发生病毒的分子特性研究
%Y 洪霓
%I 华中农业大学
%9 博士
%D 2020
%K 猕猴桃;;RNA测序;;猕猴桃病毒1;;猕猴桃种传潜隐病毒;;苹果潜隐球状病毒;;分子变异;;重组;;检测
%X 猕猴桃(Actinidia spp.)为多年生藤本植物,中国是猕猴桃种植大国,种植面积和产量均居世界首位。近些年的田间调查发现,病毒病在中国栽培的猕猴桃上发生十分普遍,严重影响猕猴桃生产。相对其它重要果树的病毒病研究而言,猕猴桃病毒病害的研究起步较晚,目前开展的研究十分有限。本研究通过宏病毒组RNA测序,对我国部分地区栽培的猕猴桃进行了病毒鉴定,并对3种新发生病毒的分子特性、遗传多样性和侵染状况进行了研究,主要结果如下:(1)对6份表现明显病毒病症状的猕猴桃样品(包括2份单株样品和由多个单株叶片混合而成的4份样品)进行去核糖体RNA测序,经序列拼接和比对分析,鉴定到分属于4个科的11种植物病毒,包括:8种已报道病毒,即猕猴桃病毒1(Actinidia virus 1,Ac V-1)、猕猴桃褪绿环斑相关病毒(Actinidia chlorotic ringspots associated virus,Ac CRa V)、猕猴桃种传潜隐病毒(Actinidia seed-borne latent virus,ASb LV)、猕猴桃病毒A(Actinidia virus A,Ac VA)、猕猴桃病毒B(Actinidia virus B,Ac VB)、苹果茎沟病毒(Apple stem grooving virus,ASGV)、柑橘叶斑驳病毒(Citrus leaf blotch virus,CLBV)和猕猴桃山梣病毒2(Actinidia emaravirus 2,Ac EV-2),及首次发现侵染猕猴桃的3种病毒,即苹果茎痘病毒(Apple stem pitting virus,ASPV)、茶树线纹病毒(Tea plant line pattern virus,TPLPV)和苹果潜隐球状病毒(Apple latent sephical virus,ALSV)。对测序获得的各病毒的contig序列进行分析,发现Ac V-1、ASb LV、ALSV和TPLPV群体内存在较高的分子变异。采用病毒特异性引物对组成6份RNA测序样品的69份单株样品分别进行RT-PCR分析,发现30份样品中上述11种病毒为阴性,14份样品仅为其中1种病毒侵染,25份样品为2种或2种以上病毒的复合侵染。(2)AcV-1是2018年在猕猴桃上鉴定到的长线型病毒科(Closteroviridae)暂定种。本研究在RNA测序基础上,通过设计特异性引物进行RT-PCR扩增,获得了Ac V-1的2条全长基因组序列及2条近全长基因组序列,这些来自中国猕猴桃的Ac V-1分子变种的基因组结构与新西兰报道的Ac V-1分离物K75相同,包含12个阅读框(Open reading frame,ORF)。对所获得基因组序列及RNA测序得到的该病毒的7条contig序列(>10000 nt)进行比对分析,发现Ac V-1分离物间表现出高度的分子变异,变异主要发生在基因组5′端的非翻译区(5′UTR)、ORF1a、ORF2和ORF3,在系统进化树中聚为3个分支。首次发现该病毒不同分子变种ORF1a编码的复制相关蛋白所含保守结构域存在差异和不同分离物基因组序列间的重组现象。RT-PCR检测结果显示,在来自10省(市)的5个主要栽培种和未知种的249份猕猴桃样品中,该病毒的检出率为31.7%。(3)ASbLV是2018年首次报道的侵染猕猴桃的b-线性病毒科(Betaflexiviridae)李病毒属(Prunevirus)新病毒。本研究根据RNA测序获得的该病毒contig序列设计引物进行RT-PCR扩增,获得了ASb LV的6条全长基因组序列,其基因组结构与新西兰报道的该病毒分离物01227相同,包括4个ORF,但ASb LV不同分离物在ORF1的长度及ORF1编码复制相关蛋白结构域上存在差异。序列比对和系统进化分析的结果显示,该病毒存在较大的分子变异,形成3个系统进化分支。RT-PCR分析结果显示,77份猕猴桃样品中ASb LV的检出率为22.1%。(4)ALSV为日本报道的侵染苹果的伴生豇豆病毒科(Secoviridae)樱桃锉叶病毒属(Cheravirus)病毒,目前仅1条该病毒全长基因组序列。本研究根据RNA测序获得的该病毒contig序列设计特异引物,通过RT-PCR扩增和产物测序获得了侵染猕猴桃的ALSV的2个分离物的全长基因组序列,其基因组结构与已报道的该病毒苹果分离物相同,由2条正义单链RNA(RNA1和RNA2)组成,编码2个多聚蛋白。2个猕猴桃分离物ALSV-CQ6和ALSV-CQ8的基因组RNA1和RNA2序列相似性为95.0-98.0%,与苹果分离物Fukushima的相似性为73.0-78.0%,存在较大遗传距离。因此,认为侵染中国猕猴桃的分离物ALSV-CQ6和ALSV-CQ8为ALSV的新分子变种。在RT-PCR分析的77份猕猴桃样中,7份为ALSV阳性,检出率为9.1%。这是首次从猕猴桃鉴定到ALSV,并获得该病毒基因组序列。本研究所获结果明确了侵染我国猕猴桃的病毒种类和分布,丰富了猕猴桃病毒的种类及基因组信息,为进一步明确3种新发生病毒的分类地位、致病特点和建立高效分子检测技术提供了重要依据,进而为猕猴桃病毒病的防控提供科学信息。
%W CNKI


%0 Journal Article
%A 王乐祝
%+ 山东省莒南县教学研究室;
%T 区域特色发展试题设计
%J 教学考试
%D 2020
%N 54
%K 猕猴桃;地理实践力;文艺演出;一日游;
%X <正>【试题设计】阅读图文材料,回答下列问题。材料一猕猴桃生长大多数要求温暖湿润的气候,即亚热带或温带湿润半湿润气候,主要分布在北纬20°～35°的广大地区;喜土层深厚、肥沃疏松、保水排水良好、腐殖质含量高的砂质土壤上;属中等喜光性果树树种,要求日照时间为1 300～2 600小时,喜漫射光,忌强光直射;抗旱能力比一般果树差,水分不足会导致枝梢生长受阻,叶片变小,叶缘枯萎。除不抗旱外,猕猴桃还怕涝。材料二下图为陕西省眉县及周边区域示意图,
%P 66
%@ 2095-2627
%L 54-1058/G4
%W CNKI


%0 Journal Article
%A 吴水美
%+ 浙江省龙泉市人民政府剑池街道办事处;
%T 浙江省龙泉市猕猴桃产业发展现状、存在问题及发展对策
%J 世界热带农业信息
%D 2020
%N 08
%K 龙泉市;猕猴桃产业;产业发展现状;浙江省;
%X <正>近年来,浙江省龙泉市政府逐步加大猕猴桃产业发展的支持力度,为了推进猕猴桃产业的可持续发展,在《龙泉市水果产业发展规划》(2019-2023年)中围绕"扩面增量、提质增效、打造品牌"为发展目标,积极推进龙泉市猕猴桃产业的发展。本文分析了龙泉市猕猴桃产业发展现状,指出了猕猴桃产业发展存在问题,并提出了相应建议,以期指导龙泉市猕猴桃产业健康发展。
%P 21-22
%@ 1009-1726
%L 46-1045/S
%W CNKI


%0 Journal Article
%A 闫晓玉
%A 牛雨佳
%+ 眉县果业技术推广服务中心;
%T 高温季节猕猴桃果园管理技术
%J 果树实用技术与信息
%D 2020
%N 08
%K 猕猴桃;果园生草;斑衣蜡蝉;高温季节;
%X <正>夏至过后,陕西省关中地区气温迅速上升,开始进入高温季节。此时正值猕猴桃果实生长发育的关键时期,果园管理不当极易影响猕猴桃果实的生长发育,直接影响猕猴桃的产量和品质。现将高温期猕猴桃果园管理技术要点作以下介绍。1 灌水夏季高温季节为猕猴桃需水的关键时期,果园水分管理至关重要。要及时、科学、合理地灌水,确保果园水分供应。果园的土壤含水量应保持在田间持水量的65%～80%,当低于60%时就要灌水。灌水要注意以下三点。(1)灌水要做
%P 10-11
%L 21-1342/S
%W CNKI


%0 Journal Article
%A 吕岩
%+ 咸阳海升现代农业有限公司;
%T 为何猕猴桃树环剥后问题频出
%J 西北园艺(果树)
%D 2020
%N 04
%K 猕猴桃树;环剥技术;
%X <正>猕猴桃环剥技术是一项已被广泛应用的管理技术,大量生产实践证明,环剥技术在猕猴桃上有多重积极效应,特别是在需冷量不足的产区,适时适度的环剥对促进猕猴桃花芽分化、提高花芽质量、保证开花坐果效果显著。环剥在抑制树体旺长、平衡生长、培养中庸树势、提升结果能力方面也有独特功效。更重要的是,科学环剥可增加猕猴桃单果质量,提高单位面积产量,促进果实内干物质积累,提高果实综合品质。但是,环剥技术在近年的推广应用中出现了许多问题,因为操作失误,造成猕猴桃园死
%P 4-5
%@ 1004-4183
%L 61-1226/S
%W CNKI


%0 Journal Article
%A 王海荣
%A 安淼
%A 张坤鹏
%A 董娟华
%A 李国田
%+ 山东省果树研究所;临沂市农业农村局;
%T 金桃猕猴桃在泰安的引种表现及栽培技术
%J 落叶果树
%D 2020
%V 52
%N 04
%K 猕猴桃;;金桃;;引种表现;;栽培技术
%X 2014年,从中国科学院武汉植物园引进黄肉型猕猴桃品种金桃在泰安试栽。结果表明,金桃猕猴桃果实长圆柱形,果形指数1.55,平均单果重71.73g,果皮黄褐色,果面茸毛少,果肉金黄色,可溶性固形物含量15.7%,可滴定酸含量1.06%,每100g鲜果维生素C含量150mg。口感酸甜,品质佳。室温下可贮藏35天左右。5年生树每666.7m~2产量达1926kg。概述了其在泰山南麓地区的引种表现和栽培技术要点。
%P 38-40
%@ 1002-2910
%L 37-1125/S
%W CNKI


%0 Thesis
%A 刘铭
%T 植物生长调节剂对软枣猕猴桃果实无核化及膨大效果
%Y 朴一龙
%I 延边大学
%9 硕士
%D 2020
%K 软枣猕猴桃;;植物生长调节剂;;单性结实;;无核化;;果实膨大
%X 我国软枣猕猴桃(Actinidia aruguta)野生资源十分丰富并且具有非常高的开发与利用价值。近几年来,软枣猕猴桃的栽培面积在不断增加,形成了一个新兴的产业,然而,果实相对较小是美中不足之处。随着软枣猕猴桃产业不断发展,产品加工则是必不可少的,然而,果实内存在大量的种子影响某些加工品的品质。本实验探讨植物生长调节剂对软枣猕猴桃果实无核化及膨大效果,为无籽和大果软枣猕猴桃生产提供理论基础和技术。为了探讨植物生长调节剂对软枣猕猴桃果实无核化及膨大效果,以‘魁绿’和‘桓优1号’为试验材料,采用不同浓度NAA、2,4-D、TDZ、GA3和CPPU浸花或浸果,研究了不同植物生长调节剂对软枣猕猴桃单性结实诱导和促进果实膨大的影响。结果表明:(1)软枣猕猴桃单性结实诱导:NAA、2,4-D和GA3均能诱导软枣猕猴桃单性结实,但以盛花期GA3处理效果最佳。在不同浓度处理中,2,4-D和GA3分别以8 mg·L-1和400mg·L-1的处理效果最好,坐果率分别达到31.8%和40.0%,符合生产所要求。NAA和2,4-D处理诱导单性结实的同时,产生了部分种子,而GA3200-800 mg·L-1处理则实现了 100%无籽,说明,软枣猕猴桃部分花粉有生活力。诱导单性结实的果实变小、变短,可溶性固形物含量和可滴定酸含量下降。(2)软枣猕猴桃无核化诱导:在授粉受精条件下进行了 GA3无核化,处理组果实内种子数量显著低于对照,随着处理浓度的增加果形指数和单果质量变小,可滴定酸含量显著低于对照组,而对可溶性固形物含量无显著影响。即能使软枣猕猴桃果实种子数量减少60%左右。(3)植物生长调节剂对软枣猕猴桃果实膨大效果:CPPU显著增加软枣猕猴桃果实单果质量,浓度越高膨大效果越明显,而GA3处理不仅对软枣猕猴桃果实膨大效果不明显,而且高浓度处理有抑制果实膨大的效果。CPPU和GA3处理对果实形状及品质的影响在‘桓优1号’和‘魁绿’品种之间有一定差异。高浓度CPPU处理的果实在果实生长中后期横径生长占优势,结果果形指数明显变小。(4)植物生长调节剂对软枣猕猴桃果实贮藏效果:CPPU与TDZ处理后的果实单果重均有提高,但CPPU效果更佳。经CPPU处理后的果实贮藏性下降,且处理浓度越高,贮藏性越差。CPPU处理的果实在贮藏过程中包括果胶、纤维素和半纤维素在内的细胞壁成分水解迅速。
%W CNKI


%0 Thesis
%A 李倩倩
%T 基于计算机视觉的猕猴桃无损检测与自动分级研究
%Y 李旸;范文跃
%I 安徽农业大学
%9 硕士
%D 2020
%K 计算机视觉;;水果分级;;粒子群优化算法;;遗传算法;;BP神经网络
%X 基于计算机视觉对猕猴桃进行在线检测分级,对提高我国猕猴桃市场的竞争力有十分重要的意义,不仅提高了分拣效率和水果质量也降低了分级成本,同时自动检测和分级技术也降低对果实表面的损害,从而提升果实的销量和商品价值。目前,在猕猴桃分级的过程中存在效率低、误判率高、速度慢等缺点,很难满足实时性分级的要求。基于此,本论文提出了基于计算机视觉的猕猴桃检测算法的研究。猕猴桃分级是水果产后处理的重要环节,针对中国猕猴桃分选率和分级率低而影响商品价值现状,手工猕猴桃分级存在耗时、费力、成本高、效果差等缺点,而计算机视觉技术分级具有速度快、信息量大、精确度高等优势。通过描述计算机视觉技术对猕猴桃的形状、大小、表面缺陷、颜色等特征进行检测,进而进行分级处理,提高了工作效率的同时也降低了成本。为提高图像采集质量,减少图像处理时间,对图像采集中猕猴桃背景颜色的选择进行了研究,研究表明黑色背景有助于目标与背景的分离为提高图像处理速度,在图像底层信息处理中使用图像灰度化、图像平滑、图像分割法等预处理操作。在猕猴桃形状大小分级方面,在分析传统水果特征提取方法的基础上,提出了对猕猴桃外观大小、形状特征、面积和体积等特征提取,其中采用了傅里叶描述子方法。在对猕猴桃进行颜色分级时,提出用HSI模型描述其颜色特征,并根据猕猴桃颜色特点在此基础上建立了基于粒子群优化的BP神经网络,试验结果表明分级精度高,能够满足分级要求,不仅分级速度快,而且正确率高达95.6%。猕猴桃表面缺陷采用了形态学处理方式,使用基于遗传算法的BP神经网络算法对表面缺陷分级,实验准确率高达91.3%。因此本文设计的猕猴桃分级检测系统,通过试验验证了该系统满足实时性分级的要求,同时也验证了本论文提出的理论研究与设计方案的可行性与正确性。
%W CNKI


%0 Thesis
%A 罗先洋
%T 水引发对猕猴桃种子萌发和幼苗生长的影响
%Y 刘学诗;周勇
%I 安徽农业大学
%9 硕士
%D 2020
%K 猕猴桃;;水引发;;种子萌发;;干旱胁迫;;低温胁迫
%X 猕猴桃(kiwifruit)隶属猕猴桃科(Actinidiaceae)猕猴桃属(Actinidia),是一种药食两用的多年生大型落叶、半落叶藤本植物,目前被广泛种植于世界各地。种苗繁育是猕猴桃资源可持续利用的前提和基础,如何更有效地促进猕猴桃种子的萌发,提高其种苗的质量,是猕猴桃种苗繁育的关键。本文以绿果猕猴桃徐香、金果猕猴桃Hort16A、红心猕猴桃红阳三个品种猕猴桃种子为材料,探究水引发对猕猴桃种子萌发和幼苗生长的影响,分析水引发对胁迫下猕猴桃种子萌发和幼苗生长的影响,并构建了猕猴桃种子水引发技术体系,旨在为猕猴桃种苗的培育和栽培利用提供理论依据和技术支撑。主要结果如下:1.观测了徐香、Hort16A和红阳三个品种猕猴桃种子的基本生物学特征。不同品种猕猴桃种子的净度均在80%以上,其中徐香净度最高,为97.43%;品种间种子的长度和千粒重呈现出不同程度的差异显著性,Hort16A种子长度最大,为0.249 cm,其次为徐香,红阳种子长度最小,为0.193 cm,徐香、Hort16A及红阳种子的千粒重分别为1.46 g、1.33 g、1.26 g;各个品种的猕猴桃种子均具有较高的生活力,徐香、红阳和Hort16A种子的生活力分别为98%、95%和93%。2.研究了水引发对昼夜变温、低温胁迫及干旱胁迫条件下不同品种猕猴桃种子萌发和幼苗生长的影响。结果表明,水引发条件下不同品种猕猴桃种子发芽势、发芽指数及临界阈值均显著提高,发芽时间及半数发芽时间不同程度的缩短。另外,水引发能显著增加幼苗的根长,并不同程度地增加幼苗的生物量。水引发的效应,在逆境条件下,比昼夜变温条件下更为显著。3.研究了水引发对昼夜变温、低温胁迫及干旱胁迫下不同品种猕猴桃种子的相对电导率的影响。水引发处理均可不同程度地降低猕猴桃种子的相对电导率。探索了水引发对不同品种猕猴桃种子中可溶性糖、丙二醛和脯氨酸含量的影响。发现水引发处理能降低猕猴桃种子中可溶性糖和丙二醛的含量,提高其脯氨酸的含量。这表明水引发处理能修复损伤的细胞膜,降低细胞质物质的渗漏,可一定程度上提高种子的抗性。4.以徐香、Hort16A和红阳三个品种猕猴桃种子为材料,研究了引发温度、引发时间、引发后培养温度及回干处理对种子萌发的影响,构建了猕猴桃种子水引发技术体系。结果发现,影响其引发效应的主要因素是引发温度和引发后培养温度,引发时间和回干处理对猕猴桃种子的引发效应较小。徐香猕猴桃种子的最佳水引发条件为引发温度5℃、引发时间3 d、培养温度15-25℃、不回干,临界阈值、实生幼苗根长和幼苗干重最大,分别为8.875、2.135 cm和13.54 mg;Hort16A猕猴桃种子的最佳水引发条件为引发温度5℃、引发时间3 d、培养温度15-25℃、不回干,临界阈值最大,为2.159,实生幼苗根长,为1.578 cm,幼苗干重为5.727 mg;红阳猕猴桃种子的最佳水引发条件为引发温度5℃、引发时间2 d、培养温度15-25℃、回干,其临界阈值最大,为3.421,实生幼苗根长为1.672 cm,幼苗干重为5.311 mg。
%W CNKI


%0 Journal Article
%A 吕岩
%+ 咸阳海升现代农业有限公司;
%T 对猕猴桃背下枝的重新认识与利用
%J 西北园艺(果树)
%D 2019
%N 06
%K 猕猴桃;结果枝;修剪技术;重新认识;
%X <正>首先要说明,过去笔者有关猕猴桃抹芽和夏剪的技术观点中,背下枝一直是要提前抹除和剪除的对象。因为和结果母枝上其他斜长枝、背上枝比较,背下枝(芽)因生长素分配问题,始终处于弱势地位,弱相生长,按照"去弱留强"的修剪要求,背下枝(芽)自然就成了提前去除的对象。从理论上推演,这个做法似乎没有问题。但是,通过长期实践观察,结合系统化技术平衡协调考量,再参照生产种植现实发展,从某种意义上讲,"背下枝"正在成为下一步猕猴桃修剪体系的焦点和重点。利用好背下枝,处理好背
%P 7-8
%@ 1004-4183
%L 61-1226/S
%W CNKI


%0 Journal Article
%A 刘振盼
%A 孙阳
%A 张悦
%A 刘元
%A 李仁浩
%A 尤文忠
%+ 辽宁省经济林研究所;
%T 一种用于软枣猕猴桃ISSR分析的芽DNA提取方法
%J 辽宁林业科技
%D 2019
%N 06
%K 软枣猕猴桃;;ISSR;;DNA提取
%X 建立以芽为试材的软枣猕猴桃DNA提取方法,可实现样品的随时采集和ISSR分析。以软枣猕猴桃品种"桓优1号"为试材,分别采集展叶期的叶片和落叶期的芽,用改进的CTAB法提取基因组DNA并进行ISSR检测。结果表明:两种试材提取的DNA无降解,OD260/OD280值介于1.72～1.85,纯度和完整性均较好,两者ISSR扩增条带一致。该方法为后续软枣猕猴桃种质资源的鉴定和评价提供了技术保障。
%P 14-15+19+31
%@ 1001-1714
%L 21-1107/S
%W CNKI


%0 Journal Article
%T 种精品果树  走致富之路
%J 农村百事通
%D 2019
%N 21
%K 平均单果重;南昌地区;砂糖橘;红肉蜜柚;含糖量;早果性;南丰蜜橘;丰产期;丰产稳产;丰产性;马甲子;红肉猕猴桃;突尼斯软籽石榴;果桑品种;
%X <正>1.橘柚换代品种——黄蜜橘柚。日本引进的橘柚新品种,平均单果重180～260克,果实充分成熟时,果皮和果肉都是黄白色,商品性好,品质优良,果皮较薄,可生吃,果肉脆嫩化渣,清香爽口,无核,含糖量高达18%,属于高糖低酸保健水果良种,并含有多种维生素,具有降压、降脂、降火和消炎等保健作用;耐粗放管理,抗病、抗寒力强;
%P 70-73
%@ 1006-9119
%L 36-1070/S
%W CNKI


%0 Journal Article
%A 肖涛
%A 彭家清
%A 程均欢
%A 朱先波
%A 夏宏义
%A 刘涛
%+ 湖北省十堰市经济作物研究所;
%T 十堰市猕猴桃产业现状调查及发展对策研究
%J 中国果业信息
%D 2019
%V 36
%N 10
%K 猕猴桃产业;猕猴桃种质资源;野生猕猴桃;十堰市;发展对策研究;
%X 湖北省十堰市猕猴桃种质资源丰富,当地围绕猕猴桃品种结构布局、技术支撑、发展机制等做文章,促进产业发展,助力精准扶贫。
%P 13-15
%@ 1673-1514
%L 50-1173/S
%W CNKI


%0 Journal Article
%A 肖乐天
%A 蒋八满
%A 张晟
%+ 安徽省合肥市第八中学;
%T 球托霉菌促进猕猴桃植株生长和抗病性探究
%J 中国科技教育
%D 2019
%N 10
%K 猕猴桃;光合作用效率;植株生长;植株根系;
%X <正>研究背景猕猴桃植株栽培过程常因土壤中氮、钾、磷等元素不足,导致植株生长缓慢、产量低、抗病能力弱,易发细菌性溃疡等典型病害。而不合理施用化肥和农药又会带来果品品质下降、抗病性降低、农残超标、土壤板结及环境污染等问题。微生物肥料是以微生物的生命活动及其代谢产物为核心,使农作物获得
%P 28-29
%@ 1671-4350
%L 11-4765/N
%W CNKI


%0 Journal Article
%A 李云祥
%A 甄占萱
%A 杨贵明
%A 王彬彬
%A 杨晓东
%A 张东豪
%+ 河北省高校特产蚕桑应用技术研发中心;承德医学院蚕业研究所;
%T 野生猕猴桃架下种植经济作物研究
%J 现代农业科技
%D 2019
%N 18
%K 野生猕猴桃;;架下间作;;经济作物
%X 引种二年生野生猕猴桃苗木3年后,在其架下种植蔬菜等经济作物,观查其生长情况。结果表明,在郁闭度为0.1～0.3的野生猕猴桃架下种植蔬菜类经济作物生长良好;桑籽育苗及桑苗移植效果良好。本研究结果为野生猕猴桃架下种植其他经济作物提供了理论参考。
%P 44-45
%@ 1007-5739
%L 34-1278/S
%W CNKI


%0 Journal Article
%A 安艳奎
%A 舒博
%+ 汉中市汉台区武乡镇农业综合服务站;
%T 探讨猕猴桃种植综合管理技术
%J 种子科技
%D 2019
%V 37
%N 08
%K 猕猴桃;;种植;;综合管理
%X 猕猴桃作为一种有一定观赏价值、食疗价值和营养价值的水果,具有较大的市场需求量。因风味独特,富含大量对人体有益成分,特别是维生素C的含量在水果中稳居第一,使猕猴桃在消费者中大受欢迎。随着需求的增加,猕猴桃的种植面积也随之扩大,如何保证猕猴桃的产量和质量,满足消费者需求,提高消费者满意程度,就显得至关重要。
%P 106
%@ 1005-2690
%L 14-1160/S
%W CNKI


%0 Journal Article
%A 黄群英
%A 王显栋
%+ 龙南县农业农村局;
%T 无公害猕猴桃种植技术
%J 乡村科技
%D 2019
%N 23
%K 无公害;;猕猴桃;;种植技术
%X 农业是我国社会经济建设的一项重点内容,其高速发展对我国的整体经济发展有着推动性作用。随着时代的发展,我国将无公害种植技术引入猕猴桃种植中,对提高作物种植的经济效益和农业的可持续发展有着深远意义。猕猴桃的无公害种植技术对土地的选择和肥水的管理有着很高要求,通过授粉疏果等措施控制病害,从而减少农药使用对环境造成的污染,是提高猕猴桃产量和质量的有效方法。
%P 87-88
%@ 1674-7909
%L 41-1412/S
%W CNKI


%0 Journal Article
%A 郑菊梅
%A 王芝彦
%+ 陕西省洋县果业技术推广中心;
%T 猕猴桃夏季管理关键技术
%J 西北园艺(综合)
%D 2019
%N 04
%K 猕猴桃;夏季管理;果实套袋;
%X <正>洋县是汉中市优质猕猴桃生产基地县之一,近年来,结合产业扶贫政策,按照"集中连片,整村推进"的原则,先后在磨子桥镇、龙亭镇、溢水镇建立了5个高标准猕猴桃产业园区。截至2018年底,全县猕猴桃园面积已达到1.7万亩,其中挂果园面积3 000亩,主栽品种为徐香、翠香、红阳等。夏季是猕猴桃营养生长和生殖生长的旺盛时期,也是培育优质猕猴桃的关键时期,夏季管理不仅关系到当年猕猴桃的品质,而且直接影响着来年的产量。几年来笔者结合当地种植经验和借鉴先进技术进行试验示
%P 30-31
%@ 1004-4183
%L 61-1226/S
%W CNKI


%0 Journal Article
%A 徐迎春
%A 顾黄辉
%A 叶洪
%+ 江苏省海门市农业农村局;海门市兰盛奇异果专业合作社;
%T 推动海门猕猴桃产业提档升级
%J 江苏农村经济
%D 2019
%N 06
%K 猕猴桃产业;肥水一体化;提档升级;
%X <正>猕猴桃营养丰富,常被认为是长寿果,被誉为"果中之王"。我国是猕猴桃原产地,也是猕猴桃生产大国,栽培面积和产量居世界第一。江苏省近年来大力推进猕猴桃产业发展,逐渐形成区域规模化种植态势,在南京、江都、海门、宿豫等地区形成区域化的影响力;种植品种和栽培方式呈现多样化,全省栽培的猕猴桃品种超过20个,遮阴、大棚避雨栽培等模式逐步推广,为猕猴桃生长创造了良好的环境条件;在鲜果消费、农业休闲、采摘观光等方面市场潜力巨大,为猕猴桃产业提供了良好的发展商机。
%P 63-64
%@ 1007-5275
%L 32-1046/F
%W CNKI


%0 Thesis
%A 董钦
%T 衡阳地区猕猴桃特色生态观光果园规划改造
%Y 王仁才;唐国庆
%I 湖南农业大学
%9 硕士
%D 2019
%K 猕猴桃;;观光果园;;规划设计;;改造
%X 我国人民生活水平越来越高,人们对于生活质量的要求也越来越严格,习惯了城市生活的人们在休假之余更加向往农村的田园生活,传统的农家乐形式已经不能够满足现代人的需要,而是要有更多更丰富的体验。生态观光果园是以生态种植的有机农业以及休闲观光的旅游业相结合的新型果园。能够给人们提供集农事体验、生产采摘、休闲度假、观光旅游等功能的体验项目的新型农业观光旅游。本文在于以衡山锦盈公司猕猴桃生产园区改造成生态观光果园为实践基础,通过大量理论基础以及相似案例作为理论支撑,通过运用各种设计原则以及手法来打造一个集生态观光、旅游休闲、采摘体验等为一体的猕猴桃生态观光果园。在针对衡山锦盈公司猕猴桃生产园改造过程中,基于其原有现状,提出改造思路以及设计改造方案。园区入口设计时令花卉以及造型植物来打造入口景观,园区内利用木栈道作为猕猴桃主要园区的游览小路铺装设计。整个园区春季通过红樱带来搭配猕猴桃春季萌芽开花的景观;夏季由常绿树种衬托猕猴桃果树坐果景象;秋季通过打造银杏风光带以及红枫林来弥补秋季因为猕猴桃采摘过后而留下的萧条景象;冬季则由当地特殊的冬季雪景和雾凇景观来搭配猕猴桃果树冬季修剪后留下的造型之美。通过生态餐厅以及产品展示区的设计,有效地解决了游客的就餐以及购买伴手礼的需求。通过衡山锦盈公司猕猴桃果园改造,不仅总结了观光果园的相关基础设计理念,还将猕猴桃高效标准化栽培方法运用于生产实践之中。由此可以将衡山锦盈公司猕猴桃园区成功改造的方法推广到衡阳地区猕猴桃种植,充分响应当前农旅结合以及美丽乡村的政策。弥补了我国观光果园发展的良莠不齐现象,为后来者提供了参考借鉴。
%W CNKI


%0 Thesis
%A 李洪怡
%T 不同来源猕猴桃理化特性和酚类化合物及其体外生物活性的研究
%Y 秦文
%I 四川农业大学
%9 硕士
%D 2019
%K 猕猴桃;;酚类化合物;;HPLC分析;;抗氧化活性;;酶抑制活性
%X 为了更好地了解猕猴桃理化特征的变化规律、酚类化合物积累模式和筛选富含酚类化合物的猕猴桃品种,本文分别对不同成熟度、不同品种及不同产地猕猴桃的理化特征、酚类化合物种类的含量及其体外抗氧化活性、降血脂和降血糖活性进行了评估和比较,主要研究结果如下:(1)不同成熟度猕猴桃理化品质和酚类物质的变化随着采收时间的延迟,猕猴桃的单果重、干物质和可溶性固形物含量呈上升趋势,抗坏血酸含量呈先增加后降低的趋势。猕猴桃总酚、总黄酮和原花青素整体呈下降趋势,其中东红猕猴桃总酚含量为5.27~7.93 mg GAE/g DW,红阳的总酚含量为6.03~8.25 mg GAE/g DW。通过HPLC法在东红猕猴桃检测到7种酚类化合物,其中绿原酸、咖啡酸和(-)-表儿茶素是主要酚类化合物;红阳猕猴桃中共检测到6种酚类化合物,其中原花青素B2、(-)-表儿茶素和绿原酸是主要酚类化合物。此外,东红和红阳猕猴桃具有很强的抗氧化活性和对胰脂肪酶、α-糖苷酶抑制作用,其中东红猕猴桃ABTS自由基清除能力40.66~87.26μmol Trolox/g DW,对胰脂肪酶的抑制作用的IC_(50)值为1.93~3.23 mg DW/mL,对α-糖苷酶抑制作用IC_(50)值为48.02~70.1 mg DW/mL;红阳猕猴桃ABTS自由基清除能力为65.72~119.75μmol Trolox/g DW,对胰脂肪酶抑制作用的IC_(50)值为2.12~3.64 mg DW/mL,α-糖苷酶抑制作用IC_(50)值为34.55~56.51mg DW/mL。(2)不同品种猕猴桃理化品质和酚类化合物比较供试14个品种,猕猴桃单果重、可溶性固形物、干物质和抗坏血酸含量范围分别为:7.10~133.74 g、13.1%~17.6%、13.48%~20.35%和51.32~390.68 mg/100 g FW。红实、金实和金龙猕猴桃总酚含量较其余11个品种高,分别为16.52、13.38、11.02 mg GAE/g DW。根据HPLC分析不同品种猕猴桃检测到12种酚类化合物,其中原花青素B1、原花青素B2、(-)-表儿茶素、绿原酸、没食子酸和槲皮苷是主要酚类物质。同时,所有试验品种都具有较强的抗氧化活性和对胰脂肪酶抑制活性,红实、金实及金龙更强,其ABTS自由基清除能力分别为160.36、117.90和90.78μmol Trolox/g DW,对胰脂肪酶作用IC_(50)值分别为3.12、3.85和3.96 mg/mL DW。葛枣猕猴桃具有最强的α-糖苷酶抑制作用,IC_(50)值为9.11 mg/mL DW。(3)不同产地猕猴桃理化品质和酚类化合物的比较不同产地红阳猕猴桃猕猴桃的单果重、可溶性固形物、干物质和抗坏血酸含量分别为:57.46~171.07 g、14.9%~18.9%、14.61%~20.41%和107.06~158.12 mg/100 g FW。猕猴桃的总酚含量为5.70~9.08 mg GAE/g DW;ABTS自由基清除能力为46.69~87.18μmol Trolox/g DW;对胰脂肪酶作用IC_(50)值为4.16~6.70 mg/mL DW;对α-糖苷酶抑制IC_(50)值为16.13~56.62 mg/mL DW。其中邛崃晨阳村、蒲江华胜农业公司2号基地、邛崃君威A基地和兴文的红阳猕猴桃抗坏血酸含量、总酚含量高,抗氧化活性、胰脂肪酶和α-葡萄糖苷酶的抑制作用较强。通过HPLC分析,共检测出8种酚类化合物,其中原花青素B1、原花青素B2、(-)-表儿茶素和绿原酸是红阳猕猴桃主要酚类化合物。
%W CNKI


%0 Thesis
%A 刘增照
%T 腐殖酸肥在几种果树和作物应用效果的研究
%Y 郝明德
%I 西北农林科技大学
%9 硕士
%D 2019
%K 腐殖酸肥;;土壤性状;;农产品产量;;农产品品质
%X 腐殖酸肥料是草炭、褐煤、风化煤等天然有机物和矿质元素化学合成的一种富含腐殖酸类物质的有机复合肥。腐殖酸对刺激作物生长、增强抗逆性、提高化学肥料利用率以及土壤性状改良的作用显著,腐殖酸肥对提高作物产量、改善品质起关键作用。腐殖酸肥对我国生态农业和绿色农业的发展具有重要意义。为了研究腐殖酸肥在农业生产上应用问题,本试验以矿源腐殖酸钾的固体肥和叶面肥作为试验材料,研究腐殖酸固体肥和叶面肥在不同施用量下对不同作物的产量、品质的影响,研究腐殖酸肥对不同土壤理化性状的影响。主要研究结论如下:(1)腐殖酸叶面肥在“徐香”猕猴桃坐果期喷施能增加猕猴桃果实产量,改善品质,浓度过高或过低均不能使果实产量与品质达到最优。浓度为0.34 g/L时,产量最大,为24493.65 kg/hm~2,增产2729.55 kg/hm~2,增产率为12.5%;浓度为0.3 g/L单果质量最高,较不施腐殖酸肥增加8.35 g;浓度为0.31 g/L时,果实可溶性糖含量最高,为17.74%,较不施腐殖酸肥处理提高4.18%;浓度为0.36 g/L可滴定酸含量最低,为1.08%;浓度为0.31 g/L糖酸比最高,为16.14,比不施腐殖酸肥提高6.05;浓度为0.37 g/L干物质含量最高;浓度为0.32 g/L时,维生素C含量最高,为189.95 mg/100g,较不施腐殖酸叶面肥增加40.47 mg/100g。(2)腐殖酸叶面肥在“红富士”苹果坐果期喷施能增加苹果产量,改善外观和营养品质。腐殖酸叶面肥喷施浓度和苹果产量之间为显著的二次相关关系,浓度为0.52g/L时产量最高,为32767.50 kg/hm~2,增产8617.65 kg/hm~2,增产率达26.3%;0.40 g/L果实硬度减小2.74 kg/m~2,最大横径90 mm以上的比率为40.25%。浓度为0.39 g/L时可溶性糖含量最高,为11.64%,增加2.48%;浓度为0.38 g/L可滴定酸含量最低;浓度为0.39 g/L时糖酸比最高,为42.86;浓度为0.59 g/L时,干物质含量最高为16.31%,提高3.35%;浓度为0.45 g/L时维生素C含量最高,提高了13.65 mg/100g。(3)在塿土上施用腐殖酸肥,冬小麦产量及其产量构成要素均有所提高。用量为800 kg/hm~2处理效果最好,冬小麦产量为4851.93 kg/hm~2,增产率达14.7%;1600kg/hm~2处理小麦穗数最高,增加了21.91个/m~2;用量800 kg/hm~2平均穗粒数最高,为34.42个/穗,增加了2.18个/穗;用量800 kg/hm~2千粒重最高,为41.85g,增加了1.56g。腐殖酸肥也能改良土壤理化性状。用量1600 kg/hm~2的土壤容重最低,为1.18 g/cm~3,较不施腐殖酸降低0.17 g/cm~3;用量1600 kg/hm~2的总孔隙度最高,为59.07%;用量1600kg/hm~2的土壤田间持水量最高,达28.03%,较不施肥腐殖酸肥增加5.65%。土壤全氮含量增加效果不明显;用量1200 kg/hm~2速效磷含量最高,为25.66 mg/kg,较不施腐殖酸肥增加4.22 mg/kg,提高了19.7%;用量1600 kg/hm~2的速效钾含量最高为127.25 mg/kg,增加了12.55 mg/kg,提高了10.9%;土壤pH降低0.13~0.19。(4)在风沙土上施用腐殖酸肥,用量800 kg/hm~2产量最高,为41438.36 kg/hm~2,增产10817.78 kg/hm~2,增产率达35.3%;单株块茎数量增加0.37~0.76个,1200 kg/hm~2单株平均块茎量最高,达4.33个;用量800 kg/hm~2的单块茎质量最高,达158.99 g,提高了21.76 g。用量1600 kg/hm~2土壤容重最低,为1.32 g/cm~3,降低7.69%;用量1600 kg/hm~2的孔隙度和饱和含水量低于其他处理,总空隙度为44.79%,增加了6.28%,饱和含水量达31.15%,增加了5.57%。用量1600 kg/hm~2土壤有机质含量最高,达3.41g/kg,较不施腐殖酸肥增加了2.05 g/kg。土壤全氮含量增幅为0.06~0.32 g/kg,用量1600 kg/hm~2全氮含量最高,达0.80 g/kg,提高了65.5%,用量1200 kg/hm~2全氮含量为0.78 g/kg,提高了60.3%,用量800 kg/hm~2的全氮含量提高了35.0%;1200kg/hm~2处理的土壤速效磷含量最高,为7.89 mg/kg,增加了2.55 mg/kg,提高了47.8%;用量1600 kg/hm~2的速效钾含量最高,较不施腐殖酸肥增加0.83 mg/kg。土壤pH降低0.53~0.83,用量1600 kg/hm~2的pH最低。
%W CNKI


%0 Thesis
%A 胡城
%T 三个软枣猕猴桃品种组培快繁技术的研究
%Y 陈永勤
%I 湖北大学
%9 硕士
%D 2019
%K 软枣猕猴桃;;离体再生;;组培快繁;;‘丰绿’;;‘魁绿’;;‘龙城2号’
%X 软枣猕猴桃是猕猴桃科(Actinidiaceae)猕猴桃属(Actinidia)植物,其果营养丰富、味道独特,且抗寒性强,正成为一种越来越受人们青睐的新兴栽培猕猴桃。但软枣猕猴桃传统的繁育方法效率低、速度慢,利用植物组织培养技术建立其高效的快速离体繁殖体系对于优良品种的推广有重要应用价值。‘丰绿’、‘魁绿’和‘龙城2号’是三个优良的软枣猕猴桃品种。本研究以这三个品种的当年生枝条为材料,比较了消毒时间对外植体消毒效果的影响,重点研究了植物激素和基本培养基对芽增殖和生根的影响,并进行了组培苗移栽试验,分别建立了它们的离体繁殖技术,主要得到了以下结果。1.在外植体消毒试验中,用含1%有效氯的次氯酸钠溶液(加2滴Tween 20/100 ml)作消毒剂,选取10、13和15 min三个消毒时间。结果显示,10 min处理下,三个品种的茎段污染率都较高(35-40%),但褐化死亡率和芽生长率都相对较低,分别为10-15%和10-20%;15 min处理时,三个品种的茎段污染率低(20-25%),但褐化死亡率较高(30-40%),芽的生长率在20%左右;消毒13min时,三个品种茎段的污染率和褐化死亡率分别为30%和20%左右,但芽的生长率最高(30-35%)。说明三个品种茎段消毒时间为13 min左右最适宜。2.以MS培养基为基本培养基,研究了不同浓度6-苄基氨基嘌呤(BA)、激动素(KT)、玉米素(ZT)、噻苯隆(TDZ)单独或与不同浓度赤霉素(GA_3)组合使用对三个品种芽的增殖影响。结果表明BA是这三个品种芽增殖最适合的细胞分裂素,增殖培养基中添加0.5 mg/L GA_3可以显著促进芽的伸长和次级侧芽的生长,从而提高繁殖效率。‘丰绿’芽最佳的激素组合是0.5 mg/L BA和0.5 mg/L GA_3,一个月内芽的平均增殖系数为5.5倍;‘魁绿’芽最佳的激素组合是0.5 mg/L BA和0.2-0.5 mg/L GA_3,一个月内芽的平均增殖系数为4倍;‘龙城2号’芽最佳的激素组合是1 mg/L BA和0.2 mg/L GA_3,一个月内芽的平均增殖系数为3.8倍。3.用0.5 mg/L BA+0.5 mg/L GA_3的激素组合研究了MS、B5、CF和WPM等基本培养基对三个品种芽增殖的影响。结果表明,三个品种最佳的芽增殖和生长培养基都是MS培养基。4.将三个品种在增殖培养基上形成的芽分别接种在含不同浓度吲哚乙酸(IAA)、吲哚丁酸(IBA)或萘乙酸(NAA)的1/2MS培养基上,研究不同浓度生长素对芽生根的影响。结果表明,NAA和IBA都可以有效诱导三个品种的芽生根,但在NAA培养基上,芽基部愈伤组织化比较严重,因此最佳生根激素为IBA,当浓度为0.2-0.5 mg/L时,三个品种芽的生根率几乎都可以达到100%,平均每株根数达到4条以上。5.三个品种的组培苗经炼苗移栽到温室后,生长健壮,一个月后,‘丰绿’、‘魁绿’和‘龙城2号’的存活率分别为90.9%、91.7%和82.7%。
%W CNKI


%0 Journal Article
%A 冯军军
%+ 四川信息职业技术学院;
%T 基于物联网的猕猴桃监控系统设计
%J 电子世界
%D 2019
%N 09
%K 猕猴桃;种植园;下位机;监控系统设计;物联网;
%X <正>针对苍溪红心猕猴桃种植区智能化监控水平低,提出基于Wi-Fi的猕猴桃生长环境监控系统。通过采集种植园区的温湿度、土壤水分、气体浓度以及图像信息,然后中控系统监控分析,调控种植园区的环境负荷参数,确保种植园区安全稳定。实验证明,通过监控可以改善猕猴桃的生长环境,提高质量和产量,具有良好的使用价值。1.引言传统的猕猴桃种植过程中,人工成本高,但是其生产效率低、险情发现延误、工作耗时长。随着农业物联网等新一代信息技术的出现,猕猴桃的种植可以借助农
%P 118-119
%@ 1003-0522
%L 11-2086/TN
%W CNKI


%0 Journal Article
%A 吕岩
%A 宋云
%+ 咸阳海升现代农业有限公司;陕西省农业广播电视学校周至县分校;
%T 猕猴桃一干两蔓羽毛状标准树形培养
%J 西北园艺(果树)
%D 2019
%N 02
%K 树形结构;猕猴桃;结果母枝;
%X <正>长期以来,受各种因素影响,国内以陕西关中为主的猕猴桃产区一直沿用多干多蔓丛状树形结构,尽管近年来着力推广了单干伞状树形,但推进速度缓慢,推广面积不大,严重影响了猕猴桃产业的健康发展。目前以四川蒲江为代表的猕猴桃新产区,全面推广了一干两蔓或一干一蔓羽毛状标准树形,显示了良好树形结构对产量品质的直接影响,在业内产生了巨大反响。笔者结合自己参与蒲江产区一干两蔓羽毛状树形结构的实施推广经历,加上在新西兰的学习考察,现将猕猴桃一干两蔓羽毛状标准树形结构的整形修剪技术要点作以介绍。
%P 8-9
%@ 1004-4183
%L 61-1226/S
%W CNKI


%0 Journal Article
%A 刘世彪
%A 向小奇
%A 田启建
%A 陈继富
%A 张慧
%A 彭小列
%A 彭清忠
%A 石泽亮
%+ 吉首大学武陵山猕猴桃研究中心;湘西民族职业技术学院;
%T 耐贮黄肉猕猴桃新品种‘贝木’
%J 园艺学报
%D 2019
%V 46
%N 03
%K 猕猴桃;;黄肉;;耐贮
%X ‘贝木’猕猴桃是从野生中华猕猴桃资源中选育出的耐贮黄肉新品种。果实短圆柱形,果皮浅褐色,有稀少的短绒毛;平均单果质量100.25 g。果肉黄色,肉质细嫩多汁,风味浓郁,可溶性固形物含量16.8%,总糖13.6%,总酸1.54%,维生素C含量3.67 mg·g~(-1)。在湖南湘西地区10月上中旬成熟,盛果期产量30 000 kg·hm~(-2)。
%P 603-604
%@ 0513-353X
%L 11-1924/S
%W CNKI


%0 Thesis
%A 刘现稳
%T 毛花猕猴桃群体性状变异分析
%Y 刘永胜
%I 合肥工业大学
%9 硕士
%D 2019
%K 毛花猕猴桃;;杂交群体;;果实性状;;开花
%X 本研究以毛华猕猴桃‘华特’(‘White’)与毛花猕猴桃雄株杂交得到的F-1代群体为实验材料,对杂交群体性别、果实重要经济性状的遗传特点进行统计调查、研究分析。在杂交群体中雄株数量为296,雌株数量为267,雄性植株比雌性植株多出29株,但群体中雌雄性别符合1:1(X~2=0.01);果实相关的五个重要经济性状分布区间分别是:单果重量10.05-64.33g,果实形状指数(纵径/横径)1.16-2.52,可溶性固形物含量10.40%-18.67%,维生素C含量543.39-1 677.12 mg·100 g~(-1) FW和叶绿素含量24.41-196.74μg·g~(-1) FW;平均值分别为39.55g、1.96、13.64%、1 009.36mg·100 g~-11 FW、79.67μg·g~(-1) FW;变异系数分别为23.74%、11.04%、12.71%、22.44%和41.20%。五个性状在杂交群体中都是连续分布的,而且分布特点与正态分布吻合。通过对杂交群体和其他品种开花时间的连续观察和记录,发现毛花猕猴桃比中华猕猴桃开花晚了大约一个月。克隆两者开花途径的关键基因FD和LFY并进行序列比对,发现在毛花和中华猕猴桃中两个基因编码的蛋白质氨基酸序列几乎没有差别。再分析中华和毛花猕猴桃FD与LFY基因的启动子区域,发现在毛花猕猴桃FD基因的启动子缺失一段序列。经过初步试验证明这段序列能被FD下游基因LFY编码的蛋白质结合,在中华猕猴桃中LFY对FD基因启动子结合作用比在毛花猕猴桃中更强烈,在开花途径中起到正反馈作用,从而影响下游基因的表达。
%W CNKI


%0 Journal Article
%A 金平涛
%+ 陕西省周至县植保植检站;
%T 周至猕猴桃花腐病发生特点与防控对策
%J 西北园艺(果树)
%D 2019
%N 01
%K 猕猴桃;防控对策;开花时间;
%X <正>花腐病是继溃疡病之后猕猴桃上的又一主要病害,近年呈加重发生态势。根据2018年果园调查,陕西周至猕猴桃产区病园率90.6%,病株率51.4%,病蕾(花)率34.8%;严重果园病株率达到83.5%,病蕾(花)率达到74.8%以上。该病主要危害花蕾,引起落花、落果,造成果小而畸形,严重影响猕猴桃产量和品质,必须引起高度重视,认真做好防控工作。1发病表现猕猴桃现蕾期集中表现,病菌主要危害花
%P 32-33
%@ 1004-4183
%L 61-1226/S
%W CNKI


%0 Journal Article
%A 曹哲浩
%A 彦军
%T 西树农业:产业护卫桑梓增收致富
%J 农村·农业·农民(A版)
%D 2019
%N 02
%K 猕猴桃产业;增收致富;产业扶贫;
%X <正>南阳西峡猕猴桃种植面积、产量均居全国第二,是国际猕猴桃的基因库。目前,西峡已建成猕猴桃人工基地12.5万亩,覆盖60多个专业村,产量7万多吨,产值6.5亿元。为扶持果农发展猕猴桃产业,该县财政每年拿出1000万元,设立产业发展基金,对新发展猕猴桃示范园,每亩奖补500元,贫困户种植猕猴桃,每人补助2500元。近年来,该县坚持以产业扶贫为统领,依托特色产业,培育农产品深加工企业集群,拉长产业链条,提高农产品
%P 22-23
%@ 1003-6261
%L 41-1026/S
%W CNKI


%0 Journal Article
%A 杨飞
%+ 六盘水师范学院;
%T 猕猴桃主要病害研究综述
%J 农村科学实验
%D 2019
%N 03
%K 猕猴桃种植;;病害研究
%X 猕猴桃又称长寿果、奇异果等。其属被子植物门、双子叶植物纲、山茶目。猕猴桃主要产于我国,其种类分布较为广泛,在东亚典型植物中具有很大的名气。其分布于温带、热带、亚热带等地区。同时,我国的猕猴桃种植资源较为丰富,已在我国多达24个省区分布。其中广西、云南等低分类群较多。猕猴桃具有丰富的营养成分,如:维生素极其丰富,被誉为"维C之冠"的美称。但是,猕猴桃在种植期间,会受到各种病害的影响,阻碍猕猴桃的正常生长,更加严重的还会降低猕猴桃的产量和品质。基于此,以下主要对猕猴桃产生的各项病害进行了深入的分析和研究,从而为之后的研究提供了借鉴。
%P 48-50
%@ 2096-0743
%L 22-1146/S
%W CNKI


%0 Journal Article
%A 代彦满
%+ 三门峡职业技术学院;
%T 花腐病对豫西卢氏县猕猴桃生产的影响与防控措施
%J 安徽农学通报
%D 2019
%V 25
%N 01
%K 猕猴桃;;花腐病;;调查分析;;防控对策
%X 对豫西卢氏县猕猴桃适宜栽培区的花腐病的发生情况进行了初步调查,分析了猕猴桃花腐病的发生特征与发生规律,结果显示,该地区花腐病的发生,与品种的抗性、气候条件及果园管理有密切关系,并且提出了几点防控措施,为今后猕猴桃产业的健康发展提供参考。
%P 73-74
%@ 1007-7731
%L 34-1148/S
%W CNKI


%0 Journal Article
%A 雷玉山
%A 王西锐
%A 李永武
%A 徐明
%A 雷靖
%+ 陕西省农村科技开发中心;陕西省猕猴桃工程技术研究中心;陕西佰瑞猕猴桃研究院有限公司;
%T 黄肉猕猴桃新品种‘璞玉’
%J 园艺学报
%D 2018
%V 45
%N S2
%K 猕猴桃;;黄肉;;品种
%X ‘璞玉’猕猴桃是以‘华优’为母本,‘K56’为父本杂交选育出的黄肉新品种。果实圆柱形,果皮黄褐色,被金黄色短茸毛;平均单果质量106g,最大果148g。果肉金黄色,细腻,汁液多,具芳香味,可溶性固形物18%～20%,可溶性糖11.5%,总酸1.5%,维生素C 1.724 mg·g~(-1)。在陕西秦岭北麓10月上旬成熟,盛果期产量30 t·hm~(-2)。
%P 2727-2728
%@ 0513-353X
%L 11-1924/S
%W CNKI


%0 Journal Article
%A 罗川
%+ 贵州省贵阳市农业试验中心;
%T 猕猴桃生态栽培技术分析
%J 南方农业
%D 2018
%V 12
%N 36
%K 猕猴桃;;生态;;栽培
%X 猕猴桃含有丰富的营养物质,深受人们的喜爱。为了给人们提供高品质的猕猴桃,需要结合猕猴桃种植的实际情况,采取有针对性的生态栽培技术,避免猕猴桃的整个生长过程受到不利因素的影响,确保猕猴桃健康生长发育。基于此,论述猕猴桃的生态栽培技术,以不断提高猕猴桃栽培水平,为相关技术人员提供借鉴。
%P 20-21
%@ 1673-890X
%L 50-1186/S
%W CNKI


%0 Journal Article
%A 童彤
%T 智利:水果出口创纪录
%J 中国果业信息
%D 2018
%V 35
%N 11
%K 猕猴桃;鲜食葡萄;水果出口;出口量;
%X <正>据智利水果生产联盟(Fedefruta)援引农业咨询公司IQonsulting的报道, 2017/2018销售季智利水果出口量达293.5万t,打破了2012/2013销售季的284万t的纪录。据该公司总经理萨利纳斯称,由于2013/2014产季受霜冻影响,核果类水果和猕猴桃产量骤减,导致当年水果出口总量减少了12%,同时,智利北部地区的气候问题严重影响了当年鲜食葡萄、鳄梨和部
%P 43
%@ 1673-1514
%L 50-1173/S
%W CNKI


%0 Journal Article
%A 方毅
%+ 湖北三峡职业技术学院;
%T 猕猴桃不同部位嫁接比较试验研究
%J 农村科学实验
%D 2018
%N 14
%K 猕猴桃;;高位嫁接;;低位嫁接;;开花结果;;经济效益
%X 在砧木苗离地面150厘米以上高位嫁接和离地面50厘米以下低位嫁接比较试验研究,猕猴桃高位嫁接苗接穗生长加快,生长势强,第二年开花结果多;低位嫁接苗生长相对较慢,长势偏弱,挂果期比高位嫁接长一年,影响种植经济效益。采用高位嫁接,接穗以下部分主干为野生猕猴桃,抗冻抗病力强,低位嫁接主干抗冻抗病力差,因此,在砧木苗地面上150以上高位嫁接,不但可有效提高树体抗性,而且还能促进嫁接苗早上架、早成形、早结果,从而获得大的经济效益。
%P 38+42
%@ 2096-0743
%L 22-1146/S
%W CNKI


%0 Journal Article
%T 维C之王  猕猴桃的奇异之旅
%J 科学大观园
%D 2018
%N 22
%K 猕猴桃;奇异果;世界第一;
%X <正>状如鸡蛋的椭圆形外观,色泽暗淡的绿棕色外皮,外覆一层短绒毛,在颜色各异、色泽饱满的同类中貌不惊人,却有一个特别的名字——猕猴桃。作为土生土长的中国特产,猕猴桃水果在100多年前被来华的新西兰人带走种子,随船漂泊到异国他乡扎根,又在经历了长途跋涉、跨国营销和几次煞费苦心的更名以后,最终以世界知名水果奇异果的身份重回故里,整个旅程可谓奇异。
%P 8-11
%@ 1003-1871
%L 11-1607/N
%W CNKI


%0 Journal Article
%A 王腾飞
%T 被抢订的眉县猕猴桃这样种出来
%J 农产品市场周刊
%D 2018
%N 39
%K 猕猴桃树;专业合作社;
%X <正>今年8月25日—26日,在碧护华果与乡村振兴发展战略研讨会暨眉县猕猴桃营销洽谈会上,猴娃桥果业专业合作社负责人朱继宏和果缤纷、雪峰源、深圳怡之意等果品销售公司签订协议,不仅1500亩约600万斤猕猴桃以每斤高于市场价3毛钱的价格被收购,明年产的猕猴桃也被预订了。眉县种猕猴桃的合作社大大小小100多个,为啥这个合作社的猕猴桃如此受客商追捧?到了猴娃
%P 28-29
%@ 1009-8070
%L 11-4592/F
%W CNKI


%0 Journal Article
%A 黎绍震
%+ 霍山县漫水河镇林业站;
%T 猕猴桃修剪技术
%J 乡村科技
%D 2018
%N 26
%K 猕猴桃;;修剪;;冬季;;夏季
%X 猕猴桃长速比较快,长成后果树枝叶比较繁茂且枝叶比较大,在猕猴桃的每个生长期都需要经过人工修剪来平衡猕猴桃的营养生长与生殖生长的关系,进而保证猕猴桃产量和质量较高。需要注意的是,猕猴桃不同生长时期的修剪方法亦不同,合理进行修剪不仅能够使树体更加健壮,而且能使果树拥有更长的生命力,还能大大降低肥料的投入。基于此,本文主要总结猕猴桃修剪技术,以供参考。
%P 95-96
%@ 1674-7909
%L 41-1412/S
%W CNKI


%0 Journal Article
%T 产品
%J 食品安全导刊
%D 2018
%N 24
%K 联合国粮农组织;泥鳅养殖;产业网;猕猴桃;
%X <正>全球鱼类产量2016年达到约1.71亿吨峰值来源:食品产业网联合国粮农组织(FAO)的一份新报告显示,全球鱼类产量在2016年达到约1.71亿吨的峰值,其中水产养殖业的产量占总数的47%,如果不包括非食品用途(用于加工鱼粉和鱼油的水产品),则占53%。根据2016年的数据,这份名为《世界渔业和水产养殖状况》(state of world fisheries and aquaculture)的新出版物强调了渔业和水产养殖业对数百万人的食品、营养和就业起到至关重要的作用。根据粮农组织捕捞数据库,2016年全球捕捞渔业总产量为9090万吨,与前两年相比略有下降。该研究强调,水产养殖对全球水产品产量的贡献持续上
%P 6-7
%@ 1674-0270
%L 11-5478/R
%W CNKI


%0 Journal Article
%A 赵菊琴
%A 闫晓玉
%+ 陕西省眉县果业技术推广服务中心;
%T 猕猴桃合理负载技术
%J 果树实用技术与信息
%D 2018
%N 08
%K 中华猕猴桃;结果枝;留芽量;
%X <正>合理的负载量,既可保证当年产量和果实品质,又能保证来年稳产高产。确定果树负载量,既要考虑品种特性、果实质量,又要考虑栽培水平、气候条件等因素,同时要参考市场需求趋势。笔者在对陕西省眉县猕猴桃主栽品种徐香、
%P 13-14
%L 21-1342/S
%W CNKI


%0 Journal Article
%A 张鸿
%+ 陕西华垦农业科技有限公司;
%T 发展猕猴桃切莫忽视果实货架质量
%J 西北园艺(果树)
%D 2018
%N 04
%K 陕西猕猴桃;海沃德;猕猴桃产业;干物质含量;
%X <正>我国是猕猴桃的原产地,但不是最早进行商业栽培的国家,经过30年左右的发展,我国猕猴桃种植面积和产量迅速增长。根据联合国粮农组织统计数据,2016年全球猕猴桃总产量427.5万t,其中中国239万t,占全球总产量的55.9%。在中国猕猴桃产业快速发展过程中,很长一段时间同时伴随了中国经济的快速发展,猕猴桃市场处于"相对稀缺"的卖方主导模式,掩盖了发展中的不平衡。然而,伴随猕猴桃总量
%P 12-13
%@ 1004-4183
%L 61-1226/S
%W CNKI


%0 Journal Article
%A 郝宇
%+ 辽宁省盐碱地利用研究所;
%T 不同肥料及施用量对三年生软枣猕猴桃生长发育的影响
%J 现代农业科技
%D 2018
%N 15
%K 软枣猕猴桃;;肥料;;施用量;;生长发育
%X 目前,软枣猕猴桃在丹东地区发展较快,露地栽培面积逐渐提高,适量施肥对其果实产量和品质的提高有促进作用,但施肥种类和施肥量没有一定标准。本试验以三年生软枣猕猴桃为研究对象,开展施肥试验,通过测量主干基部直径、主蔓长度、结果数量、枝条数量、徒长枝数量和果实平均重量,探究其对果树生长发育和果实品质的影响,确定适宜的肥料施用种类和用量。结果表明,施用不同种类、不同用量的复合肥均能不同程度地促进软枣猕猴桃生长发育、提高结果数量和果实重量,其中以施用速效复合肥(15-15-15)120 g/株效果最佳。
%P 85-86+90
%@ 1007-5739
%L 34-1278/S
%W CNKI


%0 Journal Article
%A 郭素旺
%T 高温干旱猕猴桃落叶怎么办
%J 农村新技术
%D 2018
%N 07
%K 高温干旱;猕猴桃;黑斑病;
%X <正>持续高温干旱,猕猴桃果园植株叶片常会发生较为普遍的干枯落叶现象。特别是35℃以上的高温持续时间越长发生越重,对猕猴桃树势和产量都造成严重影响,要根据发生原因进行防治。一、生理性干枯落叶病的防治1.科学灌水。视墒情及时合理灌溉,清晨叶面不显潮湿须及时灌水,保证果园不缺水。2.加强栽培管理。重视猕猴桃园土
%P 23
%@ 1002-3542
%L 45-1130/S
%W CNKI


%0 Journal Article
%A 张华锋
%+ 宝鸡市农科院;
%T 猕猴桃黄化病的发病原因与防治对策
%J 果农之友
%D 2018
%N 07
%K 黄化病;猕猴桃;原因与防治;
%X <正>近年来,猕猴桃黄化病在宝鸡市普遍发生,造成严重危害,已成为生产中最常见的重要病害。尤其地下水位较高的湿地,发病率较高,发病株率占到栽培总株数的20%左右。1黄化病的发生症状发生黄化病的猕猴桃,叶片除叶脉为淡绿色外,其余部分发黄失绿,叶片小,树势衰弱、减产,易受冻害及感染其他病害。严重时病株枝条纤弱,叶片发白,外缘卷缩枯焦,果实外皮黄化,果肉切开呈白色,丧失食用价值。长时间发病还会引起整株树干枯死亡(图1、图2)。
%P 39+48
%@ 1671-7759
%L 41-1343/S
%W CNKI


%0 Journal Article
%A 李雪
%A 李纪华
%A 李光华
%A 赵健
%A 郑金成
%A 周晓峰
%+ 西峡县林业技术推广站;西峡县林木种苗站;
%T “华特”猕猴桃在河南西峡的引种表现
%J 林业科技通讯
%D 2018
%N 07
%K “华特”猕猴桃;;Actinidia Chinensis;;引种;;表现;;西峡
%X 通过近8年的引种试验研究,摸清和掌握了"华特"猕猴桃(Actinidia Chinensis)在河南西峡的生物学特性与生长表现。
%P 88-89
%@ 1671-4938
%L 10-1258/S
%W CNKI


%0 Journal Article
%A 齐秀娟
%A 黄武权
%A 任建杰
%+ 中国农业科学院郑州果树研究所中国农业科学院果树生长发育与品质控制重点开放实验室;浙江省绍兴市上虞区农业技术推广中心;
%T 猕猴桃果园谢花后至果实膨大期树体管理技术
%J 果农之友
%D 2018
%N 06
%K 猕猴桃;夏季高温;果实膨大期;树体管理;
%X <正>猕猴桃果园在谢花后至果实膨大期,新梢开始旺长,多数产区温度提升较为迅速,因此应注意以下几方面的树体管理。1摘心(捏尖)谢花后,猕猴桃很多产区尤其是我国南方夏季高温多雨地区,新梢生长旺盛,会引起果园光照条件恶化,进而导致果实和新梢的养分分配失调,造成果实产量和品质下降。因此,应及时采用摘心或捏尖等方法控制新梢过旺生长(图1)。图1花后摘心研究表明,对秦美猕猴桃盛花后的结果枝在末端果
%P 22-24
%@ 1671-7759
%L 41-1343/S
%W CNKI


%0 Journal Article
%A 韦宇晗
%A 黎艳
%A 黄冬丽
%+ 乐业县水果生产技术指导站;乐业县核桃场;乐业县农业局病虫测报站;
%T 乐业县猕猴桃病害发生现状及防治对策
%J 乡村科技
%D 2018
%N 15
%K 猕猴桃;;病害;;发生现状;;防治对策
%X 广西壮族自治区乐业县根据自身特点发展猕猴桃种植产业,现已发展成当地特色产业。随着产业的不断发展,猕猴桃种植出现了诸多问题如病虫害。基于此,本文总结乐业县猕猴桃病害发生现状,并提出防治对策,以实现产量增长,促进当地经济进一步发展。
%P 72-73
%@ 1674-7909
%L 41-1412/S
%W CNKI


%0 Journal Article
%A 杨顺忠
%+ 广西百色市乐业县农业局病虫测报站;
%T 乐业猕猴桃产业现状及发展策略研究
%J 农业与技术
%D 2018
%V 38
%N 09
%K 猕猴桃;;产业结构;;销售策略
%X 通过分析猕猴桃生产生活所需地理、气候条件,对比总结乐业县种植红阳猕猴桃的优势,并分析乐业猕猴桃目前的产业结构、发展机遇和挑战,进而得出乐业县猕猴桃生产销售策略,从而打造"乐业猕猴桃"品牌,实现乐业县猕猴桃产业高效、规范的新局面,推动猕猴桃产业更快更好发展。
%P 153-154
%@ 1671-962X
%L 22-1159/S
%W CNKI


%0 Thesis
%A 董肖
%T 持续降雨后高温强光对猕猴桃生理影响的研究
%Y 许文平;骆军
%I 上海交通大学
%9 硕士
%D 2018
%K 猕猴桃;;持续降雨;;高温强光;;生理影响
%X 本实验旨在研究上海地区夏季持续降雨过后的高温强光天气对猕猴桃生理生化的影响,探讨上海地区猕猴桃在夏天雨季过后天气放晴数天后死树的原因,为解决猕猴桃在上海地区夏季死树的问题提供试验参考。以美味猕猴桃‘徐香’为试材,人工模拟强降雨和高温强光环境,将猕猴桃植株在不同时长强降雨下处理后转移到高温强光下生长,测定土壤含水量及猕猴桃植株叶片和根系的各项生理指标。本试验表明,随强降雨时间延长,猕猴桃叶片受损程度增加,且受损程度与强降雨后的高温强光时长呈现显著正相关,持续强降雨3-5天后在高温强光下3-4天,猕猴桃叶片净光合速率(Pn)、蒸腾速率(Tr)、气孔导度(Gs)明显下降,胞间CO_2浓度(Ci)上升,根系活力降低。而相对电导率、丙二醛(MDA)含量、游离脯氨酸含量及抗氧化酶SOD、POD、CAT的活性显著升高,从叶片受害率和根系活力的相关性分析可以看出,两者之间存在一种非线性相关性。持续强降雨3-5天后在高温强光下3-4天会破坏猕猴桃根系的正常生理代谢,可能是高温下根系不能供给蒸腾所需的足够水分有关,造成猕猴桃幼苗叶片萎蔫,最终导致植株死亡。
%W CNKI


%0 Journal Article
%A 金国红
%A 任媛
%+ 岳西县林业局;安徽农业大学;
%T 物联网技术在红心猕猴桃生产中的运用
%J 安徽林业科技
%D 2018
%V 44
%N 02
%K 红心猕猴桃;;物联网;;栽培技术
%X 在红心猕猴桃种植基地采用监控装置和环境传感器,实时监测基地苗木生长、气象环境因子、土壤水分等信息,并根据其不同生长时期营养需求特点,进行水量、施肥管理,完成物联监控条件下的水肥一体化喷灌系统的运行,针对不同部位水肥需求做到精准灌溉,从而实现实时监控红心猕猴桃的生长,创新有机红心猕猴桃种植管理的新模式。
%P 51-52
%@ 2095-0152
%L 34-1314/S
%W CNKI


%0 Journal Article
%A 邓立平
%A 匡凤
%A 汪陵安
%+ 醴陵市扶贫办;
%T 产业扶贫,结出致富奇异果
%J 湖南农业
%D 2018
%N 01
%K 奇异果;猕猴桃;
%X <正>在醴陵市枫林镇双井村,有一片隐匿在青山绿水之间的生态乐园——猕猴桃生态园。生态园总占地面积34.7公顷,其中有3.3公顷的猕猴桃,丰产期产量每667平方米能达到3000公斤,是醴陵市最大的猕猴桃采摘基地。金秋一到,园内挂满了金灿灿的"毛宝宝",成熟的猕猴桃散发出浓浓的芳香。2017年"十一"国庆开园以来,每天闻讯赶来参加"桃园盛会"的游客络绎不绝。正在园内帮助游客采摘猕
%P 27
%@ 1005-362X
%L 43-1051/S
%W CNKI


%0 Journal Article
%A 马映东
%+ 四川省苍溪县国家现代农业示范区办公室;
%T 红阳猕猴桃采果后管理的重要性及主要措施
%J 现代农村科技
%D 2017
%N 12
%K 红阳猕猴桃;;养分储藏;;病虫防治;;管理措施
%X 影响红阳猕猴桃树势和产量的因素多,管理难度大,管理内容复杂,特别是采果后的管理质量直接关系到翌年的产量高低。此时加强科学管理,增强树体的抗寒能力,降低来年的病虫害发生基数,储藏足够的养分,对于保证翌年产量和树体延后衰弱时间起着决定性的作用。
%P 34
%@ 1674-5329
%L 13-1394/S
%W CNKI


%0 Journal Article
%A 张林
%T 猕猴桃园里说丰年
%J 农业知识
%D 2017
%N 35
%K 猕猴桃园;源泉镇;种植户;
%X <正>"现在的日子越来越有奔头。"算着今年的收成,山东淄博市博山区源泉镇保益猕猴桃种植专业合作社理事长董云健笑中带着喜悦与自信。"今年纯收入二三十万元没问题。"董云健说,他今年2公顷多猕猴桃产量超过2万多千克,"十一"长假期间通过采摘就已销售过半,"电商都来不及发货"。源泉镇位于鲁中山区,风景秀美,但山多地少,种植猕猴桃成了近些年来农民脱贫致富奔小康的好路子。据博山区源泉镇农业综合服
%P 39
%@ 0546-9597
%L 37-1005/S
%W CNKI


%0 Journal Article
%A 陈利娜
%A 李好先
%A 牛娟
%A 刘贝贝
%A 曹尚银
%+ 中国农业科学院郑州果树研究所;
%T 3个猕猴桃农家品系在郑州的引种表现初报
%J 落叶果树
%D 2017
%V 49
%N 06
%K 猕猴桃;;农家品系;;引种表现
%X 对从江西省引入河南省郑州市栽培的3个猕猴桃农家品系结果树进行观测表明,3个品系的品质均较高,可以作为育种资源或适量栽培。YH-3果肉墨绿色,酸甜可口,每100g果肉维生素C含量高达656.9mg,10月下旬成熟,耐贮藏;赣猕7号果实横切面具有黄红白相间的诱人图案,极具刺激食欲和佐餐装饰的作用,8月底9月初成熟;云海1号产量较高,果实耐贮藏,10月下旬成熟,常温下存放20天以上。
%P 35-37
%@ 1002-2910
%L 37-1125/S
%W CNKI


%0 Conference Proceedings
%A 伍文宪
%A 刘勇
%A 张蕾
%A 黄小琴
%A 周西全
%A 刘红雨
%+ 农业部西南作物有害生物综合治理重点实验室;四川省农业科学院植物保护研究所;
%T 猕猴桃夏季溃疡病原菌的分离鉴定
%B 绿色生态可持续发展与植物保护——中国植物保护学会第十二次全国会员代表大会暨学术年会
%C 中国湖南长沙
%? 中国植物保护学会
%D 2017
%P 1
%K 猕猴桃;;溃疡病;;鉴定
%X 猕猴桃因其果实细嫩多汁、口味好,营养价值高,深受消费者喜爱。近年来猕猴桃产业发展迅猛,种植规模不断扩大。四川省成都市蒲江县地理位置优越,是世界公认的猕猴桃最佳种植区。然而从2016年夏季开始,笔者在蒲江县大兴镇多个村庄的黄金果品种上发现疑似溃疡病的细菌性病害,该症状表现为枝干流锈水不止,韧皮部溃疡腐烂,枝条变褐干枯,未成熟的果实软化,极易从果树上脱落,严重影响了果实产量,当地村民损失严重。上述症状与丁香假单胞菌猕猴桃专化型(PSA)致病菌引起的溃疡病极为相似,区别在于PSA通常只在早春时节造成流胶、树体溃疡等症状。为了确定该夏季溃疡病的病原,平板涂布法分离病原菌后,利用BIOLOG微生物鉴别仪及分子鉴定方法对分离的细菌进行鉴定,BIOLOG结果显示病原菌呈革兰氏阴性,兼性厌氧,棒状,对四唑紫敏感,同时该菌能严重引起烟草叶片过敏反应。经16S rDNA基因序列分析及特异性引物分析,该病原菌被鉴定为Pectobacterium carotovorum subsp.actinidiae。通过回接实验再次证实了P.carotovorum subsp.actinidiae是引起猕猴桃枝条流锈水等上述症状的唯一病原。查阅资料发现这是我国首次报道该病原菌引起猕猴桃夏季溃疡病。后期研究发现,该病菌传播速度较快,适宜温度广泛,且在猕猴桃果实接近成熟时造成为害,应引起我们的充分重视。
%W CNKI


%0 Thesis
%A 张梅琳
%T 四川省彭州市猕猴桃溃疡病影响因子及防治方法研究
%Y 刘卫国;廖洪林
%I 四川农业大学
%9 硕士
%D 2017
%K 彭州市;;猕猴桃溃疡病;;防治措施
%X 在猕猴桃的生长过程中存在一个非常普遍的病害——猕猴桃细菌性溃疡病,这种溃疡病很难根治,且一旦在果园产生,其危害性非常大。该溃疡病最初是在1980年于日本静冈县被人们所发现的,病变严重的时候会使猕猴桃的产量降低超过六成,从而给果农带来严重的经济亏损。这种病变具有很明显的特征,其波及范围广、传播速度快、治疗难度大等,现已被我国被列为森林植物检疫性病害。在猕猴桃种植范围逐步拓宽以及各地区品种相互引进的大环境下,细菌性溃疡病爆发的频率越来越高,严重程度也越来越大,因此深入研究导致猕猴桃溃疡病产生的根本原因成为迫切需要,在此基础上探索出该溃疡病的防治方法也具有重要意义。本文在对国内外相关专家及学者研究猕猴桃溃疡病成果的基础上,对彭州市猕猴桃溃疡病的影响因子进行了调研分析,并进行了田间药效试验,得出如下结论:(1)彭州市猕猴桃溃疡病的发生和该地种植的品种有密切联系,本文针对当地主要生产的包括红阳、布鲁诺、徐香、华特及金丰在内的五个品种进行了调研,调查结果发现红阳最容易发生病变。在树木年龄逐渐增大以及逐步衰老的情况下,溃疡病危及的程度也越来越大;同样树龄的果园,如若果园内树木密集程度越大,那么树木的长势就越差,病变的可能性就越大;达到一定海拔之后,海拔越高,猕猴桃溃疡病的病变概率越大,病情状况就越糟糕;就相同海拔上的果园来说,阳坡和阴坡的发病概率和病情状况之间有很明显的差距;种植地域差异对猕猴桃溃疡病病变的影响程度也不同;除此之外,病变的发生与产区的管理及灌溉技术也有一定关系。(2)通过猕猴桃溃疡病的田间药效试验得出,单一化学防治措施,难以控制病害的传播,应采取推广抗病品种、清洁田园、健身栽培、药物保护等综合防治措施。通过试验,再次验证了猕猴桃溃疡病是世界公认的防治难度大,具有突发性、毁灭性的病害。(3)根据彭州市猕猴桃溃疡病的病变特征及其影响因子,指出需要完善猕猴桃产业的管理体制,从源头上抓好病变产生的根因;强化病变的预防机制,降低病变的发生概率;实行综合防治技术,尽最大可能控制病变的危害范围等等。
%W CNKI


%0 Journal Article
%A 王荣华
%A 张娟丽
%A 张笑
%A 杨叶
%+ 宝鸡市渭滨区种子管理站;宝鸡市农技中心;宝鸡市蚕桑园艺站;
%T 果树幼园间套蔬菜高效种植模式
%J 农民致富之友
%D 2017
%N 20
%K 猕猴桃;果树生长;种植规格;高效种植模式;春甘蓝;
%X <正>陕西省宝鸡市近几年新建了一批苹果和猕猴桃幼园,3~4年内处于幼龄阶段,果农没有收益。此阶段果园树冠小、通风透光条件好,适于间套小株作物,既不影响果树生长,又能多收一茬蔬菜,对于增加农民收入作用巨大。我们在试验示范的基础上,总结了几种果树幼园间作套种蔬菜高效种植模式,供广大果农参考。1果树幼园间套蔬菜的原则果树幼园间套蔬菜应以不影响果树生长为前提,蔬菜必须是矮杆或匍匐生长类型;蔬菜生长期短,根系浅,错开果树生
%P 160
%@ 1003-1650
%L 23-1009/F
%W CNKI


%0 Journal Article
%A 蔺睿
%+ 四川省苍溪县气象局;
%T 苍溪县猕猴桃生长的气候条件分析
%J 南方农业
%D 2017
%V 11
%N 29
%K 猕猴桃;;气候条件;;四川省苍溪县
%X 自然环境有助于种植业的发展,在当前经济产业多元化的情况下,猕猴桃成为一种重要的经济作物。由于其受到自然地理和气候条件的滋润,四川苍溪县生长的猕猴桃深受市场喜爱。基于此,结合苍溪县猕猴桃的生产发展现状进行分析,进而详细阐述苍溪县猕猴桃生长的气候条件。
%P 15+17
%@ 1673-890X
%L 50-1186/S
%W CNKI


%0 Journal Article
%+ 云南省农业厅;
%T 峨山县:猕猴桃成农民增收“奇异果”
%J 农村实用技术
%D 2017
%N 10
%K 奇异果;猕猴桃;农民增收;峨山县;
%X <正>眼下正是猕猴桃成熟收获的时节,在峨山彝族自治县双江街道富森果园里,种植户柏翠珍正指导工人们采摘猕猴桃并进行分装。近半个月来,瞅着订单和采摘客一拨接一拨,柏翠珍喜上眉梢。柏翠珍介绍,她种有红心猕猴桃30多亩,今年在街道农科站技术员的指导下,管理到位,猕猴桃长势较好,产量可达5~6吨左右,目前通过搭乘电子商务快车道,发展网络销售渠道,已销售猕猴桃2吨多,价格在10~40元每公斤不等。
%P 61
%@ 1673-310X
%L 53-1171/S
%W CNKI


%0 Journal Article
%T 前景广阔的——鲜食品种猕猴桃 江苏省丰县金果苗木专业合作社
%J 果农之友
%D 2017
%N 10
%K 鲜食品种;专业合作社;猕猴桃属;前景广阔;江苏省;
%X <正>目前市场上的某些猕猴桃属目前市场上的某些猕猴桃属加工品种,口感偏酸,而浓甜的鲜食品种逐渐占据高端市场。在本地猕猴桃少有蚜虫少有蚜虫、红蜘蛛、食心虫、天牛等等危害,打药很少,农药残留少,果实绿色;猕猴桃的维生素C含量远远超过普通水果普通水果,有保健作用。所以,猕猴桃在国内外都是很受欢迎的绿色保健水果。猕猴桃采收期达猕猴桃采收期达1个月左右个月左右,晚熟品种甚至挂树到落叶以后,是农场、采摘园、观光园很好的选择。
%P 46+12
%@ 1671-7759
%L 41-1343/S
%W CNKI


%0 Journal Article
%A 赵清刚
%T 广西:桂林市猕猴桃丰产顺销
%J 中国果业信息
%D 2017
%V 34
%N 09
%K 桂林市;猕猴桃;
%X <正>本刊讯8月下旬,广西桂林市地产猕猴桃成熟上市,市场批发价3.60~4元/kg,市场零售价5~8元/kg。同上一年度相比,销售价格略有上涨,销售情势见好,但成熟上市期明显延后。本年度桂林市猕猴桃产销特点主要是:一是种植面积和收获面积有所增加,单位面积产量增长幅度较大,总产量增加显著;二是生产的良种化程度和科技含量明显提高;三是生产经营的规模化、标准化、产业化和组织化程度有所
%P 56
%@ 1673-1514
%L 50-1173/S
%W CNKI


%0 Journal Article
%A 闫书贵
%+ 四川省苍溪县职业高级中学;
%T 红阳猕猴桃溃疡病发生与防治策略
%J 农村经济与科技
%D 2017
%V 28
%N 16
%K 红阳猕猴桃溃疡病;;发生;;防治策略
%X 猕猴桃溃疡病是红阳猕猴桃严重的细菌性病害,主要为害主干、枝蔓、芽,其次为叶片、嫩梢、花蕾和花等部位,其严重影响产量、品质。病害发生始期12月下旬—1月下旬,发病高峰期3月下旬—4月中旬。病菌远距离主要靠种苗、穗芽以及花粉传播,近距离主要靠雨水飞溅、昆虫、农事操作传播,其次为气流传播。其影响因素主要有冻害、环境条件、树体营养、树体伤口等。红阳猕猴桃防治要坚持预防为主综合防治的原则,注重少施或不施化学性氮肥,增施有机肥;加强田间管理,提高树体抵抗力;采用设施栽培,减少涝害、风害、冻害;重点在秋冬季使用抗生素、铜制剂药液进行防治,同时地面喷施与灌根结合等策略。
%P 23-24+26
%@ 1007-7103
%L 42-1374/S
%W CNKI


%0 Journal Article
%A 张笑
%A 张娟丽
%A 索文敏
%A 韩根锁
%+ 宝鸡市农业技术推广服务中心;
%T 猕猴桃园覆土栽培代料香菇技术
%J 安徽农学通报
%D 2017
%V 23
%N 16
%K 香菇;;猕猴桃园;;覆土栽培
%X 猕猴桃叶可遮阴降温,为香菇覆土栽培提供了理想环境。该文主要介绍了猕猴桃园覆土栽培代料香菇技术,包括土壤处理及整畦、割袋排放与覆土、出菇管理和采收等。宝鸡地区盛产猕猴桃,为本技术的实施和推广提供了可行性。
%P 67+75
%@ 1007-7731
%L 34-1148/S
%W CNKI


%0 Journal Article
%A 张凤媛
%+ 贵州省水城县农业局;
%T 猕猴桃溃疡病的发生与防治措施
%J 河南农业
%D 2016
%N 17
%K 猕猴桃;;溃疡病;;发生原因;;防治措施
%X 随着猕猴桃种植规模的不断扩大,猕猴桃溃疡病日益突出,该病属于一种细菌性病害,具有隐蔽性、范围广、传播快、致病性强等特征,严重阻碍了农业经济的发展。因此,如何防治溃疡病的发生是目前亟需解决的重大难题。基于此,就引起猕猴桃溃疡病的原因作出详细探究,并提出若干针对性的防治措施,以提高猕猴桃的产量,确保经济效益的提升。
%P 18
%@ 1006-950X
%L 41-1171/S
%W CNKI


%0 Journal Article
%A 古丽萍
%+ 四川省绵竹市农业技术推广中心;
%T 浅析红心猕猴桃优质高产栽培技术
%J 南方农业
%D 2017
%V 11
%N 02
%K 猕猴桃;;高产;;栽培技术;;探究
%X 红心猕猴桃是一种既可以食用也可以药用的水果,其果肉鲜嫩、香气浓郁且口感香甜清爽、营养成分高,因此被誉为是"果中之王"。近些年来红心猕猴桃十分受到市场欢迎和消费者的追捧。四川省绵竹市利用自身良好的生态条件,大力发展猕猴桃产业,全县现有800多hm2猕猴桃种植园,其中红心猕猴桃的种植400hm2,品种均为中华系列的红阳猕猴桃。红阳猕猴桃是中华猕猴桃系列的优良品种,其果肉为红色,沿着果心位置呈放射状的紫红色条纹,其果肉多且香甜浓郁,品质上乘,近些年来在市场上颇受消费者的喜爱。
%P 19-20
%@ 1673-890X
%L 50-1186/S
%W CNKI


%0 Journal Article
%A 马凯
%+ 河南省西峡县农业局;
%T 猕猴桃果树采果后管理技术
%J 现代农业
%D 2017
%N 08
%K 采果后;猕猴桃;结果母枝;
%X <正>果农过在猕猴桃去管理上,重视挂果期管理,轻视采果后果树管理,对果树生长和产量带来一定的影响,因为猕猴桃采果后管理好坏直接影响着来年猕猴桃产量和品质,因此应加强采果后管理。猕猴桃果树果实采摘后和产妇一样身体虚弱需要补充树体营养。来年果树的生长发育,包括发芽、展叶、抽枝、开花以至坐果,所需要的营养大部分来自当年树体积累的养分。现根据西峡县猕猴桃生产实际介绍猕猴桃果树的采果后管理技巧。
%P 21
%@ 1008-0708
%L 15-1098/Z
%W CNKI


%0 Journal Article
%A 孟凡池
%A 曹建芳
%A 张钰婷
%A 常明阳
%+ 辽宁工业大学化学与环境工程学院;
%T 超声辅助提取猕猴桃果皮及果肉中果胶的工艺优化
%J 绿色科技
%D 2017
%N 14
%K 超声辅助;;乙醇沉淀法;;猕猴桃;;果胶
%X 为了提高猕猴桃果皮及果肉的果胶提取率,采用酸解乙醇沉淀法分别提取了猕猴桃果皮及果肉中的果胶,并采用超声波辅助找出了最优工艺,在原有工艺基础上提高了果胶产率,结果表明:猕猴桃果皮的果胶提取率(3.7%~4.2%)大于猕猴桃果肉的果胶提取率(1.6%~2.1%)。
%P 283-285
%@ 1674-9944
%L 42-1808/S
%W CNKI


%0 Conference Proceedings
%A 贺哲
%A 王园秀
%A 刘冰
%A 黄春辉
%A 蒋军喜
%+ 江西农业大学农学院;
%T “金艳”猕猴桃XTH7基因克隆与序列分析
%B 中国植物病理学会2017年学术年会
%C 中国山东泰安
%? 中国植物病理学会
%D 2017
%P 1
%K "金艳"猕猴桃;;木葡聚糖内糖基转移酶/水解酶(XTH);;RACE
%X 木葡聚糖内糖基转移酶/水解酶(XTH)能够调控细胞壁的松弛和伸展,对细胞壁的重构具有重要作用。由葡萄座腔菌(Botryosphaeria dothidea)引起的猕猴桃果腐病已严重为害猕猴桃果实的产量和品质,为了寻找猕猴桃抗性品种"金艳"抗果腐病的相关基因,本研究在猕猴桃果腐病发病盛期,根据猕猴桃果腐病发病特性,设置24h,72h,144h三个时间点,对"金艳"猕猴桃果实人工接种葡萄座腔菌,诱导其抗病性基因表达,然后通过RNA-Seq的方法获得所有转录本,筛选差异基因。经对比发现XTH7基因在设置的3个时间点内和空白对照相比均持续上调。利用RT-PCR和cDNA末端快速扩增(RACE)技术从"金艳"猕猴桃中克隆出XTH7基因全长序列,该序列与GenBank中来自美味猕猴桃的对应序列具有99%的同源性。克隆的cDNA全长为1 278bp,其中开放阅读框长度为885bp,编码294个氨基酸。预测相对分子质量为33.17ka,等电点为8.35,属于亲水性蛋白。本研究结果为进一步研究"金艳"猕猴桃XTH基因的结构与生物学功能以及其抗病机制奠定了基础。
%W CNKI


%0 Journal Article
%A 杨纪红
%A 关红权
%A 李纪华
%A 周晓峰
%A 王小吉
%+ 河南省西峡县林木种苗管理站;西峡县林业稽查队;西峡县林业技术推广站;西峡县经济林试验推广中心;
%T 河南西峡金桃猕猴桃成龄园秋季管理技术
%J 果树实用技术与信息
%D 2017
%N 07
%K 猕猴桃;成龄园;河南西峡;秋季管理;
%X <正>金桃猕猴桃是中国科学院武汉植物园选育的晚熟猕猴桃品种,具有抗逆性强、结果早、产量高、果形美观、果肉金黄细嫩多汁、果味纯厚、酸甜适中可口和极耐贮藏等优良特性,深受广大果农及消费者的欢迎。河南省西峡县自2009年引入金桃猕猴桃品种,现已发展种植面积超过1.5万亩,栽植第3年挂果,5年进入丰产期,亩均效益1万元以上。根据多年来的实践经验,加强对金桃猕猴桃成龄园秋季的科学
%P 10-11
%L 21-1342/S
%W CNKI


%0 Journal Article
%A 段眉会
%+ 西安市京秦猕猴桃技术服务部;
%T 陕西猕猴桃产业问题与对策
%J 西北园艺(综合)
%D 2017
%N 04
%K 猕猴桃产业;商品化处理;秦巴山区;秦岭北麓;溃疡病;病虫害;陕西猕猴桃;果品质量;问题与对策;
%X <正>1存在的问题陕西猕猴桃产业通过30多年的发展,目前种植规模已达100多万亩,产量120多万t,产值可达100多亿元,成为秦岭北麓和秦巴山区农民脱贫致富的主导产业。有辉煌的成绩,也出现了许多问题:产区布局发展盲目;企业发展规模不稳定;品种依然单一,缺少特别优良的品种;机械化程度低,人工成本高;连作障碍严重;修剪后枝条综合利用程度低;以溃疡病为代表的病虫害依然严重,缺少有效的防治办法;果品
%P 4-5
%@ 1004-4183
%L 61-1226/S
%W CNKI


%0 Journal Article
%A 刘剑波
%+ 重庆市万州区龙沙镇农业服务中心;
%T 谈猕猴桃病虫害的防治
%J 农业开发与装备
%D 2017
%N 06
%K 猕猴桃;;病虫害;;防治
%X 近几年以来,猕猴桃尤其是红心猕猴桃在万州地区的种植面积不断扩大,为我区种植户带来了理想的经济收益,但是要想进一步提升猕猴桃的产量和质量,做好病虫害的防治是尤为关键的。基于这样的现实背景,以"猕猴桃病虫害的防治"为主要研究对象,展开探讨与分析,希望能为今后更好做好病虫害防治,全面实现猕猴桃栽培的高产提供一定的依据和参考。
%P 175
%@ 1673-9205
%L 32-1779/TH
%W CNKI


%0 Journal Article
%A 陆叶
%+ 重庆市黔江区中塘乡人民政府农业服务中心;
%T 浅析猕猴桃的栽培及管理技术要点
%J 农业开发与装备
%D 2017
%N 06
%K 猕猴桃;;栽培;;管理技术
%X 猕猴桃是日常生活中较常见的水果之一,其味道酸甜,具有较高的营养价值。在对猕猴桃进行栽培管理时,需要运用到较多的农业技术,应依据科学的种植方法,将猕猴桃的栽培与管理技术要点进行充分掌握,这样才能提升猕猴桃的产量,且益于提高其品质。针对猕猴桃的栽培与管理技术中的要求做相应分析,以期供相关研究者参考。
%P 150
%@ 1673-9205
%L 32-1779/TH
%W CNKI


%0 Journal Article
%A 杨珊
%+ 西北大学现代学院;
%T 基于SWOT模型分析下的陕西省眉县猕猴桃产业研究
%J 经济研究导刊
%D 2017
%N 17
%K SWOT模型分析;;县域经济;;农业特色产业
%X 特色产业的快速发展是拉动县域经济增长的关键。"十三五"期间,"一带一路"战略、陕西省农业强省目标等为陕西省县域经济特别是农业经济发展提供了重大发展机遇。全面准确认识自身特色产业现状,理清产业优势、劣势,才能有效调整资源配置,整合优势资源,创造条件,抓住机遇,从而推动县域特色产业转型升级、做大做强。
%P 53-54
%@ 1673-291X
%L 23-1533/F
%W CNKI


%0 Journal Article
%T 西北农林科技大学为县域提供科技服务:猕猴桃成为农民的“增收果”
%J 农村科学实验
%D 2017
%N 06
%K 猕猴桃产业;标准化生产技术;
%X <正>2006年,肩负着用现代科技引领猕猴桃产业发展的重任,西北农林科技大学眉县猕猴桃试验示范站在陕西省眉县横渠镇西寨村建立。现如今,这里已经是陕西省百万亩猕猴桃的中心。10年间,以杨凌专家教授为主导的农业科技示范推广绽放出勃勃生机。眉县猕猴桃种植面积由8万亩扩大到30.1万亩,产量由11万吨增加到46万吨,产值由2.2亿元增加到29亿元,猕猴桃已成为农民增收的金蛋蛋,也证明了杨凌示范区现代农业科技
%P 28
%@ 2096-0743
%L 22-1146/S
%W CNKI


%0 Journal Article
%A 骆宇锋
%A 曾建鑫
%A 邹梓汉
%A 何小敏
%A 黄春媚
%+ 广东省和平县农业局植物保护站;广东省和平县农业局农业技术推广中心;广东省和平县水果研究所;
%T 高接法在猕猴桃新品种引进选育技术上的应用
%J 农技服务
%D 2017
%V 34
%N 11
%K 高接法;;猕猴桃新品种;;选育技术
%X 我国猕猴桃品种主要来源有全国野生猕猴桃种资源品种、国外猕猴桃生产国的良种园引种品种以及猕猴桃良种繁育基地采用杂交、诱变等方法从实生苗中选育出的优良品种。本文对猕猴桃高接法选育技术的意义、应用情况及效益进行分析。
%P 104
%@ 1004-8421
%L 52-1058/S
%W CNKI


%0 Journal Article
%A 张平
%A 卜范文
%A 易春
%+ 湖南省园艺研究所;
%T 两个中华猕猴桃品种
%J 湖南农业
%D 2017
%N 06
%K 中华猕猴桃;物候期;长沙地区;湖南省园艺研究所;嫁接苗定植;
%X <正>翠玉翠玉猕猴桃是湖南省园艺研究所选育的中华猕猴桃优良品种。物候期在长沙地区,翠玉2月上中旬进入伤流期(注意伤流期不能修剪),4月底开花,5月初坐果,10月初果实成熟,12月上旬落叶。果实发育期150~160天。生长特性翠玉树势较强,易形成花芽,以中、短果枝结果为主。果实一般着生于果枝基部第2~6节,坐果率高。开始结果早,嫁接苗定植第2年即少量开花结果。进入盛产期后,单株产量达35公斤。翠玉在湖南各地试栽均表
%P 26
%@ 1005-362X
%L 43-1051/S
%W CNKI


%0 Thesis
%A 罗勤
%T 花期管理对费约果不同品种生长发育的影响研究
%Y 王丹
%I 西南科技大学
%9 硕士
%D 2017
%K 花期管理;;品种;;费约果;;授粉;;植物生长调节剂
%X 本试验针对从新西兰引进的费约果品种在栽培过程中果实偏小、产量偏低等问题,采用田间测定与实验室测试相结合的方法研究常规栽培条件下费约果不同品种的生长发育特性、费约果主要传粉媒介及其传粉规律,采用不同花粉授粉及植物生长调节剂处理对费约果果实产量和品质的影响,筛选出适宜绵阳地区的品种及适宜的技术和授粉处理组合。1、Unique的枝条柔软,树形为典型的披垂形,自花可结实,具有开花数多、坐果数,其相对与另外几个品种较高,虽果实小,但单株产量比其他品种高,达到8.14kg,早熟,还具有果皮薄、可食率高、可溶性固形物较高(达到12.66%)、可溶性糖含量高(14.93mg/g),可滴定酸含量低(0.33mg/g)、糖酸比高(47.30)、味道甜,香味浓郁、品质高等特点。所以Unique是果实内、外品质及综合性状皆优的品种。Coolidge具有坐果率高(是坐果率较低Triumph的1.61倍)、果实单重(25.67g)、单株产量为5.96kg(仅次于Unique),此外Coolidge的可溶性固形物含量也较高,能达到12.60%。因此Unique和Coolidge是较适合在绵阳地区生长的费约果品种。2、我国费约果的主要传粉媒介为蜜蜂、鸟类、甲虫及少量的蚂蚁和苍蝇等。其中按观察到的访花次数来看,其排序为:蜜蜂>蚂蚁>鸟类>蝇类>甲虫,就蜜蜂的访花记录可以得出,蜂箱离费约果的距离越近,蜜蜂的访花频率越频繁。蜜蜂的访花时间主要集中在8:00-13:00之间,蜜蜂每天的访问次数与距离蜂箱的位置有关,蜜蜂在盛花期访花最活跃。3、不同费约果品种需要不同品种花粉授粉改善果实产量和品质的效果不同。其中OpalStar作为父本与Unique授粉:果实单果重59.22g(约为对照的2倍),单株产量7.11kg为对照的2.5倍,可食率能达到55.53%是对照的1.43倍,可溶性固形物仅次于Coolidge(46.76%)。Coolidge作为父本与Unique授粉:可食率为46.76%,次于以OpalStar作为父本的授粉组合,是对照的1.2倍;可溶性固形物高达15.5%,可溶性糖含量为12.85mg/g,糖酸比较高。以OpalStar作为父本与Coolidge授粉:OpalStar纵径约为57.30mm,横径(45.31mm)显著性大于其它授粉处理,果肉多,可溶性固形物高13.9%,可溶性糖含量11.93mg/g等指标均高于对照,是较适合的授粉组合。Unique为父本与Coolidge授粉:单株产量达5kg以上,坐果率比对照提高了25.00%,可溶性固形物是对照的1.15倍。总体上看,OpalStar作为父本与Unique和Coolidge授粉,坐果率不高,但单果重量大,其单株产量就高,且果实品质较佳,此外,Unique和Coolidge正反交组合在提高费约果结实率及改善果实品质具有一定促进作用。4、植物生长调节剂处理后,费约果的坐果率、单果重及产量与对照相比均有所增加。坐果率、单果重和单株产量的规律表现为:植物生长调节剂混合>CPPU>GA3>CK。植物生长调节剂喷施2次的效果优于1次,对单果重和单株产量两个指标影响显著,施用2次10mg/LCPPU费约果单果重达到施用一次的1.60倍。施用两次20mg/LGA3能显著提高单株产量达到12.08kg,是一次施用的1.63倍。GA3与CPPU混合喷施的效果不错,10mg/LCPPU、10mg/L的GA3能显著性提高果实坐果率和单果重以及产量方面。除2次50mg/LGA3的果皮厚度比对照厚以外,其余均有所降低,其中效果与对照明显的有高浓度的20mg/LCPPU和低浓度的20mg/LGA3,由此可见,植物生长调节剂可以抑制富含石细胞的费约果果皮加厚。合适浓度CPPU处理能增加果重、提高产量。高浓度CPPU处理虽能增加果实重量,但风味和营养品质均下降。
%W CNKI


%0 Journal Article
%A 伊谢
%T 王龙敏:33年换来万亩果园
%J 农产品市场周刊
%D 2017
%N 16
%K 野生猕猴桃;丁河镇;万亩果园;猕猴桃产业;
%X <正>丁河镇猕猴桃产业的兴起,与一个人33年的努力分不开,这个人叫王龙敏。王龙敏种植猕猴桃从一开始就为了带着村民致富而种,从村干部到乡干部他始终在推广猕猴桃种植,因为他知道,这是一个可以让乡亲们脱贫致富的好产业。一眼望不到边的猕猴桃园绿藤延展,串串花蕾含苞待放。果农们在园子里打芽、施肥,一派忙碌的景象。河南省南阳市西峡县丁河镇的猕猴桃人工种植面积已达2.5万余亩,预计今年产量可突破万吨,
%P 48-49
%@ 1009-8070
%L 11-4592/F
%W CNKI


%0 Journal Article
%A 王涛
%A 常小箭
%A 贺世清
%A 黄宗华
%+ 西安市农业技术推广中心;蓝田县农村能源工作站;户县农村能源办公室;
%T 西安市猕猴桃园畜禽粪便消纳潜力及生态服务价值分析
%J 陕西农业科学
%D 2017
%V 63
%N 04
%K 畜禽粪便;;承载潜力;;猕猴桃
%X 为了评估西安市畜禽养殖承载潜力及污染潜势,针对猕猴桃园为西安市种植面积最大的经济果树的特点,参考了相关文献设定的果园氮(磷、钾)限量标准和猕猴桃园需肥量,并分析了西安市猕猴桃园的畜禽粪污承载潜力。结果表明:①西安市猕猴桃园畜禽粪便消纳能力为每公顷38.7 t猪粪当量,高于国家的30 t的标准。②猕猴桃园具有较大的消纳能力,可作为消纳畜禽粪便的主要载体。
%P 21-24
%@ 0488-5368
%L 61-1089/S
%W CNKI


%0 Conference Proceedings
%A 张铁峰
%A 王少聪
%A 赵志修
%+ 北京华丰德盛生物科技有限公司;杨凌大农庄精品农资营销有限公司;
%T 生物刺激素阿尔比特在猕猴桃上的抗逆处理效果
%B 第三届全国农用塑料设施大棚、温室栽培技术交流会
%C 中国湖南长沙
%? 中国园艺学会、中国农用塑料应用技术学会设施园艺专业委员会
%D 2017
%P 3
%K 猕猴桃;阿尔比;海沃德;生物刺激素;处理效果;
%X <正>猕猴桃为攀缘性落叶藤本果树,被誉为新兴水果中佼佼者,果实以其高VC、多营养,风味奇妙而被广大消费者所青睐,己成为我国水果市场中一大特色果品。但猕猴桃果树在长期生产实践中也遇到了许多的问题:一是陕西猕猴桃产区在秦岭北麓黄土台塬区,每年冬季因频频发生的强降温、极端低温、春季的"倒春寒"等引发严重的冻害,常造成猕猴桃果树上的徒长性结果枝、长果枝等枝条上的芽子"瞎眼",导致萌芽率降低,特别是受冻严重的幼
%W CNKI


%0 Journal Article
%A 郑静
%A 余中树
%+ 苍溪猕猴桃研究所;
%T 红阳猕猴桃小果、疤果、畸形果多的原因及对策
%J 乡村科技
%D 2017
%N 09
%K 红阳猕猴桃;;小果;;劣果;;畸形果;;对策
%X 红阳猕猴桃是以鲜果销售为主的高端水果,售价高、种植效益好,但其商品率不高的现状一直困扰种植者。本文针对红阳猕猴桃小果、疤果及畸形果产生的原因进行分析,并找到正确的解决措施。
%P 55
%@ 1674-7909
%L 41-1412/S
%W CNKI


%0 Journal Article
%A 牟广英
%A 李中一
%T Macfrut 2017亮相中国
%J 农业机械
%D 2017
%N 02
%K 里米尼;猕猴桃;出口量;意大利;Macfrut 2017;
%X <正>Macfrut是国际级果蔬展会,至今已举办34届。该展会由切塞纳展览中心组织,将于2017年5月10—12日在意大利里米尼举办。作为展会合作国,中国已是意大利猕猴桃的主要市场。意大利是欧洲最大的猕猴桃生产国,产量高达50万t。近5年来,意大利猕猴桃对中国的出口量足足增长了7倍,在中国销售的欧洲猕猴桃有69%为"意大利制造"。2013—2015年,逾1.3万t意大利猕猴桃进
%P 68
%@ 1000-9868
%L 11-1875/S
%W CNKI


%0 Journal Article
%T 2017Macfrut展会将举办中国专场
%J 中国农垦
%D 2017
%N 02
%K 猕猴桃生产;
%X <正>国际果蔬展会Macfrut将于2017年5月10日-12日在意大利里米尼举办,本届展会为中国专场。作为展会合作国,中国已是意大利猕猴桃的主要市场。意大利是欧洲最大的猕猴桃生产国,产量高达50万吨。近五年来,意大利猕猴桃对中国的出口量足足增长了7倍,在中国销售的欧洲猕猴桃有69%为"意大利制造"。近三年来(2013-2015),逾13000吨意大利猕猴桃进入中国,出口量呈增长趋势(数据来源:Cso与Eurosat)。展会将汇聚代表整个果蔬产业的1000多名参展商,其中国际参展商比重高达23%,展区占地44000平方米,被划分为8个展厅。
%P 80
%@ 0529-6382
%L 11-1157/S
%W CNKI


%0 Journal Article
%A 孙兆军
%T 陕西·眉县猕猴桃产销两旺
%J 中国果业信息
%D 2017
%V 34
%N 01
%K 猕猴桃;
%X <正>本刊讯2016年眉县猕猴桃面积2万hm~2、产量46万t,上市价格比2015年增长30%以上,全县共入库18万t,目前已销售5万t,较去年同期快3%。主要体现一是质量品质快速提升。围绕猕猴桃技术推广和品质提升,开展了国家级农产品地理标志示范样板、国家级出口猕猴桃质量安全示范区和生态原产地产品
%P 53
%@ 1673-1514
%L 50-1173/S
%W CNKI


%0 Journal Article
%A 邢泽农
%A 毋万来
%A 赵保平
%A 李秋孝
%+ 宝鸡市农业科学研究院;
%T 猕猴桃产业发展新思考——以陕西省宝鸡市为例
%J 江西农业
%D 2017
%N 01
%K 猕猴桃;;产业发展;;发展特点;;宝鸡市
%X 陕西省宝鸡市属暖温带半湿润气候区,是我国最早进行猕猴桃人工栽培地之一。猕猴桃鲜嫩可食,可用于加工饮料、果酒以及各类化妆品,在工业上也有广泛的用途,如榨油、造纸等。基于此,分析宝鸡市猕猴桃产业的发展特点,总结剖析其中的问题与不足,提出相应的解决措施,旨在推动宝鸡市猕猴桃产业健康发展。
%P 68
%@ 1674-4179
%L 36-1296/S
%W CNKI


%0 Journal Article
%A 王小航
%+ 四川省江油市农业和畜牧局;
%T 蜜蜂为猕猴桃传花授粉推广研究
%J 蜜蜂杂志
%D 2017
%V 37
%N 01
%K 猕猴桃;种植面积;江油市;推广研究;
%X <正>随着现代农业产业化规模化的快速发展,江油市猕猴桃种植面积逐年提高,截至2015年底已达到467 hm~2。由于猕猴桃为雌雄异株植物,雌花和雄花都是形态上的两性花,生理上的单性花,雌花与雄花均不产生花蜜,昆虫等授粉媒介活动很少,目前在生产上只能采用人工授粉或激素来促进坐果。人工授粉不仅成本高且工效低,激素坐果又会影响产品的质量。目前这2种授粉方式均不能满足当前高效、安全
%P 30-31
%@ 1003-9139
%L 53-1061/S
%W CNKI


%0 Journal Article
%A 熊飞
%+ 湖北竹山县农业局;
%T 新西兰猕猴桃种植经验
%J 农家顾问
%D 2016
%N 12
%K 猕猴桃;优质高产;新西兰;商品果率;
%X <正>近年来,湖北竹山县依托资源与环境优势,引导农户发展猕猴桃产业,取得了初步成效。该县邀请新西兰皇家科学院园艺与食品研究所科学家、世界著名猕猴桃专家吴金虎博士系统介绍了新西兰猕猴桃种植的经验与做法。1.选择最佳种植环境要想猕猴桃优质高产,首先要在最适宜的种植区域,选择最合适的种植环境。环境适宜,事半功倍;环境不适,事倍功
%P 46-47
%@ 1003-7152
%L 42-1210/S
%W CNKI


%0 Journal Article
%A 汪文忠
%+ 杭州市农业技术推广中心;
%T 软枣猕猴桃整形修剪技术
%J 果农之友
%D 2016
%N 12
%K 猕猴桃;结果枝;整形修剪技术;结果母枝;
%X <正>软枣猕猴桃又叫软枣子,其果实具有很高的营养价值和药用价值。在软枣猕猴桃的种植中,整形修剪是提高产量的关键性技术之一。现将软枣猕猴桃的整形修剪技术简介如下。1整形软枣猕猴桃的整形要在幼树时期进行,主要有龙干形、单干双蔓形、单干多蔓形。1.1棚架结构的整形棚架结构:株距2米,行距4~5米,棚高2米。这种架式的应用十分广泛,其结构牢固,抗风。果实成熟时下垂于叶片间,避免阳光照射
%P 20+24
%@ 1671-7759
%L 41-1343/S
%W CNKI


%0 Journal Article
%A 谷业凯
%T 国产猕猴桃打了个翻身仗
%J 农家之友
%D 2016
%N 12
%K 猕猴桃产业;种质资源圃;高端市场;新西兰;武汉植物园;产业脱贫;
%X <正>不久前,溃疡病对包括新西兰在内的全球猕猴桃产业打击巨大,中科院武汉植物园运用人工接种溃疡病菌于猕猴桃离体枝条及活体嫁接苗的技术,不但让国产猕猴桃幸免于难,同时,该园研发的新品种,还打破了高端市场长期被外国品牌垄断的局面。目前我国猕猴桃种植面积和产量位居世界第一,产品质量和产业素质稳步提升,一些贫困地区
%P 11-12
%@ 1671-8143
%L 45-1294/F
%W CNKI


%0 Journal Article
%A 田思微
%A 王振颐
%A 邓雅丽
%A 刘思慧
%A 李涛
%A 粟丽平
%+ 吉首大学商学院;
%T 凤凰县猕猴桃种植特色农业适度规模经营问题及对策
%J 吉首大学学报(自然科学版)
%D 2016
%V 37
%N 06
%K 适度规模经营;;猕猴桃;;影响因素;;凤凰县
%X 从猕猴桃生产经营模式、服务功能、规模种植风险、管理技术、农村金融信贷等方面分析了凰县猕猴桃特色农业适度规模经营的影响因素,提出了加强猕猴桃专业合作产业的引领作用、促进龙头企业和种植大户的辐射作用、提高果园田间管理和果品管理的技术水平、完善农村金融借贷体系等适度规模经营的保障措施.
%P 83-86
%@ 1007-2985
%L 43-1253/N
%W CNKI


%0 Journal Article
%A 曾玉洪
%+ 红河哈尼彝族自治州屏边苗族自治县玉屏镇农技站;
%T 山地猕猴桃优质丰产栽培技术
%J 中国农业信息
%D 2016
%N 22
%K 山地猕猴桃;;优质;;丰产;;栽培技术
%X 猕猴桃被称为维生素果,其自身营养价值也备受关注,果实与加工产品深受人们喜爱。为不断提高猕猴桃产量与质量,文章以山地猕猴桃作为研究重点,探讨优质丰产的栽培技术,以供参考。
%P 95
%@ 1672-0423
%L 11-4922/S
%W CNKI


%0 Journal Article
%T 陕西·2016年宝鸡果品产销稳中有增
%J 中国果业信息
%D 2016
%V 33
%N 10
%K 果品质量;早熟苹果;
%X <正>今年宝鸡市果园面积13.4万hm~2,其中苹果8.5万hm~2、猕猴桃3.9万hm~2。苹果、猕猴桃挂果面积和产量整体呈现稳中有增,果品质量有很大提升,预计果品总产量170万t,其中苹果100万t,猕猴桃50万t,比上年分别增长6%、10%。苹果,从已经售完的早熟品种和即将上市的中熟品种来看,早熟苹果总体上价格较上年偏低,但销售顺畅。嘎拉最高价6元/kg,最低价
%P 65
%@ 1673-1514
%L 50-1173/S
%W CNKI


%0 Journal Article
%A 李纪华
%A 时国超
%A 周晓峰
%A 张彦军
%A 周永强
%A 张爽
%A 李雪
%+ 河南省西峡县林业技术推广站;桑坪镇政府;西峡县森防站;
%T 河南西峡猕猴桃优质丰产稳产技术(一)
%J 果树实用技术与信息
%D 2016
%N 10
%K 猕猴桃;河南西峡;稳产技术;夏季摘心;优质丰产;
%X <正>西峡县是我国猕猴桃最佳适生区之一,现有野生猕猴桃资源2万多公顷,人工栽植猕猴桃0.7万公顷,年产野生鲜果1.5万吨,商品鲜果4万吨,是国家林业局命名的"猕猴桃之乡""国家级猕猴桃标准化生产示范县"。但在猕猴桃生产中还存在着品种混杂、管理不细、产量不高不稳、鲜果商品率不高、病虫害防治不科学、品质有待进一步提高等问题。我们通过多年的实践和研究,总结出一套猕猴桃优
%P 14-16
%L 21-1342/S
%W CNKI


%0 Journal Article
%T 非常有发展前景的水果——猕猴桃
%J 果农之友
%D 2016
%N 10
%K 猕猴桃;专业合作社;新品种;发展前景;果树种植;保健水果;
%X <正>江苏省丰县金果苗木专业合作社、丰县油桃研究所——江苏省民营科技企业猕猴桃老品种太酸,难吃难卖不值钱,浓甜的红心和黄肉的新品种的果子市场商品性好。猕猴桃在本地未发现蚜虫、红蜘蛛、食心虫、天牛等危害,打药很少,农药残留少,绿色环保;并且维生素C含量远远超过其他水果,抗癌、保健。所以猕猴桃是国内外特受欢迎的绿色保健水果。目前普通果树种植面积太大,所以种植猕猴桃是理想的选择。
%P 53
%@ 1671-7759
%L 41-1343/S
%W CNKI


%0 Journal Article
%A 陈仁和
%+ 四川省绵阳市安州区农业局;
%T 浅谈猕猴桃果园春季管理技术
%J 农业与技术
%D 2016
%V 36
%N 18
%K 猕猴桃果园;;春季;;管理技术
%X 本文主要探讨了猕猴桃果园春季管理技术,以此提高猕猴桃果园春季管理水平,保证猕猴桃的产量。
%P 85
%@ 1671-962X
%L 22-1159/S
%W CNKI


%0 Journal Article
%A 李晓改
%A 李纪华
%A 李雪
%A 袁源
%A 时国锋
%A 周晓峰
%+ 西峡县军马河农业服务中心;西峡县林技站;西峡县林业稽查队;
%T 河南西峡猕猴桃夏季管理技术
%J 果树实用技术与信息
%D 2016
%N 09
%K 猕猴桃果实;河南西峡;夏季管理;
%X <正>根据多年的实践和研究,并借鉴外地的先进经验,总结了河南西峡猕猴桃夏季管理技术,目的是解决当地猕猴桃夏季管理措施不力、方法不科学所造成猕猴桃树势弱、病虫害严重、负载量过大、产量不稳、果实品质差、经济效益低等严重制约猕猴桃产业健康可持续发展的问题。1土肥水管理1.1土壤管理(1)中耕。夏季土壤管理主要以中耕为主,通过中耕既可以提高土壤透气性能,又
%P 8-9
%L 21-1342/S
%W CNKI


%0 Journal Article
%A 李晓改
%A 李纪华
%A 李雪
%A 袁源
%A 时国锋
%A 周晓峰
%+ 河南省西峡县军马河农业服务中心;西峡县林技站;西峡县林业稽查队;
%T 猕猴桃夏季管理技术
%J 现代农业科技
%D 2016
%N 15
%K 猕猴桃;;夏季;;管理技术
%X 总结了猕猴桃夏季管理技术,包括土肥水管理、整形修剪、果实管理、病虫害防治等内容,以期实现猕猴桃优质、丰产、稳产的目的。
%P 103+105
%@ 1007-5739
%L 34-1278/S
%W CNKI


%0 Journal Article
%A 赵清刚
%T 广西·桂林猕猴桃增产
%J 中国果业信息
%D 2016
%V 33
%N 08
%K 猕猴桃;桂林市;
%X <正>本刊讯8月中旬,桂林市地产猕猴桃成熟开园上市,市场批发价3.40~3.60元/kg,零售价4.80~6.60元/kg,与上年同比,销售价格略有下跌,销售形势一般。据调查获悉,本年度桂林市猕猴桃产销主要特点:一是种植面积和收获面积略有增加,增幅分别约为4.3%和4.7%,单位面积产量增长幅度较大,总产量增加,增幅约5.8%。二是生产的良种化和科技含量明显提高。三是生产经营的规模化、标准化、产业化、组织化程度有所提高。四是鲜果品质有所改善,单果质量和果实均匀度改
%P 49-50
%@ 1673-1514
%L 50-1173/S
%W CNKI


%0 Journal Article
%A 赵英杰
%+ 陕西省眉县果业技术推广服务中心;
%T 陕西眉县:今年会继续产销两旺
%J 西北园艺(果树)
%D 2016
%N 04
%K 猕猴桃;黄金果;
%X <正>去冬今春全县新栽猕猴桃3 000余亩,猕猴桃总面积已突破30万亩,其中徐香猕猴桃14.6万亩,海沃德8万亩,秦美3.8万亩,红阳1万亩,金香、金魁、翠香、脐红、楚红、哑特、黄金果、金艳、西选等品种及实生苗2.6万亩。徐香种植面积呈现上升趋势,红阳等中华猕猴桃品种面积明显减少。全县已建成各类猕猴桃贮藏冷库
%P 40-41
%@ 1004-4183
%L 61-1226/S
%W CNKI


%0 Conference Proceedings
%A 姚春潮
%A 刘占德
%A 屈学农
%A 赵英杰
%+ 西北农林科技大学园艺学院;眉县果业技术推广服务中心;
%T 陕西省猕猴桃标准化生产技术
%B 第五届全国现代果业标准化示范区创建暨果树优质高效生产技术交流会
%C 中国新疆乌鲁木齐
%? 中国园艺学会、中国园艺学会果树专业委员会
%D 2016
%P 8
%K 猕猴桃;;标准化;;生产技术
%X 陕西是猕猴桃生产大省,2015年猕猴桃面积6.4万hm~2、产量123万t,面积产量均居全国首位,世界第一。本文从生产目标,整形修剪、花果管理、土壤管理、施肥管理、水分管理、病虫害防治、果实采收、自然灾害预防等9个方面对陕西猕猴桃标准化生产技术进行了阐述。
%W CNKI


%0 Journal Article
%+ 陕西省宝鸡市果业局;
%T 陕西·宝鸡加快推进果业强市建设
%J 中国果业信息
%D 2016
%V 33
%N 07
%K 果业发展;猕猴桃;宝鸡市;加快推进;
%X <正>2015年,宝鸡市以加快现代果业发展为目标,开拓创新,狠抓落实,果业发展取得显著成效,全市果园面积达到12.91万hm2,产量166万t,其中苹果8.13万hm2,产量94万t;猕猴桃3.79万hm2,产量56.1万t。一是建园标准明显提升。以矮砧苹果"千阳模式""凤翔模式"推广和猕猴桃基地扩张为重点,全年新建矮砧苹果4 733.33 hm2,猕猴桃
%P 38-39
%@ 1673-1514
%L 50-1173/S
%W CNKI


%0 Journal Article
%A 李莹
%A 刘宁娟
%A 王利荣
%A 张亚洁
%+ 陕西省眉县农业技术推广服务中心;
%T 眉县猕猴桃溃疡病综合防治技术
%J 北方果树
%D 2016
%N 04
%K 猕猴桃溃疡病;美味猕猴桃;综合防治技术;
%X <正>猕猴桃是陕西省眉县县域经济的主导产业。眉县自上世纪90年代开始人工栽培猕猴桃,近几年紧紧围绕"扩规模、提品质、延链条、树品牌、占市场、保安全"的发展思路,推进产业规模化、标准化、品牌化、国际化进程,截至2015年,猕猴桃栽植面积已达19 867 hm2,总产量45万t。但随着种植规模的扩大和栽培年限的延长,猕猴桃溃疡病普遍发生,且逐年加重,严重影响猕猴桃的产量和品质,制约猕猴桃产业的健康持续发
%P 20-22
%@ 1001-5698
%L 21-1218/S
%W CNKI


%0 Journal Article
%A 张秀华
%A 刘朝
%+ 陕西服装工程学院;
%T 浅析眉县猕猴桃产业成本管理存在的问题及对策
%J 现代经济信息
%D 2016
%N 10
%K 猕猴桃产业;;成本管理;;问题;;对策
%X 本文通过分析眉县猕猴桃产业成本管理存在的问题,从眉县实际情况出发,对猕猴桃产业成本管理做了分析,通过对猕猴桃产业发展相关理论的学习以及结合前人研究的一些先进经验和有效方法,有针对的为眉县猕猴桃产业发展提出科学合理的建议。
%P 204
%@ 1001-828X
%L 23-1056/F
%W CNKI


%0 Journal Article
%A 焦安祥
%+ 六盘水市农业委员会;
%T 六盘水山地猕猴桃产业发展现状、问题与对策
%J 农技服务
%D 2016
%V 33
%N 05
%K 猕猴桃;;六盘水;;问题;;对策
%X 本文通过阐述六盘水市山区猕猴桃发展现状,分析制约猕猴桃发展的因素,提出解决对策,以供当地发展猕猴桃产业提供知识参考。
%P 36+27
%@ 1004-8421
%L 52-1058/S
%W CNKI


%0 Thesis
%A 杨丽霞
%T 失活酵母菌对猕猴桃汁中氯吡脲的去除方法及机理研究
%Y 岳田利
%I 西北农林科技大学
%9 硕士
%D 2016
%K 氯吡脲;;失活酵母菌;;猕猴桃汁;;吸附;;机理
%X 氯吡脲是一种新型的苯基脲类植物生长调节剂,其主要作用是促进细胞分裂和体积增大,因此被广泛的用于猕猴桃种植中提高其产量。近年来,受经济效益的驱使,部分生产者大量使用氯吡脲,导致其在食品中的残留量超标,对人体健康造成潜在的危害,寻求一种安全高效的去除方法是目前产业急需。本研究首先筛选出高效吸附猕猴桃汁中氯吡脲的失活酵母菌,考察了失活酵母菌粉添加量、氯吡脲初始质量浓度、吸附温度、吸附时间以及pH等因素对氯吡脲吸附效果的影响;优化了氯吡脲的吸附条件,建立了吸附动力学模型和热力学模型;对失活酵母菌吸附猕猴桃汁中氯吡脲的机理进行了初步的探究。主要研究结果如下:(1)通过十株不同酵母菌的生物量、对氯吡脲的吸附率以及吸附后对猕猴桃汁品质的影响来综合评价,筛选出了高效吸附猕猴桃汁中氯吡脲的失活酵母菌SC5,在后续试验中选取SC5作为试验菌株。(2)随着失活酵母菌粉用量的增加,氯吡脲的吸附率表现出增加趋势,当失活酵母菌粉添加量为32 mg/mL时,氯吡脲的吸附达到平衡状态;随着吸附时间的延长,失活酵母菌对猕猴桃汁中氯吡脲的吸附率先升高后降低,最后达到吸附平衡,当吸附时间为2 h时,对氯吡脲的吸附率达到最大值;随着氯吡脲初始浓度和温度的不断增加,失活酵母菌对氯吡脲的吸附率逐渐减小;随着溶液pH值升高,失活酵母菌对氯吡脲的吸附率也随之增加,在pH=5.0时吸附率达到最大值。用响应面法优化失活酵母菌吸附猕猴桃汁中氯吡脲的最佳条件为:失活酵母菌粉添加量为28 mg/m L、氯吡脲初始浓度为0.2μg/mL、吸附时间为3 h。在此条件下吸附率达到97.02%。(3)试验获得了293 K、301 K和310 K下失活酵母菌SC5对猕猴桃汁中氯吡脲的吸附动力学曲线,随着吸附过程的进行,SC5对氯吡脲的吸附量先增加后降低,最终达到吸附平衡。准二级动力学方程能更好的拟合SC5对猕猴桃汁中氯吡脲的吸附行为,当氯吡脲初始质量浓度为0.5-10μg/mL时,氯吡脲在失活酵母菌SC5上的吸附平衡数据与Freundlich等温吸附模型拟合性最好。该吸附过程是一个自发进行的、放热、熵减小的过程。(4)通过失活酵母菌不同部位对氯吡脲的吸附效果研究,无法推断哪个部位在氯吡脲吸附过程中起着主导作用。但是由于失活酵母菌在吸附氯吡脲的过程中最先接触到的是酵母菌的细胞壁,因此在后续试验中主要从细胞壁着手进行机理的探究。失活酵母菌细胞壁不同组分对氯吡脲的吸附结果表明,细胞壁上的蛋白质在氯吡脲吸附过程中起着非常重要的作用,而脂类物质对氯吡脲的吸附没有贡献。由不同化学修饰的失活酵母菌对氯吡脲的吸附效果及其菌体表征分析,表明失活酵母菌对氯吡脲的吸附主要是由酵母细胞表面的有机官能团氨基、羟基和羧基等完成的,而且这种作用具有一定的稳定性,这些活性基团的含量在吸附过程中也起着非常重要的作用,另外氢键相互作用和疏水相互作用对氯吡脲的吸附也有一定程度的贡献。解析试验结果表明失活酵母菌对氯吡脲的吸附过程包括可逆吸附和不可逆吸附。
%W CNKI


%0 Journal Article
%A 王西锐
%A 王宝
%A 朱翔飞
%A 何新荣
%A 李亮
%+ 陕西省农村科技开发中心;陕西佰瑞猕猴桃研究院有限公司;广东杰士农业科技有限公司;
%T 猕猴桃果实调控研究
%J 烟台果树
%D 2016
%N 02
%K 猕猴桃果实;单果重;可溶性固形物含量;
%X <正>猕猴桃被誉为"人间仙果""Vc之王"。猕猴桃果实细嫩多汁,清香鲜美,酸甜宜人,营养极为丰富。猕猴桃引种驯化已超过100年,果实多样性丰富,大小不一,果肉颜色红、黄、绿各异,风味千差万别。作为商业栽培,猕猴桃果品也应具备一定规格,并适应消费者需要。多年来,为提高产量,迎合消费者喜欢大果的偏好,生产上采取了以使用膨大激素为主要
%P 16-17
%@ 1005-9938
%L 37-1244/S
%W CNKI


%0 Journal Article
%A 张帆
%A 刘亚妮
%A 杨波
%+ 陕西省岐山县猕猴桃开发中心;
%T 猕猴桃花腐病的发生与防治
%J 西北园艺(果树)
%D 2016
%N 02
%K 猕猴桃;发生与防治;生长季节;
%X <正>猕猴桃花腐病近几年在陕西产区大面积发生,危害逐年加重,对当年产量和果品质量影响很大,应引起重视。1发生情况猕猴桃花腐病属细菌性病害。主要危害猕猴桃的花蕾和花,其次危害幼果和叶片,引起大量落花落果,还可造成小果和畸形果。该病在猕猴桃主产区有不同程度发生,一直以来未对生产造成过大影响,所以没有引起果农重视。但是
%P 35
%@ 1004-4183
%L 61-1226/S
%W CNKI


%0 Journal Article
%A 耶兴元
%+ 信阳农林学院;
%T 硒对高温胁迫条件下猕猴桃抗氧化酶及光合特性的影响
%J 廊坊师范学院学报(自然科学版)
%D 2016
%V 16
%N 01
%K 硒;;猕猴桃;;高温胁迫;;抗氧化酶;;光合特性
%X 以猕猴桃品种秦美为试验材料,研究了叶面喷硒对猕猴桃相关生理特性及产量品质的影响。结果表明:适当浓度硒处理可以增强猕猴桃叶细胞内超氧化物歧化酶(SOD)、过氧化氢酶(CAT)、过氧化物酶(POD)和谷胱甘肽还原酶(GR)的活性,提高叶片光合色素的含量和光合参数的水平。
%P 80-82
%@ 1674-3229
%L 13-1391/N
%W CNKI


%0 Journal Article
%A 葛天伟
%A 张轩
%+ 陕西省周至县农业技术推广站;
%T 猕猴桃早春管理要点
%J 农民致富之友
%D 2016
%N 06
%K 猕猴桃树;管理要点;
%X <正>阳春三月,万物复苏,伴随着气温回升,猕猴桃也开始萌动,进入生长发育阶段。即进入萌芽、展叶、抽生新枝、开花授粉等物候期。春季管理的好与否,将直接影响后期的产量和果实品质,因此早春的科学管理对一年中的生长发育至关重要。猕猴桃早春管理大致可划分为两个阶段:一是萌芽期,二是展叶期。两个阶段管理重点虽各不相同,但都是采取以促为主、促防结合的管理措施。1猕猴桃萌芽期管理措施萌芽是猕猴桃打破冬季休眠后树体进入生长发育的外部形
%P 57
%@ 1003-1650
%L 23-1009/F
%W CNKI


%0 Journal Article
%A 王雯慧
%T 陕西猕猴桃:果业后起之秀
%J 中国农村科技
%D 2016
%N 03
%K 猕猴桃产业;猕猴桃资源;栽培面积;
%X <正>如果没有科技,人类就没有发展。在历史发展的进程中,人类用自己的智慧将自然恩赐的物种驯化,猕猴桃就是人类利用野生资源驯化栽培最成功的水果之一。早在两千多年前《诗经》里记载的"苌楚"就是猕猴桃,但它在中国的地位却并不高,直到1978年,我国猕猴桃的栽培总面积都还不足1公顷。20世纪70年代末,我国开始对猕猴桃进行资源开发研究和规模栽培,短短三十多年时间,中国已发展为猕
%P 42-43
%@ 1005-9768
%L 11-3491/N
%W CNKI


%0 Journal Article
%A 马文
%A 赵奕兵
%A 刘新生
%+ 咸阳市气象局;
%T 咸阳市名优水果气候适应性分析
%J 陕西农业科学
%D 2016
%V 62
%N 01
%K 名优水果;;气候资源分区;;生态气候指标
%X 分析了苹果、葡萄、猕猴桃、梨这四种名优水果在咸阳市栽培和适宜种植的气候适应性,确定了苹果、葡萄、猕猴桃、梨的适宜生长的生态气候指标,为发展名优水果生产提供依据。
%P 92-95
%@ 0488-5368
%L 61-1089/S
%W CNKI


%0 Journal Article
%A 蔡莉
%+ 贵州省道真自治县林业局检疫站;
%T 猕猴桃的病虫害及其综合防治措施
%J 农技服务
%D 2016
%V 33
%N 01
%K 猕猴桃;;病虫害;;综合防治
%X 猕猴桃是我县的一种经济林种,其口味好、风味佳,深受人们的喜爱。为提高该林种的质量及产量,本文对猕猴桃主要病虫害:根腐病、白文羽病、桑白蚧(桑盾蚧)、金龟子展开了深入调查,并给出了相应的综合防治措施,为猕猴桃的种植和管理提供了理论指导。
%P 129
%@ 1004-8421
%L 52-1058/S
%W CNKI


%0 Journal Article
%A 赵安军
%T 猕猴桃冬剪三要点
%J 果农之友
%D 2016
%N 01
%K 猕猴桃;冬季修剪;
%X <正>猕猴桃冬季修剪直接影响翌年树体的生长和产量,要使冬季修剪发挥应有的作用,以作者多年生产的实践经验,必须做到下面几点。1选择合适的修剪时间猕猴桃在正常的年份落叶时间为11月中下旬,冬剪的最佳时间为落叶后的10~15天,即12月初开
%P 36
%@ 1671-7759
%L 41-1343/S
%W CNKI


%0 Journal Article
%A 王西锐
%A 张新
%A 王宝
%A 周攀峰
%A 李亮
%+ 陕西省农村科技开发中心;周至县农技站;陕西佰瑞猕猴桃研究院有限公司;周至县果业管理局;
%T 衰老猕猴桃园更新复壮技术探讨
%J 陕西农业科学
%D 2015
%V 61
%N 12
%K 猕猴桃;;早衰;;技术
%X 探讨了猕猴桃早衰的成因,提出了克服早衰的技术措施。研究提出通过控制产量、复壮根系、修剪、加强病虫害防治等措施克服早衰。
%P 117-118
%@ 0488-5368
%L 61-1089/S
%W CNKI


%0 Journal Article
%T 猕猴桃不用膨大剂照样长得好
%J 西北园艺(果树)
%D 2015
%N 06
%K 猕猴桃;溃疡病;科技示范户;黄化病;
%X <正>"以前没有施赛众28肥,果树黄化病、溃疡病连年发生。"董梅珍说,"这两年效益好,一亩能卖10 000多元,以前每亩才能卖4 000~5 000元,这都是赛众28肥的功劳。这肥我用了3年,施用后,果品品质好,不用膨大剂也长得大,果形好,好吃耐贮,产量高,卖价也高,亩产量在3 500~4 000 kg。"董梅珍是赛众土壤保健科技示范户,像她这样的示范户在陕西周至县还有很多。她家的果园周围,还有很多黄化病、根腐病严
%P 56
%@ 1004-4183
%L 61-1226/S
%W CNKI


%0 Journal Article
%A 汪志铮
%+ 南平农校;
%T 猕猴桃资源改造措施
%J 农家顾问
%D 2015
%N 23
%K 猕猴桃资源;雌雄株;
%X <正>野生猕猴桃是一种蔓性落叶灌木,髙达10米左右,爬攀他树之上。我国是猕猴桃的故乡,从南到北,分布很广,并且种类繁多。世界上有54个品种、变种和类型,而在我国就有52个。当前,我国的猕猴桃资源只有一部分得到利用,大部分处于野生状态。由于对它不认识,有时还受到严重的破坏。因此在有猕猴桃的地区,要注意保护好猕猴桃种质资源。在开发这一资源时,可以釆取以下改造措施:1.老株更新复壮有些树龄大的衰老植株(雌株),蔓条很长,树势衰弱,结果不多,可以在冬季适当短截,
%P 43
%@ 1003-7152
%L 42-1210/S
%W CNKI


%0 Thesis
%A 刘伟
%T 猕猴桃中农药残留的纳米金快速检测方法研究
%Y 王建龙
%I 西北农林科技大学
%9 博士
%D 2015
%K 农药残留检测;;纳米金;;比色法;;智能手机
%X 猕猴桃是一种深受大众欢迎的水果,然而在其生产、贮藏和加工过程中容易受到农药残留等危害物质污染。传统气相色谱等农药残留仪器分析方法具有灵敏度高和准确性高的优点,但也存在操作繁杂、检测时间长、成本昂贵的问题,不能满足现场检测的需求。因此,开发灵敏、准确、快速的检测技术十分必要。本论文以猕猴桃中杀螟丹、沙蚕毒素类农药、啶虫脒和毒死蜱为检测对象,结合纳米金定位表面等离子体光学特性、photoshop色值提取以及手机智能识别的优点,分别构建了猕猴桃中农药残留的纳米金分光光度以及视觉快速比色法,photoshop数字化识别方法以及基于智能手机的现场比色分析方法。主要研究内容和结果如下:1.基于杀螟丹与纳米金之间的分子识别机制,建立了一种以纳米金为比色探针,用分光光度计和肉眼观察快速检测杀螟丹的方法。通过加入0.9 m M的硫酸氢钠进行优化后,可在5 min内检测杀冥丹含量。借助分光光度计定量,该方法对杀螟丹的检测线性范围为0.05 mg/kg～0.6 mg/kg,最低检出限为0.04 mg/kg。同时,该方法对杀螟丹浓度的颜色变化临界点为0.1 mg/kg,恰好是国内外杀螟丹最严格的限量值,因此,可直接用于农产品中杀螟丹农药残留是否超标的定性判别。实际样品检测时,本方法回收率在71.8%～104%之间,变异系数在4.5%～10.7%之间,表明本方法有较好的准确度与可靠性。2.依据沙蚕毒素类农药可在碱性条件下水解为沙蚕毒素,而沙蚕毒素会诱导纳米金聚集的现象,并结合数码相机图像采集以及phtoshop软件对颜色的数字化转换功能,本章中构建了一种沙蚕毒素类农药残留总量的数字化比色检测方法。优化后的检测条件是反应3 min、体系p H值4、并添加0.9 m M硫酸氢钠。用分光光度计定量沙蚕毒素总量的线性范围为0.05 mg/kg～0.25 mg/kg,最低检出限为0.04 mg/kg。借助phtoshop提取色值,将颜色变化进行数字化处理,并对RGB值进行分析。在0.05 mg/kg到0.25 mg/kg的范围内,R值与沙蚕毒素浓度成线性关系,检测限为0.03 mg/kg。实际样品检测时,本方法具有良好的回收率,表明本方法是一种简单、有效的沙蚕毒素类农药总量快速检测方法。3.在数字化比色的基础上,开发了智能手机的图像采集附件和智能手机App应用,构建了基于智能手机的猕猴桃中啶虫脒比色检测方法。检测的最优条件是反应6 min,p H值6,并添加30 m M的氯化钠。在最优条件下,基于紫外分光光度计的比色法检测线性范围为0.04 mg/kg～0.6 mg/kg,检出限为0.02 mg/kg。进一步采用智能手机提取不同浓度目标物与纳米金的反应最终液的颜色,并进行RGB色值分析,以R值与啶虫脒浓度建立数字化比色定量模型(C=10^((45.02-R)/80.84)),以此为主要方程编写啶虫脒的手机智能识别软件。实验结果表明该智能手机比色体系对啶虫脒的线性范围为0.04 mg/kg～0.5 mg/kg,检出限为0.03 mg/kg。智能手机比色法对实际样品的检测结果与分光光度法和气相色谱法的分析结果较一致,同时具有良好的回收率,表明本方法在猕猴桃中啶虫脒的快速检测方面有较好的应用前景。4.在智能手机比色分析的基础上,结合毒死蜱抑制乙酰胆碱酯酶活性,以及乙酰胆碱酯酶催化碘化乙酰硫代胆碱引起纳米金颜色变化的特性,构建了猕猴桃中毒死蜱的智能手机比色检测方法。通过研究卤化乙酰硫代胆碱引起的纳米金光谱变化,发现在较高浓度碘化乙酰硫代胆碱存在的情况下,纳米金也能保持分散状态,并以此为基础,提出了新型的较高浓度碘化乙酰硫代胆碱存在下的智能手机比色分析方法。通过条件优化,确定最优条件为底物碘化乙酰硫代胆碱的加入量为30μM,检测体系的p H值为8,酶的加入量为2 m U/m L,反应时间为8 min。在最优条件下,用手机检测的线性范围为0.01mg/kg～1.0 mg/kg,检出限为0.002 mg/kg。与已有文献相比,该方法酶用量较少,但是检测灵敏度较高。加标和真实样品检测时,本方法具有较好的准确性,有望为猕猴桃中毒死蜱等有机磷农药的现场筛查提供新的方法和思路。
%W CNKI


%0 Journal Article
%A 蔡媛宁
%+ 陕西省杨陵区林业技术推广站;
%T 猕猴桃冬季管理要点
%J 北京农业
%D 2015
%N 33
%K 猕猴桃;冬季管理;结果母枝;
%X 猕猴桃冬季易受冻害、病虫害等危害而影响其产量和品质,因此应加强冬季管理。每年11月叶片脱落后至翌年春萌芽前的管理为冬季管理,是基础性管理,可为丰产丰收奠定基础。基于此,从施肥、修剪、搭架、深翻改土和园地清理方面,具体介绍猕猴桃冬季园地管理的最佳时间和要点。
%P 45
%@ 1000-6966
%L 11-2222/S
%W CNKI


%0 Journal Article
%A 文宪章
%+ 陕西省老科协农业分会;
%T 务出好果子  卖上好价钱
%J 西北园艺(果树)
%D 2015
%N 05
%K 水果产量;乙烯利;供需信息;防腐处理;猕猴桃;联合社;成本价;充氮降氧;
%X <正>近些年,国家大力投资果区水利、道路、防灾、贮藏库及销售市场等建设,推行配方施肥、果实套袋、改进树形等先进技术,以促进水果产量增长、果实品质提高,方便果农销售。但一些地区仍出现"卖果难",甚至于低档果早早以合适的价钱卖完了,最好的果子反倒最后以中等价卖了。针对这种现象,笔者想根据自己的经验给果农朋友一些思路和建议。1合理核算售价1.1算好成本价成本一般包括生产成本、销售成本、管理成本等。
%P 45-47
%@ 1004-4183
%L 61-1226/S
%W CNKI


%0 Journal Article
%A 李春玲
%A 张东
%A 袁成双
%+ 双辽市国有那木机械林场;双辽市国有实验机械林场;
%T 软枣猕猴桃果林丰产技术
%J 吉林农业
%D 2015
%N 18
%K 软枣猕猴桃;;高产丰收;;技术
%X 软枣猕猴桃抗逆性强,栽培简单,经济效益较高。软枣猕猴桃果实鲜美、风味独特、酸甜适口、营养丰富,具有巨大的商业潜力,因此,软枣猕猴桃果林栽培产业具有广阔的市场开发前景。本文介绍了软枣猕猴桃果林丰产经营技术。
%P 102
%@ 1674-0432
%L 22-1186/S
%W CNKI


%0 Journal Article
%A 袁亚祥
%T 河南·西峡第四届猕猴桃产发研讨暨产销见面会成功举行
%J 中国果业信息
%D 2015
%V 32
%N 09
%K 猕猴桃产业;猕猴桃资源;
%X <正>本刊讯(特约通讯员袁亚祥)9月14日,2015中国·西峡第四届猕猴桃产业发展研讨暨产销见面会在河南省西峡县举行,来自全国各地的120多名专家、客商和媒体齐聚西峡,围绕"推介、交流、合作、发展"这一主题,共同研讨和分享猕猴桃行业发展的新思路、新经验、新模式;共商互利共赢、共同发展大计,进一步推动
%P 50-51
%@ 1673-1514
%L 50-1173/S
%W CNKI


%0 Journal Article
%A 王娟
%A 许起荣
%+ 陕西省城固县农技中心;
%T 城固县2013年猕猴桃2+X田间肥效试验总结
%J 基层农技推广
%D 2015
%V 3
%N 09
%K 猕猴桃;田间肥效试验;果实成熟期;总酸含量;优化施肥;可溶性固形物含量;城固县;
%X <正>钾素营养对猕猴桃产量和品质有重要影响,为了进一步探索钾素营养的作用特点、调控方法,修正和完善猕猴桃施肥配方,建立更为先进、完善、精确的施肥指标体系并指导大田生产。1试验方法1.1试验地点及品种陕西省沙河营镇梁家庵村5组李建荣试验点,位于东经107°14′59.5″、北纬33°07′15.2″、海拔476m;供试品种为秦美(18年生),栽植密度3.3×3.0m(67株/亩);供试土壤为中肥力沙壤土(养分含量见表1)。
%P 25-26
%@ 2095-5049
%L 11-9329/S
%W CNKI


%0 Journal Article
%A 夏小芬
%A 李民华
%+ 溆浦县气象局;怀化市农业气象试验站;
%T 溆浦县猕猴桃产业发展农业气象条件分析与建议
%J 农村经济与科技
%D 2015
%V 26
%N 08
%K 猕猴桃;;理想种植区;;气象灾害;;生产建议
%X 从农业气象角度分析了溆浦县猕猴桃理想种植区域。针对春季霜冻、开花期阴雨、夏季高温干旱、渍害、风害等农业气象气候问题,提出农业生产建议。
%P 178-179
%@ 1007-7103
%L 42-1374/S
%W CNKI


%0 Journal Article
%A 蓝李真
%A 练美林
%A 雷海燕
%+ 云和县农业局;
%T 浅谈猕猴桃的栽培技术
%J 农民致富之友
%D 2015
%N 16
%K 猕猴桃;;培育技术;;问题分析
%X 猕猴桃在我国经济产业中占有重要地位。为进一步推动猕猴桃产业的健康可持续发展,进一步做大做强猕猴桃产业,更好的促进农民增收,本文依据产业经济学、比较优势及农业竞争力等理论,对猕猴桃产业进行了深入分析,并提出了产业可持续发展的战略措施和对策建议。本论文的主要研究内容包括:从猕猴桃栽培历史、栽培面积、产量、标准化栽培水平、等方面系统的分析了全国猕猴桃发展现状,为浙江省猕猴桃产业提供了大量借鉴。提供一定的猕猴桃栽培技术,供大家参考。
%P 166
%@ 1003-1650
%L 23-1009/F
%W CNKI


%0 Journal Article
%A 禾本
%T 阿根廷:猕猴桃、香蕉和杧果种植面积大幅增加
%J 中国果业信息
%D 2015
%V 32
%N 08
%K 种植面积;猕猴桃;阿根廷;
%X <正>近年来由于国家农业技术研究所(INTA)的支持,阿根廷各个地区猕猴桃、香蕉和?果的种植面积大幅增加。首先,猕猴桃种植利润高,在阿根廷具有增长潜力。目前阿根廷猕猴桃种植面积预计为800 hm2,其中约50%分布在布宜诺斯艾利斯东南部,这里以前种植小麦,但由于营销问题,种植户正在寻找替代品。由于气候条件适宜,且靠
%P 25-26
%@ 1673-1514
%L 50-1173/S
%W CNKI


%0 Journal Article
%T 猕猴桃不用膨大剂照样长得好
%J 西北园艺(果树)
%D 2015
%N 04
%K 猕猴桃;溃疡病;黄化病;中微量元素;
%X <正>"以前没有施赛众28肥,果树黄化病、溃疡病连年发生。"董梅珍说,"这两年效益好,一亩能卖10 000多元,以前每亩才能卖4 000~5 000元,这都是赛众28肥的功劳。这肥我用了3年,施用后,果品品质好,不用膨大剂也长得大,果形好,好吃耐贮,产量高,卖价也好,亩产量在3 500~4 000 kg。"
%P 56
%@ 1004-4183
%L 61-1226/S
%W CNKI


%0 Conference Proceedings
%A 高小宁
%A 赵志博
%A 秦虎强
%A 黄丽丽
%+ 西北农林科技大学植物保护学院/旱区作物逆境生物学国家重点实验室;
%T 陕西省猕猴桃溃疡病菌遗传多样性分析
%B 中国植物病理学会2015年学术年会
%C 中国海南海口
%? 中国植物病理学会（Chinese Society for Plant Pathology）
%D 2015
%P 1
%K Pseudomonas syringae pv.actinidia;;Rep-PCR;;遗传多样性
%X 猕猴桃是陕西省继苹果之后的第二大果品产业,其种植面积和产量均居全国首位。由丁香假单胞猕猴桃致病变种(Pseudomonas syringae pv.actinidia,Psa)引致的细菌性溃疡病主要危害猕猴桃枝干和叶片,在短期内可造成树体的大面积死亡,已发展为猕猴桃果园中最具毁灭性的病害。研究致病菌的群体遗传多样性对于了解病害发生和制定防病策略具有重要的理论意义。近年来,基于致病菌基因组DNA的指纹图谱分析技术已经被广泛地用以揭示病菌个体间在遗传上的亲缘关系及其群体遗传特征。Rep-PCR因其操作简单快捷,容易获得较为丰富的扩增条带,同时不需要菌株、种的特异性DNA探针以及扩增结果可通过琼脂糖电泳检测等特点,已经成功地被应用于多种植物病原细菌Pseudomonas、Xanthomonas、Ralstonia、Clavibacter的鉴定和遗传多样性分析。为了了解陕西省猕猴桃主要栽培区Psa的群体遗传特性,我们采用ERIC-和BOX-PCR指纹技术分析了分离自7个不同县(区)、8个不同品种的Psa的遗传特性。ERIC-PCR聚类结果显示,相似系数为0.626时,72个Psa菌株被分为6个类群,其中供试菌株中的75.7%属于第Ⅱ类群,且菌株无明显的采集地和寄主品种的聚类。BOX-PCR指纹聚类分析可将86个Psa菌株分为8个类群(相似系数为0.668),其中第Ⅰ类群菌株数量最多,占供试菌株数的69.8%,其地理来源为眉县、周至、杨凌及其全部的意大利供试菌株,其中来源眉县的81.6%的菌株都聚集在该类群;菌株未表现出明显的寄主品种类群。本研究首次通过BOX-PCR和ERIC-PCR技术首次对陕西省Psa多态性进行了分析,表明陕西省Psa基因组存在丰富的遗传多样性;同时也证明了BOX-PCR和ERIC-PCR技术是研究我国Psa基因多样性的有效途径。
%W CNKI


%0 Journal Article
%A 翟秋喜
%A 魏丽红
%+ 辽宁农业职业技术学院;
%T 猕猴桃缺素症诊断与防治
%J 辽宁农业职业技术学院学报
%D 2015
%V 17
%N 04
%K 猕猴桃;;缺素症诊断;;防治
%X 从树体形态、叶色及营养分析三方面对猕猴桃缺素症的诊断方法进行了阐述。针对不同的缺素症状及症状产生的诱因,提出科学合理的施肥措施,防止潜在的缺素危害,对已发生的缺素危害及时进行补救,保证猕猴桃优质高产。
%P 4-7
%@ 1671-0517
%L 21-1448/G
%W CNKI


%0 Journal Article
%A 李永梅
%+ 河南省西峡县林业局;
%T 河南省西峡宜栽猕猴桃品种及发展建议
%J 落叶果树
%D 2015
%V 47
%N 04
%K 猕猴桃资源;平均纵径;结果枝;成枝率;河南省;
%X <正>河南省西峡县地处伏牛山区,是猕猴桃的适栽区,猕猴桃资源丰富。近年来随着猕猴桃新优品种的引进、良种的选育推广、劣质果园的加速改造,猕猴桃栽培正逐步实现良种化。现介绍适宜西峡山区栽培的5个猕猴桃品种,对目前的品种结构现状进行分析,并提出发展建议。1适栽的猕猴桃品种1.1徐香果实圆柱形,平均纵径5.8cm、横径5.1cm、侧径4.8cm,单果重80~110g,最大135g。果皮黄绿色,被
%P 68-69
%@ 1002-2910
%L 37-1125/S
%W CNKI


%0 Journal Article
%A 刘久锋
%A 朱有嘉
%T “五字诀”做大猕猴桃产业
%J 农家顾问
%D 2015
%N 13
%K 猕猴桃产业;修文县;
%X <正>初夏时节,笔者走进贵州省修文县谷堡乡果畜高效农业生态示范园核心区之一的平滩村田间,放眼望去,枝繁叶茂,青翠浓绿的猕猴桃遍布乡野山间。这里已经从荒山坡地,摇身一变成为村民的"绿色银行"。村里种植大户蔡作伦正在果园里忙着给猕猴桃整枝、绑蔓,谈起种植猕猴桃经历时感触颇深:
%P 19-20
%@ 1003-7152
%L 42-1210/S
%W CNKI


%0 Journal Article
%A 王博
%T 陕西·全省猕猴桃质量安全工作推进会在周至召开
%J 中国果业信息
%D 2015
%V 32
%N 06
%K 猕猴桃;周至县;果品质量;有机果品;猕猴桃生产;
%X <正>本刊讯(特约通讯员王博)5月28—29日,陕西省果业局主办,周至县人民政府承办的全省猕猴桃质量安全工作推进会在周至县召开。来自西安、汉中、宝鸡、商洛、渭南、咸阳、安康等市(县)猕猴桃主产区的果业局、园艺站负责人和部分技术干部约90余人参加会议。陕西是猕猴桃原产地和最佳优生区。目前,猕猴桃种植面积近6.67万hm2,产量达120万t,分别占到世界的1/3。为了进一步推进猕猴桃规范化、标准化管理水平的
%P 41
%@ 1673-1514
%L 50-1173/S
%W CNKI


%0 Journal Article
%A 杨啸宁
%A 杨胜良
%+ 湖南省保靖县气象局;湖南省凤凰县气象局;
%T 湖南凤凰县发展红心猕猴桃气候条件及气象服务分析
%J 安徽农业科学
%D 2015
%V 43
%N 14
%K 红心猕猴桃;;气候条件;;气象服务
%X 根据湖南省凤凰县1971~2010年气象观测资料,分析发展红心猕猴桃对气候条件的要求,阐明凤凰县的光、热、水等气候条件极其有利于红心猕猴桃的栽培和发展,同时,还对影响红心猕猴桃生产的主要气象灾害以及气象服务工作进行了浅述。
%P 219-220
%@ 0517-6611
%L 34-1076/S
%W CNKI


%0 Journal Article
%A 祝日耀
%T 江山猕猴桃“敲击”键盘销远方
%J 浙江林业
%D 2015
%N 04
%K 猕猴桃;江山市;电商换市;采摘期;
%X <正>近年来,江山市电子商务销售猕猴桃的氛围日渐浓厚,网店从无到有,店家从少到多,销量从小到大,生意红红火火,"电商换市"换来猕猴桃销售产业发展的新天地。据了解,2014年江山猕猴桃产量同比增长11.7%,达到1.9万吨,其中通过"敲击"键盘"吆喝"销售的猕猴桃源源不断地销往全国各地,全市电商销售总数占到产量的五成以上。观念更新,增强产品竞争力江山市是中国猕猴桃之乡。过去"桃农"收获的猕猴桃多数是"守株待兔",等候商户上门收购。市场销售上,做猕
%P 30-31
%@ 1003-899X
%L 33-1142/F
%W CNKI


%0 Journal Article
%T 陕西·今年果业将建设“十大工程”
%J 中国果业信息
%D 2015
%V 32
%N 03
%K 果业发展;现代果业;猕猴桃;矮化苹果;陕西省;
%X <正>今年陕西省将围绕"十大工程"建设,加快推进果业发展。今年陕西省果业的主要目标任务:水果总面积达到124.67万hm2,总产量达到1 580万t,其中苹果面积69.33万hm2,产量1 000万t。建设矮化苹果基地6 666.67 hm2,改造苹果老园1.33万hm2,在秦巴山区建设猕猴桃基地2 000 hm2,建设猕猴桃安全生产示范区(村)3个,建设陕西水果品牌店200个,建设果树苗木繁育基地5个,各类果树试验站10个。围绕目标任务,陕西省将启动现代果业建设"十大工程":苹果产业转型升级示范工程,猕猴桃"东扩南移"规模扩张与品质提升工程,水果多
%P 49
%@ 1673-1514
%L 50-1173/S
%W CNKI


%0 Journal Article
%A 朱翔飞
%A 蒋滨
%A 苏坤朋
%+ 广东杰士农业科技有限公司;四川省达州市植检站;
%T 猕猴桃健康理疗理论与实践研究探索
%J 四川农业科技
%D 2015
%N 02
%K 猕猴桃;;健康理疗;;研究探索
%X 通过陕西省宝鸡市的不同地区、不同品种的小区试验示范,分析研究了作物健康理疗技术方案在猕猴桃生产上的应用效果。结果表明,使用该技术方案对猕猴桃有正向促进作用,能增加单叶重量,增大叶面积,提高叶片光泽度,持久保持猕猴桃叶片完好率;对猕猴桃品质构成因子如单果重、硬度等均有不同程度的提升;同时提高了猕猴桃产量,2个品种使用健康理疗技术和产品配套方案处理分别与其对照相比增产效果均达到显著水平,徐香和海沃德最大增产率分别为24.5%和19.8%。同时,使用该技术方案处理能有效提高猕猴桃的抗逆能力,该技术方案及配套产品的使用对人体、叶片、树体、果实、环境是安全无毒害的。
%P 38-40
%@ 1004-1028
%L 51-1212/S
%W CNKI


%0 Journal Article
%T 四川省2013年通过审定的果树品种
%J 果树实用技术与信息
%D 2015
%N 01
%K 果树品种;塔罗科血橙;平均单果重;果皮底色;可溶性固形物含量;甜樱桃;嫁接苗定植;果实成熟期;野生猕猴桃;早结丰产;平均株产;果实发育期;桃品种;实生选育;四川省;产量表现;珠心系;结果母枝;四川省农业科学院;
%X <正>1金什1号(猕猴桃)(1)选育单位四川省自然资源科学研究院、四川华胜农业股份有限公司(2)品种来源利用在江西省奉新县采集的野生猕猴桃种子,经实生选育而成。(3)特征特性果实长梯形,横切面椭圆形,果实纵径5.5厘米左右,赤道横断面长径5.0厘米左右、短径4.8厘米左右;果喙端平,果实花萼环表现轻微,果肩呈圆形,果形整齐度较高;平均单果重85克,果柄长3.8厘米左右;萼片脱落,皮孔突出,果皮黄褐色,表面均匀分布有中等量的黄褐
%P 37-40
%L 21-1342/S
%W CNKI


%0 Journal Article
%A 敖礼林
%A 涂庆贵
%A 宋孝才
%+ 江西省奉新县畜牧水产局;江西省奉新县老科协;
%T 小小猕猴桃如何变成“金蛋果”——江西省奉新县猕猴桃产业调查
%J 中国果业信息
%D 2014
%V 31
%N 12
%K 猕猴桃产业;奉新县;江西省;
%X 江西省奉新县是我国第三大猕猴桃生产县,素有"中国猕猴桃之乡"之称。当地抓住有利的生态、品种资源优势,多措并举,稳步推进猕猴桃产业的发展,小小猕猴桃成为当地果农交口称赞的"金蛋果"。
%P 24-26
%@ 1673-1514
%L 50-1173/S
%W CNKI


%0 Journal Article
%A 陈世平
%T 福建·建宁红肉猕猴桃畅销
%J 中国果业信息
%D 2014
%V 31
%N 11
%K 红肉猕猴桃;猕猴桃产业;建宁县;
%X <正>本刊讯(特约通讯员陈世平)10月,在建宁县猕猴桃销售一条街上,许多自驾到建宁旅游的游客都顺带购买了几箱红肉猕猴桃回家品尝。据悉,建宁县已嫁接种植红肉猕猴桃400 hm2多,今年一部分结果投产,产量达400多t,所产果实端正美观,果肉细腻,汁多香甜,风味独特,颇受消费者欢迎,销售顺畅。猕猴桃产业是建宁县三大水果(黄花梨、黄桃、猕猴桃)产业之一,年产值达3 000多万元。近年来,为
%P 64
%@ 1673-1514
%L 50-1173/S
%W CNKI


%0 Journal Article
%A 吴素芳
%A 王国立
%A 黄亚欣
%A 唐靖文
%+ 贵州省修文县猕猴桃产业发展局;
%T 猕猴桃整形修剪与花果管理技术要点
%J 农技服务
%D 2014
%V 31
%N 11
%K 猕猴桃;;整形修剪;;花果管理
%X 整形修剪和花果管理对猕猴桃树体的生长势、生长寿命和果实的产量和品质都有着重要的影响。本文阐述了猕猴桃整形修剪和花果管理技术的要点,为猕猴桃的生产管理提供了参考依据。
%P 49
%@ 1004-8421
%L 52-1058/S
%W CNKI


%0 Journal Article
%A 郑吉祥
%A 王婷
%A 胡静
%A 刘永忠
%+ 桂林市水果生产办公室;桂林市科学技术情报研究所;桂林市种子站;
%T 桂林市猕猴桃生产现状及发展对策
%J 南方园艺
%D 2014
%V 25
%N 06
%K 桂林市;;猕猴桃;;现状;;问题;;对策
%X 论述了桂林市猕猴桃栽培的现状,发展优势及存在的问题。从品种、技术、市场及品牌等方面,探索桂林市猕猴桃产业的发展对策。
%P 37-38
%@ 1674-5868
%L 45-1368/S
%W CNKI


%0 Journal Article
%A 祝日耀
%T “土专家”种植猕猴桃有“真经”
%J 浙江林业
%D 2014
%N 11
%K 猕猴桃树;江山市;
%X <正>"今年这亩猕猴桃若不出现意外自然灾害,产量和收入要分别比去年的3150公斤、24570元增加58.7%和66.7%,再创新纪录。"江山市塘源口乡塘源口村村民张水土谈起猕猴桃生产前景,满怀信心地说。今年45岁的张水土是塘源口村玉圆自然村的一位普通农民。2008年春天,张水土在一亩经过改造的水稻田里栽植了73株猕猴桃苗,最终成活70株,成活率达95.9%。2012年,猕猴桃果园因雨水过多而出现了烂果现象,最后仅收获猕猴桃370公斤,收入2000元,比2011年减少了三分之一。张水
%P 29
%@ 1003-899X
%L 33-1142/F
%W CNKI


%0 Journal Article
%A 朱继红
%+ 陕西省岐山县猕猴桃开发中心;
%T 猕猴桃基肥施用中的问题及应对措施
%J 落叶果树
%D 2014
%V 46
%N 06
%K 猕猴桃园;问题及应对措施;
%X <正>猕猴桃园施用基肥是秋季管理的重要环节之一,直接影响产量和果实品质。笔者对陕西省岐山县猕猴桃产区基肥施用情况进行了调查,分析了秋施基肥存在的问题,结合生产实际,提出应对措施。1存在问题1有机肥肥源不足。按照常规施肥水平,猕猴桃园基肥施用量至少应达到"斤果斤肥",但现状是有机肥源远远不足,果园基肥用量极其有限。2施用未腐熟的有机肥。大多果农在农家肥还未充分腐熟后就施入园中,且直接浇灌植株根部或离主干很近的部
%P 64-65
%@ 1002-2910
%L 37-1125/S
%W CNKI


%0 Journal Article
%A 熊文真
%A 李文梅
%A 张耀武
%+ 河南省新野县歪子镇政府;河南省新野县农业技术推广中心;河南省南阳市园林处;
%T 猕猴桃优质稳产丰产园群体结构特点
%J 落叶果树
%D 2014
%V 46
%N 06
%K 猕猴桃园;优质稳产;结果母枝;群体结构;
%X <正>通过对河南省南阳市几个猕猴桃园调查,参考有关文献资料,总结了猕猴桃优质稳产丰产园群体结构特点。现将优质稳产丰产猕猴桃园群体结构指标简介如下。1栽植密度。猕猴桃园栽植株行距根据不同立地条件为2~4m×3~5m,每666.7m2栽植55~83株,每株占地面积不小于8m2。保持行间有0.6~0.8m的作业道,适度密植可获得早期产量和效益。2授粉树数量。雌雄株比例5~8∶1为宜。雄株与雌
%P 67
%@ 1002-2910
%L 37-1125/S
%W CNKI


%0 Journal Article
%A 杨明霞
%+ 陕西省城固县原公镇果业技术指导站;
%T 陕西城固县原公镇猕猴桃喜获大丰收
%J 果农之友
%D 2014
%N 11
%K 猕猴桃;大丰收;城固县;原公镇;
%X <正>金秋时节,原公镇猕猴桃示范园里洋溢着丰收的喜悦。一串串挂满枝头的硕果迎来了外地客商的青睐。西坝村五组张建娥全家人脸上堆满笑容,兴奋之情溢于言表,今年她家20多亩"红阳"猕猴桃初挂果,产果4万多千克,产值64万多元,除去搭架材料、人工、肥料等费用,她家今年净赚40多万元。新原村十组刘新茂1.5亩"脐红"猕猴桃,第3年结果,产量2 500多千克,产值33 000元,除去搭架材料、人工、肥料等费用,她家今年
%P 22
%@ 1671-7759
%L 41-1343/S
%W CNKI


%0 Journal Article
%T 果农徐志辉的组合拳——“采摘游+深加工”
%J 果农之友
%D 2014
%N 11
%K 深加工;猕猴桃酒;
%X <正>"用‘采摘游+深加工’两条腿走路的方式,猕猴桃身价倍增。"近日,浙江省衢州市柯城沟溪家庭农场场主徐志辉喜滋滋地说。种了多年猕猴桃,尝到了甜头的他,今年将猕猴桃种植面积扩大到了50多亩,面积扩大了,产量也提高许多,却遭遇"卖桃难"的问题。在多次考察市场后,徐志辉决定走深加工之路,在柯城农商行的帮助下,购买了猕猴桃加工设备,
%P 22
%@ 1671-7759
%L 41-1343/S
%W CNKI


%0 Journal Article
%A 陈强
%T 果农打出致富“组合拳”
%J 农家致富
%D 2014
%N 21
%K 猕猴桃酒;
%X <正>"用‘采摘游+深加工’两条腿走路的方式,猕猴桃身价倍增。"近日,浙江省衢州市柯城沟溪家庭农场主徐志辉喜滋滋地说。种了多年猕猴桃,尝到了甜头的他,今年将种植面积扩大到了50多亩。面积扩大了,产量也提高许多,因此遭遇了"销售难"的问题。在多次考察市场后,徐志辉决定走深加工之路。在柯城农商行的帮助下,他购买了猕猴桃加工设备,把一
%P 20-21
%@ 1672-6456
%L 32-1699/S
%W CNKI


%0 Journal Article
%A 张彦珍
%T 陕西·城固猕猴桃新品种效益凸显优势
%J 中国果业信息
%D 2014
%V 31
%N 10
%K 猕猴桃产业;黄金果;新品种;
%X <正>本刊讯20世纪90年代初,城固县猕猴桃人工栽培成功,县委、县政府将猕猴桃产业作为农业产业化项目重点培植,猕猴桃栽植面积不断扩大,管理水平逐年提升,产业得到快速发展。截至目前,全县猕猴桃已发展到866.67 hm2,涉及9个镇6 700户,年产量近万吨,产值达6 000万元。近几年,该县紧抓全省百万亩猕猴桃发展规划契机,大力引进推广徐香、红阳、华优、黄金果等新优品种,部分老果园通过高接换
%P 55
%@ 1673-1514
%L 50-1173/S
%W CNKI


%0 Journal Article
%A 晁阳
%A 吴莎莎
%T 世界上每七个苹果就有一个产自陕西
%J 现代企业
%D 2014
%N 10
%K 陕西果业;猕猴桃;
%X <正>本刊讯10月21日,记者从省果业局获悉,无论规模、产量,还是优果率,陕西果业均居全国第一。目前,陕西果业面积达到1800万亩,产量1500万吨。其中,苹果分别为1000万亩和1000万吨;猕猴桃100万亩和100万吨;苹果浓缩汁年产50万吨。这就意味着——世界上每7个苹果,就有1个是陕西的;每3个猕猴
%P 36
%@ 1000-9671
%L 61-1194/F
%W CNKI


%0 Journal Article
%A 孔岑
%A 马鸣
%+ 中化化肥有限公司西北分公司;
%T 猕猴桃的科学施肥技术
%J 果农之友
%D 2014
%N 10
%K 猕猴桃产业;投入量;有机肥;氮肥用量;陕西猕猴桃;科学施肥;
%X <正>猕猴桃果皮呈褐色或灰绿色,大多生有繁密的细毛,有些无毛,果肉呈翠绿色或黄色,质感柔软,酸甜适口,具有独特的香气与风味,营养极为丰富,富含维生素C、多种氨基酸和铁、硒、钾等微量元素,老少皆宜,具有一定的药用保健功能,是近年来备受人们喜爱的水果之一。目前全球猕猴桃的总种植面积13.33万公顷,栽种大国包括中国(8.54万公顷)、意大利(2.24万公1.33
%P 18+23
%@ 1671-7759
%L 41-1343/S
%W CNKI


%0 Journal Article
%A 肖涛
%A 彭家清
%A 吴伟
%A 杨静
%A 余莉
%A 肖丽丽
%+ 湖北省十堰市经济作物研究所;
%T 湖北十堰猕猴桃夏季管理关键技术
%J 果树实用技术与信息
%D 2014
%N 09
%K 猕猴桃;果实品质;夏季管理;结果母枝;湖北十堰;
%X <正>夏季是猕猴桃生长的关键季节,也是果实品质形成的重要时期,应重点抓好树体管理,调节营养生长与生殖生长的矛盾,改善树体生长环境,节约养分消耗,提高果实品质,达到丰产稳产的目的。针对湖北省十堰市猕猴桃夏季管理不到位,导致果实品质差、产量低等问题,笔者通过多年的研究探索,总结出猕猴桃夏季管理关键技术,现介绍如下。1夏季修剪夏季修剪也叫生长期修剪,在萌芽后至落叶前,主要在夏季旺盛
%P 16-17
%L 21-1342/S
%W CNKI


%0 Journal Article
%A 赵锦华
%T 王周平:天脊硝基复合肥富了周至农民
%J 中国农资
%D 2014
%N 34
%K 硝基复合肥;
%X <正>王周平和很多基层经销商一样,在经营化肥的同时也在务农。他不仅经销天脊化肥,而且也是天脊化肥的忠实用户。从2001年至今,他经销天脊化肥已有13个年头了。在这13年间当地农民的生活发生了巨大变化,有的买了小轿车,有的盖起了两层小楼,这些变化里也有天脊化肥的一份功劳。天脊硝基复合肥让周至农民富起来了2001年,天脊化肥进入西安周至县市场,王周平的门店也紧跟市场的脚步开始经营天脊化肥。在2003年到2006年间,天脊化肥在当地农民中间快速走红。据王周平介绍:"用上天脊化肥以后,作物种啥啥行。苹果的着色好了,商品果增加一倍种的大棚蔬菜也比往常用其它肥料早上市,并且品质还好,卖价高;在猕猴桃上使用产量那是
%P 26
%L 11-5348/S
%W CNKI


%0 Journal Article
%A 赵俊侠
%A 张中社
%A 龙凤来
%+ 杨凌职业技术学院;
%T 猕猴桃果园套种板蓝根试验研究
%J 价值工程
%D 2014
%V 33
%N 24
%K 猕猴桃;;板蓝根;;套种
%X 通过猕猴桃果园套种板蓝根试验,对板蓝根及猕猴桃实施全面管理,结果表明,在猕猴桃1~3年生幼龄果园套种板蓝根,种植行距20~25cm,可以实现果、药双丰产,增加农民收入。
%P 315-316
%@ 1006-4311
%L 13-1085/N
%W CNKI


%0 Journal Article
%A 绿洲
%T “维C之王”猕猴桃,营养丰富效益好——访江西农业大学教授、全国猕猴桃研究著名专家徐小彪
%J 农村百事通
%D 2014
%N 16
%K 猕猴桃果实;圆柱形;美味猕猴桃;平均单果重;江西农业大学;
%X <正>题前语:猕猴桃是水果之王,尤其是维生素C的含量极高,受到爱美女性的普遍青睐……猕猴桃究竟该如何种?本刊记者专门采访了猕猴桃研究领域的专家,相信专家的解释能让想关注猕猴桃种植项目的读者学到很多新知识。专家介绍:徐小彪,江西农业大学教授、博士生导师、猕猴桃研究领域全国著名专家,长期从事果树教学与科研工作,从1984年开始致力于
%P 6-10
%@ 1006-9119
%L 36-1070/S
%W CNKI


%0 Journal Article
%A 张德承
%A 李志翔
%A 黄玉准
%A 张兴思
%+ 乐业县农业局病虫测报站;乐业县花坪镇农业服务中心;桂西农村综合发展项目乐业县办公室;乐业县有机农业示范基地办公室;
%T 乐业县猕猴桃病虫害综合防治技术研究
%J 农业与技术
%D 2014
%V 34
%N 07
%K 猕猴桃;;病虫害防治;;技术研究
%X 乐业县自2005年以来大规模发展猕猴桃产业,起初由于选择水田进行种植,根腐病发生严重,实施联合国粮农组织(FAO3301)项目后,研究病虫害关键控制技术,发病率大幅下降,产量不断增加,品质不断提高,取得了显著效益。
%P 105-106
%@ 1671-962X
%L 22-1159/S
%W CNKI


%0 Journal Article
%A 黄继魁
%+ 广西乐业县良种示范繁殖农场;
%T 广西乐业县猕猴桃根腐病综合防治的研究与应用
%J 现代园艺
%D 2014
%N 14
%K 猕猴桃;;根腐病;;综合防治;;技术措施;;乐业
%X 通过猕猴桃根腐病综合防治技术及田间试验前后变化,对比分析猕猴桃根腐病综合防治最佳方法,为乐业县猕猴桃产业发展提供技术支持。在上岗村32 hm2面积中选择有代表性的果园,以红阳、金桂两个品种为试验材料,经过三年的综合防治,猕猴桃根腐病得到有效遏制,但根腐病仍然是乐业县猕猴桃危害最严重的病害,生产中需要注重该病的防治。
%P 14-15
%@ 1006-4958
%L 36-1287/S
%W CNKI


%0 Journal Article
%T 江西奉新猕猴桃产业结硕果
%J 果树实用技术与信息
%D 2014
%N 07
%K 猕猴桃产业;奉新县;有机猕猴桃;
%X <正>近年来,奉新县充分发挥"中国猕猴桃之乡"的品牌效应,积极打造有机猕猴桃特色农业示范区,全力推进产业转型升级。目前,全县猕猴桃栽培面积4万亩,鲜果产量达3600万千克,主要品种有红阳、金果、金魁等。发挥规划引领作用,推进基地规模扩张升级。奉新县聘请江西农业大学课题组编制了高效生态猕猴桃发展规划,强力推进猕猴桃产业开发。将赤岸、会埠、上富等乡镇山地,按照"因地制宜、宜果则果"的原则全部规划为猕猴桃产业
%P 43-44
%L 21-1342/S
%W CNKI


%0 Journal Article
%A 黄继魁
%+ 广西乐业县良种示范繁殖农场;
%T 广西乐业县猕猴桃根腐病综合防治的研究与应用
%J 中国农业信息
%D 2014
%N 13
%K 猕猴桃;;根腐病;;综合防治;;技术措施;;乐业
%X 通过猕猴桃根腐病综合防治技术及田间试验前后变化,对比分析猕猴桃根腐病综合防治最佳方法,为乐业县猕猴桃产业发展提供技术支持。在上岗村32 ha面积中选择有代表性的果园,以红阳、金桂两个品种为试验材料,对根腐病的发生发展及防治采取相应技术措施。经过三年的综合防治,猕猴桃根腐病得到有效遏制,金桂比红阳相对抗性较好,产量水平相对较高。猕猴桃根腐病可以预防和防治,但根腐病仍然是乐业县猕猴桃危害最严重的病害,生产中需要注重该病的防治。
%P 62-63
%@ 1672-0423
%L 11-4922/S
%W CNKI


%0 Journal Article
%A 汪建军
%+ 重庆师范大学;
%T 武陵山区猕猴桃产业集群发展研究
%J 商
%D 2014
%N 19
%K 武陵山区;;产业集群;;猕猴桃产业
%X 文章在介绍武陵山区概况和猕猴桃产业集群研究现状基础上,从区位优势角度考虑,即交通优势、自然资源优势、市场优势等三个方面对武陵山区猕猴桃产业集群进行研究,指出该区猕猴桃产业集群发展中还存在经济要素稀缺,缺乏一批龙头企业,技术落后,深加工程度低,政府扶持力度不够等问题,并提出了相应对策。
%P 181
%@ 1006-0510
%L 51-1019/F
%W CNKI


%0 Journal Article
%T 猕猴桃用膨大剂无危害
%J 发明与创新(大科技)
%D 2014
%N 07
%K 猕猴桃;植物生长调节剂;农业部农药检定所;
%X <正>近日,一则关于"猕猴桃使用膨大剂不要再购买"的帖子在微信朋友圈内疯狂转发。这则帖子称:猕猴桃如果不使用膨大剂,果体小,难以销售,果商也不愿意购买,产量、产值都会下降。在被誉为猕猴桃之乡的周至县各乡镇、村落以及县城的农资经销店随处都能买到四川或杨凌产的膨大剂。膨大剂使一个100克的猕猴桃,净增80克左右。当地90%的果农均采用膨大剂增产,以保丰收。另外,该帖子还称,膨大剂主要危害神经系统,也有可能造成儿童发育不良、痴呆等。
%P 51
%@ 1672-0954
%L 43-1401/N
%W CNKI


%0 Journal Article
%A 刘宗衍
%T 猕猴桃树结“硕果”
%J 江西农业
%D 2014
%N 06
%K 猕猴桃树;有机农产品;奉新县;
%X <正>走进江西新叶有机农产品有限公司猕猴桃基地,只见一垄垄猕猴桃树错落有致,一排排喷灌设施整齐有序,一个个猕猴桃果正形圆。该公司负责人帅英生告诉记者,通过"一村一品"示范企业项目的实施,奉新县猕猴桃产业又上了一个新台阶,不仅品种得到改良、技术及产量得到提高,而且农民收入也得以增加,取得了明显的经济和社会效益。
%P 43
%@ 1674-4179
%L 36-1296/S
%W CNKI


%0 Journal Article
%A 郑庆伟
%T 日本:主产区猕猴桃遭遇新型溃疡病侵袭
%J 中国果业信息
%D 2014
%V 31
%N 06
%K 猕猴桃;溃疡病;
%X <正>据中国新闻网消息,据日本共同社5月29日报道,"猕猴桃溃疡病"可导致树木干枯,目前正肆虐猕猴桃产量居日本前两位的爱媛、福冈两县。据悉,此次的溃疡病菌类型以前未在日本发现过,传染性很强,截至28日爱媛和福冈各有约3.5 hm2和2 hm2猕猴桃园受灾。两县政府为防止灾情扩大要求发生病害的果园砍伐所有果木,但目前尚无平息迹象。
%P 45
%@ 1673-1514
%L 50-1173/S
%W CNKI


%0 Journal Article
%A 思睿
%T 意大利:2013年水果产量略增
%J 中国果业信息
%D 2014
%V 31
%N 06
%K 水果产量;意大利;
%X <正>2013年意大利水果产量为780万t,比2012年增产3%。意大利农业食品市场行情研究机构Ismea表示,水果产量增加得益于苹果、梨、猕猴桃、甜瓜和樱桃产量增长。2013年意大利苹果产量为215万t,比上年增长9%,由于大部分苹果进入了加工市场,对苹果鲜果市场并没有造成多大影响。金冠是最受欢迎的品种,产量比上年增长6.7%,其次是嘎拉,增产5.1%,红冠和富士分别增产16%和29%,澳洲青苹增产25%。2013年意大利梨产量
%P 43
%@ 1673-1514
%L 50-1173/S
%W CNKI


%0 Journal Article
%A 朱仁凡
%+ 四川省达州市植检站;
%T 四川省猕猴桃病虫草害综合防治技术
%J 四川农业科技
%D 2014
%N 05
%K 猕猴桃;病虫草害;综合防治技术;四川省;
%X <正>四川是猕猴桃的发源地,也是我国最适宜种植猕猴桃的少数省份之一,特别是秦岭山脉和靠近秦岭山脉的大巴山一带。近年来,由于猕猴桃经济价值高,种植猕猴桃给农民带来了较高的收入,其面积不断扩大。要提高猕猴桃的品质和产量,防治好病虫草害是关键。笔者近几年对猕猴桃的主要病虫草害进行了大量的田间调查和药剂防治的筛选试验。现将猕猴桃主要病虫草害的发生规律和防治措施总结如下。
%P 32-33
%@ 1004-1028
%L 51-1212/S
%W CNKI


%0 Journal Article
%A 敖礼林
%A 饶卫华
%+ 江西省奉新县畜牧水产局;江西省奉新县农业局;
%T 小小猕猴桃做成大产业经验
%J 山西果树
%D 2014
%N 03
%K 猕猴桃;大产业;奉新县;
%X <正>奉新县是全国最大的有机猕猴桃栽培基地,已栽培猕猴桃0.2万hm2,有0.1万hm2相对集中连片,从业农户1 000多户,2009年总产猕猴桃3 000多万kg,综合产值2.3亿元;面积、产量和产值等都列江南第一;有500余户仅此年纯收入超万元,高的达20余万元。这些成绩的取得并非一帆风顺,其中的许多经验、教训颇有些参考意义。
%P 51
%@ 1005-345X
%L 14-1127/S
%W CNKI


%0 Journal Article
%A 郭延虎
%A 李素玲
%+ 陕西省宝鸡市蚕桑园艺工作站;宝鸡市渭滨区蔬菜技术推广站;
%T 猕猴桃黄化病的发病原因与防治措施
%J 果农之友
%D 2014
%N 05
%K 黄化病;猕猴桃;原因与防治;
%X <正>近年来,猕猴桃黄化病在宝鸡市普遍发生,造成严重危害,已成为生产中最常见的重要病害。尤其地下水位较高的湿地,发病率较高,发病株率占到栽培总株数的20%左右。1黄化病的发生症状发生黄叶病的猕猴桃,除叶脉为淡绿色外,其余部分发黄失绿,叶片小,树势衰弱、减产,易受冻害及其他病害侵染。严重时病株枝条纤弱,叶片发白,外缘卷缩枯焦,果实外皮黄化,果肉切开呈白色,丧失食用价值。长时间发病还会引起整株树干枯死亡。
%P 26
%@ 1671-7759
%L 41-1343/S
%W CNKI


%0 Journal Article
%A 李建明
%A 李小晶
%A 黄晓静
%+ 陕西省宝鸡市眉县农业技术推广服务中心;
%T 猕猴桃商品花粉推广及使用技术
%J 果农之友
%D 2014
%N 05
%K 猕猴桃;雌雄株;
%X <正>猕猴桃是眉县主导果树品种,种植面积大,已形成规模生产,标准化管理,产量高,品质优,效益好,市场前景广阔,为广大果农致富增收发挥了巨大作用;但随生产进一步发展,雌株花期授粉管理成了生产中的突出难题,雌雄株花期不遇、授粉株配比不合理、阴雨影响等不利因素严重影响授粉质量,明显降低果品产量和品质,生产上无法补救。眉县农业部门和相关农业科研企业通力协作,经过多方努力,成功研发、试验、示范、推广了猕猴桃多功
%P 31
%@ 1671-7759
%L 41-1343/S
%W CNKI


%0 Thesis
%A 张艳宜
%T 膨大剂、1-MCP处理对货架期猕猴桃品质及抗灰霉病的影响
%Y 任亚梅
%I 西北农林科技大学
%9 硕士
%D 2014
%K 猕猴桃;;货架期;;1-MCP;;CPPU;;电子鼻;;GC-MS
%X 以陕西主栽的秦美猕猴桃为试材,研究对照、采前膨大剂(CPPU)处理、采后1-甲基环丙烯(1-MCP)处理、膨大剂+1-甲基环丙烯(CPPU+1-MCP)处理的猕猴桃果实,冷库(0±0.5℃)贮藏的不同时间取出,在常温(20±1℃)货架期内的不同时间,通过测定果实质地和感官品质、果胶含量、色素含量和灰霉病病害发生程度的变化,并结合电子鼻以及GC-MS,评价不同贮藏期后猕猴桃果实在货架期香气成分的变化规律。为评价CPPU处理、1-MCP处理猕猴桃冷藏后,在市面出售时的各项品质指标以及对灰霉病害的抗病性强弱提供理论依据。结果如下:(1)CPPU处理、1-MCP处理对猕猴桃果实货架期生理品质产生的作用主要表现在刚采收后和贮藏前期,在贮藏后期二者的作用并不明显;1-MCP处理延长猕猴桃果实的贮藏期和货架期,CPPU处理则缩短果实的贮藏期和货架期。(2)1-MCP具有延长猕猴桃果实货架期,延缓猕猴桃果实色素分解的作用,CPPU对色素含量变化影响不显著;二者皆对猕猴桃果实感官品质有一定影响,除改变猕猴桃特有风味外还增加了其过熟味,影响猕猴桃食用性。电子鼻检测结果表明CPPU、1-MCP处理在对猕猴桃香气的各组分保留方面起到互补作用。(3)CPPU、1-MCP处理对猕猴桃在货架期达到可食期时香气成分种类无显著影响,但对香气成分含量影响较大。不同贮藏期的四个处理果实主要香气成分包括6-甲基-5-庚烯-2-酮、(Z)-2-庚烯醛、(E)-2-辛烯醛、辛醛、(E)-2-癸烯醛、己醛、(E)-2-己烯醛、1-辛烯-3-酮、丁酸甲酯、丁酸乙酯、正戊醇、正己醇、1-辛烯-3-醇、乙醇和苯甲醇,其中丁酸甲酯、丁酸乙酯和苯甲醇主要负责果实挥发性香气成分的化合物。运用电子鼻能够区分不同贮藏期不同处理达到可食期时的猕猴桃果实,对电子鼻判别不同处理猕猴桃影响最大的传感器是W1W和W1C。(4)1-MCP处理提高了猕猴桃果实抗灰霉菌的能力,CPPU处理对猕猴抗灰霉病影响不明显。总言之,在实际生产中需要根据销售需求进行合理使用,如猕猴桃果实在采收后很快进行销售,则考虑果实坐果后用CPPU处理、果实采收后贮藏前不使用1-MCP,如需经过贮藏后销售,则合理使用1-MCP和CPPU结合处理能够延长猕猴桃果实的货架期,且对猕猴桃果实的货架期品质无明显影响。
%W CNKI


%0 Journal Article
%A 曲雪艳
%A 魏英
%A 刘科鹏
%A 汤佳乐
%A 黄春辉
%A 徐小彪
%+ 江西农业大学农学院;江西工程职业学院;
%T 奉新猕猴桃叶片营养及果实品质的测定与分析
%J 北方园艺
%D 2014
%N 07
%K 猕猴桃;;叶片营养;;果实品质
%X 以采自江西省猕猴桃主产区奉新县的15个"金魁"猕猴桃果园的叶片和果实为试材,测定并分析了叶片营养和果实品质的分布情况。结果表明:供试果园叶片氮含量均表现不足,磷含量充足,46.67%果园叶片钾含量不足;大部分果园叶片钙含量偏低,镁含量总体上充足;锰含量总体过剩,硼含量均表现不足;53.33%的果园叶片氯含量过高。果实品质方面,33.33%的果园平均单果重量小于80.00g,80%的果园果实硬度较低,53.33%的果园可溶性固形物含量偏低,可滴定酸含量偏高,品质偏差;73.33%的果园维生素C含量在100.00~150.00mg/100g。
%P 24-26
%@ 1001-0009
%L 23-1247/S
%W CNKI


%0 Journal Article
%A 过大江
%+ 浙江省嵊州市可可水果专业合作社推广部;
%T 推介两个猕猴桃优良品种
%J 农村百事通
%D 2014
%N 03
%K 猕猴桃;浙江省;优良品种;黄金果;
%X <正>一、毛花猕猴桃新品种"华特""华特"猕猴桃2011年12月通过了浙江省非主要农作物品种审定委员会审定。2012年获得国家植物新品种权。【特征特性】"华特"猕猴桃是浙江省农业科学院园艺所从毛花猕猴桃野生群体中选育出来的。该品种生长势中庸,结果能力强。果实长圆柱形,果皮绿褐色,上面密集灰白色长茸毛。果肉绿色。果大,平均单果重82克,最大单果重125克。
%P 29+73
%@ 1006-9119
%L 36-1070/S
%W CNKI


%0 Journal Article
%A 张欣
%A 潘荣
%A 邓丹
%A 刘永忠
%A 陈宜超
%A 刘姿杏
%+ 桂林市水果生产办公室;桂林市经济作物技术推广站;桂林市农业技术推广中心;广西果蔬研究所;
%T 桂北山区猕猴桃生产现状、问题及发展对策
%J 南方园艺
%D 2014
%V 25
%N 01
%K 猕猴桃生产;;现状;;问题;;对策;;桂北山区
%X 桂林市北部山区发展猕猴桃生产有着优越的自然环境及传统的猕猴桃资源优势,同时也面临着生产基础薄弱、技术落后、生产投入不足等制约因素,解放思想,创新机制,加大对猕猴桃财政投入和扶持力度,大力推行高标准建园及栽培管理技术,加快猕猴桃生产发展进程,做大做强猕猴桃产业,是推动桂北山区猕猴桃生产快速发展的根本之路。
%P 29-30
%@ 1674-5868
%L 45-1368/S
%W CNKI


%0 Journal Article
%A 童彤
%T 新西兰:探索新型种植体系以增加光照提高水果产量
%J 中国果业信息
%D 2014
%V 31
%N 01
%K 水果产量;新西兰;种植体系;
%X <正>有关更多光照进入果树树体的研究将改革农作物的种植方式。新西兰植物和食品研究专家正探索新型果园种植体系,将"接受更多光照的果树与藤蔓植物结果更多"这一理论付诸试验。研究组组长塔斯汀指出,该方法将完全改变果园构造,以使果树冠层获取更多光照条件。如果果树获取的光照能量能从60%增加至85%或90%,苹果园的产量将翻一番。该方法最初只用于苹果研究,但也可应用于其他果树,如核果类果树和猕猴桃等。目前研
%P 50
%@ 1673-1514
%L 50-1173/S
%W CNKI


%0 Journal Article
%A 韩陈敏
%A 韩亚林
%+ 贵州省蚕业(辣椒)研究所;贵州省遵义市正安县班竹乡农技服务中心;
%T 不同施肥量对中华猕猴桃单果质量及叶片直径的影响
%J 北京农业
%D 2013
%N 33
%K 猕猴桃;;施肥量;;影响
%X [目的]研究不同施肥量对中华猕猴桃单果质量及叶片直径的影响。[方法]以"贵长"猕猴桃为实验对象,分别对猕猴桃使用不同剂量的氮钾磷肥,观察猕猴桃果实及叶片生长的情况,记录观察数据。[结果]猕猴桃果实与叶片的生长对氮磷钾肥的用量有要求,掌握氮磷钾肥料的配合使用以及使用剂量,可提升猕猴桃果肉的质量。
%P 74-75
%@ 1000-6966
%L 11-2222/S
%W CNKI


%0 Journal Article
%A 龙晓玲
%+ 重庆市黔江区经济作物技术推广站;
%T 猕猴桃细菌性溃疡病的发病规律及防治对策
%J 吉林农业
%D 2013
%N 11
%K 猕猴桃;;细菌性溃疡病;;发病规律;;防治对策
%X 随着社会经济的快速发展,人民生活日新月异,生活水平不断提高。在膳食方面,对食物的种类与质量的要求也越来越高。猕猴桃作为一种高营养水果,兼有很好的医疗保健价值,受到越来越多群众的青睐与喜爱。然而,在种植和生长过程中,猕猴桃却面临着规律性的细菌性溃疡病的威胁,给猕猴桃的产量和品质都带来了极大的影响。本文就猕猴桃细菌性溃疡病的发病规律这个问题展开论述,并提出相关防治对策。
%P 33
%@ 1674-0432
%L 22-1186/S
%W CNKI


%0 Journal Article
%A 简晓英
%A 代利红
%A 桂德莲
%+ 重庆市黔江区经济作物技术推广站;
%T 重庆市黔江区猕猴桃特色产业发展现状问题与建议
%J 南方农业
%D 2013
%V 7
%N 11
%K 猕猴桃;;特色产业;;对策建议;;重庆市黔江区
%X 介绍重庆市黔江区猕猴桃特色产业发展现状,分析发展中存在的问题,提出"密切联系实际,稳步推进猕猴桃产业发展;大力发展专业合作社,提高组织化水平;健全完善优惠政策,保持政策延续性;实施品牌战略,助推产业发展;加强病虫防控,不断完善防控体系;强化科技支撑,确保量质并举;加快产业链建设,推进产业持续健康发展"等建议对策。
%P 65-67
%@ 1673-890X
%L 50-1186/S
%W CNKI


%0 Journal Article
%A 高武斌
%+ 陕西省果业局;
%T 打造产业升级版  实现陕西“果业梦”
%J 农产品市场周刊
%D 2013
%N 44
%K 果业发展;陕西省;陕西果业;现代果业;升级版;
%X <正>在陕西全省上下全力建设"三个陕西",为实现"陕西梦"而同心奋斗的新时期,作为直接联系广大农民群众的果业人,必须在吃透省情、摸清果业现状的基础上,认真思谋陕西果业的"升级版",以实现"果业梦"为己任,为陕西人民的共同期盼和富民强省建设添砖加瓦。
%P 31-35
%@ 1009-8070
%L 11-4592/F
%W CNKI


%0 Journal Article
%A 樱桃
%T 新西兰:黄金猕猴桃扩种过快现销售隐忧
%J 中国果业信息
%D 2013
%V 30
%N 10
%K 猕猴桃;种植户;新西兰;
%X <正>作为恢复猕猴桃生产的下一步计划,2013年新西兰猕猴桃出口公司(Zespri)向种植户分配了1 130 hm2的黄金猕猴桃品种Gold3,比初定的种植面积多288 hm2。这些种植户包括疫病区的绿色猕猴桃种植户、新增的猕猴桃种植户以及Hort16A猕猴桃种植户。这表明公司对这一新推广的黄金猕猴桃品种在抗猕猴桃细菌性溃疡病方面的信心。经公司许可,新西兰60%的猕猴桃种植户
%P 44
%@ 1673-1514
%L 50-1173/S
%W CNKI


%0 Journal Article
%T 陕西·周至县万吨猕猴桃直供北京
%J 中国果业信息
%D 2013
%V 30
%N 10
%K 周至县;猕猴桃;北京新发地;
%X <正>近日,陕西省周至县与北京新发地农产品有限公司签订了3万t猕猴桃鲜果销售合同,总金额达3亿元。签约仪式上,该县还向中国航天基金会赠送30万元的猕猴桃产品。据了解,周至县是全国种植面积最大、产量最高的猕猴桃产地。全县猕猴桃种植面积已达2.67万hm2,占全国总种植面积的40%,年产鲜果超过38万t,占全国猕猴桃总产量的60%,产值超过22亿元。目前,周至县的猕猴桃
%P 69
%@ 1673-1514
%L 50-1173/S
%W CNKI


%0 Journal Article
%A 王熙龙
%+ 河南省西峡猕猴桃研究所;
%T 河南西峡猕猴桃产业现状及发展策略
%J 果树实用技术与信息
%D 2013
%N 10
%K 猕猴桃产业;果品质量;专业合作社;现状及发展;河南西峡;
%X <正>河南省西峡县地处北亚热带与暖温带分界线、湿润区与半湿润区分界线,年平均气温15.2℃,平均年降水量1000毫米左右,平均年日照时数2049小时,无霜期236天。优良的地理气候和生态环境使西峡县成为猕猴桃最佳适生区之一,被国家林业局命名为"中国名优特经济林——猕猴桃之乡",通过了国家质量检验检疫总局"西峡猕猴桃地理标志产品保护"认证,被国家农业部命名为"国家级猕猴桃标准化生产示范县",被评为"河南省最具影响力的十大地理标志产品",被命名为"国家农业(猕猴桃)标准化生产示范区",
%P 35-38
%L 21-1342/S
%W CNKI


%0 Journal Article
%A 胡英建
%A 王效堂
%A 金平涛
%A 黄经营
%A 侯东东
%A 李亮
%+ 陕西省周至县农业科学技术试验站;周至县马召区域农业技术推广站;
%T 翠香猕猴桃栽培表现及栽培要点
%J 西北园艺(果树专刊)
%D 2013
%N 04
%K 栽培表现;猕猴桃;栽培要点;
%X <正>1)栽培表现。①嫁接亲合性。翠香作为接穗与秦美作为砧木的嫁接亲合性较好,嫁接后伤口愈合良好,成活率高,且抗病抗逆性强。②生长表现。翠香枝条萌芽率与秦美基本一致,成枝率略低于秦美,可达到70%以上,以中、短枝结果为主。③结果性能。其结果枝80%以上从基部第2节开始着花坐果,单枝花序
%P 49
%@ 1004-4183
%L 61-1226/S
%W CNKI


%0 Journal Article
%A 吴秀琎
%A 农春雷
%A 黄云武
%A 张兴思
%+ 乐业县良种示范繁殖农场;乐业县有机农业示范基地办公室;乐业县种子管理站;乐业县茶叶生产管理办公室;
%T 高寒山区猕猴桃节水灌溉施肥技术探索
%J 农业与技术
%D 2013
%V 33
%N 07
%K 猕猴桃;;节水灌溉;;施肥技术
%X 广西省乐业县猕猴桃生产条件优越,猕猴桃生产是当地农业生产中的重要部分。本文从猕猴桃的节水灌溉技术与施肥技术入手进行论述,在同乐镇上岗村和六为村猕猴桃基地进行节水灌溉与水肥一体化项目试验与示范,取得了显著效益,为当地的猕猴桃种植提供相应的灌溉与施肥技术指导。
%P 100+109
%@ 1671-962X
%L 22-1159/S
%W CNKI


%0 Journal Article
%A 何均
%A 王华
%+ 黑龙江省苇河林业局;内蒙古乌审旗林业局;
%T 软枣猕猴桃树体矮化及栽培技术的探讨
%J 现代园艺
%D 2013
%N 14
%K 软枣猕猴;;树体矮化;;栽培技术
%X 软枣猕猴桃是一种新兴水果,在市场上很受青睐。本文针对目前野生软枣猕猴桃资源逐渐减少这一现状,对软枣猕猴桃进行了树体矮化及栽培技术的探讨。
%P 22
%@ 1006-4958
%L 36-1287/S
%W CNKI


%0 Journal Article
%A 苏坤朋
%A 梁春婵
%A 江青林
%+ 广东杰士农业科技有限公司;成都市温江区农发局;
%T 生物营养壮果技术在猕猴桃上的应用
%J 四川农业科技
%D 2013
%N 07
%K 猕猴桃产业;理疗技术;海沃德;生物营养;
%X <正>膨大剂在实际生产应用中使用极为广泛,能有效帮助提高产量,但近年来由于大量泛滥应用,造成了不小的负面影响和损失,包括媒体报道的"西瓜爆炸"等。膨大剂在果实生长中具有加速细胞分裂,促进细胞增大、分化和蛋白质的合成,提高坐果率和促进果实增大的作用,属于植物生长调节剂中的一类,常用的有氯吡脲、赤霉酸,但通常所说的膨大剂就指氯吡脲,膨大剂虽然可以提高产量,但也不同程度地导致果实品质和风味下降,而残留的膨大剂是否
%P 51-52
%@ 1004-1028
%L 51-1212/S
%W CNKI


%0 Journal Article
%A 张毅军
%A 颜胜安
%+ 兰州大学大气科学学院;眉县气象局;陕西省农业遥感信息中心;
%T 眉县猕猴桃气候适应性分析及灾害防御
%J 陕西气象
%D 2013
%N 04
%K 猕猴桃;气象站;气候适应性分析;灾害防御;
%X <正>1猕猴桃生长对气候生态条件的要求1.1温度温度直接影响猕猴桃生长发育的速度、各生育周期的长短及出现的早晚,还对果实能否成熟及产量和品质等有较大影响。猕猴桃3月中旬进入芽萌动期,即进入有效积温阶段。年需大于等于8oC的有效积温约为2 668oC.d,日数234d。眉县猕猴桃在3月下旬萌芽,4月中旬展叶,5月上中旬开花,中熟品种9月中下旬果实
%P 33-35
%@ 1006-4354
%L 61-1282/P
%W CNKI


%0 Journal Article
%A 单宝爽
%T 猕猴桃优良品种
%J 农业知识
%D 2013
%N 19
%K 猕猴桃;平均单果重;果实成熟期;优良品种;可溶性固形物;海沃德;
%X <正>一、中华猕猴桃系列1.红阳红阳是四川省苍溪县农业局从中华猕猴桃自然实生后代中选育出的果肉为红色的优系。形态特征植株生长旺盛,1年生枝黄褐色,多年生枝红褐色。5年生后主干基部开始纵裂。枝干皮孔长椭圆形,灰白色。叶色浓绿,叶缘浅锯齿,无芒。花乳白色,花瓣6片,雌花柱头呈匙形,花柱有30～35枚,花丝有130～150枚。萼片呈三角形,5片。经济性状果实中大、整齐,平均单果重68.8克,最大果重87.0克。果实短圆柱形,平均纵径4.2厘米,横径4.0厘米。果皮绿褐色,果肉紫红色,沿果心呈放射状紫红色条纹,果汁多,
%P 21-23
%@ 1000-8241
%L 37-1005/S
%W CNKI


%0 Journal Article
%A 金方伦
%A 万敏
%A 周光萍
%A 黎明
%A 韩成敏
%A 杨李娟
%A 敖学希
%+ 贵州省蚕业辣椒研究所;
%T 不同结果部位对猕猴桃果实生长发育动态的影响
%J 黑龙江农业科学
%D 2013
%N 05
%K 猕猴桃;;结果部位;;果实;;生长发育;;影响
%X 为了制定科学的猕猴桃栽培技术和管理措施。研究了不同结果部位对猕猴桃果实的纵径、宽横径和窄横径的影响,观察果实生长发育动态。结果表明:(1)猕猴桃结果母蔓上不同部位芽结果蔓果实的纵、横径净增长量在年生长过程中有3～6次生长高峰期:纵径出现3次生长高峰,顶芽3次,次顶芽6次,第3芽3次;顶芽、次顶芽和第3芽宽横径都出现4次;窄横径出现3～5次,顶芽3次,次芽4次,第3芽出现5次;(2)猕猴桃不同部位结果母蔓的果实纵、横径净增长量在年生长过程中有3～6次生长高峰:纵径出现3～6次,树体上部3次,树体中部6次,树体下部6次;宽横径出现4～6次,树体上部4次,树体中部6次,树体下部6次;窄横径出现3～6次,树体上部3次,树体中部6次,树体下部5次;(3)结果母蔓上不同位置芽形成的结果蔓或树体上不同部位结果母蔓形成的结果蔓直接影响所结果实纵、横径的生长曲线起伏,并直接影响果实纵横径的生长高峰出现的次数、时间和平均日增长量。建议在猕猴桃生产上把不同结果部位作为疏花、疏果和判断猕猴桃果实成熟的重要依据之一。
%P 48-53
%@ 1002-2767
%L 23-1204/S
%W CNKI


%0 Journal Article
%A 安成立
%A 刘占德
%A 姚春潮
%A 李建军
%A 龙周侠
%A 高志雄
%+ 西北农林科技大学园艺学院;
%T “徐香”猕猴桃控制授粉对果实性状的影响
%J 北方园艺
%D 2013
%N 07
%K 猕猴桃;;“徐香”;;控制授粉;;充分授粉
%X 以6a生"徐香"猕猴桃为试材,设剪留花柱0(CK1)、1、2、3、4、5、8、11、14、17、22、27、32、37和全留(CK2)共15个处理,花后1个月调查坐果率、收获后测单果重和果形指数。结果表明:全部减去花柱,坐果率为0%,授粉柱头小于等于11,坐果率在25%～83%;大于等于11时,各处理坐果率为83%～87%,与对照全部柱头授粉坐果率无明显差异;在授粉柱头1～11范围内随数量增加,其单果重由13.6g增至64.3g。当授粉柱头大于等于14时,单果重在74.9～83.4g,与对照80.0g无明显差异;授粉柱头在1～8时,果形指数在0.77～1.01之间,明显低于对照。当授粉柱头大于等于11时,果形指数在1.05～1.19,与对照1.16无明显差异。从坐果率、单果重、果形指数3项影响产量商品性的指标看,"徐香"充分授粉的数量指标为11～14,表明生产上可以此为依据,减少花粉使用量,降低成本,提高效率。
%P 34-35
%@ 1001-0009
%L 23-1247/S
%W CNKI


%0 Journal Article
%+ 陕西调查组;
%T 合作社发展不能一个模式
%J 中国农民合作社
%D 2013
%N 04
%K 合作社发展;示范社;猕猴桃;专业合作社;
%X <正>陕西省眉县是我国猕猴桃产业集中度最高的县域主产区。2012年猕猴桃总面积达到27万亩,占全县耕地的77%,总产35万吨,面积、产量分别占全国17%和30%。在特色产业带动下,猕猴桃专业合作社数量迅速增长,目前已发展到78个,其中全国示范社3个,全省百强示范社5个。猕猴桃专业合作社发展面临两方
%P 9
%@ 1674-5914
%L 11-5810/S
%W CNKI


%0 Journal Article
%A 唐黎标
%+ 浙江省杭州市农业局;
%T 猕猴桃黄化病的发生原因及其防治措施
%J 四川农业科技
%D 2013
%N 03
%K 黄化病;猕猴桃树;防治措施;
%X <正>猕猴桃是一种栽培经济效益好、生态效益显著的新兴水果,近几年在浙江省开化县发展速度较快。但是,随着大面积果园陆续进入结果期,猕猴桃黄化病在栽植地区都有不同程度发生,尤其是在地下水位较高的湿地,发病率较高,发病株率占到栽培总株数的10%左右,严重田块发病株率高达20%～30%,有些新建园的1～2年生小苗也有发病,对猕猴桃产业持续健康发展造成严重威胁。为了解决这一问题,笔者调查总结了当前生产中引发黄化病的主要原因并提
%P 44-45
%@ 1004-1028
%L 51-1212/S
%W CNKI


%0 Journal Article
%T 陕西·水果面积和产量实现“十二连增”
%J 中国果业信息
%D 2013
%V 30
%N 01
%K 水果面积;陕西省;总产量;
%X <正>本刊讯(特约通讯员孙兆军)近日笔者从陕西省果业局了解到,2012年陕西省水果面积达118.33万hm2,总产量1430万t,水果面积和产量实现了自2001年以来的"十二连增"。其中,苹果在"北扩西进"布局推进下,达到"双千万",即总面积突破1000万亩(66.67万hm2)、总产量达到1000万t;猕猴桃总面积达到6.67万hm2,总产量达到80万t,面积和产量分别约占全国的60%和65%,建成了全国乃至全球最大的猕猴桃集中产区。
%P 44-45
%@ 1673-1514
%L 50-1173/S
%W CNKI


%0 Journal Article
%A 刘发虹
%+ 四川省沐川县农业局经作站;
%T 生态高效猕猴桃园标准化建设技术
%J 四川农业科技
%D 2013
%N 01
%K 猕猴桃园;生态高效;标准化建设;
%X <正>生态高效猕猴桃果园是指以猕猴桃为主要物种,遵循生态农业的要求建设起来的果园。建设生态高效猕猴桃果园,可以提高生物圈内生命体间相互促进的能力,为猕猴桃生长创造良好的生态环境;能最大限度地提高猕猴桃对温、光、水等良好自然环境的利用率,促进猕猴桃产量和品质的提高。加快生态高效猕猴桃果园标准化建设,是我县猕猴桃产业持续稳定发展的重要保证。
%P 26
%@ 1004-1028
%L 51-1212/S
%W CNKI


%0 Journal Article
%A 赵雪康
%A 王琳影
%A 刘庆定
%+ 浙江省青田县林业局;
%T 青田县红阳猕猴桃引种栽培试验初探
%J 江苏林业科技
%D 2012
%V 39
%N 06
%K 红阳猕猴桃;;引种试验;;环境条件;;浙江青田
%X 优良品种红阳猕猴桃引种栽培试验结果表明:该品种在青田县山区综合性状表现较佳,冠幅小,结果早,品质高,经济效益好。在试验园区内该品种第2 a始果,第4 a进入大量结果期,经6 a栽培观察,生长、结果良好,平均单果重90 g左右,最大120 g以上,6年生单株平均产量30 kg,平均年产32 370 kg/hm2。适宜在青田县山区栽培推广。
%P 19-21
%@ 1001-7380
%L 32-1236/S
%W CNKI


%0 Journal Article
%A 张永平
%T 猕猴桃栽培小经验
%J 西北园艺(果树)
%D 2012
%N 06
%K 猕猴桃;人工花粉;授粉期;
%X <正>1)把握授粉期。2012年陕西周至猕猴桃授粉时间为5月10—12日,5月10日天气暖和,授粉效果好,猕猴长得很大;5月11日气温较高,授粉效果也不错;5月12日天气突变,气温降低,授粉效果很差。这说明授粉当日气温对猕猴桃果实生长膨大和外观质量影响很大。授粉期气温的高低直接影响当年猕猴桃的产量。提醒果
%P 33
%@ 1004-4183
%L 61-1226/S
%W CNKI


%0 Journal Article
%A 陈庆红
%A 顾霞
%A 张蕾
%A 秦仲麒
%A 盛敏
%+ 湖北省农业科学院果树茶叶研究所;
%T 早熟猕猴桃新品种‘金怡’
%J 园艺学报
%D 2012
%V 39
%N 11
%K 猕猴桃;;实生;;品种
%X ‘金怡’猕猴桃是由中华猕猴桃实生选育而成的早熟新品种。果实短圆柱形,果皮暗绿色,果面绒毛稀少,有小而密的果点,平均单果质量70g,最大110g。果肉黄绿色,肉质细腻,风味浓郁,含可溶性固形物17.0%～20.0%,可溶性总糖12.1%,可滴定酸1.28%,维生素C1 322 mg·kg-1。在武汉地区9月上旬成熟,盛果期树产量22 500kg·hm-2。
%P 2315-2316
%@ 0513-353X
%L 11-1924/S
%W CNKI


%0 Journal Article
%A 三目
%T 新西兰:2011年佳沛公司猕猴桃销量创新高
%J 中国果业信息
%D 2012
%V 29
%N 11
%K 猕猴桃产业;新西兰;
%X <正>佳沛公司2011/2012财政业绩显示:该年度佳沛公司猕猴桃贸易额增加了7%,达16.2亿新西兰元,贸易量1.165亿托盘,创历史新高。为种植户创收益达9.804亿新西兰元,同比增长11%,每公顷平均盈利回报额提
%P 50
%@ 1673-1514
%L 50-1173/S
%W CNKI


%0 Journal Article
%A 薛云飞
%+ 陕西省眉县果业局;
%T 陕西眉县精品猕猴桃管理技术
%J 果树实用技术与信息
%D 2012
%N 11
%K 猕猴桃;猕猴桃生产;陕西省;留果量;
%X <正>眉县是陕西省猕猴桃最佳优生区之一,全县93%的行政村、55%的农户都把猕猴桃作为主导产业按照眉县县委、县政府的产业规划,到2012年,眉县猕猴桃总面积要突破20万亩,产量达到23万吨,产值达到10亿元,农民人均猕猴桃产业收入3000元以上,从而把眉县建成全国最大的优质猕猴桃生产基地。现将眉县精品猕猴桃生产管理技术措施简介如下,供广大果农参考。1严格疏蕾定果以疏蕾为主,疏果为辅。开花前,严格细致疏蕾,首先疏去所有
%P 10
%L 21-1342/S
%W CNKI


%0 Journal Article
%A 张毅
%A 徐进
%A 冯渊博
%A 李婷
%A 冯华
%A 李刚
%+ 西安市植物保护植物检疫站;周至县植物保护植物检疫站;西安市灞桥区植物保护植物检疫站;
%T 陕西西安猕猴桃黄化病的发生与综合防治
%J 果树实用技术与信息
%D 2012
%N 10
%K 猕猴桃园;黄化病;综合防治;
%X <正>猕猴桃作为西安市第一大果业,近年来发展势头迅猛,目前西安市猕猴桃栽植面积达1.85万公顷,产量约25万吨,亩均收入8000元,已成为适生区农民增收的支柱产业。随着猕猴桃栽植面积的增加,猕猴桃病虫害日益严重,已成为制约西安市猕猴桃产业发展的重要因素之一。猕猴桃黄化病是猕
%P 24-25
%L 21-1342/S
%W CNKI


%0 Journal Article
%A 刘平
%A 刘秀菊
%A 杜高楼
%A 郭江普
%A 黄克信
%A 秦小军
%A 朱曚阳
%+ 水利部中国农业科学院农田灌溉研究所;河南省西峡县水利局;
%T 涌泉灌技术在猕猴桃生产中的应用
%J 园艺与种苗
%D 2012
%N 10
%K 猕猴桃;;涌泉灌;;水分需求
%X 介绍了猕猴桃涌泉灌工程。在分析猕猴桃生长与结果对水分需求的基础上,阐述了猕猴桃涌泉灌(小管出流)增产效益。指出猕猴桃涌泉灌(小管出流)增产效益显著,适宜在种植猕猴桃区域大面积推广。
%P 33-35
%@ 2095-0896
%L 21-1574/S
%W CNKI


%0 Journal Article
%A 赵英杰
%A 屈学农
%A 吴涛
%+ 陕西省眉县果业技术推广服务中心;
%T 徐香猕猴桃标准化生产技术
%J 果农之友
%D 2012
%N 10
%K 标准化生产技术;猕猴桃;结果母枝;结果枝;留芽量;
%X <正>徐香猕猴桃属于美味猕猴桃,徐州市果园1975年选育,1998年由眉县园艺工作站引入栽培,目前在眉县栽植面积12万亩,挂果面积7万亩,已成为眉县猕猴桃的主栽品种。由于该品种树体生长势强,枝条粗壮充实,丰产、稳产、适应性强,品质上乘,逐渐打开了国内外市场,销售价格不断攀升,销售前景看好。我们经过十多年的栽培试验,总结出了徐香猕猴桃的标准化栽培技术。1目标产量盛果期徐香猕猴桃优质果亩产量稳定在2250千克左右。
%P 20-21
%@ 1671-7759
%L 41-1343/S
%W CNKI


%0 Journal Article
%T 西安市猕猴桃丰收
%J 中国果业信息
%D 2012
%V 29
%N 09
%K 猕猴桃;产销形势;特约通讯员;大宗品种;
%X <正>本刊讯(特约通讯员孙兆军)目前,西安市猕猴桃即将进入收获期,市、县两级及时组织专家深入果园选样测产,同时召开2012年产销形势分析会,确保全市猕猴桃实现顺价销售。今年,西安市猕猴桃生长情况良好,虽然受6月中下旬短期干旱气候影响,但由于发布信息及时,果园管理到位,猕猴桃大宗品种长势喜人,迎来丰收年。目前,全市猕猴桃面积2.6万hm2,预计产量39.3万t
%P 56
%@ 1673-1514
%L 50-1173/S
%W CNKI


%0 Conference Proceedings
%A 张永红
%A 葛徽衍
%A 李星敏
%A 梁佚
%A 贺文丽
%A 曹玲玲
%+ 南京信息工程大学,江苏省农业气象重点实验室;渭南市气象局;陕西省气象科学研究所;陕西省经济作物气象服务台;
%T 基于GIS的关中东部猕猴桃气候生态适宜性区划
%B 强化科技基础  推进气象现代化——第29届中国气象学会年会
%C 中国辽宁沈阳
%? 中国气象学会
%D 2012
%P 6
%K 关中东部;;GIS;;猕猴桃;;气候生态;;适宜性;;区划
%X 采用关中东部11个气象站1961-2010年气象资料,根据猕猴桃适宜种植的气温、降水、无霜期等指标,基于ARCGIS平台进行猕猴桃最佳种植区气候区划研究。结果表明,关中东部秦岭北麓渭河南部浅山区沿渭河的临渭区、华县、华阴、潼关及大荔中南部、韩城的个别地方为适宜区,中部渭北平原为次适宜区。建议高度关注猕猴桃的黄化现象、华阴市的孟塬的干旱和冬春季冻害问题。
%W CNKI


%0 Journal Article
%A 张永红
%A 葛徽衍
%A 李星敏
%A 梁佚
%A 贺文丽
%A 曹玲玲
%+ 南京信息工程大学江苏省农业气象重点实验室;渭南市气象局;陕西省气象科学研究所;陕西省经济作物气象服务台;
%T 关中东部猕猴桃适宜种植区气候区划研究
%J 陕西农业科学
%D 2012
%V 58
%N 04
%K 猕猴桃;;适宜种植;;气候区划;;关中东部
%X 采用关中东部11个气象站1961-2010年气象资料,根据猕猴桃适宜种植的气温、降水、无霜期等指标进行猕猴桃最佳种植区气候区划研究。结果表明,从气候角度来看,关中东部秦岭北麓渭河南部浅山区沿渭河的临渭区、华县、华阴、潼关及大荔中南部、韩城的个别地方为适宜区,中部渭北平原为次适宜区。建议高度关注猕猴桃的黄化现象、华阴市的干旱问题和春季冻害问题。
%P 29-30+36
%@ 0488-5368
%L 61-1089/S
%W CNKI


%0 Journal Article
%A 张计育
%A 王涛
%A 宣继萍
%A 贾晓东
%A 刘永芝
%A 王翔
%A 郭忠仁
%+ 江苏省中国科学院植物研究所;
%T 基于江都市果实品质现状的江苏省猕猴桃产业发展对策探讨
%J 园艺与种苗
%D 2012
%N 07
%K 猕猴桃;;品质;;发展对策
%X [目的]分析江都市采摘的猕猴桃果实品质,结合现状分析出生产发展中存在的问题,并提出提高江苏省猕猴桃品质的建议。[方法]对猕猴桃品种徐香、金阳、红阳的果实单果重、可溶性固形物含量以及维生素C(Vc)含量等进行测定,与标准进行比较分析。[结果]江都市猕猴桃单果重、可溶性固形物以及Vc含量3个指标都低于标准。根据其现状,分析出生产发展中存在的问题,并对如何提高果实品质提出了建议。[结论]研究结果为促进江苏省猕猴桃产业发展提供了参考。
%P 63-65
%@ 2095-0896
%L 21-1574/S
%W CNKI


%0 Journal Article
%A 张相文
%+ 陕西省眉县园艺工作站;
%T 碧护在猕猴桃上的应用试验
%J 果树实用技术与信息
%D 2012
%N 06
%K 猕猴桃;细菌性花腐病;应用试验;
%X <正>陕西省眉县是我国猕猴桃重要产区,猕猴桃已成为当地农村经济的支柱产业之一。在生产中经常遇到许多问题:①春季有效积温不足,花蕾败育,由于春季低温寡照,有效积温不足,常导致红阳猕猴桃部分花蕾败育,严重影响产量;②负载量过大、畸形果实增多,果农一味追求产量,树体负载量过大,造成树势生长变弱,营养分配不均,花蕾及子房发育不良,畸形花蕾及畸形果实增多。陕西省眉县园艺工作站2010—2011年连续2年针对不同品种存在问题开展
%P 15-16
%L 21-1342/S
%W CNKI


%0 Journal Article
%A 陈永安
%A 陈鑫
%A 刘艳飞
%+ 西北农林科技大学园艺学院;
%T 猕猴桃老果园改造及管理技术
%J 北方园艺
%D 2012
%N 10
%K 猕猴桃;老果园;高接换优;
%X <正>20世纪70年代末80年代初,陕西对秦巴山区的猕猴桃资源做了大量调查,随后选育出了猕猴桃栽培新品种"秦美"。通过40多年的发展,截至2011年底,陕西猕猴桃面积已发展到6万多hm2,产量达到70多万t,这些果园主要分布在秦岭北麓,随着时间的推移,有30%左
%P 59-60
%@ 1001-0009
%L 23-1247/S
%W CNKI


%0 Journal Article
%A 刘永芝
%A 王翔
%A 吕寿祝
%A 张计育
%A 宣继萍
%A 郭忠仁
%+ 江苏省/中国科学院植物研究所;江苏省江都市南山聚猕猴桃果园;
%T 江苏省猕猴桃冬季修剪关键技术
%J 中国南方果树
%D 2012
%V 41
%N 03
%K 猕猴桃;冬季修剪;结果母枝;江苏省;
%X <正>整形修剪对于提高猕猴桃的产量和品质具有非常重要的作用。修剪的主要目的是协调生长与结实的关系,维持更新树体结构,延长经济结果年限,以达到高产、稳产、优质的目的。本文以江苏省江都市南山聚猕猴桃果园为试验基地,经过多年的生产实
%P 136
%@ 1007-1431
%L 50-1112/S
%W CNKI


%0 Journal Article
%A 贾谭科
%A 党宽录
%A 符丽珍
%A 杨红蕾
%+ 陕西省宝鸡市陈仓区桑果工作站;
%T 猕猴桃黄化病发生原因及防治措施
%J 河北果树
%D 2012
%N 02
%K 黄化病;猕猴桃;原因及防治;
%X <正>1症状特征主要危害叶片,有病叶片除叶脉为淡绿色外,其余部分均发黄失绿,叶片小,树势衰弱,严重时叶片发白,外缘卷缩干枯。果实外皮黄化,果肉切开呈白色,丧失食用价值,长时间发病还会引起整株死亡。2发病主要原因2.1土壤偏碱性土壤酸碱度对有效铁含量影响很大,在pH5.5～6.5时,猕猴桃对铁吸收的有效性最高,
%P 25-26
%@ 1006-9402
%L 13-1202/S
%W CNKI


%0 Journal Article
%A 王熙龙
%+ 河南省西峡猕猴桃研究所;
%T 西峡县猕猴桃产业发展思考
%J 山西果树
%D 2012
%N 01
%K 猕猴桃;;产业发展问题;;前景;;建议
%X 从面积、产量、产值、销售等方面简述了西峡县猕猴桃产业发展的现状,并提出了存在的问题;从自然条件、技术、人文环境等方面阐明了西峡县猕猴桃产业发展前景;针对猕猴桃生产中存在的问题,考虑其发展优势,对西峡县猕猴桃产业发展提出了设想与建议。
%P 39-40
%@ 1005-345X
%L 14-1127/S
%W CNKI


%0 Journal Article
%A 朱岁层
%A 严福祥
%A 侯晓宁
%+ 陕西省眉县植保植检站;
%T 猕猴桃黄化病发生情况调查
%J 西北园艺(果树)
%D 2011
%N 06
%K 黄化病;病株率;严重度;猕猴桃园;发病情况;
%X <正>近年来,陕西眉县猕猴桃黄化病每年的平均发生面积为0.9万hm2,严重影响了猕猴桃品质和产量,并导致树势衰弱,寿命缩短。陕西眉县植保站从2009年开始,组织专业技术人员对该病进行了详细调研,共调查果园300余个,走访果农50余次,采集化验猕猴桃黄化病果园土样300份,基本摸清了猕猴桃黄化病的发病原因,提出了综合防治对
%P 45-47
%@ 1004-4183
%L 61-1226/S
%W CNKI


%0 Journal Article
%A 王熙龙
%A 李书林
%A 杨永泰
%+ 河南省西峡猕猴桃研究所;
%T 猕猴桃早熟优质新品种华金的选育
%J 中国果树
%D 2011
%N 06
%K 猕猴桃;;品种;;华金;;早熟;;优质
%X 华金是我们1997年在河南省西峡县米坪镇石门村寨沟从原始野生中华猕猴桃林中选出的猕猴桃新品种。果实圆柱形,平均单果重96.0 g,最大单果重167.0 g,果实浅棕黄色或棕黄色;果心小且软,果肉黄绿色,肉质细,汁液多,香气浓郁,风味浓甜;可溶性固形物含量15.50%～16.80%,总糖含量10.18%,总酸含量0.82%,维生素C含量1 210.00～1 720.00 mg/kg;在河南省西峡县,果实9月中旬成熟,属于早熟品种。2010年12月通过河南省科学技术厅组织的科技成果鉴定。
%P 8-10+80
%@ 1000-8047
%L 21-1165/S
%W CNKI


%0 Journal Article
%A 李景水
%+ 山东省郯城县杨集镇党委;
%T 引种猕猴桃增收致富
%J 农业知识
%D 2011
%N 32
%K 增收致富;猕猴桃;
%X <正>山东省郯城县杨集镇程南村农民程凤化在当地农村信用社的扶持下从陕西引种了被称为果中之王的"秦美"猕猴桃优良果品,走出一条依靠果品种植增收致富之路,成为远近闻名的"猕猴桃"种植状元。目前,他栽植的100余株"秦美"猕猴桃已进入盛果期,单株产量突破150千克,今年培育的2000余株幼苗长势喜人,已"名木有主",年收入3万多元。
%P 29
%@ 1000-8241
%L 37-1005/S
%W CNKI


%0 Journal Article
%A 孙兆军
%+ 陕西省宝鸡市蚕桑园艺工作站;
%T 猕猴桃黄化病的发病原因与防治对策
%J 果农之友
%D 2011
%N 11
%K 黄化病;猕猴桃;原因与防治;
%X <正>近年来,猕猴桃黄化病在宝鸡市普遍发生,造成严重危害,已成为生产中最常见的重要病害。尤其地下水位较高的湿地,发病率较高,发病株率占到栽培总株数的20%左右。1黄化病的发生症状发生黄叶病的猕猴桃,除叶脉为淡绿色外,其余部分发黄失绿,叶
%P 32
%@ 1671-7759
%L 41-1343/S
%W CNKI


%0 Journal Article
%+ 上海市农业委员会种植业办公室;
%T 上海市2011年水果产销情况
%J 中国果业信息
%D 2011
%V 28
%N 10
%K 产销情况;果树栽培;果树设施栽培;上海市;
%X <正>一、生产情况近年来,上海果树栽培面积基本趋于稳定,预计2011年全市果树栽培面积在2.67万hm2左右,产量在50万t左右。其中,桃、梨、葡萄和柑桔四大主栽果树面积和产量均占总量的90%以上。近年上海小水果栽培中发展较快的是蓝莓和猕猴桃,预计2011年全市蓝莓和猕猴桃面积均超过66.67hm2,蓝莓产量
%P 4
%@ 1673-1514
%L 50-1173/S
%W CNKI


%0 Journal Article
%A 柳萌
%T 猕猴桃授粉蜂群的要求
%J 中国蜂业
%D 2011
%V 62
%N 10
%K 猕猴桃;海沃德;新西兰元;
%X <正>近年来,海沃德(Hay ward)猕猴桃园主在不断提高其猕猴桃的产量,但随着产量的增加,他们需要最佳的授粉来确保果实的大小和品质。要做到这一点,果园主正逐渐增强授粉,用吹出干花粉来达到补充授粉的目的。然而,良好的蜂群品质依然是关键部分。
%P 43-44
%@ 0412-4367
%L 11-5358/S
%W CNKI


%0 Journal Article
%+ 四川省农业厅;
%T 2011年四川农业主导品种
%J 四川农业科技
%D 2011
%N 08
%K 特性特征;嫁接苗定植;品种来源;红阳猕猴桃;四川省农科院;产量表现;中华猕猴桃;栽培要点;出菇温度;霜霉病;四川省农业科学院;主导品种;塔罗科血橙;子实体;四川农业;
%X <正>柑橘新品种一、新世纪脐橙(川审果树2002003)1.选育单位四川省农科院园艺研究所、四川省农业厅经作处。2.品种来源白柳脐橙芽变。3.特性特征果实倒卵圆形或短椭圆形,整齐,果形指数0.95。果个中大,平均单果重261g。皮厚0.40～0.51cm。果实平均可食率75.25%,果汁率45.04%。无核,品质优。脐小、闭脐率高,基本不发生裂果。
%P 10-12
%@ 1004-1028
%L 51-1212/S
%W CNKI


%0 Journal Article
%A 焦晓艳
%A 张相文
%A 薛云飞
%+ 陕西省渭南市园林绿化处;眉县园艺工作站;
%T 猕猴桃上用PBO取代膨大剂效果好
%J 农家致富
%D 2011
%N 16
%K 猕猴桃树;喷雾器;PBO;果实硬度;海沃德;效果好;
%X <正>近几年,果农在猕猴桃上过量使用膨大剂造成树势变弱,品质下降。为了从根本上解决以上问题,2008～2009年我们在猕猴桃树上使用PBO进行调控处理,取得了良好效果。一、试材与方法1.试验材料供试猕猴桃品种为亚特、海沃德、徐香。试验药剂为PBO生长促控调节剂,由江阴市果树促控
%P 26-27
%@ 1672-6456
%L 32-1699/S
%W CNKI


%0 Journal Article
%A 张毅
%A 徐进
%A 贾晖
%A 郭鹏飞
%A 李婷
%A 周晓辉
%+ 陕西省西安市农业技术推广中心;陕西省周至县植保站;
%T 西安地区猕猴桃溃疡病的发生与综合防治
%J 植物医生
%D 2011
%V 24
%N 03
%K 猕猴桃溃疡病;综合防治;伤流期;
%X <正>猕猴桃作为西安市第一大果业,发展势头迅猛,目前西安市猕猴桃种植面积1.85万hm2,产量约25万t,猕猴桃每667m2平均收入8000元,已成为适生区农民增收的支柱产业。随着猕猴桃种植面积的增加,猕猴桃病虫为害日益严重,已成为制约西安市猕猴桃产业发展的重要因素之一。溃疡病是猕猴桃上的一种毁灭性病害,2009—2010年猕猴桃溃疡病发生严重,为害造成的损失达30%～50%,发生严重时,导致
%P 18
%@ 1007-1067
%L 50-1086/S
%W CNKI


%0 Journal Article
%A 张明
%A 李艳莉
%A 贺文丽
%A 高蓓
%A 刘耀武
%+ 陕西省经济作物气象服务台;陕西省农业遥感信息中心;
%T 秦岭北麓猕猴桃夏季高温热害分析及防御对策
%J 陕西气象
%D 2011
%N 03
%K 猕猴桃;;高温热害;;防御对策
%X 采用秦岭北麓猕猴桃种植区1959—2008年6—8月日最高气温资料分析,发现秦岭北麓猕猴桃高温热害主要危害区域为东、中部果区,高温热害主要危害时段为6月中、下旬和7月中、下旬,提出加大重点防护区基础设施建设和投资、加强关键时段水肥管理以及重视猕猴桃气象灾害研究等科学防御措施。
%P 35-36
%@ 1006-4354
%L 61-1282/P
%W CNKI


%0 Journal Article
%A 任晋
%+ 河南省西峡县农业综合执法大队;
%T 猕猴桃黄叶病的发生及防治
%J 现代农业
%D 2011
%N 05
%K 黄叶病;猕猴桃产业;发生及防治;线虫病;
%X <正>猕猴桃黄叶病是由缺素、根腐、线虫病等多种原因引起的综合性病害。近年来,素有"水果之王,Vc之冠"的猕猴桃,人工栽培面积不断扩大,就全国优质猕猴桃生产基地-西峡而言,目前人工栽培面积已达10万亩,挂果面积达到3.5万亩,产量3600万千克,基地规模和产量居全国第二位,猕猴桃产业总产值达到1.8亿元,但随着猕猴桃面积和产量的大
%P 67
%@ 1008-0708
%L 15-1098/Z
%W CNKI


%0 Journal Article
%A 费洪标
%+ 浙江省桐乡市石门镇农业经济服务中心;
%T 红阳猕猴桃在平原地区的适应性栽培试验
%J 农业科技通讯
%D 2011
%N 04
%K 猕猴桃;;栽培技术;;平原地区
%X 猕猴桃一般生长在高海拔的山坡丘陵,从自然条件讲,平原地区土质黏重、地下水位高、夏季强光照、风大,不利于猕猴桃生长。为了探索平原地区的猕猴桃高产栽培技术,我们从种植园区的布局设计、栽培模式和棚架结构的选择、栽培管理措施等方面进行了试验研究,取得了较显著的效果,对今后平原地区推广猕猴桃栽培具有一定的意义。
%P 229+242
%@ 1000-6400
%L 11-2395/S
%W CNKI


%0 Journal Article
%A 农万江
%A 罗新宁
%A 李政
%+ 乐业县气象局;广西气象减灾所;
%T 乐业县种植猕猴桃的气候适宜性分析及其区划
%J 云南地理环境研究
%D 2011
%V 23
%N 02
%K 猕猴桃;;乐业县;;气候;;区划
%X 根据猕猴桃气候生态特性,在分析猕猴桃生长发育对气候条件要求的基础上,利用广西乐业县气候资料及地形数据,采用GIS技术及小网格气候资源分析方法,对乐业县猕猴桃种植区进行气候区划。按照区划结果将乐业县猕猴桃种植区划分为最适宜、适宜、次适宜和不适宜气候区,给出了细网格区划专题图,为乐业县万亩猕猴桃出口生产基地的合理布局和发展提供科学依据。
%P 98-101+110
%@ 1001-7852
%L 53-1079/P
%W CNKI


%0 Journal Article
%A 韩九玲
%A 张相文
%A 张宁莉
%+ 陕西省蒲城县农技推广中心;陕西省眉县园艺工作站;陕西省眉县农广校;
%T 碧护在猕猴桃上的应用效果
%J 西北园艺(果树)
%D 2011
%N 02
%K 猕猴桃树;氟硅唑;倒春寒;丙环唑;低温冻害;生长素;红阳猕猴桃;
%X <正>猕猴桃产业发展中存在不少的技术问题,比如:陕西猕猴桃产区的秦岭北麓黄土台塬区,每年冬春季因频频发生强降温、极端低温、"倒春寒"等引发严重冻害,常造成猕猴桃树上的徒长性结果枝、长果枝等枝条上的芽子"瞎眼",导致萌芽率降
%P 35-36
%@ 1004-4183
%L 61-1226/S
%W CNKI


%0 Journal Article
%A 王晓波
%+ 湖南省益阳市农业科学研究所(龙光桥镇);
%T 猕猴桃根腐病的发生与防治
%J 落叶果树
%D 2011
%V 43
%N 02
%K 根腐病;猕猴桃;发生与防治;
%X <正>猕猴桃根腐病是一种毁灭性病害。植株染病后,树势衰弱,产量降低,品质变差,严重时会造成植株整株死亡,对猕猴桃生产影响极大。其主要症状、发病特
%P 3
%@ 1002-2910
%L 37-1125/S
%W CNKI


%0 Journal Article
%A 刘刚
%T 国光施特优坐瓜灵
%J 农业知识
%D 2011
%N 07
%K 猕猴桃;
%X <正>国光施特优坐瓜灵属活性较高的植物生长调节剂,具有细胞分裂素活性,能促进细胞分裂、分化、器官形成和蛋白质合成,可提高光合作用。用于瓜果类作物如甜瓜、猕猴桃、枇杷等,具有保花保果,加速幼果生长发育,膨大果实,增加产量等作用。
%P 31
%@ 1000-8241
%L 37-1005/S
%W CNKI


%0 Journal Article
%A 裴天才
%T 泰顺县猕猴桃产业发展潜力大
%J 中国食品
%D 2011
%N 05
%K 猕猴桃产业;泰顺县;
%X <正>泰顺县地处温州西南,气候温和,四季分明,土壤较为疏松,以红壤、黄壤为主。自1996年开始种植猕猴桃,至今全县发展近6000多亩,产量约1200吨。目前主要在碑排乡、罗阳镇、黄桥乡、司前镇、岭北乡等乡镇种植,其中碑排乡种植范围最广,全乡种植农户达380多户。从品种来看主要以海沃德、布鲁
%P 52
%@ 1000-1085
%L 11-1498/TS
%W CNKI


%0 Journal Article
%A 敖义俊
%+ 陕西省城固县果业技术指导站;
%T 城固县猕猴桃产业现状及发展前景
%J 中国果业信息
%D 2011
%V 28
%N 02
%K 城固县;;猕猴桃;;现状;;前景;;对策
%X 位于陕南汉中盆地中部的城固县是猕猴桃天然优生区,猕猴桃野生资源丰富,但人工栽培历史较短。文章介绍了城固县猕猴桃栽培现状,分析了存在的主要问题及城固县发展猕猴桃产业的优势,并提出了相应的发展对策。
%P 15-17
%@ 1673-1514
%L 50-1173/S
%W CNKI


%0 Journal Article
%A 程洪花
%T 介绍四个适宜庭院栽植的猕猴桃品种
%J 北京农业
%D 2011
%N 04
%K 猕猴桃;丰产性;庭院栽植;早果性;海沃德;可溶性固形物含量;
%X <正>秦美秦美系陕西省果树所在野生资源考察中选出,为晚熟较耐贮藏的鲜食品种。目前在我国栽培面积最大,约有2.33万公顷。果实近椭圆形,平均单果重102.5克。果肉绿色,汁多,酸甜可口,有香味。鲜果肉维生素C含量
%P 26
%@ 1000-6966
%L 11-2222/S
%W CNKI


%0 Journal Article
%A 黎九洲
%A 张维力
%+ 杨凌职业技术学院;定边县养蜂管理站;
%T 陕西猕猴桃蜜源
%J 蜜蜂杂志
%D 2011
%V 31
%N 02
%K 美味猕猴桃;两性花;
%X <正>陕西省是猕猴桃的主产地,陕西省果业局2010年11月20日统计,全省猕猴桃面积已发展到4.254万hm2,总产量51.08万t,分别较上年增加1.065万hm2和近17万t,表明陕西猕猴桃面积和产量都已居
%P 18
%@ 1003-9139
%L 53-1061/S
%W CNKI


%0 Journal Article
%T 科技文摘
%J 中国园艺文摘
%D 2011
%V 27
%N 01
%K 枝皮率;气孔密度;中华猕猴桃;大果水晶梨;金花猕猴桃;红地球葡萄;套袋苹果;甜杨桃;科技文摘;需冷量;
%X <正>不同生长势梨种质矮化预选指标的比较研究[目的]为育种选择、选配亲本及性状的早期鉴定提供理论依据。[方法]以S2×山梨(乔化)、S2×山梨(矮化)、S2、山梨、极矮化种质为材料,从叶片气孔密度、枝皮率、叶
%P 195-196
%@ 1672-0873
%L 11-4921/S
%W CNKI


%0 Journal Article
%A 简海燕
%+ 宜春市气象局;
%T 利用丘陵山地气候优势发展宜春猕猴桃生产
%J 科技致富向导
%D 2011
%N 02
%K 猕猴桃;;生态气候;;适宜区;;气候影响
%X 本文通过温度、光照、水分、风等气象要素观测资料分析了猕猴桃对生态环境的总体要求;对宜春市奉新与陕西汉中、河南西峡猕猴桃优质产区的生态气候条件进行了相似对比,得出了宜春市奉新等北部丘陵山区气候条件能够适宜猕猴桃生长发育;提出了不利气象条件对猕猴桃主要生育期产量形成的影响及趋利避害措施,为宜春市利用丘陵山地气候优势发展猕猴桃生产提供科学依据。
%P 293-294
%@ 1007-1547
%L 37-1264/N
%W CNKI


%0 Journal Article
%A 黄建川
%A 李祥
%A 杜文彦
%A 陈乐
%A 郑俊
%+ 成都市蒲江县气象局;成都市温江区气象局;成都市新都区气象局;
%T 蒲江红心猕猴桃种植农业气候分析
%J 四川农业科技
%D 2010
%N 12
%K 红心猕猴桃;生长发育期;平均气温;总日照时数;农业气候分析;
%X <正>成都市蒲江县自2005年开始种引红心猕猴桃,因该地区气候优良,种植5年来,产量较为可观。据此,本文将统计分析红心猕猴桃在蒲江县种植5年来的各生长发育期的平均气候条件,反演出红心猕猴桃在蒲江种植的最佳气候条件。一、蒲江气候概况1.湿度及日照蒲江属亚热带湿润季风气候,冬无严寒,夏无酷暑,气候温和,雨量充沛,宜种性广。
%P 28-29
%@ 1004-1028
%L 51-1212/S
%W CNKI


%0 Journal Article
%A 章建永
%A 郎进宝
%A 童振杰
%A 童颖国
%A 刘长明
%A 吴碧波
%A 胡永斌
%A 任楚明
%+ 浙江省宁海县农林局;浙大新农村培训部;浙江省黄岩药山果木良种场;
%T “红阳”猕猴桃的特性及其栽培技术
%J 上海农业科技
%D 2010
%N 06
%K “红阳”;;猕猴桃;;特性;;栽植技术
%X "红阳"猕猴桃品种在宁海县栽种,表现出早果丰产、果大而整齐、品质优良、营养丰富、果心红色、遗传性状稳定等优点,是目前多种猕猴桃中品种较优的品种之一。为促进该品种推广,笔者介绍了其特性及栽培技术,以供参考。
%P 72-73
%@ 1001-0106
%L 31-1240/S
%W CNKI


%0 Journal Article
%A 李浩
%A 谢丽红
%+ 四川省土肥生态站;成都市土肥站;
%T 猕猴桃施用氨基酸防病、增产、效益高
%J 四川农业科技
%D 2010
%N 11
%K 猕猴桃树;水溶性肥料;氨基酸;效益高;
%X <正>为验证"华宏"氨基酸水溶性肥料的大面积示范效果、为办理产品登记证提供科学依据,四川省土肥生态站受成都华宏生态农业科技有限公司的委托,于2010年4～8月在蒲江市复兴乡庙
%P 28
%@ 1004-1028
%L 51-1212/S
%W CNKI


%0 Journal Article
%A 郁俊谊
%A 赵菊琴
%+ 西北农林科技大学猕猴桃试验站;陕西省眉县园艺站;
%T 红阳猕猴桃在陕西关中地区的栽培技术
%J 中国果树
%D 2010
%N 06
%K 猕猴桃;;红阳;;陕西;;关中;;表现;;高接换头
%X 红阳猕猴桃在陕西省关中地区表现品质优良,商品价值高。为防冻害和树干病害,建园时应选3～5个强壮枝多主干上架,成龄园每667m2留长枝量为1200～1600个,夏季修剪重点是控制徒长枝,冬季修剪要掌握好留枝量,一般5～7年生树每株留10～15个结果母枝,要及时疏蕾、疏花、疏果,控制产量。效益不高的品种,可以选择带木质部嵌芽接或皮下接、舌接、劈接等嫁接方法进行高接换头。红阳树势较弱,特别要注意冻害及猕猴桃溃疡病和斑点落叶病的预防。
%P 53-54
%@ 1000-8047
%L 21-1165/S
%W CNKI


%0 Conference Proceedings
%A 王西锐
%A 李永武
%A 雷玉山
%A 屈学农
%+ 眉县园艺站;陕西省农村科技开发中心;
%T 猕猴桃细菌性溃疡病综合防治技术
%B 中国园艺学会猕猴桃分会第四届研讨会
%C 中国四川蒲江
%? 中国园艺学会猕猴桃分会(Actinidia Section,Chinese Society for Horticultural Science)
%D 2010
%P 1
%K 猕猴桃;;溃疡病;;综合防治
%X 论述了溃疡病防治的方法。加强栽培管理,增强生长势,防止冻害,减少树体创口,及时清除染病组织,可一定程度防止病菌侵染。利用纵划枝蔓,涂抹具强渗透及促愈合药剂降低死枝、死株率,减少产量损失。
%W CNKI


%0 Conference Proceedings
%A 涂美艳
%A 江国良
%A 陈栋
%A 谢红江
%A 孙淑霞
%A 李靖
%+ 四川省农业科学院园艺研究所;
%T 四川猕猴桃生产现状、存在问题及建议
%B 中国园艺学会猕猴桃分会第四届研讨会
%C 中国四川蒲江
%? 中国园艺学会猕猴桃分会(Actinidia Section,Chinese Society for Horticultural Science)
%D 2010
%P 1
%K 四川;;猕猴桃;;现状;;问题;;建议
%X 猕猴桃是四川的优势特色产业。在30余年发展历程中,已基本形成了以苍溪县、都江堰市、什邡市、彭州市、蒲江县、邛崃市、大邑县等地为中心,以安县、北川县、雅安市、汶川县等地为辐射区的猕猴桃产业带,2010年栽培面积已达1.34万hm~2,年产鲜果8万余t,产值近8亿元,种植面积和产量分别居全国第3、4位。本文从四川猕猴桃产业优势出发,针对产业发展现状和存在的突出问题,提出了加强科学合理规划、优化产业布局,加快品种选育、调整品种结构,加强标准化示范园建设、集成创新关键技术,建立产学研联盟、培育壮大龙头企业等发展建议。
%W CNKI


%0 Journal Article
%+ 成都农业科技创新服务平台;
%T 猕猴桃新品种、新技术展示——“2010年成都市猕猴桃产业科技成果、需求暨项目对接洽谈会”专题(二)
%J 四川农业科技
%D 2010
%N 10
%K 猕猴桃产业;红阳猕猴桃;新品种;成都市;项目对接;科技成果;
%X <正>五、猕猴桃蚧壳虫、卷叶蛾综合防治技术1.技术背景根据在什邡、蒲江、都江堰等猕猴桃产区的调查,蚧壳虫类(优势种群为桑白蚧)、卷叶蛾类(优势种群为苹小卷叶蛾)害虫已严重影响猕猴桃的生长、果实的产量、外观,大大降低了果品的商品率和商品价值。种植户对虫害的防治主要是单一使用化学农药,随着施药次数和施药量的不断增加,农药残留和抗药性已经成为制约猕猴桃产业发展的一个重要瓶颈。
%P 36-37
%@ 1004-1028
%L 51-1212/S
%W CNKI


%0 Journal Article
%A 李晖
%A 张启东
%A 闵红梅
%A 赵晓玲
%+ 宜昌市夷陵区林业局;宜昌市夷陵区林业科技推广站;宜昌市林业科学研究所;
%T 三峡坝区猕猴桃果园的营建技术研究初报
%J 湖北林业科技
%D 2010
%N 05
%K 猕猴桃;;棚架;;间作
%X 夷陵区地处中亚热带季风气候区,是世界猕猴桃的发祥地,野生资源丰富,为了提高猕猴桃经济价值,实施无公害高效栽培模式,从2003年开始先后引进和优选美味猕猴桃品种4个,开展人工栽培猕猴桃试验,通过对猕猴桃的生物学特性观察、不同的配置方式、栽培管理技术、综合利用技术的研究,历经7年的发展,初步确定了以三峡一号为主要品种的,以钢丝棚架、8:1配置比例、农家肥为主要肥料,通过间作提高综合效益,形成了适合三峡坝区的猕猴桃果园的营建技术操作规程。
%P 14-16+28
%@ 1004-3020
%L 42-1175/S
%W CNKI


%0 Journal Article
%A 权学利
%A 冯斌
%A 王韦骁
%+ 陕西省宝鸡市蚕桑园艺站;
%T 高垄栽培对猕猴桃烂根病的防治效果
%J 果农之友
%D 2010
%N 09
%K 猕猴桃;高垄栽培;防治效果;
%X <正>猕猴桃具有喜水怕涝的特点,其根系为肉质根,在积水缺氧条件下,极易发生烂根病,造成树体衰弱,甚至死亡。宝鸡市猕猴桃主要分布在秦岭北麓及渭河川道地区,其中川道地区栽培面积占总面积的61%,多年来烂根病、黄化病较为严重,尤其是从2002年到目前,7—9月份的降水较多,加之川道(含有部分稻田)地下水位较高,2003年部分果园烂根病大量发生,严重影响了树体的正常生长结果,有的果园死株率达36%。为此,我们从2005—2008年为防治烂根病做了高垄栽植和挖排水沟起垄二项试验。
%P 9
%@ 1671-7759
%L 41-1343/S
%W CNKI


%0 Journal Article
%A 焦晓艳
%A 张相文
%A 薛云飞
%A 戴中夏
%+ 陕西省渭南市园林绿化处;眉县园艺工作站;
%T 猕猴桃树上应用PBO的新突破
%J 果农之友
%D 2010
%N 08
%K 猕猴桃树;抗逆性;新突破;PBO;海沃德;果实硬度;
%X <正>猕猴桃为攀缘性落叶藤本果树,引入陕西眉县规模栽培已有20多年,面积1.33万公顷。在猕猴桃生产实践中,果农遇到了许多棘手的问题:(1)每年冬季的冻害和翌年春季的倒春寒;(2)猕猴桃树营养生长中期枝条过旺生长,木质化程度低,抗逆性差;(3)近几年果农过量使
%P 6+38
%@ 1671-7759
%L 41-1343/S
%W CNKI


%0 Journal Article
%A 张相文
%A 薛云飞
%A 戴中夏
%+ 陕西眉县园艺工作站;
%T PBO新型生长促控调节剂在猕猴桃上的应用效果
%J 山西果树
%D 2010
%N 04
%K PBO;;猕猴桃;;果实品质;;冻害
%X 以江阴市果树促控研究所提供的PBO为试验药剂,在亚特、海沃德、徐香猕猴桃品种上进行了应用效果试验。结果表明:在猕猴桃生长期间叶施150～300倍液的PBO,可加快猕猴桃叶片的光合同化速率,从而增大果个,改善果实品质,同时,可增强猕猴桃树体的抗逆性,有效缓解近年因低温造成的冻害问题。
%P 9-11
%@ 1005-345X
%L 14-1127/S
%W CNKI


%0 Journal Article
%T 二年猕猴桃黄化病咋防
%J 果农之友
%D 2010
%N 07
%K 黄化病;猕猴桃;
%X <正>猕猴桃黄化病各个地区不同程度发生,叶黄、果黄、产量低、品质差,严重时树体枯死。采取相应的综合措施,方可从根本上解决黄化病。1黄化病产生原因
%P 49
%@ 1671-7759
%L 41-1343/S
%W CNKI


%0 Journal Article
%A 焦晓艳
%A 张相文
%A 薛云飞
%A 戴中夏
%+ 陕西省渭南市园林绿化处;陕西省眉县园艺工作站;
%T PBO在猕猴桃树上的应用效果试验初报
%J 西北园艺(果树)
%D 2010
%N 03
%K 猕猴桃树;抗逆性;PBO;果实硬度;海沃德;效果试验;
%X <正>猕猴桃为攀缘性落叶藤本果树,引入陕西眉县规模栽培已有20多年,面积1.33万hm2。在猕猴桃生产实践中,果农遇到了许多棘手的问题:①每年冬季的冻害和翌年春季的倒春寒;②猕猴桃树营养生长中期枝条过旺生长,木质化程度低,抗逆性差;③近几年果农过量使用膨大剂造成树势变弱;④近几年冬季极端低温频发,猕猴桃树枝条萌芽率普遍降低。
%P 45-47
%@ 1004-4183
%L 61-1226/S
%W CNKI


%0 Journal Article
%A 敖礼林
%A 况小平
%T 猕猴桃高效人工授粉技术
%J 农村百事通
%D 2010
%N 06
%K 猕猴桃园;人工授粉;
%X <正>猕猴桃栽培品种绝大多数为雌、雄异株,雌花没有雄花花粉授粉、授精就不会结果。授粉、授精良好时,雌花95%以上会结果,且果实生长快、果型大、产量高、品质优。授粉、授
%P 37
%@ 1006-9119
%L 36-1070/S
%W CNKI


%0 Journal Article
%T 标题新闻
%J 农村百事通
%D 2010
%N 05
%K 标题新闻;陕西苹果;种植面积;
%X <正>农业部将在全国建设1200个县级农产品质检站陕西苹果、猕猴桃种植面积和产量均居全国第一
%P 9
%@ 1006-9119
%L 36-1070/S
%W CNKI


%0 Journal Article
%A 张朝轩
%A 杨天仪
%A 骆军
%A 叶正文
%+ 上海市农业科学院林木果树研究所上海市设施园艺重点实验室;
%T 上海地区猕猴桃栽培技术规程
%J 上海农业科技
%D 2010
%N 01
%K 猕猴桃;;技术规程;;栽培
%X 根据上海地区的气候、土壤特点及适宜栽培的猕猴桃品种,笔者在园地选择、苗木定植、肥水管理、整形修剪、病虫害防治及采收标准等方面制定了适宜本地区猕猴桃生产的技术规程。
%P 76-77
%@ 1001-0106
%L 31-1240/S
%W CNKI


%0 Journal Article
%A 李轩
%A 张相文
%A 薛云飞
%A 戴仲夏
%+ 陕西省眉县园艺场;陕西省眉县园艺工作站;
%T 猕猴桃品质下降的原因与解决办法
%J 北方果树
%D 2010
%N 01
%K 猕猴桃产业;中华猕猴桃;品质下降;
%X <正>进入21世纪,我国猕猴桃产业发展明显加快,已成为主产区农民增加收入的主导产业,未来市场十分广阔,发展潜力很大。但近年来,猕猴桃品质明显下降,主要表现为风味变淡和不耐贮藏,严重影响了猕猴桃产业的持续健康发展。造成这种现象的原因是多方面的,笔者经多年对生产、贮藏、销售等环节的调查研究,提出以下看法。
%P 19-20
%@ 1001-5698
%L 21-1218/S
%W CNKI


%0 Journal Article
%A 吕俊辉
%+ 陕西省西安市猕猴桃研究所;
%T 早熟猕猴桃新品种——翠香
%J 农家参谋
%D 2010
%N 01
%K 猕猴桃;中早熟品种;
%X <正>翠香是西安市猕猴桃研究所选育而成的优质猕猴桃早熟品种,属美味系猕猴桃,具有早熟、丰产、口感浓香、果肉翠绿、抗寒、抗风、抗病等优点,填补了目前美味猕猴桃系无中早熟品种的空白。
%P 7
%@ 1003-5494
%L 41-1229/N
%W CNKI


%0 Journal Article
%A 方明
%+ 宣城市农业技术推广中心;
%T 宣城市中华猕猴桃资源分布现状调查
%J 安徽农学通报(上半月刊)
%D 2009
%V 15
%N 21
%K 中华猕猴桃;;资源分布;;现状;;保护措施
%X 介绍了宣城市中华猕猴桃野生植物资源的分布和数量等基本情况,初步评估其濒危状况和保护价值,并提出了保护意见和措施。
%P 88-89
%@ 1007-7731
%L 34-1148/S
%W CNKI


%0 Journal Article
%A 郑勤勇
%A 耿国彪
%T 林庆祝  猕猴桃园里话增收
%J 绿色中国
%D 2009
%N 19
%K 猕猴桃树;
%X <正>在塘源口乡仓坂村猕猴桃园里,林庆祝指着一株挂满果的猕猴桃,高兴地对笔者说:"这株猕猴桃树的产量少说有150斤以上。"
%P 75
%@ 1672-7789
%L 11-5228/S
%W CNKI


%0 Journal Article
%A 张志强
%T 周至猕猴桃喜获丰收
%J 中国果业信息
%D 2009
%V 26
%N 09
%K 猕猴桃;周至县;特约通讯员;海沃德;
%X <正>本刊讯(特约通讯员张志强)据陕西省周至县果业局预测,今年该县猕猴桃总产量将在19.3万t左右,果农直接收入7.6亿元左右,增收了2.8亿元,增幅为
%P 54-55
%@ 1673-1514
%L 50-1173/S
%W CNKI


%0 Journal Article
%A 潘如丹
%T 品质控制  标准先行——国产与进口猕猴桃竞争的要诀
%J 上海标准化
%D 2009
%N 09
%K 猕猴桃产业;有机猕猴桃;品质控制;国产与进口;
%X <正>第一财经日报中国不仅是猕猴桃的种植大国,也是猕猴桃的原产地,但将猕猴桃发扬光大的却是新西兰。新西兰在1904年引种中国的猕猴桃,1924年开
%P 9-11
%@ 1672-7630
%L 31-1447/G3
%W CNKI


%0 Journal Article
%A 任志
%A 李正全
%A 王玲
%+ 重庆市渝北区农业局;
%T 新西兰猕猴桃产销看好  苹果销售面临考验
%J 中国果业信息
%D 2009
%V 26
%N 08
%K 新西兰;新西兰元;猕猴桃;
%X <正>据新西兰猕猴桃生产及出口公司Zespri公布的统计数据,2008/2009年度,新西兰猕猴桃产量达1亿板(32只/板)。截至今年3月,该公司向猕猴桃供应商及服务商支付了8亿新西兰元。公司负责人称,在当前经济形势下,这样的销售结果已经很好了,
%P 38-39
%@ 1673-1514
%L 50-1173/S
%W CNKI


%0 Journal Article
%A 庄武豹
%A 姚康有
%A 杨妙贤
%A 梁红
%+ 仲恺农业工程学院生命科学学院;
%T 槲皮素对猕猴桃高温强光伤害的缓解作用
%J 园艺学报
%D 2009
%V 36
%N 06
%K 猕猴桃;;槲皮素;;高温强光伤害;;生长发育;;品质
%X 以中华猕猴桃(Actinidia chinensis)‘和平红阳’和‘武植3号’为材料,研究槲皮素制剂处理对其生长发育的影响。结果表明,槲皮素处理的猕猴桃叶片受夏季高温强光灼伤较轻微,和平红阳的落果率明显减少。喷施槲皮素制剂的处理,其鲜果的维生素C、可溶性固形物、可溶性糖、总糖、可溶性蛋白质含量等品质指标有不同程度提高,可滴定酸略有下降。槲皮素处理可提高猕猴桃的光饱和点,并在一定程度上提高猕猴桃在高温强光下的光合速率。研究结果初步证实,槲皮素处理能改善猕猴桃的生长发育及其果实内在品质,可作为优质猕猴桃鲜果生产的一项技术措施。
%P 787-792
%@ 0513-353X
%L 11-1924/S
%W CNKI


%0 Journal Article
%A 敖礼林
%A 况小平
%A 饶卫华
%+ 江西省奉新县畜牧水产局;
%T 猕猴桃商品化栽培的实用授粉和疏花、疏果
%J 特种经济动植物
%D 2009
%V 12
%N 05
%K 猕猴桃;
%X <正>1人工授粉猕猴桃栽培品种绝大多数为雌、雄异株,雌花没有雄花花粉授粉受精就不会结果。授粉受精良好时,雌花95%以上会结果,且果实生长快、果个大、产量高、品质优。授粉受精不良的果实,果个小、品质差或中途会脱落。自然情况下,猕猴桃主要靠昆虫授粉,风
%P 46-47
%@ 1001-4713
%L 22-1155/S
%W CNKI


%0 Journal Article
%A 杨碧玉
%+ 重庆市黔江区民族职业教育中心;
%T 浅谈黔江区猕猴桃产业发展现状与对策
%J 农家之友(理论版)
%D 2009
%N 04
%K 猕猴桃产业;发展现状与对策;黔江区;
%X <正>猕猴桃源产我国,世界猕猴桃栽培面积约10万公顷,产量100万吨,中国是主产国之一,我国从上世纪80年代开始发展猕猴桃产业,目前,主产县栽培面积87万亩,年产33万吨,重庆市黔江区的具体情况如下。1发展现状1.1种植基地初步形成,生产规模逐年递增。2002年,我区开始将红阳猕猴桃引种至金溪镇金溪和长春居委种植,当年面积就达到1250亩,2003年又在金溪的
%P 27+54
%@ 1671-8143
%L 45-1294/F
%W CNKI


%0 Journal Article
%A 津津
%T 猕猴桃萌芽肥追施方法
%J 农家致富
%D 2009
%N 08
%K 猕猴桃;施肥量;
%X <正>猕猴桃生长旺盛,枝梢生长量远比一般果树大,而且坐果率高,产量高,因此,每年的修剪和采果要从树体中消耗大量的养分,所以要求土壤的腐殖质含量较高。如果土壤瘠薄或肥料供应不足,
%P 24-25
%@ 1672-6456
%L 32-1699/S
%W CNKI


%0 Journal Article
%A 张有平
%A 孙春兰
%A 白智勇
%A 严平生
%+ 西安果友协会;眉县植保站;宝鸡市金果生态农业科技开发有限公司;
%T 从猕猴桃市场定位看品种结构调整
%J 果农之友
%D 2009
%N 04
%K 品种结构调整;早熟品种;猕猴桃;晚熟品种;市场定位;
%X <正>陕西省是我国猕猴桃的主要产地,品种多、产量大,但品种间差异大,缺少能在传统节日中秋节上市、色泽风味独特的品种,因而极需调整现有猕猴桃品种的结构,通过多年的观察和市场调
%P 3
%@ 1671-7759
%L 41-1343/S
%W CNKI


%0 Journal Article
%A 黄彩鹏
%A 敖礼林
%A 饶卫华
%+ 江西省奉新县农业局;奉新县畜牧水产局;
%T 猕猴桃栽培管理新技巧
%J 现代园艺
%D 2009
%N 03
%K 猕猴桃;结果枝;栽培管理;
%X <正>现在栽培猕猴桃通常没有较规范树体管理模式,存在光照利用率不高,产量低,品质欠佳,猕猴桃经济受益年限不长,日常生产管理操作不方便等不足因素。如学习国外的技术长处,改造好现有果园,新建果园注重加大投入,力争高起点,将可以大大提高猕猴桃的品质和综合经济效益,同时还能减轻许多劳动强度,也便于机械化作业。主要经验简介如下。
%P 44
%@ 1006-4958
%L 36-1287/S
%W CNKI


%0 Journal Article
%A 赵建民
%A 王晓斌
%A 王科强
%A 别智鑫
%+ 太白山国家森林公园;陕西省杨凌职业技术学院;
%T 不同施肥量对猕猴桃单果重及叶片直径的影响
%J 陕西林业科技
%D 2009
%N 01
%K 猕猴桃;;施肥量;;影响
%X 实验结果显示,猕猴桃施肥量、单果重、叶片直径三因素呈现正相关关系。用线性回归法归纳出了猕猴桃施肥量与单果重、施肥量与叶片直径、单果重与叶片直径之间的一元回归方程,通过回归方程可以较早预测或估测猕猴桃单果重及果园施肥状况,以实现果园的科学管理。
%P 16-18
%@ 1001-2117
%L 61-1092/S
%W CNKI


%0 Journal Article
%A 张有平
%A 孙春兰
%+ 西北农林科技大学园艺学院果树研究所;陕西省眉县植保站;
%T 猕猴桃根结线虫病防治不可忽视
%J 西北园艺(果树专刊)
%D 2009
%N 01
%K 根结线虫病;猕猴桃;白三叶草;
%X <正>2008年猕猴桃价格看好,各地掀起猕猴桃栽植热。这样大批量栽植苗木带来的最大问题就是苗木质量不能保证。笔者抽查的结果是,果农购进的苗木100%带有根结线虫病,轻者会造成树体长势弱,产量低,果质差,重者会导致树体死亡。若不及时防治,可能给猕猴桃产业造成无法估量的
%P 24
%@ 1004-4183
%L 61-1226/S
%W CNKI


%0 Journal Article
%T 陕西将建世界优质猕猴桃基地
%J 中国果业信息
%D 2009
%V 26
%N 01
%K 陕西猕猴桃;特约通讯员;猕猴桃生产;
%X <正>本刊讯(特约通讯员张志强)"到2012年,陕西猕猴桃面积将发展到5.33万hm2,产量达到60万t,成为世界著名的优质猕猴桃生产、加工和出口基地。"近日,在西北农林科技大学召开
%P 39-40
%@ 1673-1514
%L 50-1173/S
%W CNKI


%0 Journal Article
%A 孙兆军
%+ 陕西省宝鸡市桑果站;
%T 猕猴桃黄化病的病因与防治
%J 烟台果树
%D 2009
%N 01
%K 黄化病;猕猴桃;配合施肥;
%X <正>猕猴桃黄化病是土壤中铁供应不足而引起的一种生理性病害,多发生在盐碱地或石灰性土壤地区。近年来,猕猴桃黄化病在我市普遍发生,造成严重危害,已成为生产中最常见的重要病害。尤其地下水位较高的湿地,发病率较高,发病株率占到栽培总株数的20%左右。
%P 46
%@ 1005-9938
%L 37-1244/S
%W CNKI


%0 Journal Article
%A 周军
%+ 湖南农业大学商学院;
%T 湖南张家界猕猴桃区域品牌建设思考
%J 现代商业
%D 2008
%N 35
%K 张家界;;猕猴桃;;农产品;;区域品牌建设
%X 品本文针对湖南张家界猕猴桃产品的区域品牌建设问题进行初步探讨。分析了张家界猕猴桃区域品牌建设的有利条件:张家界已有的高知名度、猕猴桃资源禀赋条件优越、政府对张家界区域发展高度重视,探讨了张家界猕猴桃区域品牌建设的障碍因素:企业品牌意识淡薄、产业集群尚未形成、专业创新技术人才缺乏等。并提出张家界猕猴桃区域品牌建设的基本思路。
%P 93-94
%@ 1673-5889
%L 11-5392/F
%W CNKI


%0 Journal Article
%A 范仲先
%+ 江苏启东市合作镇洋桥村良种所基地;
%T 1亩可收18万元的猕猴桃——甜猕猴桃
%J 农村实用科技信息
%D 2008
%N 12
%K 猕猴桃;
%X <正>猕猴桃树种中的一个特异品种,树体旺盛,抗逆性强,抗病虫,抗风,抗倒春寒,雌雄花期一致,特别丰产,亩产可达3000公斤,是其他猕猴桃的2倍。种植第2年始果,第4年进入盛果期;高位改接第2年单株产量可达30多公斤。花期比"秦美"早15～20天,花粉量大,花期长,花香异常,果实成熟于8月下旬至9月上旬,
%P 56
%@ 1674-0653
%L 23-1384/S
%W CNKI


%0 Journal Article
%A 刘春艳
%A 叶小峰
%+ 江西省铅山县气象局;江西省上饶市气象局;
%T 猕猴桃在铅山县种植的气候条件分析
%J 江西农业学报
%D 2008
%V 20
%N 12
%K 猕猴桃;;铅山县;;气候条件
%X 当前,江西铅山县计划建立0.67万hm2猕猴桃基地,实施铅山县"猕猴桃工程"。简述了猕猴桃对气候条件的要求;介绍了铅山县的气候条件特征,根据铅山县的地理位置,气候资源的区域差异,对猕猴桃种植进行适宜的气候分区;针对铅山的气候因素对猕猴桃生产可能产生不良影响,提出了相应的技术方法和预防措施。
%P 55-56
%@ 1001-8581
%L 36-1124/S
%W CNKI


%0 Journal Article
%A 黄宏文
%A 姜正旺
%A 钟彩虹
%A 张忠慧
%A 王圣梅
%A 黄仁煌
%+ 中国科学院武汉植物园;
%T 优质四倍体猕猴桃新品种‘武植3号’
%J 园艺学报
%D 2008
%N 10
%K 猕猴桃;;四倍体;;品种
%X ‘武植3号’是从高海拔地区自然形成的四倍体中华猕猴桃优良单株后代中选出的新品种。果实维生素C含量高达2.75～3.00mg·g-1,可溶性固形物含量15.2%,总糖含量11.2%,果肉硬度17.7kg·cm-2,品质上等。抗逆性强,丰产稳产,产量33t.hm-2。
%P 1554
%@ 0513-353X
%L 11-1924/S
%W CNKI


%0 Conference Proceedings
%A 同延安
%A 王建
%A 马文娟
%A 高义民
%A 高鹏程
%+ 西北农林科技大学资源环境学院;
%T 猕猴桃树钾素吸收累积动态规律与施肥管理
%B 中国土壤学会第十一届全国会员代表大会暨第七届海峡两岸土壤肥料学术交流研讨会
%C 中国北京
%? 中国土壤学会
%D 2008
%P 8
%K 猕猴桃;;器官;;钾素;;动态分布;;施肥管理
%X 以10年生"秦美"猕猴桃树为试材,研究了猕猴桃树体生物量和各器官及茎和根的皮层、木质部钾含量和累积动态。探讨猕猴桃树钾素吸收、转运和分配规律。结果表明,猕猴桃树整株生物量从萌芽期(3月28日)到果实生长始期(5月18日)增加缓慢,在整个果实生长期(5月18至9月8日)快速增加到全年最高值14.32 kg,果实的收获和落叶使整株生物量大幅下降到10.94 kg,根系生物量年周期内增加较少。钾含量在猕猴桃树体各器官及部位近似表现为:果实>叶≥一年枝皮层≥两年枝皮层≥多年枝皮层≥主干皮层、根皮层;皮层>木质部;根木质部、一年枝木质部>两年枝木质部、多年枝木质部、主干木质部;细根>粗根。年周期猕猴桃树体吸收钾素的总量为 167.88 kg/hm~2(猕猴桃产量40.16 t/hm~2),果实收获期(9月8日)以后和结果前的5月18日前共吸收 43.18 kg/hm~2,整个果实生长期(5月18日到9月8日)吸收124.70 kg/hm~2,分别占总吸钾量的25.72%和 74.28%。从萌芽期(3月28日)到果实生长始期(5月18日)猕猴桃叶累积钾素17.16 kg/hm~2,其中53.15%来自于从外界的吸收,22.84%来自根的上年贮藏钾,24.01%来自茎的上年贮存钾。果实生长始期(5月18日)到果实迅速膨大末期(7月9日)是猕猴桃吸收钾素的高峰期,达到88.57 kg/hm~2,吸收钾素的97.71%供给了果实,此期从叶中转移出去了前期累积的31.03%。落叶期(11月6日)到休眠期(1月11日)猕猴桃树体将8.94 kg/hm~2钾素倒流回土壤中。
%W CNKI


%0 Journal Article
%A 周民生
%A 蒋迎春
%A 陈继海
%A 罗前武
%A 王志静
%A 吴黎明
%+ 湖北省农业科学院果树茶叶研究所;兴山县职业教育中心;
%T 猕猴桃新品种——鄂猕猴桃4号的选育
%J 果农之友
%D 2008
%N 09
%K 猕猴桃;结果枝;海沃德;新品种;
%X <正>鄂猕猴桃4号系湖北省农业科学院果树茶叶研究所、兴山县职业教育中心和兴山县谭园园艺场共同选育的新品种。1982年在三峡地区进行猕猴桃野生资源调查工作,共获优株156个。其中源于兴山县南阳镇的31-58树势
%P 8
%@ 1671-7759
%L 41-1343/S
%W CNKI


%0 Journal Article
%A 祝兴才
%A 严黎明
%+ 浙江省江山市清湖镇农综站;峡口镇农综站;
%T 大棚猕猴桃高效配套栽培技术
%J 上海蔬菜
%D 2008
%N 04
%K 猕猴桃;土地利用率;配套栽培技术;休眠期;
%X <正>江山市地处浙江西部,属亚热带季风湿润气候,雨量充沛,光照适宜,是中国最早人工栽培猕猴桃的万亩基地县之一,现有猕猴桃种植面积2533.3多hm2,是中国南方最大的良种中华猕猴桃生产基地。为了最大限度地利用土地、光、温资源,提高土地产出率、资源利用率,我们在不影响猕猴桃产量和品质的前提下,运用套种及复合种植方式,进行配套栽培,使单位面积产值翻一番,提高到8000～10000元。
%P 106-107
%@ 1002-1469
%L 31-1588/S
%W CNKI


%0 Journal Article
%A 张斌善
%T 引起猕猴桃黄化的原因及防治
%J 陕西林业
%D 2008
%N 03
%K 黄化病;猕猴桃;原因及防治;
%X <正>猕猴桃被誉为"水果之王"。近几年,一些老果园开始出现叶片黄化现象,病情严重的果园,感病株达70%以上,造成产量降低和大量畸形果,给林农带来较大经济损失。由于林农对引起黄化的原因缺乏正确的认识,盲目使用农药和叶面喷肥,不但增加了栽培成本,而且难以取得防效.
%P 40
%@ 1003-2460
%L 61-1055/S
%W CNKI


%0 Journal Article
%A 辛逢春
%+ 黄冈师范学院商学院 湖北黄冈436100
%T 关中地区猕猴桃种植的可行性分析
%J 北方园艺
%D 2008
%N 04
%K 猕猴桃;;产业化;;可行性分析
%X 周至县绿色猕猴桃以其"细、嫩、鲜、营养、保健"的独特风格名扬国内外,被誉为"水果之王",具有广阔的市场与发展前景。在关中地区推广猕猴桃种植,发展猕猴桃产业,打造猕猴桃之乡,提高农民收入水平,推动关中地区新农村建设有现实意义;从关中地区的自然生态环境,丰富的品种,充裕的劳力与智力,雄厚的发展背景,龙头作用的加工企业,以及优惠的政策等方面进行了可行性分析,以期对关中地区的猕猴桃产业形成产生有益影响。
%P 102-103
%@ 1001-0009
%L 23-1247/S
%W CNKI


%0 Journal Article
%A 符平均
%A 杜宏
%A 宋爱伟
%A 刘学波
%A 尉俊超
%+ 河南省西峡县林业局,河南省西峡县林业局,河南省西峡县林业局,河南省西峡县林业局,河南省西峡县林业局 474500,474500,474500,474500,474500
%T 猕猴桃实生苗嫁接良种建园及其效果
%J 落叶果树
%D 2008
%N 02
%K 猕猴桃;;实生苗;;嫁接成活率
%X 研究定植实生苗后嫁接良种建立猕猴桃园的技术和效果。结果表明,采用此法建园可确保品种纯度及合理的雌雄株比例;秋末冬初定植地径0.5~0.6 cm的健壮实生苗,于翌年6月中旬和9月中旬地径达0.6~0.7 cm,距地面5 cm处用带木质部芽接法嫁接,成活率达84.4%~97.7%;嫁接后第3年秦美猕猴桃开始结果,第4年每666.7m2产量达1200kg。
%P 57-58
%@ 1002-2910
%L 37-1125/S
%W CNKI


%0 Journal Article
%A 宋爱伟
%A 符平均
%A 刘学波
%A 尉俊超
%+ 河南省西峡县林业局,河南省西峡县林业局,河南省西峡县林业局,河南省西峡县林业局 河南西峡474500,河南西峡474500,河南西峡474500,河南西峡474500
%T 猕猴桃实生苗建园技术研究
%J 北方果树
%D 2008
%N 02
%K 猕猴桃实生苗;;建园;;嫁接;;早期产量
%X 选择地径0.5～0.7cm的猕猴桃实生苗于秋末冬初栽植,第2年6月中旬、9月初选择适宜品种及配套雄株进行嫁接。‘秦美’品种嫁接第3年获得初步产量,第4年666.7m2产量达到1200kg以上。
%P 19-20
%@ 1001-5698
%L 21-1218/S
%W CNKI


%0 Journal Article
%A 张斌让
%A 高军彦
%A 郑多梅
%A 陈炜
%+  陕西省眉县农技中心,陕西省眉县农技中心,陕西省眉县农技中心,陕西省眉县农技中心,
%T 如何预防倒春寒对猕猴桃的危害
%J 西北园艺(果树专刊)
%D 2008
%N 01
%K 倒春寒;猕猴桃树;
%X <正>2007年4月2日,陕西眉县、周至一带遭遇多年罕见的倒春寒天气,60%以上的猕猴桃园遭受冻害,萌发的新梢和幼蕾被冻干,产量损失在四成以上。广大果农应重视预防倒春寒的危害,具体措施如下:
%P 55
%@ 1004-4183
%L 61-1226/S
%W CNKI


%0 Journal Article
%A 信国彦
%+  河南省平顶山市湛河区农林水利局,
%T 猕猴桃冬季修剪的技巧
%J 北京农业
%D 2008
%N 04
%K 猕猴桃;冬季修剪;结果母枝;
%X <正>猕猴桃为多年生落叶藤本果树,其长势强、坐果率高,如任其自然生长,其枝蔓纵横交错,相互缠绕,外围枝茂盛,内膛枝枯凋。如果光照、水分和养分不能合理分配,会导致产量低、品质差。因此不论用哪种方式栽培都必须进行适时修剪,冬剪尤为重要。
%P 29
%@ 1000-6966
%L 11-2222/S
%W CNKI


%0 Journal Article
%A 曹秋芬
%A 孟玉平
%+ 山西省农业生物技术研究中心,山西省农业生物技术研究中心 山西太原030831,山西太原030831
%T 日本果树生产现状
%J 山西果树
%D 2008
%N 01
%K 日本梨;果树生产;栽培面积;果树栽培;果品产量;和歌山;猕猴桃;
%P 59-61
%@ 1005-345X
%L 14-1127/S
%W CNKI


%0 Journal Article
%T 我国猕猴桃生产现状及销售形势分析
%J 农民科技培训
%D 2007
%N 12
%K 猕猴桃生产;海沃德;总产量;品种选育;专业合作社;
%X <正>我国猕猴桃生产由资源调查品种选育到规模化栽培已近三十年,从无到有形成初具规模的产业化生产,猕猴桃鲜果及加工品,也逐渐取得市场认可,这一新兴产业日趋成熟、发展壮大。一、我国的猕猴桃生产在国际中所处的地位
%P 40
%@ 1671-3346
%L 11-4719/S
%W CNKI


%0 Journal Article
%A 张有平
%T 我国猕猴桃生产现状及销售形势分析
%J 农村实用技术
%D 2007
%N 12
%K 猕猴桃生产;海沃德;
%X <正>我国猕猴桃生产由资源调查品种选育到规模化栽培近30年了,从无到有形成初具规模的产业化生产。现在,这一新兴产业日趋成熟、发展壮大。
%P 19
%@ 1673-310X
%L 53-1171/S
%W CNKI


%0 Journal Article
%A 李涛
%T 猕猴桃产销形势
%J 农产品市场周刊
%D 2007
%N 30
%K 猕猴桃;产销形势;海沃德;
%X <正>我国猕猴桃生产由资源调查品种选育到规模化栽培近三十年了,从无到有形成初具规模的产业化生产。中国人吃到自己国家产的猕猴桃鲜果及加工品,取得市场认可,
%P 44
%@ 1009-8070
%L 11-4592/F
%W CNKI


%0 Journal Article
%A 李希才
%A 闫朝福
%A 孔令忠
%A 于德水
%A 王志军
%+ 苇河林业局,苇河林业局,尚志市林业局,尚志市林业局,苇河林业局 黑龙江尚志150628,黑龙江尚志150628,黑龙江尚志150600,黑龙江尚志150600,黑龙江尚志150628
%T 软枣猕猴桃树体矮化及高产技术的研究
%J 黑龙江生态工程职业学院学报
%D 2007
%N 05
%K 软枣猕猴桃;;矮化;;管理
%X 通过对软枣猕猴桃优树及伴生树种的选择,结合科学的管理,解决了软枣猕猴桃树体矮化及高产栽培技术关键。
%P 29-30
%L 23-1459/S
%W CNKI


%0 Journal Article
%A 邓捷锋
%A 舒晓宇
%+ 眉县农业局,眉县植保站 陕西眉县722300,陕西眉县722300
%T 猕猴桃叶片黄化病发生原因及防治技术
%J 陕西农业科学
%D 2007
%N 05
%K 猕猴桃;叶片黄化;原因及防治;黄化病;根系吸收;
%P 168+176
%@ 0488-5368
%L 61-1089/S
%W CNKI


%0 Journal Article
%A 成映云
%A 秦国伦
%A 顾维
%+ 重庆市渝北区农业局,重庆市渝北区农业局,重庆市渝北区农业局 401120,401120,401120
%T 智利猕猴桃发展顺利
%J 中国果业信息
%D 2007
%N 07
%K 猕猴桃;种植户;新西兰;重庆市渝北区;
%X <正>近年来,由于猕猴桃种植户和出口商改进了行业标准,提高了果实品质,产量增加,智利猕猴桃可以与新西兰和意大利猕猴桃抗衡。2007年智利预计可出口猕猴桃15.6万t。近几年,智利向英国出口的
%P 50
%@ 1673-1514
%L 50-1173/S
%W CNKI


%0 Journal Article
%A 梁岩
%+ 成都市农业局经作处 610015
%T 推进猕猴桃产业发展促进农民增收
%J 四川农业科技
%D 2007
%N 07
%K 猕猴桃产业;成都市;农民增收;猕猴桃栽培技术;商品化处理;栽培面积;
%X <正>2006年是成都市委、市政府确定的产业发展年,猕猴桃产业被确定为成都市重点发展的农业十大产业之一,使我市猕猴桃产业迎来了新的发展契机。一、猕猴桃产业现状
%P 9-10
%@ 1004-1028
%L 51-1212/S
%W CNKI


%0 Thesis
%A 牛歆雨
%T 猕猴桃果实L-GalLDH、DHAR基因cDNA片段克隆和种质资源的RAPD分析
%Y 马锋旺
%I 西北农林科技大学
%9 硕士
%D 2007
%K 猕猴桃;基因克隆;种质资源;RAPD
%X 


	中国是猕猴桃属植物的起源和分布中心,种质资源极为丰富,可为猕猴桃遗传改良和资源利用提供广泛的背景材料。由于地理分布的重叠和种类间的自然杂交,产生了多种中间过渡类型,使其种间和种内品种的界线并不十分清晰。猕猴桃的栽培品种主要是中华猕猴桃和美味猕猴桃。培育优良品种仍是猕猴桃生产的一项迫切任务,基因克隆和分子标记已广泛的应用于猕猴桃育种研究,并已取得很多成果。


	在公认的抗坏血酸L-半乳糖合成途径中L-半乳糖内酯脱氢酶直接氧化半乳糖内酯形成AsA,起着关键酶的作用,脱氢抗坏血酸还原酶以谷胱甘肽为底物,催化脱氢抗坏血酸还原为抗坏血酸,在循环利用抗坏血酸、保护细胞组分抵御氧化损伤中发挥重要的作用。为了解抗坏血酸的积累机理,本试验对L-半乳糖内酯脱氢酶和脱氢抗坏血酸还原酶进行了克隆方面的研究。


	“华优”是一个猕猴桃新品种,为了解它的生物学和遗传特性,为生产研究和品种保护打下基础。本研究从生物学特性、物候期、结果习性对其进行了观察且与秦美、红阳进行比较,并进一步作了RAPD分析,进行系统聚类。


	同时也对周至猕猴桃试验站和周至猕猴桃研究所提供的猕猴桃资源52份试验材料作了RAPD的分析,以期为合理利用猕猴桃种质资源以及选配杂交育种亲本、选育猕猴桃新品种提供理论依据。试验结果如下:


	1.克隆得到了猕猴桃L-半乳糖内酯脱氢酶和脱氢抗坏血酸还原酶基因的中间片段。它们cDNA片段长分别为857bp、594bp,编码286个和198个氨基酸。猕猴桃L-GalLDH基因核苷酸与刺梨L-GalLDH相似性达88%,DHAR基因核苷酸与苹果DHAR相似性达98%。


	2.华优品种花、果、叶、枝、皮孔等大部分生物学性状与红阳相同,结果习性等很少部分性状与秦美相同,物候期介于秦美和红阳之间;RAPD的扩增结果进行聚类分析后发现,华优与中华猕猴桃的遗传距离在0.3143-0.4667之间,而与海沃德等5个美味猕猴桃品种的遗传距离在0.4194-0.8333之间。进一步说明华优是一个兼有美味猕猴桃和中华猕猴桃特征的新品种,各种性状与中华猕猴桃的性状相似程度更高。


	3.种质资源的RAPD的分析中,从90条引物中筛选出扩增效果较好的引物30条,30条引物对52份材料共扩增出246个条带,其中具有多态性的212条,占86.2%。聚类分析表明:美味猕猴桃和中华猕猴桃亲缘关系非常近,几个猕猴桃野生种之间遗传距离相对较远,另外美味猕猴桃里的大部分品种之间遗传距离很近。
%W CNKI


%0 Journal Article
%T 猕猴桃贮藏保鲜过程中应注意的若干问题
%J 保鲜与加工
%D 2007
%N 01
%K 猕猴桃;种植业;周至县;陕西省;气调冷库;气调贮藏保鲜;
%X 近年来,国内外竞相发展猕猴桃种植业。随着产量与品质的逐年提高,农民的经济收入得到了长足增长,尤其是陕西省周至县是全国最大的优质猕猴桃生产基地,仅猕猴桃一项就使全县农民人均收入在原来的基础上增加了500余元。猕猴桃种植业的快速发展,向贮藏保鲜业提出了新的挑战。本刊近日接到许多农民朋友的来函来电,询问贮藏设施、贮藏技术等问题。我刊特约陕西省周至县制冷气调工程学会朱建斌高级工程师回答有关问题,以满足广大贮户的迫切要求。
%P 50-51
%@ 1009-6221
%L 12-1330/S
%W CNKI


%0 Journal Article
%A 方学智
%A 费学谦
%A 丁明
%+ 中国林业科学研究院亚热带林业研究所,中国林业科学研究院亚热带林业研究所,中国林业科学研究院亚热带林业研究所 浙江杭州311400,浙江杭州311400,浙江杭州311400
%T CPPU处理对不同品种猕猴桃风味与营养品质的影响
%J 浙江农业科学
%D 2006
%N 05
%K CPPU;;中华猕猴桃;;美味猕猴桃;;风味;;营养品质
%X 试验研究了不同浓度N-(2-氯-4-吡啶基)-N′-苯基脲(CPPU)(5 mg.L-1、10 mg.L-1、20 mg.L-1)处理对中华与美味2个猕猴桃品种风味与营养品质的影响。结果表明,美味与中华猕猴桃单果重随着CPPU处理浓度的增加而上升,5 mg.L-1处理后,2个品种猕猴桃果形指数比对照分别上升,但随处理浓度的上升,果形指数下降。中华与美味可滴定酸随处理浓度上升而上升;美味可溶性糖含量随处理浓度增加而先增加后下降。处理后2个品种的糖酸比均随处理浓度增加而下降。5 mg.L-1CPPU美味与中华β-胡萝卜素比对照分别上升,随处理浓度的上升,二者β-胡萝卜素下降。5 mg.L-1与10 mg.L-1CPPU处理后,二者的维生素C含量比对照上升,20 mg.L-1CPPU处理后,美味与中华维生素C含量下降,其中中华比对照下降了4.92%。
%P 530-532
%@ 0528-9017
%L 33-1076/S
%W CNKI


%0 Journal Article
%T 国际短波
%J 中国果业信息
%D 2006
%N 09
%K 猕猴桃生产;欧洲市场;番木瓜;水果出口;柑桔生产;天然香料;种植户;夏威夷州;新西兰元;出口量;水果生产;
%P 50-51
%@ 1673-1514
%L 50-1173/S
%W CNKI


%0 Journal Article
%A 苏国营
%+  北京新禾丰农资有限公司,
%T 猕猴桃施肥技术要改变
%J 农家致富
%D 2006
%N 18
%K 猕猴桃;施肥技术;叶面施肥;
%X <正>猕猴桃已发展为小杂果中的娇娇者,是果农发家致富的好助手。但是近年来,由于偏重产量、不重质量,粗放式的栽培管理,加上单一施用氮肥与磷肥,造成产量降低、品质低劣、树势减弱,我们叫这种栽培管理方式为略夺式的栽培——只看眼前产量,不顾以后效
%P 27
%@ 1672-6456
%L 32-1699/S
%W CNKI


%0 Journal Article
%A 罗时健
%+ 浙江省江山市贺村镇政府 浙江江山324100
%T 江山猕猴桃产业发展现状与对策
%J 江西农业学报
%D 2006
%N 04
%K 猕猴桃;;产业发展;;现状;;对策;;江山市
%X 针对目前江山猕猴桃产业现状和存在问题,从发挥三大优势、拓宽发展视野、优化品种结构、提高产品质量、狠抓市场营销等五方面提出发展对策。
%P 212-214
%@ 1001-8581
%L 36-1124/S
%W CNKI


%0 Journal Article
%A 毛永水
%A 吴兴旺
%A 杨有明
%+ 浙江省江山市张村乡林业站,浙江省江山市张村乡林业站,浙江省江山市张村乡林业站 浙江江山324106,浙江江山324106,浙江江山324106
%T 张村乡猕猴桃产业存在的问题及振兴措施
%J 现代农业科技
%D 2006
%N 07
%K 猕猴桃产业;张村乡;果品质量;存在的问题;
%P 54-55
%@ 1007-5739
%L 34-1278/S
%W CNKI


%0 Journal Article
%A 皓元
%T 大个儿水果没市场
%J 农家致富
%D 2006
%N 08
%K 消费者;
%X <正> 据报载,某地盛产猕猴桃,因品质优良吸引了不少客商前来收购。看到猕猴桃的市场销路特别好,不少果农在生产中千方百计地增加产量。他们给猕猴桃涂抹上膨大剂,猕猴桃的个头虽然大了,口味却差了许多,果商们纷纷拒绝收购,果农只能眼巴巴地看着猕猴桃腐烂,本想多赚钱,不料却出不了手,造成赔本的结局。无独有偶。某地是苹果生产大县,由于果农技术掌握程度、文化素质各不相同,所以对果园的管理方法和生产方式也不同。有些果农认为苹果个头越大,卖
%P 21
%@ 1672-6456
%L 32-1699/S
%W CNKI


%0 Journal Article
%T 猕猴桃之变——看龙头企业对山区经济的推动作用
%J 中国中小企业
%D 2005
%N 11
%K 猕猴桃;种植面积;果王素;推动作用;
%P 56-57
%@ 1005-8400
%L 11-3915/F
%W CNKI


%0 Journal Article
%A 邹梓汉


%A 于丽君


%A 刘忠平
%+ 广东省和平县水果研究所,广东省和平县水果研究所,广东省和平县水果研究所
%T “和平一号”美味猕猴桃
%J 中国农业信息
%D 2005
%N 10
%K 美味猕猴桃;和平县;广东省;有机肥;
%P 29
%@ 1009-7015
%L 11-4487/S
%W CNKI


%0 Journal Article
%A 李保
%+ 湖南安化县职业中专办公室 413517
%T 猕猴桃香飘小山村
%J 农家顾问
%D 2005
%N 08
%K 猕猴桃;
%P 9
%@ 1003-7152
%L 42-1210/S
%W CNKI


%0 Journal Article
%A 李云联
%+ 山东省东平县林业局 271500
%T 丘陵山地猕猴桃丰产栽培技术
%J 中国果树
%D 2005
%N 04
%K 猕猴桃;丰产栽培技术;丘陵山地;结果枝;
%P 45-47
%@ 1000-8047
%L 21-1165/S
%W CNKI


%0 Journal Article
%A 李保
%+ 湖南省安化县职业中专办公室 413517
%T 猕猴桃香飘小山村
%J 农村实用科技信息
%D 2005
%N 07
%K 猕猴桃;安化县;
%P 7
%L 23-1384/S
%W CNKI


%0 Journal Article
%A 白战林
%+ 万里行机动暗访组 记者
%T 农资店隐蔽卖  农民就近购买
%J 中国质量万里行
%D 2005
%N 07
%K 猕猴桃;高科技产品;
%X 时下,正值瓜果上市的旺季,细心的消费者发现,某些水果、蔬菜个头越来越大,口感却大不如前了。这到底是怎么回事呢?记者通过对个别猕猴桃主产区的调查,终于揭开了猕猴桃膨大的奥秘。原来,少数果农为了迎合市场,在种植猕猴桃时,使用了一种名叫“膨大剂”的农药。这种高科技产品犹如一把双刃剑,在提高猕猴桃产量的同时,使得果品口味发生变化,如果这个趋势进一步蔓延的话,有可能对整个产业带来十分不利的影响。
%P 32
%@ 1005-149X
%L 11-3114/F
%W CNKI


%0 Conference Proceedings
%A 唐晓华
%A 蔡智勇
%A 李英
%A 陈永兰
%+ 重庆市果树研究所;重庆市果树研究所;重庆市果树研究所;重庆市果树研究所;
%T 浅谈加入WTO后重庆市猕猴桃产业发展策略
%B 重庆市园艺学会会员代表大会
%C 中国重庆
%? 重庆市果树研究所
%D 2005
%P 3
%K 猕猴桃;;面积;;产量;;产业;;重庆市
%X 被称为“维C之冠、水果之王”的猕猴桃因其具有丰富的营养价值受到消费者的青睐。本文就国内外猕猴桃生产和贸易情况及研究水平,分析了我国加入WTO后,猕猴桃产业发展面临的机遇和挑战,并提出了重庆市猕猴桃的产业发展策略。
%W CNKI


%0 Journal Article
%A 高彦明
%A 王兰
%A 李爱民
%A 李仲芳
%A 呼丽萍
%+ 天水市林业局,天水市林业局,天水市北道区码头苗圃,天水师范学院,天水师范学院 甘肃天水741000


,甘肃天水741000


,甘肃天水741036


,甘肃天水741000 


,甘肃天水741000
%T 秦美猕猴桃的建园及适应性观察
%J 经济林研究
%D 2005
%N 01
%K 猕猴桃;;引种建园;;适应性观察
%X 介绍了原产于陕西周至的秦美猕猴桃在甘肃天水引种、建园情况。通过连续8a的观察测定,掌握了该品种在甘肃天水的物候期、枝条和果实的年生长进程、幼树的生长发育和结果规律,布设了不同摘心去梢次数、不同施肥方法的效果试验,总结了在当地条件下的栽培技术,为该品种在甘肃的推广提供了试验依据。
%P 40-43
%@ 1003-8981
%L 43-1117/S
%W CNKI


%0 Journal Article
%A 姜幼涛
%A 于彦辉
%A 雷虹
%A 李建明
%+ 北京新禾丰农化资料有限公司,北京新禾丰农化资料有限公司,陕西省植物保护工作总站,陕西省眉县植保站 邮编100037


,邮编100037


,邮编710003(西安)


,邮编722300
%T 速乐硼在猕猴桃上的应用效果试验
%J 西北园艺(果树)
%D 2005
%N 01
%K 猕猴桃园;效果试验;首善镇;
%P 34-35
%@ 1004-4183
%L 61-1226/S
%W CNKI


%0 Journal Article
%A 王心猛
%A 王天喜
%+ 贵州省玉屏侗族自治县植保植检站,贵州省玉屏侗族自治县植保植检站 554000


,554000
%T 猕猴桃常见病害及防治
%J 植物医生
%D 2005
%N 01
%K 初侵染;猕猴桃;常见病害;
%X <正>素有"水果之王"之称的猕猴桃是一种深受消费者喜爱的 水果,其果实细嫩多汁,清香鲜美,酸甜宜人,营养极为丰富。 它的维生素C含量高,比柑桔、苹果等水果高几倍甚至几十 倍,同时还含大量的糖、蛋白质、氨基酸等多种有机物和人体 必需的多种矿物质。据美国Rutgers大学食品研究中心测试, 猕猴桃是各种水果中营养成份最丰富、最全面的水果。随着 农业产业结构调整,玉屏县猕猴桃种植面积逐年扩大,从 2000年的13.3 hm2到2003年的33.3 hm2,产量达95 t,经济 效益十分可观。然而,据笔者观察,猕猴桃的褐斑病、灰斑病、 黑斑病和褐麻斑病是猕猴桃生长期最严重的几种病害,在人 工栽培区几乎均有发生,常导致叶片大量枯焦或提早脱落, 影响果实产量与品质。
%P 20
%@ 1007-1067
%L 50-1086/S
%W CNKI


%0 Journal Article
%A 王圣梅
%A 张忠慧
%A 姜正旺
%A 黄宏文
%A 黄仁煌
%A 程中平
%A 龚俊杰
%A 陈绪中
%+ 中国科学院武汉植物园,中国科学院武汉植物园,中国科学院武汉植物园,中国科学院武汉植物园,中国科学院武汉植物园,中国科学院武汉植物园,中国科学院武汉植物园,中国科学院武汉植物园 武汉430074


,武汉430074


,武汉430074


,武汉430074


,武汉430074


,武汉430074


,武汉430074


,武汉430074
%T 猕猴桃新品种‘金霞’
%J 园艺学报
%D 2004
%N 06
%K 猕猴桃;;四倍体;;品种
%X 金霞’是从野生中华猕猴桃群体中选出的四倍体新品种,果实近圆柱形,果实质量最大134g。结果能力强,平均产量45t/hm2。果肉淡黄色,质地细腻多汁,味香甜,风味佳,品质上等,可溶性固形物15%,维生素C1100mg/kg。果实常温下可贮藏30d左右。适应性强
%P 833
%@ 0513-353X
%L 11-3353/S
%W CNKI


%0 Journal Article
%A 张伯泉
%A 吴登秀
%+ 贵州省铜仁地区气象局,贵州省铜仁地区气象局 贵州铜仁554300


,贵州铜仁554300
%T 铜仁市猕猴桃生产农业气象适用技术开发研究
%J 贵州气象
%D 2004
%N 05
%K 猕猴桃;;生产;;气象适用技术
%X 采用地理栽培法 ,在铜仁市境内 4种不同地形设置了猕猴桃栽培试验区。通过数年的研究 ,得出光、热、水气候条件是影响猕猴桃生长及产量形成的主要因子 ;而一地的热量条件又是猕猴桃大面积开发时应首先考虑的主要指标 ,以此为区划指标 ,将铜仁市猕猴桃果园大范围开发划分成欠适宜区、较适宜区、适宜区、最适宜区 4个气候区 ,并分区进行了评价
%P 8-11
%@ 1003-6598
%L 52-1060/P
%W CNKI


%0 Journal Article
%T 环球视点
%J 柑桔与亚热带果树信息
%D 2004
%N 08
%K 猕猴桃生产;意大利;有机苹果;柑桔溃疡病;
%P 20-21
%@ 1008-2905
%L 51-1509/S
%W CNKI


%0 Journal Article
%A 冯斌


%A 李文广


%A 冯立团
%+ 陕西省宝鸡市桑果站,陕西省宝鸡市桑果站,陕西省宝鸡市桑果站 721000,721000,721000
%T 高垄栽培对猕猴桃烂根病的防治效果
%J 山西果树
%D 2004
%N 04
%K 猕猴桃树;高垄栽培;防治效果;
%P 38-39
%@ 1005-345X
%L 14-1127/S
%W CNKI


%0 Journal Article
%T 环球视点
%J 柑桔与亚热带果树信息
%D 2004
%N 03
%K 柑桔产量;澳大利亚;种植户;新西兰元;农产品出口;种苗法;出口商;宽皮柑桔;猕猴桃;优良品种;
%P 18-19
%@ 1008-2905
%L 51-1509/S
%W CNKI


%0 Journal Article
%A 陈健翔
%+ 吉县县委组织部 042200
%T 大个儿水果没市场的启示
%J 山西农业
%D 2004
%N 03
%K 猕猴桃;农产品;
%P 55
%@ 1006-9739
%L 14-1207/S
%W CNKI


%0 Journal Article
%A 华光安
%A 徐东生
%A 胡波
%A 黄宏文
%+ 孝感学院生命科学技术学院,孝感学院生命科学技术学院,孝感学院生命科学技术学院,中科院武汉植物所 湖北孝感432000


,湖北孝感432000


,湖北孝感432000


,湖北武汉430074
%T 猕猴桃栽培模式的研究
%J 孝感学院学报
%D 2003
%N 06
%K 猕猴桃;;实生苗定植;;丰产性能
%X 用实生苗定植,生长一年后于春季嫁接,定植后第三年投产,与成苗定植投产期相同,但实生苗定植的产量比成苗定植的产量,第一年、第二年分别提高110.7%和150%,而且,平均单果重增加11g,果实的含糖量差异不大。
%P 48-49
%@ 1671-2544
%L 42-1647/Z
%W CNKI


%0 Journal Article
%A 周翠英
%A 张华东
%+ 江苏省滨海县三中港高效农业示范区,江苏省滨海县三中港高效农业示范区 224500


,224500
%T 优质猕猴桃 冬剪更重要
%J 林业实用技术
%D 2003
%N 12
%K 结果枝;猕猴桃;
%X <正> 猕猴桃适时冬剪直接关系到翌年的树体生长、产量形成及果实品质。因此必须做好以下几点:1 选择适剪期 猕猴桃落叶时间一般在11月中下旬,冬剪的适期应为落叶后7～10天开始,翌年元月上旬结束较为理想。冬剪过早影响养分回流贮藏,过晚造成较多的伤流。2 确定枝芽量 枝芽数量的确定是猕猴桃冬剪的关键。实践证明,盛果树每平方米留枝(结
%P 35
%@ 1671-4938
%L 11-4771/S
%W CNKI


%0 Journal Article
%A 周翠英
%A 张华东
%+  江苏省滨海县三中港高效农业示范区,江苏省滨海县三中港高效农业示范区,
%T 优质猕猴桃 冬剪很重要
%J 农村科技开发
%D 2003
%N 11
%K 猕猴桃;结果枝;
%X <正> 适时对猕猴桃冬剪,直接关系到翌年的树体生长,产量形成及果实品质。因此必须做好以下几点。1.选择适剪期猕猴桃落叶时间一般为11月中下旬,冬剪的适期为落叶后7～10天开始,翌年元月上旬结束较为理想。冬剪过早影响养分回流贮藏,过晚造成较多的伤流。2.确定枝芽量枝芽数量是猕猴桃冬剪的关健。实践证明,盛果期树每平方米留枝(结果母枝)3个为宜,比如3米×2米的株行距,单株所占面积为6平方米,那么冬剪留结果的母枝量应是3×
%P 7
%@ 1004-2482
%L 13-1136/S
%W CNKI


%0 Journal Article
%A 方炳南
%A 朱贤喜
%+ 浙江省义乌市农业局,浙江省义乌市猕猴桃研究所 322000
%T 猕猴桃新品种引进及其优质高产栽培技术
%J 中国南方果树
%D 2003
%N 05
%K 猕猴桃;平均单果重;新品种引进;丰产稳产;庐山香;优质高产栽培技术;
%P 65-66
%@ 1007-1431
%L 51-1497
%W CNKI


%0 Journal Article
%A 刘旭峰
%A 樊秀芳
%A 龙周侠
%A 姚春潮
%A 王西玲
%+ 西北农林科技大学园艺学院果树研究所,西北农林科技大学园艺学院果树研究所,西北农林科技大学园艺学院果树研究所,西北农林科技大学园艺学院果树研究所,西北农林科技大学园艺学院果树研究所 陕西西安710065


,陕西西安710065


,陕西西安710065


,陕西西安710065


,陕西西安710065
%T 夏季修剪对秦美猕猴桃叶幕特性及结果的影响
%J 西北农林科技大学学报(自然科学版)
%D 2003
%N 04
%K 猕猴桃;;夏剪;;秦美
%X 对秦美猕猴桃品种进行了不同夏剪处理试验 ,留足预备枝、疏除多余发育枝、强旺结果枝轻摘心相结合 ,使树冠内膛光照改善 ,叶幕下层的光强度为全光照的 7.1% ,净光合率为 1.8μmol/ (m2· s) ,落叶率 4 .2 % ;产量 35 838kg/ hm2 ;平均单果重 113.5 g,果实采收硬度 6 .1kg/ cm2 ,室温下贮藏 2 0 d后为 1.1kg/ cm2 ,果实软熟后可溶性固形物含量 14 5 g/ kg;翌年每结果母枝着生 8.9个结果枝 ,每结果枝着生 4 .8个以上花序 ,强旺结果枝占到5 6 .7% ,均显著优于现行的疏除徒长枝、旺盛结果枝在结果部位之上留 5叶摘心的方法。在本实验条件下 ,秦美品种的叶面积指数保持在 2 .9,叶果比保持在 4∶ 1较为适宜。
%P 106-108
%@ 1000-2782
%L 61-1081/S
%W CNKI


%0 Journal Article
%A 刘令智
%+ 山东省泰安市泰山区农业局 271000
%T 猕猴桃采前摘后注意啥
%J 农家参谋
%D 2003
%N 08
%K 结果母枝;猕猴桃;
%X <正> 加强猕猴桃园的采前与摘后综合管理,不仅提高果实的品质,而且有利于花芽分化及翌年产量的增加。可采取以下技术措施: 一、适时采收 若采收过早,果硬味酸、无香皮皱,即便经过后熟让肉质变软,但品质仍差。采收太晚,果心发硬,果皮木质化,香味也较为逊色。
%P 13
%@ 1003-5494
%L 41-1229/N
%W CNKI


%0 Journal Article
%A 刘令智
%+ 山东泰安市东岳大街东首泰山区农业局 271000
%T 猕猴桃采摘前后的管理措施(外一条)
%J 专业户
%D 2003
%N 07
%K 结果母枝;猕猴桃;
%X <正> 猕猴桃园采前摘后管理得法,不仅能提高果实的品质,且有利于花芽分化及翌年产量的增加。一、适时采收采收过早,则果硬酸浓,无香皮皱,即使经过后熟肉质变软,品质仍差。采摘太晚,果心发硬,皮木质化、香味也较为逊色。适宜的采收期,为花后125～135天,一般在9月份。二、保护叶片猕猴桃强抗病虫,通常不需喷洒药剂。秋季光照充足,温度、水分等条件适宜,是光合作用
%P 17
%@ 1671-5373
%L 34-1286/C
%W CNKI


%0 Journal Article
%A 姜正旺
%A 黄宏文
%A 张忠慧
%A 王圣梅
%+ 中国科学院武汉植物研究所/武汉植物园,中国科学院武汉植物研究所/武汉植物园,中国科学院武汉植物研究所/武汉植物园,中国科学院武汉植物研究所/武汉植物园 湖北武汉430074


,湖北武汉430074


,湖北武汉430074


,湖北武汉430074
%T 新西兰猕猴桃产业概况
%J 果农之友
%D 2003
%N 06
%K 猕猴桃产业;新西兰;总产量;
%P 38
%@ 1671-7759
%L 41-1343/S
%W CNKI


%0 Thesis
%A 吴兴海
%T 虎掌和猕猴桃组织培养的研究
%Y 王喆之
%I 陕西师范大学
%9 硕士
%D 2003
%K 虎掌;秦美猕猴桃;组织培养;植株再生
%X 


以虎掌(Pinellia pedatisecta)下胚轴、子叶和秦美猕猴桃(Actinidia deliciosa (Qinmei))叶片、叶柄等外植体为材料，开展其组织培养和植株再生的研究。


    (一)虎掌组织培养的研究


    以虎掌下胚轴、子叶等外植体进行组织培养，结果显示：(1)下胚轴是进行虎掌快速繁殖的较好材料。下胚轴外植体在MS附加BA0.5mg/L、NAA0.5mg/L的培养基上，经7d培养可产生愈伤组织，进一步培养分化出不定芽，25d时观察显示虎掌下胚轴不定芽分化率达100％，平均每个下胚轴外植体产生不定芽4.2个。当不定芽长2-3cm高时，将其切下，转入1/2MS附加NAA0.2mg/L的生根培养基上，两周后试管苗基部生根成苗。生根试管苗移栽到蛭石：腐殖质土=1：1的基质中，试管苗成活率达72％。研究同时表明在虎掌下胚轴不定芽诱导过程中，与KT、ZT相比，BA对下胚轴不定芽分化的促进作用强。在虎掌生根过程中，1/2MS培养基、暗培养利于虎掌试管苗生根。(2)实验研究了不同激素种类及组合对子叶外植体愈伤组织形成的影响，结果显示：子叶外植体在MS附加2,4-D1.0mg/L、IBA0.5mg/L的培养基上，100％的外植体可产生愈伤组织，进一步的分化试验尚在进行之中。


    (二)秦美猕猴桃组织培养的研究


    以秦美猕猴桃叶片、叶柄为外植体进行组织培养，结果显示：(1)接种猕猴桃叶片切块在MS附加ZT1.0mg/L、NAA0.5mg/L培养基上，先形成愈伤组织，进而分化出不定芽，不定芽分化率达100％，平均每个叶片外植体可产生不定芽3.54个。当不定芽长至2-3cm高时，将其切下，转入培养基MS+BA0.3mg/L+IBA0.2mg/L上，即可获得完整的再生植株。对于猕猴桃叶片不定芽的分化，ZT的诱导作用最强，BA次之，KT的诱导效果最不明显。另外，叶片在MS附加BA(0.5-4.0mg/L)、2,4-D(0.5-4.0mg/L)培养基上均可产生淡黄色或绿色的愈伤组织。这种愈伤组织在MS附加ZT1.0mg/L+NAA0.5mg/L培养基上经2-3次继代培养后，愈伤组织也可分化出不定芽。在叶片愈伤组织的诱导过程中，BA/2,4-D比值高有利于芽的分化，BA/2,4-D比值低有利于愈伤组织的形成。(2)接种猕猴桃叶柄在MS附加BA1.0mg/L、IBA0.5mg/L的培养基上，经10d培养，100％的外植体形成愈伤组织，再经20d培养，愈伤组织可产生不定芽，不定芽分化率为37.5％，平均每个叶柄外植体可产生不定芽1.76个。当不定芽长至2-3cm高时，将其转入生根培养基中，经两周培养可生根成苗。


    虎掌、秦美猕猴桃组织培养和植株再生系统建立不仅可为进一步利用现代


生物技术改良其品种、加速育种进程、促进优良种苗的快速繁殖与利用等奠定


基础，更能为进一步研究虎掌、猕猴桃的发育生理、细胞分化以及形态建成等


许多基础理论问题提供新的实验系统。
%W CNKI


%0 Journal Article
%A 朱友民
%A 周宗旺
%A 毛江平
%A 胡海波
%A 姜爱娟
%A 金云华
%A 朱瑞真
%A 周利雄
%A 郭任贵
%A 祝飞
%A 王超敏
%A 蒋大有
%+ 浙江省江山市农业局,浙江省江山市农业局,浙江省江山市农业局,浙江省江山市农业局,浙江省江山市农业局,浙江省江山市林业局


,浙江省江山市林业局


,浙江省江山市林业局


,浙江省江山市新塘边镇人民政府


,浙江省江山市须江镇人民政府


,浙江省江山市天宝蜂业科技开发有限公司


,浙江省江山市天宝蜂业科技开发有限公司 324100


,324100


,324100


,324100


,324100
%T 猕猴桃蜜蜂授粉技术研究初报
%J 中国南方果树
%D 2003
%N 02
%K 中华猕猴桃;意大利蜜蜂;中华蜜蜂;着果率;人工辅助授粉;授粉技术;研究初报;
%P 45-46+60
%@ 1007-1431
%L 51-1497
%W CNKI


%0 Journal Article
%A 陈素传
%A 肖正东
%A 彭世宏
%A 骆启斌
%A 梁俊
%+ 安徽省林业科学研究所,安徽省林业科学研究所,岳西县主薄镇林业站,六安市裕安区芮草洼苗圃,六安市裕安区芮草洼苗圃 安徽合肥230031


,安徽合肥230031


,安徽岳西246600


,安徽六安23700


,安徽六安23700
%T ABT生根粉在板栗、猕猴桃上的应用
%J 经济林研究
%D 2003
%N 01
%K ABT生根粉;;板栗;;猕猴桃;;应用
%X ABT 3号生根粉 15 mg· kg- 1浸种 12 h,板栗出苗率达 81.7% ,超对照 2 5 .7% ,根长、侧根数和百叶鲜重分别比对照提高33.3%、6 6 .7%和 2 0 .0 %。ABT4号生根粉 10 mg· kg- 1和 2 0 mg·kg- 1溶液喷施板栗苗木 ,苗高生长提高 17.6 %～ 2 1.1% ,地径生长提高 14 .5～ 2 8.9% ;对猕猴桃结果树于盛花期喷施 10 mg· kg- 1 溶液 ,枝粗、百叶重、单果重、单位面积产量分别超对照 15 .4%、38.8%、7.8%和 32 .4%。
%P 40-41+51
%@ 1003-8981
%L 43-1117/S
%W CNKI


%0 Journal Article
%T 珍稀品种——红阳猕猴桃
%J 世界农业
%D 2003
%N 02
%K 红阳猕猴桃;
%P 52
%@ 1002-4433
%L 11-1097/S
%W CNKI


%0 Journal Article
%A 李洁维
%A 王新桂
%A 莫凌
%A 李瑞高
%A 梁木源
%+ 中国科学院广西植物研究所,中国科学院广西植物研究所,中国科学院广西植物研究所,中国科学院广西植物研究所,中国科学院广西植物研究所 桂林541006


,桂林541006


,桂林541006


,桂林541006


,桂林541006
%T 美味猕猴桃新品系实美的选育
%J 中国果树
%D 2003
%N 01
%K 美味猕猴桃;结果枝;新品系;
%P 26-28+60
%@ 1000-8047
%L 21-1165/S
%W CNKI


%0 Journal Article
%A 王新桂
%A 李瑞高
%A 李洁维
%A 莫凌
%+ 广西壮族自治区中国科学院广西植物研究所,广西壮族自治区中国科学院广西植物研究所,广西壮族自治区中国科学院广西植物研究所,广西壮族自治区中国科学院广西植物研究所 桂林541006


,桂林541006


,桂林541006


,桂林541006
%T 广西猕猴桃科研生产概况及发展对策
%J 落叶果树
%D 2003
%N 01
%K 广西猕猴桃;;概况;;问题;;对策
%X 广西猕猴桃资源丰富 ,中华、美味、金花、毛花、中越猕猴桃等种类均有分布。 2 0世纪 5 0～ 60年代 ,广西植物研究所开始采集和收集猕猴桃属植物 ,开展良种选育 ,选育并推广了鲜食、加工兼用优良品种“桂海 4号” ,并对其加工工艺也进行了研究。但广西总的猕猴桃产业发展缓慢 ,宣传力度不够 ,保鲜加工滞后 ,气候条件影响是其主要原因。提出加强领导 ,加大资金投入 ,统一规划 ,搞好科学普及 ,完善贮藏设施 ,大力发展产品加工 ,拓展市场空间等多项发展对策
%P 17-20
%@ 1002-2910
%L 37-1125/S
%W CNKI


%0 Journal Article
%A 王西锐
%A 雷玉山
%A 孙建奎
%+ 陕西省中华猕猴桃科技开发公司,陕西省中华猕猴桃科技开发公司,陕西省中华猕猴桃科技开发公司 710054


,710054


,710054
%T 猕猴桃冬季修剪
%J 西北园艺
%D 2002
%N 06
%K 冬季修剪;猕猴桃;结果母枝;
%X <正> 冬季修剪是猕猴桃周年管理的重要一环。合理的修剪,能协调生长与结果、产量与树势、衰老与更新的关系,保证猕猴桃稳产高产、树势健壮。
%P 26
%@ 1004-4183
%L 61-1226/S
%W CNKI


%0 Journal Article
%A 周超华
%A 章康华
%+ 江西省农业科学院,江西省农业综合开发办公室 南昌330200
%T 我国加入WTO后江西猕猴桃产业发展的对策研究
%J 柑桔与亚热带果树信息
%D 2002
%N 10
%K 猕猴桃产业;奉新县;宜丰县;美味猕猴桃;猕猴桃资源;WTO;对策研究;
%P 6-8
%@ 1008-2905
%L 51-1509/S
%W CNKI


%0 Journal Article
%T 产销快讯
%J 柑桔与亚热带果树信息
%D 2002
%N 09
%K 早熟温州蜜柑;水蜜桃;哈密瓜;猕猴桃;果品质量;果品市场;柑桔产量;兴安县;水果价格;嘎拉苹果;
%P 18-22
%@ 1008-2905
%L 51-1509/S
%W CNKI


%0 Journal Article
%A 李晓峰
%+ 河南西峡职专 474500
%T 蜜蜂为猕猴桃授粉效果初报
%J 养蜂科技
%D 2002
%N 03
%K 蜜蜂;;猕猴桃;;授粉;;效果
%X 猕猴桃花雌雄异株 ,授粉靠风媒和虫媒。由于猕猴桃枝茂叶大 ,花粉易干燥 ,仅靠风、虫授粉远达不到完全授粉的需求。蜜蜂为其授粉 ,坐果率由原来的 6 6 .1%增加到 90 .6 % ,增 2 4 .4 % ;畸形果由原来的 39%下降到 14 .5 % ,下降 2 4 .5 % ;二级果由原来的 13%增加到 16 .3% ,增 3.3% ;一级果由原来的 4 8%增加到 6 9.2 % ,增 2 1.2 % ;每公顷产量由原来的 172 2 5 .1kg增加到 35 30 1.5kg ,增 10 5 % ,每公顷 10群 (15 0脾蜂 )为其授粉为最好
%P 4-5
%@ 1005-2437
%L 36-1116/S
%W CNKI


%0 Journal Article
%A 包日在
%+ 浙江省泰顺县茶叶特产局 ３２５５００
%T 猕猴桃低产园改造技术
%J 浙江柑桔
%D 2002
%N 02
%K 猕猴桃;低产园改造;结果母枝;
%X <正>泰顺是浙江省猕猴桃主产区之一,现有栽培面积近 ４００ｈｍ２,主栽品种为布鲁诺。自１９８７年从浙江省农科院引种后,因当时市场销路未打开,栽培管理粗效,产量低,直接制约了全县猕猴桃生产的发展和经济效益的提高。为了提高猕猴桃单产和经济效益,笔者于 １９９７~２０００年进行了成龄低产园改造技术试验示范,取得了较好效果。
%P 47-48
%@ 1009-0584
%L 33-1103/S
%W CNKI


%0 Thesis
%A 阳小成
%T 环境应力对中华猕猴桃（Actinidia chinensis）组织培养过程生物学效应的初步研究
%Y 杨瑞芳
%I 重庆大学
%9 博士
%D 2002
%K 中华猕猴桃;环境应力;愈伤组织;试管苗;生物学效应
%X 


环境应力（包括机械振荡、声波刺激、静电磁场处理等）对植物细胞、组织生长发育作用的研究已越来越受到国内外科学家的关注。对它的研究，可丰富植物生理学、细胞生物学等方面的研究内涵，而且对繁育植物优良品种、增强植物对环境的适应性以及实现规模化高效农业新技术等方面都具有重要意义。


本课题以声波刺激和机械振荡为加载方式，以中华猕猴桃（ Actinidia chinensis ）茎段的愈伤组织和试管苗为研究对象，主要研究这些环境应力对植物细胞生长规律、保护酶活性、细胞质膜结构和功能，能量代谢及其对试管苗的光合、呼吸和根系活力等的影响作用。实验结果表明这些物理因素对植物细胞组织的生长有双向效应，在适度的应力条件作用下将有利于猕猴桃的生长发育。


研究的主要结果如下：


1. 在对环境应力效应的的研究实验中，随着机械振荡或声波的强度和频率的增加，猕猴桃愈伤组织鲜重的增长率、SOD活性、可溶性蛋白质含量、ATP含量等指标均较对照有程度不同的升高。表明适度的环境应力有利于植物的生长发育和抗逆性的提高；研究发现，最适宜的振荡频率为3 Hz左右，而最适声强和频率范围分别为100 dB和1000 Hz左右，在此条件下环境应力能显著地促进植物的生长；但当超过这一应力作用范围后，上述指标又有下降的趋势，表明这时的环境应力已不再继续有利于、甚至开始抑制植物的正常发育。IAA氧化酶活性和组织中钙元素的吸收率这两个指标的变化趋势则与之相反，但从另外的角度说明了同样的生理意义。这与本实验室此前对草本植物非洲雏菊（Gerbera Jamesonii acrocarpous）的相应研究结果相似。


2．对于试管苗的应激效应，情况与愈伤组织有所不同。适度的物理刺激虽能不同程度地提高猕猴桃幼苗的光合速率，或能减小其呼吸强度，从而有利于植物营养物质的积累和生物量的增加，但这一促进作用从统计学角度看并不太显著。而从试管苗的生根能力、分根数量和根系活力等有关根系发育的指标上看，环境应力无论是机械振荡还是声波刺激，其促进作用均很明显，而且仍然以3 Hz左右的振荡或100 dB或1000Hz左右的声波刺激效果最为明显。此外，反映植物抗逆性大小的质膜通透性指标也有与此相似的正效应，说明适度的振荡或声波刺激将使细胞质膜的通透性降低，从而有利于植物对逆境抗性的提高或改善。


关于猕猴桃对机械振荡和声波刺激的应激效应的内在机理，本文结合相关的研究报告或参考文献，从宏观的植物生理学，微观的细胞生物学以及分子生物学的角度进行了较为广泛深入的探讨，尤其是对在生物体内的Ca2+作为第二信使在植物应


<WP=5>


激效应中的作用进行了重点关注。钙在近年的生物学，包括对植物应激效应的研究中越来越受到重视，并且关于其独特而重要的作用已得广泛的共识，认为Ca2+与生长素、细胞分裂素协同作用，调节和启动有关基因的表达，合成核酸和蛋白质,为愈伤组织的发生、形成以及增殖奠定基础。


植物对环境应力的生物学效应很复杂，本文的工作仅属初步的基础性研究,其确切而详细的作用机理尚有待今后的研究工作进一步的深入探索。
%W CNKI


%0 Journal Article
%A 朱立武
%A 张如峰
%A 丁士林
%+ 安徽农业大学园艺系,濉溪县农业技术推广中心


,安徽农业大学园艺系 合肥230036


,合肥230036
%T 美味猕猴桃新品种皖翠生物学特性研究
%J 安徽农业大学学报
%D 2002
%N 01
%K 猕猴桃;;芽变;;新品种;;生物学特性
%X 皖翠是海沃德自然芽变新品种。通过连续 3年的试验研究 ,皖翠萌芽期和展叶期比海沃德品种提早 3～ 5 d,新梢开始生长期提早 6d;花期提前 3 d,克服了海沃德品种与雄性品种花期不吻合的缺点 ,从而座果率比海沃德提高 2 4% ,产量明显提高。皖翠平均单果重、果实品质与风味等主要经济性状均优于海沃德
%P 74-77
%@ 1000-2197
%L 34-1062/S
%W CNKI


%0 Journal Article
%A 范铭庆
%+ 福建省三明市三元区岩前林业站
%T 猕猴桃乔化栽培技术
%J 林业科技开发
%D 2002
%N 01
%K 猕猴桃;;乔化;;栽培;;效益
%X 对中华猕猴桃人为整形和修剪培养直立树干 ,促其乔华 ,可促进高产稳产。 3个猕猴桃主栽品种魁蜜、早鲜、怡香各自分别采用乔化与CK(对照 )的简比法 ,结果表明 ,乔化后的产量比增率分别是魁蜜 182 % ,早鲜172 % ,怡香 16 1% ,投入产出比分别为 1∶7 8、1∶7 3、1∶6  8。
%P 44-45
%@ 1000-8101
%L 32-1160/S
%W CNKI


%0 Journal Article
%A 董朝菊
%T 意大利猕猴桃减产市场前景不容乐观
%J 柑桔与亚热带果树信息
%D 2001
%N 12
%K 猕猴桃;意大利;市场前景;
%P 12-13
%@ 1008-2905
%L 51-1509/S
%W CNKI


%0 Journal Article
%T 经济导视
%J 世界农业
%D 2001
%N 12
%K 牛奶产量;三文鱼;果蔬汁加工;猕猴桃;
%P 50-51
%@ 1002-4433
%L 11-1097/S
%W CNKI


%0 Journal Article
%A 姚春潮
%+ 西北农林科技大学园艺学院果树研究所 西安 710065
%T 六个猕猴桃良种在陕西的表现
%J 西北园艺
%D 2001
%N 06
%K 猕猴桃;陕西关中地区;结果枝率;成枝率;高接树;伤流期;中果枝;平均株产;
%X <正> 陕西是猕猴桃的原产地,也是猕猴桃栽培大省。截止2000年底全省栽培猕猴桃1.67万公顷,产量16万吨。为了满足消费市场的需求,优化陕西猕猴桃品种结构,从1995年开始,我们引入了50多个猕猴桃良种进行观察比较,现将部分良种在陕西的表现简介如下:
%P 33-34
%@ 1004-4183
%L 61-1226/S
%W CNKI


%0 Journal Article
%A 王伟成
%+ 湖南省种子管理站 410005
%T 沁香猕猴桃
%J 湖南农业
%D 2001
%N 10
%K 猕猴桃;
%X <正> 沁香猕猴桃是湖南农业大学与东山峰农场从猕猴桃野生资源中选育而成的美味猕猴桃品种。盛产期667平方米产量2000公斤以上。果实品质上乘,商品性好,较耐贮运。2001年2
%P 5
%@ 1005-362X
%L 43-1051/S
%W CNKI


%0 Journal Article
%A 王伟成
%+ 湖南省种子管理站 410005
%T 丰悦猕猴桃
%J 湖南农业
%D 2001
%N 10
%K 猕猴桃;湖南省园艺研究所;
%X <正> 丰悦猕猴桃是湖南省园艺研究所从野生资源中选育而成的中华猕猴桃品种。3年～7年生,单株产量19公斤左右,盛产期667平方米产量可达2300公斤。抗高温、抗病虫能力较强。2001年2月通过湖南省农作物品种审
%P 5
%@ 1005-362X
%L 43-1051/S
%W CNKI


%0 Journal Article
%A 杨清平
%+ 湖北省孝感学院园艺系!432100
%T CPPU对美味猕猴桃单果重及糖酸含量的影响初报
%J 江西园艺
%D 2001
%N 04
%K 猕猴桃;;CPPU;;单果重;;糖酸含量
%X 试验研究了谢花后用 2 0mg·L-1CPPU浸果对美味猕猴桃单果重和糖酸含量的影响。结果表明 (1)谢花后10天处理一次和 17天后再处理一次都可使单果重明显增加 ,且两次处理优于一次处理。 (2 )经CPPU处理过的果实其可溶性固形物含量降低 ,并达显著水平。 (3)CPPU对果实酸度无显著影响。 (4 )畸形果的比率比对照有明显增加
%P 14-15
%@ 1006-4958
%L 36-1198/S
%W CNKI


%0 Journal Article
%A 王兰
%A 高彦明
%A 呼丽萍
%A 李仲芳
%A 李爱民
%+ 天水市林业科学研究所!甘肃天水741000,天水市林业局!甘肃天水741000,天水市果树研究所!甘肃天水741001,天水师范学院!甘肃天水741001,天水市北道区码头苗圃!甘肃天水741036
%T 猕猴桃引种试验研究初报
%J 甘肃林业科技
%D 2001
%N 02
%K 猕猴桃;;引种;;生长;;结果;;抗性
%X 从国内 4个猕猴桃产区引进猕猴桃品种 6个 ,在甘肃省天水市布设建园试验观测点 4处 ,对各品种的生长、结果及抗性进行了连续 5年的观察。原产地为陕西省周至县的秦美和秦翠猕猴桃生长快、结果早 ,对本地气候、土壤条件有较好的适应性 ,建园第 4年单株产量分别达到 1 7.9kg和 1 3.5 kg,适宜作为良种在本地推广。区域试验表明 ,温度及越冬条件是限制猕猴桃栽培范围的主导因素 ,年平均温度低于 1 1℃时 ,猕猴桃生长慢 ,冬季易发生冻害
%P 6-11
%@ 1006-0960
%L 62-1059/S
%W CNKI


%0 Journal Article
%A 张有平
%+ 西北农林科技大学园艺学院果树研究所 西安 710065
%T 田邦全素猕猴桃专用肥试验报告
%J 西北园艺
%D 2001
%N 03
%K 猕猴桃;专用肥;干物质含量;
%X <正> 猕猴桃产区多年来长期施用单一化肥,致使土壤板结,肥害普遍,果品质量下降,又加重了黄化病的发生。亟待选用适合猕猴桃生长的全营养元素肥,提高产量和品质。我们选用田邦全素猕猴桃专用肥和常规施肥作对比试验,取得了良好的试验效果。
%P 13
%@ 1004-4183
%L 61-1226/S
%W CNKI


%0 Journal Article
%A 卢建华
%+ 湘西自治州农业局!湖南吉首416000
%T 湘西自治州猕猴桃产业化建设的基本思路
%J 湖南农业科学
%D 2001
%N 02
%K 猕猴桃;;产业化;;建设思路;;湘西自治州
%X 分析了湘西自治州猕猴桃生产经营的现状和产业化建设的优势与制约因素。提出了湘西自治州猕猴桃产业化建设的基本思路 ,即 :加强贮藏设施建设、加强新品种选育和良种苗木繁殖、通过栽培措施提高果品质量、通过广告宣传开拓市场等。
%P 46-48
%@ 1006-060X
%L 43-1049/S
%W CNKI


%0 Journal Article
%A 杨清平
%+ 湖北孝感学院园艺系!湖北 孝感 432100
%T CPPU对美味猕猴桃果实重量、可溶性固形物及糖酸含量的影响
%J 亚热带植物科学
%D 2001
%N 01
%K CPPU;;猕猴桃;;单果重;;可溶性固形物;;酸
%X 谢花后用20mg/L CPPU浸果，对美味猕猴桃单果重、可溶性固形物及酸含量均有影响。（1）谢花后10d处理一次和谢花后10d及17d处理两次都可使单果重明显增加，且两次处理优于一次处理。（2）经CPPU处理过的果实可溶性固形物含量下降，但酸度无显著影响。（3）CPPU处理的畸形果比率比对照明显上升。
%P 20-21
%@ 1009-7791
%L 35-1243/S
%W CNKI


%0 Journal Article
%A 涂翠琴
%A 裘敏和
%A 黄黄
%+ 江西省科学院生物资源研究所!南昌330029,江西省科学院生物资源研究所!南昌330029,江西省科学院生物资源研究所!南昌330029
%T 低丘红壤土猕猴桃栽培方式研究
%J 中国果树
%D 2001
%N 02
%K 猕猴桃园;测定时间;栽培方式;低丘红壤;
%P 21-24
%@ 1000-8047
%L 21-1165/S
%W CNKI


%0 Journal Article
%A 李明章
%A 王林
%+ 四川省自然资源研究所!四川成都610015,邛崃市成人中等专业学校!四川邛崃611530
%T 西部大开发中的四川猕猴桃资源优势
%J 资源开发与市场
%D 2000
%N 06
%K 猕猴桃;;资源优势;;产业化;;西部大开发
%X 通过对四川省猕猴桃资源现状的分析 ,阐述了四川猕猴桃的资源优势及其人工栽培现状 ,提出了在西部大开发中发展四川猕猴桃产业化的道路。
%P 360-361
%@ 1005-8141
%L 51-1448/N
%W CNKI


%0 Journal Article
%A 吴继峰
%+ 泰顺县茶叶特产局 (325500)
%T 猕猴桃贮藏保鲜法
%J 新农村
%D 2000
%N 11
%K 猕猴桃;保鲜法;
%X <正> 近几年,浙江省猕猴桃种植业发展较快,产量逐年上升。但是部分果农只注重产量增加,而忽略果业信息。为了避免市场突击销售,拉开销售季节提高销售价格,增加果农收入,必须做好猕猴桃的贮藏保鲜工作。猕猴桃贮藏保鲜方法很多,可依数量的多少,结合当地实际条件,因地制宜地选择。 1.低温贮藏法
%P 21
%@ 1008-2182
%L 33-1064/S
%W CNKI


%0 Journal Article
%A 杜毅刚
%A 向静
%+ 苍溪县猕猴桃开发总公司!628400,苍溪县猕猴桃开发总公司!628400
%T 猕猴桃珍稀品种──红阳
%J 四川农业科技
%D 2000
%N 08
%K 猕猴桃;
%P 15
%@ 51-1212/S
%L 51-1212/S
%W CNKI


%0 Journal Article
%A 章仁海
%+ 陕西省商南县猕猴桃开发中心!商南726300
%T 猕猴桃高接试验初报
%J 陕西农业科学(自然科学版)
%D 2000
%N 07
%K 猕猴桃;带木质芽接;
%P 22-23
%@ 0488-5368
%L 61-1089/S
%W CNKI


%0 Journal Article
%A 周涛
%T 猕猴桃面临过剩
%J 湖南农业
%D 2000
%N 04
%K 猕猴桃;
%X <正> 据不完全统计,我国猕猴桃栽培面积已达4万余公顷,居世界第1位;年产量增加到近9万吨,居世界第4位。有关人士预测,我国现有的猕猴桃在21世纪初全部进入盛果期后,产量会超过人们的消费需求。 专家们分析认为,从世界市场来看,猕猴桃在1993年就已进入过剩期。当我国还处于试种期的时候,意大利、智利等国家就竞相发展猕猴桃种植业,
%P 14
%@ 1005-362X
%L 43-1051/S
%W CNKI


%0 Journal Article
%A 胡卫滨
%+ 浙江省武义县林业局!321200
%T 成龄低产猕猴桃园改造技术
%J 中国果树
%D 2000
%N 01
%K 猕猴桃园;结果枝;
%P 42+44
%@ 21-1165/S
%L 21-1165/S
%W CNKI


%0 Journal Article
%A 刘旭锋
%+ 陕西省果树研究所 西安710065
%T 猕猴桃多主干树形改造
%J 西北园艺
%D 2000
%N 01
%K 猕猴桃;结果母枝;树形改造;
%X <正> 在猕猴桃生产中,不少果农为了增加早期产量,提高经济效益,常采用多主干篱壁形上架,然后再改造为“丁”字形架,也有的“丁”字形架仍然采用多主干。随着树龄的增长,多主干上架的缺点越来越突出,必须逐步改造为单主干上架。 多主干常从植株的中、下部发出,数量可多达5～6个,最大缺点是浪费营养。植株除了每年生长一年枝外,主干、主蔓及其它多年生枝都进行加粗生长,消耗的营养
%P 11
%@ 1004-4183
%L 61-1226/S
%W CNKI


%0 Journal Article
%A 郭晓霞
%A 唐周怀
%+ 陕西省动物研究所,陕西省动物研究所 710032


,710032
%T 桑白蚧在猕猴桃上的发生规律及防治
%J 西北园艺
%D 1999
%N 05
%K 猕猴桃;桑白蚧;介壳虫;发生规律;
%X <正> 随着猕猴桃栽植面积的逐年扩大,猕猴桃害虫的发生日趋严重,已对这项新兴产业的发展造成潜在的威胁,尤其是介壳虫的危害严重影响了猕猴桃的产量和质量,给果农造成一定的损失。根据我们近年的研究,危害猕猴桃的介壳虫主要为桑白蚧又名桑盾蚧,黄点介壳虫,属同翅目、盾蚧科。桑白蚧在我国分布范围广,寄主植物除猕猴桃外,还危害其它多种果树和林木,以成虫及若虫寄生树枝,以口针刺入皮层吸
%P 37
%@ 1004-4183
%L 61-1226/S
%W CNKI


%0 Journal Article
%A 胡卫滨
%+ 浙江省武义县林业局
%T 成龄猕猴桃低产园改造技术
%J 落叶果树
%D 1999
%N 03
%K 猕猴桃;浙江省;低产园改造;结果枝;布鲁诺;武义县;
%X 浙江省武义县是浙江省最早引种和开发猕猴桃的县，主栽品种是“布鲁诺”美味猕猴桃，栽培面积６００ｈｍ２（公顷）。目前，全县部分成龄猕猴桃园存在园地荒芜、产量低的问题，在很大程度上制约着全县猕猴桃生产的发展和经济效益的提高。为了提高猕猴桃产量，我们于１９９...
%P 48-49
%@ 1002-2910
%L 37-1125/S
%W CNKI


%0 Journal Article
%A 王声淼
%A 柳必盛
%A 徐晓平
%+ 浙江省庆元县农业科学研究所
%T 中华猕猴桃疏花疏果的效应
%J 中国果树
%D 1999
%N 02
%K 中华猕猴桃;疏花疏果;
%X 中华猕猴桃坐果率高，若不控制其负载量，会导致果实小、品质差、产量低而不稳，为使中华猕猴桃优质、丰产、稳产，我们进行了该项试验，结果如下。试验于１９９６～１９９７年在浙江省庆元县白岭头村进行，品种为金丰，７年生，行株距４ｍ×３ｍ，大棚架，管理较好。试验...
%P 55
%@ 1000-8047
%L 21-1165/S
%W CNKI


%0 Journal Article
%A 柳伟
%A 唐吉玲
%+ 山东省泗水县林业局,泗水县职业中专 273200
%T 低产葡萄园间作猕猴桃效益高
%J 烟台果树
%D 1999
%N 02
%K 猕猴桃;效益高;
%X <正> 泗水县马庄乡临湖村巨峰葡萄园,由于树体老化,产量较低,亩产值不足2000元,1995年在其中间作猕猴桃。葡萄园的半遮荫环境十分适合幼龄猕猴桃的生长,在基本不影响葡萄产量的情况下,猕猴桃1997年
%P 52
%@ 1005-9938
%L 37-1244/S
%W CNKI


%0 Journal Article
%A 何家慧
%A 王小平
%+ 陕西省户县渭丰乡农村科技中心,陕西省户县渭丰乡农村科技中心 710301


,710301
%T 秦香猕猴桃
%J 西北园艺
%D 1999
%N 02
%K 猕猴桃;
%X <正> 秦香猕猴桃由陕西省户县林业科技中心选育,已经省林木良种审定委员会审定通过。 秦香猕猴桃主要性状是产量高,4年生单株产20公斤,果个大,平均单果重96克,最大152克,果肉翠绿,甜度大,香味浓,果皮厚易剥离。果实富含糖、维生素
%P 33
%@ 1004-4183
%L 61-1226/S
%W CNKI


%0 Journal Article
%A 韩礼星
%+ 中国农科院郑州果树研究所 450009
%T 猕猴桃花期管理二件事
%J 农家参谋
%D 1999
%N 03
%K 猕猴桃;留芽量;叶果比;
%X <正> 猕猴桃的花期管理主要包括人工授粉和疏花疏果。它是提高猕猴桃果品档次的重要环节。 一、授粉 生产上栽培的主要种为中华猕猴桃和美味猕猴桃。其在形态上为两性花,功能上为单性花;雌雄异株,蜜腺不发达,常出现果实大小不匀、果实太小或花后严重落果,造成很大损失,应对其分两种情况采取纠正措施,分述如下:
%P 10-11
%@ 1003-5494
%L 41-1229/N
%W CNKI


%0 Journal Article
%T 猕猴桃种植业应向质量效益型发展
%J 致富天地
%D 1999
%N 02
%K 种植业;猕猴桃;栽培面积;
%X <正> 国内外专家一致认为:中国的猕猴桃种植业从数量效益型向质量效益型转变是当务之急。我国猕猴桃种植业从80年代开始起步。据不完全统计,全国栽培面积已达4万余公顷,居世界第一位;年产量增加到近9万吨,居世界第四位。有关人士预测,我国现有的猕猴桃在下世纪初全部进入盛果期后,产量会超过人们的消费需求。从世界市场来看,目前全球猕猴桃种植业已基本在低利润下运行。专家们指出,我国猕猴桃要在这种形势下参与国际竞争,只有靠质量取胜,而不是简单地降低价格。目前,无论从保鲜条件,还是从果实品质来看,我们都没有太多优势。
%P 43
%L 53-1146/F
%W CNKI


%0 Journal Article
%A 赵思东
%A 胡春水
%A 何钢
%A 李建安
%A 张竹青
%A 林本跃
%+ 中南林学院!湖南株洲412006,中南林学院!湖南株洲412006,中南林学院!湖南株洲412006,中南林学院!湖南株洲412006,湖南双牌紫金山猕猴桃场,湖南双牌紫金山猕猴桃场
%T 山地猕猴桃低投高效无公害栽培研究
%J 果树科学
%D 1999
%N 01
%K 猕猴桃;;无公害栽培;;优质高效
%X 猕猴桃果实营养丰富，深受人们喜爱。但因建园和管理成本过高，影响了果农种植的积极性。对比试验证明，选择最佳适生山地栽培，利用山区自然生态条件实行果园复合经营；多施有机肥并坚持山青覆盖和及时翻埋；重视病虫害的生物防治和农业防治，不用或少用化学农药；就地取材搭设木（竹）简易支架；改进修剪方法，实施人工辅助授粉和疏蕾疏花疏果配套技术，可以达到低投资高效益无公害栽培的目的
%P 60-65
%@ 1001-7364
%L 41-1160/S
%W CNKI


%0 Journal Article
%A 徐小彪
%A 李凡
%A 邓毓华
%+ 江西农业大学农学院
%T 中华猕猴桃早结丰产栽培技术研究
%J 江西农业大学学报
%D 1998
%N 04
%K 中华猕猴桃；早结丰产；配套技术
%X 连续４年通过对红壤丘陵地中华猕猴桃魁蜜、庐山香、金丰３个品种早结丰产栽培技术的试验研究，摸索出其早结丰产的栽培途径及其配套技术，达到了“１年栽植、２年见果、３年投产、４年丰收”的研究目的。
%P 48-51
%@ 1000-2286
%L 36-1028/S
%W CNKI


%0 Journal Article
%A 龚文雄
%+ 湖南张家界永定区沅古坪镇农科教中心
%T 怎样采收猕猴桃种子
%J 农村实用工程技术
%D 1998
%N 11
%K 猕猴桃;
%X 猕猴桃种子如果采收不当，会影响其颗粒饱满结实，成品产量低，发芽率差，成活率低。怎样采收猕猴桃种子呢？主要应抓好以下几点：１．掌握季节适时采收猕猴桃的成熟期一般在１１月中下旬（即立冬前后）。２．猕猴桃成熟的基本特征披少量软茸毛，呈黄褐色或棕褐色，果肉多...
%P 29
%@ 1002-6827
%L 11-2263/S
%W CNKI


%0 Journal Article
%A 罗充
%A 彭抒昂
%+ 华中农业大学园艺系!武汉，430070,贵州大学园艺系,贵阳，550025,贵州大学园艺系!贵阳，550025
%T 猕猴桃原生质体研究进展
%J 山地农业生物学报
%D 1998
%N 04
%K 猕猴挑;;原生质体;;融合
%X 文中总结了近10年来猕猴桃原生质体研究进展，根据有关文献讨论了猕猴桃原生质体研究中存在的问题及发展趋势。
%P 243-248
%@ 1008-0457
%L 52-1107/S
%W CNKI


%0 Journal Article
%A 易显琴
%A 周启明
%+ 贵州省果树研究所
%T “多元高效营养灵”对猕猴桃果实发育和品质的影响
%J 落叶果树
%D 1998
%N 03
%K 猕猴桃果实;周启明;果树研究所;方法试验;可溶性固形物含量;
%X “多元高效营养灵”对猕猴桃果实发育和品质的影响易显琴周启明（贵州省果树研究所贵阳５５００２２）我所的猕猴桃生产园，多年来产量很低，品质也有待提高。１９９５年，我们就“多元高效营养灵”对猕猴桃果实发育和品质的影响进行了试验，效果显著。１材料和方法试验地...
%P 24
%@ 1002-2910
%L 37-1125/S
%W CNKI


%0 Journal Article
%A 潘林娜
%A 梁福明
%+ 福建省农科院果树所!350013,福建省明溪县农科所!365200
%T “海沃德”猕猴桃实生后代的遗传性能
%J 福建果树
%D 1998
%N 02
%K 猕猴桃;实生后代;海沃德;
%P 36
%@ 1004-6089
%L 35-1114/S
%W CNKI


%0 Journal Article
%A 吕岩


%A 郭勇社
%T 猕猴桃夏季管理“绝活”
%J 西北园艺
%D 1998
%N 02
%K 夏季管理;猕猴桃;
%X <正> 昌西猕猴桃基地是陕西省周至县村级栽植猕猴桃最早的基地园,现发展面积3200亩,挂果面积近2500亩,盛果园平均亩产2000公斤,最高亩产2650公斤,优质商品果率达90％以上。 昌西基地的科技人员,根据多年实践经验,在猕猴桃的夏季管理工作中,总结了几手“绝活”。 一是狠抹芽。猕猴桃年生长量较大,尤其在肥水条件好、管理水平高的适栽区,控制夏季生长量是一项重要工作。抹芽是普通果农最易忽视的夏管内容。在每年的4月中下旬猕猴桃展叶期,及时抹去发育不良枝、超短枝、背下枝、密
%P 9
%@ 1004-4183
%L 61-1226/S
%W CNKI


%0 Journal Article
%A 黄书铭
%+ 蚌埠高等专科学校食品工程系 (233030)
%T 猕猴桃蜜饯加工工艺的研究
%J 适用技术市场
%D 1998
%N 04
%K 加工工艺;猕猴桃;
%X <正> 1前言猕猴桃(Actinidia Chinensis),别名中华猕猴桃,阳桃,鬼桃,藤梨和羊桃等。国外称"基维果"(Kiwi-fruit)。猕猴桃原产我国河南、陕西、湖南等地,其人工栽培史至今不过30多年,是一种新兴的水果。猕猴桃果肉呈绿色,具有特殊的芳香气味,除鲜食外,尚可加工成多种食品,诸如果汁饮料、果脯、果酒、果酱、糖水罐头,果干等。我国目前野生的猕猴桃产量达到17万t左右,人工栽培品种产量达1万t。因国产猕猴桃大多产于山区,交通不便,不利于贮运,因此更需要开发猕猴桃的加工制品,因地制宜。而且在加工过程中,可以改变原有的风味,使产品丰富多采。为了尽可能充分利用猕猴桃资源,提高猕猴桃的经济价值,本文将对猕猴桃蜜饯加工工艺进行探讨。
%P 24
%@ 1006-5016
%L 42-1200/T
%W CNKI


%0 Journal Article
%A 丁士林
%A 胡志明
%+ 安徽农业大学园艺系,敬亭山茶场
%T 猕猴桃冬季修剪试验
%J 中国果树
%D 1998
%N 01
%K 冬季修剪;胡志明;安徽农业大学;猕猴桃;短梢修剪;中梢修剪;
%X 猕猴桃冬季修剪试验丁士林胡志明（安徽农业大学园艺系，合肥２３００３６）（敬亭山茶场海沃德猕猴桃优良品种于８０年代初引入我国，该品种生长势旺、较丰产、果实较大、风味好、品质佳、耐贮藏。在安徽省栽培，长势旺盛、萌芽率和成枝率高，若修剪不当，极易造成树冠郁...
%P 31-32
%@ 1000-8047
%L 21-1165/S
%W CNKI


%0 Journal Article
%A 乔荣
%A 王天文
%A 范恩普
%+ 贵州省农业科学院园艺所
%T 贵州省猕猴桃生产发展刍议
%J 贵州农业科学
%D 1998
%N 01
%K 猕猴桃生产;原产地;中华猕猴桃;猕猴桃栽培技术;
%X 贵州省猕猴桃生产发展刍议＠乔荣＠王天文＠范恩普￥贵州省农业科学院园艺所贵州省猕猴桃生产发展刍议乔荣王天文范恩普（贵州省农业科学院园艺所贵阳５５０００６）ＤｉｓｃｕｓｉｏｎｏｎＣｈｉｎｅｓｅＧｏｏｓｅｂｅｒｒｙＰｒｏｄｕｃｔｉｏｎｉｎＧｕｉｚｈｏｕＱＩＡＯ...
%P 65-66
%@ 1001-3601
%L 52-1054/S
%W CNKI


%0 Journal Article
%A 陆庆麟
%+ 贵州省科学技术情报研究所
%T 猕猴桃开发前景与栽培技术
%J 农村经济与技术
%D 1998
%N 01
%K 猕猴桃;新西兰;桃产业;丰产性;平均单果重;栽培面积;标准园;种植基地;品种选育;总产量;
%X <正> 一、国内外猕猴桃产业开发概况 (一)国外情况 美国和英国研究猕猴桃虽然较早,但发展缓慢。1900年美国从中国引种猕猴桃,直到1966年才开始专门生产;1974年后发展速度加快,到1995年,全美国栽培面积达3.75万亩,产量3.25万吨。 新西兰是开发猕猴桃产业较早而且发展速度较快的国家。1904年新西兰人从中国带回猕猴桃种子,1934～1937年开始进行商品性栽种,至1958年已培育出5个雌性品种和2个雄性品种,其中以“海沃特”最为著名。1995年,新西兰全国猕猴桃栽种面积已达到14.85万亩,产量22.6万吨。
%P 39-42
%@ 1003-658X
%L 52-1017/G3
%W CNKI


%0 Journal Article
%A 何碧娟
%+ 广西科学院
%T 建立133.3hm~2猕猴桃种植基地的技术经济分析
%J 广西科学院学报
%D 1997
%N 04
%K 猕猴桃,种植基地建立,技术经济分析
%X 从资源条件、市场、技术、经济、盈亏平衡等５个方面初步分析了项目的可行性，结果表明：种质资源丰富、气候条件适宜推广种植，国内外市场容量大，育苗、种植、加工、保鲜技术成熟实用，经济效益好，抗风险能力强，认为推广猕猴桃种植是可行的
%P 23-26
%@ 1002-7378
%L 45-1075/N
%W CNKI


%0 Journal Article
%T 猕猴桃“乔化三角形架”费省效宏
%J 北京农业
%D 1997
%N 12
%K 猕猴桃;主要优点;
%X 猕猴桃“乔化三角形架”费省效宏乔化三角形架是江苏省扬州市猕猴桃示范户杨声谋发明的。它的主要优点是：（１）架材很省钱，利于降低建园成本，适合贫困户采用；（２）利于密植，立体结果产量高；（３）通风透光好，果品质量好。８年后去除支架，完全依靠自身粗壮枝干支...
%P 23
%@ 1000-6966
%L 11-1106/S
%W CNKI


%0 Journal Article
%A 江崇华
%A 郭渊
%+ 陕西省商南县林特局!726300,陕西省商南县林特局!726300
%T 商南猕猴桃发展现状及其对策
%J 中国林副特产
%D 1997
%N 04
%K 猕猴桃;;综合开发;;种质资源;;对策
%X 概述了商南猕猴桃的发展现状、存在问题和发展优势，提出了切实可行的发展对策，指明了生产方向，对发展猕猴桃生产具有一定的指导作用。
%P 39-40
%@ 1001-6902
%L 23-1303/S
%W CNKI


%0 Journal Article
%T 猕猴桃热宜降温——来自专家的分析
%J 农家顾问
%D 1997
%N 08
%K 猕猴桃;盛果期;产销形势;
%X <正> 近年,种植猕猴桃成为各地农民致富的新生热点,有的省已把发展猕猴桃列入当地扶贫和开发项目。那
%P 51-52
%@ 1003-7152
%L 42-1210/S
%W CNKI


%0 Journal Article
%A 张爱玉
%A 逯万兵
%+ 广东省农科院果树研究所
%T 广东省猕猴桃生产现状、问题及对策
%J 广东农业科学
%D 1997
%N 04
%K 猕猴桃生产;果树研究所;美味猕猴桃;广东省;问题及对策;
%X 广东省猕猴桃生产现状、问题及对策张爱玉逯万兵（广东省农科院果树研究所广州５１０６４０）猕猴桃以其营养丰富、风味独特、市场潜力大等特点成为当今世界的新兴水果，被誉称为“果中之王”。据有关部门估测：１９９５年全球猕猴桃总产量超过１００万吨，栽培面积在８．...
%P 25-26
%@ 1004-874X
%L 44-1267/S
%W CNKI


%0 Journal Article
%A 李垦艺
%A 李秀琼
%A 李燕华
%+ 安溪县经济作物局,安溪县经济作物局
%T 安溪县猕猴桃资源研究与开发利用
%J 福建热作科技
%D 1997
%N 02
%K 毛花猕猴桃;猕猴桃资源;安溪县;
%P 24-27
%@ 1006-2327
%L 35-1024/S
%W CNKI


%0 Journal Article
%A 俞东波
%A 符树根
%+ 江西省林业厅科教处,江西省林业科学研究所
%T 陕西省猕猴桃贮藏保鲜技术考察报告
%J 江西林业科技
%D 1997
%N 02
%K 猕猴桃,贮藏保鲜
%X 陕西省猕猴桃贮藏保鲜技术考察报告俞东波符树根（江西省林业厅科教处南昌３３００４６）（江西省林业科学研究所）关键词：猕猴桃贮藏保鲜猕猴桃是优质水果，种类很多，其中最有经济价值的中华弥猴桃是我国特有的宝贵资源，世界上现有的栽培品种都来源于它的硬毛变种。中...
%P 36-38
%@ 1006-2505
%L 36-1109/S
%W CNKI


%0 Journal Article
%T 猕猴桃发展前景广阔
%J 农村科技开发
%D 1997
%N 02
%K 陕西猕猴桃;前景广阔;结果期;
%X <正> 陕西猕猴桃开发专家高振谋最近指出,猕猴桃发展前景广阔。 高振谋说,猕猴桃是一种高级营养保健品。据分析,每百克鲜果含维生素C100～420毫克,可溶性固形物10％～20％,含有人体所需的17种氨基酸和微量元素,果肉翠绿,酸甜可口,被称为“水果之王”。猕猴桃是一种寿命长,高产稳产果树。从栽培到挂果一般只需3年,一旦进入结果期,产量上升快,并且稳产,目前陕西省最高亩产达到4000公斤,一般亩产1500～2000公斤,一级果
%P 4
%@ 1004-2482
%L 13-1136/S
%W CNKI


%0 Journal Article
%A 汤鉴定
%+ 浙江省丽水市农办 323000
%T 猕猴桃夏秋期病害的防治
%J 农村百事通
%D 1997
%N 04
%K 猕猴桃;桃病害;多菌灵;
%X <正> 猕猴桃营养丰富,甜酸可口,风味独特,具有很高的经济价值和药用价值,被誉为“人间仙果”、“水果之王”等。近年来,各地猕猴桃栽培面积扩大,产量大幅度上升,而猕猴桃病害也随着迅速蔓延与发展,有的果园发病比较严重,直接影响当年的产量与效益。现简要介绍夏秋期间四种猕猴桃病害的发生与防治。
%P 35-36
%@ 1006-9119
%L 36-1070/S
%W CNKI


%0 Journal Article
%A 潘林娜
%A 陈长忠
%A 詹金鸿
%A 邱武凌
%A 金光
%A 江定勤
%A 练日能
%+ 福建省农科院果树所!350013,福建省农科院果树所!350013,福建省农科院果树所!350013,福建省农科院果树所!350013,福建省农科院果树所!350013,福建省三明市科委!365000,福建明溪县雪峰农场!365200
%T 中华猕猴桃冬季修剪对生长和结果的效应
%J 福建果树
%D 1997
%N 01
%K 中华猕猴桃;;修剪;;生长;;结果;;果实重量
%X 中华猕猴桃结果枝抽生率并不随结果母校的长度和粗度的增加而增加。修剪时，根据结果母枝的粒度（0．5cm以上）以保留结果母枝11～50cm为较适宜的截留长度。修剪能显著提高中华猕猴桃的萌芽率、成技率和单花率，极显著提高座果率、产量和果实重量。
%P 18-21
%@ 1004-6089
%L 35-1114/S
%W CNKI


%0 Journal Article
%A 陈畅飞
%A 李连海
%+ 农业部优质农产品开发服务中心
%T 意大利猕猴桃生产考察
%J 世界农业
%D 1997
%N 03
%K 猕猴桃生产;农产品;意大利;农业部;
%X 意大利猕猴桃生产考察农业部优质农产品开发服务中心陈畅飞李连海一、现状意大利猕猴桃生产的发展，只是近２０年的事。随着猕猴桃逐步进入意大利市场，猕猴桃的高利润刺激了本国的猕猴桃生产的发展，加之意大利气候土壤条件十分适合猕猴桃的生长，所以，猕猴桃在意大利得...
%P 17-18
%@ 1002-4433
%L 11-1097/S
%W CNKI


%0 Journal Article
%A 张清明
%A 李连琪
%A 张强
%+ 陕西省周至县猕猴桃试验站,陕西省周至县猕猴桃试验站,陕西省周至县猕猴桃试验站 710411


,710411


,710411
%T 猕猴桃授粉不足及其对策
%J 西北园艺
%D 1997
%N 01
%K 猕猴桃;陕西关中地区;平均数;结果枝;
%X <正> 猕猴桃属雌雄异株,主要以虫媒授粉为主,风媒辅助。近年来陕西关中地区,人工成片栽培秦美猕猴桃迅速发展,面积较为集中超过10万亩。花期自然界昆虫每株平均数相对减少几倍至几十倍,加上其它制约因素等,在猕猴桃生产实践中,因授粉不足,致使果个大小相差悬殊,或者花后大量落果,严重影响猕猴桃的产量和质量。经我们多年的观察、调查、研究,对猕猴桃授粉不足的原因及其预防对策综述如下:
%P 17-18
%@ 1004-4183
%L 61-1226/S
%W CNKI


%0 Journal Article
%A 涂正顺
%A 李嘉瑞
%+ 西北农业大学,西北农业大学 陕西杨陵 712100


,陕西杨陵 712100
%T 日本猕猴桃栽培管理现状
%J 西北园艺
%D 1997
%N 01
%K 猕猴桃;果实软腐病;栽培管理;
%X <正> 日本1950年开始发展猕猴桃商品生产,1990年从新西兰引入品种苗木,在全国20多个地区试种,结果认为:太平洋沿岸的神奈川、静冈、千叶、爱知、大阪、福罔、香川等生产柑橘和枇杷的地区可以栽培猕猴桃。近年,消费量已突破10万t大关,其中国产量占一半以上。但国际竞争激烈,也出现了品种单一、价格低等现实问题。这里,就日本猕猴桃栽培管理现状作一
%P 44-45
%@ 1004-4183
%L 61-1226/S
%W CNKI


%0 Journal Article
%A 裴昌俊
%T 美味猕猴桃新品种——米良1号
%J 绿色大世界
%D 1997
%N 01
%K 美味猕猴桃;
%X <正> 美味猕猴桃"米良1号"是由湖南省吉首大学生物系猕猴桃科研课题组在湘西凤凰县米良乡调查发现并选育出来的。1989年通过品系鉴定:该品系性状良好,遗传稳定,嫁接苗移栽成活率高,生长成熟快,抗逆性强,适应性广,结果早(果实的整个生产发育期约145天左右),产量高,耐贮藏(自然条件下可存放一个月左右),果实的品质各项指标都达到国内优质水平。"米良1号"果型大,单果一般为80—110克,果肉黄绿色,味纯正,酸甜适度,清香,果肉为可溶性固体物。定植三年后,一般亩产1000—1500公斤,适宜在长江中下游推广。
%P 14
%@ 1005-569X
%L 42-1365/S
%W CNKI


%0 Journal Article
%A 符祖国
%+  河南省西峡县蛇尾乡政府,
%T 要发展高产优质的猕猴桃
%J 农村.农业.农民
%D 1997
%N 01
%K 猕猴桃;高产优质;
%X <正> 朱鸿云是国家级优秀专家,享受国务院特殊津贴,十三、十四届全国人大代表,已年近六旬。前不久,他对到西峡猕猴桃研究所学习猕猴桃栽培管理技术的农民说:农民朋友一定要记住,发展猕猴桃要注意以下几个方面。一是要发展优良品种,口感好,好吃就有好市场;二是要发展高产品种,产量高效益就高,低产就不台算;三是发展抗灾能力强的品种,抗旱抗涝,抗虫害。抓住这几点就有商品价值,在发展上,山上、丘岭都可以,不一定都在耕地里,要因地制宜。发展不要贪大,一发展就是上千亩,多了不好管理,当然几个村连片发展更好。要减少盲目发展的面积,狠抓效益,栽一棵保证成一棵,收益一棵,不要搞形式,要实打实的来。
%P 40
%@ 1003-6261
%L 41-1026/S
%W CNKI


%0 Journal Article
%A 何钢，赵思东
%+ 中南林学院
%T 猕猴桃园地山青深埋与覆盖效应的研究
%J 湖南林业科技
%D 1996
%N 04
%K 猕猴桃，山青深埋，覆盖，效应
%X 猕猴桃园进行山青深埋和覆盖，在高温干旱季节能有效地降低土温，增加土壤含水量；并能改善土壤结构，增加土壤肥力，减少水土流失；同时还能促进猕猴桃的生长发育，提高其产量和改善其品质。
%P 36-38
%@ 10035710
%L 431096S
%W CNKI


%0 Journal Article
%A 汤鉴定
%+  丽水市农办,
%T 猕猴桃冬季修剪技术
%J 新农村
%D 1996
%N 12
%K 冬季修剪;结果母枝;猕猴桃;
%X <正> 猕猴桃为多年生落叶藤本果树,生长势强,座果率高,如任其自然生长,其枝蔓纵横交错,相互缠绕,外围枝叶茂盛,内膛枝叶枯凋,光照、水分和养分不能合理分配,会导致结果少,产量低,品质差。因此,不论哪种架式栽培,都必须进行适时修剪,特别是冬剪尤为重要。冬剪的作用有:(1)能有效地控制枝蔓生长,减少无效营养消耗。(2)能防止
%P 12
%@ 1008-2182
%L 33-1064/S
%W CNKI


%0 Journal Article
%A 杨林海
%+ 林业部科技司
%T 猕猴桃中长期贮藏保鲜技术研究取得突破
%J 北京农业
%D 1996
%N 12
%K 猕猴桃;长期贮藏;保鲜技术;
%X 猕猴桃中长期贮藏保鲜技术研究取得突破中国林科院林业研究所等单位，对猕猴桃中长期贮藏保鲜技术进行的研究，已取得突破性进展，他们研制的气调保鲜技术，可使猕猴桃贮藏半年之久。而商品果率仍达９０％。近几年来，猕猴桃生产发展很快，全国已建立２０多个基地县，产量...
%P 16
%@ 10006966
%L 111106S
%W CNKI


%0 Journal Article
%A 丁钉
%A 张其伟
%+ 四川省雅安中学,四川雅安市中里中学 625000
%T 猕猴桃——绿色金库
%J 生物学教学
%D 1996
%N 09
%K 中华猕猴桃;结果母枝;
%X <正> 猕猴桃是原产我国的一种落叶木质藤本果树,现广布我国中部、西部和南部。四川是猕猴桃的原产地之一,资源丰富,仅雅安的六全县自然年产量可达50万公斤以上。为使广大教师能有效地将保护、开发、利用猕猴桃的知识渗透到生物学教学之中,现将猕猴桃的有关知识介绍如下。
%P 46-47
%@ 1004-7549
%L 31-1009/Q4
%W CNKI


%0 Journal Article
%A 黎晔，王丙乾
%+ 中国农业科学院郑州果树研究所，河南省宝丰县杨庄林果试验站
%T 猕猴桃园的秋季管理
%J 北京农业
%D 1996
%N 08
%K 猕猴桃果实;手持折光仪;施氮肥;秋季管理;
%X 猕猴桃园的秋季管理秋季，猕猴桃园需从事预防风害、施用秋肥、适期采收，防治病害等一系列管理作业。一、预防风害猕猴桃系遇大风为害而生长极弱的果树，栽培上务须注意预防风害。９月份刮大风时，会导致棚架倒塌，直接造成落果或伤果，并且因其果梗处受损伤而果实过早后...
%P 23
%@ 10006966
%L 111106S
%W CNKI


%0 Journal Article
%A 温应选
%+ 陕西省户县果树试验站
%T 猕猴桃果实日灼病的预防
%J 山西果树
%D 1996
%N 02
%K 日灼病;猕猴桃果实;产量和品质;
%X 猕猴桃果实日灼病的预防１９９５年我县猕猴桃挂果园普遍发生了日灼病，病果率平均达２５％，影响了猕猴桃的产量和品质。现根据我们的调查研究，提出以下预防措施，供参考。１、栽培技术预防：合理绑蔓，使枝蔓在架面上分布均匀，让果实遮盖于叶片之下。同时要合理负载，...
%P 42-43
%@ 1005345X
%L 141127S
%W CNKI


%0 Journal Article
%A 武显维
%A 丁朝华
%A 康宁
%A 黄仁煌
%+ 中国科学院武汉植物研究所
%T 长江三峡库区猕猴桃资源特点及其发展策略
%J 长江流域资源与环境
%D 1996
%N 02
%K 长江三峡库区，猕猴桃，策略
%X 猕猴桃是我国特有的珍贵果树资源。长江三峡库区是猕猴桃的原产中心地带，物种资源丰富，生态条件优越，发展潜力较大。本文分析了三峡库区猕猴桃的资源特点，阐述了开发利用猕猴桃资源的必要性和优越性，以及有利条件；提出了发展猕猴桃生产的若干策略。
%P 44-49
%@ 10048827
%L 421320Q
%W CNKI


%0 Journal Article
%A 陈东元，唐素香
%+ 江西省农业科学院园艺研究所
%T 红壤低丘地区栽培猕猴桃的经济效益分析
%J 中国果树
%D 1996
%N 02
%K 中华猕猴桃;单篱架;经济效益分析;
%X 红壤低丘地区栽培猕猴桃的经济效益分析陈东元，唐素香（江西省农业科学院园艺研究所，南昌３３０２００）为了综合评价红壤低丘地区商品栽培中华猕猴桃的经济前景，我们对本所１—９年生中华猕猴桃试验园的历年投入、产值数据进行了分析。现将结果简报如下。１试验园基本...
%P 40-42
%@ 10008047
%L 211165S
%W CNKI


%0 Journal Article
%A 李洁维，李瑞高，梁木源，毛世忠
%+ 广西植物研究所
%T 中华猕猴桃施肥试验初报
%J 广西植物
%D 1996
%N 02
%K 中华猕猴桃;植物研究所;有机肥;无机肥料;施肥试验;
%X 中华猕猴桃施肥试验初报李洁维，李瑞高，梁木源，毛世忠（广西植物研究所，桂林５４１００６）ＡＰＲＥＬＩＭＩＮＡＲＹＲＥＰＯＲＴＯＮＲＥＡＳＯＮＡＢＬＥＦＥＲＴＩＬＩＺＩＮＧＴＲＩＡＬＦＯＲＡＣＴＩＮＩＤＩＡＣＬＯＮＥ￥ＬｉＪｉｅｗｅｉ；ＬｉＲｕｉｇａｏ...
%P 184-185
%@ 10003142
%L 451134Q
%W CNKI


%0 Journal Article
%A 杨林梅
%+ 林业部科技司
%T 猕猴桃中长期贮藏保鲜技术研究取得突破
%J 中国农技推广
%D 1996
%N 02
%K 猕猴桃;长期贮藏;保鲜技术;
%X 中国林科院林业研究所等单位，对猕猴桃中长期贮藏保鲜技术进行的研究，已取得突破性进展。他们研制的气调保鲜技术，可使猕猴桃贮藏半年之久，而商品果率仍达９０％。近几年来，猕猴桃生产发展很快，全国已建立２０多个基地县，产量逐年上升。但由于其果皮薄且缺乏蜡质，...
%P 22
%@ 1002381X
%L 112834S
%W CNKI


%0 Journal Article
%A 黄新忠
%+ 建宁县经济作物局
%T 福建猕猴桃生产现状与发展浅析
%J 福建果树
%D 1996
%N 01
%K 猕猴桃生产;经济作物;总产量;建宁县;现状与发展;
%X 福建猕猴桃生产现状与发展浅析黄新忠（建宁县经济作物局，３５４５００）猕猴桃是当今世界上一种新兴栽培果树。在我国，据不完全统计，至一九九四年底，栽培面积已达１．６５万公顷，总产量１．５５方吨，与一九九○年相比，面积扩大１．２６万公顷，总产量增加１．０１...
%P 42-44
%@ 10046089
%L 351114S
%W CNKI


%0 Journal Article
%A 王在明，张琼英，刘小明
%+ 闽西职业大学，龙岩市农业局
%T 中华和毛花猕猴桃抗性观察
%J 果树科学
%D 1996
%N 01
%K 中华猕猴桃;毛花猕猴桃;
%X 对中华猕猴桃和毛花猕猴桃抗性观察结果表明，中华猕猴桃除耐寒力比毛花猕猴桃强外，耐高温、耐涝、耐旱和耐土壤酸度的能力均比毛花猕猴桃差。用毛花猕猴桃作砧木，可以增强中华猕猴桃的抗性，扩大栽培区，提高产量和品质。
%P 29-30
%@ 10017364
%L 411160S
%W CNKI


%0 Journal Article
%A 王永安，薛宝
%+ 西峡猕猴桃研究所，西峡县丹水农技站
%T 猕猴桃秋冬季管理措施
%J 河南科技
%D 1996
%N 01
%K 猕猴桃;病虫害;秋冬季;采果后;
%X 猕猴桃秋冬季管理措施西峡猕猴桃研究所王永安西峡县丹水农技站薛宝猕猴桃秋冬季管理的好坏，对来年猕猴桃产量和质量影响很大，经多年实践，猕猴桃在冬季应采取以下措施：一、采果后及时清园，检拾深埋落果，清扫园地落叶，这些叶子大多为早期落叶，病虫害较多，应集中深...
%P 12
%@ 10035168
%L 411081T
%W CNKI


%0 Journal Article
%A 唐永良，高坤林，徐俊祥，石华
%+ 中国科学院南京土壤研究所
%T 生活垃圾堆肥对花生和猕猴桃生产品质的影响及其改土效果
%J 应用与环境生物学报
%D 1995
%N 04
%K 垃圾堆肥；作物品质；改土效果
%X 研究了在红壤地区垃圾堆肥的肥效及改土效果。田间试验结果表明，施用垃圾堆肥４５～９０ｔ／ｈｍ２，猕猴桃鲜果增产５９．２％～３３２．３５％；花生增产１６．２％～２１．６％。猕猴桃鲜果维生素Ｃ含量提高２９．８７％～３５．１２％；总糖由４３．４ｇ／ｋｇ增加到８０．４８／ｋｇ；重金属元素Ｃｕ、Ｃｒ、Ｐｂ、Ｃｄ的含量基本上近似对照，与此同时，垃圾堆肥使土壤中对植物根系具毒害作用的交换性Ａｌ由１２．６６ｍｏｌ／ｋｇ降为０．３２ｍｏｌ／ｋｇ．土壤容重由原来的１．３～１．２７ｇ／ｃｍ３降为１．１１～１．１０ｇ／ｍ３；田间持水量由１５．８９％提高到１９．０４％；总孔隙度由５２．６％增加到５６．５％；土壤（ｍ／ｇ）微生物的总菌数由０．９７×１０６／ｇ增加到２２．５×１０６／ｇ。─增产极显著。Ｎｏｔｅ：ｎ＝１１，Ｌ．Ｓ．Ｄ．ｔｅｓｔ，＊─Ｓｉｇｎｉｆｉｃａｎｃｅｏｆｐｒｏｄｕｃｔｉｏｎｉｎｃｒｅｍｅｎｔ─Ｇｒｅａｔｓｉｇｎｉｆｉｃａｎｃｅｏｆｐｒｏｄｕｃｔｉｏｎｉｎｃｒｅｍｅｎｔ表３垃圾肥施用对花生产量的影响（％）Ｔａｂｌｅ３Ｅｆｆｅｃｔｏｆｃｏｍｐｏｓｔｄｏｓａｇｅｏｎｐｒｏｄｕｃｔｉｏｎｏｆｐｅａｎｕｔ（％）施用垃圾堆肥的猕猴?
%P 364-370
%@ 1006687X
%L 511482Q
%W CNKI


%0 Journal Article
%A 曾秋涛，钟彩虹
%+ 湖南省园艺研究所
%T 猕猴桃施用氨基酸复合微肥的效应
%J 湖南农业科学
%D 1995
%N 05
%K 复合微肥;猕猴桃;氨基酸;
%X 猕猴桃施用氨基酸复合微肥的效应曾秋涛，钟彩虹（湖南省园艺研究所，长沙４１０１２５）我省武冈市氨基酸复合肥厂生产的氨基酸复合微肥，是一种棕黄色液体的有机肥料，除含有植物生长所必需的氮、磷、钾、钙、镁等大量元素外，还含有植物生长发育过程中必不可少的多种微...
%P 37-38
%@ 1006060X
%L 431099S
%W CNKI


%0 Journal Article
%A 吴俊铭，徐永灵，程平顺
%+ 贵州省气象科学研究所
%T 贵州山地猕猴桃气候资源开发利用研究
%J 中国农业气象
%D 1995
%N 04
%K 猕猴桃，气候资源，贵州，开发利用
%X 通过在黔中的试验，得出猕猴桃各主要生育期所需的农业气象条件和农业气象指标。分析了猕猴桃气候资源，采用热显保证率系数、１月平均气温、无霜期等作为分区因子，确定分区指标，划分出猕猴桃气候区。经评述和综合分析，提出开发猕猴讥气候资源的建议和利避害的农业气象适用技术。
%P 26-29
%@ 1000-6362
%L 11-1999/S
%W CNKI


%0 Journal Article
%A 黎晔，赵志华
%+ 中国农业科学院郑州果树研究所，郑州轻工业学院
%T 我国猕猴桃生产前景
%J 农牧产品开发
%D 1995
%N 07
%K 猕猴桃生产;中国农业科学院郑州果树研究所;栽培面积;中华猕猴桃;
%X 我国猕猴桃生产前景黎晔，赵志华（中国农业科学院郑州果树研究所）（郑州轻工业学院）猕猴桃富含维生素Ｃ、Ｐ、Ｅ、多种微量营养元素，以及人体必需的１７种氨基酸；并含有其它果品所没有的蛋白分解酶，能促进入体内食物的消化，尤其对难以消化的肉类菜肴效果明显。国外...
%P 4-5
%@ 10058931
%L 112986N
%W CNKI


%0 Journal Article
%T 猕猴桃污霉病的药剂防治
%J 农村实用技术与信息
%D 1995
%N 07
%K 污霉病;猕猴桃;
%X <正> 7月中旬开始发病,9月进入发病高峰,一般引起叶片大量变黄、卷曲、脱落,影响产量。
%P 8
%@ 1005-4650
%L 42-1359/S
%W CNKI


%0 Journal Article
%A 郑进光
%+  平南县林业局,
%T 猕猴桃的缺素症及防治办法
%J 农家之友
%D 1995
%N 06
%K 猕猴桃;防治办法;缺素症;淡黄绿色;
%X <正> 调查资料表明:猕猴桃患缺素症后会导致果实产量和质量的严重下降,必须及时预防。一、缺钾:其症状为萌芽时长势差,且随着缺钾加重,老叶边缘向上卷起,这种状况在白天温度高时特别明显,夜晚可能消失,但第二天又重新出现。最后在生长后期,叶片组织变干,大面积的叶片组织死亡,使叶子呈一种灼伤状态。防治方法是补充钾元素,一般亩产量3000公斤左右的成年果园;每亩最
%P 15
%L 45-1183/C
%W CNKI


%0 Journal Article
%A 王伟成
%+ 湖南省种子管理站 410005
%T “米良1号”猕猴桃
%J 湖南农业
%D 1995
%N 05
%K 猕猴桃;
%X <正> “米良1号”猕猴桃是吉首大学从野生猕猴桃中通过单株选育而来的优质高产美味猕猴桃品种。1995年元月湖南省农作物品种审定委员会审定合格,可在适合种植猕猴桃的地区推广。定植后第3年667平方米产量可达1500公斤,平均单果重87～110克,最大果重可达215克。抗寒性和抗旱性强,病虫害很少发生,果实较耐贮藏。
%P 15
%@ 1005-362X
%L 43-1051/S
%W CNKI


%0 Journal Article
%A 李洁维，李瑞高，梁木源，毛世忠
%+ 广西植物研究所
%T 中华猕猴桃优良雄株选择研究初报
%J 广西植物
%D 1995
%N 02
%K 猕猴桃；雄株选择
%X 经过多年的授粉比较试验．筛选出中华猕猴桃优良株系桂海４号的理想适配雄株Ｍ３。Ｍ３授粉所得果实体积大，果形好，产量高．基本上保持了雌性优株桂海４号的优良性状。
%P 179-181
%@ 10003142
%L 451134Q
%W CNKI


%0 Journal Article
%A 黎晔
%+ 中国农业科学院郑州果树研究所
%T 国外猕猴桃树形修剪技术
%J 陕西林业科技
%D 1995
%N 01
%K 猕猴桃树;中国农业科学院郑州果树研究所;修剪技术;篱架形;
%X 国外猕猴桃树形修剪技术黎晔（中国农业科学院郑州果树研究所）猕猴桃园在确定了适宜的栽植株数后，树形的修剪是提高产量的关键。其整形的基本技术要点就是往棚架上均匀配备充实的结果母校。日本西南温暖地区的大分县，通过对篱架形、“Ｘ”形、“Ｈ”形、双方四分形和“...
%P 51
%@ 10012117
%L 611092S
%W CNKI


%0 Journal Article
%A 强文祥
%A 沈振邦
%A 刘远瞻
%+ 陕西省农业厅,陕西省农业厅,陕西省农业厅 西安 710003


,西安 710003


,西安 710003
%T 陕西开发优质猕猴桃前景广阔
%J 西北园艺
%D 1994
%N 04
%K 猕猴桃;优良品种;陕西省;市场效益;人工栽培;前景广阔;总产量;
%X <正> 近年来,猕猴桃以风味独特、营养和药用价值皆优引起了国内外的广泛关注。但是目前国内人工栽培面积小、产量低,远远不能满足市场需要。陕西省是猕猴桃主产省之一,开发起步较早,生产技术和产品质量、批量都在全国前列,不仅具有种植猕猴桃优越的自然条件,而且市场效益好。因此,加快开发陕西省的优质猕猴桃
%P 1-2
%@ 1004-4183
%L 61-1226/S
%W CNKI


%0 Journal Article
%A 谢鸣，蒋桂华，张青，杨少峰，余良富
%+ 浙江省农业科学院园艺研究所，临安县农业局，江山市猕猴桃开发公司
%T KT－30对猕猴桃果实生长及品质的影响
%J 浙江农业科学
%D 1994
%N 05
%K KT－30，猕猴桃果实，生长及品质
%X 猕猴桃盛花后用ＫＴ—３０浸渍或喷雾果实，可增加平均果重和单株产量，且对食用品质和果实外观无不良影响．魁蜜和布鲁诺两品种的最适处理浓度均为１０ｐｐｍ，而两者的最适处理时期分别是花后１０天和花后２０天．ＫＴ—３０能使果实提早成熟，并缩短在常温下的果实后熟期，但在低温下贮藏一个月后所产生的软果率却接近于对照．
%P 227-229
%@ 05289017
%L 331076S
%W CNKI


%0 Journal Article
%A 陈振旺
%+ 兴山县成人中专;
%T 三峡一号猕猴桃高产栽培技术
%J 职业技术教育
%D 1994
%N 09
%K 猕猴桃;雌雄株;高产栽培技术;
%X <正> 三峡一号猕猴桃是湖北省兴山县成人中专学校生产示范科研组采用嫁接方法繁殖的无性系后代。该品种生产势强,开始结果早,产量高,品质优,果实营养丰富,栽培管理容易,适应性广,投资少,收益快,是目前猕猴桃栽培品种鲜食加工两用的理想果树之一,也是该县发展的重点果树。1989年被湖北省评为猕猴桃优良品系,仅1992年全国就有17省70余(场)家相继在我校引种栽培,1993年该品种被定为湖北省长江中上游水果开发重点栽
%P 47
%L 22-1019
%W CNKI


%0 Journal Article
%A 黄演濂
%+ 庐山植物园
%T 江西野生猕猴桃资源
%J 植物杂志
%D 1994
%N 04
%K 中华猕猴桃;猕猴桃属植物;
%X <正> 江西省的自然环境适合猕猴桃生长,全省90％以上的县市有猕猴桃属植物分布,重点分布区有:修水、武宁、奉新、宜丰、靖安、婺源、铅山、上饶、贵溪、德兴、黎川、宜黄、资溪、景德镇、永新、萍乡、安远、大余、龙南、全南等县市,以及黄岗山、石华尖、大茅山、井冈山等。江西省猕猴桃蕴藏量约1.1万吨,开发利用潜力大。 调查发现,江西省有猕猴桃属植物15种及11变种,比较常见而又分布广的种类有中华猕猴桃、毛花猕猴桃、阔叶猕猴桃、异色猕猴桃、小叶猕猴桃、京梨猕猴桃。其中中华猕猴桃大果型优株特多,是自然群体中选优的宝贵资源,已选出许多优良品种在全国推广应用,如“庐山香”、“魁蜜”、“金丰”等。江西中南部的毛花猕猴桃和阔叶猕猴桃分布广,产量高,维生素C极为丰
%P 17
%@ 1000-0631
%L 11-1449/Q
%W CNKI


%0 Journal Article
%A 廖光祥
%A 杨农锦
%+ 湖北孝感师专林特系,湖北孝感师专林特系 432100


,432100
%T 猕猴桃炭疽病的发生和防治
%J 农业科技与信息
%D 1994
%N 07
%K 猕猴桃炭疽病;
%X <正> 炭疽病是猕猴桃的主要病害之一,为害叶、茎及果实,严重影响植株生长发育和产量。 此病在猕猴桃整个生育期都能发生,但以结果初期至落叶为害较为严重。为害叶片可引起叶班,病斑呈长形,数个病斑连接成不规则灰褐色病斑,严重时形色穿孔。
%P 19
%@ 1003-6997
%L 62-1054/S
%W CNKI


%0 Journal Article
%A 王永安
%A 薛(王莹)
%+ 河南省西峡猕猴桃研究所!474573,西峡县农业局
%T 西峡猕猴桃资源的开发利用
%J 中国林副特产
%D 1994
%N 01
%K 猕猴桃资源;猕猴桃生产;品种混杂;开发利用;
%X <正>西峡县猕猴桃资源十分丰富,为全国县级之首,类型多、分布广、产量高。近年来,全县的猕猴桃生产有了很大发展,野生资源得到了一定利用,人工栽培面积不断扩大。但由于管理粗放、品种混杂,经济效益并没有真正发挥出来,制约着生产的进一步发展。因此,合理开发利用猕猴桃资源是振兴山区经济,走富县富民之路的一条重要途径,应引起足够的重视。  1 该县发展猕猴桃生产的有利条件  1.1 自然条件优越 西峡县地处秦巴山脉,属
%P 39-41
%@ 1001-6902
%L 23-1303/S
%W CNKI


%0 Journal Article
%A 霍治国，孙志学，刘春明
%+ 中国气象科学研究院，陕西省气象科学研究所，陕西省留坝县农业技术推广站
%T 秦岭山区野生猕猴桃资源利用的气候分层
%J 中国农业气象
%D 1994
%N 01
%K 秦岭山区，野生猕猴桃，资源利用，分层指标
%X 研究了秦岭山区野生猕猴桃资源的自然分布规律，确定了野生猕猴桃资源利用的分层指标系统。结果表明：秦岭山区野生猕猴桃的经济栽培层＜１３００ｍ，１３００～１５００ｍ为资源利用层，１５００～１８００ｍ为资源保护层。并探讨了各层的资源现状及其利用方向。
%P 15-17
%@ 1000-6362
%L 11-1999/S
%W CNKI


%0 Journal Article
%A 田宏现


%A 彭司英
%T 猕猴桃套种紫木耳试验初报
%J 吉首大学学报(自然科学版)
%D 1993
%N 02
%K 猕猴桃园;紫木耳;生物转化率;
%X 本文对猕猴桃套种紫木耳进行了初步研究,结果表明:“猕猴桃+紫木耳”是一种低投入、高效益、简单易行的经营模式,每年每亩纯收入可增加3000元以上.在出耳方式上,从产量、对棚架负荷和猕猴桃园湿度的增加来看,脱袋覆土出耳优于挂袋出耳.
%P 50
%@ 1007-2985
%L 43-1253/N
%W CNKI


%0 Journal Article
%A 周润生
%A 梁晓琳
%+ 山东省果树研究所,山东农业大学园艺系 泰安271000
%T 大果灵在猕猴桃上的应用技术研究初报
%J 落叶果树
%D 1993
%N 02
%K 猕猴桃;;大果灵;;浸果
%X 于花后１０～４０天内应用具有促进细胞分裂作用的大果灵红果１次，单果重可增加 ３５～４０％，使用方法简单，增产效果显著。
%P 14-15
%@ 1002-2910
%L 37-1125/S
%W CNKI


%0 Journal Article
%A 黎晔
%A 赵志华
%+ 中国农科院郑州果树研究所


,郑州轻工业学院
%T 猕猴桃产业简况
%J 世界农业
%D 1992
%N 12
%K 猕猴桃产业;栽培面积;总产量;
%X <正> 在世界各国中,猕猴桃盛誉为健康、美容、无公害、营养医疗型的珍贵果品,该产业一直在持续增长和发展。 1990年,意大利的猕猴桃栽培面积已跃居首位,达2万公顷,总产量为30万吨,每公顷平均产量为15吨。新西兰退居第二,栽培面积为1.8万公顷,总产量为25万吨,每公顷平均产量为13.80吨。智利的栽培面积亦在1万公顷以上,总产量达2.57万吨以上,每公顷平均产量为2.57吨,出口量达7200万盒。法国的栽培面积为4000公顷,总产量为6000万吨,每公顷平均产量为15
%P 20
%@ 1002-4433
%L 11-1097/S
%W CNKI


%0 Journal Article
%+  南京野生植物研究所情报室,
%T 猕猴桃果酱色素保鲜法
%J 中国野生植物
%D 1992
%N 03
%K 猕猴桃果酱;保鲜法;叶绿素;
%X <正> 猕猴桃(Actinidia chinensis Plauch)已成为风行世界的水果,产量逐年增加。猕猴桃的嫩绿颜色是吸引顾客的重要因素之一,这是因为它含有大量叶绿素。猕猴桃果皮中的黄色是因含有类胡萝卜素,成熟的猕猴桃果皮中含有6.3μg/g 类胡萝卜素。
%P 51
%@ 1006-9690
%L 32-1381/Q
%W CNKI


%0 Journal Article
%A 刘绍英
%+  江西省农作物品种审定委员会,
%T 赣猕1号猕猴桃
%J 种子世界
%D 1992
%N 06
%K 猕猴桃;
%X <正> 品种来源及产量:该品种是江西省农业科学院果树所育成,1992年经江西省审定推广。3～5年生树亩产300公斤至1000公斤。主要特征特性:果实生育日数105～110天。植株生长势强,萌芽率或成枝率高,幼苗生长量大,一
%P 29
%@ 1000-8071
%L 23-1213/S
%W CNKI


%0 Journal Article
%A 杨永洲
%A 张秦生
%A 王慧琴
%+  西安市植保植检站,西安市植保植检站,西安市植保植检站,
%T 西安发现猕猴桃灰霉病
%J 植物检疫
%D 1991
%N 05
%K 猕猴桃灰霉病;
%X <正> 1990年3月下旬,我市周至、长安两县猕猴桃出现嫩叶卷曲、萎蔫、果枝腐烂枯死现象。经我站在周至县猕猴桃试验站调查,450亩猕猴桃中均有不同程度发生,病株率8.7%,枯死果枝最多每株5个,对产量影响很大。我们将病枝进行了分离培养和回接,鉴定结果,该病是由葡萄孢属 Botrytis cinerea Pers ex Fr 所引起的猕猴桃灰霉病。经观察,在果枝茎部(分叉处)产生淡褐色、水浸状不规则病斑,并向上、下或围绕
%P 400
%@ 1005-2755
%L 11-1990/S
%W CNKI


%0 Journal Article
%A 张小武
%+ 江西省宜春地区水土保持办公室
%T 利用猕猴桃枝条培殖香菇试验初报
%J 中国水土保持
%D 1991
%N 09
%K 胡枝子;猕猴桃;杂木屑;
%X <正> 人工栽培香菇,一般都是椴木或杂木屑栽培,需消耗大量的林木资源,我办1988年进行胡枝子栽培香菇的示范推广,既取得了较好的经济效益,又节省了木材,为人工栽培香菇开辟了新的途径。1989年和1990年,我办安排专项经费,研究利用猕猴桃枝条栽培香菇,亦获得了成功。现将试验结果报告如下。 一、试验概况
%P 40-41
%@ 1000-0941
%L 41-1144/TV
%W CNKI


%0 Journal Article
%A 李明章
%A 王明忠
%A 赵成全
%+  四川省自然资源研究所,四川省自然资源研究所,苍溪县科委,
%T 猕猴桃优良品种的选育
%J 资源开发与保护
%D 1990
%N 04
%K 海沃德;商品果率;结果枝;优良品种;稳产性能;群体产量;早果性;猕猴桃;果实大小;
%X <正> 猕猴桃以“水果之王”著称于世,在国内外享有盛誉,其售价高于其它水果,30年代开始世界各地争先发展此种水果。1906年以前新西兰从我国引种,选育出5个猕猴桃品种,目前其发展面积、产量均居世界之首。我省是猕猴桃原产地之一,资源十分丰富,1981年以来我们选育出4个品种,推广面积达2万多亩,取得了较好的经济效益。一、选育过程1981年我们在调查野生猕猴桃资源中,初选出类型较好的野生单株45个,采集单株枝条进行无性
%P 258-259
%@ 1005-8141
%L 51-1448/N
%W CNKI


%0 Journal Article
%A 张平远
%T 中华猕猴桃在美国
%J 世界农业
%D 1990
%N 10
%K 中华猕猴桃;维生素;
%X <正> 美国加利福尼亚州园艺种植者从1967年开始引种中国的中华猕猴桃,现已大面积推广种植,美国人普遍把中华猕猴桃称为“洋桃”。据加州中华猕猴桃种植者协会统计,现加州中华猕猴桃种植面积约2万英亩,每英亩平均产量7000—10000公斤,年总产值约4800万美元。
%P 62
%@ 1002-4433
%L 11-1097/S
%W CNKI


%0 Journal Article
%A 张运涛
%T 疏除时期对猕猴桃果个大小和产量的影响
%J 国外农学(果树)
%D 1990
%N 02
%K 以色列;留果数;打破休眠;单株果数;单果重;生理期;单株结果数;平均果重;猕猴桃果;
%X 在以色列西加里利地区,于萌芽期和座果期进行了猕猴桃疏除试验。其目的是:1.确定疏除的最佳生理期,2.获得最佳的果个和产量;3.确定单株数和翌年产量的相互关系。结果表明,单株果数和单果重或翌年产量呈负相关。萌芽期比座果后疏除的果个大,随单株负载量的降低,两种疏除期的差别越小。如单果重不小于70克,在萌芽期疏除每株需留1700个果,座果期疏除每株应留1400个果。未用氨氰(Alzodef)打破休眠的植株与喷施氨氰的植株相比,前者的结果致不及后者的一半。
%P 21-23
%@ 1001-392X
%L 41-1127/S
%W CNKI


%0 Journal Article
%A 朱鹿鸣
%+ 江苏省植物微繁殖技术中心
%T 大力提倡猕猴桃的庭园栽培
%J 江苏林业科技
%D 1990
%N 01
%K 猕猴桃;猕猴桃生产;
%X <正> 中华猕猴桃素有“果中珍品”之美称,以其风味独特和维生素C、E含量特高而著称于世,成为当今国际上倍受青睐的新兴水果,栽培面积迅速扩大.如日本,近年来猕猴桃一直作为高收益果树的代表,仅爱媛一县,1986年的种植面积就达728公顷,年产量达5 000吨以上,一举成为该县的主要果树.为了满足国内人们对新型水果的不断需求,组织出口国际市场,以获取较高的经济效益,大力发展我国的猕猴桃生产,势在必行.根据我国的实际情况要想发展大面积的猕猴桃园,由于投资大,管理技术跟不上,一时还有不少困难.在农村家前屋后庭园中
%P 41
%@ 1001-7380
%L 32-1236/S
%W CNKI


%0 Conference Proceedings
%A 朱清华
%A 张炜
%A 田利群
%A 梁杏兰
%A 杨望胜
%+ 同济医科大学营养卫生学教研室;同济医科大学营养卫生学教研室;同济医科大学营养卫生学教研室;同济医科大学营养卫生学教研室;同济医科大学营养卫生学教研室;
%T 猕猴桃保健食品的幼儿食用效果观察
%B 中国营养学会第二届营养资源学术会议
%C 中国上海
%? 中国营养学会营养资源专业组
%D 1989
%P 2
%K 保健食品;效果观察;维生素;猕猴桃;
%X <正>猕猴桃被誉为水果之王,含有丰富的维生素C、微量元素和多种氨基酸和维生素。有报导:猕猴桃有防癌、增智和促进儿童生长发育的功能,我省山区产量丰富,急需开发利用。我组与武汉市食品工业研究所共同合作,由研究所研制生产工艺,配方和提供样品,我教研室进行人体试验,猕猴桃保健食品有果酱、羹。产品中含蛋白质4克100 克,铁32-42mg/100克,维生素C110-300mg/100克。每人每天食用15-25克, 可每天补充铁6-7毫克,维生素C20-50毫克/猕猴桃10克左右。
%W CNKI


%0 Journal Article
%A 黎晔
%+ 中国农科院郑州果树所
%T 猕猴桃施肥技术
%J 土壤肥料
%D 1989
%N 03
%K 猕猴桃;施肥技术;
%X <正> 据新西兰的赛尔氏的介绍,每0.1公顷猕猴桃园每年需施氮肥16.9公斤、磷肥6.8公斤、钾肥5.1公斤。在新西兰,猕猴桃园一般于9月份(相当于我国的3月份)施入约2/3的氮肥、11月份(相当于我国的5月份)再施入约1/3的氮肥;磷、钾肥则均在8月份(相当于我国的2月份)施用。
%P 48
%@ 1002-0616
%L 11-2991/S
%W CNKI


%0 Journal Article
%A 林开瑞
%+ 三明市情报所
%T 中华猕猴桃优良株系简介
%J 福建农业科技
%D 1989
%N 01
%K 平均果重;猕猴桃生产;中华猕猴桃;优良株系;
%X <正> 猕猴桃原产我国,故称为中华猕猴桃。是当今世界上新兴的一种栽培果树。果实营养丰富,又有一定的医疗效果及较高的经济价值,深受国内外人们的普遍重视。我国自1978年8月由中国农科院主持在河南信阳地区召开“全国猕猴桃科研座谈会”后,组织了全国范围内的科研协作,发动全国范围内开展对猕猴桃资源普查。通过几年的努力,基本上摸清了我国野生猕猴桃资源的分布、产量、生态条件和加工利用情况。同时进行了良种选育、繁殖栽培,建立猕猴桃生产
%P 22-23
%@ 0253-2301
%L 35-1078/S
%W CNKI


%0 Journal Article
%A 敖礼林
%+ 奉新县猕猴桃开发公司
%T 猕猴桃的旱害防治技术
%J 江西农业科技
%D 1989
%N 02
%K 猕猴桃;
%X <正> 当今许多地方栽植猕猴桃没有因雨季的积水枯死,反倒被旱期的干旱而死亡。这种情况的出现是因不善旱期的管理有关,从而造成植株成片枯死、大量落叶落花、落果及果实日灼等,严重影响了新栽园的成活率,及结果园的产量和果实品质。选择适地栽植猕猴桃是防止或减轻旱害的根本措施之一。猕猴桃适宜栽植在气候温暖湿润、士层肥沃、排灌便利、避风、四周有较好植被的山沟、山腰、丘陵等处;而土层薄瘦、当风、排灌不便、地势高燥、四周无植被(或极少)等处,不适栽植猕猴桃,这些地方易遭旱害,受害重时死株达40～
%P 17
%@ 1004-7395
%L 36-1097/S
%W CNKI


%0 Journal Article
%A 蔡祖团
%T 中华猕猴桃优良品种选育通过鉴评
%J 亚热带植物通讯
%D 1988
%N 02
%K 中华猕猴桃;品种选育;
%X <正> 福建省亚热带植物研究所科技人员,从野生中华猕猴桃群体及外引优株中,选育出厦亚1号、78—1—11、厦亚15号和厦亚20号及适合于早、中、晚熟雌株的授粉树厦亚18号雄株。 1988年9月2日,省科委委托厦门市科委在省亚植所召开了现场验收鉴评会。与会专家听取了我所科技人员作的《中华猕猴桃优良品种选育研究报告》,现场验收了产量,品评鲜果品质,一致认为:
%P 56
%@ 1009-7791
%L 35-1243/S
%W CNKI


%0 Journal Article
%A 章道性
%+  东至县科学技术委员会,
%T 高位嫁接技术的应用是猕猴桃野生资源改造的重要环节
%J 中国野生植物
%D 1988
%N Z1
%K 高接换种;高位嫁接;猕猴桃;收获期;单位面积产量;技术的应用;野生资源;
%X <正> 猕猴桃在我国历史悠久,但其利用仍属于刚刚兴起的果树新秀。目前全国尚以野生果利用为主。由于处于野生状态的猕猴桃成熟期不相一致,果型偏小,加之,无人管理,破坏严重,大小年普遍发生,不仅产量不稳定,同时部分地区盲目提前采收日期,使猕猴桃失去固有的风味,降低了品质。因此,发展猕猴桃生产,除有计划地积极开展人工栽培以外,大力加强对现有野生资源采取保护措施,在保护的基础上,有计划有目的地进行全面改造换种是十分必要的,以促使变野生为家生,相应地提高猕猴桃的产量和品质,以满足人们加工和鲜食的需要。
%P 29-30
%@ 1006-9690
%L 32-1381/Q
%W CNKI


%0 Journal Article
%A 黄瑞康
%A 扶智才
%+ 湖南省农科院园艺所


,湖南省农科院园艺所
%T 湖南省猕猴桃资源分布特点及其规律的研究
%J 湖南农业科学
%D 1987
%N S1
%K 猕猴桃属;美味猕猴桃;分布特点;湖南省;
%P 36-42
%@ 1006-060X
%L 43-1099/S
%W CNKI


%0 Journal Article
%A 陈永瑞
%+ 中国科学院、国家计委自然资源综合考察委员会
%T 赣江流域丘陵山区猕猴桃资源的保护和利用问题
%J 经济林研究
%D 1987
%N 02
%K 猕猴桃资源;绵毛猕猴桃;中华猕猴桃;猕猴桃生产;保护和利用;丘陵山区;
%X <正> 猕猴桃(Aclinidiaceae)是我国主要特产果树之一。赣江流域丘陵山区猕猴桃资源相当丰富,并具有它本身的特色。保护和利用好这一资源,对促进该区国民经济的发展,推动该区人民生活水平的提高和改善将起到一定的作用。一、赣江流域丘陵山区猕猴桃资源的特点赣江流域丘陵地区地处北回归线附近,与南亚热带相邻,并离海岸线比较近,水热条件好。这些因素的存在,给猕猴桃的生存创造了良好的生态条件。根据我们考察,并参考了有关文献资料,认为:赣江流域丘陵山区猕猴桃资源有如下的明显特点:
%P 99-101
%@ 1003-8981
%L 43-1117/S
%W CNKI


%0 Journal Article
%A 周付英
%+  湖南省园艺研究所,
%T 我国猕猴桃优良株系介绍
%J 果树
%D 1987
%N 03
%K 优良株系;江西省;猕猴桃;稳产性;
%X <正> 1978年以来.全国十几个省先后对我国猕猴桃资源进行了调查。在开展资源调查的同时,初选了约1500余个优良株系。在人工栽培条件下,对这批优良株系陆续进行了子代鉴定,并繁殖了一定数量苗木,建立了良种基地。到1986年止,通过正式鉴定的中华
%P 24-26
%@ 1005-345X
%L 14-1127/S
%W CNKI


%0 Journal Article
%A 吴德义
%A 陈江美
%A 任茂忠
%+ 湖北省兴山县成人中等专业学校


,湖北省兴山县成人中等专业学校


,湖北省兴山县成人中等专业学校
%T 猕猴桃采收期研究初报
%J 江西农业科技
%D 1987
%N 04
%K 采收期;猕猴桃;果品质量;研究初报;
%X <正> 猕猴桃不仅营养丰富、味道鲜美,而且具有较高的药用价值,深受人们喜爱。随着猕猴桃人工选育的深入和发展,各种优良品种(品系)不断涌现,其成熟期相差悬殊,因此根据用途,适时采收显得十分重要。采摘过早,产量低,品质差;采摘过迟,鼠、鸟为害重,易落果,不耐贮藏。同时,采收时期的迟早与次年产量亦有影响。为了弄清猕猴桃采收期对果实耐贮性及次年结果习性的影响,我们于1985～1986年进行了研究,现将结果初报如下:
%P 23-24
%@ 1004-7395
%L 36-1097/S
%W CNKI


%0 Journal Article
%A 山本敏雄
%A 刘贺昌
%T 中华猕猴桃的人工授粉
%J 河北农业科技
%D 1987
%N 04
%K 人工授粉;中华猕猴桃;
%X <正> 中华猕猴桃为雌雄异株,在自然条件下通过蜜蜂等昆虫完成授粉,所以雌花周围有雄花,产量稳定。但在开花期,如有大风和降雨等不良环境条
%P 31
%@ 1003-6288
%L 13-1083/S
%W CNKI


%0 Journal Article
%A 李欣
%A 赵建成
%+ 江西省科学院生物资源研究所


,江西省修水县科学技术委员会
%T 修水县野生猕猴桃资源调查初报
%J 江西科学
%D 1987
%N 01
%K 中华猕猴桃;修水县;海拔高度;
%X 1984年8月,通过对修水县野生猕猴桃资源的调查,基本上查清了本县猕猴桃的种类、分布;估算了中华猕猴桃的蕴藏量,选出了一些优良植株,了解了加工利用的现状等,为进一步开发利用本县野生猕猴桃资源提供了科学依据。
%P 57-62
%@ 1001-3679
%L 36-1093/N
%W CNKI


%0 Journal Article
%A 黎晔
%+ 中国农科院郑州果树研究所
%T 国外猕猴桃的育种及其栽培技术
%J 江苏林业科技
%D 1987
%N 01
%K 猕猴桃果实;结果母枝;
%X <正>猕猴桃是一种具有很高营养价值的水果,当今世界各国均在争相引种栽培。日本过去主要是在柑桔产区引进猕猴桃。现在,在北关东至中部地区也在引种栽培,面积日益扩大。到1990年将扩展到3,173公顷,其产量也显著的上升,1985年已达2万吨。到1990年将达54,740吨。新西兰是猕猴桃主产国。到1992年时,年产量将达26.9万吨;出口量预计为21.5万吨,而其计划出口量中的30％左右是面向日本。美国亦在发展猕猴桃,尤其是加利福尼亚洲,1983年其栽培面积已达2,105公顷;产量达12,701吨,也主要是向日本出口。  为了更好地指导我国的猕猴桃生产,现将国外有关猕猴桃的育种及其栽培技术作些简要介绍,以供参改。  一、猕猴桃品种的选育  日本的猕猴桃园现在基本是统一用海沃德品种,即使在引进时混入一些其他品种,也高接更新为海沃德品种。但统一栽植海沃德品种以后,却出现畸形果较多的现象。为育出新的品种,日本正计划在本国的猕猴桃园
%P 42-43
%@ 1001-7380
%L 32-1236/S
%W CNKI


%0 Journal Article
%A 梁木源
%+  广西植物研究所植物园,
%T 金花猕猴桃
%J 植物杂志
%D 1986
%N 05
%K 金花猕猴桃;丰产性;金黄色;
%X <正> 金花猕猴桃(Actinidia chrysantha C.F.Liang)是猕猴桃属植物中唯一具有金黄色花的种类,果实大小仅次于中华猕猴桃,丰产性强,是引种栽培和育种的良好材料。金花猕猴桃是大藤本,成熟枝蔓无毛,嫩枝被茶褐色粉末状短茸毛,皮孔明显。叶软纸质,阔卵形或卵形,叶缘有圆锯齿,叶片表面草绿色,背面粉绿色,叶柄水红色,全无毛。5月上旬至下旬开花,金黄色,花直径15—18毫米。果实11月成熟,栗褐色或暗绿色,具小而密的淡褐色斑点。果实短柱形或卵球形,果实纵径3.38厘米,横径3.05厘米,平均果重19克,果
%P 11
%@ 1673-0437
%L 11-5272/Q
%W CNKI


%0 Journal Article
%A 朱大业
%+  中南农学院,
%T 驯化成功的猕猴桃优株
%J 植物杂志
%D 1986
%N 05
%K 猕猴桃;结果枝;
%X <正> 湖南省麻阳县西晃山,海拔860米的山坡上,发现一株丰产型中华猕猴桃,编号为湘麻79—06。这棵猕猴桃干径8厘米,株高4米,冠幅10×15米,生长旺盛,树势强健。果实长椭圆形,稍扁,大小均匀,平均单果重49克,可溶性固形物14.5%,总糖8.9%,总酸1.1%,每百克果肉中含维生素C217毫克。1979年以来,连续多年观察,果实产量变动于60—90公斤之间。果实密集,丰产性强。1980年以来,怀化县果木场、长沙市省园艺所、株州市中南林学院等单位嫁接育苗并栽培试验,性状稳定,4年生嫁接苗平均单株产量17公斤,结果枝占总枝数的88.3%,70%的结果枝为短缩果枝和短果枝,一般每枝座果5—6个,多的10个以上。适
%P 12
%@ 1673-0437
%L 11-5272/Q
%W CNKI


%0 Journal Article
%A 李灿
%+  洛阳地区供销社猕猴桃实验园,
%T 猕猴桃的采收期
%J 果树
%D 1986
%N 02
%K 猕猴桃;可采成熟度;采收期;
%X <正> 猕猴桃各品种品系间成熟期差异很大,根据用途适时采收猕猴桃非常重要。采收过早,产量低,品质差,品种特有的风味难表现出来;采收过晚,果实在树上变软,鼠鸟害重,易落果,不耐贮藏。我们从多年的实践中,摸索出猕猴桃的可采成熟度、食用成熟度及生理成熟度如下:
%P 45
%@ 1005-345X
%L 14-1127/S
%W CNKI


%0 Journal Article
%A 范恩普
%A 樊卫国
%+ 雷山县猕猴桃资源调查办公室


,雷山县猕猴桃资源调查办公室
%T 雷山县猕猴桃资源调查报告——猕猴桃资源及种类
%J 贵州农业科学
%D 1986
%N 02
%K 猕猴桃资源;年均气温;年均温;垂直分布;中华猕猴桃;雷山县;
%X <正>猕猴桃因果实营养丰富,风味佳美、功效特异而被誉为果中珍品,在我国列为新兴果树。贵州省是我国猕猴桃密集分布区之一,资源十分丰富。雷山县又是贵州省猕猴桃种类最多、产量最大的地区。为加速猕猴桃资源的开发利用,1983～1984年省农科院和雷山县经委对雷山县的猕猴桃资源陆续作过一些调查和选优工作,1985年在省区划办和黔东南州区划办的支持下,组成雷山县猕猴桃资源调查办公室,组织力量对全县的猕猴桃资源进行了全面的调查,基本查清了雷山县猕猴桃的资源、种
%P 46-50
%@ 1001-3601
%L 52-1054/S
%W CNKI


%0 Journal Article
%A 猕猴桃资源调查协作组
%T 福建猕猴桃资源调查
%J 福建省农科院学报
%D 1986
%N 01
%K 中华猕猴桃;阔叶猕猴桃;维生素;猕猴桃属植物;猕猴桃资源;
%X 本文记述福建猕猴桃的种、生态因子及分布。通过调查发现有嫩枣猕猴桃、紫果猕猴桃、黑蕊猕猴桃、葛枣猕猴桃、对萼猕猴桃、毛叶硬齿猕猴桃、京梨猕猴桃、异色猕猴桃、金花猕猴桃、清风藤猕猴桃、长叶猕猴桃、绵毛猕猴桃、阔叶猕猴桃、安息香猕猴桃、小叶猕猴桃、毛花猕猴桃、浙江猕猴桃、中华猕猴桃等18个种和变种。其中最主要是中华猕猴桃软毛变种,其次,是富含维生素C的毛花猕猴桃和阔叶猕猴桃。
%P 50-58
%@ 1008-0384
%L 35-1077/S
%W CNKI


%0 Journal Article
%A 邱碧云
%T 中华猕猴桃在日本
%J 世界农业
%D 1985
%N 06
%K 中华猕猴桃;
%X <正> 近年来,日本园艺界为解决国内某些果品生产过剩,并适应消费者对新型水果的需求,正积极发展中华猕猴桃。1983年,日本已有23个县栽培中华猕猴桃,种植总面积1655公顷,结果园面积650公顷,产量5400多吨,年总销售量1.2万—1.3万吨。随着中华猕猴桃综合利用的开发,其需求量还有成倍增长的趋势。
%P 59
%@ 1002-4433
%L 11-1097/S
%W CNKI


%0 Journal Article
%T 依兰县猕猴桃开发利用的作法
%J 黑龙江园艺
%D 1985
%N 04
%K 猕猴桃;依兰县;初果期;开发利用;
%X <正> 依兰属于半山区县,猕猴桃资源丰富,根据调查,全县生长的猕猴桃有三种,即软枣猕猴桃,狗枣猕猴桃、葛枣猕猴桃。其中软枣猕猴桃面积最大,可达六万五千亩,共三十万株左右,每株平均产量按三十斤计算,可产野果四百五十多万斤。为了开发利用软枣猕猴桃的资源优势,这个县于一九八○年建立了野生动值
%P 14
%@ 1001-0009
%L 23-1247/S
%W CNKI


%0 Journal Article
%T 猕猴桃中的挥发性成分
%J 野生植物研究
%D 1985
%N 01
%K 挥发性成分;猕猴桃;冷却剂;
%X <正> 弥猴桃(Actinidia chinensis Planch)原产中国,近十多年来,它作为商品园艺作物在新西兰获得了巨大成功。目前,年产量已达二万六干吨,其中80%以上用于出口,预计在今后的十年内,弥猴桃的产量将增加八至十倍。现在市场上供应的主要是保存较好的新鲜弥猴桃,但是,随着产量的不断增加,必将有大量不能作为鲜果出售的弥猴桃被加工为罐头上市。然而,经过加工的弥猴桃,特别是经过热处理的,其风味大大逊于新鲜的弥猴桃,倒颇象煮熟了的欧洲茶藨子。在加工弥猴桃汁的过程中,其风味也会发生很大变化,即使不使用热处理法,也是这样。
%P 45-46
%@ 1006-9690
%L 32-1381/Q
%W CNKI


%0 Journal Article
%A 黎晔
%T 国外猕猴桃的栽培技术
%J 山西果树
%D 1985
%N 01
%K 猕猴桃;结果母枝;
%X <正> 为获得平均单果重100克以上的猕猴桃,使每0.1公顷的产量达到3吨左右,必须培养稳产树形。应该有计划地培养出充实的结果母枝,使春～初夏期间抽生的新梢尽可能粗一些、长一些。必须保证猕猴桃的枝、叶至落叶期时仍然健全。据观察,海沃德品种8—9月份落叶50%以上时,翌年难以结果。
%P 57
%@ 1005-345X
%L 14-1127/S
%W CNKI


%0 Journal Article
%A 松会能
%+ 贵州省农科院情报研究室
%T 猕猴桃的人工栽培(综述)——Ⅱ.猕猴桃果园的建立和管理
%J 贵州农业科学
%D 1984
%N 05
%K 猕猴桃园;结果枝;中华猕猴桃;人工栽培;
%X <正> 猕猴桃果园基地的选择 野生的猕猴桃在长期衍化过程中,形成自己固有的特性,对气温、地势、水份、光照、土壤和植被等有它独特的要求。日本福井正夫(1983)认为猕猴桃栽植在不适宜的地方,不论管理怎样好,效果还是不好;若栽植在适宜地方,管理格外省力,容易成功。法国J—M Fouvnier(1977)的经验,气候是限制猕猴桃果园建立的主要因素,
%P 38-44
%@ 1001-3601
%L 52-1054/S
%W CNKI


%0 Journal Article
%A 朱大业
%A 黄茂松
%+  中南林学院,湖南岳阳市园艺场,
%T 中华猕猴桃风害调查
%J 中国果树
%D 1983
%N 04
%K 中华猕猴桃;
%X <正> 今年3月至5月,湖南省发生了几次大暴风雨,致使农林生产遭受严重损失。在这之后,我们对株州、长沙和岳阳等地的猕猴桃园进行了风害调查。调查结果表明,在平原、丘陵区,6级以上大风,对人工栽培的猕猴桃的生产和产量都有不同程度的影响。
%P 61
%@ 1000-8047
%L 21-1165/S
%W CNKI


%0 Journal Article
%A 黄庆韩
%+ 闽侯县农业局
%T 闽侯县猕猴桃资源调查
%J 亚热带植物通讯
%D 1983
%N 02
%K 猕猴桃生产;单果重;猕猴桃资源;阔叶猕猴桃;闽侯县;
%X <正>闽江南北的广大山区生长着丰富的猕猴桃科植物。其营养十分丰富,尤其是维生素C(阔叶猕猴桃,每100克果肉中含维生素C1600毫克以上),果品可供出口。所以,发展
%P 47-52
%@ 1009-7791
%L 35-1243/S
%W CNKI


%0 Journal Article
%A 刘东
%T 新西兰的猕猴桃
%J 食品工业科技
%D 1983
%N 01
%K 新西兰元;猕猴桃;种植面积;
%X <正> 猕猴桃不仅酸甜可口,而且营养丰富,它可加工成罐头、酱、酒以及蜜饯等食品。 近年来,新西兰的猕猴桃的种植和产量得到长速的发展。主要种植地区在普伦提湾,1977年其种植面积约占新西兰的猕猴桃总种植面积的85％。在此之后,由于其他地区也相继发展猕猴桃的种植,因此到1980年普伦提湾猕猴桃的种植面积所占的比例
%P 55-56
%@ 1002-0306
%L 11-3266/TS
%W CNKI


%0 Journal Article
%+  湖南省桑植县农业局,
%T 红心大果猕猴桃
%J 中国果树
%D 1983
%N 01
%K 桑植县农业局;猕猴桃资源;
%X <正> 我县野生猕猴桃资源分布广,面积大,产量多,而且种、变种和类型相当丰富,是我省猕猴桃资源蕴藏量较大的一个县。为了充分挖掘利用,1981年8月,我局组织有关专业技术人员,在全县开展了猕猴桃资源调查。在这次调查中,选出了7个有经济价值的优良株系。其中有一株(湘桑81310)为红心大果猕猴桃。
%P 26
%@ 1000-8047
%L 21-1165/S
%W CNKI


%0 Journal Article
%A 叶冬梅
%+  庆元县农科所,
%T 维生素C含量最高的猕猴桃
%J 浙江科技简报
%D 1983
%N 03
%K 维生素;猕猴桃;
%X <正> 庆元县农科所1981年在猕猴桃种质资源调查中发现了一毛花猕猴桃优株。经省园艺所、轻工所分析,百克鲜果含维生素C1135.1毫克,是目前国内资料报道中维生素C含量最高的。这株编号为“庆毛81—1”的毛花猕猴桃单株,不仅维生素C含量高,而且其他性状也很优良。树冠不很大,产量
%P 11
%@ 1003-7438
%L 33-1073/N
%W CNKI


%0 Journal Article
%A 黎晔
%T 日本德岛县猕猴桃出现软腐病
%J 植物检疫
%D 1982
%N 06
%K 猕猴桃;
%X <正> 最近,日本德岛县果树试验场部分猕猴桃发现了软腐病,虽然现阶段为害现象极少,但随着猕猴桃产量和销售量的增加,将会带来很大问题。猕猴桃软腐病症状有两种:一种是果皮内侧有白色腐烂斑点的白斑点型;另一种是果实先端部分变软而产生白霉的白霉型。对于猕猴桃出现软腐病的原因,目前有
%P 52
%@ 1005-2755
%L 11-1990/S
%W CNKI


%0 Journal Article
%A 卢开椿
%T 山地栽植猕猴桃
%J 福建农业科技
%D 1982
%N 02
%K 野生猕猴桃;
%X <正> 我省山多,气候好,适宜栽植猕猴桃。山区农民早就有利用房前屋后、园边隙地、山脚空地等零星栽植的经验。浦城县古楼公社社员张宝兰,宅傍种的猕猴桃已有八十多年的历史,单株产量高的可达200～300斤,屏南也有达500斤的。建宁、寿宁、浦城、福安、古田、周宁、柘荣、屏南、沙县、松溪等县都已开始在资源区发展山地栽植猕猴桃,把发展猕猴桃纳入果树生产计划。
%P 53
%@ 0253-2301
%L 35-1078/S
%W CNKI


%0 Journal Article
%A 稻村博仁
%A 孙禄
%+  吉林省特产研究所,
%T 新西兰猕猴桃栽培的历史及其现状
%J 特产科学实验
%D 1981
%N 04
%K 海沃德;新西兰;布鲁诺;收获量;桃生产;猕猴桃;
%X <正> 作者于1978年末至79年末,在新西兰从事实际栽培,对栽培历史及现状进行了调查。一新西兰的气候和土壤新西兰由北岛和南岛组成,普伦提湾地处北岛的南纬38度,占猕猴桃生产90％以上。相当于福岛市至仙台市的纬度,从猕猴桃是亚热带性水果概念出发,能形成世界上最大的产地是不可思议的。如表所示,盛夏气温超过30℃的天气很少,冬季也不低于
%P 56-58
%@ 1001-4721
%L 22-1154/S
%W CNKI


%0 Journal Article
%T 怎样鉴别猕猴桃的雌雄株
%J 江西农业科技
%D 1981
%N 06
%K 雌雄株;猕猴桃;
%X <正> 我国特产果树果中佳品猕猴桃,但它是雌雄异株,苗期又很难鉴别,假如定植后,雄多雌少,会给生产带来很大损失。我省信阳市林科所1978年建园,80年开花结果,其中雄株占87％,雌株仅占13％,严重影响了产量。为此,信阳市农、林科研人员,通过多数样本,重复试验,得出鉴别猕猴桃雌雄株的方法,操作方便,设备简单,可供试验、推广。其方法为: (一) 测试材料:一类用性成熟的雌雄株叶片;另一类用幼令未结果的实生苗叶片。 (二) 测试药剂:1号液为6.93％硫酸铜水溶液;2号液为34.6％苛性钠水溶液。 (三) 测试方法:在植株上各取鲜叶20克,用蒸馏水洗净,研碎,放入烧杯内加200毫升蒸馏水,振荡1—2分钟,浸泡24小时,过滤得叶组织液。
%P 33
%@ 1004-7395
%L 36-1097/S
%W CNKI


%0 Journal Article
%+ 建宁县科委农业局
%T 建宁猕猴桃
%J 福建农业科技
%D 1981
%N 02
%K 中华猕猴桃;猕猴桃果实;
%X <正> 猕猴桃是当前世界上一种新兴栽培果树,果实风味好,产量高,营养丰富。据分析每百克鲜果含维生素C一百至四百二十毫克,比柑桔高五到十倍,素有“维生素”果之称。在国际市场上其售价是苹果之2～3倍。根、茎、叶、花、果均可入药。对消化道癌症、高血压、心血管病、肝炎、麻风病和尿道结石等疾病均有疗效。我县在一九七八年植物资源普查的基础上,于一九七九年9～11月(猕猴桃果熟期)由县科委和农业局主持邀请有关单位参加,组成专业调查队,对全县八个公社进行了猕猴桃资源调查。一、自然条件:我县位于本省西北部闽赣两省交界的武夷山脉南段主干,地处北纬26°36′～
%P 44-46
%@ 0253-2301
%L 35-1078/S
%W CNKI
