# Supplementary material for: Effects of irrigation and fertilization management on kiwifruit yield, water use efficiency and quality in China: A meta-analysis
Source: Front Plant Sci. 2025 Oct 15;16:1534702. doi: 10.3389/fpls.2025.1534702 (PMC12568633; doi:10.3389/fpls.2025.1534702)
Supplement: Supplementary file 2 [file DataSheet1.zip › endnote导入数据/知网/CNKI-637651813094718750.txt]

%0 Journal Article
%A 谢利华
%A 刘鹏
%A 方峥峥
%+ 陕西省岚皋县农业科技服务中心;岚皋县蔺河镇水利水保站;
%T 滴灌与微喷灌技术在山地猕猴桃园的应用
%J 西北园艺(果树)
%D 2021
%N 04
%K 微喷灌技术;猕猴桃园;空气控制阀;
%X <正>猕猴桃是需水量很大的作物,实现全生育期充足供水是保证猕猴桃产量与品质的关键技术。陕南地区降雨量较大,主要集中在7—9月,且山地的地表径流大,水土流失较严重。陕南的山地猕猴桃园坡度多在10°～35°,采用等高线立桩、顺坡向栽植(55～75株/亩)。为了对比筛选适用于山地猕猴桃园的节水灌溉技术,保证有效灌溉率,我们选择在陕西岚皋县的山地猕猴桃园区开展了滴灌和微喷灌对比试验,结果表明,微喷灌技术更适宜于山地猕猴桃生产。
%P 56-59
%@ 1004-4183
%L 61-1226/S
%W CNKI


%0 Journal Article
%A 李俊建
%A 桓德强
%+ 陕西省汉中市汉台区果业中心;陕西省洋县良种繁殖示范农场;
%T 汉中丘陵山地猕猴桃栽植技术创新与思考
%J 西北园艺(果树)
%D 2021
%N 03
%K 猕猴桃园;栽植技术;饲料油菜;丘陵山地;创新与思考;
%X <正>针对近年汉中猕猴桃产区在丘陵山地栽植猕猴桃投资大、成活差、苗木生长一致性差、早期无收益等突出生产问题,我们采用了一系列创新措施,提高了种植效率,减少了病虫危害,并可促使猕猴桃园早日投产,缩短成本回收周期,降低种植风险。现将主要措施总结如下。
%P 61-62
%@ 1004-4183
%L 61-1226/S
%W CNKI


%0 Journal Article
%A 赵英
%A 郭旭新
%A 樊会芳
%A 高志永
%+ 杨凌职业技术学院水利工程分院;西安理工大学西北旱区生态水利工程国家重点实验室;
%T 不同灌溉方式对猕猴桃园土壤团聚体结构和养分的影响
%J 水土保持学报
%D 2021
%V 35
%N 03
%K 地面灌溉;;微喷灌;;猕猴桃;;土壤团聚体
%X 为探究不同灌溉方式对猕猴桃园土壤结构和养分的影响,2017—2019年在陕西杨凌猕猴桃种植园布设地面灌溉、微喷灌2种处理,测定0—50 cm土层的土壤团聚体结构和有机质、碱解氮、速效磷和速效钾的含量,分析不同灌溉方式下土壤团聚体结构和养分的差异。结果表明:在0—50 cm土层,地面灌溉处理土壤中粒径分别为>5.0,2.0～5.0,1.0～2.0,0.5～1.0,0.25～0.5,<0.25 mm的颗粒在不同土层中的分布均匀程度高于微喷灌处理,2种灌溉方式下均以<0.25 mm的土壤颗粒分布最为均匀;微喷灌处理土壤中粒径>0.25 mm的水稳性大团聚体含量显著高于地面灌溉处理,土壤团聚体的平均质量直径(MWD)、几何平均直径(GMD)高于地面灌溉,而分形维数(D)低于地面灌溉,土壤氮磷钾总含量高于地面灌溉。微喷灌有利于保持猕猴桃园土壤结构的稳定性和土壤肥力,能促进土壤的可持续发展,是成龄猕猴桃园适宜的灌溉方式。
%P 320-325
%@ 1009-2242
%L 61-1362/TV
%W CNKI


%0 Journal Article
%A 李云风
%+ 四川大学;
%T 猕猴桃避雨生存环境的光伏滴灌技术研究
%J 南方农机
%D 2021
%V 52
%N 08
%K 猕猴桃;;避雨生存环境;;光伏滴灌技术
%X 光伏滴灌技术是一种依托于现代化技术的农业灌溉技术,它对于猕猴桃避雨栽培的发展具有重要的作用。光伏设施的工作原理为依靠钢架来构建起大棚,同时在其中设置太阳能组件,从而吸收太阳能并以此进行能量转化。该设施不但可以确保大棚内的猕猴桃在生长过程中拥有足够的光照,还可以为大棚内各种用电设施的运行提供能源保障,依靠太阳能所转化的电能运行滴灌系统,以此完成科学灌溉,最终实现猕猴桃产量的进一步增长。本文对猕猴桃避雨生存环境下的光伏滴灌技术进行了研究,深入分析了其优缺点以及经济价值,希望可以为后续的相关研究提供参考和借鉴。
%P 112-113
%@ 1672-3872
%L 36-1239/TH
%W CNKI


%0 Journal Article
%A 杨莉莉
%A 高义民
%A 张金水
%A 王兴梅
%A 同延安
%+ 西北农林科技大学资源环境学院;
%T 含氯化肥不同施用量对猕猴桃产量和品质的影响及其后效
%J 植物营养与肥料学报
%D 2021
%V 27
%N 04
%K 含氯肥料;;猕猴桃;;产量;;品质;;氯离子含量;;后效
%X 【目的】猕猴桃为喜氯作物,充足的含氯肥料能提高猕猴桃产量。研究猕猴桃的适宜含氯肥料用量,及过量施用含氯肥料是否会影响猕猴桃的产量及其后效,为猕猴桃园合理施用含氯肥料提供科学依据。【方法】在猕猴桃(Actinidia deliciosa)园设置不同用量含氯化肥试验,共设5个施氯水平0 (Cl-0)、170 (Cl-170)、340 (Cl-340)、910 (Cl-910)、1480 (Cl-1480) kg/hm~2,2014—2017年连续施用3年后,停止施用含氯肥料两年后(2018和2019年),取样分析猕猴桃产量、品质、植株和土壤氯离子含量。【结果】停用含氯肥料两年后,Cl-170、Cl-340、Cl-910处理比Cl-0处理的猕猴桃产量分别增加7.5%、11.9%、18.0%,Cl-1480处理的产量与CK持平;Cl-910、Cl-1480处理的猕猴桃果实Vc含量与Cl-0处理无显著差异。在2017年,除Cl-170处理的叶片外,施氯处理的猕猴桃叶片、枝条、果实中的氯离子含量均显著高于Cl-0处理,叶片、枝条和果实中的氯离子含量随着施氯量的增加而增加;2019年,除Cl-1480处理的枝条和果实外,其余处理枝、叶、果实中氯离子含量与Cl-0处理没有显著差异。2017年,Cl-170、Cl-340、Cl-910、Cl-1480处理Cl–在0—100 cm土层没有累积,100cm以下土层土壤Cl–含量随施氯量的增加而增加;2019年,0—300 cm土层未见氯离子积累。【结论】在本试验条件下,施用含氯肥料不会引起0—100 cm土层中氯离子的积累。施用适量含氯肥料(170 kg/hm~2)可显著提高当年猕猴桃产量和品质。连续3年过量施用含氯肥料(910和1480 kg/hm~2)显著提高了植株叶片、枝条和果实中的Cl–含量,降低了猕猴桃产量和果实Vc含量,停止施用含氯肥料后,该不利影响随即消失,且施用含氯肥料910 kg/hm~2较不施含氯肥料仍有显著增产效果。因此,建议在猕猴桃果园施用适量含氯肥料;当含氯肥料施用严重过量时,可停止施用含氯肥料两年,可在维持较高的猕猴桃产量的同时,恢复猕猴桃的品质。
%P 575-582
%@ 1008-505X
%L 11-3996/S
%W CNKI


%0 Journal Article
%A 陈永国
%A 张殿勤
%A 马成战
%+ 湖北省丹江口市自然资源和规划局;十堰市科技学校;
%T 猕猴桃冻害防控技术
%J 果树实用技术与信息
%D 2021
%N 03
%K 猕猴桃;氮肥施用量;防控技术;结果枝;
%X <正>猕猴桃作为一种新兴果树,近些年的发展速度很快,近10年来,年产量均以20%左右的幅度增加。如2015年,全球猕猴桃种植面积约35万公顷,中国近25万公顷,占世界的71.4%,全球产量约420万吨,中国近260万吨,占世界的61.9%,2019年我国猕猴桃种植面积26.7万公顷,产量200万吨。然而作为一种小宗果树,近几年受冬季极端低温、春季霜冻天气的影响较大,导致果树组织因冰冻而受害,造成不同程度的冻害。
%P 19-21
%L 21-1342/S
%W CNKI


%0 Journal Article
%A 钟林炳
%A 谢炜
%A 王洁
%A 倪中应
%+ 桐庐县农业技术推广中心;
%T 改良剂对果园土壤镉有效性及果品中镉积累的影响
%J 农业科技通讯
%D 2020
%N 12
%K 镉污染;;果园;;改良剂;;有效镉;;钝化
%X 笔者在污染的葡萄园和猕猴桃园分别开展了施用石灰石粉(250 kg/亩)、钙镁磷肥(250 kg/亩)、商品有机肥(1 000 kg/亩)、石灰石粉+钙镁磷肥(125 kg/亩+125 kg/亩)和对照(不施任何改良剂)等5个处理的小区试验,观察了施用不同改良剂对土壤镉有效性、镉化学形态及果品中镉积累的影响。结果表明,施用石灰石粉、钙镁磷肥及石灰石粉+钙镁磷肥处理的土壤pH均有明显的提高。施用4种改良剂后,土壤中有效镉均呈现下降的趋势,以施用石灰石粉的效果最明显,其次为石灰石粉+钙镁磷肥。土壤镉化学形态分析表明,改良剂的施用促进了交换性镉向其他较为稳定态镉的转变。除个别情况外,施用4类改良剂明显降低了葡萄和猕猴桃果品中镉的积累,效果以石灰石粉最为明显,其次为石灰石粉+钙镁磷肥,商品有机肥的效果较弱。
%P 111-113
%@ 1000-6400
%L 11-2395/S
%W CNKI


%0 Journal Article
%A 杨鑫
%A 冯唐锴
%A 章慧芳
%A 徐灵
%A 韩文华
%+ 景德镇学院生物与环境工程学院;
%T 易落果猕猴桃果园土壤中五种矿质元素的研究——景德镇学院生物与环境工程学院科技扶贫成果
%J 景德镇学院学报
%D 2020
%V 35
%N 06
%K 猕猴桃;;落果;;土壤元素;;ICP-AES;;科技扶贫
%X 本文通过科技扶贫帮助当地农户实现脱贫的一个典型案例,即:帮助一果园基地探究猕猴桃落果的原因。采用微波消解ICP-AES法探究易落果猕猴桃果园土壤中五种矿质元素的含量情况。实验结果表明:该猕猴桃果园土壤中镁和铜的含量总体较丰富,比较适宜猕猴桃生长,但钾、钙、锌的含量比较缺乏。在猕猴桃的种植生产中应施加钾肥、钙肥和锌肥,不施或少施铜肥、镁肥,以避免污染环境和资源的浪费。
%P 72-76
%@ 2095-9699
%L 36-1340/G4
%W CNKI


%0 Journal Article
%A 李文志
%A 龙友华
%A 莫飞旭
%A 何立楠
%A 石金巧
%A 冉飞
%+ 贵州大学农学院;贵州大学猕猴桃工程技术研究中心;
%T 叶面施钾、钠对猕猴桃品质及贮藏性的影响
%J 福建农业学报
%D 2020
%V 35
%N 12
%K 猕猴桃;;钾;;钠;;品质;;贮藏性
%X 【目的】探明钾、钠对猕猴桃果实品质及贮藏性的影响。【方法】以8年生贵长猕猴桃为试材,在常规栽培管理模式下,共设置9个不同的磷酸二氢钾和氯化钠处理,并在室内测定采收后猕猴桃果实品质和贮藏期间果实品质变化。【结果】猕猴桃果实品质随钾、钠肥处理随质量浓度升高呈现先增加后降低的趋势,钾肥和钠肥混施处理对果实品质改善效果优于单一施用处理,其中0.2mg·mL~(-1)磷酸二氢钾和0.1mg·mL~(-1)氯化钠混合施用对猕猴桃果实品质改善最显著,其糖酸比、维生素C含量最高,分别为14.54、128.13 mg·hg~(-1),果形指数和单果质量最大,分别为1.65、76.07 g;0.2%磷酸二氢钾处理能显著降低果实贮藏过程中的软果率、坏果率,延长猕猴桃的贮藏时间;【结论】叶面喷施磷酸二氢钾和氯化钠能改善猕猴桃果实品质、延缓猕猴桃果实贮藏期间营养物质下降速度,推迟可溶性糖含量到达峰值的时间;在施钾情况下,适量施钠对提高猕猴桃果实品质及贮藏性是有益的。
%P 1312-1320
%@ 1008-0384
%L 35-1195/S
%W CNKI


%0 Journal Article
%A 郑顺生
%A 崔宁博
%A 赵璐
%A 张艺璇
%A 龚道枝
%A 胡笑涛
%A 冯禹
%+ 四川大学水力学与山区河流开发保护国家重点实验室;西北农林科技大学旱区农业水土工程教育部重点实验室;中国农业科学院农业环境与可持续发展研究所作物高效用水与抗灾减损国家工程实验室;
%T 滴灌水分亏缺对猕猴桃生育前期光合特性的影响
%J 灌溉排水学报
%D 2020
%V 39
%N 11
%K 滴灌;;水分亏缺;;猕猴桃;;光合特性;;水分利用效率
%X 【目的】探究滴灌水分亏缺对南方季节性干旱区猕猴桃生育前期光合特性的调控效应,为南方季节性干旱区猕猴桃节水高产种植提供理论依据。【方法】以9a生"金艳"猕猴桃为研究试材,以充分灌溉为对照(CK),分别在抽梢展叶期(I)、开花坐果期(II)设置轻度、中度、偏重度及重度4种亏缺水平(记为LD、MD2、MD1及SD,灌水量分别为CK的85%、75%、65%、55%),分析了滴灌水分亏缺对猕猴桃生育前期叶片光合特性的影响。【结果】水分亏缺显著降低猕猴桃生育前期叶片净光合速率(Pn)、蒸腾速率(Tr)和气孔导度(gs),且降幅均随亏水度加重而增大,但Pn降幅小于Tr和gs;与CK相比,I-MD1处理和II-MD2处理的Pn分别降低16.3%和6.5%,但叶片瞬时水分利用效率(WUEi)、叶片内在水分利用效率(WUEn)分别较CK提高7.7%、15.6%和8.1%、18.2%(P<0.05);水分亏缺后复水显著提高猕猴桃叶片Pn,其中I-LD处理复水后Pn较CK提高4.2%(P<0.05),达到5.94μmol/(m2·s),出现超补偿效应;Tr、gs与水汽压差(Δe)均呈二次曲线关系,Δe小于25×102 Pa时,Tr随Δe增大显著增大,Δe大于17×102Pa时,gs随Δe增大而明显降低。【结论】I-LD处理可在抽梢展叶期节水15%的情况下使猕猴桃叶片Pn提高4.2%,II-MD2处理可节约25%开花坐果期灌溉用水且使猕猴桃WUEi、WUEn分别提高8.1%、18.2%,是南方季节性干旱区猕猴桃生育前期适宜的滴灌水分调控模式。
%P 19-28
%@ 1672-3317
%L 41-1337/S
%W CNKI


%0 Journal Article
%A 唐凡
%A 崔宁博
%A 赵璐
%A 郑顺生
%A 龚道枝
%A 胡笑涛
%A 冯禹
%+ 四川大学水力学与山区河流开发保护国家重点实验室水利水电学院;西北农林科技大学旱区农业水土工程教育部重点实验室;中国农业科学院农业环境与可持续发展研究所作物高效用水与抗灾减损国家工程实验室;
%T 滴灌水钾一体化对猕猴桃光合特性的影响
%J 干旱地区农业研究
%D 2020
%V 38
%N 04
%K 猕猴桃;;光合日变化;;水钾一体化;;滴灌;;施钾量
%X 为探明不同滴灌水钾一体化管理对猕猴桃光合特性的影响,以8 a生金艳猕猴桃为试材,设置对照处理CK(在果实膨大期即III期、果实成熟期即IV期灌水量分别为31.2、26.4 m~3·667m~(-2),施钾量分别为6.0、7.8 kg·667m~(-2)),在III、IV期分别设置3个亏水水平(即轻度、中度、重度水分亏缺,记为LD、MD、SD,灌水量分别为CK的80%、60%、40%)和2个施钾水平(即低钾、高钾,记为LK、HK,施钾量分别为CK的60%和80%)。结果表明:果实膨大期、果实成熟期不同滴灌水钾一体化处理的光合指标日变化趋势相似;LD处理下叶片净光合速率(Pn)、蒸腾速率(Tr)、气孔导度(Gs)、瞬时水分利用效率(WUEi)、羧化速率(CE)均随施钾量增加而增大,果实膨大期LDHK处理的Pn、CE较LDLK处理分别高15.71%、16.80%,果实成熟期LDHK处理的Pn、Gs较LDLK处理分别高6.07%、12.76%,差异达显著水平(P<0.05);SD处理下,除胞间CO_2浓度(Ci)外各光合指标均较CK显著下降(P<0.05);MD处理下,除Ci、WUEi外各光合指标均较CK显著下降(P<0.05);施钾量一定时,除Ci、WUEi外各指标均随灌水量增加而显著增大(P<0.05),增幅为11.42%～64.40%;与CK处理相比,果实膨大期LDHK处理Pn提高11.38%(P<0.05),WUEi提高3.06%,CE提高10.83%;IV-LDHK处理Pn提高0.96%,WUEi提高2.00%。综合比较采用果实膨大期LDHK处理及果实成熟期LDHK处理,可在相应生育期节水节肥20%,日光合能力较强,是猕猴桃较适宜的滴灌水钾一体化管理模式。
%P 10-18
%@ 1000-7601
%L 61-1088/S
%W CNKI


%0 Journal Article
%A 梁洁
%A 侯凯
%A 刘军
%+ 陕西省周至县土壤肥料工作站;西安市灞桥区不动产服务中心;
%T 周至猕猴桃旱作节水技术七模式
%J 西北园艺(综合)
%D 2020
%N 05
%K 猕猴桃;施肥枪;周至县;微喷灌;旱作节水技术;
%X <正>猕猴桃为雌雄异株的大型落叶木质藤本植物。猕猴桃为肉质根,根皮率高达30%～50%。其主根不发达,侧根和须根发达。喜水又不耐积水,因此在猕猴桃人工栽培中,灌水已经成为猕猴桃生产中非常重要的技术环节。近几年,猕猴桃旱作节水技术的主导思想是:以旱作节水建设为手段,以培肥地力为中心,以增产、增收、增效为目的,围绕提高自然降水利用率和果园产出率,推广旱作技术。通过旱作节水技术调节土壤水分,使土壤达到水分平稳的重要措施。
%P 41-42
%@ 1004-4183
%L 61-1226/S
%W CNKI


%0 Journal Article
%A 王时茂
%A 曲婷
%A 胡皓翔
%A 徐肖阳
%A 高晶波
%A 陈竹君
%A 周建斌
%+ 西北农林科技大学资源环境学院;农业农村部西北植物营养与农业环境重点实验室;
%T 陕西秦岭北麓猕猴桃主产区水质动态变化研究
%J 农业环境科学学报
%D 2020
%V 39
%N 12
%K 种植模式;;秦岭北麓;;猕猴桃;;水质;;硝酸盐;;水化学因子
%X 为探究陕西秦岭北麓地区集约化猕猴桃生产对地表水及地下水水质的影响,在每月中旬定点监测了2019年度眉县主产区不同土地利用方式(居民区、果园区和自然植被区)下24个地下水(潜水和深水各12个)及8个地表水硝酸盐含量、电导率(EC)及盐基离子含量等。结果表明:自然植被区地表水硝酸盐含量变化平稳,未发现硝酸盐超标现象;而猕猴桃集中产区地下水及地表水硝酸盐超标严重,地表水超标率[>10 mg N·L~(-1),《地表水环境质量标准》(GB 3838—2002)]为31.82%,潜水位地下水超标率[>10 mg N·L~(-1),《地下水质量标准》(GB/T 14848—2017)]为93.27%,深水位地下水超标率(>10 mg N·L~(-1),GB/T 14848—2017)为57.41%。地下水及地表水硝酸盐含量变化与眉县施肥时期变化趋势基本一致,峰值主要出现在6月及11月施肥时期;9月潜水位地下水硝酸盐有明显下降,这与9月长时间的高降雨量有关。猕猴桃集中区地表水及地下水EC、Ca~(2+)、Mg~(2+)及Cl~-等离子含量相比居民区与自然植被区也显著增加,其中水体EC与NO_3~-、Cl~-、Ca~(2+)、Mg~(2+)、Na~+等离子含量间呈显著的正相关关系。研究表明,秦岭北麓猕猴桃产业的发展显著增加了地表水的硝酸盐含量,导致当地水质恶化。
%P 2853-2859
%@ 1672-2043
%L 12-1347/S
%W CNKI


%0 Journal Article
%A 朱拴祥
%A 薛云飞
%+ 陕西省眉县农业机械技术推广服务中心;
%T 猕猴桃全程机械化技术推广成效显著
%J 农机科技推广
%D 2020
%N 08
%K 猕猴桃产业;示范园;冷藏保鲜;机械化生产;全程机械化技术;农机合作社;成效显著;
%X <正>猕猴桃以其营养丰富、养颜美容、食用和药用价值、vc含量高而荣得"VC之冠、水果之王"的称谓,深受各界人士青睐。猕猴桃是眉县的主导产业,是贫困户脱贫致富的"金蛋蛋",全程机械化生产技术的推广,使猕猴桃在生产、加工、贮藏、包装等方面取得了显著成效,推动了眉县猕猴桃产业的发展。一、猕猴桃产业的基本情况1.面积与产量陕西省猕猴桃面积达到100万亩,产量达130万吨,面积和产量均稳居全国首位,
%P 46-48
%@ 1671-3036
%L 11-4693/TH
%W CNKI


%0 Journal Article
%A 李秀丽
%A 戴志刚
%A 陈志伟
%A 陈镇
%A 翟敬华
%A 戢小梅
%A 乐有章
%+ 武汉市农业科学院林业果树研究所;湖北省耕地质量与肥料工作总站;
%T 矿质元素对猕猴桃养分效应的研究进展
%J 湖北农业科学
%D 2020
%V 59
%N 16
%K 猕猴桃(Actinidia chinensis Planch);;矿质元素;;养分效应;;产量;;品质
%X 综述了矿质元素对猕猴桃(Actinidia chinensis Planch)土壤养分、树体营养、果实产量、品质和抗性的调控作用,矿质元素主要包括大量元素(氮、磷、钾)、中量元素(钙、镁、硫)、微量元素(氯、硼、锌、铁),介绍了养分之间的互作效应,以及适宜猕猴桃生长的土壤和叶片养分的含量范围,提出猕猴桃的养分研究应着重解决不同品种对土壤养分的需求规律以及树体养分的累积规律、养分高效利用机理、元素互作增效及平衡施肥等问题。
%P 5-10+16
%@ 0439-8114
%L 42-1255/S
%W CNKI


%0 Journal Article
%A 何灵芝
%A 张熙
%A 李华荣
%A 刘志荣
%+ 铜仁市土肥站;松桃县农业农村局;
%T 松桃县猕猴桃氮磷钾的合理施用量
%J 农技服务
%D 2020
%V 37
%N 06
%K 猕猴桃;;施肥;;氮磷钾;;肥效;;产量;;松桃
%X 为高效优质猕猴桃种植施肥提供科学依据,采用"2+X"氮磷钾肥总量控制试验设计比较了不同施肥量的猕猴桃产量收入差异。结果表明:在施N 7kg/667m~2、P_2O_58kg/667m~2、K_2O12kg/667m~2,N∶P_2O_5∶K_2O为1∶1.14∶1.71时,其产量、净产值、净投产比最大,分别可达1 489.5kg/667m~2、11 744.8元/667m~2、1∶69。建议松桃县种植户采用此氮磷钾肥施用量对猕猴桃施肥,并据实际生产情况合理调整。
%P 27-28
%@ 1004-8421
%L 52-1058/S
%W CNKI


%0 Journal Article
%A 王世明
%T 不同微灌方式水分调控影响猕猴桃光合特性及产量
%J 中国果业信息
%D 2020
%V 37
%N 05
%K 猕猴桃;水分调控;光合特性;
%X <正>据《灌溉排水学报》2020年第4期《不同灌溉方式下水分调控对猕猴桃光合特性及产量的影响》(作者甘雨康等)报道,为了研究不同微灌方式下水分调控对猕猴桃叶片光合特性及产量的影响,以翠玉猕猴桃为研究试材,采用小管出流(X)、微喷灌(P)和滴灌(D)3种灌溉方式在猕猴桃全生育期实施85%灌水量的轻度亏水
%P 56
%@ 1673-1514
%L 50-1173/S
%W CNKI


%0 Journal Article
%A 赵晓伟
%+ 陕西省眉县果业技术推广服务中心;
%T 猕猴桃园水肥一体化的应用现状及发展建议
%J 果树资源学报
%D 2020
%V 1
%N 03
%K 猕猴桃;;水肥一体化;;应用现状;;建议
%X 近年来,水肥一体化在猕猴桃产业发展中迅速推广,文章对当前水肥一体化在猕猴桃园的应用现状进行了阐述,分析了应用中存在的问题并提出了发展建议,对进一步推广水肥一体化技术,推进猕猴桃生产提质增效具有重要意义。
%P 58-60
%@ 2096-8108
%L 14-1402/S
%W CNKI


%0 Journal Article
%A 甘雨康
%A 施浩然
%A 崔宁博
%A 康佳辉
%+ 西华大学能源与动力工程学院;四川大学水力学与山区河流开发保护国家重点实验室;南方丘陵山区节水农业研究四川省重点实验室;
%T 不同微灌方式下水分调控对猕猴桃光合特性及产量的影响
%J 灌溉排水学报
%D 2020
%V 39
%N 04
%K 灌溉方式;;亏水处理;;猕猴桃;;光合特性;;生理指标
%X 【目的】为了研究不同微灌方式下水分调控对猕猴桃叶片光合特性及产量的影响,以"翠玉"猕猴桃为研究试材。【方法】采用小管出流(X)、微喷灌(P)和滴灌(D)3种灌溉方式在猕猴桃全生育期实施85%灌水量的轻度亏水(LD)、70%灌水量的中度亏水(MD1)、55%灌水量的偏重度亏水(MD2)和40%灌水量的重度亏水(SD)处理,并设置100%灌水量的对照组(CK),研究了猕猴桃叶片胞间CO_2摩尔分数(Ci)、净光合速率(Pn)、气孔导度(Gs)、蒸腾速率(Tr)、羧化速率(CE)、瞬时水分利用效率(WUEi)、产量及产量水分利用效率(WUEET)在不同水分亏缺下的变化。【结果】与CK相比,D-MD1处理的日均WUEi及CE分别提高了8.5%和2.7%。P-MD1处理的日均Pn与CE较CK分别提高了10.7%和10.4%,X-MD1处理的日均Ci、Pn、CE较CK分别提高了10.9%、12.2%和11.4%。D、P和X三个处理的WUEET均较CK有不同程度的提高,但D、P和X的产量随着水分的亏缺程度的加大而下降,而滴灌各处理间无显著性差异。与CK相比D-MD1、P-MD1、X-MD1处理的产量分别提高了1.4%、1.6%、2.3%,重度亏水处理的产量显著低于其余水分处理,且其他各处理间无显著性差异。MD1处理在不降低产量的情况下,可以节约灌水同时提高WUEET,重度亏水与偏中度亏水间在WUEET无显著性差异,同时X-MD1的产量均高于其他处理。【结论】X-MD1处理是"翠玉"猕猴桃较为合适的灌溉水分亏缺模式。
%P 17-25
%@ 1672-3317
%L 41-1337/S
%W CNKI


%0 Journal Article
%A 黄春源
%A 梁红
%A 刘忠平
%+ 和平县水果研究所;仲恺农业工程学院;
%T 丘陵山地猕猴桃绿色轻简高效栽培技术的应用
%J 南方农业
%D 2020
%V 14
%N 11
%K 猕猴桃;;山地;;绿色轻简;;高效栽培
%X 针对和平县栽培技术落后、管理粗放和山坡地果园等特点,研发出丘陵山地猕猴桃果园绿色轻简高效栽培规范,集成设计栽培(肥水管理、修剪整形、人工授粉、疏花疏果和套袋)、大龄砧树高位嫁接换种、装备辅助(夏季滴灌与遮荫)和病虫害绿色综合防控等多项技术措施,实现猕猴桃果园增产增收,明显提高经济效益。
%P 15-16
%@ 1673-890X
%L 50-1186/S
%W CNKI


%0 Journal Article
%A 余聪慧
%A 杨浩
%A 王小吉
%A 李瑞
%A 胡昌年
%+ 河南省西峡县经济林试验推广中心;西峡县林业局;
%T 猕猴桃施肥技术
%J 现代农业科技
%D 2019
%N 21
%K 猕猴桃;;施肥时间;;施肥量;;施肥技术要点
%X 本文结合猕猴桃生产管理实际,总结了猕猴桃的萌芽肥、膨大肥、优果肥及基肥的施肥时间、肥料种类、施肥量、施肥方法等技术要点,以期为广大猕猴桃种植者提供参考。
%P 97-98
%@ 1007-5739
%L 34-1278/S
%W CNKI


%0 Journal Article
%A 汪星
%A 陆静
%A 樊会芳
%A 高志永
%A 郭旭新
%A 赵英
%+ 宁夏大学农学院;杨凌职业技术学院水利工程分院;西安理工大学西北旱区生态水利工程国家重点实验室;
%T 灌溉和生草对猕猴桃园土壤质量的影响
%J 干旱地区农业研究
%D 2019
%V 37
%N 06
%K 猕猴桃园;;灌溉;;生草;;土壤质量
%X 为探明灌溉和生草对猕猴桃园土壤质量的影响,于2016—2017年在陕西省眉县猕猴桃园试验地分别布设地面灌溉+除草(Ⅰ)、地面灌溉+自然生草(Ⅱ)、滴灌+除草(Ⅲ)和滴灌+自然生草(Ⅳ)4种处理,对试验地0～50 cm土层的土壤机械组成、物理和化学性质进行了统计分析,并利用土壤质量综合指数对土壤质量进行了评价,结果表明:与其他处理相比,Ⅲ处理使0～30 cm土层土壤容重和砂粒质量分数分别降低了0.02～0.24g·cm~(-3)和0.36%～5.25%,使土壤孔隙度、田间持水量、黏粒质量分数和土壤粒径分形维数分别增大了0.17%～7.17%、0.59%～2.53%、0.99%～7.15%和0.01～0.13;Ⅳ处理在0～30 cm土层中的速效磷和碱解氮与Ⅰ、Ⅱ处理无差异,显著高于Ⅲ处理10.75～109.55 mg·kg~(-1)和20.74～78.91 mg·kg~(-1)(P<0.05),可使0～50 cm土层的速效钾、速效磷和碱解氮分别达到猕猴桃施肥标准的丰富、中等及中等水平;与其他处理相比,Ⅳ处理可使0～50 cm土层土壤黏粒质量分数增加了1.21%～2.66%,土壤粉粒质量分数减少了0.81%～1.41%,使土壤分形维数显著增加(P<0.05),土壤质量综合指数最大,达0.619。因此,滴灌+自然生草(Ⅳ)的管理方式是猕猴桃园土地可持续性利用的有效措施。
%P 101-107
%@ 1000-7601
%L 61-1088/S
%W CNKI


%0 Journal Article
%A 辛树权
%A 时东方
%A 李广洲
%A 李福森
%+ 长春师范大学生命科学学院;长春师范大学中心实验室;本溪林业发展服务中心;
%T 软枣猕猴桃平行棚架种植与下吊式小管出流技术应用研究
%J 长春师范大学学报
%D 2019
%V 38
%N 10
%K 软枣猕猴桃;;平行架;;栽培;;小管出流
%X 本文通过对软枣猕猴桃人工栽培实验研究,总结出了软枣猕猴桃在人工栽培情况的生长习性、环境要求、棚架搭建方式、灌溉方式设计、越冬与四季管理方法、病害防治等,为软枣猕猴桃栽培推广提供经验借鉴。
%P 104-107
%@ 2095-7602
%L 22-1409/G4
%W CNKI


%0 Journal Article
%A 刘鹏翔
%+ 西安市周至县农业农村局;
%T 沼液滴灌技术在沙化土壤猕猴桃果树上的推广应用
%J 现代农业
%D 2019
%N 08
%K 沼液;;小管注流式滴灌技术;;猕猴桃;;沙化土壤
%X 周至县沿河流域的沙化土壤面积广大,土壤贫瘠,蓄水保墒能力差,最易挥发和渗漏,一直处于低产或绝收状态。改造低产田,实现丰产,是建设现代化农业的主要内容之一。周至县农业农村局在猕猴桃果园进行沼液小管注流式滴灌技术示范,按照猕猴桃农作物生长需要,定时滴灌供给养分,达到降低生产成本,提高经济效益的目的,取得成熟经验和技术,并进行大面积推广。
%P 48-49
%@ 1008-0708
%L 15-1098/Z
%W CNKI


%0 Journal Article
%A 刘鹏翔
%A 闫春娟
%+ 陕西省周至县农业农村局;陕西省生物农业研究所;
%T 沼液滴灌技术在沙土地猕猴桃园应用简报
%J 西北园艺(果树)
%D 2019
%N 03
%K 猕猴桃园;滴灌技术;猕猴桃树;沙土地;
%X <正>陕西周至境内河流众多,流域内沙化土壤有5万多亩,经复垦改造后的土地土层较薄,土质贫瘠,蓄水保墒能力差,灌溉和施肥后肥水易挥发渗漏,作物吸收利用效率低,导致产量低、商品率低、土地产出率低,经济效益低。目前农民主要采取增加灌溉、施肥次数的传统管理方式,生产成本高,而且遇到干旱年份还是会绝收。目前集约化养殖场大都建在远离村庄的滩涂地带,养殖场内大中型沼气综合利用工程建成后,每天虽能消化大量畜禽粪污,但生产的沼液
%P 45-47
%@ 1004-4183
%L 61-1226/S
%W CNKI


%0 Journal Article
%A 郭旭新
%A 赵英
%A 樊会芳
%A 高志永
%A 韩红亮
%+ 杨凌职业技术学院;
%T 陕西猕猴桃园可持续灌水技术
%J 西北园艺(综合)
%D 2019
%N 03
%K 猕猴桃园;灌水技术;微喷灌;地面灌溉;
%X <正>猕猴桃喜阴喜湿,对水分需求量大,耐旱能力差,对旱涝反应十分敏感。经过实地调研、对比分析,我们筛选出了适合陕西关中不同种植区猕猴桃可持续灌水技术,现介绍如下。1节水型地面灌溉技术猕猴桃节水型地面灌溉技术,适宜在水源充足且资金紧缺区应用,主要有长畦分段灌、小畦灌、波涌灌等。
%P 36-37
%@ 1004-4183
%L 61-1226/S
%W CNKI


%0 Thesis
%A 唐大华
%T 适应猕猴桃避雨栽培的光伏滴灌技术研究
%Y 龚道枝
%I 中国农业科学院
%9 硕士
%D 2019
%K 猕猴桃;;避雨栽培;;光伏;;滴灌;;经济环境效益
%X 传统的光伏发电占用耕地资源,而将光伏发电与作物避雨栽培有机结合对解决光伏用地与农业耕地相冲突的问题具有前瞻性意义。本文选取金艳猕猴桃为研究对象,设置光伏覆盖比例为19.8%(T1)、31.6%(T2)、39.5%(T3)和露天(CK)共4个处理,为了探明不同光伏覆盖比例对猕猴桃生长规律、产量和品质的影响,利用Li-6400XT、SPAD等仪器设备对猕猴桃生长规律、光合作用、产量和品质进行测试分析。针对无电网供电进行灌溉的地区,为了探究光伏滴灌系统的集成及应用,对光伏阵列输出的直流电压、直流电流、功率、灌溉首部系统的出口压力、流量、田间灌水的均匀性等进行测量分析。同时,为了探讨新形势下光伏发电与猕猴桃避雨栽培有机结合的环境、经济效益,以25年为生命周期,系统分析了CO_2净减排当量,并对经济效益指标进行分析计算。基于以上试验、分析,取得以下结果:(1)揭示了不同光伏覆盖比例对猕猴桃生长规律的影响。不同光伏覆盖比例对猕猴桃SPAD值、生育期末的新梢直径、新梢摘心前的新梢累计生长长度无显著影响。生长后期的SPAD值一般稳定在60±5;生育期末,各处理的平均新梢的直径为12.06~12.21 mm;新梢摘心前各处理新梢长度平均生长速率为2.67~2.82 cm/d。T1、T2、T3之间的叶片平均面积无显著差异,T1与CK无显著差异,T2、T3均显著高于CK(P<0.05)。采收时测得T3的猕猴桃体积显著低于CK(P<0.05),T1、T2与CK之间的猕猴桃体积无显著性差异。(2)定量比较了不同光伏覆盖比例下猕猴桃光合作用、产量及品质的差异。从光合作用日变化平均值来看,T1、T2、T3的净光合速率(Pn)相对CK分别降低了10.99%、18.22%、40.82%;T1、T2的蒸腾速率(Tr)相对CK增加了1.41%、6.97%,T3的Tr相对CK降低了18.24%;T1、T2、T3的瞬时水分利用效率(WUE_i)相对CK降低了11.72%、22.72%、27.14%。T1与CK的猕猴桃产量无显著差异,T2的产量较CK约减产21.89%(P<0.05),T3的产量较CK约减产38.52%(P<0.05)。采用主成分权重法对品质指标综合分析,得到T1、T2、T3、CK的得分值分别为98.80、95.68、94.00、93.63,即光伏避雨栽培能提高猕猴桃品质,但随着光伏覆盖比例的增大,品质提高的程度逐渐下降。(3)优化了弱光照地区无高位蓄水池和无蓄电池的光伏滴灌系统技术参数。在本研究中,光伏阵列朝南安装,安装倾角为16°。压力补偿式滴头正常工作的水头范围为10-30 m,地势高差为5 m,因此可调压的范围为15 m。对于3个轮灌区的条件下,每个轮灌区的面积为10亩,系统的流量为10.58 m~3/h。光伏发电系统采用11个光伏组件串联组成1串,共8串进行并联(共88块组件),在此条件下,为满足滴灌系统需求,首部系统出口压力水头最小为17.27 m、最大为32.27 m,相应的设置最低运行频率为33.60 Hz、最高运行频率为38.61 Hz。(4)评估了光伏避雨栽培猕猴桃的环境及经济效益。结果表明试验区内CK、T1、T2、T3的净减排CO_2当量分别为3.44、88.31、143.93、180.74 t hm~-22 year~(-1),T1、T2、T3净减排CO_2当量分别约为CK的26倍、42倍、53倍。T1、T2、T3的经济净现值(ENPV)均大于0,表明光伏避雨栽培猕猴桃在经济上可行。考虑环境效益时,CK、T1、T2、T3的ENPV分别为277796、292514、686221、905938元,其大小顺序为T3>T2>T1>CK;忽略环境效益时,CK、T1、T2、T3的ENPV分别为270839、117467、401091、547951元,其大小顺序为T3>T2>CK>T1。相对而言,低光伏覆盖比例在经济上抗风险的能力较弱,而高光伏覆盖比例减产比例较高,适中的光伏覆盖比例(31.6%)能保证在减产量不大的情况下增加综合的经济效益。综合猕猴桃产量、品质、环境和经济效益来看,适中的光伏覆盖比例(31.6%)为本研究中最佳的光伏覆盖比例。
%W CNKI


%0 Journal Article
%A 邹跃
%A 邱凤翔
%A 柏大团
%+ 江苏省连云港市赣榆区水利局;
%T 信息技术在果园节水灌溉中的应用
%J 江苏理工学院学报
%D 2019
%V 25
%N 02
%K 信息化;;自动控制;;节水灌溉;;大数据处理
%X 节水灌溉系统主要由水源地水位、水质监测,取水控制、供水控制、供水计量,土壤墒情监测、气象监测,视频监控等组成。通过自动化控制,以实现自动取水、供水、水质监测、土壤水分控制,对水资源实施精确计量,为节水灌溉提供依据。在此基础上,通过视频监控、无线传导、集中管理,加强控制,按时按需供水,严格控制灌溉用水量,达到节水用水目的。通过对取、供水,水质监测、土壤墒情采集,大数据处理,平台综合应用等一系列操作,实现了节水灌溉技术的自动化控制。
%P 80-87
%@ 2095-7394
%L 32-1847/N
%W CNKI


%0 Journal Article
%A 杨爱军
%+ 河北省卢龙县双望镇人民政府;
%T 软枣猕猴桃植株冬季防寒技术
%J 现代农村科技
%D 2019
%N 03
%K 软枣猕猴桃;;冬季防寒;;冻害
%X 本文结合软枣猕猴桃的栽培情况,对软枣猕猴桃植株冬季防寒技术进行了介绍,为软枣猕猴桃植株安全过冬提供借鉴,促进软枣猕猴桃产业的良性发展。
%P 39
%@ 1674-5329
%L 13-1394/S
%W CNKI


%0 Thesis
%A 潘霞
%T 蓝莓氮形态偏好性及其相关机理研究
%Y 陈文荣
%I 浙江师范大学
%9 硕士
%D 2019
%K 蓝莓;;氮代谢相关基因;;氮素形态;;氮营养代谢
%X 氮(N)作为“生命元素”,不仅是蛋白质、核酸等生物大分子的组成成分,而且参与植物光合作用及矿质元素吸收等生命活动。缺氮时,植株易表现出生长缓慢,叶片变窄发黄,根系瘦弱等现象。植物利用的无机氮源主要有铵态氮(NH_4~+-N)和硝态氮(NO_3~--N)两种类型。蓝莓(Vaccinium spp.)具有较高营养和经济价值,但其对土质要求极为严格,具有明显的氮营养低效性。铵态氮肥的长期施用会使得阳离子交换量、盐基饱和度和各种交换性盐基离子减少,交换性酸明显增加,使土壤酸化。蓝莓适宜在酸性土壤中生长,被认为是传统的“喜铵植物”,但已有的氮偏好性报道表明,施用NH_4~+-N虽然可以降低土壤pH,使植株叶片N、P、Fe等元素含量升高,但在纯NH_4~+-N处理下,蓝莓却表现为生长量下降。此外,在NH_4~+-N中加入适当比例的NO_3~--N可提高蓝莓品质,甚至有研究表明,蓝莓也可利用NO_3~--N作为唯一氮源维持生长。因此蓝莓并非简单的“喜铵植物”,其对不同氮形态的吸收偏好及相关调控机理仍尚未明确。本研究通过蓝莓不同氮素形态田间施肥试验,对各处理组进行多项生理指标测定,并结合蓝莓氮代谢关键基因的相对表达量分析,以此探讨不同氮素形态处理对蓝莓氮营养代谢的影响。此外,分离得到蓝莓氮代谢关键基因AMT3(Ammonium transporter 3,AMT3)、NRT1.5(Nitrate transporter 1.5,NRT1.5)、NRT2(Nitrate transporter 2,NRT2)、NR(Nitrate reductase,NR)以及NiR(Nitrite reductase,NiR)的cDNA全长,构建表达载体,将其遗传转化至野生型拟南芥中,以此探究蓝莓氮形态偏好的内在机理。具体研究结果如下:不同氮素形态处理3月后,蓝莓植株表观出现显著差异。pH 5.0处理组的植株长势普遍优于pH 7.5处理组的植株,其中在铵硝比为2:1处理下,植株长势最佳。各组株高趋向一致,而冠幅在铵硝比为2:1处理组达到最大值,比对照组增加了10.89%,组间差异显著。混合氮素处理组叶绿素含量较单一氮素处理组高,促进蓝莓吸收N进行叶绿素合成,进而影响植物光合生理。混合氮素处理下,NR表现出较高活性。各处理组的NiR活性与NR活性呈现出正相关趋势,但总体上NR活性普遍低于NiR活性,这可能是蓝莓NO_3~--N吸收低效的重要原因。实时荧光定量PCR结果表明,混合氮素处理下VcAMT3表达量上调,且随着混合氮素中NH_4~+-N比例的降低呈倒“V”型,提高植株对NH_4~+-N的吸收效率;而NRT1.5、NRT2的转录水平在pH 5.0处理下显著提高,增强“喜铵植物”蓝莓对NO_3~--N的利用;铵态氮与硝态氮转运相关基因的表达量最高值均出现在铵硝比为2:1处理组。NR、NiR的表达受NO_3~-浓度的调控,纯NO_3~--N处理组表达上调,纯NH_4~+-N处理组鲜有表达,但在铵硝比为2:1处理下,其表达水平较高。这说明NH_4~+-N、NO_3~--N转运、硝酸还原相关基因表达量受外源氮素配比及pH的调控,其表达的上调有利于蓝莓植株的氮营养代谢过程。PCR扩增得到722 bp VcAMT3、2342 bp VcNRT1.5、765 bp VcNRT2、2670 bp VcNR及1258 bp VcNiR的cDNA全长序列,分别编码175、185、255、889及419个氨基酸,等电点依次为9.16、9.21、6.93、6.19及8.70。分析蓝莓氮代谢关基因系统进化树,并进行氨基酸序列比对发现,多数基因与中华猕猴桃相似度较高,其中NR、NiR基因与猕猴桃bootstrap values值分别为93、83,亲缘关系较近。利用TMHMM分析结果显示AMT3、NRT1.5、NRT2可能分别存在5、2及5个跨膜结构,属于膜蛋白,而NR、NiR可能无跨膜结构,不是转运蛋白。遗传转化拟南芥后,正常基质培养下VcNRT2、VcNiR转基因拟南芥植株长势明显优于野生型植株。VcNRT1.5、VcNR后期无法正常开花结果荚。不同氮源处理下椰糠培养1月后,以NO_3~--N为唯一氮源的处理组各转基因植株长势优于NH_4~+-N处理组及对照,其中VcAMT3转基因拟南芥植株长势最佳,其株高和叶盘大小分别为野生型植株的11.24倍、2.05倍。而NH_4~+-N处理组除VcNiR转基因植株存活外,其他都在幼苗期死亡。说明VcAMT3、VcNRT2、VcNiR基因在氮代谢过程中发挥重要作用,能够提高拟南芥植株氮吸收能力。综上可见,蓝莓偏好硝铵混合的氮素形态,当铵硝比为2:1时,蓝莓对氮的利用率较高,生长状况较好。而增强蓝莓NR与NiR的活性以此提高蓝莓对NO_3~--N的利用,是解决蓝莓氮营养低效的关键所在。
%W CNKI


%0 Journal Article
%A 朱岁层
%A 赵辉
%A 王新江
%+ 眉县农业技术推广服务中心;眉县农业农村局;
%T 有机水溶肥料在猕猴桃上增产提质降本效果初探
%J 南方农业
%D 2019
%V 13
%N 05
%K 有机水溶肥;;猕猴桃;;增产提质降本
%X 利用猕猴桃园滴灌系统,应用有机水溶肥替代化肥,较常规施肥减少化肥用量435.6 kg·hm~(-2),肥料投入减少675元/hm~2,猕猴桃产量提高8.75%。通过试验发现,有机水溶肥料可以提高猕猴桃的产量和品质,降低肥料投入成本,促进农业可持续发展。
%P 34-35
%@ 1673-890X
%L 50-1186/S
%W CNKI


%0 Journal Article
%A 张效星
%A 樊毅
%A 崔宁博
%A 李晨
%A 胡笑涛
%A 龚道枝
%+ 四川大学水力学与山区河流开发保护国家重点实验室/水利水电学院;四川省水利科学研究院;南方丘区节水农业研究四川省重点实验室;水利部长江水利委员会综合管理中心;西北农林科技大学旱区农业水土工程教育部重点实验室;中国农业科学院农业环境与可持续发展研究所/作物高效用水与抗灾减损国家工程实验室;
%T 不同灌水量对滴灌猕猴桃光合、产量与水分利用效率的影响
%J 灌溉排水学报
%D 2019
%V 38
%N 01
%K 滴灌;;不同灌水量;;猕猴桃;;光合特性;;产量;;产量水分利用效率
%X 【目的】揭示不同灌水量对滴灌猕猴桃生长、产量及水分利用效率的调控效应。【方法】以7 a生"金艳"猕猴桃为试材,在果实膨大期(Ⅲ期)、果实成熟期(Ⅳ期)各设置1个对照(CK)和4个灌水处理,即高水(HW)、中水(MW-1)、偏低水(MW-2)和低水处理(LW),灌水量分别为CK的55%、65%、75%和85%。【结果】猕猴桃叶片光合特性因生育期和灌水量的不同而呈现明显差异,其光合速率(Pn)、蒸腾速率(Tr)和气孔导度(gs)均随灌水量的减小而减小,但Ⅲ-HW、Ⅳ-HW处理的Pn与CK差异不显著(P>0.05),Ⅲ-HW和Ⅳ-MW-2处理的瞬时水分利用效率较CK分别显著提高了2.70%、5.41%(P<0.05);各处理猕猴桃产量较CK仅下降0.09%～6.24%,产量水分利用效率(WUEy)则提高了2.82%～23.16%,其中Ⅲ-HW、Ⅳ-MW-1处理产量仅下降了0.09%、2.45%,而WUEy提高了2.82%、10.73%。【结论】滴灌猕猴桃果实膨大期高水处理、果实成熟期中水处理保持产量无明显下降,有效提高WUEy,并节水2.50%、11.62%(分别节水156、726 m3/hm~2),具有较好的节水稳产效果。
%P 1-7
%@ 1672-3317
%L 41-1337/S
%W CNKI


%0 Journal Article
%A 刘桂泽
%A 苟思
%A 贺宇欣
%A 白艺彤
%A 李乃稳
%+ 四川大学水利水电学院;四川大学水力学与山区河流开发保护国家重点试验室;
%T 滴灌条件下水肥耦合对土壤物理性状的影响
%J 浙江农业科学
%D 2019
%V 60
%N 01
%K 滴灌;;水肥耦合;;团聚体水稳定性;;土壤容重
%X 通过2 a的连续滴灌试验,探究不同水肥耦合处理对土壤容重、含水率、水稳定性等物理性状的影响。结果显示,在本试验条件下,猕猴桃田0～5 cm土层中,各处理对土壤容重与土壤含水率无显著影响。在猕猴桃田0～10 cm土层土壤中:当肥料施用量为对照的85%或70%时,对照(CK)的水稳定性大团聚体平均质量直径(MWD)显著高于水分处理为CK 80%的处理;当水分处理为CK的80%时,CK的MWD显著高于肥料施用量为CK 85%的处理。
%P 75-77
%@ 0528-9017
%L 33-1076/S
%W CNKI


%0 Journal Article
%A 刘军利
%A 张园维
%A 高永明
%A 李春艳
%+ 陕西省宝鸡市渭滨区果菜技术推广中心;
%T 徐香猕猴桃在宝鸡的表现及高效栽培技术
%J 落叶果树
%D 2019
%V 51
%N 01
%K 猕猴桃溃疡病;高效栽培技术;结果母枝;留芽量;噻霉酮;石硫合剂;溃疡病菌;高温危害;叶枯唑;
%X <正>宝鸡市西部山区辖11个乡镇,农业人口14万余人,本地区自然条件差,耕地以坡地和梯田为主,交通不便,是宝鸡深度贫困地区,2010年秋季从眉县园艺站引进徐香猕猴桃进行引种试栽,经过7年的栽培观察,该品种在宝鸡西山地区生长结果良好。现将徐香猕猴桃的引种表现及丰产栽培技术要点总结如下。
%P 61-63
%@ 1002-2910
%L 37-1125/S
%W CNKI


%0 Journal Article
%A 郭旭新
%A 赵英
%A 樊会芳
%A 高志永
%+ 杨凌职业技术学院水利工程分院;
%T 不同灌溉方式对猕猴桃园土壤质量的影响
%J 节水灌溉
%D 2019
%N 01
%K 猕猴桃;;灌溉方式;;土壤质量;;可持续性利用
%X 为探明不同灌溉方式对猕猴桃园土壤质量的影响,2016-2017年在陕西眉县和杨凌猕猴桃园布设微喷灌、地面灌溉和滴灌处理,对0～50 cm土层的土壤容重、田间持水量、土壤孔隙度、有机质、速效钾、速效磷和碱解氮进行了统计分析,并利用土壤质量综合指数对不同灌溉处理土壤质量进行了评价。结果表明:(1)微喷灌和滴灌处理土壤容重、土壤孔隙度和田间持水量在0～50 cm各土层内无差异,在0～30 cm各土层均显著优于地面灌溉处理(P<0.05);(2)与猕猴桃施肥标准相比,3种处理在0～50 cm土层内有机质和碱解氮均亏缺,微喷灌和地面灌溉处理在该土层内速效钾和磷均处于盈余状态;(3)土壤容重和有机质是反映猕猴桃园土壤质量的综合指标;(4)滴灌处理土壤质量综合指数在10～50 cm各土层显著高于微喷灌和地面灌溉处理(P<0.05),是二者的1.21～1.81倍。因此,猕猴桃园采用滴灌是土地可持续性利用的有效措施。研究成果为猕猴桃园灌溉措施筛选及土地可持续性利用提供参考。
%P 40-44
%@ 1007-4929
%L 42-1420/TV
%W CNKI


%0 Journal Article
%A 白立强
%A 任宏涛
%A 梁振山
%A 李智
%A 王友利
%A 苟高创
%A 尚文宇
%+ 中国/全球环境基金防治土地退化项目管理办公室;
%T 陕西省不同类型退化土地可持续管理关键技术选择与示范推广
%J 陕西林业科技
%D 2018
%V 46
%N 06
%K 陕西省;;退化土地;;恢复;;技术体系;;推广模式;;可持续管理
%X 分别以眉县、礼泉县、神木县为对象,研究了渭河谷地农业生态功能区、渭北黄土高原丘陵沟壑水土流失重点控制生态功能区、长城沿线风沙草原生态区等三个陕西省土地退化功能区地力恢复与培育技术体系及其示范推广方法与成效,总结提出了11项土地可持续利用管理关键技术示范推广模式,对于陕西省土地可持续管理具有一定的示范参考价值。
%P 1-13
%@ 1001-2117
%L 61-1092/S
%W CNKI


%0 Journal Article
%A 谭克均
%A 张钟亿
%A 韩峰
%A 郭晓芸
%A 陈海燕
%+ 贵州省土壤肥料工作总站;贵州农业职业学院;
%T 贵州山地猕猴桃常规施肥技术规程
%J 耕作与栽培
%D 2018
%N 05
%K 猕猴桃;;常规施肥;;技术规程;;贵州
%X 根据贵州山地猕猴桃常规施肥存在的有机肥施用量少、养分配比不合理、施肥方式不科学等问题,从技术实用范围、施肥原则、施用肥料、施肥量、施肥时期、施肥比例和施肥方法等方面总结了贵州山地猕猴桃常规施肥技术规程,为猕猴桃种植科学合理施肥提供参考依据。
%P 59-61
%@ 1008-2239
%L 52-1065/S
%W CNKI


%0 Journal Article
%A 罗双霞
%A 李雪宁
%A 罗晓春
%+ 陕西省西安市周至县农业局;
%T 探讨猕猴桃高效栽培关键技术
%J 农民致富之友
%D 2018
%N 19
%K 猕猴桃果实;细菌性花腐病;留芽量;栽培关键技术;
%X <正>1猕猴桃定植建园技术1.1园地的选择猕猴桃的根系较为肉质化,特别脆弱。由于猕猴桃根系的特点所在,导致其根系既怕渍水,又怕高温干旱。因此,在猕猴桃园地的选择方面,尽量选择交通相对较为方便、背风向阳、土地肥沃、排水方便的砂土壤。在此类土壤上栽培猕猴桃,会促进其根系发达,地上的部分生长相对旺盛,并且果实多、果实大。1.2定植技术高墩栽培防积涝,在大穴大苗高规范建园的根底上,要充分保证表土与肥料拌匀回填。与此同时种植墩的设置要
%P 30
%@ 1003-1650
%L 23-1009/F
%W CNKI


%0 Journal Article
%A 朱海云
%A 柯杨
%A 李勃
%A 马瑜
%A 张锋
%+ 陕西省微生物研究所;陕西省生物农业研究所;
%T 种植年限对猕猴桃园土壤养分、酶活性的影响
%J 中国农学通报
%D 2018
%V 34
%N 22
%K 猕猴桃园;;土壤;;土壤养分;;土壤酶
%X 研究种植年限对猕猴桃园土壤养分及酶活性的影响,为其科学管理提供理论依据。分层采集不同种植年限果园0~40 cm土样,测定其养分及酶活性。结果表明:(1)不同种植年限果园土壤中,有机质及碱解氮的含量均偏低,有效磷和速效钾的含量均偏高。0~10 cm土层中脲酶、蔗糖酶及纤维素酶活性随种植年限增加呈先升后降的趋势,而其在10~40 cm与种植年限负相关。酸性磷酸酶及过氧化氢酶活性与种植年限负相关。(2)同一种植年限果园土壤中脲酶、蔗糖酶、纤维素酶及酸性磷酸酶活性与土层深度负相关,过氧化氢酶活性与土层深度正相关。研究表明,土壤养分及酶活性受种植年限影响,随种植年限的增加应增施有机肥和氮肥,减施磷肥和钾肥。
%P 97-102
%@ 1000-6850
%L 11-1984/S
%W CNKI


%0 Thesis
%A 王昌
%T 微灌猕猴桃生长特性与需水规律试验研究
%Y 费良军;冯缠利
%I 西安理工大学
%9 硕士
%D 2018
%K 微灌;;猕猴桃;;生长特性;;需水规律;;灌溉制度
%X 本文在查阅国内外相关文献资料的基础上,结合陕西关中猕猴桃生产的实际,采用大田试验与理论研究相结合的技术路线,在微喷灌及滴灌条件下,根据猕猴桃园内土壤水分含量变化过程,研究了灌水土壤含水量下限对猕猴桃树生理生长特性、果实产量与品质、水分利用效率、水分生产函数、需水规律的影响,在此基础上提出了陕西关中地区猕猴桃树的微灌灌溉制度。本试验研究取得了以下主要成果:(1)在微喷灌或滴灌条件下,猕猴桃全物候期内早8:00时的土壤温度最大值出现时间点随着土层深度的增加而后移。不同深度处土壤温度随大气温度的变化而变化,在一天内均呈现出先降低、再升高、后降低的大体趋势,在整个物候期内均呈现出先升高后降低的大体趋势。在夏季中午时分,微喷灌水能够迅速降低田间气温、提高田间湿度,并且这种效果会持续到灌水结束后数小时内。(2)灌水后24h 土壤水分含量随着土层深度的增加先变大后变小,微喷灌及滴灌条件下土壤含水量最大值分别出现在30～40cm及40～50cm深度层之间。计划湿润层(0～60cm深度)的土壤含水量在萌芽展叶期和果实成熟期下降速度较为缓慢,而在开花坐果期和果实膨大期下降速度较快。(3)在微喷灌或滴灌条件下,猕猴桃各物候期的需水量及需水模数大小关系均为:果实膨大期>萌芽展叶期>开花坐果期>果实成熟期,其中果实膨大期是猴桃需水的关键时期。猕猴桃物候期内的总需水量及各物候阶段的日需水强度随着灌水下限的提高而增大。猕猴桃作物系数在整个物候期内表现出先增大后减小的趋势。(4)在微喷灌或滴灌条件下,随着灌水下限的提高,猕猴桃各项生长指标(包括新梢、叶柄、叶面积指数)和叶片生理指标(净光合速率、气孔导度、蒸腾速率)均有显著增加,但当灌水下限提高到70%后,这些生长生理指标增加不显著。Logistic模型能够较好地模拟猕猴桃果实体积随时间推移的变化过程。当灌水下限相同时,微喷灌灌水条件下的树体生长生理指标比滴灌灌水条件下的大。(5)在微喷灌或滴灌条件下,猕猴桃果实产量、水分利用效率及净效益随着灌水下限的提高而提高,但当灌水下限提高到70%后,再继续提高灌水下限反而会使猕猴桃果实产量、水分利用效率及净效益降低。(6)在微喷灌或滴灌条件下,随着全物候期需水量的增大,猕猴桃产量先增大后减小。本文建立的试验地猕猴桃全物候期的需水量与猕猴桃产量间的关系模型能够用来估算猕猴桃的产量。利用Jensen模型求解出的猕猴桃各物候期水分敏感系数结果表明:猕猴桃树在果实膨大期对水分的亏缺最为敏感,而果实成熟期出现水分亏缺对果实产量的影响不大,这与实际情况相符。(7)通过多目标模糊优化方法对微灌不同灌水下限处理进行分析,确定出了能够实现陕西关中地区猕猴桃节水、高产、高质、高效的最佳微灌灌水下限为70%,2017年(水平年)猕猴桃最佳微灌灌溉制度为整个物候期共进行微喷灌灌水9次,其中萌芽展叶期2次,果实膨大期7次,灌水定额为266.11～481.89m3/hm2,灌溉定额为3113.44m3/hm2。
%W CNKI


%0 Journal Article
%A 梁洁
%A 赵永锋
%A 刘军
%A 李聪莉
%+ 陕西省周至县土壤肥料工作站;
%T 猕猴桃氮肥总量控制肥效试验
%J 西北园艺(果树)
%D 2018
%N 03
%K 猕猴桃;氮肥总量控制;果实硬度;氮肥用量;肥效试验;
%X <正>1材料与方法1.1试验概况试验安排在陕西省周至县二曲镇小寨子村一组,供试土壤为褐土,肥力较高。试验前取耕层0～40 cm混合土样检测,该土壤含有机质19.9 g/kg、碱解氮110 mg/kg、有效磷24.6 mg/kg、速效钾200 mg/kg,p H值为7.3。
%P 46-48
%@ 1004-4183
%L 61-1226/S
%W CNKI


%0 Thesis
%A 高张
%T 基于GIS和MDS的周至县猕猴桃园地土壤质量与地力评价
%Y 张福平
%I 陕西师范大学
%9 硕士
%D 2018
%K 周至县;;猕猴桃;;MDS;;土壤质量
%X 土壤资源是种脆弱且不可再生的资源,维系土壤质量是农业土壤可持续利用的基础。周至县是我国猕猴桃最大的种植基地,同时猕猴桃具有巨大的经济价值和生产效益,由于果农对猕猴桃土壤养分状况不了解,存在着生产过程中施肥不平衡的情况,影响了猕猴桃的品质和质量。目前,关于猕猴桃的研究多集中在土壤养分方面,而对猕猴桃土壤的整体质量结构还是缺乏足够认识。为了全面了解周至县猕猴桃土壤理化性质和土壤质量状况,本研究通过实验分析和数据处理,研究了周至县猕猴桃园地土壤状况,并基于GIS方法对土壤质量和地力进行全面评价,得出以下结论:(1)土壤理化性质。对周至县猕猴桃园地的18项理化指标进行了 K-S检验,均呈正态分布,其中土壤容重、pH值、全钾属弱变异性,土壤盐分属高度变异性,土壤物理性黏粒、含水量、毛管孔隙度等属中等变异性。对土壤物理性质的分析,表明:土壤物理性黏粒表现出自东向西的增高趋势;土壤含水量相对稳定,属湿度适宜区,空间上以二曲镇为低值中心;土壤容重总体偏紧实,靠近主城区的土壤最为紧实;土壤总孔隙度与毛管孔隙度的含量,均表现出离城区越远含量越高的特征,而非毛管孔隙度则表现出自东向西逐渐降低的趋势;土壤通气度含量偏低,且距离城区越远值越高;土壤平均pH值为7.16,属中性土壤,自侯家村乡向两边乡镇逐渐减小。对土壤化学性质的分析,表明:土壤各养分指标中,全氮、速效氮含量偏低,有机质、全磷含量适宜,全钾、速效磷含量丰富,速效钾含量极高;土壤盐分分析表明,周至县土壤属轻度盐渍化,侯家村乡的土壤盐分含量最低;土壤微量元素中Mg2+和SO42-的含量在尚村镇最低。(2)土壤质量评价。在土壤理化指标相关性分析的基础上,构建基于最小数据集(MDS)的土壤质量评价指标体系,并对各指标进行地统计学分析,最终对周至县猕猴桃园地进行了土壤质量评价。MDS指标体系有总孔隙度、全磷、速效氮、Mg2+、全钾、有机质、含水量、速效磷和物理性黏粒共9项,并利用Pearson相关分析法对其进行验证,认为最小数据集划分法具有可行性。MDS指标体系的地统计学分析:以半方差函数方法选取各土壤指标的最佳拟合模型,得出物理性黏粒、有机质和全钾符合球状模型,含水量、全磷和速效磷符合高斯模型,总孔隙度和Mg2+符合线性模型,速效氮符合指数模型;拟合模型参数中,土壤速效磷的块金值Co最大,速效氮次之,其他相对较小;基底效应的分析,表明物理性黏粒、含水量、有机质、全磷、全钾和Mg2+为高度变异性,孔隙度、速效氮和速效磷为中等变异性;变程的分析,表明各指标采样点之间都具有空间相关性,其中有机质的变程最小。利用公因子方差计算MDS各指标权重,并以隶属度函数法将各指标进行无量纲化处理,最终以土壤质量评价综合模型对周至县猕猴桃园地土壤质量进行评价,得出:研究区平均综合土壤质量指数为0.53,范围为0.46～0.73,土壤质量的综合水平较低,其中侯家村乡土壤质量最高,二曲镇最低,土壤质量指数分别为0.73和0.46,总体表现为西部高东部低的特征。(3)地力评价。在土壤质量评价结果的基础上,以全国耕地地力等级划分标准对周至县猕猴桃园地土壤地力等级进行划分,结果表明:周至县猕猴桃园地土壤地力等级的93425个栅格评价单元中各地力等级占比,依次为三级地>四级地>二级地>五级地>一级地,主要地力集中于三级和四级地力,占比94.68%,周至县猕猴桃园地土壤质量总体偏低,其中侯家村乡猕猴桃园地地力等级水平最高。(4)土壤改良。通过分析种植年限对土壤理化性质的影响及全域土壤肥力水平分布状况,表明人为管理对猕猴桃生长十分重要,果农应长期对土壤进行翻耕作业,以维持基本特性。为提高猕猴桃产量,建议周至县猕猴桃施肥计划应调整为加大有机肥和氮肥的施肥量,调节磷肥的施肥量和限制钾肥的施肥量三种类型;同时认为,今后周至县猕猴桃园地的土壤改良应注重四个方面:适当降低土壤pH值;定期进行土质翻耕;增加有机肥的投入;调节磷肥和钾肥的使用。
%W CNKI


%0 Journal Article
%A 耿波
%+ 山东省淄博市蔬菜办公室;
%T 水肥一体化技术在猕猴桃栽培上的应用
%J 中国农技推广
%D 2018
%V 34
%N 04
%K 猕猴桃;水肥一体化技术;根系分布;
%X <正>猕猴桃被誉为维C之王,以其丰富的微量元素含量而深受消费者青睐,具有广阔的市场发展前景。淄博市博山区作为山东省猕猴桃主产区,栽培面积近1.35万亩,占全省栽培面积的73%以上。经过技术人员近30年的不断改良,培育出的博山"碧玉"猕猴桃,因其具有口感纯正、酸甜适度、细嫩多汁、芳香浓郁的特点,而享誉省内外。近年来,虽然种植规模逐步扩大,但猕猴桃商品果率过低成为制约种植效益的一大因素。在对果树地上部分管理日趋科学成
%P 54-55
%@ 1002-381X
%L 11-2834/S
%W CNKI


%0 Journal Article
%A 樊继刚
%A 王锡宏
%A 胡英强
%A 宋丽
%+ 江苏省连云港市赣榆区农业技术推广中心;江苏省连云港市赣榆区农机推广站;
%T 丘陵山区猕猴桃膜下滴灌水肥一体化技术模式
%J 农业科技通讯
%D 2018
%N 04
%K 丘陵山区;;猕猴桃;;水肥一体化技术;;模式
%X 丘陵山区猕猴桃膜下滴灌水肥一体化技术是借助压力系统(或地形自然落差)将含有各种营养的液体肥料和灌溉水按比例混合后,通过管道和滴头形成滴灌,均匀、定时、定量,浸润作物根系发育生长区域,使根系土壤始终保持疏松和适宜的含水量。本文作者就丘陵山区猕猴桃种植现状、存在问题和膜下滴灌水肥一体化技术及推广前景进行探讨,形成丘陵山区猕猴桃膜下滴灌水肥一体化技术模式。
%P 299-302
%@ 1000-6400
%L 11-2395/S
%W CNKI


%0 Journal Article
%T 科技文摘
%J 中国园艺文摘
%D 2017
%V 33
%N 11
%K 番茄红素;β-胡萝卜素;可溶性固形物含量;果实硬度;科技文摘;猕猴桃园;春化处理;缓控释氮肥;坚果性状;黄瓜幼苗;耐冷性;复合光;香水椰子;糖含量;
%X <正>铅胁迫下萝卜基因组DNA甲基化分析利用甲基化敏感扩增多态性(MSAP)技术,分析不同浓度铅(Pb)处理下萝卜基因组DNA甲基化水平的变化,探讨DNA甲基化在植株对Pb胁迫反应中的作用。结果表明,经100、400和800 mg·L~(-1)Pb(NO_3)_2处理后,MSAP比率分别为12.7%、14.2%和17.0%,均高于对照;全甲基化率分别为9.7%、10.2%和12.8%,而其对照为9.5%,表明重金属铅胁迫后,某些位点发生了重新甲基化。萝卜肉质根中总甲基化水平随Pb处理浓度上升而提高。甲基化变
%P 227-236
%@ 1672-0873
%L 11-4921/S
%W CNKI


%0 Journal Article
%A 闫书贵
%+ 四川省苍溪县职业高级中学;
%T 红阳猕猴桃溃疡病发生与防治策略
%J 农村经济与科技
%D 2017
%V 28
%N 16
%K 红阳猕猴桃溃疡病;;发生;;防治策略
%X 猕猴桃溃疡病是红阳猕猴桃严重的细菌性病害,主要为害主干、枝蔓、芽,其次为叶片、嫩梢、花蕾和花等部位,其严重影响产量、品质。病害发生始期12月下旬—1月下旬,发病高峰期3月下旬—4月中旬。病菌远距离主要靠种苗、穗芽以及花粉传播,近距离主要靠雨水飞溅、昆虫、农事操作传播,其次为气流传播。其影响因素主要有冻害、环境条件、树体营养、树体伤口等。红阳猕猴桃防治要坚持预防为主综合防治的原则,注重少施或不施化学性氮肥,增施有机肥;加强田间管理,提高树体抵抗力;采用设施栽培,减少涝害、风害、冻害;重点在秋冬季使用抗生素、铜制剂药液进行防治,同时地面喷施与灌根结合等策略。
%P 23-24+26
%@ 1007-7103
%L 42-1374/S
%W CNKI


%0 Journal Article
%A 邹永翠
%A 王强
%A 彭方明
%A 谭鹏昊
%+ 重庆三峡职业学院;
%T 测土配方施肥对红阳猕猴桃产量和品质的影响
%J 乡村科技
%D 2016
%N 08
%K 红阳猕猴桃;;平衡施肥;;3414方案;;产量;;品质
%X 研究红阳猕猴桃测土配方施肥技术,探讨氮磷钾肥及有机肥对猕猴桃产量和品质的影响,为确定施肥量提供科学依据。通过对红阳猕猴桃进行"3414"田间肥效试验,结果表明:N_2P_2K_2处理猕猴桃的氮肥利用率比常规施肥提高9.0%,磷肥利用率提高13.2%;产量较对比试验提高12.7%,纯收益增加1.29万元/hm~2;氮磷钾化肥与有机肥(牛粪)配施,可提高果实维生素C、可溶性总糖、可溶性固形物含量及糖酸比。
%P 79-80
%@ 1674-7909
%L 41-1412/S
%W CNKI


%0 Thesis
%A 黄龙
%T 半干旱区猕猴桃树滴灌耗水特性与灌溉制度试验研究
%Y 费良军
%I 西安理工大学
%9 硕士
%D 2017
%K 猕猴桃;;滴灌;;耗水特性;;水分生产函数;;灌溉制度
%X 针对陕西关中半干旱地区降雨量不足,时空分布严重不均的情况,以陕西关中主要特色名优果品猕猴桃为研究对象,在猕猴桃树整个物候期设置不同灌水梯度的水分处理,以不同灌水处理下猕猴桃园区土壤水分动态实时变化规律为基础,对其猕猴桃树的需耗水规律、生长生理指标、果实品质分析、产量、水分利用效率以及经济效益评价进行了详细分析,以此来研究并制定了滴灌灌水方式下猕猴桃最适宜的灌溉制度,为陕西关中半干旱地区发展节水、优质、高产、稳产、高效的可持续型猕猴桃树种植提供参考理论依据。研究取得的主要成果如下:(1)各不同灌水量在不同深度的土壤温度均表现为出现一个最大值,一个最小值,一个平均值;随着土层深度的增加,土壤温度的变化幅度逐渐减小;在同一深度土层土壤温度均呈现随着灌水定额的增大而减小,在整个物候期中表现为随着时间的延续呈现出先增大后减小的趋势;随着土层深度的增加,土壤温度呈现出由大变小,再变大的趋势。气温是影响土壤温度的主要因素,但不是影响土壤温度的唯一因素,其他影响因素还有待探究。(2)通过对不同灌水处理下猕猴桃树土壤水分变化特性进行研究,发现滴灌灌水条件下,猕猴桃树土壤含水率随着灌水定额的增加而增大。不同灌水定额处理之间的土壤含水率在猕猴桃树物候期内差异显著,且不同分层之间的差异也很明显,土壤含水率的变化幅度范围较大,最大土壤含水率可以达到22.84%,最小土壤含水率仅为9.13%。各不同灌水定额处理间的土壤水分消耗趋势均小于充分灌溉处理,在一定供水范围内,猕猴桃树的耗水量与供水量呈正比例关系。(3) 2016年,在猕猴桃树的整个物候期中,参考作物蒸散量呈现中间高两头低的趋势特性,且峰值位置居于正中。猕猴桃树各物候期阶段日耗水强度的大小关系为:果实膨大期 > 开花坐果期 > 萌芽展叶期 > 果实成熟期,且日耗水强度随着灌水定额的增加而增大,果实膨大期为猕猴桃树各物候期中的需水关键期,此阶段对水分亏缺极度敏感。猕猴桃树作物系数在整个物候期内表现为先增大后减小的趋势,且峰值靠后,在整个物候期中作物系数的均值为0.93。果实膨大期作物系数最大,萌芽展叶期作物系数最小。猕猴桃树作物系数与>10℃积温存在较好的二次多项式关系,在相似的气候背景条件下,结合已知>10℃积温,就可以粗略的估算猕猴桃树的作物系数。(4)通过对猕猴桃树各生态指标的研究发现,不同灌水定额处理对猕猴桃树各项生长指标均有显著影响。不同灌水定额处理的猕猴桃树新稍长度和粗度、叶片主叶脉长、横径和叶面积指数、叶柄的长度和粗度、果实的纵径和横径均受到不同程度的抑制或促进作用。猕猴桃的落果率随着灌水量的增大而减少,但超过一定阈值范围后,随着灌水量的增大落果率反而会略有增大;在一定灌水量范围内,猕猴桃的单果重和产量均随着灌水量的增大而增加。在水分轻度亏缺处理下,猕猴桃产量既不会明显降低,水分利用效率也相对提高,果实品质相比最好。(5)通过对不同灌水处理猕猴桃产量与耗水量和灌水量分析,建立了猕猴桃树全物候期的作物水分生产函数模型,表明产量与耗水量和灌水量呈现较好的多项式函数关系,决定系数也都在0.9以上,拟合关系较好,相关性较好。通过Jensen模型对猕猴桃树不同物候期的作物水分生产函数进行求解,得到各物候期的水分敏感指数,各敏感指数的排序为:果实膨大期> 开花坐果期 > 萌芽展叶期 > 果实成熟期,数据结果与试验中实际情况比较吻合。陕西关中半干旱缺水地区,由于可供灌溉的水资源总量严重不足,不能充分满足作物各物候期阶段的最大需水量要求,因此,只能实施非充分灌溉条件下的灌溉制度,对比分析可知,最优灌水处理为轻度亏缺灌水处理。(6)通过对滴灌灌水方式下不同灌水定额处理猕猴桃树的树体需耗水量、生长生理形态、果实品质、果实产量、灌溉水利用效率以及经济效益等数据分析,提出了 2016年(平水年)陕西关中半干旱地区最适宜的高效节水灌溉制度,即全物候期灌溉定额为3080m3/hm2,共滴灌14次。
%W CNKI


%0 Journal Article
%A 朱拴祥
%A 庄树新
%+ 陕西省眉县农机技术推广服务中心;
%T 猕猴桃生产全程机械化装备配置方案
%J 农机科技推广
%D 2017
%N 06
%K 猕猴桃;果品分选机;生产全程机械化;枝条粉碎还田机;修剪机械;微喷灌系统;电动授粉器;
%X <正>眉县发展猕猴桃产业已有近30年历史,截至2016年底,全县猕猴桃种植面积已达30万亩,产量46万吨。眉县农机中心从2013开始实施猕猴桃全程机械化现代农业装备示范园建设项目,经过反复实践,制定了猕猴桃全程机械化生产技术模式和机械装备配套方案。一、基本条件1.项目实施区土壤特性壤土,土层深厚,肥沃疏松,灌排方便,PH值6.5~6.8,耕层土壤有机质含量>1.2%,地下
%P 43-44
%@ 1671-3036
%L 11-4693/TH
%W CNKI


%0 Journal Article
%A 胡凡
%A 石磊
%A 李茹
%A 李水利
%A 李献军
%A 王小英
%A 同延安
%+ 西北农林科技大学资源环境学院;陕西省土壤肥料工作站;杨凌气象局;
%T 陕西关中地区猕猴桃施肥现状评价
%J 中国土壤与肥料
%D 2017
%N 03
%K 陕西关中地区;;猕猴桃;;施肥;;评价
%X 为了解陕西省关中地区猕猴桃施肥现状及农户养分资源投入中存在的问题,提出解决问题的对策,对陕西省关中地区4个县(区)2010~2014年的猕猴桃施肥调查数据进行了分析和评价。结果表明:陕西关中地区猕猴桃平均产量为32.2 t·hm~(-2),产量中等农户占64.2%。总氮(N)、磷(P_2O_5)、钾(K_2O)养分投入量分别为788、505、516 kg·hm~(-2),其中化肥氮(N)、磷(P_2O_5)、钾(K_2O)养分投入量分别为636、418、395 kg·hm~(-2)。根据养分分级,农户施用化肥氮磷钾合理的比例分别为6.3%、12.6%和23.2%,过量比例分别为85.3%、76.9%和47.4%,不足比例分别为8.4%、10.5%和29.5%。陕西关中地区猕猴桃施肥存在的问题主要包括氮肥和磷肥投入过量,钾肥投入过量与不足并存,有机肥投入量不足。今后陕西关中地区猕猴桃施肥的重点是降低氮肥和磷肥的投入,合理施用钾肥,增加有机肥的投入。
%P 44-49
%@ 1673-6257
%L 11-5498/S
%W CNKI


%0 Thesis
%A 胡凡
%T 陕西省猕猴桃和蔬菜施肥现状及主要作物肥料用量分析
%Y 同延安
%I 西北农林科技大学
%9 硕士
%D 2017
%K 陕西省;;猕猴桃;;蔬菜;;施肥
%X 化肥的施用在提高作物产量的同时也引发了一系列环境问题,如何合理的减少化肥的使用量是目前我国农业关注的重点问题,而掌握清楚肥料施用状况是解决问题的前提。因此本研究利用陕西省测土配方施肥数据对陕西省猕猴桃和蔬菜的施肥现状进行了评价,并结合前人研究结果和相关统计数据,对陕西省化肥用量增长原因和养分投入过量现状进行了分析,具体结论如下:(1)为了解陕西省关中地区猕猴桃施肥现状及农户施肥中存在的问题,对陕西省关中地区4个县(区)2010-2014年的猕猴桃施肥调查数据进行了分析和评价。结果表明:陕西关中地区猕猴桃平均产量为32.2 t/hm2,产量中等农户占64.2%。总氮(N)、磷(P2O5)和钾(K2O)养分投入量分别为788、505和516 kg/hm2,其中化肥氮、磷和钾养分投入量分别为636、418和395 kg/hm2。根据养分分级等级,农户施用氮磷钾肥合理的比例分别为6.3%、4.2%和9.5%,过量比例分别为93.7%、95.8%和80.0%,不足比例分别为0.0%、0.0%和10.5%。陕西关中地区猕猴桃施肥存在的问题主要包括氮、磷和钾肥投入过量,有机肥投入量不足。今后陕西关中地区猕猴桃施肥的重点是降低氮、磷和钾肥的投入,增加有机肥的投入。(2)为了解陕西省设施蔬菜施肥现状及农户施肥中存在的问题,对陕西省6个县(区)2013-2014年的设施蔬菜施肥调查数据进行了分析和评价。结果表明:本研究中设施蔬菜总氮、磷和钾养分投入量分别为732、515和552 kg/hm2,有机肥提供的氮、磷和钾比例分别为43.1%、24.3%和38.1%,化肥投入N:P2O5:K2O平均为1:0.94:0.82。根据养分分级等级,农户施用氮磷钾肥合理的比例分别为13.6%、3.2%和4.8%,过量比例分别为76.0%、76.8%和76.0%,不足比例分别为10.4%、20.0%和19.2%,氮、磷和钾肥投入分别过量5.95、5.01和4.84万吨。陕西省设施蔬菜施肥存在的主要问题是氮、磷和钾肥投入过量,且养分结构不合理,磷肥投入比例偏多,钾肥投入比例偏少。今后陕西省设施蔬菜施肥中应注意降低氮、磷和钾肥的投入,并平衡施肥。(3)为了解陕西省露地蔬菜的施肥现状及农户施肥中存在的问题,对陕西省7个县(区)2013-2014年的露地蔬菜施肥调查数据进行了分析和评价。结果表明:陕西省露地蔬菜氮、磷和钾肥用量分别为471、187和171 kg/hm2,其中有机肥提供的氮、磷和钾比例分别为27.9%、27.1%和49.3%,未施用有机肥的农户比例为41.9%,化肥投入N:P2O5:K2O平均为1:0.40:0.26。根据养分分级等级,农户施用氮磷钾肥合理的比例分别为9.4%、16.9%和6.0%,过量比例分别为82.8%、67.0%和28.1%,不足比例分别为7.9%、16.1%和65.9%。氮、磷肥投入的过量值分别为6.13、1.61万吨,钾肥投入缺乏0.35万吨。陕西省露地蔬菜施肥存在的主要问题是氮、磷肥投入过量,钾肥和有机肥投入不足。今后陕西省露地蔬菜施肥中应注意降低氮、磷肥的投入,增加钾肥和有机肥的投入。(4)为掌握陕西省化肥用量增长原因及养分投入过量现状,对2004-2013年陕西省主要作物的种植面积和施肥数据进行了分析。结果表明:陕西省粮食作物和经济作物的种植面积比例分别下降了9.9%和1.0%,园艺作物的种植面积比例增长了10.9%。粮食作物、经济作物和园艺作物的单位面积化肥施用量分别提高了5.2%、7.7%和58.7%。粮食作物和经济作物化肥施用量占总化肥用量的比例分别减小了20.8%和2.0%,园艺作物化肥施用量占总化肥用量的比例增加了22.8%。作物单位面积化肥施用量的变化对陕西省化肥用量的增长贡献比例达49.3%,是目前陕西省化肥用量增长的最主要原因。陕西省主要作物氮、磷肥投入分别过量37.98、11.08万吨,钾肥投入缺乏4.51万吨,其中园艺作物氮、磷和钾肥投入的过量问题最为严重。今后陕西省作物生产中,应注意氮、磷肥的过量问题和钾肥的缺乏问题,并且园艺作物应作为减量施肥的重点。
%W CNKI


%0 Thesis
%A 尹恒
%T 智能化技术在苍溪杨河猕猴桃产业园中的应用效益评价
%Y 吴柏清;何鹏
%I 成都理工大学
%9 硕士
%D 2017
%K 现代农业;;智能化技术;;综合效益评价;;技术推广
%X 当前我国农业生产仍以手工劳动为主,人力畜力使用仍比较普遍,农业机械化﹑智能化程度低,未能根本扭转劳动力生产率低下的现状。同时,由于人均耕地少﹑农业生产技术落后,目前农业生产主要注重经济效益,生态效益及社会效益易受忽略,导致资源过度消耗﹑生态平衡被破坏﹑农业生态环境污染等问题。智能化技术近年来发展十分迅速,在各行各业起到了重大作用。用智能化技术改造和支持现代农业的发展是当前备受关注的工作。我国农业的科技含量低﹑农业信息技术发展基础差,当前阶段大力推进智能化技术,将会使农业生产经济效益﹑生态效益和社会效益得到显著提高。本文广泛查阅国内外相关文献并总结了现代农业中智能化技术应用的研究现状,从经济效益﹑生态效益和社会效益三个方面建立评价指标体系,并以苍溪杨河猕猴桃产业园为例,系统分析了其综合效益,并与非智能化猕猴桃种植园相比较,分析现代农业智能化技术应用的优势,并提出智能化技术应用在其他农业生产过程中推广的原则﹑可能面临的困难及推广的措施。研究结果表明,苍溪杨河猕猴桃产业园的综合效益评价指数高达0.9920,而文昌镇白岩村与岐坪镇樊家山村两个非智能化猕猴桃种植园的综合效益评价指数只有0.7458,由此可见智能化技术的优越性十分明显。苍溪39个乡镇都有猕猴桃种植,如果苍溪杨河猕猴桃产业园所应用的智能化技术能合理的推广到全县其他种植园,将可以收获显著的效益。
%W CNKI


%0 Journal Article
%A 薛辉
%+ 湘西民族职业技术学院;
%T 一种基于PLC自动控制的滴灌系统
%J 山东工业技术
%D 2017
%N 07
%K 猕猴桃;;滴灌系统;;设计
%X 滴灌是迄今为止农田灌溉方法中最节水的灌溉技术之一。而且还具有节肥、省人工的功效,目前广泛应用于农田、果园、蔬菜和温室大棚中。本文以湖南湘西州猕香园家庭农场为例,深入研究了猕猴桃果园滴灌系统的设计方法。
%P 50
%@ 1006-7523
%L 37-1222/T
%W CNKI


%0 Thesis
%A 路永莉
%T 秦岭北麓小流域猕猴桃园氮素营养与调控
%Y 周建斌
%I 西北农林科技大学
%9 博士
%D 2017
%K 秦岭北麓;;猕猴桃果园;;氮素;;硝态氮累积
%X 秦岭北麓是我国猕猴桃主产区之一,猕猴桃栽培面积占全国总栽培面积的近60%。然而,在该地区猕猴桃生产中,果农盲目施肥的现象较为普遍,其中氮肥过量施用问题尤为突出,使得果园氮素盈余问题十分严重,不仅浪费了宝贵的养分资源,也给该地区生态环境带来了一系列潜在危害,严重制约了该地区猕猴桃产业的可持续发展。基于此,本文以秦岭北麓陕西省周至县俞家河小流域为研究对象,采用实地调查和田间试验相结合的方式,于2012~2013连续2年调查了该流域成龄果园的养分投入现状,测定了代表性果园果实及枝条样品养分含量,定量评价了该区域果园年养分携出特征,比较了流域内成龄果园和小麦-玉米轮作农田的土壤养分状况,分析了果园长期大量施肥的潜在环境风险。同时,通过2014~2015连续2年田间定位试验探讨了坡地果园不同坡位0-200 cm土壤剖面养分累积在雨季前后的变化与迁移特征,并通过2012~2015连续3年田间定位试验研究了减量施氮对该地区猕猴桃果园果实产量、品质以及剖面氮素累积和残留的影响。在上述研究的基础上,最终采用养分物质流分析的方法定量研究了该流域果园氮素养分的足迹特征。获得主要结论如下:1.调查结果表明,该流域内猕猴桃果园有机肥投入比例及用量严重不足,其中,完全未施有机肥的果园占调查果园的36.4%(2年平均值,下同),有机肥投入不足的果园占94.3%。化肥中,氮肥的投入量普遍偏高,平均为891 kg N ha~(-1),投入过量的果园比例高达81.8%。磷、钾肥投入不足和过量问题并存。根据文献资料和前期研究汇总的合理施肥量来看,当猕猴桃产量在24~42 t ha~(-1)时,建议化肥用量分别为:N 375~500 kg ha~(-1)、P2O5 186~266 kg ha~(-1)和K2O 286~350 kg ha~(-1),有机肥用量为30000~65000 kg ha~(-1)。因此,提高有机肥施用量及比例、降低氮肥投入量以及合理引导磷钾肥施用是该流域猕猴桃果园当前养分管理的重点方向。2.养分测定分析表明,猕猴桃年生长周期内叶片、果实及修剪枝条中的养分含量在不同品种间(秦美、哑特和华优)均未达到显著性水平(P>0.05)。根据研究区果园平均产量(33.9~39.5 t ha~(-1))和年生长周期内平均枝条修剪量(7~11 t ha~(-1),FW)估算,成龄猕猴桃果园因果实收获和冬季枝条修剪所携出量的养分量平均为N 75.0~92.8、P19.4~24.9、K 90.0~117.7、Ca 22.9~27.3、Mg 5.05~7.00和S 2.60~4.89 kg ha~(-1) yr~(-1)。3.对比猕猴桃果园和小麦-玉米农田养分平衡特征发现,果园N、P和K养分总输入量(包括化肥、有机肥、大气沉降和灌溉等)分别为1201、268和615 kg ha~(-1) yr~(-1),远远高于农田养分投入量(N 425 kg ha~(-1) yr~(-1)、P 59 kg ha~(-1) yr~(-1)和K 109 kg ha~(-1) yr~(-1))。果园N、P和K年平均养分表观盈余量分别高达1081、237和491 kg ha~(-1) yr~(-1)。果园0~(-1)00cm和0-200 cm土层土壤硝态氮累积量分别为466和793 kg N ha~(-1),均显著高于农田相应土层。可见,猕猴桃果园养分过量投入是导致养分盈余特别是氮素盈余问题的重要原因。4.坡地果园养分累积和迁移特征表明,5~9月份雨季集中降水是坡地果园土壤养分迁移的重要驱动因子。经过一个雨季后,土壤硝态氮在竖直方向和顺坡方向均表现出明显的迁移特征,竖直移动使得土壤剖面的硝态氮向深层土壤迁移并大量累积,顺坡移动造成果园土壤剖面硝态氮的累积量呈现坡上低、坡下高的空间分布特征,这不仅造成了养分资源的不均衡分布,同时也对地表水及地下水安全构成了潜在威胁。因此,对于坡地果园而言,建议在减少氮肥投入总量的同时采用坡上部多施、坡下部少施或不施的分段施肥策略,从而达到果园高效施肥和环境友好的目的。5.减量施氮试验表明,与农民常规施氮处理相比,当氮肥用量减少25%(2013年和2014年)和45%(2015年)时,猕猴桃果树氮素营养、果实单果重、产量以及品质等均没有发生显著变化(P>0.05),但减量施氮处理显著提高了氮肥的偏生产力(PFPN)和果园的经济效益,明显降低了土壤剖面硝态氮的累积量以及向深层土壤淋失的风险。同时,试验结果显示,与普通尿素相比,施用控施尿素对猕猴桃产量以及果实品质无显著影响,但可降低硝态氮的淋失风险。6.养分物质流分析结果显示,与流域内小麦-玉米轮作农田体系相比,果园生产系统的氮素输入量较高,大量氮素养分盈余后造成土壤、大气及水环境的氮负荷明显增加。果园系统年氮素输入总量为1220 kg N ha~(-1),残留于土壤的氮素为783 kg N ha~(-1),树体养分携出量(果实收获、枝条修剪和树体吸收)占总输出量的比例为27%,进入水体和大气环境的养分比例分别为46.7%和26.5%。该流域每年因果树生产而进入水体和大气的氮负荷分别为32.6 t N和18.6 t N,远高于农田系统(3.98 t N和5.50 t N)。综上所述,与农田系统相比,猕猴桃果园生产系统因过量氮肥施用造成了氮盈余量大、养分利用率低和氮污染排放系数高等问题,无疑加剧了土壤、大气和水环境的氮污染负荷。因此,应采取源头减量与变量施肥等策略控制氮素过量投入,减少氮素损失,保障流域猕猴桃果园健康、高效、持续发展。
%W CNKI


%0 Journal Article
%A 黄金凤
%A 戴桂金
%A 周志保
%+ 凤凰县农业局土壤肥料站;凤凰县农业局农业技术推广中心;
%T 凤凰县猕猴桃测土配方施肥技术研究及应用
%J 湖南农业科学
%D 2016
%N 08
%K 凤凰县;;猕猴桃;;测土配方施肥;;推广应用
%X 为适应凤凰县猕猴桃产业发展的需求,开展了全县土壤理化性状变化情况调查,分区域建立了猕猴桃施肥指标体系,开发并实施了县域测土配方施肥专家咨询系统。结果表明:测土配方施肥比习惯施肥减少了化肥用量和农业面源污染,提高了土壤肥力和养分利用效率,其中,氮、磷、钾肥料利用率分别提高了3.5、4.1和4.5个百分点;同时,测土配方施肥比习惯施肥猕猴桃增产10.9%,可溶性固形物含量增加1.75~2.15个百分点,单果均重增加9.75~12.25 g,且果实均匀度、光泽性、商品果率均有所提高;其中,2014年节本增收3 421.6万元,2015年节本增收3 930.5万元。
%P 58-61
%@ 1006-060X
%L 43-1099/S
%W CNKI


%0 Journal Article
%A 闫娟
%A 黄楷翔
%A 曹原
%A 袁源
%A 李娜
%+ 河南省西峡县林业局;河南省西峡县森林病虫防治检疫站;
%T 河南省西峡县猕猴桃黄化病的发生与综合防治
%J 现代园艺
%D 2016
%N 09
%K 河南西峡;;猕猴桃黄化病;;发病症状;;综合防治
%X 介绍了河南省西峡县猕猴桃黄化病的发病症状及发生的原因,总结了猕猴桃黄化病的综合防治措施,仅供广大猕猴桃种植者参考。
%P 127
%@ 1006-4958
%L 36-1287/S
%W CNKI


%0 Thesis
%A 杨莉莉
%T 不同肥料对猕猴桃产量、品质及果园养分的影响
%Y 同延安
%I 西北农林科技大学
%9 硕士
%D 2016
%K 配方肥料;;含氯肥料;;产量;;品质;;养分含量
%X 目前全世界的猕猴桃生产主要集中在新西兰、意大利和我国等十几个国家,随着消费者对猕猴桃营养价值的认可,猕猴桃在世界上已属畅销水果。据统计,目前陕西省猕猴桃产量和面积均居全国第一,成为陕西第二大独具特色和竞争优势的水果产业。但是在猕猴桃园生产管理中仍存在诸多问题,养分管理尤为不规范,如何根据树体生长发育规律、养分需求规律进行合理施肥,施用何种肥料,施用时期等施肥问题不明确,严重制约了猕猴桃产业的健康发展。本文通过比较不同配方肥料、含氯肥料对猕猴桃生长、产量品质、土壤中养分含量变化等的影响,旨在为猕猴桃合理施肥提供科学依据和理论基础。主要结果如下:1不同配比配方肥料施肥效应研究连续两年(2013年-2014年)对10年生海沃德猕猴桃进行不同配比(A:16-11-18,B:21-9-15)配方肥料试验。结果表明:1)减量施用配方肥A处理(T1,200 kg/亩,N:P2O5:K2O=1:0.7:1.1)产量最高为44.47 t/hm2,过量施肥A+M(300 kg/亩)不能增产,高磷钾型配方肥处理(T3)产量(42.62 t/hm2)比高氮型配方肥B处理(T4)产量高;2)正常施用有机肥情况下,高钾配比的A肥料处理果实可溶性糖、可溶性固形物、维生素C含量比低钾配比的B肥料高,硬度大,更利于贮藏。3)高钾配比的肥料A处理叶片叶绿素含量,叶片、枝条、果实中的钾含量均高于低钾配比的肥料B;4)所有处理果园养分均有盈余,减量施肥(200 kg/亩)0.67A+M果园氮磷钾盈余最少,分别为374kg/hm2、120 kg/hm2、300 kg/hm2,矿质氮残留量最低。2硫基、氯基不同配方肥料施肥效应研究在猕猴桃主产区三个果园两个猕猴品种上进行了氯基(CF1:22-9-14)、硫基(CF2:18-7-20)不同配方肥料处理。结果表明:1)不同配方肥料处理产量比对照增加10%-56%,横渠村两种肥料配施(CF1+CF2)产量最高达18.0 t/hm2,比对照增产36.1%;2)与对照相比,施用不同配方肥料提高了果实可溶性糖、维生素C、糖/酸含量,其中两种配方肥料配施(CF1+CF2)显著增加可溶性糖(新白寨)、维生素C(吕家堡)含量;3)施用不同硫基、硫基配方肥料,表层(0-40 cm)土壤硫、氯含量受肥料种类(硫基、氯基)的影响不大,三个果园0-20 cm土层内土壤氯离子含量不随施入氯基肥料而增加,40cm-100 cm土层氯离子含量随施氯量的增加而增加。3含氯肥料效应研究以10年生海沃德为试材,通过不同浓度含氯肥料处理研究其对猕猴桃产量品质及土壤和叶片中氯含量的影响。结果表明:1)施用一定范围(170 kg/hm2-1481 kg/hm2)含氯肥料均能增加猕猴桃产量,其中低氯处理(Cl 170 kg/hm2,227 kg/hm2)产量最高分别为48.7 t/hm2、51.6 t/hm2,比对照增产26.5%、14.4%;各含氯肥料处理,随着氯含量的增加产量呈下降趋势,施氯量1975 kg/hm2时产量比对照略有降低;2)施用含氯肥料可以增加猕猴桃单果重、可溶性固形物含量,提高了猕猴桃糖/酸比,降低猕猴桃可滴定酸含量;3)叶片中氯离子随着生育期和施氯量的而增加,叶片内氯最高含量1.6%小于正常叶片氯含量临界值2.0%;4)土壤中氯离子含量随着土层深度和施氯量的增加而增加,施氯量最高(Cl 1480 kg/hm2)的处理土层中氯离子浓度最高为105 mg/kg,此浓度远远小于它的安全浓度400 mg/kg。综上,产量为3000kg/mu左右的猕猴桃园,施肥量200kg/hm2,配比为1:0.4-0.7:0.7-1,硫基、氯基配合施用较宜。
%W CNKI


%0 Thesis
%A 高晶波
%T 秦岭北麓猕猴桃园土壤硝态氮累积及水肥调控研究
%Y 周建斌
%I 西北农林科技大学
%9 硕士
%D 2016
%K 秦岭北麓;;猕猴桃园;;水肥一体化;;硝态氮累积;;土壤养分
%X 秦岭北麓地区是我国猕猴桃的主要产区,该区域猕猴桃的种植面积和收获产量在我国均居首位,已成为该区域最大的农业产业。然而,该区域在猕猴桃产业迅速发展的同时,养分投入过量问题正日渐突出。同时这一地区猕猴桃园多属坡地,降雨充沛,导致大量养分尤其是氮素累积于果园土壤中增加了其损失的风险。因此,进行合理的水肥调控,减少水肥投入,对有效防控该区域农业面源污染的发生具有重要意义。本文以位于秦岭北麓的陕西省周至县竹峪镇俞家河小流域为研究对象,在调查该流域猕猴桃园施肥状况、测定猕猴桃园土壤硝态氮(NO_3~--N)累积及降雨对坡地猕猴桃园NO_3~--N迁移特性的基础上,研究了水肥一体化技术对猕猴桃产量及品质、土壤养分含量及迁移等影响,得到以下主要结论:1.该区域猕猴桃园氮素投入量过高,盈余量高达1195 kg·hm-2;0-200 cm土壤剖面NO_3~--N累积量平均高达827 kg·hm-2,且52.1%的NO_3~--N累积在100-200 cm土层。同一猕猴桃园,坡下部0-200 cm土壤剖面NO_3~--N累积量明显高于坡上部;在经过一个雨季后,0-200 cm土壤剖面NO_3~--N发生明显的向深层土壤淋溶现象且坡下部与坡上部0-200cm土壤剖面NO_3~--N累积量差异增大。说明研究小流域猕猴桃园大量氮素盈余,造成土壤NO_3~--N过分累积,在集中降雨条件下,NO_3~--N出现明显的向深层土壤淋溶及顺坡向下迁移,不仅造成氮肥的损失,且对地表及地下水环境构成潜在威胁。2.水肥一体化处理与常规处理相比,猕猴桃产量无明显差异,但明显提高了猕猴桃果实中可溶性糖含量、糖酸比以及果实Vc含量;与常规处理相比,水肥一体化处理氮肥及灌溉水投入分别减少58%和60%,猕猴桃对水分及养分的利用效率显著提高,灌溉水利用效率及水分利用效率分别提高了171%和37%,肥料偏生产力提高了151%。3.水肥一体化处理在猕猴桃各生长阶段土壤矿质态氮含量均处于适宜水平且显著低于常规处理;较常规处理相比,水肥一体化处理显著降低猕猴桃园0-200 cm土层NO_3~--N累积量,平均降低509 kg·hm-2。两种处理无论雨季前还是雨季后,猕猴桃园土壤有机质、全氮、速效磷、速效钾及0-200 cm土层NO_3~--N累积量均表现出坡下部高于坡上部,表明坡地猕猴桃园由于坡度的存在引起土壤养分在不同坡位分布不均衡。与雨季前相比,雨季后两种处理不同坡位养分含量差异未达显著水平。
%W CNKI


%0 Journal Article
%A 张槐生
%+ 陕西省眉县农机技术推广中心;
%T 猕猴桃全程机械化生产技术模式初探
%J 农机科技推广
%D 2015
%N 12
%K 猕猴桃;全程机械化;机械粉碎;开沟深度;施肥量;生产技术;模式初探;
%X <正>眉县是国内外专家公认的猕猴桃最佳优生区。目前种植面积已达29.4万亩,猕猴桃种植面积和产量分别占全省的28%、44%,占全国的18%、30%,2013年被省农机局列为陕西省猕猴桃全程机械化模式创建实施县。我们结合当地产业发展实际,以减轻劳动强度,提高劳动生产率,全面推进猕猴桃生产全程机械化为着力点,在广泛调研,大力推广,总结提高的基础上,初步探索形成了眉县猕猴桃生产全程机械化模
%P 42-43+45
%@ 1671-3036
%L 11-4693/TH
%W CNKI


%0 Journal Article
%A 于凤存
%A 曹秀清
%+ 安徽省.水利部淮河水利委员会科学研究院水利水资源安徽省重点实验室;
%T 滴灌系统案例设计与分析
%J 现代农业科技
%D 2015
%N 22
%K 滴灌;;水源;;灌溉定额;;灌溉制度
%X 选取猕猴桃园为实例分析,根据水源情况、地形特征及猕猴桃种植结构确定滴灌系统的总体布设与设计参数,校核系统设计标准。通过计算灌溉定额、制定灌溉制度、计算各级管道管径、选定过滤器、确定泵型,完成滴管系统的整体设计。该滴灌设计案例分析较为详细,可为相关滴管设计提供参考。
%P 185-186
%@ 1007-5739
%L 34-1278/S
%W CNKI


%0 Journal Article
%A 付有全
%A 孟宝生
%A 于亚旺
%+ 眉县水利局;
%T 眉县万亩微喷灌工程建设与推广应用
%J 陕西水利
%D 2015
%N 06
%K 水利;;微喷灌;;技术;;推广应用
%X 根据眉县猕猴桃产业发展情况,实施微喷灌工程成为当前现代农业发展和节水建设的必然趋势。2013年,在小型农田水利重点县项目中,通过在首善镇第五村等村集中连片实施万亩猕猴桃微喷灌工程,采用了先进技术,工程效益明显,运行良好,值得全面推广。
%P 72-73
%@ 1673-9000
%L 61-1109/TV
%W CNKI


%0 Journal Article
%A 黄文源
%A 龙友华
%A 张承
%A 赵赞伟
%A 吴小毛
%A 尹显慧
%A 潘有观
%A 曾祥碧
%A 杨苑
%+ 贵州大学农学院;桐梓县农牧局;
%T 叶面钾肥对猕猴桃产量及品质的影响
%J 贵州农业科学
%D 2015
%V 43
%N 11
%K 猕猴桃;;钾肥;;产量;;品质;;贮藏性
%X 为猕猴桃高产优质栽培中的合理施肥提供依据,以贵长猕猴桃为试材,采用田间试验方法,研究叶面喷施0.1%硫酸钾(K_2SO_4)、0.1%氯化钾(KCl)、0.1%硝酸钾(KNO_3)和0.1%磷酸二氢钾(KH_2PO_4)对猕猴桃产量、营养品质及后熟期品质变化的影响。结果表明:叶面喷施4种钾素肥料,猕猴桃产量比清水对照提高3.22%~12.08%,维生素C含量提高1.43%~9.60%,可滴定酸含量降低10.92%~15.05%,糖酸比提高5.03%~16.64%,能较好地改善猕猴桃的外观品质,且推迟可溶性总糖最高峰值到达的时间。0.1%氯化钾和0.1%磷酸二氢钾可作叶面钾肥在猕猴桃生产上使用。
%P 131-134
%@ 1001-3601
%L 52-1054/S
%W CNKI


%0 Journal Article
%A 李春玲
%A 张东
%A 袁成双
%+ 双辽市国有那木机械林场;双辽市国有实验机械林场;
%T 软枣猕猴桃果林丰产技术
%J 吉林农业
%D 2015
%N 18
%K 软枣猕猴桃;;高产丰收;;技术
%X 软枣猕猴桃抗逆性强,栽培简单,经济效益较高。软枣猕猴桃果实鲜美、风味独特、酸甜适口、营养丰富,具有巨大的商业潜力,因此,软枣猕猴桃果林栽培产业具有广阔的市场开发前景。本文介绍了软枣猕猴桃果林丰产经营技术。
%P 102
%@ 1674-0432
%L 22-1186/S
%W CNKI


%0 Journal Article
%A 赵佐平
%A 同延安
%A 刘智峰
%A 段敏
%A 李琛
%A 王彦民
%+ 陕西理工学院;西北农林科技大学资源环境学院;
%T 陕西省果园磷素投入特点及磷负荷风险分析
%J 水土保持研究
%D 2015
%V 22
%N 05
%K 果园;;磷素投入;;磷负荷;;风险分析;;陕西省
%X 以陕西果园调查数据为基础,采用盈余法从果树种类和区域尺度分析果园生产体系中的磷素输入输出特点及盈余状况。结果表明:陕西果园磷肥投入过量与不足并存,调查中55.8%果园施肥处于过量,不足占27.8%。化学磷肥平均投入量为366.1kg/hm2,通过有机肥投入的磷仅为72.8kg/hm2。果园土壤磷盈余与亏缺并存,80.3%的果园处于盈余,其盈余量超过300kg/hm2,占43.1%。19.7%的果园处于亏缺,平均亏缺量为-25.8kg/hm2。不同类型果园比较,猕猴桃果园盈余量较高,为472.3kg/hm2,而葡萄园和苹果园盈余量分别为365.9kg/hm2,355.6kg/hm2。不同区域比较,关中灌区盈余量(351.8kg/hm2)高于渭北旱塬(315.5kg/hm2)。调查区果园磷肥的不合理投入将会给果园土壤环境带来较大的环境负荷。
%P 25-29
%@ 1005-3409
%L 61-1272/P
%W CNKI


%0 Journal Article
%A 王娟
%A 许起荣
%+ 陕西省城固县农技中心;
%T 城固县2013年猕猴桃2+X田间肥效试验总结
%J 基层农技推广
%D 2015
%V 3
%N 09
%K 猕猴桃;田间肥效试验;果实成熟期;总酸含量;优化施肥;可溶性固形物含量;城固县;
%X <正>钾素营养对猕猴桃产量和品质有重要影响,为了进一步探索钾素营养的作用特点、调控方法,修正和完善猕猴桃施肥配方,建立更为先进、完善、精确的施肥指标体系并指导大田生产。1试验方法1.1试验地点及品种陕西省沙河营镇梁家庵村5组李建荣试验点,位于东经107°14′59.5″、北纬33°07′15.2″、海拔476m;供试品种为秦美(18年生),栽植密度3.3×3.0m(67株/亩);供试土壤为中肥力沙壤土(养分含量见表1)。
%P 25-26
%@ 2095-5049
%L 11-9329/S
%W CNKI


%0 Thesis
%A 黎洋
%T 几种采前因素对猕猴桃耐贮性影响的研究
%Y 谭书明
%I 贵州大学
%9 硕士
%D 2015
%K 采前因素;;猕猴桃;;耐贮藏性;;最佳采收条件
%X 本研究以“贵长”猕猴桃为试验材料,分别选取了不同采收成熟度、采收天气、采收时间、钾肥的施用量四种采前因素,讨论各自对猕猴桃果实在采后贮藏期内果实品质和贮藏性的影响,得出最佳的采收条件。最后通过结合固载二氧化氯(ClO2)保鲜剂对果实的处理,找出最适宜“贵长”猕猴桃的使用剂量,形成一套完整的采前采后贮藏技术。主要结果如下:1.在盛花后159d、果实平均可溶性固形物在6.5%以上、平均硬度在16kg/cm2、果实表皮大部分呈浅褐色时采收的猕猴桃,其呼吸峰和果胶酶活性峰出现得最晚,果实硬度和Vc含量在贮藏期下降缓慢,可溶性固形物上升得缓慢,且上升幅度最高,后熟软化过程长,MDA含量和腐败率最低,具有较长的贮藏期,所以此时为“贵长”猕猴桃的最佳采收成熟度。2.在阴天采收的猕猴桃虽然硬度要比晴天采收的低,但是呼吸强度和腐败率与晴天采收的猕猴桃差异不显著(P>0.05),且在贮藏末期维生素C含量和可溶性固形物含量是最高的,果胶酶(PG)活性低,MDA含量最低,后熟过程好。综合比较,阴天为“贵长”猕猴桃最佳采收天气。3.一天之中,在中午采收的猕猴桃在贮藏期的腐败率、呼吸强度和果胶酶(PG)活性低,硬度下降缓慢,在贮藏末期MDA含量低,表现出了良好的耐贮性,所以为“贵长”猕猴桃最佳采收时间。4.在果实膨大期施用250g/株钾肥,能够使猕猴桃果实在采后具有较高的硬度、Vc含量,且在贮藏的过程中腐败率、果胶酶(PG)活性、呼吸强度、MDA含量最低,可溶性固形物上升缓慢,与其他处理差异达到显著水平(P<0.05),所以为“贵长”猕猴桃最佳施肥量。5.以最佳采收条件采收的猕猴桃在采后品质更好,耐贮性增强,贮藏期延长,并且在贮藏期间用固载ClO2保鲜剂处理后能显著(P<0.05)地降低猕猴桃的腐败率、呼吸强度、MDA含量,显著(P<0.05)地抑制了猕猴桃硬度下降速度、可溶性固形物上升速度以及果胶酶(PG)的活性。其中5g处理组在常温贮藏条件下效果是最好的,7.5g处理组在低温贮藏条件下效果是最好的。
%W CNKI


%0 Thesis
%A 韦安胜
%T 秦岭北麓面源污染风险评价
%Y 陈竹君
%I 西北农林科技大学
%9 硕士
%D 2015
%K 地形地貌;;土地利用;;土壤养分空间分布;;土壤侵蚀与养分损失;;氮磷流失风险
%X 现今水资源日益匮乏,水环境污染已成为全球性问题。而受污染的水域中,大于50%的TN、TP来源于面源污染,面源污染已成为农业和生态环境可持续发展的主要限制因素之一。本文选取秦岭北麓周至县竹峪乡俞家河小流域典型集约化的农业区为研究对象,其具有水土易于流失且农业环境污染风险增大的特点。本研究对该流域地形地貌、土地利用变化、不同土地利用类型的土壤养分空间分布,土壤侵蚀与养分损失状况、土壤剖面氮、磷含量与分布状况,及不同降雨强度下俞家河TN、TP的含量等进行研究,综合评价该流域面源污染风险;基于研究区实际情况,提出预防与控制面源污染的有效措施,为秦岭北麓面源污染防控提供科学依据。获得以下主要结论:1、俞家河流域80.77%的土地分布在0°~15°坡度上,64.34%土地分布在沿河两岸垂直河流方向0~20 m的相对高差内。土地利用类型以旱地和果园为主,分别占研究区总面积的28.46%和38.80%,果园中83.82%为猕猴桃园。受灌溉水源影响,土地利用类型分布沿垂直俞家河河流方向相对高差变化呈现规律性分布,随着相对高差增大,园地面积呈降低趋势,耕地呈增加趋势。2、流域内土壤养分空间分布规律均与土地利用类型分布相似,土地利用类型是影响土壤养分空间分布的主导因素。猕猴桃果园土壤有机质、全氮含量大部分处于适宜水平,有效磷、速效钾含量超过80%的面积处于较高水平。亟待解决流域内不同土地利用方式下养分综合调控技术。3、通过RUSLE水土流失方程计算57年土壤侵蚀量,其结果与沉积在流域末端水库泥沙量相近,证明使用RUSLE模型进行模拟俞家河流域水土流失量具有可行性。计算结果显示,随着旱地转变为猕猴桃果园和坡改梯工程实施等因素综合作用,1990~2013年年均土壤侵蚀模数和年均侵蚀量较1957~1989年的大量减少,说明土地利用的变化在一定程度上减少了水土流失。但由于猕猴桃果园肥料过量盲目投入普遍存在,猕猴桃果园土壤各养分远高于旱地,流域土壤养分的损失量却增加,因而增大了面源污染的风险。4、猕猴桃果园0~200 cm土壤硝态氮累积量远高于其他土地利用类型,且100 cm以下土层硝态氮含量高于上层土壤。14.82%的猕猴桃果园土壤Olsen-P含量(>80 mg/kg)远超土壤磷素淋溶“突变点”Olsen-P含量(40.11 mg/kg),Olsen-P含量高出该流域土壤磷素突变点近一倍,容易损失,给环境造成负荷。不同降雨强度下,水体TN含量未达到显著水平。水体中的TN、TP的含量随着降雨强度的增大而增大。随径流损失的颗粒态氮、磷所占比例较高,不容忽视。5、源头控制是预防和控制该流域面源污染的重点,将猕猴桃施肥量降低至合理水平是关键。此外,应结合坡改梯、等高种植、控释肥使用、水肥一体化、控制灌溉量等措施,减少该流域径流、泥沙、土壤养分的流失。
%W CNKI


%0 Thesis
%A 贺浩浩
%T 猕猴桃园水肥一体化应用效果研究
%Y 刘占德
%I 西北农林科技大学
%9 硕士
%D 2015
%K 猕猴桃;;水肥一体化;;设施
%X 猕猴桃是一种多年生的落叶藤本果树,猕猴桃的根为肉质根,喜湿怕涝,适应温暖、湿润的微酸性土壤,猕猴桃的这种生物学特性导致传统施肥灌水的模式不能很好地满足猕猴桃的生理需求。目前,虽然水肥一体化技术在一些果树生产应用中发展已经比较成熟,但是水肥一体化技术在猕猴桃果园内应用的研究还很少,我国水溶性肥料研究也比较滞后。本试验通过使用有机全营养液肥和传统不同施肥方式对叶片、产量以及果实品质的影响进行分析,为猕猴桃建园水肥一体化设施选择以及生产管理中合理灌溉施肥提供参考意见。试验以七年生海沃德为材料,设置了习惯施肥灌水、有机肥+化肥水肥一体化施肥、有机全营养液肥水肥一体化施肥三个处理。试验主要得出以下结论:(1)有机全营养液肥水肥一体化处理时,猕猴桃叶片叶绿素含量显著提高,有利于猕猴桃营养物质的积累。(2)有机全营养液肥水肥一体化能够增加猕猴桃的单果重,有利于果实膨大发育并且能够显著提高猕猴桃的产量。(3)有机全营养液肥水肥一体化处理能够显著的提高猕猴桃果实的硬度、可溶性固形物、可滴定酸、可溶性糖和维生素C的含量,同时也可以提高猕猴桃果实中K和Ca的含量,在一定程度上可以改善果肉的营养结构,提升猕猴桃的品质。
%W CNKI


%0 Journal Article
%A 路永莉
%A 康婷婷
%A 张晓佳
%A 高晶波
%A 陈竹君
%A 周建斌
%+ 西北农林科技大学资源环境学院;农业部西北植物营养与农业环境重点实验室;
%T 秦岭北麓猕猴桃果园施肥现状与评价——以周至县俞家河流域为例
%J 植物营养与肥料学报
%D 2016
%V 22
%N 02
%K 秦岭北麓;;猕猴桃;;施肥现状;;果园
%X 【目的】秦岭北麓是陕西省优质猕猴桃(Actinidia deliciosa)适栽区和分布最为集中的区域之一。摸清该地区猕猴桃果园的施肥现状、养分输入特征和养分管理中存在的问题,对于提高果品质量、增加果农经济收益和规范猕猴桃产业良好发展具有重要意义。【方法】秦岭北麓猕猴桃主产区俞家河流域是一个典型的闭合流域。采用实地走访结合问卷记录的方式,于2012 2013年连续两年调查了该流域内240余个果园的生产和养分管理现状。调查内容主要包括:建园基本情况、果园面积、主栽品种、树龄、栽种密度、施肥量、肥料品种、施肥时期、施肥方法、果实产量和灌溉等。根据调查果园的实际肥料投入量和各肥料产品中标注的有效养分含量,计算化肥中各养分的投入量;根据《中国有机肥养分志》提供的标准值,计算有机肥提供的养分量。结合该区域文献资料推荐的果园肥料用量最终确定了果园的合理施肥量,并以此为标准对该流域果园养分投入现状进行了初步评价。【结果】通过实际调查和文献资料汇总,当猕猴桃产量在24 42 t/hm2时,建议化肥用量分别为:N 375 500 kg/hm2,P2O5186 266 kg/hm2,K2O 286 350 kg/hm2,有机肥用量为30000 65000 kg/hm2,N∶P2O5∶K2O养分比例约为1∶0.5∶0.73。果园养分投入评价结果显示,流域内果园有机肥投入比例及用量严重不足。其中,完全不施有机肥的果园占36.4%,即使在施用有机肥的果园中,亦有94.3%的果园有机肥投入不足,其提供养分的比例不足总养分的30%。化学氮肥投入量普遍偏高,平均为N 891 kg/hm2。氮肥投入合理(N 375 500 kg/hm2)的比例仅为5.0%,过量(N 500 750 kg/hm2)的比例22.7%,过高(N>750 kg/hm2)的比例高达59.1%。磷肥投入合理(P2O5186 266 kg/hm2)的比例为19.4%,不足(P2O5<186 kg/hm2)和过量(P2O5>266 kg/hm2)的比例分别为28.9%和51.7%。钾肥投入合理(K2O 286 350 kg/hm2)的比例仅为10.7%,不足(K2O<286 kg/hm2)的比例为30.6%,过量(K2O>350 kg/hm2)的比例为58.7%。【结论】秦岭北麓俞家河流域猕猴桃果园有机肥投入严重不足。氮肥过量投入问题严重,过量比例高达81.8%。磷、钾肥过量和不足现象并存。因此,在今后该区域果树养分管理中,应大力增加有机肥投入量和施用比例,大幅度降低氮肥用量,同时合理引导磷、钾肥的科学施用。另外,因研究区耕地多以坡地为主,优化养分管理和减少养分损失带来的农业面源污染问题也是今后重点研究的方向。
%P 380-387
%@ 1008-505X
%L 11-3996/S
%W CNKI


%0 Journal Article
%A 邓德会
%+ 贵州省贵阳市修文县大石布依族乡农业综合服务中心;
%T 猕猴桃溃疡病适时预防对策探讨
%J 农技服务
%D 2015
%V 32
%N 04
%K 猕猴桃;;溃疡病;;预防措施
%X 猕猴桃是大石乡主导产业。猕猴桃溃疡病是一种低温、高湿性细菌病害,严重威胁猕猴桃生产的毁灭性病害。该病传播快、危害重、是制约猕猴桃产业发展的主要病害。猕猴桃溃疡病采取科学管理,培养抗性,坚持"预防为主,综合防治"的原则。
%P 124
%@ 1004-8421
%L 52-1058/S
%W CNKI


%0 Journal Article
%A 彭家清
%A 肖涛
%A 柯艳
%A 肖丽丽
%+ 湖北省十堰市经济作物研究所;
%T 猕猴桃园水分管理技术要点
%J 果树实用技术与信息
%D 2015
%N 02
%K 猕猴桃园;水分管理技术;微喷灌;
%X <正>猕猴桃为喜湿性树种,多为肉质根,且根系浅,对水分需求十分敏感,在其自然进化过程中,形成喜湿润、怕旱、不耐涝的习性。由于受到各种因素的影响,土壤中水分状况往往与猕猴桃生长发育需水特性不相适应,因此,在猕猴桃栽培管理中,应根据气候情况、土壤水分状况及不同生育期需水规律,对猕猴桃园进行综合水分管理,建立科学合理的排灌制度。1灌水时期猕猴桃叶片较大,缺乏角质层保护,蒸腾作用强,干旱首先造成
%P 21-22
%L 21-1342/S
%W CNKI


%0 Journal Article
%A 李志国
%A 曾华
%A 聂新星
%A 刘毅
%A 张过师
%A 潘俊峰
%A 万开元
%A 陈防
%+ 中国科学院武汉植物园水生植物与流域生态重点实验室;四川伊顿农业科技开发有限公司;国际植物营养研究所(IPNI)中国项目部;
%T 施用不同氮、磷、钾肥和有机肥对‘红阳’猕猴桃生长及产量的影响
%J 植物科学学报
%D 2015
%V 33
%N 01
%K ‘红阳’猕猴桃;;净光合速率;;气孔限制;;均衡施肥;;产量
%X 为阐明施肥与猕猴桃产量、品质的关系,优化施肥配方,以猕猴桃品种‘红阳’(Actinidia chinensis‘Hongyang’)为试验材料,采用田间小区栽培方法研究了不同施肥处理对‘红阳’植株生长、叶片光合特性及果实产量的影响。研究结果显示,N、P、K任何一种元素的缺乏均会影响植株生长并降低果实产量;均衡施用N、P、K肥可以提高叶片光合作用,促进植株新梢和主干茎的生长,从而提高果实产量;如果N和K比例过大则会降低叶片气孔导度、胞间CO2浓度和净光合速率,从而减少果实产量;增施有机肥对提高果实产量效果不显著,但可以提高单果重,过量施用有机肥则会显著降低产量。本研究结果表明,均衡施用N、P、K并配施一定的有机肥(N 250 g/株、P2O5250 g/株、K2O 250 g/株、有机肥6 kg/株)能显著促进植株的生长并提高果实产量。氮、磷、钾肥与有机肥配合施用是提高猕猴桃果园养分管理的有效方法。
%P 98-108
%@ 2095-0837
%L 42-1817/Q
%W CNKI


%0 Journal Article
%A 陈庆红
%A 张蕾
%A 罗轩
%+ 湖北省农业科学院果树茶叶研究所/国家猕猴桃种质资源圃;
%T 猕猴桃衰老园更新与改造
%J 西北园艺(果树)
%D 2014
%N 06
%K 猕猴桃产业;更新与改造;
%X <正>我国猕猴桃产业发展方兴未艾,已成为主产区县域经济的农业主导产业和农民增收的主要来源。如陕西省宝鸡市眉县,2014年猕猴桃栽培总面积29.4万亩,农民户均4.3亩,人均1.12亩,猕猴桃从业人员达到15万人,猕猴桃产业年收入预计24亿元,农民人均单项产业收入达到9 200元。
%P 5-6
%@ 1004-4183
%L 61-1226/S
%W CNKI


%0 Journal Article
%A 孔岑
%A 马鸣
%+ 中化化肥有限公司西北分公司;
%T 猕猴桃的科学施肥技术
%J 果农之友
%D 2014
%N 10
%K 猕猴桃产业;投入量;有机肥;氮肥用量;陕西猕猴桃;科学施肥;
%X <正>猕猴桃果皮呈褐色或灰绿色,大多生有繁密的细毛,有些无毛,果肉呈翠绿色或黄色,质感柔软,酸甜适口,具有独特的香气与风味,营养极为丰富,富含维生素C、多种氨基酸和铁、硒、钾等微量元素,老少皆宜,具有一定的药用保健功能,是近年来备受人们喜爱的水果之一。目前全球猕猴桃的总种植面积13.33万公顷,栽种大国包括中国(8.54万公顷)、意大利(2.24万公1.33
%P 18+23
%@ 1671-7759
%L 41-1343/S
%W CNKI


%0 Journal Article
%A 郗笃隽
%A 沈国正
%A 刘辉
%A 黄康康
%A 裴嘉博
%A 张琛
%A 杨佩贞
%+ 杭州市农业科学研究院园艺研究所;淳安县农业技术推广中心果树技术推广站;
%T 施肥量对红阳猕猴桃生长及果实品质的影响
%J 浙江农业科学
%D 2014
%N 08
%K 红阳猕猴桃;;施肥量;;苗期生长;;果实品质
%X 试验表明不同施肥量对红阳猕猴桃苗期生长的影响明显。随着每月尿素施用量的增加,植株主蔓的生长速率及叶片氮素、叶绿素含量增加;红阳猕猴桃结果期在施用一定农家肥的基础上,追施不等量的氮、磷、钾肥,对单果重及果实品质的影响明显,能增加单果重、果实可溶性固形物、Vc及可溶性糖的含量,降低可滴定酸的含量。
%P 1182-1183+1186
%@ 0528-9017
%L 33-1076/S
%W CNKI


%0 Journal Article
%A 支玉玺
%+ 陕西省武功县园林工作站;
%T 猕猴桃黄化病防治要点
%J 西北园艺(果树)
%D 2014
%N 04
%K 黄化病;猕猴桃;防治要点;
%X <正>土壤缺铁、施肥单一、耕作不合理、根部病害、负载过量、滥用膨大剂等均可诱发猕猴桃黄化病,应根据不同发病原因采取针对性措施。1)追施化肥。猕猴桃生长季追肥要做到配方施肥,避免单一、过量施用氮肥。2)补施铁肥。当出现缺铁症状时,春季萌芽时追施螯合态铁肥如叶绿灵、黄叶必克等,株施30~50 g。也可从展叶开始,叶面喷施氨基酸铁肥或螯合腐殖酸液肥及含铁元素的稀土微肥,全年喷5~6次。也可于
%P 40
%@ 1004-4183
%L 61-1226/S
%W CNKI


%0 Journal Article
%T 提高猕猴桃品质四法
%J 果农之友
%D 2014
%N 08
%K 猕猴桃;畸形果;
%X <正>追施速效性壮果肥以磷、钾肥为主,如二铵、猕猴桃专用肥等;尽量少用单一性化肥,如氮肥、尿素等;去掉小果、畸形果、日灼果,这些果实不但浪费养分,而且又无商品价值,应尽早地去掉,以便集中养分长出大果、好果。
%P 44
%@ 1671-7759
%L 41-1343/S
%W CNKI


%0 Journal Article
%A 李大刚
%T 猕猴桃猕猴桃夏管三措施
%J 农家之友
%D 2014
%N 06
%K 猕猴桃;干热风;
%X <正>严格疏果。对猕猴桃要求尽量不使用壮果激素,必须做好疏果工作,原则上同花序留单果,并疏除同枝顶果和尾果。一般长枝留3~5个果,中枝留2~3个果,短枝留1~2个果。授粉后15天,喷施叶面肥,以尿素、磷酸二氢钾为主,配用微肥等,每15天喷一次,连喷5次。幼果第一次停止生长后,以钾、氮肥为主施一次壮果肥。枝叶管理。红阳猕猴桃较其他猕猴桃品种叶片薄而大,抗逆性较差,而且枝梢细长易
%P 54
%@ 1671-8143
%L 45-1294/F
%W CNKI


%0 Journal Article
%A 邹永翠
%A 王强
%A 王万青
%+ 重庆三峡职业学院;重庆万州新田农业服务中心;
%T 渝东北地区红阳猕猴桃需肥特点及施肥技术
%J 现代农业科技
%D 2014
%N 09
%K 红阳猕猴桃;;需肥特点;;施肥技术;;渝东北地区
%X 根据猕猴桃生长发育特点及需肥规律,结合渝东北地区土壤情况,提出红阳猕猴桃合理施肥技术,以确定适宜的施肥量、施肥时期及施肥方法。
%P 122-123
%@ 1007-5739
%L 34-1278/S
%W CNKI


%0 Thesis
%A 张瑞龙
%T 秦岭北麓余家河流域土壤磷素流失风险研究
%Y 吕家珑
%I 西北农林科技大学
%9 硕士
%D 2014
%K 秦岭北麓;;磷素流失;;磷素吸持饱和度;;水体磷素;;磷素形态
%X 农业已经成为面源污染的重要来源，而磷素又是其关键限制因子。本研究选择秦岭北麓周至县竹峪乡余家河流域为研究区域，以区域中农田和猕猴桃园两种利用的土壤和余家河水体为研究对象，研究在封闭小流域内土壤磷素流失流失状况。分别取两种利用耕层和0～100cm剖面的土壤，测定土壤最大吸磷量（Qm）、磷吸持指数（PSI）、磷吸持饱和度（DPS）、磷释放风险指数（ERI）和磷最大缓冲能力（MBC）值，对比各吸附参数差异，测定全磷、Olsen-P和CaCl2-P含量，分析土壤磷素肥力水平；分析土壤的吸磷特性和流失风险；定期在余家河8个不同断面取水样，测定计算总磷（TP）、总溶解性磷（TDP）、溶解性反应磷（DRP）和颗粒附着态磷（PP）、溶解性有机磷（DOP），分析不同时期水体含磷变化和施肥对其影响，得出以下结论：

	1.施肥使土壤Qm、PSI减小，趋势较小，MBC不易产生较大变化，两种利用相差不大；猕猴桃园施肥多，特别是有机肥，使土壤DPS明显大于农田，磷素流失风险也高于农田。ERI预测结果显示62.79%的猕猴桃园土壤ERI值高，环境风险大，96.43%的农田土壤ERI值较低，释放风险小。

	2.猕猴桃园土壤磷素肥力优于农田。猕猴桃园耕层全磷平均含量接近全国土壤普查界定的一级肥力，60.46%在二级水平以上，Olsen-P平均含量满足优质丰产需求，42.63%的耕层Olsen-P可满足优质丰产需求；农田耕层全磷平均含量为三级水平，92.86%的农田为三、四级水平，Olsen-P平均含量为四级水平，96.43%的农田Olsen-P不能满足高产需求。全磷和Olsen-P在剖面上均表现为耕层高于下层。

	3.以Olsen-P含量为横轴、CaCl2-P含量为纵轴，作图预测磷素流失临界值。猕猴桃园磷素流失临界值Olsen-P含量为40.11mg/kg，62.79%的猕猴桃园土壤会发生磷素淋溶，淋溶风险较大；农田土壤Olsen-P累积少，没有明显突变点，淋溶风险小；此外猕猴桃优质丰产需磷量和磷素流失风险之间存在矛盾。DPS与Olsen-P相关性好，计算得DPS临界值为4.51%，58.14%的猕猴桃园DPS大于4.51%，具有磷素流失可能；农田土壤DPS最大为2.31%，流失风险小。三种预测，具有磷素流失风险的猕猴桃园比例相近。

	4.余家河水体TP、TDP、PP、DRP含量变化有季节性规律，3～9月作物生长期各形态磷含量相对高于9～11生长后期的含量，11月含量最低。3～9月各点TP平均高于0.02mg/L临界值，PP一般占TP的50%左右，是水体磷素主要组成形态，变化趋势与TP相似，降雨量大时会有所增加，DRP含量较低，DOP含量与时间关系不大，主要取决于水质本身。
%W CNKI


%0 Thesis
%A 康婷婷
%T 秦岭北麓猕猴桃园营养状况及肥料效应研究
%Y 周建斌
%I 西北农林科技大学
%9 硕士
%D 2014
%K 秦岭北麓;;猕猴桃园;;土壤肥力;;氮肥;;矿质氮累积
%X 秦岭北麓地区是我国猕猴桃的原生区和最佳适生区之一，栽培面积与产量均为我国之最，猕猴桃已逐渐成为该地区农业的支柱产业之一。但在生产实践中，猕猴桃盲目施肥问题突出，影响猕猴桃产量及品质，增加生产成本。再加上这一地区雨水相对充沛，引起果园土壤大量氮素的累积，损失风险较高。因此，如何通过合理的养分管理技术，控制这一地区猕猴桃园不合理施肥带来的养分损失引起的农业面源污染问题，是值得研究的重大科学问题。

	本文以位于秦岭北麓的周至县竹峪镇俞家河小流域为研究对象，调查了该地区不同果园施肥状况，测定了果园叶片及土壤养分状况，并进行了不同施肥处理对猕猴桃园土壤养分、产量及品质影响的田间试验，得到以下结论：

	（1）连续两年对研究区域共计271余户猕猴桃果园进行施肥状况调查，结果表明，研究地区有1/3果园未施用有机肥，且有机肥种类较多，用量差别较大。平均氮（N）、磷（P2O5）和钾肥（K2O）施用量分别为893kg hm-2、388kg hm-2及556kg hm-2，分别是猕猴桃推荐施肥量的3-4倍、2-3倍、2.5-3倍；过量施用氮、磷和钾肥的果园分别占65%、32%和39%。说明研究地区过量施肥问题较为突出。

	（2）对研究区域共计88户猕猴桃园0-20cm及20-40cm土壤养分进行测定并评价，结果表明，研究地区0-20cm及20-40cm土壤pH平均值分别为7.63、7.78，属弱碱性；土壤有机质平均含量分别为17.23g kg-1、12.05g kg-1，全氮平均含量分别为1.19g kg-1、0.81g kg-1，均处在中等偏下水平。土壤0-20cm、20-40cm土层矿质氮平均含量分别为17.64mg kg-1、21.68mg kg-1，处于缺乏范围；而两个土层有效磷平均含量分别为86mgkg-1、51mg kg-1，土壤速效钾平均含量分别为360mg kg-1、239mg kg-1，均处在偏高水平。建议当地猕猴桃园继续加强有机肥的使用，适当降低氮、磷和钾肥施用量。

	（3）连续两年对研究区域共计134户猕猴桃园叶片养分进行测定分析，结果表明：研究地区主要栽培品种为“秦美”，其次为“哑特”。产量与叶面积及鲜重显著负相关，与其他叶片生长指标及养分无显著相关关系。以调查中高产园叶片养分为基础，制定陕西秦岭北麓地区“秦美”叶片诊断指标，将其划分为缺乏、偏低、适宜、偏高、过量5个级别，并对研究地区“秦美”与“哑特”猕猴桃叶片养分进行诊断，发现大部分“秦美”叶片N、P与K含量适宜，超过10%的果园叶片N、K水平过量，且P、K变异较大。

	（4）田间肥料效应试验表明：不同施肥处理对猕猴桃果实产量及品质影响不显著。与当地常规氮肥用量相比，氮肥用量减少25%，果园0-2m土壤矿质氮累积量减少182kghm-2，施用控释氮肥处理果园0-2m土壤矿质氮累积量降低了485kg hm-2，差异显著。氮肥减量与控释氮肥对于减少因氮素淋失造成的地下水污染有积极作用，二者结合应用效果更明显。
%W CNKI


%0 Journal Article
%A 王西锐
%+ 陕西省农村科技开发中心;
%T 猕猴桃栽培常见障害的科学防控
%J 西北园艺(果树)
%D 2014
%N 02
%K 科学防控;溃疡病;猕猴桃;氮、磷、钾肥;结果母枝;噻霉酮;
%X <正>溃疡病、日灼、黄化、肥害和重茬再植是常见的猕猴桃栽培障害,对树体正常生长发育、产量品质影响很大,应进行科学防控。1溃疡病的科学防控1.1溃疡病防治需要明确的基本点1)皮层是发病的主要部位,叶柄痕是病菌入侵皮层的主要途径。落叶期等关键时期喷布药剂防止病菌自叶柄痕入侵,是防治溃疡病效果最佳的时期和方法。2)溃疡病菌不能通过蜡(几丁)质层入侵。在病菌入侵前,蜡质层能够保护树体不受侵染,而在病
%P 34-36
%@ 1004-4183
%L 61-1226/S
%W CNKI


%0 Thesis
%A 赵佐平
%T 陕西苹果、猕猴桃果园施肥技术研究
%Y 同延安
%I 西北农林科技大学
%9 博士
%D 2014
%K 苹果;;猕猴桃;;施肥技术;;产量;;品质;;土壤肥力;;水氮耦合;;水肥一体化
%X 由于独特的气候资源和土壤条件,陕西已成为中国水果生产第一大省。本研究以陕西苹果及猕猴桃园为对象,分析了陕西果园施肥现状及存在问题。借助不同施肥技术对果园生产管理、环境、经济效益分析,确定了合理施肥量下的最优生产力,为进一步实现果树优质高产技术、果农稳步增长的经济收入与果园生态环境的和谐可持续发展提供科学指导。得出以下结论：

	1.从果树种类和区域角度分析果园生产体系中的氮、磷输入输出特点及盈余状况。结果表明,果园平均化肥氮投入量927.2kg/hm2,通过有机肥投入的氮仅为139.4kg/hm2。94.8%的果园氮素盈余,平均盈余量为876.3kg/hm2,其中氮盈余量超过500kg/hm2占57.5%,盈余量超过1000kg/hm2占27.3%。不同果园相比,猕猴桃园氮素投入及盈余量最高,分别为1432.9、1186.9kg/hm2.不同区域果园比较,土壤氮环境负荷以关中灌区果园较高,达1046.1kg/hm2.果园氮素施用与养分盈余量之间存在极显著的正相关。磷肥投入不足与过高并存。其中化学磷肥平均投入量为366.1kg/hm2,不足比例占27.8%,过量55.8%。有机肥提供磷较低,平均72.8kg/hm2.果园磷盈余与亏缺并存,亏缺果园占19.7%,平均亏缺量为-25.8kg/hm2。近80%果园磷盈余,盈余量超过300kg/hm2占43.1%,超过600kg/hm2的占18.7%。不同果园比较,猕猴桃果园的磷盈余量较高,为472.3kg/hm2,苹果园磷盈余量为355.6kg/hm2。不同区域果园比较,关中灌区磷盈余量较高,平均351.8kg/hm2,渭北早塬相对较低为315.5kg/hm2.

	2.通过连续8年田间定位试验,研究了不同施肥处理(CK; PK; NK; NP; NPK; M; NPKM)对渭北旱塬富士苹果产量、品质及果园土壤养分含量变化的影响。结果表明：连续8年不同施肥处理苹果年均产量较对照提高14.4%～63.8%,各处理年均产量顺序为：NPKM>NPK≥M>NP>NK>PK>CK。NPKM、M、NPK处理随时间的推移,果实可溶性糖、维生素C、可溶性固形物含量呈上升趋势。NPKM处理糖酸比较对照提高了30.9%,维生素C含量提高了17.5%。另外,NPKM、M处理0-20cm土层有机质提高幅度最大,分别提高了28.8%和29.3%,而NPK处理仅提高了10.1%。NPK、NPKM、M处理土壤各层速效氮、有效磷、速效钾含量较试验前均有显著提高,NPK处理0-20cm、20～40cm和40-60cm土层速效氮分别提高了22.7%、37.3%和53.4%。与施有机肥磷相比,施入化肥磷使土壤速效磷含量提高了18.7%,不同处理土壤速效磷含量上层显著大于下层。

	3.在猕猴桃果园连续进行了4年试验,结果表明：不同施肥处理猕猴桃年平均产量顺序为NPKM (44.6t/hm2)>1.5NPK (42.6t/hm2)> NPK (42.0t/hm2)>NK (38.0t/hm2)> NP (36.7t/hm2)>PK (36.4t/hm2)> CK (34.1t/hm2)。NPKM、1.5NPK和NPK处理4年平均产量较对照提高了30.8%、24.9%和23.2%。1.5NPK和NPK处理产量差异不显著。NPK及NPKM处理4年可溶性糖、可溶性固形物、维生素C及硬度显著高于对照处理。且随时间推移,NPKM处理品质指标呈上升趋势。NPKM处理0～20cm、20～40cm、40～60cm土层有机质含量分别提高了27%,29%和139%,1.5NPK及NPK处理有机质含量较对照有所提高。缺素(PK、NK、NP)处理,不同土层土壤有机质含量几乎未变。土壤速效氮含量与试验布置前相比,1.5NPK处理速效氮含量在0～20cm、20～40cm和40～60cm土层分别提高了180%、114%和133%,NPK处理分别提高了140%,62%和26%, NPKM处理分别提高了112%、56%和25%。

	4.连续3年在渭北与关中进行了苹果水肥一体化施肥技术研究,结果表明：该技术对两个生态区苹果生产均有显著的增产效果。较传统NPK施肥处理,渭北旱塬NPK水肥一体化处理苹果平均产量为41.14t/hm2,增产7.7%。纯收益为22.2万元/hm2,产值净增1.13万元/hm2。外观品质分析,单果重达244.4g/个,果经大于80mm以上占71.64%,糖酸比为43.96,提高了15.1%。果实N、P、K累积量分别增加36.0%,75.3%和44.8%。关中灌区NPK水肥一体化苹果年均产量为72.46t/hm2,增产2.48%。纯收益为49.05万元/hm2。而1/2NPK水肥一体化处理产量高达78.5t/hm2,较NPK传统施肥增产11.01%。外观品质分析,NPK水肥处理单果重达353.2g/个,果经大于80mm以上占85.39%,糖酸比为23.89,降低了1.6%。而1/2NPK水肥处理单果重达367.7g/个,果经大于80mm以上占89.95%,糖酸比为24.57,增加了1.8%。果实N、P、K累积量分别增加41.8%,98.9%和58.9%。同为NPK水肥一体化处理,关中试验园苹果产量显著高于渭北试验园,高31.35t/hm2。

	5.采用2因素4水平二次回归正交组合设计,在渭北旱塬连续3年建立了不同灌水量(水平)和施肥量(水平)对苹果产量和果农收益的影响。结果显示,2因子对苹果产量和品质的耦合作用为正效应,且氮效应大于水分效应。不同水氮耦合处理使苹果产量提高了7.30%～41.62%。其中N2W2处理最高,为41.01t/hm2,较NOW1处理提高了41.62%,产值为23.79万元/hm2,纯收益为23.20万元/hm2,较NOW1处理纯收益净增6.72万元/hm2。N3W1和N3W2处理其产量较NOW1分别提高了38.50%和36.65%。水氮耦合处理对改善果形指数、硬度和果实商品率也有一定的积极作用。高氮不利于果实内含物的积累,影响果实的内在品质。水分一定的条件下,氮肥供应越多,果实可滴定酸越高。施氮量相同时,水分供应越多,果实可滴定酸也有提高。综合不同水氮耦合处理得出,各因素最佳组合为灌水量750～1000t/hm2,氮肥投入量为300～400kg/hm2,磷肥投入量为200～300kg/hm2,钾肥投入量为250～300kg/hm2,此时渭北旱塬苹果产量最高,收益最大,品质最优。

	6.对水肥耦合处理条件下的土壤氮素连续监测表明,土壤含水量稳定在8.53%-20.8%之间,且萌芽期不同剖面土壤含水量均低于果实膨大期。不同剖面全氮监测表明,NOW1处理土壤全氮含量均小于其他处理。不施氮处理(NO)表层(0～20cmm)土壤全氮下降了25.9%。N1处理表层全氮含量无差异,随灌水量(W)增加,下层土壤全氮含量增加。N2处理全氮含量在1.0-2.0g/kg之间。N3处理表层土壤全氮在1.5-2.5g/kg之间,且随灌水量增大呈下层大于上层状态。N0W1、N0W2和NOW3处理整个土壤剖面硝态氮变化不稳定,保持在40～65mg/kg之间。NIW1、N1W2和N1W3处理土壤剖面硝态氮变化与无氮处理差异较大,表层土壤硝态氮含量显著高于无氮处理,保持在70～110mg/kg之间,且随剖面下移,含量逐渐降低,至40～60cm硝态氮含量最低。随施氮量增大,土壤剖面变化差异更大。N3W3处理,不同剖面硝态氮均处于最高值,0～20、20～40、40～60、60～80、80～100cm土层硝态氮含量分别为124.7、112.5、98.8、105.3、90.9mg/kg。铵态氮均小于10mg/kg,且随剖面的下移逐渐降低。
%W CNKI


%0 Journal Article
%A 赵佐平
%A 闫莎
%A 刘芬
%A 王小英
%A 同延安
%+ 西北农林科技大学资源环境学院;陕西理工学院;
%T 陕西果园主要分布区氮素投入特点及氮负荷风险分析
%J 生态学报
%D 2014
%V 34
%N 19
%K 果园;;氮素投入;;负荷分析;;氮素盈余;;陕西省
%X 为了研究果园氮素投入特点及分析氮素负荷特征,加强果园氮素管理、指导果农科学合理施肥。以陕西省果园主要分布区土壤氮素分析、农户投入调查等统计数据为基础,采用盈余法从果树种类和区域角度分析果园生产体系中的氮素输入输出特点及氮素盈余状况。结果表明,陕西果园主要分布区平均化肥氮投入量927.2 kg/hm2,主要来源于尿素和复合肥,其中尿素占调查样本量的40%以上;通过有机肥投入的氮仅为139.4 kg/hm2。94.8%的果园氮素处于盈余,总体平均盈余量为876.3 kg/hm2,其中氮盈余量超过500 kg/hm2的样本占57.5%,盈余量超过1 000 kg/hm2的样本亦占了27.3%。不同果园相比,猕猴桃园氮素投入及盈余量最高,分别为1 432.9、1 186.9 kg/hm2。不同区域果园比较,土壤氮环境负荷以关中灌区果园较高,达1046.1kg/hm2。果园氮素施用与养分盈余量之间存在极显著的正相关。陕西果园氮素的高量投入给土壤环境带来较大的氮素负荷,这对土壤环境和周围水体造成很大威胁。
%P 5642-5649
%@ 1000-0933
%L 11-2031/Q
%W CNKI


%0 Journal Article
%A 韩陈敏
%A 韩亚林
%+ 贵州省蚕业(辣椒)研究所;贵州省遵义市正安县班竹乡农技服务中心;
%T 不同施肥量对中华猕猴桃单果质量及叶片直径的影响
%J 北京农业
%D 2013
%N 33
%K 猕猴桃;;施肥量;;影响
%X [目的]研究不同施肥量对中华猕猴桃单果质量及叶片直径的影响。[方法]以"贵长"猕猴桃为实验对象,分别对猕猴桃使用不同剂量的氮钾磷肥,观察猕猴桃果实及叶片生长的情况,记录观察数据。[结果]猕猴桃果实与叶片的生长对氮磷钾肥的用量有要求,掌握氮磷钾肥料的配合使用以及使用剂量,可提升猕猴桃果肉的质量。
%P 74-75
%@ 1000-6966
%L 11-2222/S
%W CNKI


%0 Journal Article
%A 刘敏
%+ 杨陵区水务局;
%T 猕猴桃适宜灌水技术研究与应用
%J 陕西水利
%D 2013
%N 05
%K 猕猴桃;;适宜灌水技术;;微喷灌;;实例
%X 猕猴桃是一种富含维生素的果品,在陕西秦岭北麓有着广泛的种植面积,在猕猴桃栽培过程中,做好猕猴桃的灌溉工作非常重要。本文通过采用理论分析与实际应用相结合的方法,探讨了杨陵地区猕猴桃园灌溉系统设计,提出微喷灌方式是猕猴桃最适宜的灌溉方法。微喷灌实施后,控制区年可增收49.75万元,节水1.44万m3。亩均投资3072元/亩,本研究对指导猕猴桃果园灌水具有一定的实际指导意义。
%P 169-170
%@ 1673-9000
%L 61-1109/TV
%W CNKI


%0 Journal Article
%A 张承
%A 周开拓
%A 龙友华
%+ 贵州大学农学院;
%T 贵州省修文县猕猴桃果园土壤养分分析
%J 湖北农业科学
%D 2013
%V 52
%N 17
%K 猕猴桃(Actinidia chinensis);;土壤养分;;修文县
%X 分析贵州省修文县猕猴桃(Actinidia chinensis)生产地土壤养分现状,为猕猴桃果园合理施肥提供部分理论依据。研究结果表明,修文县猕猴桃果园的土壤有机质平均含量46.53 g/kg,超过61%的土壤有机质含量达到适宜的要求;土壤全氮含量较高,有超过一半果园的土壤碱解氮含量大于120 mg/kg,处于适宜水平;土壤碱解氮含量丰富和很丰富的占25.70%,缺乏的占29.17%;果园土壤的速效磷平均含量为20.01 mg/kg,不能满足猕猴桃生产需要;土壤中速效钾含量处于适宜状态范围内的土壤样本占40.2%,近2/5的土壤缺速效钾。建议在今后的施肥过程中,对磷、钾肥增加施用量,氮肥维持施用量,注重有机肥配施;结合果园养分丰缺,做到有的放矢,科学合理地施肥,以提高肥料的利用率和猕猴桃的产量品质。
%P 4083-4085+4089
%@ 0439-8114
%L 42-1255/S
%W CNKI


%0 Journal Article
%A 吴秀琎
%A 农春雷
%A 黄云武
%A 张兴思
%+ 乐业县良种示范繁殖农场;乐业县有机农业示范基地办公室;乐业县种子管理站;乐业县茶叶生产管理办公室;
%T 高寒山区猕猴桃节水灌溉施肥技术探索
%J 农业与技术
%D 2013
%V 33
%N 07
%K 猕猴桃;;节水灌溉;;施肥技术
%X 广西省乐业县猕猴桃生产条件优越,猕猴桃生产是当地农业生产中的重要部分。本文从猕猴桃的节水灌溉技术与施肥技术入手进行论述,在同乐镇上岗村和六为村猕猴桃基地进行节水灌溉与水肥一体化项目试验与示范,取得了显著效益,为当地的猕猴桃种植提供相应的灌溉与施肥技术指导。
%P 100+109
%@ 1671-962X
%L 22-1159/S
%W CNKI


%0 Journal Article
%T 广西·资源县创建猕猴桃水肥一体化示范基地
%J 中国果业信息
%D 2013
%V 30
%N 07
%K 猕猴桃果;水肥一体化;广西壮族自治区;示范基地;
%X <正>本刊讯(莫石清、特约通讯员钱开胜)7月12日,广西壮族自治区土肥站以及桂林市土肥站的专家前往资源县猕猴桃基地指导果园水肥一体化示范项目实施,进行规划设计。该项目定点在该县中峰乡爱琼猕猴桃果场,果园示范面积达
%P 63
%@ 1673-1514
%L 50-1173/S
%W CNKI


%0 Thesis
%A 李敏
%T 周至县南千户村猕猴桃科技创新园规划方案探析
%Y 王延平
%I 西北农林科技大学
%9 硕士
%D 2013
%K 南千户村;;猕猴桃;;现代农业;;科技创新园;;探析
%X 结合新时期农业现代化发展趋势，响应国家惠农政策、党的十八大精神和“十二五”规划要求，建设农业科技创新园是我国发展现代农业的重中之重，是解决农业、农村、农民问题的有效机制，是加快农业经济发展方式转化的和农村经济发展结构调整的动力之源，是推动农业发展、农民增收、农村稳定的重大举措，是农业走可持续化发展道路的奠基石。在日益激烈的市场竞争力影响下，农业的现代化发展需要进行改革，农村经济发展格局需要进行调整，农业发展问题也日益突显出来，主要表在科技创新、农业产业化发展、国家惠农政策、农产品的市场竞争等方面，这就促使我们要转变农业发展观念，走创新型、可持续发展型农业示范园建设道路，使我国农业由传统粗放型向先进集约型发展。其中创新园作为新产品研发、成果转化、标准化展示及示范推广的平台，作为龙头带动、科研创新及教育培训的重要组织，是引领周边农户同发展共收益的示范园区。

	本文通过对现代农业和农业科技创新园的概念、特点及原则进行阐述，分析概括其发展的现状和问题，结合周至县南千户村猕猴桃科技创新园的规划进行了深入探析，从园区的地理优势、资源优势、技术优势和发展优势出发，结合创新园的规划现状，对规划园区的总体布局、各功能分区和园区建成后的效益、环境影响及风险评价进行了分析，对此也提出了一些改进性的建议，同时对规划设计中的一些基础设施系统进行了补充设计，并对创新园建设中需要的保障措施也进行了阐释。通过对创新园的规划现状进行整体分析，结合当前发展需求和发展目标，探讨出周至县南千户村猕猴桃科技创新园的规划建设是当前猕猴桃产业进行规模化、产业化、市场化和商品化发展的最有利的发展模式，它不仅可以满足自身运营的发展，而且可以示范带动周边地区经济的发展，同时也为相关类规划课题提供一定的参考价值。同时，该项目对搞好周至县南千户村猕猴桃科技创新园建设，最大限度地发挥创新园的示范引领作用，推进周至县乃至陕西省猕猴桃产业的快速、持续、健康发展具有一定意义。
%W CNKI


%0 Journal Article
%A 黄春源
%A 刘东海
%A 吴玉妹
%A 张小锁
%+ 广东省和平县水果研究所;广东省和平县农业科学研究所;
%T 猕猴桃测土配方施肥试验初报
%J 中国园艺文摘
%D 2013
%V 29
%N 03
%K 猕猴桃;;测土配方;;施肥
%X 参照农业部《测土配方施肥技术规范》,结合和平县猕猴桃主产区果园已有的土壤养分状况及主栽猕猴桃品种生长特性和养分需求特点,选用"3414"完全方案,进行氮、磷、钾肥料配施试验。结果表明,和平县红壤土种植‘武植3号’猕猴桃每667m2的氮、磷、钾肥最佳施用量分别为100～105kg、135～140kg、170～175kg,N∶P∶K比例为1∶0.3～0.35∶0.7～0.8。
%P 3-5
%@ 1672-0873
%L 11-4921/S
%W CNKI


%0 Journal Article
%A 王淑娟
%+ 周至县黑惠渠管理站;
%T 周至县规模化节水灌溉规划探讨
%J 陕西水利
%D 2013
%N 01
%K 规模化节水;;农田灌溉;;规划
%X 随着周至县经济社会的快速发展,用水需求越来越紧张。全区降水量虽然较多,但利用率普遍不高,农田水利工程依旧薄弱。通过分析项目区内农田水利建设情况,对项目建设的可行性和必要性进行了探讨,提出了规划建设方案,旨在指导该县农田水利建设,促进县域经济社会更好更快发展,引导区域节水灌溉的良性发展。
%P 170-171
%@ 1673-9000
%L 61-1109/TV
%W CNKI


%0 Journal Article
%A 张永平
%T 猕猴桃栽培小经验
%J 西北园艺(果树)
%D 2012
%N 06
%K 猕猴桃;人工花粉;授粉期;
%X <正>1)把握授粉期。2012年陕西周至猕猴桃授粉时间为5月10—12日,5月10日天气暖和,授粉效果好,猕猴长得很大;5月11日气温较高,授粉效果也不错;5月12日天气突变,气温降低,授粉效果很差。这说明授粉当日气温对猕猴桃果实生长膨大和外观质量影响很大。授粉期气温的高低直接影响当年猕猴桃的产量。提醒果
%P 33
%@ 1004-4183
%L 61-1226/S
%W CNKI


%0 Thesis
%A Tran Le Linh
%T 猕猴桃叶片营养诊断与施肥推荐
%Y 同延安
%I 西北农林科技大学
%9 硕士
%D 2012
%K 猕猴桃;;施肥;;产量;;品质;;黄化病;;营养诊断
%X 本研究（于2008至2011年）连续三年在陕西杨凌夏家沟村进行。以17年生华优猕猴桃为试材，进行了施肥对猕猴桃产量及品质影响研究、猕猴桃营养状况及施肥建议研究、猕猴桃黄化病营养诊断与土壤养分相关性的研究。取得了以下重要结果。

	1.施肥对猕猴桃产量和品质的影响

	以华优猕猴桃为供试材料，研究不同施肥条件(氮磷钾有机肥配施(NPK+M)、氮磷钾配施(NPK)、减氮(PK+0.5N)、减磷(NK+0.5P)、减钾(NP+0.5K)、减量氮磷钾配施(0.5NPK)、增量氮磷钾配施(1.5NPK))对猕猴桃产量和品质的影响。结果表明：NPK+M处理的产量及经济收益均最高，分别为49.1t/hm2和167.07万元/hm2；其次是NPK处理，其产量和经济收益分别为46.6t/hm2和15.57万元/hm2;1.5NPK处理产量及经济收益分别为45.3t/hm2和14.56万元/hm2，与NPK和NPK+M处理相比，三者产量没有显著性差异，但其肥料成本较高，不作为最佳选择；偏施、少施处理（PK+0.5N、NK+0.5P、NP+0.5K、0.5NPK）产量及收益均较低。同时NPK+M处理提高了果实的可溶性糖、可溶性固性物、Vc等品质指标；而低钾处理（NP+0.5K、0.5NPK）不仅产量降低，而且单果重、果实Vc及可溶性固形物均有下降的趋势。氮磷钾化肥与有机肥配合施用，是猕猴桃果园养分管理的有效方法。

	2.猕猴桃叶面营养诊断及施肥建议

	试验在周至县和杨凌区随机选取猕猴桃果园30个，并于2011年5月25日(初果期)、6月25日(果实迅速膨大期)、7月25日（果实膨大末期），采集猕猴桃叶片样品进行分析，旨在通过叶面营养诊断结果衡量果园养分状况，为追肥提供依据。结果表明，大量元素在5月份叶片营养元素的变化幅度以N最小，为10.05%，P变化幅度最大，为24.07%。其变幅大小顺序表现为P> Ca> Mg>K>N。6月份叶片营养元素的变化幅度以N最小（5.62%），K最大（17.42%），Mg、P、Ca依次为15.71%、16.22%、16.62%，大小顺序表现为K>Ca>P>Mg>N。7月份叶片营养元素含量大小顺序表现为Ca>Mg>P>K>N。总体来说，钙磷和镁的变异系数较大。微量元素含量分析结果显示，在5月份的叶片铜含量变化幅度最小（21.76%），Zn、Fe依次为24.12%、26.35%，锰的变化幅度最大（39.94%），大小顺序表现为Mn>Fe>Zn>Cu；6月份的叶片微量元素大小顺序表现为Fe>Zn>Cu>Mn；7月份叶片微量元素含量大小顺序表现为Fe> Zn> Mn>Cu。利用高产园对低产园诊断结果显示，五月份的低产园中猕猴桃叶片，除了K含量处在低水平，其它营养元素含量都属于适宜水平。六月份的低产园中猕猴桃叶片的N和Mg偏高，P、K、Ca、Cu、Fe、Zn适宜，Mn偏低。七月份的低产园中猕猴桃叶片，除了P偏低，各个元素都在适宜范围内。

	3.猕猴桃黄化病营养诊断与土壤养分相关性的研究

	西北地区以石灰性土壤为主，土壤微量元素有效性较低，猕猴桃易出现黄化现象。本研究采集正常和黄花猕猴桃叶片及其树冠下土壤样品进行营养诊断分析。结果表明，除Ca外，黄化叶片中N、P、K、（Cu、Fe含量均较低，与正常叶片含量相比差异达极显著，其中Cu和Fe分别为正常叶片的66.85%与65.61%。铁是叶绿素合成的必需元素，表明黄化原因与缺铁有关。正常和黄化树体下土层各养分测定值差异不显著；说明植株叶片养分缺乏是植株根系吸收养分受阻，与土壤养分丰缺无关。需要通过改善土壤的其它条件(如pH，水分，通气状况等)或叶面喷肥来促进树体吸收。
%W CNKI


%0 Journal Article
%A 刘中天
%T 多宝水富地钾
%J 农业知识
%D 2012
%N 13
%K 中微量元素;猕猴桃;
%X <正>功能特点多宝水富地钾采用纳米级多孔道镁质非金属矿物质,对水分和养分具有快速吸收、缓慢释放的特点。内含活性有机钾,取代无机钾肥,富含铁、硼、锰、锌、钙、碘、硒、镁、硅、硫、钼、铜等中微量元素。可有效改善果树、瓜类、棉花、水稻等作物因重复种植而造成的中微量元素缺失引发的营养
%P 48
%@ 1000-8241
%L 37-1005/S
%W CNKI


%0 Journal Article
%A 来源
%A 同延安
%A 陈黎岭
%A 高义民
%A 杨江锋
%+ 西北农林科技大学资源环境学院;
%T 施肥对猕猴桃产量和品质的影响
%J 西北农林科技大学学报(自然科学版)
%D 2011
%V 39
%N 10
%K 猕猴桃;;平衡施肥;;果树营养;;产量与品质
%X 【目的】探讨施肥与猕猴桃产量、品质的关系,优化施肥配方,为确定施肥量提供依据。【方法】以"华优"猕猴桃为供试材料,研究不同施肥条件(氮磷钾有机肥配施(NPK+M)、氮磷钾配施(NPK)、减氮(PK+0.5N)、减磷(NK+0.5P)、减钾(NP+0.5K)、减量氮磷钾配施(0.5NPK)、增量氮磷钾配施(1.5NPK))对猕猴桃产量和品质及树体营养的影响。【结果】氮磷钾有机肥配施处理猕猴桃产量较各减量施肥处理提高了11.7%～31.8%。过量施肥并不能有效提高果实产量,且对纯收益存在负面影响。氮磷钾有机肥配施处理可提升树体营养状况,改善果实口感和品质,其Vc含量和可溶性总糖含量较各减量施肥处理分别提高了6.9%～18.7%,33.5%～44.8%。【结论】氮磷钾肥与有机肥配合施用是猕猴桃果园养分管理的有效方法。
%P 171-176
%@ 1671-9387
%L 61-1390/S
%W CNKI


%0 Journal Article
%A 金方伦
%A 韩成敏
%A 冯世华
%A 黎明
%A 周光萍
%A 敖学希
%A 徐琼
%A 罗会贤
%+ 贵州省蚕业(辣椒)研究所;
%T 不同氮磷钾配比对中华猕猴桃果实产量及品质的影响
%J 北方园艺
%D 2011
%N 15
%K 猕猴桃;;氮磷钾配比;;生长;;产量及品质;;影响
%X 连续3a(2008～2010年)研究了不同氮、磷、钾配比对中华猕猴桃果实产量及品质的影响,以期为制定科学的栽培技术和管理措施提供参考,并为猕猴桃合理施肥提供理论依据。结果表明:9个处理的效果都明显优于对照,其中N∶P2O5∶K2O比例以10∶9.4∶10的效果最好,其次是N∶P2O5:K2O比例为10∶7.2∶10,说明适当增加钾肥施用量有利于猕猴桃的营养生长和提高果实产量和品质,而在氮磷钾肥比例中以较高的磷比例有利于提高果实的产量和品质,以较低的磷比例有利于植株的营养生长;不同施肥时期对猕猴桃植株营养生长和产量和品质等方面的影响效果不同,在4个处理中,以5月中旬施肥的效果最好,有利于树体枝蔓的伸长生长、加粗生长和提高果实产量和品质;建议在考虑猕猴桃壮果肥时,以选择N∶P2O5∶K2O比例为10∶9.4∶10的复合肥效果好;施肥时期选择为5月中旬,同时结合树势强弱情况加强根外追肥效果会更好。
%P 6-10
%@ 1001-0009
%L 23-1247/S
%W CNKI


%0 Thesis
%A 来源
%T 施肥对猕猴桃产量和品质的影响
%Y 同延安
%I 西北农林科技大学
%9 硕士
%D 2011
%K 猕猴桃;;平衡施肥;;果树营养;;猕猴桃品质
%X 猕猴桃为我国的特产果树,是世界上新兴的水果,其营养、医疗价值很高,鲜果中富含维生素C,每100克鲜果含100-420毫克,故有"维生素果"之称。近年来,陕西猕猴桃生产施肥不增产的情况普遍存在,极大挫伤了果农种植的积极性。采用合理的施肥措施和平衡施肥对增强果树的抗逆性、提高产量、改善品质等都具有重要作用。平衡施用氮,磷,钾化肥及其它必需养分,不仅能增加作物对养分的吸收,提高肥料利用率,减少养分损失,防止对环境造成的负面影响,而且对提高作物的产量和品质有着重要作用。本研究旨在了解不同施肥处理对果实产量、品质的影响,优化施肥配方和施肥量;明确钾肥的作用和适宜用量,以及有机无机配合施肥的意义。

	1.陕西省猕猴桃果园施肥现状调查与评估

	通过对陕西猕猴桃主产区农户连续两年的施肥情况调查,结果表明:陕西省猕猴桃果园肥料养分总投入达到N 1415.9 kg/hm2,P2O5 881.7 kg/hm2,K2O 538.5 kg/hm2,远高于专家推荐量。不同农户间施肥量差异较大,化肥为猕猴桃养分供给的主要来源。陕西猕猴桃果园过量施肥现象较为严重,氮、磷、钾肥施用量合理的农户仅占7.8%、2.9%、3.9%。农户氮、磷肥施用过量现象最为严重,减少化肥施用量,提高化肥利用率是今后指导农户猕猴桃科学施肥中非常重要的问题。钾肥也存在过量施用现象,但仍有部分农户低于合理施肥量。

	陕西猕猴桃果园N、P2O5和K2O养分以基肥投入量最大,后三次追肥投入量逐渐降低。陕西猕猴桃果农追肥比例较低,尤其是钾肥的追施比例。陕西猕猴桃施肥的主要肥料品种为碳铵、尿素、复合肥、过磷酸钙。复合肥为猕猴桃追肥的主要品种,施用面积和用量较大。陕西猕猴桃果园全年平均投入22973.5元/hm2,收入为97410元/hm2,产投比达到4.74。肥料投入的比例最大,占总投入的77.7%。农户猕猴桃收入平均占到总收入的41.8%,随总收入增加,猕猴桃果园总投入、肥料投入随之增加。

	2.陕西省猕猴桃果园土壤养分现状评价

	通过对陕西西安、宝鸡、咸阳、渭南、汉中五个城市66份猕猴桃果园土壤样品的分析,结果表明:陕西猕猴桃果园土壤有机质含量平均为11.69g/kg,其中宝鸡最高,达到15.00g/kg,汉中最低,仅为6.69g/kg。有效态氮、速效磷、速效钾平均含量分别为35.50 mg/kg、47.97mg/kg、242.83 mg/kg,由于各地土壤、气候差异较大,北至渭南、南到汉中,土壤养分差异较大。

	陕西猕猴桃土壤有机质含量属于中等水平,缺乏有机质的果园数量占39 %,13%的果园有机质含量适宜;土壤硝态氮含量水平普遍适宜或偏高,缺乏氮素补充的猕猴桃果园较少;73%的果园土壤速效磷含量严重缺乏,土壤供给磷肥能力有待提高;土壤有效钾含量普遍充足,但仍有36%的果园速效钾含量缺乏。

	3.施肥对猕猴桃产量和品质的影响

	以“华优”猕猴桃为供试材料,研究不同施肥条件(氮磷钾有机肥配施(NPK+M)、氮磷钾配施(NPK)、减氮(PK+0.5N)、减磷(NK+0.5P)、减钾(NP+0.5K)、减量氮磷钾配施(0.5NPK)、增量氮磷钾配施(1.5NPK))对猕猴桃产量、树体营养、品质的影响。结果表明,氮磷钾有机肥配施较各减量施肥处理可提高猕猴桃产量11.7%—31.8%,不同化肥对猕猴桃产量的贡献为氮肥>磷肥>钾肥。过量施肥并不能有效提高果实产量,对纯收益存在负面影响。氮磷钾有机肥配施可提升树体营养状况;改善果实口感、品质,较各减量施肥处理提高Vc 6.9% - 18.7%、可溶性总糖33.5%– 44.8%。氮磷钾化肥与有机肥配合施用,是猕猴桃果园养分管理的有效方法。
%W CNKI


%0 Journal Article
%A 刘雅宁
%+ 陕西省宝鸡市农产品质量安全监督检测中心;
%T 猕猴桃施肥要领
%J 西北园艺(果树)
%D 2011
%N 01
%K 猕猴桃;磷钾肥;
%X <正>1)需肥特性。①根系特点。猕猴桃属于多年生落叶藤本果树,肉质根,初生根乳白色透明,老根黑褐色。主根不发达,侧根和须根多,分布浅而广。猕猴桃的骨
%P 52-53
%@ 1004-4183
%L 61-1226/S
%W CNKI


%0 Journal Article
%A 高义民
%A 同延安
%+ 西北农林科技大学资源环境学院;
%T 氮磷钾肥对陕西关中猕猴桃品质、产量和经济效益的影响
%J 西北农业学报
%D 2010
%V 19
%N 02
%K 氮磷钾营养;;猕猴桃;;品质;;产量;;肥料效益;;陕西关中
%X 通过连续3年的田间定位试验,研究了不同氮磷钾肥配比对陕西关中地区猕猴桃品质、产量和经济效益的影响。结果表明,与对照(CK)相比,不同氮、磷、钾配比处理均增加了猕猴桃Vc、可溶性糖含量和单果质量,使猕猴桃产量增加13.6%~30.1%,平均每年可增加产量3.7~8.2 t/hm2,增加纯收入3.1~8.3千元/hm2。氮、磷、钾平衡施用处理在增加叶片中矿物质营养,改善品质,增产和提高经济效益方面效果最佳。氮、磷、钾肥对当地猕猴桃产量的贡献率顺序为氮肥>钾肥>磷肥,不同肥料配比的纯收入大小顺序为NKK>NK>NP>PK。
%P 138-140+145
%@ 1004-1389
%L 61-1220/S
%W CNKI


%0 Thesis
%A 蔚玉红
%T ‘徐香’猕猴桃生长发育与肥水吸收规律研究
%Y 张才喜;王世平
%I 上海交通大学
%9 硕士
%D 2010
%K ‘徐香’猕猴桃;;树体营养;;果实品质;;肥水吸收;;元素含量
%X 


	为了弄清楚猕猴桃在不同的生长发育阶段对水分与肥料的需求,为猕猴桃栽培的肥水管理提供依据,本实验以6年生‘徐香’猕猴桃(Actinidia deliciosa cv Xuxiang)为实验材料,研究了低氮(50 mg.L~(-1))、中氮(100 mg.L~(-1))、高氮(200 mg. L~(-1))(以氮元素含量计算)浓度下,树体的营养生长、果实品质、各器官中矿质元素的含量及树体水分与养分的吸收规律,并与普通生产园栽培的同龄同品种做了比较。结果表明:


	(1)低氮处理在生长初期促进了植株的营养生长(新梢长度、粗度、主干直径大小),植株的光合作用与蒸腾作用较强,叶片气孔导度较大。新梢全年生长总量与叶面积以中氮处理较大。果实发育呈“双S”型曲线,对照经CPPU处理后,果实的纵横径、体积、单果重、比重高于处理,但三个处理间差别较小,果形指数CK与处理对其影响效果不明显。


	(2)在大田常规栽培条件下,对照果实中糖、淀粉、可溶性固形物含量略高于处理,而处理中,营养液浓度对糖和可溶性固形物无显著影响,淀粉和Vc的含量在低氮处理下较低。高氮处理下果实中可滴定酸明显高于中氮处理与低氮处理,蛋白质和氨基酸含量无明显差异,但总体来说,中氮处理利于果实品质的形成。


	(3)‘徐香’猕猴桃树体各器官干物质和矿质元素含量分析表明:在整个生长发育期,果实、叶片、新梢各器官中干物质含量处理间没有显著差异,营养液浓度没有对干物质含量产生显著影响。果实中N、K、Cu含量在低氮处理下较高,P在高氮处理下最高, Ca含量采收期CK中含量最高,但整个发育过程处理间含量变化无明显规律,Mg、Fe含量受营养浓度影响规律不明显,Zn、Mn含量在中氮处理下最高。新梢中N、Mg含量在低氮处理下最高,P、K、Ca、Fe、Mn含量在高氮处理下最高,Zn含量在中氮处理下最高,Cu含量在低氮处理与中氮下最高,Fe随发育期的进行处理与CK间差异缩小。整个发育过程来说,叶片中N、P、K、Mg、Ca、Fe、Zn、Mn、Cu元素都在高氮处理下含量相对较高。


	(4)在整个果实发育阶段,除Zn和Cu外,NO_3~(-1)-N、NH_4~+-N、P、K、Mg、Ca、、Fe、Mn元素吸收量与营养液浓度成正比,且在中氮浓度下,总体发育较好,我们以中氮处理作为施肥参考,每亩需肥量:开花期氮肥5.82kg,磷肥0.17kg,钾肥0.81kg,钙肥2.48kg;果实膨大期氮肥2.21kg,磷肥0.33kg,钾肥1.28kg,钙肥2.69kg;缓慢生长期氮肥2.05kg,磷肥0.2kg,钾肥1.04kg,钙肥2.47kg;采收期氮肥1.33kg,磷肥0.11kg,钾肥0.39kg,钙肥1.03kg。每亩1年需氮肥11.41kg,磷肥0.81kg,钾肥3.52kg,钙肥8.68kg。单位叶面积需肥量:开花期氮肥4.37g,磷肥0.13g,钾肥0.61g,钙肥1.86g;果实膨大期氮肥1.66g,磷肥0.25g,钾肥0.96g,钙肥2.02g;缓慢生长期氮肥1.54g,磷肥0.15g,钾肥0.78g,钙肥1.85g;采收期氮肥1.00g,磷肥0.08g,钾肥0.30g,钙肥0.77g。


	(5)植株的需水量,我们以中氮处理为标准计算,单位叶面积的耗水量:开花期13.59L,膨大期30.28L,缓慢生长期38.44L,采收期24.86L。每株日耗水量:开花期1.44L,膨大期2.69L,缓慢生长期3.24L,采收期4.33L。一亩地的耗水量:开花期耗水18.12m~3,果实膨大期需水40.37m~3,果实缓慢生长期51.26m~3,采收期33.14m~3,年耗水量142.9 m~3。
%W CNKI


%0 Journal Article
%A 乔继宏
%A 张斌
%A 杨苏鲜
%+ 陕西省户县农技中心;
%T 户县猕猴桃测土配方施肥技术
%J 中国农技推广
%D 2009
%V 25
%N 10
%K 猕猴桃;测土配方施肥技术;根系生长;
%X <正>户县位于关中平原,南依秦岭,北临渭河,年平均降水量600～700mm,光照时数2400小时,有效积温1894.4℃,无霜期219天,涝河、太平河、甘河、谭裕河等6条河流从南到北贯穿户县流入渭河,
%P 41-42
%@ 1002-381X
%L 11-2834/S
%W CNKI


%0 Journal Article
%A 葛航
%A 王建春
%A 李娜
%A 李靖
%+ 河南省西峡县林业局;西峡县森防站;
%T 猕猴桃平衡施肥技术
%J 果农之友
%D 2009
%N 08
%K 猕猴桃;施肥量;平衡施肥技术;需肥特点;
%X <正>果树平衡施肥技术是指利用养分平衡的原理,根据果树各个生育阶段对各种养分的需要和土壤能够提供的可利用养分,通过测定土壤的养分,进行分析决策,推荐施入肥料的种类、数量和时间、方法,保持土壤养分比例平衡
%P 26
%@ 1671-7759
%L 41-1343/S
%W CNKI


%0 Thesis
%A 赵娜
%T 不同氮肥处理对猕猴桃果实品质的影响
%Y 刘旭峰
%I 西北农林科技大学
%9 硕士
%D 2009
%K 氮;;猕猴桃;;果实品质;;贮藏性
%X 


	本试验于2007年12月～2009年3月在陕西省周至县猕猴桃果园中进行。以7年生海沃德猕猴桃为试材,在施用农家肥(3000kg/666.7 m2)的基础上,采用三因素五水平最优设计,进行不同施肥处理,探讨不同化学氮肥施用量及与磷、钾化肥的配合施用对猕猴桃叶片生长、果实质量和贮藏性的影响。主要结果如下:


	1.不同施肥配比对叶片的质量、酶活性以及矿物质含量具有不同程度的影响。


	处理4(N36.08P15.92K33)、处理6(N36.08P36.08K33)、处理11(N26P26K26)的百叶厚分别比处理12提高11.18%、9.95%、8.76%,百叶重分别提高14.61%,12.54%、11.09%。处理4、处理6的叶绿素含量、NRA、POD、SOD活性以及可溶性蛋白含量在整个生长季内保持较高水平,MDA含量始终处于较低水平,与其他处理达差异显著水平。不同施肥处理的猕猴桃叶片中氮、钾含量的季节性变化均呈现前期高,然后呈逐渐下降趋势,处理4、处理6的叶片中N、K含量始终保持较高水平。各处理叶片中磷含量差异不显著。


	2.不同施肥处理对猕猴桃果实品质指标的影响


	不同施肥处理的果实的纵横径比无显著性差异。处理4、处理6的单果重和Vc含量显著高于其他处理;处理4的可溶性固形物含量显著高于、可滴定酸的含量显著低于其他处理。


	3.不同施肥处理对猕猴桃果实贮藏性的影响


	果实在室温贮藏过程中,处理4的果肉硬度、可溶性固形物含量、Vc含量一直保持较高水平。处理1(N26P26K40)、处理4、处理11出现呼吸高峰的时间较晚(入贮后第15d),乙烯释放速率高峰出现也较晚(入贮后第18d)。处理4的SOD、CAT活性较高,MDA含量较低,与其他处理差异达显著水平。


	4.猕猴桃园推荐施肥量


	中等肥力的土壤,猕猴桃成龄园在施用农家肥(3000kg/666.7 m2)的基础上,化学氮肥的施用量以纯氮36.06 kg/666.7m2为宜,N与P2O5、K2O的配合比例为1:0.44:0.92,可以改善果实品质,增强采后耐贮性能。
%W CNKI


%0 Journal Article
%A 王平
%T 种好猕猴桃的三种施肥法
%J 技术与市场
%D 2008
%N 11
%K 猕猴桃;施肥法;催芽肥;
%X <正>1.早春追施催芽肥。春季土壤解冻、树液流动后,树体开始活动,在此期间施肥有利于萌芽开花,促进新梢生长。催芽肥宜在发芽前施用,以速效氮肥为主(氮肥占全年氮肥用量的1/2至2/3),配以少量
%P 144
%@ 1006-8554
%L 51-1450/T
%W CNKI


%0 Thesis
%A 李百云
%T 不同钾肥处理对猕猴桃果实质量的影响
%Y 刘旭峰
%I 西北农林科技大学
%9 硕士
%D 2008
%K 钾;;猕猴桃;;果实质量;;贮藏性
%X 


	本试验于2006年12月～2008年3月在周至猕猴桃果园中进行。以7年生猕猴桃海沃德品种为材料,对其进行施钾处理,探讨钾对猕猴桃果实品质及耐贮性的影响,结果表明:


	1.在相同氮磷水平下,适量施钾肥(纯钾量300g/株)能显著提高猕猴桃的果实硬度、可溶性固形物及Vc含量,降低果实含酸量,对果实的内质及外观有明显的改善,同时提高果实耐贮性,但随着施钾量的增加效果不再明显提高或有下降的趋势;增施钾肥能增加果形指数、猕猴桃单果重,分别增加1.09%～6.01%,2.08%～14.52%,增加叶片中的钾含量。


	2.在钾肥不同的施肥时期中,在萌芽前期施用钾肥能显著提高在贮藏时猕猴桃的果实硬度、Vc含量,MDA含量在贮藏过程中比对照低,增加SOD酶活性;在果实膨大期施用钾肥有利于提高果实可溶性固形物。成熟前施用钾肥有利于降低可滴定酸含量。


	3.在钾肥不同配合比例中,施肥比例3:1:1依次在三个时期施用能显著提高贮藏中猕猴桃的果实硬度、Vc含量,降低果实含酸量、可溶性固形物;在贮藏过程中,降低了MDA含量,增加SOD酶活性有利于贮藏; 1:1:1处理更有利于降低果实可滴定酸含量。


	4.在有机钾肥与化学钾肥的配合施用中, 90g/180g+有机钾肥600倍液喷布(果实膨大期)+有机钾肥600倍液喷布(成熟前)施用钾肥能显著提高在室温、冷库贮藏猕猴桃的果实硬度、Vc含量。


	5.猕猴桃叶片中钾含量高低与果实耐贮藏性相一致,提高猕猴桃叶片中钾含量有利于提高猕猴桃果实品质及耐贮性。提高猕猴桃叶片钾含量和果实耐贮藏性,钾肥最佳施肥方案为施肥配比施肥,其次为有机钾肥与化学钾肥的配合施用,再次萌芽期施用钾肥。
%W CNKI


%0 Thesis
%A 王建
%T 猕猴桃树体生长发育，养分吸收利用与累积规律
%Y 同延安
%I 西北农林科技大学
%9 硕士
%D 2008
%K 猕猴桃;;木质部与皮层;;生物量;;营养元素;;年周期变化
%X 


	大量矿质营养元素氮﹑磷﹑钾及中量元素钙是猕猴桃果实的核心组成成分和植物生长所必需的营养物质,它们与蛋白质、脂类、核酸、维生素等密切相关,对植物各种生理过程的关键步骤起调控作用;同时,它们对维持整个生态环境中养分资源稳定和平衡、增加农产品数量、提高品质、减少农业环境污染、改进人类各种营养状况有非常重要的意义。本研究以十年生“秦美”猕猴桃树为试材,研究了猕猴桃树根系分布情况、年周期各器官及木质部和皮层的生物量、养分含量、养分累积量变化动态。取得的主要研究结果如下:


	1.猕猴桃树体生长动态与根系分布研究


	年周期猕猴桃根、茎、叶、果实干物质增加量分别为1.33 kg、4.24 kg、1.64 kg、4.93 kg,共计12.14 kg。果实在7月上旬以后生长减慢。茎从3月28到11月6日干物质量增加逐渐加快,之后基本停止。叶在3月28日到5月18日和9月8日到11月6日增加量较大,在5月18日至9月8日之间增加较慢。根系在3月28日到5月18日和7月9日到9月8日生长较慢,5月18日到7月9日和9月8日到11月6日生长相对较快,11月以后基本停止生长。根系主要分布在0~40 cm的土层,占总根量的78.1%。随土壤深度的增加,猕猴桃根量减少。猕猴桃的主根(﹥1cm)占根总量的60.23%,其中91.33%分布在0~40cm土层,没有到达60cm以下。侧根(0.2-1 cm)占根总量的32.34%,主要分布在20~40cm土层,占51.79%;其次是40~60cm土层,占20.96%。细根(﹤0.2 cm)占根总量的7.44%,与侧根一样分布在20~40cm土层最多,占35.08%;0~20cm、40~60cm、60~80cm分别为19.62%、22.85%、14.52%;80~100cm最少,为7.93%。


	2.猕猴桃树对氮素吸收、利用和贮存的定量研究


	氮素在猕猴桃树的根、茎、叶、果及皮层和木质部的分布为:根、叶、果实>茎;皮层>木质部。冬季氮的贮存部位是根和茎的皮层,并且主要贮存在茎的皮层。年周期猕猴桃树体总吸氮量为216.78 kg/hm2,进入果实收获期以后和结果前共吸收33.75 kg/hm2,整个果实生长期吸收183.03 kg/hm2,分别占总吸氮量的15.57%和84.43%,5月18日到7月9日和7月9日到9月8日两个阶段吸收的氮素量分别占总吸氮量的53.13%和31.30%,据此计算得猕猴桃的合理施氮量为纯氮412.91 kg/hm2(产量40.16 t/hm2),推荐在休眠期结束前施基肥64.29 kg/hm2,座果前追施壮果肥219.38 kg/hm2,果实膨大末期追施促稍肥129.24 kg/hm2。


	3.猕猴桃树体磷素周年含需量动态规律与施肥管理


	磷在猕猴桃树的根、茎、叶、果及皮层和木质部的分布表现为:根、叶、果实>茎;根和茎的皮层>木质部。萌芽期(3月28日)到果实生长始期(5月18日)猕猴桃叶生长所需的磷素78.89%来自于从外界的吸收,4.44%来自根的上年贮藏磷,16.67%来自茎的上年贮存磷。果实生长始期(5月18日)到果实迅速膨大末期(7月9日)猕猴桃树吸磷量为全年总吸磷的55.40%,是磷素营养最大效率期。年周期猕猴桃树体吸收磷素的总量为36.95 kg/hm2(猕猴桃产量40.16 t/hm2),按照果树合理施肥量=(肥料吸收量-土壤天然供肥量)/肥料利用率(%)公式计算,推荐年施纯磷92.38 kg/hm2。进入果实收获期(9月8日)以后和结果(5月18日)前共吸收10.92 kg/hm2,整个果实生长期吸收26.03 kg/hm2,分别占总吸收量的29.55%和70.45%。


	4.猕猴桃树体钾素周年含需量动态规律与施肥管理


	钾含量在猕猴桃树体各器官及部位近似表现为:果实>叶≥一年枝皮层≥两年枝皮层≥多年枝皮层≥主干皮层、根皮层;皮层>木质部;根木质部、一年枝木质部>两年枝木质部、多年枝木质部、主干木质部;细根>粗根。年周期猕猴桃树体吸收钾素的总量为167.88 kg/hm2(猕猴桃产量40.16 t/hm2),果实收获期(9月8日)以后和结果前的5月18日前共吸收43.18 kg/hm2,整个果实生长期(5月18日到9月8日)吸收124.70 kg/hm2,分别占总吸钾量的25.72%和74.28%。从萌芽期(3月28日)到果实生长始期(5月18日)猕猴桃叶累积钾素17.16 kg/hm2,其中53.15%来自于从外界的吸收,22.84%来自根的上年贮藏钾,24.01%来自茎的上年贮存钾。果实生长始期(5月18日)到果实迅速膨大末期(7月9日)是猕猴桃吸收钾素的高峰期,达到88.57 kg/hm2,吸收钾素的97.71%供给了果实,此期从叶中转移出去了前期累积的31.03%。落叶期(11月6日)到休眠期(1月11日)猕猴桃树体将8.94 kg/hm2钾素倒流回土壤中。


	5.猕猴桃树体钙素营养累积动态研究


	各器官钙含量水平表现为:叶>根>茎>果实,皮层>木质部。木质部钙含量全年没有明显变化,而皮层波动较大。茎皮层的钙含量在13.21~27.54 g/kg的范围,木质部在1.12~2.14 g/kg之间,根皮层钙含量在19.03~25.00 g/kg的范围,根木质部钙含量大于茎木质部,为6.35~7.55 g/kg。每生产50 kg果实根、茎、叶、果实分别吸收40.84 g,69.85 g,92.55 g,24.16 g钙素,共计227.41 g。整株钙累积量3月底到11月上旬呈直线增加,由64.21 g增加到最高值153.19 g,到休眠期降低到117.58 g。


	6.收获期猕猴桃树体钙素营养分布研究


	收获期猕猴桃各器官钙含量有差异明显,表现为:叶>根>茎>果实,细根高于粗根,老茎大于幼茎。皮层钙含量远高于木质部,在木质部,根钙含量大于茎,在皮层,根大于一年枝和两年枝,小于主干和多年枝。猕猴桃整株钙累积量为127.36 g,根>茎>叶>果实,分别为49.29 g、43.12 g、23.30 g、11.65 g,分别占整株钙累积量的38.64%、33.80%、18.26%、9.13%。猕猴桃树整株木质部和皮层生物量分别为4.79 kg和2.65 kg,分别占树体总生物量的33.45%和18.51%。皮层钙累积量为57.49 g,占树体总钙累积量的45.14%,而木质部钙累积量只有11.83 g,仅占树体总钙累积量的9.29%,不到皮层的1/4。
%W CNKI


%0 Journal Article
%A 王西锐
%+  陕西省中华猕猴桃科技开发公司,
%T 7～8月猕猴桃管理要点
%J 西北园艺(果树专刊)
%D 2007
%N 03
%K 猕猴桃;管理要点;果实品质;
%X <正>7～8月(7月节气为大暑、小暑,8月节气为立秋、处暑)是猕猴桃果实膨大的关键时期,也是果实品质形成的关键时期。此时早熟果实已进入成熟期,管理上应狠抓树体管理,适当施用钾肥,调节营养生长
%P 47
%@ 1004-4183
%L 61-1226/S
%W CNKI


%0 Thesis
%A 孙骞
%T 钾营养对中华猕猴桃生理特性及果品质量影响的研究
%Y 杨军
%I 安徽农业大学
%9 硕士
%D 2007
%K 中华猕猴桃;;钾;;光合作用;;果实品质;;总黄酮
%X 


	猕猴桃是目前世界上珍稀的被子植物之一。其果实具有很高的营养价值,一直都被誉为“水果之王”。在果树生长发育必需的三大营养元素中,钾在提高果树光合效率、促进果实品质及提高果树抗逆性等方面的效果尤为突出,一直被誉为“品质元素”。猕猴桃为喜钾果树,其正常的生长发育需要有充足的钾供应,为此,本试验以我省中华猕猴桃主栽优良品种“81-5”(A.chinensis Planch cv“81-5”)为试材,设置四种供钾水平(CK、NPK_1、NPK_2、NPK_3),系统地研究了不同钾水平对中华猕猴桃生理特性及果品质量的影响,为猕猴桃的科学施钾,达到丰产优质高效栽培目标提供理论和实践依据。主要研究结果如下:


	1.在夏季高温强光的环境下,不同的供钾水平的中华猕猴桃植株的光合日变化都为“双峰型”,但各处理净光合速率(Pn)的第1高峰出现时刻不同,第2高峰出现时刻一致。NPK_2和NPK_3处理可使植株光合速率在上午提前到达峰值,有效缩短植株“午休”的时间。各处理气孔导度(Gs)与Pn变化较一致。各处理胞间CO_2浓度(Ci)的日变化基本与Pn相反。各处理蒸腾速率(Tr)日变化为“单峰型”。不同供钾处理都可不同程度地提高植株的Pn、Gs、水分利用效率(WUE),降低Ci、Tr,以NPK_2和NPK_3处理产生的效应较明显。


	2.NPK_2处理可以增加猕猴桃叶绿素含量,显著提高叶片超氧化物歧化酶(SOD)活力,降低叶绿素a/b值。不同的钾供应都有利于叶片SOD活力的提高,以NPK_2和NPK_3处理的效应较好。


	3.随着施钾量的增加,各处理猕猴桃叶片表现量子效率(AQY)、光饱和点(LSP)有所提高,而光补偿点(LCP)降低。NPK_2和NPK_3处理的叶片具有较高的AQY,生理状况较佳,光合机构运转状况良好。NPK_2和NPK_3处理的植株具有较低的LCP和较高的LSP,可以最大限度地利用光能合成同化产物。


	4.NPK_1和NPK_2处理能提高猕猴桃叶片的Fv/Fm和Fv/Fo,提高叶片电子传递活性和PSⅡ潜在活性、提高PSⅡ原初光能转化效率。CK和NPK_1会使叶片吸收的过剩光能通过光化学反应途径和非辐射能量途径耗散的能力降低。NPK_3可使最大荧光(Fm)、Fv/Fm和Fv/Fo降低,但可以显著提高非光化学淬灭系数(qN)。NPK_3处理的PSⅡ的电子传递活性最大,NPK_2次之。


	5.NPK_2处理的猕猴桃果品质量最优。不同供钾水平都可提高果实的单果重和果实(?)物质累积速度,NPK_2处理效应最好,NPK_3处理次之。不同的供钾水平对“81-5”猕猴桃可溶性固形物含量的增加具有不同的效应,以NPK_2和NPK_3处理的效应较好。NPK_1和NPK_2处理有利于果实可溶性糖含量的增加。NPK_1和NPK_3处理对“81-5”猕猴桃可滴定酸含量的降低并无明显效应,而NPK_2处理可有效降低果实可滴定酸含量。NPK_1对促进果实VC的合成效应并不明显,而NPK_2和NPK_3处理有利于果实VC的大量合成。NPK_1和NPK_2处理有利于糖酸比的提高。果形指数各处理间差异不显著。NPK_3有助于果肉明亮度的提高,NPK_1和NPK_3处理的果肉色泽较为宜人。不同的供钾水平都可以有效延长在常温下果实的贮藏期,以NPK_2的效应最好,果实软化的天数最长,为28天,NPK_3次之。综合各处理的可溶性糖、可滴定酸、糖酸比来看,由于NPK_1和NPK_2糖酸比较高,而NPK_1可溶性糖含量较NPK_2明显偏低,所以NPK_2的果实风味较好。


	6.各处理之间果实成熟期的总黄酮含量存在显著性差异。含量高低依次为NPK_2＞NPK_1＞CK＞NPK_3。NPK_1和NPK_2处理有助于果实成熟期黄酮的合成,而NPK_3处理会使果实成熟期总黄酮大量分解。各处理果实总黄酮含量随采样时间的不同而有所变化,且其变化规律并不完全一致。各处理在生长发育前期的果实总黄酮含量普遍都高于生长发育后期。NPK_1和NPK_2处理有利于植株果实在成熟前的抗性增加,可以保证果实成熟时具有优良品质。NPK_2处理对果实总黄酮的累积具有长期而稳定的效应。NPK_1和NPK_3都在9月1日达到施钾后果实总黄酮含量的最高值,分别为8.924mg/g和9.898mg/g。NPK_1和NPK_3处理能较多地使猕猴桃果实在生长发育期间合成黄酮。


	7.在土壤缺钾条件下,给予植株以NPK_2处理(肥料配比为N∶P_2O_5∶K_2O=1∶0.5∶2)的钾水平营养,能有效增强猕猴桃的耐高温强光的能力,并能改善光合效率、提高果品质量。
%W CNKI


%0 Journal Article
%A 别智鑫
%A 翟梅枝
%A 李春茂
%A 程延娥
%+ 杨凌职业技术学院,西北农林科技大学林学院,杨凌职业技术学院,杨凌职业技术学院 陕西杨陵712100,陕西杨陵712100,陕西杨陵712100,陕西杨陵712100
%T 不同施肥处理对秦美猕猴桃贮藏性及其品质的影响
%J 西北植物学报
%D 2006
%N 09
%K 猕猴桃;;施肥模式;;贮藏品质;;食用品质
%X 以秦美猕猴桃为材料,对不同施肥处理的果实后熟过程中软化、腐化过程进行观察统计,并在果实采后4个具有代表性的后熟时期(硬度分别为15 kg/cm2左右、8~7 kg/cm26、~5 kg/cm25、~4 kg/cm2)进行可溶性固形物、可滴定酸、Vc、可溶性糖等营养指标测定.结果显示:(1)从后熟过程中软化、腐化统计看,3个施肥处理(A、B、C)的贮藏品质与对照(CK)间差异明显,C处理(氮肥+磷肥+农家肥)的猕猴桃贮藏期最长,软化、腐化出现得最晚,较对照分别延长15 d、27 d,贮藏性最好;(2)3个施肥处理的营养指标与CK间差异明显,C处理与CK和A处理差异显著.表明在猕猴桃生产中采用氮肥+磷肥+农家肥相结合的施肥方式可显著延长猕猴桃果实贮藏期(后熟期),并可显著提高猕猴桃果实的食用和营养品质.
%P 1950-1954
%@ 1000-4025
%L 61-1091/Q
%W CNKI


%0 Journal Article
%A 邢银丽
%A 李铁钧
%+  陕西省岐山县猕猴桃开发中心,陕西省岐山县猕猴桃开发中心,
%T 猕猴桃园应注意钾肥的施用
%J 西北园艺(果树)
%D 2006
%N 01
%K 猕猴桃园;植物吸收;
%P 53-54
%@ 1004-4183
%L 61-1226/S
%W CNKI


%0 Thesis
%A 夏利红
%T 钾对猕猴桃果实耐贮性的影响及其生理机制的研究
%Y 王仁才
%I 湖南农业大学
%9 硕士
%D 2004
%K 猕猴桃;钾:矿质营养;耐贮性;生理机制
%X 猕猴桃(Actinidia)是一种典型呼吸跃变型浆果，对乙烯极为敏感，不耐贮藏，从而严重制约猕猴桃生产的发展。随着钾对植物生理作用研究的深入，钾在猕猴桃果实贮藏保鲜研究中的地位越来越重要。


    本文以7年生美味猕猴桃米良1号(Actinidia deliciosa cv. Miliang-1)品种为试材，对米良1号进行采前施钾处理，探讨钾对果实耐贮性的影响及其作用机制。试验结果如下：


    1 适量施钾肥(株施纯K_2O8Og)能显著提高猕猴桃的果实硬度、可溶性固形物、淀粉及维生素C含量，降低果实含酸量，对果实的内质及外观有明显的改善，同时提高果实耐贮性；但过量施钾果实品质劣，耐贮性能差。


    2 在0℃—4℃贮藏条件下，以株施纯K_2O8Og果实贮藏效果最佳，淀粉酶活性峰值低(9.38 mg.g~(-1).15min~(-1))，POD活性峰值最高(1.91ΔOD470min~(-1)．g~(-1)．FW)，贮藏73d时，其软果率最低(15.56％)，果肉硬度最高(0.27Mpa)，MDA含量积累最少(7.31μ mol.1~(-1))。适量施钾(株施纯K_2O8Og)能抑制果实淀粉酶的活性，提高POD遇到逆境时的活性峰值，减少MDA含量的积累；同时淀粉及维生素C的下降趋势较为平缓，提高果实贮藏寿命，但过量施钾(株施纯120g K_2O)适得其反。


    3  施钾影响果实其他矿质元素的含量，过施钾(株施纯120g K_2O)造成钙含量极低，降低果实贮藏性。


    4  施钾能明显抑制猕猴桃果实在低温贮藏时灰霉病的发生，提高果实耐贮性。贮藏6个月时，株施纯80g K_2O处理的果实好果率为仍达68.89％，而对照果实已全部腐烂。
%W CNKI


%0 Journal Article
%T 猕猴桃“四佳”施肥法
%J 农村天地
%D 2004
%N 02
%K 猕猴桃;施肥法;催芽肥;
%X <正> 根据猕猴桃周年生长及需肥规律,笔者总结出了猕猴桃的四种最佳施肥方法,供广大果农参考。 ①早春追施催芽肥 春季土壤解冻、树液流动后,树体开始活动,此期施肥有利于萌芽开花,促进新梢生长。催芽肥宜在发芽前施用,以速效氮肥为主(氮肥占全年氮肥用量的1/2—2/3)配以少量磷、钾肥。4年生树一般亩施纯氮8—10公斤,纯磷4公斤,纯钾4公斤。采取全园撒施或株施,然后灌春水1—2次。
%P 11
%@ 1003-8140
%L 22-1189/C
%W CNKI


%0 Journal Article
%A 武深秋
%+ 辽宁省辽中县南门街便民巷41号 110200
%T 猕猴桃采收后的管理
%J 河北果树
%D 2003
%N 06
%K 猕猴桃;
%X <正> 1 补施氮磷肥 果实采收后,应株施0.2～0.4 kg氮磷复合肥。或者用高效植物生长调节剂植丰定间隔5～7d(天)进行2～4次连续叶面喷施,重点喷于秋梢的幼嫩叶片,补充此期树体叶片对养分的需求。2 中耕除草 结合施肥,对全园进行一次深中耕,达
%P 38-39
%@ 1006-9402
%L 13-1202/S
%W CNKI


%0 Journal Article
%A 何忠俊
%A 张广林
%A 张国武
%A 马路军
%A 同延安
%+ 西北农林科技大学资源环境学院土壤肥料研究所,陕西省礼泉县赵镇农技站,陕西省礼泉县园艺站,西北农林科技大学资源环境学院土壤肥料研究所,西北农林科技大学资源环境学院土壤肥料研究所 陕西杨凌712100


,陕西礼泉713206


,陕西礼泉713200


,陕西杨凌712100


,陕西杨凌712100
%T 钾对黄土区猕猴桃产量和品质的影响
%J 果树学报
%D 2002
%N 03
%K 猕猴桃;;钾;;产量;;品质;;黄土区
%X 在黄土区土上研究了猕猴桃不同品种及不同量钾肥与产量品质的关系。连续3年试验结果表明,钾在黄土区猕猴桃上有显著的增产效果和经济效益熏平均增产20.2%,产投比大于2.54。施钾能增加果实可溶糖、维生素C含量及果实硬度熏降低果实酸度,增加糖酸比,提高一级果率及单果重,促进叶生长。氯化钾与硫酸钾在增糖降酸、促进叶生长、提高维生素C方面作用相当,硫酸钾在增加果实硬度、一级果率、叶绿素、氨基酸总量及必需氨基酸方面好于氯化钾,高量钾好于低量钾。过量Cl-不利于果树生长及果实品质的改善。从产量、品质及经济效益综合考虑,以硫酸钾和氯化钾按1∶1掺合施用效果较好,N∶P2O5∶K2O大致比例为1∶0.9∶1.3。猕猴桃施肥以撒施耕翻效果较好。
%P 163-166
%@ 1001-7364
%L 41-1308/S
%W CNKI


%0 Journal Article
%A 刘侯俊
%A 巨晓棠
%A 同延安
%A 张福锁
%A 吕家珑
%+ 西北农林科技大学资源与环境学院,中国农业大学资源与环境学院,西北农林科技大学资源与环境学院,中国农业大学资源与环境学院,西北农林科技大学资源与环境学院 陕西杨凌712100


,北京100094


,陕西杨凌712100


,北京100094


,陕西杨凌712100
%T 陕西省主要果树的施肥现状及存在问题
%J 干旱地区农业研究
%D 2002
%N 01
%K 陕西省;;主要果树;;施肥量;;产量
%X 对陕西省苹果、梨、猕猴桃 3种主要果树的产量、施肥以及其它管理措施状况进行了调查。结果表明 ,苹果的产量和施肥量在农户间的差别很大 ,产量较低 ;部分果园氮磷肥过量 ,有些果园施肥不足 ,不施钾肥和有机肥的果园数占调查果园总数的比例较大。梨和猕猴桃产量和施肥量的变异较小 ,梨树氮磷肥过量严重 ,钾和有机肥严重不足 ;猕猴桃没有表现出过量施肥现象 ,注重施用有机肥 ,但钾肥仍明显不足。果农施用的肥料品种混乱 ,施肥方式和施肥时期不尽合理。为此提出陕西省果树施肥应增施钾肥和有机肥 ,并注意合理施肥和合理灌水相结合的建议。
%P 38-44
%@ 1000-7601
%L 61-1698/S
%W CNKI


%0 Journal Article
%A 周启明
%+ 贵州省果树研究所 贵阳550022
%T 猕猴桃大株移栽技术
%J 西南园艺
%D 1999
%N 01
%K 猕猴桃;移栽技术;
%X <正>利用计划密植封行及郁闭园间移的猕猴桃大株,重新建园栽植,能迅速获得经济产量,实现较好的经济效益。要保证大株猕猴桃移栽成活率,需要掌握以下技术要点:1.移前断根。猕猴桃采果后落叶前,在离计划间移株主干40～50厘米处的地面挖宽20厘米、深30～40厘米的环沟,切断骨干根,剪齐伤口。在沟内施入腐熟土杂肥及速效氮磷肥,灌水复土,促发新根,以利提高移栽成活率,缩短缓苗期。
%P 26-27
%@ 1008-1488
%L 50-1114/S
%W CNKI


%0 Journal Article
%A 陈庆红
%+ 湖北省农科院果茶所 武汉430209
%T “鄂猕桃1号”主要经济性状及其栽培技术
%J 西南园艺
%D 1998
%N 03
%K 结果母枝;有机肥;主要经济性状;猕猴桃;结果枝;可溶性固形物;
%X <正>“鄂猕桃1号”(金魁)是湖北省农科院果茶所经实生驯化选育而成,为美味猕猴桃雌性品种。曾于1988年和1992年连续两次获国家农业部优质农产品“希望奖”,并获总分第一名。1993年通过了湖北省品种审定。其主要经济性状达到或超过世界王牌品种的水平。
%P 43-44
%@ 1008-1488
%L 50-1114/S
%W CNKI


%0 Journal Article
%A 吕岩
%A 吕小良
%+ 陕西省周至县昌西猕猴桃基地,陕西省周至县昌西猕猴桃基地 710406


,710406
%T 猕猴桃科学施肥
%J 西北园艺
%D 1997
%N 03
%K 猕猴桃;科学施肥;有机肥;生殖生长;
%X <正> 1 施肥原则 根据法国和新西兰园艺学家所提供的资料推算,每生产100kg猕猴桃果实,需纯钾0.7kg、纯氮0.6kg、纯磷0.4kg。依陕西省川道猕猴桃园(盛果树)平均亩产1500～2000kg算,当年亩纯钾投入量为10～14kg、纯氮9～12kg、纯磷6～8kg。我国目前钾肥的利用率平均为50％,氮肥平均为30％,磷肥平均为20％,因此,亩产1500～2000kg猕猴桃果实,需投入纯钾21～28kg,纯氮28～36kg,纯磷30～
%P 14
%@ 1004-4183
%L 61-1226/S
%W CNKI


%0 Journal Article
%A 温应选
%+ 陕西省户县果树试验站 710308
%T 猕猴桃应重视施用钾肥
%J 西北园艺
%D 1997
%N 03
%K 猕猴桃;
%X <正> 猕猴桃是需钾量大的果树。轻度缺钾,萌芽时生长不良。严重缺钾叶片变小、叶色淡黄、老叶边缘出现失绿症状,边缘向上皱缩,白天高温时特别明显,晚上冷凉时可能消失,第二天又会重新出现类似症状,常被误认为是缺水造成的。症状沿叶脉之间扩展,仅在叶基部近主脉处留
%P 16-17
%@ 1004-4183
%L 61-1226/S
%W CNKI


%0 Journal Article
%A 郑轶
%A 张小刚
%A 姜艳
%A 张有平
%+ 西安市灞桥区葡萄技术推广站,西安市灞桥区葡萄技术推广站,西安市灞桥区葡萄技术推广站,陕西省果品研究中心 西安 710038


,西安 710038


,西安 710038


,西安 710065
%T 猕猴桃贮藏中存在的问题与对策
%J 西北园艺
%D 1997
%N 03
%K 猕猴桃;病虫果;保鲜袋;存在的问题与对策;
%X <正> 1 采收期把握不住 猕猴桃的适宜采收期因品种而异。一般在园内用手持糖量计测试可溶性固形物(也叫糖分)。以陕西主栽品种“秦美”为例,糖分达到7％时采收较为合适,花后150天左右,即可达到这个标准。关中地区“秦美”品种以10月中旬采收最为适宜,过早过迟都不利于贮藏,下雨、雨后刚晴或采前灌水都不宜采收。采前更不能加大氮肥的施用量,氮肥过多,影响果实贮藏的硬度和品质。
%P 39-40
%@ 1004-4183
%L 61-1226/S
%W CNKI


%0 Journal Article
%A 姜景魁
%+ 福建省建宁县猕猴桃实验站
%T 猕猴桃施用含氯化肥的研究
%J 福建果树
%D 1996
%N 03
%K 中华猕猴桃;实验站;建宁县;福建省;含氯化肥;
%X 猕猴桃施用含氯化肥的研究姜景魁（福建省建宁县猕猴桃实验站３５４５００）中华猕猴桃对钾肥的需要量很大，缺钾不仅造成植株生长不良，叶片变小，叶色变黄，严重时出现灼伤症状，叶缘破碎，组织坏死，提早脱落，还会造成果小、数量少，严重影响产量，且花腐病的发生也很...
%P 13-14
%@ 10046089
%L 351114S
%W CNKI


%0 Journal Article
%A 黎晔，王丙乾
%+ 中国农业科学院郑州果树研究所，河南省宝丰县杨庄林果试验站
%T 猕猴桃园的秋季管理
%J 北京农业
%D 1996
%N 08
%K 猕猴桃果实;手持折光仪;施氮肥;秋季管理;
%X 猕猴桃园的秋季管理秋季，猕猴桃园需从事预防风害、施用秋肥、适期采收，防治病害等一系列管理作业。一、预防风害猕猴桃系遇大风为害而生长极弱的果树，栽培上务须注意预防风害。９月份刮大风时，会导致棚架倒塌，直接造成落果或伤果，并且因其果梗处受损伤而果实过早后...
%P 23
%@ 10006966
%L 111106S
%W CNKI


%0 Journal Article
%A 刘德林
%+ 湖南省原子能农业应用研究所
%T 猕猴桃对钾素营养吸收分配特性研究
%J 激光生物学
%D 1994
%N 04
%K 中华猕猴桃；￣（86）Rb；￣（14）C；运转分配
%X 本试验用￣（８６）Ｒｂ、￣（１４）Ｃ－示踪方法研究了中华猕猴桃对钾素营养的吸收运转规律，钾对植株光合作用的影响。试验表明，植株对钾素的吸收量无论是果实或叶片都以８月上旬至９月上旬吸收为多，在植株各器官中以新叶含量最多，即新叶＞老叶＞茎＞根。在同一叶片上叶柄内单位干物重的含钾量高于叶片，随着钾肥用量的增加，植株体内的含钾量增高。增施钾肥能提高植株的光合强度和植株中全钾含量，但施用氯化钾对猕猴桃会产生毒害作用。
%P 564-567
%@ 10045767
%L 431196Q
%W CNKI


%0 Journal Article
%A 李明章
%A 王明忠
%A 赵成全
%+  四川省自然资源研究所,四川省自然资源研究所,苍溪县科委,
%T 猕猴桃优良品种的选育
%J 资源开发与保护
%D 1990
%N 04
%K 海沃德;商品果率;结果枝;优良品种;稳产性能;群体产量;早果性;猕猴桃;果实大小;
%X <正> 猕猴桃以“水果之王”著称于世,在国内外享有盛誉,其售价高于其它水果,30年代开始世界各地争先发展此种水果。1906年以前新西兰从我国引种,选育出5个猕猴桃品种,目前其发展面积、产量均居世界之首。我省是猕猴桃原产地之一,资源十分丰富,1981年以来我们选育出4个品种,推广面积达2万多亩,取得了较好的经济效益。一、选育过程1981年我们在调查野生猕猴桃资源中,初选出类型较好的野生单株45个,采集单株枝条进行无性
%P 258-259
%@ 1005-8141
%L 51-1448/N
%W CNKI


%0 Conference Proceedings
%A 刘德林
%+ 湖南省原子能农业应用研究所;
%T 中华猕猴桃对钙素营养吸收研究
%B 中国园艺学会成立六十周年纪念暨第六届年会
%C 中国上海
%? 中国园艺学会
%D 1989
%P 4
%K 钙素营养;中华猕猴桃;植株叶片;果实硬度;磷肥用量;石灰用量;桃果实;
%X <正>本文应用放射性45Ca示踪,探讨了中华猕猴桃对钙素营养的吸收,利用及分配规律, 磷、钙之间的相互关系,施钙对猕猴桃光合作用,果实品质的影响,以及植株吸钙速率的测定。结果表明钙含量商可增进果实的硬度,延长贮藏时间,施用多量的钙素会减少植株对磷素的吸收,并降低植株光合强度,而施用磷肥可促进植株对钙素营养的吸收,并可增进植株体内K、Mg、Zn、B等元素的含量。
%W CNKI


%0 Journal Article
%A 黎晔
%+ 中国农科院郑州果树所
%T 猕猴桃施肥技术
%J 土壤肥料
%D 1989
%N 03
%K 猕猴桃;施肥技术;
%X <正> 据新西兰的赛尔氏的介绍,每0.1公顷猕猴桃园每年需施氮肥16.9公斤、磷肥6.8公斤、钾肥5.1公斤。在新西兰,猕猴桃园一般于9月份(相当于我国的3月份)施入约2/3的氮肥、11月份(相当于我国的5月份)再施入约1/3的氮肥;磷、钾肥则均在8月份(相当于我国的2月份)施用。
%P 48
%@ 1002-0616
%L 11-2991/S
%W CNKI


%0 Journal Article
%A 黄仁煌
%+ 中国科学院武汉植物研究所
%T 三个猕猴桃新品种
%J 作物品种资源
%D 1988
%N 03
%K 罗溪乡;平均果重;猕猴桃;新品种;
%X <正> 武植3号(原代号武植81—36) 系中华猕猴桃(软毛),由中国科学院武汉植物研究所选育,1987年10月通过省级鉴定,与会专家一致认为该品种综合性状优良,居全国先进水平。母株生长在江西武宁县罗溪乡海拔930米处。植株长势旺盛,一年生枝多呈灰褐色,叶色浓绿具光泽。果实椭圆形,绿褐
%P 44
%@ 1000-6435
%L 11-4413/S
%W CNKI


%0 Journal Article
%A 刘德林
%+ 湖南省原子能农业应用研究所
%T 中华猕猴桃对钾素营养的吸收研究
%J 湖南农业科学
%D 1988
%N 03
%K 钾素营养;中华猕猴桃;氮、磷肥;
%P 45
%@ 1006-060X
%L 43-1099/S
%W CNKI


%0 Journal Article
%A 刘德林
%A 黄瑞康
%A 余国辉
%+ 湖南农科院原子能农业应用研究所


,湖南农科院园艺所


,湖南农科院园艺所
%T 中华猕猴桃对磷素营养吸收的研究
%J 湖南农业科学
%D 1984
%N 05
%K 中华猕猴桃;吸收量;氮水平;氮肥用量;磷素营养;物候期;
%P 31-33
%@ 1006-060X
%L 43-1099/S
%W CNKI
